# Supplementary material for: Genomic diversity affects the accuracy of bacterial single-nucleotide polymorphism–calling pipelines
Source: Gigascience. 2020 Feb 6;9(2):giaa007. doi: 10.1093/gigascience/giaa007 (PMC7002876; doi:10.1093/gigascience/giaa007)
Supplement: giaa007_Supplement_Files [file giaa007_supplement_files.zip › Supplementary Table 10.xlsx]

## Sheet: Supplementary Table 10
Supplementary Table 10. Ranked performance of SNP calling pipelines after aligning real reads to reference genome differing from their origin.
This table presents results using both an initial set of 41 SNP calling pipelines and an expanded set of 209 SNP calling pipelines, with statistics also calculated for the latter after repeat-masking the reference genome (described in Supplementary Text 1).
Overall rank	Aligner/caller	Sum of individual ranks (F-score, precision, recall, total number of true positives, false positives and false negatives, number of errors per million sequenced bases)	Ranks and scores for each performance metric, given in the format "RANK IN THIS DISTRIBUTION (PERFORMANCE METRIC: AVERAGE VALUE FOR THIS PERFORMANCE METRIC)"
Using an initial set of 41 SNP calling pipelines
1	bwa-mem/strelka	72	1 (f-score: 0.9053), 29 (precision: 0.8743), 2 (recall: 0.9415), 3 (true positives: 174380.9444), 33 (false positives: 28992.9444), 3 (false negatives: 13289.4444), 1 (total errors per million sequenced bases: 26416.5072)
2	bwa-mem/mpileup	80	2 (f-score: 0.9015), 26 (precision: 0.8816), 6 (recall: 0.9249), 7 (true positives: 169798.4444), 30 (false positives: 26023.6667), 7 (false negatives: 17871.9444), 2 (total errors per million sequenced bases: 27345.9039)
3	bwa-mem/snver	83	3 (f-score: 0.9010), 27 (precision: 0.8804), 5 (recall: 0.9252), 8 (true positives: 169706.4444), 29 (false positives: 26003.1667), 8 (false negatives: 17963.9444), 3 (total errors per million sequenced bases: 27377.5839)
4	bwa-mem/freebayes	85	5 (f-score: 0.9000), 33 (precision: 0.8699), 3 (recall: 0.9351), 4 (true positives: 172580.9444), 32 (false positives: 28938.6667), 4 (false negatives: 15089.4444), 4 (total errors per million sequenced bases: 27504.8983)
5	bwa-mem/varscan	94	4 (f-score: 0.9006), 24 (precision: 0.8832), 10 (recall: 0.9212), 12 (true positives: 168923.5000), 27 (false positives: 25473.8333), 12 (false negatives: 18746.8889), 5 (total errors per million sequenced bases: 27526.6222)
6	bwa-mem/lofreq	100	6 (f-score: 0.8996), 28 (precision: 0.8800), 9 (recall: 0.9226), 11 (true positives: 169054.1111), 28 (false positives: 25961.4444), 11 (false negatives: 18616.2778), 7 (total errors per million sequenced bases: 27752.8022)
7	snippy	103	9 (f-score: 0.8947), 14 (precision: 0.9053), 17 (recall: 0.8878), 17 (true positives: 158251.0000), 20 (false positives: 16931.3333), 17 (false negatives: 29419.3889), 9 (total errors per million sequenced bases: 28576.4789)
8	bwa-mem/platypus	104	7 (f-score: 0.8993), 25 (precision: 0.8823), 12 (recall: 0.9196), 14 (true positives: 168242.4444), 26 (false positives: 24803.8333), 14 (false negatives: 19427.9444), 6 (total errors per million sequenced bases: 27531.4556)
9	bwa-mem/16GT	105	8 (f-score: 0.8971), 30 (precision: 0.8742), 8 (recall: 0.9238), 10 (true positives: 169310.6111), 31 (false positives: 26969.2222), 10 (false negatives: 18359.7778), 8 (total errors per million sequenced bases: 28226.5483)
10	stampy/mpileup	106	11 (f-score: 0.8891), 37 (precision: 0.8530), 4 (recall: 0.9337), 2 (true positives: 174746.1667), 38 (false positives: 35982.9444), 2 (false negatives: 12924.2222), 12 (total errors per million sequenced bases: 30670.5267)
11	novoalign/strelka	120	12 (f-score: 0.8888), 20 (precision: 0.8972), 18 (recall: 0.8845), 18 (true positives: 157056.2778), 23 (false positives: 18899.4444), 18 (false negatives: 30614.1111), 11 (total errors per million sequenced bases: 30555.3106)
12	stampy/varscan	122	14 (f-score: 0.8826), 39 (precision: 0.8481), 7 (recall: 0.9244), 5 (true positives: 171470.5556), 39 (false positives: 36077.1111), 5 (false negatives: 16199.8333), 13 (total errors per million sequenced bases: 32688.3944)
13	stampy/snver	125	13 (f-score: 0.8830), 38 (precision: 0.8522), 11 (recall: 0.9202), 6 (true positives: 170104.2222), 37 (false positives: 34825.5556), 6 (false negatives: 17566.1667), 14 (total errors per million sequenced bases: 32730.8533)
14	stampy/strelka	126	10 (f-score: 0.8918), 32 (precision: 0.8718), 14 (recall: 0.9161), 13 (true positives: 168686.3889), 34 (false positives: 29650.1111), 13 (false negatives: 18984.0000), 10 (total errors per million sequenced bases: 30329.7489)
15	novoalign/mpileup	128	15 (f-score: 0.8780), 17 (precision: 0.9041), 22 (recall: 0.8586), 21 (true positives: 150192.6667), 17 (false positives: 16523.4444), 21 (false negatives: 37477.7222), 15 (total errors per million sequenced bases: 33248.9450)
16	novoalign/snver	135	16 (f-score: 0.8772), 18 (precision: 0.9024), 23 (recall: 0.8585), 22 (true positives: 150162.7222), 18 (false positives: 16731.8333), 22 (false negatives: 37507.6667), 16 (total errors per million sequenced bases: 33399.1867)
17	novoalign/platypus	139	18 (f-score: 0.8755), 21 (precision: 0.8969), 21 (recall: 0.8603), 20 (true positives: 150683.8333), 21 (false positives: 17780.7222), 20 (false negatives: 36986.5556), 18 (total errors per million sequenced bases: 33739.2439)
18	novoalign/lofreq	141	19 (f-score: 0.8750), 16 (precision: 0.9042), 24 (recall: 0.8534), 24 (true positives: 148652.1667), 15 (false positives: 16086.7222), 24 (false negatives: 39018.2222), 19 (total errors per million sequenced bases: 33909.2117)
19	novoalign/varscan	144	20 (f-score: 0.8748), 15 (precision: 0.9051), 25 (recall: 0.8520), 25 (true positives: 148512.2222), 14 (false positives: 16018.4444), 25 (false negatives: 39158.1667), 20 (total errors per million sequenced bases: 33949.1656)
20	stampy/freebayes	144	29 (f-score: 0.8421), 41 (precision: 0.7617), 1 (recall: 0.9490), 1 (true positives: 175784.5556), 41 (false positives: 55508.1667), 1 (false negatives: 11885.8333), 30 (total errors per million sequenced bases: 42665.9217)
21	novoalign/freebayes	145	21 (f-score: 0.8732), 22 (precision: 0.8918), 20 (recall: 0.8613), 19 (true positives: 150816.4444), 22 (false positives: 18823.0000), 19 (false negatives: 36853.9444), 22 (total errors per million sequenced bases: 34435.3439)
22	stampy/platypus	149	17 (f-score: 0.8767), 35 (precision: 0.8567), 15 (recall: 0.9014), 15 (true positives: 165149.5556), 35 (false positives: 31395.9444), 15 (false negatives: 22520.8333), 17 (total errors per million sequenced bases: 33612.0178)
23	stampy/16GT	150	18 (f-score: 0.8755), 40 (precision: 0.8406), 13 (recall: 0.9175), 9 (true positives: 169489.7778), 40 (false positives: 36395.0556), 9 (false negatives: 18180.6111), 21 (total errors per million sequenced bases: 34106.7211)
24	minimap2/16GT	159	25 (f-score: 0.8515), 11 (precision: 0.9134), 28 (recall: 0.8140), 28 (true positives: 134524.6667), 12 (false positives: 10899.1667), 28 (false negatives: 53145.7222), 27 (total errors per million sequenced bases: 39069.6556)
25	minimap2/freebayes	159	26 (f-score: 0.8513), 13 (precision: 0.9101), 27 (recall: 0.8229), 27 (true positives: 136035.1667), 13 (false positives: 11515.5000), 27 (false negatives: 51635.2222), 26 (total errors per million sequenced bases: 38284.6967)
26	novoalign/16GT	160	23 (f-score: 0.8655), 19 (precision: 0.9006), 26 (recall: 0.8403), 26 (true positives: 144963.5000), 16 (false positives: 16203.2222), 26 (false negatives: 42706.8889), 24 (total errors per million sequenced bases: 36342.0222)
27	minimap2/lofreq	162	27 (f-score: 0.8442), 7 (precision: 0.9264), 30 (recall: 0.7962), 30 (true positives: 129192.0556), 10 (false positives: 8271.9444), 30 (false negatives: 58478.3333), 28 (total errors per million sequenced bases: 40687.9528)
28	minimap2/varscan	165	28 (f-score: 0.8430), 6 (precision: 0.9273), 31 (recall: 0.7936), 31 (true positives: 128690.2778), 9 (false positives: 8245.5000), 31 (false negatives: 58980.1111), 29 (total errors per million sequenced bases: 40943.0044)
29	stampy/lofreq	165	22 (f-score: 0.8704), 36 (precision: 0.8559), 16 (recall: 0.8889), 16 (true positives: 161951.2222), 36 (false positives: 31679.3889), 16 (false negatives: 25719.1667), 23 (total errors per million sequenced bases: 35708.9472)
30	bwa-mem/gatk	170	24 (f-score: 0.8641), 31 (precision: 0.8725), 19 (recall: 0.8622), 23 (true positives: 150124.1111), 25 (false positives: 22678.2778), 23 (false negatives: 37546.2778), 25 (total errors per million sequenced bases: 37014.7733)
31	minimap2/mpileup	170	30 (f-score: 0.8277), 5 (precision: 0.9277), 32 (recall: 0.7765), 32 (true positives: 123970.4444), 8 (false positives: 7820.6667), 32 (false negatives: 63699.9444), 31 (total errors per million sequenced bases: 43753.1339)
32	minimap2/strelka	178	33 (f-score: 0.8099), 3 (precision: 0.9315), 34 (recall: 0.7513), 34 (true positives: 114553.2778), 6 (false positives: 6684.4444), 34 (false negatives: 73117.1111), 34 (total errors per million sequenced bases: 48516.4872)
33	minimap2/gatk	183	31 (f-score: 0.8204), 10 (precision: 0.9144), 33 (recall: 0.7709), 33 (true positives: 121493.5000), 11 (false positives: 9200.8889), 33 (false negatives: 66176.8889), 32 (total errors per million sequenced bases: 45947.5956)
34	minimap2/snver	188	34 (f-score: 0.8081), 4 (precision: 0.9303), 36 (recall: 0.7490), 36 (true positives: 114178.7222), 7 (false positives: 6782.2778), 36 (false negatives: 73491.6667), 35 (total errors per million sequenced bases: 48816.1556)
35	minimap2/platypus	190	36 (f-score: 0.6958), 1 (precision: 0.9325), 37 (recall: 0.6305), 37 (true positives: 78023.1667), 5 (false positives: 4627.0556), 37 (false negatives: 109647.2222), 37 (total errors per million sequenced bases: 69371.7194)
36	stampy/snvsniffer	205	37 (f-score: 0.4542), 12 (precision: 0.9107), 38 (recall: 0.3845), 38 (true positives: 29426.1111), 4 (false positives: 2520.3889), 38 (false negatives: 158244.2778), 38 (total errors per million sequenced bases: 98235.2622)
37	bwa-mem/snvsniffer	205	38 (f-score: 0.4397), 8 (precision: 0.9192), 39 (recall: 0.3708), 39 (true positives: 27041.7222), 3 (false positives: 2068.1667), 39 (false negatives: 160628.6667), 39 (total errors per million sequenced bases: 99432.2133)
38	novoalign/snvsniffer	207	40 (f-score: 0.4265), 2 (precision: 0.9324), 41 (recall: 0.3546), 41 (true positives: 25218.2222), 1 (false positives: 1671.5000), 41 (false negatives: 162452.1667), 41 (total errors per million sequenced bases: 100339.9689)
39	minimap2/snvsniffer	210	39 (f-score: 0.4357), 9 (precision: 0.9186), 40 (recall: 0.3675), 40 (true positives: 26412.1111), 2 (false positives: 2018.9444), 40 (false negatives: 161258.2778), 40 (total errors per million sequenced bases: 99795.1567)
40	stampy/gatk	210	32 (f-score: 0.8131), 34 (precision: 0.8678), 29 (recall: 0.8037), 29 (true positives: 131258.7778), 24 (false positives: 21433.3889), 29 (false negatives: 56411.6111), 33 (total errors per million sequenced bases: 47535.2133)
41	novoalign/gatk	218	35 (f-score: 0.7675), 23 (precision: 0.8879), 35 (recall: 0.7507), 35 (true positives: 114497.7222), 19 (false positives: 16908.6111), 35 (false negatives: 73172.6667), 36 (total errors per million sequenced bases: 54030.9350)
Using an expanded set of 209 SNP calling pipelines
1	bbmap/lofreq	323	12 (f-score: 0.9500), 59 (precision: 0.9575), 38 (recall: 0.9435), 24 (true positives: 180870.7059), 130 (false positives: 4951.1176), 39 (false negatives: 12131.7647), 21 (total errors: 10430.6188)
2	cushaw3/strelka	330	1 (f-score: 0.9548), 94 (precision: 0.9496), 24 (recall: 0.9608), 26 (true positives: 180403.4444), 151 (false positives: 6460.6667), 25 (false negatives: 7266.9444), 9 (total errors: 8427.1850)
3	smalt/snver	343	2 (f-score: 0.9545), 120 (precision: 0.9368), 12 (recall: 0.9736), 15 (true positives: 183810.8333), 178 (false positives: 8559.1667), 15 (false negatives: 3859.5556), 1 (total errors: 7677.7844)
4	ngm/strelka	348	7 (f-score: 0.9535), 91 (precision: 0.9506), 28 (recall: 0.9572), 30 (true positives: 179291.4444), 149 (false positives: 6260.7222), 29 (false negatives: 8378.9444), 14 (total errors: 8953.5956)
5	smalt/mpileup	350	3 (f-score: 0.9541), 113 (precision: 0.9387), 18 (recall: 0.9707), 20 (true positives: 183046.5000), 172 (false positives: 8072.6111), 20 (false negatives: 4623.8889), 4 (total errors: 7832.8561)
6	ngm/snver	350	8 (f-score: 0.9533), 131 (precision: 0.9312), 8 (recall: 0.9771), 7 (true positives: 184952.9444), 187 (false positives: 9814.2222), 7 (false negatives: 2717.4444), 2 (total errors: 7755.3322)
7	smalt/lofreq	351	4 (f-score: 0.9540), 114 (precision: 0.9386), 17 (recall: 0.9708), 21 (true positives: 183023.7778), 171 (false positives: 8040.5000), 21 (false negatives: 4646.6111), 3 (total errors: 7819.3306)
8	ngm/mpileup	353	5 (f-score: 0.9539), 118 (precision: 0.9376), 16 (recall: 0.9714), 16 (true positives: 183473.0556), 177 (false positives: 8499.4444), 16 (false negatives: 4197.3333), 5 (total errors: 7833.0844)
9	smalt/strelka	353	9 (f-score: 0.9531), 95 (precision: 0.9490), 25 (recall: 0.9581), 29 (true positives: 179429.7778), 152 (false positives: 6479.4444), 28 (false negatives: 8240.6111), 15 (total errors: 9013.8533)
10	ngm/lofreq	354	6 (f-score: 0.9536), 121 (precision: 0.9353), 13 (recall: 0.9733), 14 (true positives: 183848.2778), 180 (false positives: 8895.9444), 14 (false negatives: 3822.1111), 6 (total errors: 7844.0067)
11	ngm/platypus	357	11 (f-score: 0.9520), 107 (precision: 0.9428), 23 (recall: 0.9622), 25 (true positives: 180654.5000), 156 (false positives: 6927.5556), 24 (false negatives: 7015.8889), 11 (total errors: 8558.1183)
12	bwa-sw/mpileup	362	16 (f-score: 0.9482), 64 (precision: 0.9564), 39 (recall: 0.9417), 43 (true positives: 174120.8889), 128 (false positives: 4897.7778), 44 (false negatives: 13549.5000), 28 (total errors: 11227.1928)
13	smalt/varscan	365	8 (f-score: 0.9533), 119 (precision: 0.9374), 19 (recall: 0.9706), 19 (true positives: 183101.8889), 174 (false positives: 8380.6667), 19 (false negatives: 4568.5000), 7 (total errors: 7985.3500)
14	bwa-sw/freebayes	369	15 (f-score: 0.9486), 78 (precision: 0.9531), 36 (recall: 0.9456), 40 (true positives: 175341.2778), 137 (false positives: 5308.6111), 40 (false negatives: 12329.1111), 23 (total errors: 10747.8583)
15	ngm/varscan	370	10 (f-score: 0.9522), 127 (precision: 0.9331), 14 (recall: 0.9727), 13 (true positives: 184047.7778), 185 (false positives: 9474.6111), 13 (false negatives: 3622.6111), 8 (total errors: 8097.1544)
16	gem/strelka	383	25 (f-score: 0.9443), 45 (precision: 0.9599), 49 (recall: 0.9311), 53 (true positives: 171204.2778), 118 (false positives: 4295.8889), 54 (false negatives: 16466.1111), 39 (total errors: 12631.8461)
17	bwa-mem/strelka	383	18 (f-score: 0.9473), 71 (precision: 0.9544), 40 (recall: 0.9415), 42 (true positives: 174380.9444), 139 (false positives: 5360.2222), 43 (false negatives: 13289.4444), 30 (total errors: 11365.9706)
18	smalt/16GT	386	14 (f-score: 0.9494), 140 (precision: 0.9258), 10 (recall: 0.9752), 12 (true positives: 184240.5556), 188 (false positives: 10213.0556), 12 (false negatives: 3429.8333), 10 (total errors: 8441.4094)
19	cushaw3/lofreq	387	19 (f-score: 0.9472), 146 (precision: 0.9185), 4 (recall: 0.9788), 4 (true positives: 185479.2778), 198 (false positives: 11937.1111), 4 (false negatives: 2191.1111), 12 (total errors: 8788.1850)
20	bwa-sw/varscan	390	22 (f-score: 0.9467), 72 (precision: 0.9540), 41 (recall: 0.9412), 44 (true positives: 173884.0556), 135 (false positives: 5231.2222), 45 (false negatives: 13786.3333), 31 (total errors: 11580.7556)
21	cushaw3/mpileup	393	20 (f-score: 0.9471), 144 (precision: 0.9196), 7 (recall: 0.9773), 6 (true positives: 185122.7778), 197 (false positives: 11817.0000), 6 (false negatives: 2547.6111), 13 (total errors: 8938.2561)
22	bwa-sw/lofreq	398	23 (f-score: 0.9453), 70 (precision: 0.9545), 43 (recall: 0.9381), 47 (true positives: 173064.3889), 134 (false positives: 5094.1111), 48 (false negatives: 14606.0000), 33 (total errors: 12001.6222)
23	smalt/solsnp	399	13 (f-score: 0.9495), 123 (precision: 0.9344), 22 (recall: 0.9660), 23 (true positives: 181517.5000), 179 (false positives: 8575.5000), 23 (false negatives: 6152.8889), 16 (total errors: 9077.3711)
24	bwa-sw/pilon	405	22 (f-score: 0.9467), 95 (precision: 0.9490), 36 (recall: 0.9456), 39 (true positives: 175561.9444), 148 (false positives: 6192.8333), 38 (false negatives: 12108.4444), 27 (total errors: 11179.6756)
25	bwa-sw/16GT	416	24 (f-score: 0.9448), 83 (precision: 0.9519), 42 (recall: 0.9395), 45 (true positives: 173452.1667), 142 (false positives: 5481.1111), 46 (false negatives: 14218.2222), 34 (total errors: 12009.8167)
26	bwa-sw/solsnp	419	27 (f-score: 0.9433), 72 (precision: 0.9540), 47 (recall: 0.9348), 51 (true positives: 171977.3333), 132 (false positives: 5023.3333), 52 (false negatives: 15693.0556), 38 (total errors: 12619.7011)
27	bbmap/varscan	419	17 (f-score: 0.9478), 138 (precision: 0.9270), 20 (recall: 0.9703), 18 (true positives: 183179.3889), 190 (false positives: 10306.4444), 18 (false negatives: 4491.0000), 18 (total errors: 9123.8889)
28	smalt/platypus	419	21 (f-score: 0.9469), 134 (precision: 0.9285), 21 (recall: 0.9670), 22 (true positives: 182132.9444), 182 (false positives: 9220.8333), 22 (false negatives: 5537.4444), 17 (total errors: 9123.2356)
29	smalt/freebayes	420	28 (f-score: 0.9428), 147 (precision: 0.9118), 7 (recall: 0.9773), 10 (true positives: 184891.7778), 199 (false positives: 12438.8333), 10 (false negatives: 2778.6111), 19 (total errors: 9479.7650)
30	ngm/16GT	426	38 (f-score: 0.9381), 151 (precision: 0.9022), 5 (recall: 0.9781), 5 (true positives: 185140.7222), 200 (false positives: 14610.7778), 5 (false negatives: 2529.6667), 22 (total errors: 10634.2294)
31	bwa-sw/snver	430	31 (f-score: 0.9410), 54 (precision: 0.9582), 53 (recall: 0.9269), 61 (true positives: 169319.5556), 119 (false positives: 4384.1111), 62 (false negatives: 18350.8333), 50 (total errors: 13803.0428)
32	cushaw3/snver	435	47 (f-score: 0.9356), 154 (precision: 0.8961), 2 (recall: 0.9798), 2 (true positives: 185719.4444), 203 (false positives: 15640.6667), 2 (false negatives: 1950.9444), 25 (total errors: 10974.5989)
33	bwa-mem/mpileup	436	32 (f-score: 0.9397), 61 (precision: 0.9571), 55 (recall: 0.9249), 57 (true positives: 169798.4444), 125 (false positives: 4690.5556), 58 (false negatives: 17871.9444), 48 (total errors: 13736.4117)
34	ngm/solsnp	436	26 (f-score: 0.9440), 146 (precision: 0.9185), 15 (recall: 0.9721), 17 (true positives: 183362.6111), 195 (false positives: 11327.1111), 17 (false negatives: 4307.7778), 20 (total errors: 9678.4411)
35	bwa-mem/snver	440	32 (f-score: 0.9397), 62 (precision: 0.9569), 54 (recall: 0.9252), 58 (true positives: 169706.4444), 126 (false positives: 4697.6111), 59 (false negatives: 17963.9444), 49 (total errors: 13794.9083)
36	ngm/freebayes	447	47 (f-score: 0.9356), 153 (precision: 0.8983), 6 (recall: 0.9775), 8 (true positives: 184925.3333), 201 (false positives: 14757.2778), 8 (false negatives: 2745.0556), 24 (total errors: 10884.0067)
37	bwa-mem/freebayes	451	29 (f-score: 0.9419), 92 (precision: 0.9504), 46 (recall: 0.9351), 49 (true positives: 172580.9444), 145 (false positives: 5654.2222), 50 (false negatives: 15089.4444), 40 (total errors: 12654.2328)
38	cushaw3/varscan	452	45 (f-score: 0.9359), 152 (precision: 0.8998), 9 (recall: 0.9759), 9 (true positives: 184896.5556), 202 (false positives: 15110.0000), 9 (false negatives: 2773.8333), 26 (total errors: 11138.3783)
39	bwa+stampy/mpileup	460	30 (f-score: 0.9412), 115 (precision: 0.9385), 37 (recall: 0.9451), 37 (true positives: 176071.0000), 170 (false positives: 7958.6667), 36 (false negatives: 11599.3889), 35 (total errors: 12028.0244)
40	gem/mpileup	460	35 (f-score: 0.9386), 51 (precision: 0.9588), 63 (recall: 0.9218), 71 (true positives: 168343.9444), 116 (false positives: 4222.3889), 71 (false negatives: 19326.4444), 53 (total errors: 14323.7061)
41	bwa-mem/varscan	463	37 (f-score: 0.9382), 56 (precision: 0.9580), 64 (recall: 0.9212), 67 (true positives: 168923.5000), 121 (false positives: 4530.2778), 67 (false negatives: 18746.8889), 51 (total errors: 14168.5539)
42	gem/snver	465	36 (f-score: 0.9383), 50 (precision: 0.9590), 65 (recall: 0.9211), 73 (true positives: 168176.6667), 113 (false positives: 4171.2222), 73 (false negatives: 19493.7222), 55 (total errors: 14401.0333)
43	bwa-sw/strelka	466	39 (f-score: 0.9380), 40 (precision: 0.9612), 69 (recall: 0.9190), 75 (true positives: 166969.0000), 106 (false positives: 3872.0000), 75 (false negatives: 20701.3889), 62 (total errors: 14893.4872)
44	gem/freebayes	471	33 (f-score: 0.9395), 103 (precision: 0.9440), 44 (recall: 0.9371), 48 (true positives: 172644.8333), 150 (false positives: 6276.2222), 49 (false negatives: 15025.5556), 44 (total errors: 13002.2811)
45	smalt/pilon	475	34 (f-score: 0.9391), 141 (precision: 0.9223), 27 (recall: 0.9579), 28 (true positives: 179578.6111), 189 (false positives: 10299.1111), 27 (false negatives: 8091.7778), 29 (total errors: 11342.7272)
46	bwa-mem/lofreq	477	40 (f-score: 0.9379), 65 (precision: 0.9560), 61 (recall: 0.9226), 66 (true positives: 169054.1111), 127 (false positives: 4799.5000), 66 (false negatives: 18616.2778), 52 (total errors: 14262.3533)
47	cushaw3/solsnp	480	64 (f-score: 0.9219), 157 (precision: 0.8720), 3 (recall: 0.9796), 3 (true positives: 185489.1667), 204 (false positives: 19596.7778), 3 (false negatives: 2181.2222), 46 (total errors: 13581.7767)
48	ngm/pilon	481	34 (f-score: 0.9391), 139 (precision: 0.9259), 29 (recall: 0.9541), 31 (true positives: 178169.0556), 186 (false positives: 9739.1667), 30 (false negatives: 9501.3333), 32 (total errors: 11825.0283)
49	cushaw3/16GT	481	67 (f-score: 0.9205), 158 (precision: 0.8680), 1 (recall: 0.9815), 1 (true positives: 186206.8333), 206 (false positives: 20324.0000), 1 (false negatives: 1463.5556), 47 (total errors: 13585.2994)
50	bwa-mem/octopus	482	38 (f-score: 0.9381), 129 (precision: 0.9318), 35 (recall: 0.9458), 36 (true positives: 176440.0556), 173 (false positives: 8355.0556), 35 (false negatives: 11230.3333), 36 (total errors: 12039.1361)
51	stampy/mpileup	489	42 (f-score: 0.9365), 109 (precision: 0.9407), 48 (recall: 0.9337), 41 (true positives: 174746.1667), 166 (false positives: 7635.1667), 42 (false negatives: 12924.2222), 41 (total errors: 12668.9561)
52	bwa-mem/solsnp	493	41 (f-score: 0.9369), 77 (precision: 0.9532), 60 (recall: 0.9235), 65 (true positives: 169083.3889), 131 (false positives: 4997.8889), 65 (false negatives: 18587.0000), 54 (total errors: 14357.8394)
53	gem/lofreq	493	43 (f-score: 0.9362), 52 (precision: 0.9584), 70 (recall: 0.9179), 74 (true positives: 167154.7778), 115 (false positives: 4222.2778), 74 (false negatives: 20515.6111), 65 (total errors: 15054.2856)
54	ngm/octopus	501	44 (f-score: 0.9360), 136 (precision: 0.9272), 34 (recall: 0.9464), 35 (true positives: 176632.0556), 181 (false positives: 9054.2222), 34 (false negatives: 11038.3333), 37 (total errors: 12348.8483)
55	bwa-mem/platypus	502	44 (f-score: 0.9360), 66 (precision: 0.9555), 68 (recall: 0.9196), 72 (true positives: 168242.4444), 123 (false positives: 4585.5000), 72 (false negatives: 19427.9444), 57 (total errors: 14604.9056)
56	snippy/snippy	506	63 (f-score: 0.9221), 21 (precision: 0.9653), 83 (recall: 0.8878), 85 (true positives: 158251.0000), 87 (false positives: 3076.1667), 85 (false negatives: 29419.3889), 82 (total errors: 19748.6983)
57	bwa-mem/16GT	509	43 (f-score: 0.9362), 86 (precision: 0.9514), 59 (recall: 0.9238), 62 (true positives: 169310.6111), 140 (false positives: 5391.0000), 63 (false negatives: 18359.7778), 56 (total errors: 14470.1361)
58	bwa+stampy/strelka	518	46 (f-score: 0.9358), 75 (precision: 0.9537), 67 (recall: 0.9201), 64 (true positives: 169123.3889), 143 (false positives: 5521.3889), 64 (false negatives: 18547.0000), 59 (total errors: 14676.6767)
59	bwa+stampy/solsnp	518	48 (f-score: 0.9352), 142 (precision: 0.9209), 30 (recall: 0.9514), 32 (true positives: 177637.7778), 192 (false positives: 10724.5556), 31 (false negatives: 10032.6111), 43 (total errors: 12791.6900)
60	gem/varscan	520	49 (f-score: 0.9347), 58 (precision: 0.9577), 75 (recall: 0.9155), 77 (true positives: 166779.6667), 117 (false positives: 4285.6667), 77 (false negatives: 20890.7222), 67 (total errors: 15319.9039)
61	cushaw3/pilon	526	71 (f-score: 0.9167), 159 (precision: 0.8668), 11 (recall: 0.9749), 11 (true positives: 184530.6667), 205 (false positives: 20317.4444), 11 (false negatives: 3139.7222), 58 (total errors: 14640.6450)
62	smalt/octopus	527	52 (f-score: 0.9329), 145 (precision: 0.9190), 32 (recall: 0.9489), 33 (true positives: 177414.9444), 191 (false positives: 10336.6667), 32 (false negatives: 10255.4444), 42 (total errors: 12697.5289)
63	stampy/solsnp	532	51 (f-score: 0.9331), 143 (precision: 0.9199), 33 (recall: 0.9481), 34 (true positives: 177234.2778), 193 (false positives: 10769.0000), 33 (false negatives: 10436.1111), 45 (total errors: 13075.4083)
64	gem/16GT	535	48 (f-score: 0.9352), 85 (precision: 0.9515), 62 (recall: 0.9222), 70 (true positives: 168395.5000), 136 (false positives: 5291.7778), 70 (false negatives: 19274.8889), 64 (total errors: 14971.5783)
65	stampy/strelka	542	50 (f-score: 0.9336), 76 (precision: 0.9533), 73 (recall: 0.9161), 68 (true positives: 168686.3889), 144 (false positives: 5526.2222), 68 (false negatives: 18984.0000), 63 (total errors: 14958.3622)
66	novoalign/strelka	544	68 (f-score: 0.9187), 36 (precision: 0.9624), 84 (recall: 0.8845), 86 (true positives: 157056.2778), 100 (false positives: 3518.5556), 86 (false negatives: 30614.1111), 84 (total errors: 20716.1161)
67	bwa+stampy/varscan	564	54 (f-score: 0.9316), 122 (precision: 0.9346), 51 (recall: 0.9301), 50 (true positives: 172112.5556), 176 (false positives: 8470.1111), 51 (false negatives: 15557.8333), 60 (total errors: 14741.9000)
68	novoalign/mpileup	565	75 (f-score: 0.9040), 27 (precision: 0.9641), 92 (recall: 0.8586), 95 (true positives: 150192.6667), 90 (false positives: 3133.1667), 95 (false negatives: 37477.7222), 91 (total errors: 24676.3139)
69	gem/solsnp	567	53 (f-score: 0.9324), 88 (precision: 0.9511), 71 (recall: 0.9178), 76 (true positives: 166838.5556), 133 (false positives: 5070.6667), 76 (false negatives: 20831.8333), 70 (total errors: 15774.2600)
70	speedseq/speedseq	572	56 (f-score: 0.9303), 79 (precision: 0.9527), 76 (recall: 0.9120), 79 (true positives: 165720.6111), 129 (false positives: 4898.1667), 79 (false negatives: 21949.7778), 74 (total errors: 16334.5700)
71	bwa+stampy/snver	573	55 (f-score: 0.9305), 115 (precision: 0.9385), 58 (recall: 0.9242), 54 (true positives: 170535.8333), 168 (false positives: 7890.7778), 55 (false negatives: 17134.5556), 68 (total errors: 15337.9706)
72	novoalign/snver	577	76 (f-score: 0.9036), 31 (precision: 0.9633), 93 (recall: 0.8585), 96 (true positives: 150162.7222), 93 (false positives: 3227.3889), 96 (false negatives: 37507.6667), 92 (total errors: 24759.5094)
73	novoalign/lofreq	583	81 (f-score: 0.9007), 27 (precision: 0.9641), 95 (recall: 0.8534), 98 (true positives: 148652.1667), 89 (false positives: 3101.3889), 98 (false negatives: 39018.2222), 95 (total errors: 25605.3706)
74	bwa-sw/octopus	583	61 (f-score: 0.9243), 81 (precision: 0.9522), 78 (recall: 0.9027), 81 (true positives: 162683.4444), 124 (false positives: 4639.3333), 81 (false negatives: 24986.9444), 77 (total errors: 17984.7172)
75	stampy/varscan	584	57 (f-score: 0.9286), 124 (precision: 0.9343), 57 (recall: 0.9244), 52 (true positives: 171470.5556), 175 (false positives: 8446.0556), 53 (false negatives: 16199.8333), 66 (total errors: 15136.2739)
76	novoalign/varscan	587	83 (f-score: 0.9000), 26 (precision: 0.9642), 96 (recall: 0.8520), 99 (true positives: 148512.2222), 88 (false positives: 3097.0556), 99 (false negatives: 39158.1667), 96 (total errors: 25678.7917)
77	stampy/snver	591	58 (f-score: 0.9284), 116 (precision: 0.9382), 66 (recall: 0.9202), 56 (true positives: 170104.2222), 169 (false positives: 7892.6111), 57 (false negatives: 17566.1667), 69 (total errors: 15617.8394)
78	novoalign/platypus	592	77 (f-score: 0.9029), 47 (precision: 0.9596), 91 (recall: 0.8603), 92 (true positives: 150683.8333), 103 (false positives: 3592.8333), 92 (false negatives: 36986.5556), 90 (total errors: 24649.3678)
79	bbmap/mpileup	593	82 (f-score: 0.9004), 44 (precision: 0.9600), 97 (recall: 0.8507), 88 (true positives: 153195.5556), 107 (false positives: 3906.7222), 88 (false negatives: 34474.8333), 87 (total errors: 23521.5411)
80	novoalign/freebayes	599	78 (f-score: 0.9025), 51 (precision: 0.9588), 90 (recall: 0.8613), 91 (true positives: 150816.4444), 105 (false positives: 3823.7778), 91 (false negatives: 36853.9444), 93 (total errors: 24839.9333)
81	gem/pilon	609	73 (f-score: 0.9127), 69 (precision: 0.9547), 85 (recall: 0.8805), 87 (true positives: 155958.8889), 122 (false positives: 4544.6111), 87 (false negatives: 31711.5000), 86 (total errors: 22067.3517)
82	bwa+stampy/octopus	617	65 (f-score: 0.9214), 148 (precision: 0.9098), 45 (recall: 0.9355), 63 (true positives: 169302.7647), 194 (false positives: 11193.7059), 41 (false negatives: 12859.7647), 61 (total errors: 14743.1953)
83	novoalign/16GT	617	89 (f-score: 0.8913), 32 (precision: 0.9631), 102 (recall: 0.8403), 101 (true positives: 144963.5000), 92 (false positives: 3218.8333), 101 (false negatives: 42706.8889), 100 (total errors: 28036.6628)
84	bwa+stampy/16GT	618	60 (f-score: 0.9254), 135 (precision: 0.9281), 56 (recall: 0.9246), 55 (true positives: 170376.8333), 183 (false positives: 9305.0000), 56 (false negatives: 17293.5556), 73 (total errors: 16328.5550)
85	cushaw3/freebayes	620	88 (f-score: 0.8924), 164 (precision: 0.8413), 26 (recall: 0.9580), 27 (true positives: 180126.5556), 209 (false positives: 22617.1667), 26 (false negatives: 7543.8333), 80 (total errors: 19347.8022)
86	gem/octopus	620	59 (f-score: 0.9255), 118 (precision: 0.9376), 74 (recall: 0.9159), 69 (true positives: 168430.5000), 160 (false positives: 7185.0556), 69 (false negatives: 19239.8889), 71 (total errors: 16146.0250)
87	bwa-mem/pilon	621	66 (f-score: 0.9213), 90 (precision: 0.9507), 80 (recall: 0.8977), 84 (true positives: 161704.2778), 138 (false positives: 5334.5556), 84 (false negatives: 25966.1111), 79 (total errors: 19066.5178)
88	novoalign/solsnp	630	90 (f-score: 0.8909), 38 (precision: 0.9616), 100 (recall: 0.8405), 103 (true positives: 144425.6667), 95 (false positives: 3245.1111), 103 (false negatives: 43244.7222), 101 (total errors: 28272.9928)
89	stampy/octopus	632	70 (f-score: 0.9178), 149 (precision: 0.9088), 52 (recall: 0.9293), 46 (true positives: 173181.5000), 196 (false positives: 11639.6111), 47 (false negatives: 14488.8889), 72 (total errors: 16150.1578)
90	bwa-sw/gatk	635	80 (f-score: 0.9009), 72 (precision: 0.9540), 89 (recall: 0.8622), 94 (true positives: 150337.1111), 112 (false positives: 4133.2222), 94 (false negatives: 37333.2778), 94 (total errors: 25137.1133)
91	bwa+stampy/platypus	637	62 (f-score: 0.9238), 111 (precision: 0.9401), 77 (recall: 0.9106), 78 (true positives: 166201.9444), 155 (false positives: 6891.5000), 78 (false negatives: 21468.4444), 76 (total errors: 17326.8417)
92	stampy/freebayes	646	84 (f-score: 0.8957), 163 (precision: 0.8549), 31 (recall: 0.9490), 38 (true positives: 175784.5556), 208 (false positives: 21017.3333), 37 (false negatives: 11885.8333), 85 (total errors: 20858.3278)
93	stampy/16GT	654	65 (f-score: 0.9214), 137 (precision: 0.9271), 72 (recall: 0.9175), 60 (true positives: 169489.7778), 184 (false positives: 9318.2778), 61 (false negatives: 18180.6111), 75 (total errors: 16903.1639)
94	stampy/platypus	655	69 (f-score: 0.9186), 112 (precision: 0.9390), 79 (recall: 0.9014), 80 (true positives: 165149.5556), 157 (false positives: 6930.1111), 80 (false negatives: 22520.8333), 78 (total errors: 18022.4306)
95	novoalign/pilon	660	97 (f-score: 0.8747), 36 (precision: 0.9624), 109 (recall: 0.8145), 110 (true positives: 137129.0556), 91 (false positives: 3188.5556), 110 (false negatives: 50541.3333), 107 (total errors: 32673.2556)
96	bwa+stampy/lofreq	665	72 (f-score: 0.9163), 109 (precision: 0.9407), 81 (recall: 0.8960), 82 (true positives: 162540.1111), 158 (false positives: 7163.5000), 82 (false negatives: 25130.2778), 81 (total errors: 19727.7156)
97	minimap2/solsnp	671	93 (f-score: 0.8839), 53 (precision: 0.9583), 103 (recall: 0.8352), 108 (true positives: 140732.8333), 101 (false positives: 3547.7222), 108 (false negatives: 46937.5556), 105 (total errors: 30575.3972)
98	minimap2/varscan	673	105 (f-score: 0.8576), 23 (precision: 0.9646), 114 (recall: 0.7936), 117 (true positives: 128690.2778), 81 (false positives: 2703.1667), 117 (false negatives: 58980.1111), 116 (total errors: 37424.5350)
99	stampy/lofreq	675	74 (f-score: 0.9125), 111 (precision: 0.9401), 82 (recall: 0.8889), 83 (true positives: 161951.2222), 159 (false positives: 7164.7778), 83 (false negatives: 25719.1667), 83 (total errors: 20110.6478)
100	minimap2/lofreq	676	104 (f-score: 0.8588), 30 (precision: 0.9635), 113 (recall: 0.7962), 116 (true positives: 129192.0556), 82 (false positives: 2816.3889), 116 (false negatives: 58478.3333), 115 (total errors: 37236.9589)
101	minimap2/freebayes	677	98 (f-score: 0.8712), 44 (precision: 0.9600), 106 (recall: 0.8229), 112 (true positives: 136035.1667), 96 (false positives: 3321.5000), 112 (false negatives: 51635.2222), 109 (total errors: 33023.8344)
102	gem/gatk	680	79 (f-score: 0.9023), 102 (precision: 0.9443), 86 (recall: 0.8715), 89 (true positives: 153062.8333), 146 (false positives: 5698.8333), 89 (false negatives: 34607.5556), 89 (total errors: 24418.6128)
103	minimap2/mpileup	684	108 (f-score: 0.8414), 23 (precision: 0.9646), 116 (recall: 0.7765), 119 (true positives: 123970.4444), 80 (false positives: 2676.0000), 119 (false negatives: 63699.9444), 119 (total errors: 40482.6328)
104	bbmap/gatk	687	91 (f-score: 0.8879), 76 (precision: 0.9533), 99 (recall: 0.8433), 104 (true positives: 144412.0556), 110 (false positives: 4059.5000), 104 (false negatives: 43258.3333), 103 (total errors: 28689.4833)
105	minimap2/16GT	696	100 (f-score: 0.8700), 49 (precision: 0.9591), 110 (recall: 0.8140), 113 (true positives: 134524.6667), 98 (false positives: 3425.2222), 113 (false negatives: 53145.7222), 113 (total errors: 34319.5856)
106	minimap2/strelka	705	114 (f-score: 0.8224), 20 (precision: 0.9654), 121 (recall: 0.7513), 125 (true positives: 114553.2778), 76 (false positives: 2461.9444), 125 (false negatives: 73117.1111), 124 (total errors: 45829.5122)
107	gem/platypus	712	110 (f-score: 0.8335), 33 (precision: 0.9629), 120 (recall: 0.7543), 122 (true positives: 120373.6111), 84 (false positives: 2822.2778), 122 (false negatives: 67296.7778), 121 (total errors: 42647.1094)
108	minimap2/pilon	714	106 (f-score: 0.8532), 45 (precision: 0.9599), 115 (recall: 0.7882), 118 (true positives: 127494.1111), 94 (false positives: 3239.8889), 118 (false negatives: 60176.2778), 118 (total errors: 38488.8378)
109	bwa-sw/deepvariant	715	124 (f-score: 0.7072), 3 (precision: 0.9703), 131 (recall: 0.6226), 134 (true positives: 78642.8889), 55 (false positives: 1616.0556), 134 (false negatives: 109027.5000), 134 (total errors: 66987.1228)
110	minimap2/snver	716	115 (f-score: 0.8208), 22 (precision: 0.9650), 123 (recall: 0.7490), 127 (true positives: 114178.7222), 75 (false positives: 2458.5556), 127 (false negatives: 73491.6667), 127 (total errors: 46067.3867)
111	bwa-mem/gatk	721	85 (f-score: 0.8954), 108 (precision: 0.9419), 89 (recall: 0.8622), 97 (true positives: 150124.1111), 147 (false positives: 6049.0000), 97 (false negatives: 37546.2778), 98 (total errors: 26398.8072)
112	bwa+stampy/freebayes	721	95 (f-score: 0.8783), 162 (precision: 0.8577), 50 (recall: 0.9305), 59 (true positives: 169620.9444), 207 (false positives: 20784.6667), 60 (false negatives: 18049.4444), 88 (total errors: 23559.1150)
113	mosaik/16GT	722	103 (f-score: 0.8625), 62 (precision: 0.9569), 111 (recall: 0.8039), 114 (true positives: 132010.3889), 104 (false positives: 3630.5556), 114 (false negatives: 55660.0000), 114 (total errors: 36017.3178)
114	mosaik/solsnp	727	99 (f-score: 0.8703), 76 (precision: 0.9533), 107 (recall: 0.8173), 111 (true positives: 136164.5000), 111 (false positives: 4089.9444), 111 (false negatives: 51505.8889), 112 (total errors: 33738.9294)
115	ngm/gatk	728	86 (f-score: 0.8947), 118 (precision: 0.9376), 88 (recall: 0.8647), 93 (true positives: 150679.6667), 153 (false positives: 6555.0000), 93 (false negatives: 36990.7222), 97 (total errors: 26343.7733)
116	ngm/deepvariant	732	129 (f-score: 0.6916), 1 (precision: 0.9715), 135 (recall: 0.6073), 140 (true positives: 74672.5000), 48 (false positives: 1482.8889), 140 (false negatives: 112997.8889), 139 (total errors: 69221.8356)
117	spandx/spandx	744	123 (f-score: 0.7325), 19 (precision: 0.9656), 132 (recall: 0.6149), 132 (true positives: 91707.0556), 74 (false positives: 2158.3333), 132 (false negatives: 95963.3333), 132 (total errors: 59856.9167)
118	smalt/deepvariant	745	127 (f-score: 0.6956), 7 (precision: 0.9684), 133 (recall: 0.6120), 138 (true positives: 75896.8333), 65 (false positives: 1738.4444), 138 (false negatives: 111773.5556), 137 (total errors: 68632.5383)
119	bowtie2/lofreq	746	126 (f-score: 0.7039), 14 (precision: 0.9666), 130 (recall: 0.6240), 135 (true positives: 78039.1111), 70 (false positives: 1824.6111), 135 (false negatives: 109631.2778), 136 (total errors: 67907.8683)
120	smalt/gatk	748	87 (f-score: 0.8937), 130 (precision: 0.9316), 87 (recall: 0.8676), 90 (true positives: 151577.7222), 165 (false positives: 7550.0000), 90 (false negatives: 36092.6667), 99 (total errors: 26443.3828)
121	bowtie2/16GT	750	117 (f-score: 0.8126), 42 (precision: 0.9606), 124 (recall: 0.7408), 128 (true positives: 112198.3333), 83 (false positives: 2816.7222), 128 (false negatives: 75472.0556), 128 (total errors: 47600.8694)
122	bwa-mem/deepvariant	753	128 (f-score: 0.6922), 9 (precision: 0.9680), 134 (recall: 0.6084), 139 (true positives: 75023.9444), 66 (false positives: 1753.8333), 139 (false negatives: 112646.4444), 138 (total errors: 69212.8144)
123	minimap2/gatk	753	109 (f-score: 0.8356), 68 (precision: 0.9549), 117 (recall: 0.7709), 120 (true positives: 121493.5000), 99 (false positives: 3475.3333), 120 (false negatives: 66176.8889), 120 (total errors: 42300.1583)
124	bowtie2/pilon	753	120 (f-score: 0.7898), 38 (precision: 0.9616), 126 (recall: 0.7129), 130 (true positives: 104463.6111), 79 (false positives: 2604.0556), 130 (false negatives: 83206.7778), 130 (total errors: 52233.8061)
125	minimap2/platypus	756	125 (f-score: 0.7054), 23 (precision: 0.9646), 129 (recall: 0.6305), 136 (true positives: 78023.1667), 72 (false positives: 2011.0000), 136 (false negatives: 109647.2222), 135 (total errors: 67692.5367)
126	snap/16GT	758	121 (f-score: 0.7813), 39 (precision: 0.9613), 127 (recall: 0.7033), 131 (true positives: 101233.4444), 78 (false positives: 2572.8333), 131 (false negatives: 86436.9444), 131 (total errors: 54117.1933)
127	mosaik/freebayes	758	94 (f-score: 0.8801), 106 (precision: 0.9429), 101 (recall: 0.8404), 105 (true positives: 142040.1667), 141 (false positives: 5425.1111), 105 (false negatives: 45630.2222), 106 (total errors: 30993.5400)
128	stampy/deepvariant	760	130 (f-score: 0.6787), 8 (precision: 0.9683), 136 (recall: 0.5953), 142 (true positives: 71565.0556), 60 (false positives: 1687.3889), 142 (false negatives: 116105.3333), 142 (total errors: 71288.4444)
129	bwa+stampy/deepvariant	763	131 (f-score: 0.6763), 6 (precision: 0.9685), 138 (recall: 0.5920), 143 (true positives: 71050.1111), 59 (false positives: 1663.4444), 143 (false negatives: 116620.2778), 143 (total errors: 71595.9994)
130	snap/gatk	770	118 (f-score: 0.7931), 55 (precision: 0.9581), 125 (recall: 0.7168), 129 (true positives: 106192.6667), 85 (false positives: 2851.3889), 129 (false negatives: 81477.7222), 129 (total errors: 51244.4628)
131	gem/deepvariant	774	134 (f-score: 0.6624), 8 (precision: 0.9683), 141 (recall: 0.5803), 145 (true positives: 67343.4444), 56 (false positives: 1621.7778), 145 (false negatives: 120326.9444), 145 (total errors: 73905.9594)
132	minimap2/octopus	776	112 (f-score: 0.8302), 75 (precision: 0.9537), 119 (recall: 0.7664), 123 (true positives: 119569.0556), 102 (false positives: 3551.2778), 123 (false negatives: 68101.3333), 122 (total errors: 43470.4250)
133	bwa+stampy/gatk	777	92 (f-score: 0.8870), 128 (precision: 0.9330), 94 (recall: 0.8560), 100 (true positives: 147822.7778), 161 (false positives: 7237.7778), 100 (false negatives: 39847.6111), 102 (total errors: 28503.7522)
134	bowtie2/mpileup	778	137 (f-score: 0.6262), 6 (precision: 0.9685), 143 (recall: 0.5566), 149 (true positives: 58103.3333), 45 (false positives: 1442.6667), 149 (false negatives: 129567.0556), 149 (total errors: 79634.7856)
135	minimap2/deepvariant	778	132 (f-score: 0.6689), 11 (precision: 0.9675), 139 (recall: 0.5888), 144 (true positives: 68857.2222), 64 (false positives: 1704.1667), 144 (false negatives: 118813.1667), 144 (total errors: 73042.8400)
136	snap/deepvariant	795	138 (f-score: 0.6015), 13 (precision: 0.9668), 144 (recall: 0.5319), 150 (true positives: 53133.0556), 50 (false positives: 1515.8889), 150 (false negatives: 134537.3333), 150 (total errors: 82633.0789)
137	cushaw3/gatk	796	96 (f-score: 0.8774), 132 (precision: 0.9302), 98 (recall: 0.8474), 102 (true positives: 144943.0000), 162 (false positives: 7289.2778), 102 (false negatives: 42727.3889), 104 (total errors: 30052.9400)
138	bowtie2/snver	801	143 (f-score: 0.5588), 10 (precision: 0.9678), 148 (recall: 0.5002), 157 (true positives: 44343.0556), 29 (false positives: 1324.3889), 157 (false negatives: 143327.3333), 157 (total errors: 88037.2017)
139	bowtie2/deepvariant	809	147 (f-score: 0.5516), 5 (precision: 0.9687), 155 (recall: 0.4864), 159 (true positives: 43105.0556), 25 (false positives: 1268.9444), 159 (false negatives: 144565.3333), 159 (total errors: 88734.0433)
140	bowtie2/varscan	814	136 (f-score: 0.6469), 26 (precision: 0.9642), 142 (recall: 0.5757), 147 (true positives: 63757.5000), 69 (false positives: 1820.8333), 147 (false negatives: 123912.8889), 147 (total errors: 76292.8072)
141	bwa+stampy/pilon	816	101 (f-score: 0.8699), 126 (precision: 0.9338), 105 (recall: 0.8230), 106 (true positives: 141477.8889), 164 (false positives: 7391.1111), 106 (false negatives: 46192.5000), 108 (total errors: 32743.8544)
142	snap/solsnp	817	116 (f-score: 0.8174), 98 (precision: 0.9477), 120 (recall: 0.7543), 124 (true positives: 115823.7778), 109 (false positives: 4003.1111), 124 (false negatives: 71846.6111), 126 (total errors: 46057.8572)
143	novoalign/gatk	819	119 (f-score: 0.7928), 87 (precision: 0.9512), 122 (recall: 0.7507), 126 (true positives: 114497.7222), 114 (false positives: 4205.5000), 126 (false negatives: 73172.6667), 125 (total errors: 45829.6561)
144	snap/freebayes	821	113 (f-score: 0.8278), 105 (precision: 0.9436), 118 (recall: 0.7700), 121 (true positives: 120487.2778), 120 (false positives: 4400.0000), 121 (false negatives: 67183.1111), 123 (total errors: 43485.7761)
145	stampy/pilon	822	102 (f-score: 0.8668), 125 (precision: 0.9342), 108 (recall: 0.8167), 107 (true positives: 140817.3889), 163 (false positives: 7309.1667), 107 (false negatives: 46853.0000), 110 (total errors: 33119.6422)
146	bowtie2/freebayes	824	133 (f-score: 0.6685), 60 (precision: 0.9574), 137 (recall: 0.5925), 141 (true positives: 74057.9444), 71 (false positives: 1918.0556), 141 (false negatives: 113612.4444), 141 (total errors: 70060.7478)
147	snap/strelka	828	148 (f-score: 0.5509), 17 (precision: 0.9659), 149 (recall: 0.4944), 161 (true positives: 42741.9444), 31 (false positives: 1346.0556), 161 (false negatives: 144928.4444), 161 (total errors: 89001.0561)
148	yara/deepvariant	830	149 (f-score: 0.5484), 12 (precision: 0.9672), 159 (recall: 0.4767), 160 (true positives: 42983.0556), 30 (false positives: 1327.9444), 160 (false negatives: 144687.3333), 160 (total errors: 88911.3744)
149	gassst/mpileup	836	145 (f-score: 0.5568), 21 (precision: 0.9653), 156 (recall: 0.4839), 156 (true positives: 44647.6667), 46 (false positives: 1443.0556), 156 (false negatives: 143022.7222), 156 (total errors: 87990.3089)
150	bowtie2/octopus	838	139 (f-score: 0.5753), 37 (precision: 0.9619), 145 (recall: 0.5129), 152 (true positives: 48063.8333), 61 (false positives: 1687.7222), 152 (false negatives: 139606.5556), 152 (total errors: 85954.8117)
151	bowtie2/solsnp	839	122 (f-score: 0.7462), 93 (precision: 0.9498), 128 (recall: 0.6762), 133 (true positives: 91505.7778), 97 (false positives: 3368.9444), 133 (false negatives: 96164.6111), 133 (total errors: 60424.2078)
152	bowtie2/gatk	840	142 (f-score: 0.5640), 30 (precision: 0.9635), 152 (recall: 0.4895), 151 (true positives: 51623.9444), 63 (false positives: 1701.2222), 151 (false negatives: 136046.4444), 151 (total errors: 83808.8578)
153	bbmap/freebayes	844	111 (f-score: 0.8308), 133 (precision: 0.9294), 104 (recall: 0.8232), 109 (true positives: 138660.7778), 167 (false positives: 7812.2778), 109 (false negatives: 49009.6111), 111 (total errors: 33545.6083)
154	stampy/gatk	844	107 (f-score: 0.8419), 124 (precision: 0.9343), 112 (recall: 0.8037), 115 (true positives: 131258.7778), 154 (false positives: 6602.3333), 115 (false negatives: 56411.6111), 117 (total errors: 38058.7633)
155	snap/pilon	850	141 (f-score: 0.5649), 43 (precision: 0.9603), 146 (recall: 0.5039), 154 (true positives: 45485.3889), 58 (false positives: 1655.5556), 154 (false negatives: 142185.0000), 154 (total errors: 87554.1700)
156	bowtie2/strelka	852	157 (f-score: 0.5115), 4 (precision: 0.9698), 164 (recall: 0.4567), 170 (true positives: 35382.5000), 17 (false positives: 1107.0000), 170 (false negatives: 152287.8889), 170 (total errors: 93413.6194)
157	gassst/varscan	856	152 (f-score: 0.5445), 17 (precision: 0.9659), 161 (recall: 0.4709), 163 (true positives: 42459.2222), 38 (false positives: 1364.1667), 163 (false negatives: 145211.1667), 162 (total errors: 89314.9739)
158	yara/16GT	860	155 (f-score: 0.5364), 16 (precision: 0.9660), 162 (recall: 0.4639), 166 (true positives: 40892.9444), 28 (false positives: 1323.0000), 166 (false negatives: 146777.4444), 167 (total errors: 90265.2444)
159	snap/octopus	863	135 (f-score: 0.6580), 73 (precision: 0.9539), 140 (recall: 0.5820), 146 (true positives: 67321.7222), 77 (false positives: 2498.9444), 146 (false negatives: 120348.6667), 146 (total errors: 74700.9372)
160	snap/mpileup	865	150 (f-score: 0.5474), 29 (precision: 0.9637), 151 (recall: 0.4927), 165 (true positives: 42100.6111), 41 (false positives: 1408.0556), 165 (false negatives: 145569.7778), 164 (total errors: 89430.9022)
161	yara/freebayes	865	140 (f-score: 0.5726), 51 (precision: 0.9588), 147 (recall: 0.5028), 153 (true positives: 47875.8333), 68 (false positives: 1820.1667), 153 (false negatives: 139794.5556), 153 (total errors: 86203.8961)
162	yara/gatk	872	146 (f-score: 0.5523), 40 (precision: 0.9612), 158 (recall: 0.4802), 158 (true positives: 44165.5000), 54 (false positives: 1611.9444), 158 (false negatives: 143504.8889), 158 (total errors: 88393.4094)
163	snap/snver	877	151 (f-score: 0.5472), 36 (precision: 0.9624), 150 (recall: 0.4929), 164 (true positives: 42211.6111), 49 (false positives: 1502.5556), 164 (false negatives: 145458.7778), 163 (total errors: 89428.1989)
164	yara/octopus	882	144 (f-score: 0.5574), 53 (precision: 0.9583), 153 (recall: 0.4887), 155 (true positives: 45114.7778), 67 (false positives: 1778.2778), 155 (false negatives: 142555.6111), 155 (total errors: 87902.4294)
165	yara/strelka	882	162 (f-score: 0.4888), 15 (precision: 0.9663), 167 (recall: 0.4265), 176 (true positives: 32401.8889), 12 (false positives: 1086.6667), 176 (false negatives: 155268.5000), 174 (total errors: 95351.4656)
166	snap/lofreq	885	154 (f-score: 0.5409), 35 (precision: 0.9626), 154 (recall: 0.4870), 167 (true positives: 40828.0556), 42 (false positives: 1411.8333), 167 (false negatives: 146842.3333), 166 (total errors: 90248.1511)
167	yara/snver	890	159 (f-score: 0.4936), 24 (precision: 0.9645), 165 (recall: 0.4353), 174 (true positives: 32965.2222), 22 (false positives: 1182.0556), 174 (false negatives: 154705.1667), 172 (total errors: 95053.9067)
168	mosaik/deepvariant	892	169 (f-score: 0.4666), 2 (precision: 0.9712), 178 (recall: 0.3824), 180 (true positives: 30775.2222), 6 (false positives: 884.6111), 180 (false negatives: 156895.1667), 177 (total errors: 96139.8678)
169	yara/mpileup	901	161 (f-score: 0.4889), 25 (precision: 0.9644), 166 (recall: 0.4311), 177 (true positives: 32135.7222), 19 (false positives: 1134.1667), 177 (false negatives: 155534.6667), 176 (total errors: 95528.5272)
170	snap/varscan	905	156 (f-score: 0.5338), 41 (precision: 0.9611), 157 (recall: 0.4806), 168 (true positives: 39718.6111), 47 (false positives: 1452.6667), 168 (false negatives: 147951.7778), 168 (total errors: 90933.2450)
171	yara/pilon	909	163 (f-score: 0.4878), 31 (precision: 0.9633), 169 (recall: 0.4220), 175 (true positives: 32424.7778), 21 (false positives: 1180.4444), 175 (false negatives: 155245.6111), 175 (total errors: 95423.7539)
172	hisat2/freebayes	917	160 (f-score: 0.4902), 40 (precision: 0.9612), 172 (recall: 0.4204), 173 (true positives: 33112.1111), 26 (false positives: 1277.6667), 173 (false negatives: 154558.2778), 173 (total errors: 95060.6822)
173	yara/lofreq	918	164 (f-score: 0.4804), 28 (precision: 0.9640), 170 (recall: 0.4216), 179 (true positives: 30839.9444), 18 (false positives: 1111.8333), 179 (false negatives: 156830.4444), 180 (total errors: 96362.0544)
174	yara/solsnp	922	178 (f-score: 0.4378), 18 (precision: 0.9658), 183 (recall: 0.3667), 169 (true positives: 38756.9444), 36 (false positives: 1361.6667), 169 (false negatives: 148913.4444), 169 (total errors: 91736.1650)
175	gassst/pilon	925	153 (f-score: 0.5440), 61 (precision: 0.9571), 160 (recall: 0.4714), 162 (true positives: 42554.8333), 62 (false positives: 1700.0556), 162 (false negatives: 145115.5556), 165 (total errors: 89454.3928)
176	snap/platypus	925	158 (f-score: 0.5071), 48 (precision: 0.9595), 163 (recall: 0.4618), 171 (true positives: 34866.2222), 43 (false positives: 1438.2222), 171 (false negatives: 152804.1667), 171 (total errors: 93899.0667)
177	yara/varscan	933	165 (f-score: 0.4784), 34 (precision: 0.9627), 171 (recall: 0.4210), 181 (true positives: 30500.7222), 20 (false positives: 1135.6667), 181 (false negatives: 157169.6667), 181 (total errors: 96553.7789)
178	yara/platypus	940	168 (f-score: 0.4667), 31 (precision: 0.9633), 173 (recall: 0.4142), 185 (true positives: 28397.3333), 14 (false positives: 1090.4444), 185 (false negatives: 159273.0556), 184 (total errors: 97793.3494)
179	hisat2/gatk	977	166 (f-score: 0.4779), 63 (precision: 0.9566), 174 (recall: 0.4084), 178 (true positives: 31495.0556), 40 (false positives: 1378.5556), 178 (false negatives: 156175.3333), 178 (total errors: 96161.1500)
180	gem/snvsniffer	1026	172 (f-score: 0.4478), 84 (precision: 0.9516), 179 (recall: 0.3750), 187 (true positives: 27568.1111), 33 (false positives: 1348.6667), 186 (false negatives: 160102.2778), 185 (total errors: 98640.7722)
181	hisat2/snver	1028	183 (f-score: 0.4272), 57 (precision: 0.9579), 186 (recall: 0.3637), 199 (true positives: 23438.3889), 8 (false positives: 955.8889), 198 (false negatives: 164232.0000), 197 (total errors: 100934.6744)
182	novoalign/snvsniffer	1029	182 (f-score: 0.4302), 57 (precision: 0.9579), 193 (recall: 0.3546), 195 (true positives: 25218.2222), 15 (false positives: 1101.6111), 194 (false negatives: 162452.1667), 193 (total errors: 99972.4983)
183	hisat2/strelka	1032	187 (f-score: 0.4223), 46 (precision: 0.9597), 191 (recall: 0.3561), 201 (true positives: 23020.4444), 7 (false positives: 898.0000), 200 (false negatives: 164649.9444), 200 (total errors: 101158.4850)
184	mosaik/gatk	1040	193 (f-score: 0.3988), 160 (precision: 0.8661), 200 (recall: 0.2817), 137 (true positives: 77372.4444), 73 (false positives: 2147.2778), 137 (false negatives: 110297.9444), 140 (total errors: 69873.2461)
185	ngm/snvsniffer	1044	174 (f-score: 0.4463), 94 (precision: 0.9496), 180 (recall: 0.3732), 188 (true positives: 27360.3333), 35 (false positives: 1360.6667), 187 (false negatives: 160310.0556), 186 (total errors: 98779.7728)
186	mosaik/octopus	1046	194 (f-score: 0.3430), 156 (precision: 0.8833), 201 (recall: 0.2278), 148 (true positives: 61952.5556), 51 (false positives: 1521.7222), 148 (false negatives: 125717.8333), 148 (total errors: 78905.4278)
187	stampy/snvsniffer	1050	171 (f-score: 0.4589), 100 (precision: 0.9462), 177 (recall: 0.3845), 183 (true positives: 29426.1111), 53 (false positives: 1572.0000), 183 (false negatives: 158244.2778), 183 (total errors: 97628.0956)
188	bbmap/platypus	1050	196 (f-score: 0.2513), 28 (precision: 0.9640), 203 (recall: 0.1751), 208 (true positives: 8668.0000), 1 (false positives: 345.2353), 207 (false negatives: 175262.1765), 207 (total errors: 105942.2447)
189	bwa+stampy/snvsniffer	1052	170 (f-score: 0.4602), 104 (precision: 0.9437), 175 (recall: 0.3869), 182 (true positives: 29574.0556), 57 (false positives: 1638.6667), 182 (false negatives: 158096.3333), 182 (total errors: 97576.4383)
190	bwa-mem/snvsniffer	1054	175 (f-score: 0.4438), 97 (precision: 0.9487), 181 (recall: 0.3708), 189 (true positives: 27041.7222), 37 (false positives: 1364.0000), 188 (false negatives: 160628.6667), 187 (total errors: 98979.9867)
191	bwa-sw/snvsniffer	1054	181 (f-score: 0.4303), 77 (precision: 0.9532), 192 (recall: 0.3554), 194 (true positives: 25230.8889), 23 (false positives: 1184.3889), 193 (false negatives: 162439.5000), 194 (total errors: 100004.5144)
192	hisat2/mpileup	1056	184 (f-score: 0.4257), 77 (precision: 0.9532), 187 (recall: 0.3630), 200 (true positives: 23186.2222), 10 (false positives: 973.2222), 199 (false negatives: 164484.1667), 199 (total errors: 101096.0756)
193	minimap2/snvsniffer	1059	176 (f-score: 0.4398), 99 (precision: 0.9473), 182 (recall: 0.3675), 191 (true positives: 26412.1111), 32 (false positives: 1348.3333), 190 (false negatives: 161258.2778), 189 (total errors: 99364.4378)
194	hisat2/varscan	1067	186 (f-score: 0.4227), 74 (precision: 0.9538), 189 (recall: 0.3604), 204 (true positives: 22784.0000), 9 (false positives: 957.7778), 203 (false negatives: 164886.3889), 202 (total errors: 101338.6856)
195	smalt/snvsniffer	1070	180 (f-score: 0.4342), 96 (precision: 0.9489), 190 (recall: 0.3601), 193 (true positives: 25791.9444), 27 (false positives: 1291.3889), 192 (false negatives: 161878.4444), 192 (total errors: 99740.5156)
196	bowtie2/snvsniffer	1073	179 (f-score: 0.4360), 101 (precision: 0.9460), 185 (recall: 0.3647), 192 (true positives: 25855.5556), 34 (false positives: 1351.6111), 191 (false negatives: 161814.8333), 191 (total errors: 99729.7750)
197	snap/snvsniffer	1074	181 (f-score: 0.4303), 95 (precision: 0.9490), 188 (recall: 0.3605), 196 (true positives: 24812.1111), 24 (false positives: 1227.8333), 195 (false negatives: 162858.2778), 195 (total errors: 100279.2267)
198	hisat2/lofreq	1078	192 (f-score: 0.4023), 67 (precision: 0.9552), 199 (recall: 0.3304), 206 (true positives: 21073.8333), 4 (false positives: 840.6667), 205 (false negatives: 166596.5556), 205 (total errors: 102383.9794)
199	bowtie2/platypus	1084	195 (f-score: 0.2580), 62 (precision: 0.9569), 202 (recall: 0.1904), 207 (true positives: 8872.3889), 2 (false positives: 370.3333), 208 (false negatives: 178798.0000), 208 (total errors: 109928.2233)
200	yara/snvsniffer	1086	190 (f-score: 0.4168), 80 (precision: 0.9524), 197 (recall: 0.3480), 202 (true positives: 22900.8333), 13 (false positives: 1089.7778), 201 (false negatives: 164769.5556), 203 (total errors: 101399.7233)
201	hisat2/pilon	1090	189 (f-score: 0.4186), 89 (precision: 0.9510), 195 (recall: 0.3490), 203 (true positives: 22898.5556), 11 (false positives: 1013.1667), 202 (false negatives: 164771.8333), 201 (total errors: 101336.0217)
202	bbmap/snvsniffer	1098	185 (f-score: 0.4255), 82 (precision: 0.9520), 194 (recall: 0.3527), 186 (true positives: 28109.1765), 39 (false positives: 1365.1765), 206 (false negatives: 168867.6471), 206 (total errors: 103989.2088)
203	cushaw3/snvsniffer	1099	177 (f-score: 0.4390), 117 (precision: 0.9380), 184 (recall: 0.3661), 190 (true positives: 26517.4444), 52 (false positives: 1546.5556), 189 (false negatives: 161152.9444), 190 (total errors: 99431.5294)
204	hisat2/solsnp	1121	167 (f-score: 0.4769), 155 (precision: 0.8942), 168 (recall: 0.4235), 172 (true positives: 33815.8889), 108 (false positives: 3966.7778), 172 (false negatives: 153854.5000), 179 (total errors: 96359.8411)
205	hisat2/snvsniffer	1128	191 (f-score: 0.4059), 110 (precision: 0.9406), 198 (recall: 0.3382), 205 (true positives: 21440.8333), 16 (false positives: 1105.0556), 204 (false negatives: 166229.5556), 204 (total errors: 102326.6433)
206	gassst/snvsniffer	1130	188 (f-score: 0.4221), 113 (precision: 0.9387), 196 (recall: 0.3483), 197 (true positives: 24389.3889), 44 (false positives: 1440.5556), 196 (false negatives: 163281.0000), 196 (total errors: 100709.8689)
207	hisat2/16GT	1141	173 (f-score: 0.4469), 150 (precision: 0.9041), 176 (recall: 0.3852), 184 (true positives: 28476.3889), 86 (false positives: 2877.5000), 184 (false negatives: 159194.0000), 188 (total errors: 99043.3711)
208	bwa-sw/platypus	1158	197 (f-score: 0.1388), 161 (precision: 0.8625), 204 (recall: 0.0802), 198 (true positives: 24373.7778), 3 (false positives: 554.6667), 197 (false negatives: 163296.6111), 198 (total errors: 101005.5050)
209	cushaw3/platypus	1200	198 (f-score: 0.0052), 165 (precision: 0.3510), 205 (recall: 0.0026), 209 (true positives: 582.0000), 5 (false positives: 849.8333), 209 (false negatives: 187088.3889), 209 (total errors: 115789.2794)
Using an expanded set of 209 SNP calling pipelines, after repeat-masking the reference genome using self-self BLASTn
1	bbmap/lofreq	331	10 (f-score: 0.9394), 62 (precision: 0.9362), 37 (recall: 0.9433), 24 (true positives: 176845.1176), 138 (false positives: 9521.5882), 39 (false negatives: 11875.5294), 21 (total errors: 13078.3782)
2	cushaw3/strelka	340	1 (f-score: 0.9442), 98 (precision: 0.9288), 23 (recall: 0.9606), 26 (true positives: 176431.5556), 158 (false positives: 11020.1111), 25 (false negatives: 7123.7778), 9 (total errors: 11140.7722)
3	smalt/snver	346	2 (f-score: 0.9437), 122 (precision: 0.9162), 12 (recall: 0.9734), 15 (true positives: 179768.0000), 179 (false positives: 13245.5556), 15 (false negatives: 3787.3333), 1 (total errors: 10510.7733)
4	ngm/strelka	350	5 (f-score: 0.9430), 93 (precision: 0.9299), 26 (recall: 0.9571), 30 (true positives: 175357.3333), 155 (false positives: 10753.4444), 29 (false negatives: 8198.0000), 12 (total errors: 11605.3022)
5	smalt/lofreq	351	3 (f-score: 0.9433), 116 (precision: 0.9179), 17 (recall: 0.9706), 21 (true positives: 178991.2222), 171 (false positives: 12691.0000), 21 (false negatives: 4564.1111), 2 (total errors: 10624.2978)
6	smalt/mpileup	352	3 (f-score: 0.9433), 115 (precision: 0.9181), 18 (recall: 0.9705), 20 (true positives: 179015.1667), 172 (false positives: 12723.2778), 20 (false negatives: 4540.1667), 4 (total errors: 10638.1017)
7	ngm/snver	353	8 (f-score: 0.9424), 133 (precision: 0.9107), 8 (recall: 0.9770), 7 (true positives: 180887.5556), 187 (false positives: 14556.8333), 7 (false negatives: 2667.7778), 3 (total errors: 10634.3172)
8	ngm/mpileup	354	4 (f-score: 0.9432), 120 (precision: 0.9171), 16 (recall: 0.9713), 16 (true positives: 179439.0000), 177 (false positives: 13164.2222), 16 (false negatives: 4116.3333), 5 (total errors: 10647.5789)
9	ngm/lofreq	357	6 (f-score: 0.9428), 123 (precision: 0.9148), 13 (recall: 0.9732), 14 (true positives: 179806.2222), 181 (false positives: 13577.1111), 14 (false negatives: 3749.1111), 6 (total errors: 10673.1450)
10	smalt/strelka	358	7 (f-score: 0.9426), 99 (precision: 0.9283), 25 (recall: 0.9579), 29 (true positives: 175489.0556), 157 (false positives: 10994.3889), 28 (false negatives: 8066.2778), 13 (total errors: 11682.9144)
11	bwa-sw/mpileup	358	14 (f-score: 0.9379), 63 (precision: 0.9356), 38 (recall: 0.9415), 43 (true positives: 170297.6667), 132 (false positives: 9202.2778), 44 (false negatives: 13257.6667), 24 (total errors: 13694.8817)
12	ngm/platypus	363	9 (f-score: 0.9414), 108 (precision: 0.9223), 22 (recall: 0.9621), 25 (true positives: 176683.1667), 165 (false positives: 11469.9444), 24 (false negatives: 6872.1667), 10 (total errors: 11258.5083)
13	smalt/varscan	367	7 (f-score: 0.9426), 121 (precision: 0.9168), 18 (recall: 0.9705), 19 (true positives: 179077.5000), 176 (false positives: 13034.8333), 19 (false negatives: 4477.8333), 7 (total errors: 10788.1089)
14	ngm/varscan	372	9 (f-score: 0.9414), 130 (precision: 0.9127), 14 (recall: 0.9726), 13 (true positives: 180003.1111), 185 (false positives: 14178.3889), 13 (false negatives: 3552.2222), 8 (total errors: 10941.2472)
15	bwa-sw/freebayes	372	13 (f-score: 0.9383), 81 (precision: 0.9323), 34 (recall: 0.9455), 40 (true positives: 171493.4444), 142 (false positives: 9656.0556), 40 (false negatives: 12061.8889), 22 (total errors: 13257.7261)
16	gem/strelka	383	22 (f-score: 0.9343), 48 (precision: 0.9392), 48 (recall: 0.9309), 53 (true positives: 167464.8333), 120 (false positives: 8488.6667), 54 (false negatives: 16090.5000), 38 (total errors: 14979.2083)
17	bwa-mem/strelka	383	15 (f-score: 0.9370), 73 (precision: 0.9337), 39 (recall: 0.9413), 42 (true positives: 170559.1111), 144 (false positives: 9686.3889), 43 (false negatives: 12996.2222), 27 (total errors: 13845.5972)
18	smalt/16GT	389	12 (f-score: 0.9385), 142 (precision: 0.9052), 10 (recall: 0.9750), 12 (true positives: 180183.7778), 190 (false positives: 14937.1111), 12 (false negatives: 3371.5556), 11 (total errors: 11306.5239)
19	bwa-sw/varscan	389	16 (f-score: 0.9364), 76 (precision: 0.9332), 40 (recall: 0.9410), 44 (true positives: 170065.6667), 139 (false positives: 9533.5556), 45 (false negatives: 13489.6667), 29 (total errors: 14043.7967)
20	cushaw3/lofreq	391	18 (f-score: 0.9362), 149 (precision: 0.8980), 4 (recall: 0.9787), 4 (true positives: 181405.0000), 198 (false positives: 16742.5556), 4 (false negatives: 2150.3333), 14 (total errors: 11712.8644)
21	cushaw3/mpileup	396	18 (f-score: 0.9362), 146 (precision: 0.8991), 7 (recall: 0.9772), 6 (true positives: 181056.7222), 197 (false positives: 16609.2222), 6 (false negatives: 2498.6111), 16 (total errors: 11850.5111)
22	smalt/solsnp	398	11 (f-score: 0.9388), 127 (precision: 0.9138), 21 (recall: 0.9659), 23 (true positives: 177523.0000), 178 (false positives: 13179.4444), 23 (false negatives: 6032.3333), 15 (total errors: 11831.5133)
23	bwa-sw/lofreq	398	20 (f-score: 0.9351), 73 (precision: 0.9337), 42 (recall: 0.9379), 47 (true positives: 169269.0000), 136 (false positives: 9360.2222), 48 (false negatives: 14286.3333), 32 (total errors: 14428.1028)
24	bwa-sw/pilon	405	17 (f-score: 0.9363), 100 (precision: 0.9282), 35 (recall: 0.9454), 39 (true positives: 171708.1111), 151 (false positives: 10573.0000), 38 (false negatives: 11847.2222), 25 (total errors: 13713.5011)
25	smalt/platypus	419	19 (f-score: 0.9361), 135 (precision: 0.9080), 20 (recall: 0.9669), 22 (true positives: 178119.3889), 184 (false positives: 13872.8333), 22 (false negatives: 5435.9444), 17 (total errors: 11918.4206)
26	bwa-sw/16GT	419	21 (f-score: 0.9345), 86 (precision: 0.9312), 41 (recall: 0.9393), 45 (true positives: 169651.1111), 147 (false positives: 9760.3333), 46 (false negatives: 13904.2222), 33 (total errors: 14447.4978)
27	bbmap/varscan	419	15 (f-score: 0.9370), 140 (precision: 0.9066), 19 (recall: 0.9702), 18 (true positives: 179146.6667), 191 (false positives: 14998.9444), 18 (false negatives: 4408.6667), 18 (total errors: 11953.1906)
28	bwa-sw/solsnp	420	24 (f-score: 0.9332), 75 (precision: 0.9334), 46 (recall: 0.9346), 51 (true positives: 168210.2222), 133 (false positives: 9230.4444), 52 (false negatives: 15345.1111), 39 (total errors: 14992.0278)
29	smalt/freebayes	420	25 (f-score: 0.9319), 150 (precision: 0.8915), 7 (recall: 0.9772), 10 (true positives: 180826.3889), 199 (false positives: 17205.7778), 10 (false negatives: 2728.9444), 19 (total errors: 12376.5100)
30	bwa-sw/snver	427	27 (f-score: 0.9310), 57 (precision: 0.9376), 52 (recall: 0.9267), 61 (true positives: 165618.2778), 121 (false positives: 8499.9444), 62 (false negatives: 17937.0556), 47 (total errors: 16078.6000)
31	ngm/16GT	431	39 (f-score: 0.9272), 154 (precision: 0.8821), 5 (recall: 0.9781), 5 (true positives: 181073.5556), 200 (false positives: 19400.1667), 5 (false negatives: 2481.7778), 23 (total errors: 13544.9183)
32	bwa-mem/mpileup	432	30 (f-score: 0.9296), 61 (precision: 0.9363), 54 (recall: 0.9246), 57 (true positives: 166072.4444), 126 (false positives: 8870.5000), 58 (false negatives: 17482.8889), 46 (total errors: 16069.2717)
33	ngm/solsnp	435	23 (f-score: 0.9333), 148 (precision: 0.8982), 15 (recall: 0.9720), 17 (true positives: 179335.9444), 195 (false positives: 16008.3333), 17 (false negatives: 4219.3889), 20 (total errors: 12499.6122)
34	bwa-mem/snver	438	29 (f-score: 0.9297), 62 (precision: 0.9362), 53 (recall: 0.9250), 59 (true positives: 165988.0000), 127 (false positives: 8873.8889), 60 (false negatives: 17567.3333), 48 (total errors: 16120.3517)
35	cushaw3/snver	444	50 (f-score: 0.9246), 157 (precision: 0.8761), 2 (recall: 0.9798), 2 (true positives: 181636.6667), 203 (false positives: 20481.6667), 2 (false negatives: 1918.6667), 28 (total errors: 13925.2617)
36	bwa-mem/freebayes	452	26 (f-score: 0.9316), 94 (precision: 0.9297), 45 (recall: 0.9349), 49 (true positives: 168792.9444), 148 (false positives: 9935.5000), 50 (false negatives: 14762.3889), 40 (total errors: 15087.4178)
37	ngm/freebayes	454	49 (f-score: 0.9247), 156 (precision: 0.8783), 6 (recall: 0.9774), 8 (true positives: 180861.6111), 201 (false positives: 19540.3889), 8 (false negatives: 2693.7222), 26 (total errors: 13788.2833)
38	bwa+stampy/mpileup	458	28 (f-score: 0.9308), 116 (precision: 0.9179), 36 (recall: 0.9450), 37 (true positives: 172211.1111), 170 (false positives: 12410.6667), 36 (false negatives: 11344.2222), 35 (total errors: 14606.8706)
39	gem/mpileup	461	32 (f-score: 0.9287), 54 (precision: 0.9381), 62 (recall: 0.9216), 71 (true positives: 164658.5556), 118 (false positives: 8333.5556), 71 (false negatives: 18896.7778), 53 (total errors: 16589.4544)
40	cushaw3/varscan	462	47 (f-score: 0.9250), 155 (precision: 0.8797), 9 (recall: 0.9758), 9 (true positives: 180833.6667), 202 (false positives: 19918.4444), 9 (false negatives: 2721.6667), 31 (total errors: 14057.7450)
41	bwa-mem/varscan	463	35 (f-score: 0.9283), 58 (precision: 0.9373), 63 (recall: 0.9210), 67 (true positives: 165223.0000), 124 (false positives: 8678.1111), 67 (false negatives: 18332.3333), 49 (total errors: 16465.7967)
42	gem/snver	468	34 (f-score: 0.9284), 53 (precision: 0.9383), 64 (recall: 0.9209), 73 (true positives: 164496.1111), 116 (false positives: 8272.2778), 73 (false negatives: 19059.2222), 55 (total errors: 16656.3772)
43	bwa-sw/strelka	470	36 (f-score: 0.9281), 43 (precision: 0.9407), 68 (recall: 0.9188), 75 (true positives: 163328.5556), 114 (false positives: 7883.8889), 75 (false negatives: 20226.7778), 59 (total errors: 17066.8783)
44	gem/freebayes	470	31 (f-score: 0.9293), 106 (precision: 0.9235), 43 (recall: 0.9370), 48 (true positives: 168868.5000), 150 (false positives: 10546.7222), 49 (false negatives: 14686.8333), 43 (total errors: 15421.7122)
45	bwa-mem/lofreq	474	37 (f-score: 0.9279), 65 (precision: 0.9353), 60 (recall: 0.9224), 66 (true positives: 165349.1111), 128 (false positives: 8951.6667), 66 (false negatives: 18206.2222), 52 (total errors: 16565.4506)
46	smalt/pilon	475	33 (f-score: 0.9286), 143 (precision: 0.9020), 25 (recall: 0.9579), 28 (true positives: 175634.4444), 189 (false positives: 14862.8889), 27 (false negatives: 7920.8889), 30 (total errors: 14044.4939)
47	ngm/pilon	482	33 (f-score: 0.9286), 141 (precision: 0.9056), 27 (recall: 0.9539), 31 (true positives: 174245.0000), 186 (false positives: 14255.2778), 30 (false negatives: 9310.3333), 34 (total errors: 14482.4894)
48	bwa-mem/octopus	484	38 (f-score: 0.9277), 132 (precision: 0.9115), 33 (recall: 0.9458), 36 (true positives: 172575.4444), 174 (false positives: 12799.3889), 35 (false negatives: 10979.8889), 36 (total errors: 14617.5728)
49	cushaw3/solsnp	488	65 (f-score: 0.9110), 160 (precision: 0.8525), 3 (recall: 0.9796), 3 (true positives: 181411.5556), 204 (false positives: 24429.0556), 3 (false negatives: 2143.7778), 50 (total errors: 16524.8789)
50	cushaw3/16GT	489	67 (f-score: 0.9095), 161 (precision: 0.8485), 1 (recall: 0.9814), 1 (true positives: 182118.7222), 207 (false positives: 25193.8889), 1 (false negatives: 1436.6111), 51 (total errors: 16557.7506)
51	stampy/mpileup	490	41 (f-score: 0.9263), 111 (precision: 0.9202), 47 (recall: 0.9336), 41 (true positives: 170912.9444), 167 (false positives: 12052.2778), 42 (false negatives: 12642.3889), 41 (total errors: 15208.6600)
52	gem/lofreq	494	41 (f-score: 0.9263), 56 (precision: 0.9377), 69 (recall: 0.9176), 74 (true positives: 163493.5556), 117 (false positives: 8289.5556), 74 (false negatives: 20061.7778), 63 (total errors: 17277.8144)
53	bwa-mem/solsnp	494	40 (f-score: 0.9268), 80 (precision: 0.9325), 59 (recall: 0.9232), 65 (true positives: 165381.2778), 131 (false positives: 9144.5556), 65 (false negatives: 18174.0556), 54 (total errors: 16653.7200)
54	ngm/octopus	501	45 (f-score: 0.9256), 138 (precision: 0.9069), 32 (recall: 0.9463), 35 (true positives: 172760.7222), 180 (false positives: 13502.8333), 34 (false negatives: 10794.6111), 37 (total errors: 14933.0100)
55	bwa-mem/platypus	502	43 (f-score: 0.9260), 66 (precision: 0.9349), 67 (recall: 0.9194), 72 (true positives: 164559.0556), 125 (false positives: 8701.5556), 72 (false negatives: 18996.2778), 57 (total errors: 16873.8372)
56	bwa-mem/16GT	509	42 (f-score: 0.9261), 88 (precision: 0.9307), 58 (recall: 0.9235), 62 (true positives: 165597.6111), 140 (false positives: 9563.0556), 63 (false negatives: 17957.7222), 56 (total errors: 16790.4778)
57	gem/varscan	518	48 (f-score: 0.9249), 59 (precision: 0.9371), 73 (recall: 0.9154), 77 (true positives: 163135.1111), 119 (false positives: 8333.9444), 77 (false negatives: 20420.2222), 65 (total errors: 17521.9672)
58	snippy/snippy	519	62 (f-score: 0.9127), 22 (precision: 0.9448), 81 (recall: 0.8875), 85 (true positives: 154811.4444), 104 (false positives: 6819.8889), 85 (false negatives: 28743.8889), 80 (total errors: 21635.5728)
59	bwa+stampy/strelka	519	44 (f-score: 0.9258), 77 (precision: 0.9330), 66 (recall: 0.9200), 64 (true positives: 165430.6667), 146 (false positives: 9720.8889), 64 (false negatives: 18124.6667), 58 (total errors: 17003.2261)
60	bwa+stampy/solsnp	521	50 (f-score: 0.9246), 144 (precision: 0.9005), 28 (recall: 0.9512), 32 (true positives: 173747.0556), 192 (false positives: 15245.7778), 31 (false negatives: 9808.2778), 44 (total errors: 15432.5950)
61	smalt/octopus	525	53 (f-score: 0.9225), 147 (precision: 0.8988), 30 (recall: 0.9488), 33 (true positives: 173522.0000), 188 (false positives: 14845.1111), 32 (false negatives: 10033.3333), 42 (total errors: 15331.5178)
62	gem/16GT	532	46 (f-score: 0.9253), 87 (precision: 0.9309), 61 (recall: 0.9219), 70 (true positives: 164710.9444), 137 (false positives: 9422.5556), 70 (false negatives: 18844.3889), 61 (total errors: 17248.5783)
63	stampy/solsnp	533	52 (f-score: 0.9226), 145 (precision: 0.8995), 31 (recall: 0.9480), 34 (true positives: 173350.5000), 193 (false positives: 15281.2778), 33 (false negatives: 10204.8333), 45 (total errors: 15706.0578)
64	cushaw3/pilon	539	72 (f-score: 0.9058), 162 (precision: 0.8473), 11 (recall: 0.9749), 11 (true positives: 180486.4444), 206 (false positives: 25147.4444), 11 (false negatives: 3068.8889), 66 (total errors: 17562.0033)
65	stampy/strelka	544	51 (f-score: 0.9236), 79 (precision: 0.9326), 71 (recall: 0.9160), 68 (true positives: 164999.8889), 145 (false positives: 9718.6111), 68 (false negatives: 18555.4444), 62 (total errors: 17276.4406)
66	novoalign/strelka	552	68 (f-score: 0.9094), 37 (precision: 0.9419), 82 (recall: 0.8843), 86 (true positives: 153664.2222), 109 (false positives: 7257.8333), 86 (false negatives: 29891.1111), 84 (total errors: 22572.6539)
67	gem/solsnp	561	52 (f-score: 0.9226), 89 (precision: 0.9306), 69 (recall: 0.9176), 76 (true positives: 163199.5000), 130 (false positives: 9116.4444), 76 (false negatives: 20355.8333), 69 (total errors: 17968.6656)
68	bwa+stampy/varscan	565	54 (f-score: 0.9213), 125 (precision: 0.9141), 50 (recall: 0.9300), 50 (true positives: 168348.8333), 175 (false positives: 12811.3889), 51 (false negatives: 15206.5000), 60 (total errors: 17195.7911)
69	speedseq/speedseq	570	55 (f-score: 0.9204), 82 (precision: 0.9321), 74 (recall: 0.9117), 79 (true positives: 162078.2222), 129 (false positives: 8952.2778), 79 (false negatives: 21477.1111), 72 (total errors: 18540.4689)
70	bwa+stampy/snver	574	55 (f-score: 0.9204), 116 (precision: 0.9179), 57 (recall: 0.9241), 54 (true positives: 166807.8333), 169 (false positives: 12188.5556), 55 (false negatives: 16747.5000), 68 (total errors: 17743.2050)
71	novoalign/mpileup	576	75 (f-score: 0.8951), 29 (precision: 0.9436), 91 (recall: 0.8584), 95 (true positives: 146955.1111), 100 (false positives: 6672.6111), 95 (false negatives: 36600.2222), 91 (total errors: 26319.5089)
72	bwa-sw/octopus	581	60 (f-score: 0.9148), 84 (precision: 0.9318), 76 (recall: 0.9025), 81 (true positives: 159148.3889), 122 (false positives: 8530.4444), 81 (false negatives: 24406.9444), 77 (total errors: 20021.4800)
73	stampy/varscan	583	56 (f-score: 0.9185), 126 (precision: 0.9139), 56 (recall: 0.9243), 52 (true positives: 167719.8889), 173 (false positives: 12768.7778), 53 (false negatives: 15835.4444), 67 (total errors: 17569.8717)
74	novoalign/snver	586	76 (f-score: 0.8947), 32 (precision: 0.9428), 91 (recall: 0.8584), 96 (true positives: 146926.5556), 103 (false positives: 6769.4444), 96 (false negatives: 36628.7778), 92 (total errors: 26403.0000)
75	stampy/snver	591	57 (f-score: 0.9183), 118 (precision: 0.9176), 65 (recall: 0.9201), 56 (true positives: 166384.5000), 168 (false positives: 12177.9444), 57 (false negatives: 17170.8333), 70 (total errors: 18009.4022)
76	novoalign/lofreq	592	80 (f-score: 0.8919), 29 (precision: 0.9436), 93 (recall: 0.8532), 98 (true positives: 145450.3333), 99 (false positives: 6596.2778), 98 (false negatives: 38105.0000), 95 (total errors: 27198.9083)
77	novoalign/varscan	595	81 (f-score: 0.8913), 28 (precision: 0.9437), 94 (recall: 0.8519), 99 (true positives: 145315.7222), 98 (false positives: 6588.5000), 99 (false negatives: 38239.6111), 96 (total errors: 27267.2161)
78	bbmap/mpileup	599	81 (f-score: 0.8913), 47 (precision: 0.9393), 95 (recall: 0.8505), 88 (true positives: 149843.1111), 113 (false positives: 7659.4444), 88 (false negatives: 33712.2222), 87 (total errors: 25363.2994)
79	gem/pilon	599	73 (f-score: 0.9035), 68 (precision: 0.9344), 83 (recall: 0.8805), 87 (true positives: 152618.6111), 115 (false positives: 8226.6667), 87 (false negatives: 30936.7222), 86 (total errors: 23857.4094)
80	novoalign/platypus	600	77 (f-score: 0.8940), 49 (precision: 0.9391), 90 (recall: 0.8601), 93 (true positives: 147431.5556), 108 (false positives: 7157.7222), 93 (false negatives: 36123.7778), 90 (total errors: 26318.3194)
81	novoalign/freebayes	608	78 (f-score: 0.8933), 55 (precision: 0.9380), 89 (recall: 0.8610), 91 (true positives: 147508.7222), 111 (false positives: 7462.4444), 91 (false negatives: 36046.6111), 93 (total errors: 26583.0372)
82	bwa-mem/pilon	613	63 (f-score: 0.9117), 91 (precision: 0.9302), 78 (recall: 0.8976), 84 (true positives: 158217.1111), 134 (false positives: 9236.4444), 84 (false negatives: 25338.2222), 79 (total errors: 21084.3350)
83	bwa+stampy/16GT	619	59 (f-score: 0.9152), 137 (precision: 0.9077), 55 (recall: 0.9244), 55 (true positives: 166648.5556), 183 (false positives: 13605.3889), 56 (false negatives: 16906.7778), 74 (total errors: 18735.6544)
84	gem/octopus	622	58 (f-score: 0.9155), 119 (precision: 0.9172), 72 (recall: 0.9158), 69 (true positives: 164752.8889), 164 (false positives: 11401.0556), 69 (false negatives: 18802.4444), 71 (total errors: 18475.7156)
85	cushaw3/freebayes	623	88 (f-score: 0.8818), 167 (precision: 0.8227), 24 (recall: 0.9581), 27 (true positives: 176115.6111), 209 (false positives: 27326.5556), 26 (false negatives: 7439.7222), 82 (total errors: 22151.4289)
86	bwa+stampy/octopus	623	66 (f-score: 0.9107), 151 (precision: 0.8891), 44 (recall: 0.9354), 63 (true positives: 165432.2941), 194 (false positives: 15750.5882), 41 (false negatives: 12573.1765), 64 (total errors: 17359.3335)
87	novoalign/16GT	625	86 (f-score: 0.8825), 34 (precision: 0.9423), 100 (recall: 0.8400), 102 (true positives: 141798.3333), 101 (false positives: 6679.4444), 102 (false negatives: 41757.0000), 100 (total errors: 29583.8111)
88	novoalign/solsnp	630	87 (f-score: 0.8824), 40 (precision: 0.9414), 99 (recall: 0.8405), 103 (true positives: 141338.5556), 97 (false positives: 6578.5000), 103 (false negatives: 42216.7778), 101 (total errors: 29697.9839)
89	bwa-sw/gatk	633	79 (f-score: 0.8920), 72 (precision: 0.9339), 88 (recall: 0.8620), 94 (true positives: 147111.0000), 112 (false positives: 7619.7778), 94 (false negatives: 36444.3333), 94 (total errors: 26747.9433)
90	stampy/octopus	635	70 (f-score: 0.9075), 152 (precision: 0.8887), 51 (recall: 0.9292), 46 (true positives: 169375.6667), 196 (false positives: 16100.2778), 47 (false negatives: 14179.6667), 73 (total errors: 18701.9350)
91	bwa+stampy/platypus	639	61 (f-score: 0.9139), 112 (precision: 0.9196), 75 (recall: 0.9105), 78 (true positives: 162575.8889), 159 (false positives: 11028.8333), 78 (false negatives: 20979.4444), 76 (total errors: 19574.1911)
92	stampy/freebayes	646	84 (f-score: 0.8854), 165 (precision: 0.8358), 29 (recall: 0.9490), 38 (true positives: 172074.1111), 208 (false positives: 25441.5556), 37 (false negatives: 11481.2222), 85 (total errors: 23285.8978)
93	stampy/16GT	651	64 (f-score: 0.9113), 139 (precision: 0.9067), 70 (recall: 0.9174), 60 (true positives: 165779.1667), 182 (false positives: 13596.2222), 61 (false negatives: 17776.1667), 75 (total errors: 19284.9628)
94	novoalign/pilon	658	95 (f-score: 0.8664), 36 (precision: 0.9420), 107 (recall: 0.8143), 110 (true positives: 134198.3889), 93 (false positives: 6382.3333), 110 (false negatives: 49356.9444), 107 (total errors: 33922.0428)
95	stampy/platypus	658	69 (f-score: 0.9089), 114 (precision: 0.9186), 77 (recall: 0.9014), 80 (true positives: 161543.8333), 160 (false positives: 11046.1111), 80 (false negatives: 22011.5000), 78 (total errors: 20243.5356)
96	minimap2/solsnp	668	91 (f-score: 0.8755), 53 (precision: 0.9383), 101 (recall: 0.8350), 108 (true positives: 137749.1111), 102 (false positives: 6714.8889), 108 (false negatives: 45806.2222), 105 (total errors: 31839.0383)
97	gem/gatk	668	78 (f-score: 0.8933), 104 (precision: 0.9243), 84 (recall: 0.8714), 89 (true positives: 149771.7778), 135 (false positives: 9323.0000), 89 (false negatives: 33783.5556), 89 (total errors: 26160.7233)
98	minimap2/freebayes	669	96 (f-score: 0.8633), 45 (precision: 0.9398), 104 (recall: 0.8228), 112 (true positives: 133324.1111), 92 (false positives: 6209.3333), 112 (false negatives: 50231.2222), 108 (total errors: 33978.8939)
99	bwa+stampy/lofreq	669	71 (f-score: 0.9066), 111 (precision: 0.9202), 79 (recall: 0.8959), 82 (true positives: 159000.7778), 163 (false positives: 11222.0000), 82 (false negatives: 24554.5556), 81 (total errors: 21875.0883)
100	minimap2/varscan	673	103 (f-score: 0.8499), 22 (precision: 0.9448), 112 (recall: 0.7934), 117 (true positives: 126006.1111), 86 (false positives: 5504.6111), 117 (false negatives: 57549.2222), 116 (total errors: 38280.5900)
101	minimap2/lofreq	676	102 (f-score: 0.8510), 29 (precision: 0.9436), 111 (recall: 0.7960), 116 (true positives: 126483.8333), 87 (false positives: 5642.0556), 116 (false negatives: 57071.5000), 115 (total errors: 38122.0300)
102	stampy/lofreq	677	74 (f-score: 0.9029), 112 (precision: 0.9196), 80 (recall: 0.8888), 83 (true positives: 158425.3889), 162 (false positives: 11207.0000), 83 (false negatives: 25129.9444), 83 (total errors: 22238.5528)
103	minimap2/mpileup	682	105 (f-score: 0.8341), 21 (precision: 0.9450), 114 (recall: 0.7764), 119 (true positives: 121395.0556), 85 (false positives: 5354.0000), 119 (false negatives: 62160.2778), 119 (total errors: 41187.4589)
104	bbmap/gatk	683	89 (f-score: 0.8793), 76 (precision: 0.9332), 97 (recall: 0.8431), 104 (true positives: 141330.7222), 110 (false positives: 7370.1667), 104 (false negatives: 42224.6111), 103 (total errors: 30105.6844)
105	minimap2/16GT	688	98 (f-score: 0.8619), 49 (precision: 0.9391), 108 (recall: 0.8138), 113 (true positives: 131690.3333), 94 (false positives: 6418.1667), 113 (false negatives: 51865.0000), 113 (total errors: 35386.7772)
106	minimap2/strelka	705	112 (f-score: 0.8154), 18 (precision: 0.9456), 120 (recall: 0.7513), 125 (true positives: 112226.2778), 81 (false positives: 4887.2222), 125 (false negatives: 71329.0556), 124 (total errors: 46245.0300)
107	minimap2/pilon	706	104 (f-score: 0.8453), 45 (precision: 0.9398), 113 (recall: 0.7880), 118 (true positives: 124779.8333), 90 (false positives: 6111.8333), 118 (false negatives: 58775.5000), 118 (total errors: 39413.0906)
108	mosaik/16GT	706	101 (f-score: 0.8550), 58 (precision: 0.9373), 109 (recall: 0.8042), 114 (true positives: 129313.6667), 96 (false positives: 6543.0556), 114 (false negatives: 54241.6667), 114 (total errors: 36951.8156)
109	bwa-mem/gatk	711	82 (f-score: 0.8865), 109 (precision: 0.9219), 87 (recall: 0.8621), 97 (true positives: 146925.5556), 141 (false positives: 9578.3889), 97 (false negatives: 36629.7778), 98 (total errors: 28028.2617)
110	minimap2/snver	714	113 (f-score: 0.8138), 20 (precision: 0.9453), 122 (recall: 0.7489), 127 (true positives: 111853.3333), 80 (false positives: 4879.3333), 127 (false negatives: 71702.0000), 125 (total errors: 46478.1733)
111	mosaik/solsnp	715	97 (f-score: 0.8626), 73 (precision: 0.9337), 105 (recall: 0.8176), 111 (true positives: 133363.1667), 107 (false positives: 7119.0000), 111 (false negatives: 50192.1667), 111 (total errors: 34808.0806)
112	ngm/gatk	716	83 (f-score: 0.8858), 117 (precision: 0.9177), 86 (recall: 0.8647), 92 (true positives: 147481.1111), 149 (false positives: 10080.6111), 92 (false negatives: 36074.2222), 97 (total errors: 27972.1489)
113	gem/platypus	717	108 (f-score: 0.8256), 37 (precision: 0.9419), 119 (recall: 0.7541), 122 (true positives: 117711.3889), 88 (false positives: 5819.5556), 122 (false negatives: 65843.9444), 121 (total errors: 43627.5311)
114	bwa+stampy/freebayes	717	94 (f-score: 0.8683), 164 (precision: 0.8386), 49 (recall: 0.9304), 58 (true positives: 166002.5000), 205 (false positives: 25101.7222), 59 (false negatives: 17552.8333), 88 (total errors: 25940.2772)
115	bwa-sw/deepvariant	724	122 (f-score: 0.7022), 3 (precision: 0.9508), 130 (recall: 0.6230), 134 (true positives: 77127.7778), 67 (false positives: 3181.8889), 134 (false negatives: 106427.5556), 134 (total errors: 66401.2450)
116	minimap2/gatk	735	107 (f-score: 0.8284), 64 (precision: 0.9354), 115 (recall: 0.7709), 120 (true positives: 119018.5556), 89 (false positives: 6071.8889), 120 (false negatives: 64536.7778), 120 (total errors: 42907.3017)
117	mosaik/freebayes	736	92 (f-score: 0.8720), 107 (precision: 0.9233), 98 (recall: 0.8407), 105 (true positives: 139114.9444), 123 (false positives: 8620.4444), 105 (false negatives: 44440.3889), 106 (total errors: 32240.1383)
118	ngm/deepvariant	740	127 (f-score: 0.6869), 1 (precision: 0.9521), 134 (recall: 0.6077), 140 (true positives: 73258.6667), 60 (false positives: 2941.3333), 140 (false negatives: 110296.6667), 138 (total errors: 68513.9656)
119	smalt/gatk	741	85 (f-score: 0.8848), 131 (precision: 0.9118), 85 (recall: 0.8676), 90 (true positives: 148347.5556), 161 (false positives: 11143.0556), 90 (false negatives: 35207.7778), 99 (total errors: 28130.5933)
120	spandx/spandx	743	121 (f-score: 0.7271), 19 (precision: 0.9455), 131 (recall: 0.6151), 132 (true positives: 89805.2778), 76 (false positives: 4222.6667), 132 (false negatives: 93750.0556), 132 (total errors: 59794.4589)
121	smalt/deepvariant	744	125 (f-score: 0.6909), 6 (precision: 0.9490), 132 (recall: 0.6124), 138 (true positives: 74456.7778), 68 (false positives: 3228.7778), 138 (false negatives: 109098.5556), 137 (total errors: 67959.7183)
122	bowtie2/lofreq	746	124 (f-score: 0.6987), 15 (precision: 0.9468), 129 (recall: 0.6243), 136 (true positives: 76499.7778), 70 (false positives: 3405.4444), 136 (false negatives: 107055.5556), 136 (total errors: 67332.6939)
123	bowtie2/16GT	746	115 (f-score: 0.8059), 41 (precision: 0.9409), 123 (recall: 0.7410), 128 (true positives: 109921.6111), 83 (false positives: 5195.3889), 128 (false negatives: 73633.7222), 128 (total errors: 47953.5928)
124	bowtie2/pilon	748	118 (f-score: 0.7835), 36 (precision: 0.9420), 125 (recall: 0.7131), 130 (true positives: 102351.5000), 79 (false positives: 4805.0000), 130 (false negatives: 81203.8333), 130 (total errors: 52377.6611)
125	minimap2/platypus	751	123 (f-score: 0.7003), 22 (precision: 0.9448), 128 (recall: 0.6307), 135 (true positives: 76506.7778), 73 (false positives: 3582.1111), 135 (false negatives: 107048.5556), 135 (total errors: 67110.1428)
126	bwa-mem/deepvariant	753	126 (f-score: 0.6874), 8 (precision: 0.9485), 133 (recall: 0.6087), 139 (true positives: 73594.0556), 69 (false positives: 3233.8889), 139 (false negatives: 109961.2778), 139 (total errors: 68526.4444)
127	snap/16GT	754	119 (f-score: 0.7750), 38 (precision: 0.9417), 126 (recall: 0.7034), 131 (true positives: 99185.3889), 78 (false positives: 4704.1667), 131 (false negatives: 84369.9444), 131 (total errors: 54184.5994)
128	minimap2/octopus	756	109 (f-score: 0.8229), 71 (precision: 0.9340), 117 (recall: 0.7663), 123 (true positives: 117133.6667), 91 (false positives: 6115.7778), 123 (false negatives: 66421.6667), 122 (total errors: 44038.7706)
129	snap/gatk	761	116 (f-score: 0.7866), 52 (precision: 0.9385), 124 (recall: 0.7169), 129 (true positives: 104033.6667), 82 (false positives: 5099.1667), 129 (false negatives: 79521.6667), 129 (total errors: 51451.6200)
130	stampy/deepvariant	762	128 (f-score: 0.6740), 7 (precision: 0.9488), 135 (recall: 0.5957), 142 (true positives: 70215.8889), 66 (false positives: 3082.2222), 142 (false negatives: 113339.4444), 142 (total errors: 70501.5406)
131	bwa+stampy/deepvariant	763	129 (f-score: 0.6717), 5 (precision: 0.9491), 137 (recall: 0.5924), 143 (true positives: 69711.2222), 63 (false positives: 3047.6111), 143 (false negatives: 113844.1111), 143 (total errors: 70795.8178)
132	bwa+stampy/gatk	765	90 (f-score: 0.8782), 129 (precision: 0.9131), 92 (recall: 0.8560), 100 (true positives: 144685.0000), 152 (false positives: 10709.6667), 100 (false negatives: 38870.3333), 102 (total errors: 30058.2856)
133	minimap2/deepvariant	774	130 (f-score: 0.6642), 10 (precision: 0.9479), 138 (recall: 0.5892), 144 (true positives: 67550.7222), 64 (false positives: 3056.6667), 144 (false negatives: 116004.6111), 144 (total errors: 72203.1789)
134	gem/deepvariant	775	132 (f-score: 0.6578), 7 (precision: 0.9488), 140 (recall: 0.5806), 145 (true positives: 66061.1111), 61 (false positives: 2945.9444), 145 (false negatives: 117494.2222), 145 (total errors: 73035.7611)
135	cushaw3/gatk	783	93 (f-score: 0.8687), 134 (precision: 0.9105), 96 (recall: 0.8474), 101 (true positives: 141821.1667), 154 (false positives: 10736.9444), 101 (false negatives: 41734.1667), 104 (total errors: 31595.1772)
136	bowtie2/mpileup	788	135 (f-score: 0.6218), 9 (precision: 0.9484), 142 (recall: 0.5568), 149 (true positives: 56987.3333), 55 (false positives: 2585.8333), 149 (false negatives: 126568.0000), 149 (total errors: 78550.2756)
137	snap/deepvariant	796	136 (f-score: 0.5974), 14 (precision: 0.9469), 143 (recall: 0.5322), 150 (true positives: 52141.0000), 53 (false positives: 2537.0556), 150 (false negatives: 131414.3333), 150 (total errors: 81401.5167)
138	snap/solsnp	801	114 (f-score: 0.8105), 100 (precision: 0.9282), 118 (recall: 0.7544), 124 (true positives: 113444.3333), 95 (false positives: 6499.6111), 124 (false negatives: 70111.0000), 126 (total errors: 46547.5494)
139	snap/freebayes	802	111 (f-score: 0.8207), 105 (precision: 0.9241), 116 (recall: 0.7701), 121 (true positives: 118009.1111), 105 (false positives: 7018.3333), 121 (false negatives: 65546.2222), 123 (total errors: 44108.7967)
140	bowtie2/varscan	804	134 (f-score: 0.6424), 23 (precision: 0.9445), 141 (recall: 0.5760), 147 (true positives: 62542.6111), 65 (false positives: 3070.2778), 147 (false negatives: 121012.7222), 147 (total errors: 75333.9667)
141	bwa+stampy/pilon	807	99 (f-score: 0.8613), 128 (precision: 0.9136), 103 (recall: 0.8229), 106 (true positives: 138454.0000), 156 (false positives: 10824.3333), 106 (false negatives: 45101.3333), 109 (total errors: 34198.6767)
142	stampy/pilon	808	100 (f-score: 0.8583), 125 (precision: 0.9141), 106 (recall: 0.8166), 107 (true positives: 137806.3333), 153 (false positives: 10725.6111), 107 (false negatives: 45749.0000), 110 (total errors: 34554.2494)
143	novoalign/gatk	812	117 (f-score: 0.7851), 89 (precision: 0.9306), 121 (recall: 0.7506), 126 (true positives: 111882.0000), 106 (false positives: 7074.2778), 126 (false negatives: 71673.3333), 127 (total errors: 46732.3978)
144	bowtie2/snver	815	141 (f-score: 0.5549), 13 (precision: 0.9471), 147 (recall: 0.5005), 157 (true positives: 43521.6667), 43 (false positives: 2164.9444), 157 (false negatives: 140033.6667), 157 (total errors: 86588.6783)
145	bowtie2/freebayes	817	131 (f-score: 0.6637), 56 (precision: 0.9377), 136 (recall: 0.5929), 141 (true positives: 72618.5000), 72 (false positives: 3412.2222), 141 (false negatives: 110936.8333), 140 (total errors: 69387.0211)
146	bowtie2/solsnp	820	120 (f-score: 0.7404), 90 (precision: 0.9303), 127 (recall: 0.6764), 133 (true positives: 89711.0000), 84 (false positives: 5243.1667), 133 (false negatives: 93844.3333), 133 (total errors: 60187.7656)
147	bowtie2/deepvariant	821	145 (f-score: 0.5478), 8 (precision: 0.9485), 154 (recall: 0.4867), 159 (true positives: 42308.9444), 37 (false positives: 2085.8889), 159 (false negatives: 141246.3889), 159 (total errors: 87256.5678)
148	bowtie2/gatk	828	140 (f-score: 0.5608), 26 (precision: 0.9441), 151 (recall: 0.4900), 151 (true positives: 50678.0556), 58 (false positives: 2673.3889), 151 (false negatives: 132877.2778), 151 (total errors: 82513.2250)
149	stampy/gatk	830	106 (f-score: 0.8338), 124 (precision: 0.9142), 110 (recall: 0.8036), 115 (true positives: 128503.5556), 143 (false positives: 9669.1111), 115 (false negatives: 55051.7778), 117 (total errors: 39146.6450)
150	bowtie2/octopus	830	137 (f-score: 0.5713), 37 (precision: 0.9419), 144 (recall: 0.5132), 152 (true positives: 47167.2778), 56 (false positives: 2613.3889), 152 (false negatives: 136388.0556), 152 (total errors: 84604.4156)
151	gassst/mpileup	835	143 (f-score: 0.5531), 19 (precision: 0.9455), 155 (recall: 0.4841), 156 (true positives: 43816.3889), 50 (false positives: 2300.2222), 156 (false negatives: 139738.9444), 156 (total errors: 86554.0617)
152	snap/strelka	836	146 (f-score: 0.5470), 18 (precision: 0.9456), 148 (recall: 0.4947), 161 (true positives: 41955.4444), 41 (false positives: 2151.0000), 161 (false negatives: 141599.8889), 161 (total errors: 87510.7572)
153	yara/deepvariant	837	147 (f-score: 0.5448), 12 (precision: 0.9473), 158 (recall: 0.4770), 160 (true positives: 42188.8333), 40 (false positives: 2145.3889), 160 (false negatives: 141366.5000), 160 (total errors: 87429.7750)
154	bbmap/freebayes	844	110 (f-score: 0.8214), 136 (precision: 0.9078), 102 (recall: 0.8230), 109 (true positives: 135461.6667), 166 (false positives: 11591.4444), 109 (false negatives: 48093.6667), 112 (total errors: 35370.6044)
155	snap/pilon	845	139 (f-score: 0.5609), 45 (precision: 0.9398), 145 (recall: 0.5042), 154 (true positives: 44628.6667), 54 (false positives: 2537.9444), 154 (false negatives: 138926.6667), 154 (total errors: 86153.0400)
156	yara/freebayes	852	138 (f-score: 0.5687), 50 (precision: 0.9389), 146 (recall: 0.5031), 153 (true positives: 46976.7778), 59 (false positives: 2752.5000), 153 (false negatives: 136578.5556), 153 (total errors: 84856.7067)
157	snap/octopus	854	133 (f-score: 0.6533), 70 (precision: 0.9342), 139 (recall: 0.5822), 146 (true positives: 66026.5556), 74 (false positives: 3850.2778), 146 (false negatives: 117528.7778), 146 (total errors: 73846.4956)
158	bowtie2/strelka	854	155 (f-score: 0.5080), 4 (precision: 0.9499), 163 (recall: 0.4570), 170 (true positives: 34750.2222), 22 (false positives: 1752.1667), 170 (false negatives: 148805.1111), 170 (total errors: 91732.1928)
159	gassst/varscan	860	150 (f-score: 0.5409), 17 (precision: 0.9461), 160 (recall: 0.4712), 163 (true positives: 41670.5000), 45 (false positives: 2176.3333), 163 (false negatives: 141884.8333), 162 (total errors: 87824.4044)
160	yara/gatk	865	144 (f-score: 0.5486), 39 (precision: 0.9415), 157 (recall: 0.4805), 158 (true positives: 43342.1111), 51 (false positives: 2459.7222), 158 (false negatives: 140213.2222), 158 (total errors: 86946.5950)
161	yara/octopus	867	142 (f-score: 0.5536), 51 (precision: 0.9386), 152 (recall: 0.4890), 155 (true positives: 44274.3889), 57 (false positives: 2647.2222), 155 (false negatives: 139280.9444), 155 (total errors: 86479.9861)
162	yara/16GT	867	153 (f-score: 0.5329), 16 (precision: 0.9462), 161 (recall: 0.4642), 166 (true positives: 40136.5000), 38 (false positives: 2101.4444), 166 (false negatives: 143418.8333), 167 (total errors: 88734.1839)
163	snap/mpileup	868	148 (f-score: 0.5435), 30 (precision: 0.9435), 150 (recall: 0.4929), 165 (true positives: 41331.0556), 47 (false positives: 2195.7222), 165 (false negatives: 142224.2778), 163 (total errors: 87920.2111)
164	snap/snver	874	149 (f-score: 0.5433), 35 (precision: 0.9421), 149 (recall: 0.4932), 164 (true positives: 41436.7778), 49 (false positives: 2297.8889), 164 (false negatives: 142118.5556), 164 (total errors: 87925.7078)
165	snap/lofreq	883	152 (f-score: 0.5371), 34 (precision: 0.9423), 153 (recall: 0.4873), 167 (true positives: 40081.7222), 44 (false positives: 2175.9444), 167 (false negatives: 143473.6111), 166 (total errors: 88707.8983)
166	yara/strelka	886	159 (f-score: 0.4855), 16 (precision: 0.9462), 166 (recall: 0.4267), 176 (true positives: 31818.6111), 19 (false positives: 1683.8333), 176 (false negatives: 151736.7222), 174 (total errors: 93605.0850)
167	yara/snver	890	157 (f-score: 0.4901), 24 (precision: 0.9443), 164 (recall: 0.4356), 174 (true positives: 32369.0000), 25 (false positives: 1793.6667), 174 (false negatives: 151186.3333), 172 (total errors: 93325.3061)
168	mosaik/deepvariant	892	165 (f-score: 0.4639), 2 (precision: 0.9515), 177 (recall: 0.3827), 180 (true positives: 30223.0000), 11 (false positives: 1450.2778), 180 (false negatives: 153332.3333), 177 (total errors: 94355.5750)
169	yara/mpileup	900	159 (f-score: 0.4855), 25 (precision: 0.9442), 165 (recall: 0.4313), 177 (true positives: 31558.2778), 21 (false positives: 1726.0000), 177 (false negatives: 151997.0556), 176 (total errors: 93776.8189)
170	snap/varscan	902	154 (f-score: 0.5301), 42 (precision: 0.9408), 156 (recall: 0.4808), 168 (true positives: 38996.0000), 46 (false positives: 2193.6667), 168 (false negatives: 144559.3333), 168 (total errors: 89365.9511)
171	yara/pilon	908	160 (f-score: 0.4846), 31 (precision: 0.9432), 168 (recall: 0.4223), 175 (true positives: 31839.5000), 24 (false positives: 1780.6667), 175 (false negatives: 151715.8333), 175 (total errors: 93678.2506)
172	gassst/pilon	908	151 (f-score: 0.5404), 57 (precision: 0.9376), 159 (recall: 0.4717), 162 (true positives: 41767.2778), 52 (false positives: 2509.7222), 162 (false negatives: 141788.0556), 165 (total errors: 87961.8044)
173	yara/lofreq	911	161 (f-score: 0.4771), 26 (precision: 0.9441), 169 (recall: 0.4218), 179 (true positives: 30285.8333), 18 (false positives: 1679.1111), 179 (false negatives: 153269.5000), 179 (total errors: 94578.7433)
174	snap/platypus	913	156 (f-score: 0.5035), 46 (precision: 0.9397), 162 (recall: 0.4620), 171 (true positives: 34250.7778), 36 (false positives: 2071.6667), 171 (false negatives: 149304.5556), 171 (total errors: 92202.9533)
175	yara/solsnp	917	175 (f-score: 0.4346), 11 (precision: 0.9475), 182 (recall: 0.3666), 169 (true positives: 37983.6667), 42 (false positives: 2161.7778), 169 (false negatives: 145571.6667), 169 (total errors: 90225.3811)
176	hisat2/freebayes	919	158 (f-score: 0.4870), 39 (precision: 0.9415), 171 (recall: 0.4207), 173 (true positives: 32508.3889), 32 (false positives: 1899.8333), 173 (false negatives: 151046.9444), 173 (total errors: 93339.6183)
177	yara/varscan	928	162 (f-score: 0.4751), 33 (precision: 0.9427), 170 (recall: 0.4213), 181 (true positives: 29956.5000), 20 (false positives: 1693.9444), 181 (false negatives: 153598.8333), 181 (total errors: 94760.7061)
178	yara/platypus	934	166 (f-score: 0.4635), 27 (precision: 0.9438), 172 (recall: 0.4144), 185 (true positives: 27899.7778), 15 (false positives: 1602.5556), 185 (false negatives: 155655.5556), 184 (total errors: 95946.0094)
179	hisat2/gatk	963	163 (f-score: 0.4749), 59 (precision: 0.9371), 173 (recall: 0.4088), 178 (true positives: 30925.5556), 34 (false positives: 1963.5000), 178 (false negatives: 152629.7778), 178 (total errors: 94395.2406)
180	gem/snvsniffer	1016	169 (f-score: 0.4451), 83 (precision: 0.9320), 178 (recall: 0.3753), 187 (true positives: 27068.7778), 28 (false positives: 1864.0000), 186 (false negatives: 156486.5556), 185 (total errors: 96787.1672)
181	hisat2/snver	1017	180 (f-score: 0.4245), 50 (precision: 0.9389), 185 (recall: 0.3640), 199 (true positives: 23029.7222), 8 (false positives: 1374.8889), 198 (false negatives: 160525.6111), 197 (total errors: 98967.7206)
182	novoalign/snvsniffer	1021	179 (f-score: 0.4276), 54 (precision: 0.9381), 192 (recall: 0.3549), 195 (true positives: 24764.1111), 14 (false positives: 1567.6667), 194 (false negatives: 158791.2222), 193 (total errors: 98059.8194)
183	hisat2/strelka	1024	184 (f-score: 0.4197), 44 (precision: 0.9405), 190 (recall: 0.3564), 201 (true positives: 22617.3333), 6 (false positives: 1310.2222), 200 (false negatives: 160938.0000), 199 (total errors: 99183.7511)
184	bbmap/platypus	1030	193 (f-score: 0.2505), 12 (precision: 0.9473), 202 (recall: 0.1753), 208 (true positives: 8523.8235), 1 (false positives: 491.0588), 207 (false negatives: 171143.9412), 207 (total errors: 103550.8124)
185	ngm/snvsniffer	1033	171 (f-score: 0.4436), 92 (precision: 0.9300), 179 (recall: 0.3736), 188 (true positives: 26865.2778), 30 (false positives: 1870.4444), 187 (false negatives: 156690.0556), 186 (total errors: 96919.9033)
186	stampy/snvsniffer	1035	168 (f-score: 0.4561), 103 (precision: 0.9265), 176 (recall: 0.3849), 183 (true positives: 28888.5000), 39 (false positives: 2131.1111), 183 (false negatives: 154666.8333), 183 (total errors: 95824.4656)
187	bwa+stampy/snvsniffer	1040	167 (f-score: 0.4573), 105 (precision: 0.9241), 174 (recall: 0.3872), 182 (true positives: 29032.8889), 48 (false positives: 2201.8333), 182 (false negatives: 154522.4444), 182 (total errors: 95778.0933)
188	bwa-sw/snvsniffer	1040	178 (f-score: 0.4277), 74 (precision: 0.9336), 191 (recall: 0.3557), 194 (true positives: 24778.1111), 16 (false positives: 1649.8889), 193 (false negatives: 158777.2222), 194 (total errors: 98091.2644)
189	mosaik/gatk	1042	190 (f-score: 0.3958), 163 (precision: 0.8442), 199 (recall: 0.2816), 137 (true positives: 75687.0000), 75 (false positives: 3969.0556), 137 (false negatives: 107868.3333), 141 (total errors: 69481.6928)
190	bwa-mem/snvsniffer	1042	172 (f-score: 0.4411), 97 (precision: 0.9291), 180 (recall: 0.3711), 189 (true positives: 26552.4444), 29 (false positives: 1868.2778), 188 (false negatives: 157002.8889), 187 (total errors: 97113.4217)
191	hisat2/mpileup	1042	181 (f-score: 0.4231), 69 (precision: 0.9343), 186 (recall: 0.3633), 200 (true positives: 22783.1667), 9 (false positives: 1386.3333), 199 (false negatives: 160772.1667), 198 (total errors: 99122.6822)
192	minimap2/snvsniffer	1052	173 (f-score: 0.4371), 101 (precision: 0.9278), 181 (recall: 0.3679), 191 (true positives: 25936.3889), 27 (false positives: 1837.8889), 190 (false negatives: 157618.9444), 189 (total errors: 97480.3694)
193	hisat2/varscan	1054	183 (f-score: 0.4201), 67 (precision: 0.9348), 188 (recall: 0.3607), 204 (true positives: 22387.1111), 7 (false positives: 1364.8333), 203 (false negatives: 161168.2222), 202 (total errors: 99357.4922)
194	mosaik/octopus	1056	191 (f-score: 0.3408), 159 (precision: 0.8611), 200 (recall: 0.2277), 148 (true positives: 60592.1667), 62 (false positives: 2977.6667), 148 (false negatives: 122963.1667), 148 (total errors: 78094.1472)
195	bowtie2/snvsniffer	1062	176 (f-score: 0.4333), 102 (precision: 0.9266), 184 (recall: 0.3650), 192 (true positives: 25392.2222), 26 (false positives: 1828.3333), 191 (false negatives: 158163.1111), 191 (total errors: 97829.6667)
196	smalt/snvsniffer	1062	177 (f-score: 0.4316), 96 (precision: 0.9292), 189 (recall: 0.3604), 193 (true positives: 25325.1667), 23 (false positives: 1770.8333), 192 (false negatives: 158230.1667), 192 (total errors: 97843.7889)
197	snap/snvsniffer	1063	178 (f-score: 0.4277), 95 (precision: 0.9296), 187 (recall: 0.3609), 196 (true positives: 24373.1111), 17 (false positives: 1678.8889), 195 (false negatives: 159182.2222), 195 (total errors: 98348.9944)
198	hisat2/lofreq	1067	189 (f-score: 0.4001), 60 (precision: 0.9369), 198 (recall: 0.3309), 206 (true positives: 20716.6111), 4 (false positives: 1207.0556), 205 (false negatives: 162838.7222), 205 (total errors: 100351.7711)
199	cushaw3/snvsniffer	1074	174 (f-score: 0.4363), 113 (precision: 0.9187), 183 (recall: 0.3664), 190 (true positives: 26038.7778), 35 (false positives: 2038.9444), 189 (false negatives: 157516.5556), 190 (total errors: 97550.6517)
200	hisat2/pilon	1077	186 (f-score: 0.4162), 83 (precision: 0.9320), 194 (recall: 0.3495), 202 (true positives: 22502.8333), 10 (false positives: 1418.2778), 201 (false negatives: 161052.5000), 201 (total errors: 99349.3367)
201	bowtie2/platypus	1078	192 (f-score: 0.2570), 60 (precision: 0.9369), 201 (recall: 0.1907), 207 (true positives: 8726.0000), 2 (false positives: 518.2222), 208 (false negatives: 174829.3333), 208 (total errors: 107617.9289)
202	yara/snvsniffer	1082	187 (f-score: 0.4143), 78 (precision: 0.9329), 196 (recall: 0.3483), 203 (true positives: 22497.6667), 13 (false positives: 1504.2778), 202 (false negatives: 161057.6667), 203 (total errors: 99424.8239)
203	hisat2/solsnp	1090	164 (f-score: 0.4738), 158 (precision: 0.8759), 167 (recall: 0.4238), 172 (true positives: 33200.7222), 77 (false positives: 4600.8333), 172 (false negatives: 150354.6111), 180 (total errors: 94653.7744)
204	bbmap/snvsniffer	1091	182 (f-score: 0.4227), 85 (precision: 0.9317), 193 (recall: 0.3529), 186 (true positives: 27588.0588), 33 (false positives: 1901.7059), 206 (false negatives: 165052.7059), 206 (total errors: 102029.3465)
205	gassst/snvsniffer	1112	185 (f-score: 0.4196), 112 (precision: 0.9196), 195 (recall: 0.3486), 197 (true positives: 23952.1667), 31 (false positives: 1890.1111), 196 (false negatives: 159603.1667), 196 (total errors: 98776.2578)
206	hisat2/snvsniffer	1120	188 (f-score: 0.4035), 110 (precision: 0.9213), 197 (recall: 0.3385), 205 (true positives: 21063.2778), 12 (false positives: 1492.2222), 204 (false negatives: 162492.0556), 204 (total errors: 100319.2561)
207	hisat2/16GT	1125	170 (f-score: 0.4441), 153 (precision: 0.8855), 175 (recall: 0.3855), 184 (true positives: 27961.7222), 71 (false positives: 3406.3889), 184 (false negatives: 155593.6111), 188 (total errors: 97207.7061)
208	bwa-sw/platypus	1163	194 (f-score: 0.1379), 166 (precision: 0.8276), 203 (recall: 0.0800), 198 (true positives: 23795.5556), 5 (false positives: 1226.3333), 197 (false negatives: 159759.7778), 200 (total errors: 99259.1722)
209	cushaw3/platypus	1197	195 (f-score: 0.0052), 168 (precision: 0.3375), 204 (recall: 0.0026), 209 (true positives: 563.8889), 3 (false positives: 884.8889), 209 (false negatives: 182991.4444), 209 (total errors: 113313.4200)
