# Supplementary material for: Genomic diversity affects the accuracy of bacterial single-nucleotide polymorphism–calling pipelines
Source: Gigascience. 2020 Feb 6;9(2):giaa007. doi: 10.1093/gigascience/giaa007 (PMC7002876; doi:10.1093/gigascience/giaa007)
Supplement: giaa007_Supplement_Files [file giaa007_supplement_files.zip › Supplementary Table 13.xlsx]

## Sheet: Supplementary Text 13
Supplementary Table 13. Summary statistics of SNP calling pipelines after aligning both simulated error-free and error-containing reads to the same reference genome as their origin.
Species	Strain	Read length	Number of reads sequenced to obtain 50-fold coverage	Replicate number (dwgsim seed)	Aligner	Caller	Aligner/caller	Total number of true SNPs		Using ERROR-FREE simulated reads															Using ERROR-CONTAINING simulated reads (non-uniform per-base error rate increasing across the read from 0.01 to 0.1%, plus 1% probability of generating a random read)
										No. of true positives	No. of true positives as a % of no. of true SNPs	No. of false positives	No. of false positives (that are also heterozygous calls)	No. of false positives as a % of no. of true SNPs	No. of false negatives	No. of false negatives as a % of no. of true SNPs	Total number of errors (=FP+FN) per million sequenced bases	Total number of FPs per million sequenced bases	Total number of FNs per million sequenced bases	Precision (positive predictive value)	Recall (sensitivity)	F-score (=2 . precision. recall/(precision + recall))	Miss rate		No. of true positives	No. of true positives as a % of no. of true SNPs	No. of false positives	No. of false positives (that are also heterozygous calls)	No. of false positives as a % of no. of true SNPs	No. of false negatives	No. of false negatives as a % of no. of true SNPs	Total number of errors (=FP+FN) per million sequenced bases	Total number of FPs per million sequenced bases	Total number of FNs per million sequenced bases	Precision (positive predictive value)	Recall (sensitivity)	F-score (=2 . precision. recall/(precision + recall))	Miss rate
Escherichia coli	09-00049	150	1762187	1 (1549581048)	bwa-mem	16GT	bwa-mem/16GT	22386		21731	97.0741	0	0	0	655	2.9259	2.478	0	2.478	1	0.9707	0.9851	0.0293		21720	97.0249	0	0	0	666	2.9751	2.5196	0	2.5196	1	0.9702	0.9849	0.0298
Escherichia coli	09-00049	150	1762187	1 (1549581048)	bwa-mem	freebayes	bwa-mem/freebayes	22386		21874	97.7129	0	0	0	512	2.2871	1.937	0	1.937	1	0.9771	0.9884	0.0229		21873	97.7084	0	0	0	513	2.2916	1.9408	0	1.9408	1	0.9771	0.9884	0.0229
Escherichia coli	09-00049	150	1762187	1 (1549581048)	bwa-mem	gatk	bwa-mem/gatk	22386		21894	97.8022	0	0	0	492	2.1978	1.8613	0	1.8613	1	0.978	0.9889	0.022		21883	97.7531	0	0	0	503	2.2469	1.9029	0	1.9029	1	0.9775	0.9886	0.0225
Escherichia coli	09-00049	150	1762187	1 (1549581048)	bwa-mem	lofreq	bwa-mem/lofreq	22386		21784	97.3108	0	0	0	602	2.6892	2.2775	0	2.2775	1	0.9731	0.9864	0.0269		21791	97.3421	0	0	0	595	2.6579	2.251	0	2.251	1	0.9734	0.9865	0.0266
Escherichia coli	09-00049	150	1762187	1 (1549581048)	bwa-mem	mpileup	bwa-mem/mpileup	22386		21785	97.3153	0	0	0	601	2.6847	2.2737	0	2.2737	1	0.9732	0.9864	0.0268		21790	97.3376	0	0	0	596	2.6624	2.2548	0	2.2548	1	0.9734	0.9865	0.0266
Escherichia coli	09-00049	150	1762187	1 (1549581048)	bwa-mem	platypus	bwa-mem/platypus	22386		21617	96.5648	0	0	0	769	3.4352	2.9093	0	2.9093	1	0.9656	0.9825	0.0344		21616	96.5604	0	0	0	770	3.4396	2.913	0	2.913	1	0.9656	0.9825	0.0344
Escherichia coli	09-00049	150	1762187	1 (1549581048)	bwa-mem	snver	bwa-mem/snver	22386		21828	97.5074	0	0	0	558	2.4926	2.111	0	2.111	1	0.9751	0.9874	0.0249		21833	97.5297	0	0	0	553	2.4703	2.0921	0	2.0921	1	0.9753	0.9875	0.0247
Escherichia coli	09-00049	150	1762187	1 (1549581048)	bwa-mem	strelka	bwa-mem/strelka	22386		21778	97.284	0	0	0	608	2.716	2.3002	0	2.3002	1	0.9728	0.9862	0.0272		21778	97.284	0	0	0	608	2.716	2.3002	0	2.3002	1	0.9728	0.9862	0.0272
Escherichia coli	09-00049	150	1762187	1 (1549581048)	bwa-mem	snvsniffer	bwa-mem/snvsniffer	22386		21720	97.0249	497	497	2.2201	666	2.9751	4.3998	1.8802	2.5196	0.9776	0.9702	0.9739	0.0298		21720	97.0249	490	490	2.1889	666	2.9751	4.3734	1.8538	2.5196	0.9779	0.9702	0.974	0.0298
Escherichia coli	09-00049	150	1762187	1 (1549581048)	bwa-mem	varscan	bwa-mem/varscan	22386		21830	97.5163	0	0	0	556	2.4837	2.1034	0	2.1034	1	0.9752	0.9874	0.0248		21829	97.5118	0	0	0	557	2.4882	2.1072	0	2.1072	1	0.9751	0.9874	0.0249
Escherichia coli	09-00049	150	1762187	1 (1549581048)	minimap2	16GT	minimap2/16GT	22386		21732	97.0785	0	0	0	654	2.9215	2.4742	0	2.4742	1	0.9708	0.9852	0.0292		21724	97.0428	0	0	0	662	2.9572	2.5045	0	2.5045	1	0.9704	0.985	0.0296
Escherichia coli	09-00049	150	1762187	1 (1549581048)	minimap2	freebayes	minimap2/freebayes	22386		21888	97.7754	0	0	0	498	2.2246	1.884	0	1.884	1	0.9778	0.9888	0.0222		21887	97.7709	0	0	0	499	2.2291	1.8878	0	1.8878	1	0.9777	0.9887	0.0223
Escherichia coli	09-00049	150	1762187	1 (1549581048)	minimap2	gatk	minimap2/gatk	22386		21860	97.6503	0	0	0	526	2.3497	1.99	0	1.99	1	0.9765	0.9881	0.0235		21851	97.6101	0	0	0	535	2.3899	2.024	0	2.024	1	0.9761	0.9879	0.0239
Escherichia coli	09-00049	150	1762187	1 (1549581048)	minimap2	lofreq	minimap2/lofreq	22386		21780	97.293	0	0	0	606	2.707	2.2926	0	2.2926	1	0.9729	0.9863	0.0271		21792	97.3466	0	0	0	594	2.6534	2.2472	0	2.2472	1	0.9735	0.9866	0.0265
Escherichia coli	09-00049	150	1762187	1 (1549581048)	minimap2	mpileup	minimap2/mpileup	22386		21783	97.3064	0	0	0	603	2.6936	2.2813	0	2.2813	1	0.9731	0.9864	0.0269		21791	97.3421	0	0	0	595	2.6579	2.251	0	2.251	1	0.9734	0.9865	0.0266
Escherichia coli	09-00049	150	1762187	1 (1549581048)	minimap2	platypus	minimap2/platypus	22386		21644	96.6854	0	0	0	742	3.3146	2.8071	0	2.8071	1	0.9669	0.9832	0.0331		21639	96.6631	0	0	0	747	3.3369	2.826	0	2.826	1	0.9666	0.983	0.0334
Escherichia coli	09-00049	150	1762187	1 (1549581048)	minimap2	snver	minimap2/snver	22386		21813	97.4404	0	0	0	573	2.5596	2.1678	0	2.1678	1	0.9744	0.987	0.0256		21819	97.4672	0	0	0	567	2.5328	2.1451	0	2.1451	1	0.9747	0.9872	0.0253
Escherichia coli	09-00049	150	1762187	1 (1549581048)	minimap2	strelka	minimap2/strelka	22386		21765	97.2259	0	0	0	621	2.7741	2.3494	0	2.3494	1	0.9723	0.986	0.0277		21768	97.2393	0	0	0	618	2.7607	2.338	0	2.338	1	0.9724	0.986	0.0276
Escherichia coli	09-00049	150	1762187	1 (1549581048)	minimap2	snvsniffer	minimap2/snvsniffer	22386		21701	96.9401	502	502	2.2425	685	3.0599	4.4906	1.8992	2.5915	0.9774	0.9694	0.9734	0.0306		21709	96.9758	507	507	2.2648	677	3.0242	4.4793	1.9181	2.5612	0.9772	0.9698	0.9735	0.0302
Escherichia coli	09-00049	150	1762187	1 (1549581048)	minimap2	varscan	minimap2/varscan	22386		21834	97.5342	0	0	0	552	2.4658	2.0883	0	2.0883	1	0.9753	0.9875	0.0247		21834	97.5342	0	0	0	552	2.4658	2.0883	0	2.0883	1	0.9753	0.9875	0.0247
Escherichia coli	09-00049	150	1762187	1 (1549581048)	novoalign	16GT	novoalign/16GT	22386		21826	97.4984	0	0	0	560	2.5016	2.1186	0	2.1186	1	0.975	0.9873	0.025		21829	97.5118	0	0	0	557	2.4882	2.1072	0	2.1072	1	0.9751	0.9874	0.0249
Escherichia coli	09-00049	150	1762187	1 (1549581048)	novoalign	freebayes	novoalign/freebayes	22386		21872	97.7039	0	0	0	514	2.2961	1.9446	0	1.9446	1	0.977	0.9884	0.023		21867	97.6816	0	0	0	519	2.3184	1.9635	0	1.9635	1	0.9768	0.9883	0.0232
Escherichia coli	09-00049	150	1762187	1 (1549581048)	novoalign	gatk	novoalign/gatk	22386		21879	97.7352	0	0	0	507	2.2648	1.9181	0	1.9181	1	0.9774	0.9886	0.0226		21877	97.7263	0	0	0	509	2.2737	1.9256	0	1.9256	1	0.9773	0.9885	0.0227
Escherichia coli	09-00049	150	1762187	1 (1549581048)	novoalign	lofreq	novoalign/lofreq	22386		21829	97.5118	0	0	0	557	2.4882	2.1072	0	2.1072	1	0.9751	0.9874	0.0249		21836	97.5431	0	0	0	550	2.4569	2.0807	0	2.0807	1	0.9754	0.9875	0.0246
Escherichia coli	09-00049	150	1762187	1 (1549581048)	novoalign	mpileup	novoalign/mpileup	22386		21835	97.5386	0	0	0	551	2.4614	2.0845	0	2.0845	1	0.9754	0.9875	0.0246		21835	97.5386	0	0	0	551	2.4614	2.0845	0	2.0845	1	0.9754	0.9875	0.0246
Escherichia coli	09-00049	150	1762187	1 (1549581048)	novoalign	platypus	novoalign/platypus	22386		21788	97.3287	0	0	0	598	2.6713	2.2623	0	2.2623	1	0.9733	0.9865	0.0267		21788	97.3287	0	0	0	598	2.6713	2.2623	0	2.2623	1	0.9733	0.9865	0.0267
Escherichia coli	09-00049	150	1762187	1 (1549581048)	novoalign	snver	novoalign/snver	22386		21819	97.4672	0	0	0	567	2.5328	2.1451	0	2.1451	1	0.9747	0.9872	0.0253		21831	97.5208	0	0	0	555	2.4792	2.0997	0	2.0997	1	0.9752	0.9874	0.0248
Escherichia coli	09-00049	150	1762187	1 (1549581048)	novoalign	strelka	novoalign/strelka	22386		21814	97.4448	0	0	0	572	2.5552	2.164	0	2.164	1	0.9744	0.987	0.0256		21819	97.4672	0	0	0	567	2.5328	2.1451	0	2.1451	1	0.9747	0.9872	0.0253
Escherichia coli	09-00049	150	1762187	1 (1549581048)	novoalign	snvsniffer	novoalign/snvsniffer	22386		21486	95.9796	0	0	0	900	4.0204	3.4049	0	3.4049	1	0.9598	0.9795	0.0402		21490	95.9975	0	0	0	896	4.0025	3.3897	0	3.3897	1	0.96	0.9796	0.04
Escherichia coli	09-00049	150	1762187	1 (1549581048)	novoalign	varscan	novoalign/varscan	22386		21818	97.4627	0	0	0	568	2.5373	2.1488	0	2.1488	1	0.9746	0.9871	0.0254		21824	97.4895	0	0	0	562	2.5105	2.1261	0	2.1261	1	0.9749	0.9873	0.0251
Escherichia coli	09-00049	150	1762187	1 (1549581048)	snippy	snippy	snippy/snippy	22386		21602	96.4978	0	0	0	784	3.5022	2.966	0	2.966	1	0.965	0.9822	0.035		21592	96.4531	0	0	0	794	3.5469	3.0038	0	3.0038	1	0.9645	0.9819	0.0355
Escherichia coli	09-00049	150	1762187	1 (1549581048)	stampy	16GT	stampy/16GT	22386		21722	97.0339	0	0	0	664	2.9661	2.512	0	2.512	1	0.9703	0.9849	0.0297		21731	97.0741	0	0	0	655	2.9259	2.478	0	2.478	1	0.9707	0.9851	0.0293
Escherichia coli	09-00049	150	1762187	1 (1549581048)	stampy	freebayes	stampy/freebayes	22386		21840	97.561	2	0	0.0089	546	2.439	2.0732	0.0076	2.0656	0.9999	0.9756	0.9876	0.0244		21850	97.6056	3	0	0.0134	536	2.3944	2.0391	0.0113	2.0278	0.9999	0.9761	0.9879	0.0239
Escherichia coli	09-00049	150	1762187	1 (1549581048)	stampy	gatk	stampy/gatk	22386		21847	97.5922	0	0	0	539	2.4078	2.0391	0	2.0391	1	0.9759	0.9878	0.0241		21828	97.5074	0	0	0	558	2.4926	2.111	0	2.111	1	0.9751	0.9874	0.0249
Escherichia coli	09-00049	150	1762187	1 (1549581048)	stampy	lofreq	stampy/lofreq	22386		21769	97.2438	0	0	0	617	2.7562	2.3342	0	2.3342	1	0.9724	0.986	0.0276		21797	97.3689	0	0	0	589	2.6311	2.2283	0	2.2283	1	0.9737	0.9867	0.0263
Escherichia coli	09-00049	150	1762187	1 (1549581048)	stampy	mpileup	stampy/mpileup	22386		21789	97.3332	0	0	0	597	2.6668	2.2586	0	2.2586	1	0.9733	0.9865	0.0267		21799	97.3778	0	0	0	587	2.6222	2.2207	0	2.2207	1	0.9738	0.9867	0.0262
Escherichia coli	09-00049	150	1762187	1 (1549581048)	stampy	platypus	stampy/platypus	22386		21667	96.7882	0	0	0	719	3.2118	2.7201	0	2.7201	1	0.9679	0.9837	0.0321		21655	96.7346	0	0	0	731	3.2654	2.7655	0	2.7655	1	0.9673	0.9834	0.0327
Escherichia coli	09-00049	150	1762187	1 (1549581048)	stampy	snver	stampy/snver	22386		21800	97.3823	0	0	0	586	2.6177	2.2169	0	2.2169	1	0.9738	0.9867	0.0262		21826	97.4984	0	0	0	560	2.5016	2.1186	0	2.1186	1	0.975	0.9873	0.025
Escherichia coli	09-00049	150	1762187	1 (1549581048)	stampy	strelka	stampy/strelka	22386		21758	97.1947	0	0	0	628	2.8053	2.3758	0	2.3758	1	0.9719	0.9857	0.0281		21759	97.1991	0	0	0	627	2.8009	2.3721	0	2.3721	1	0.972	0.9858	0.028
Escherichia coli	09-00049	150	1762187	1 (1549581048)	stampy	snvsniffer	stampy/snvsniffer	22386		21663	96.7703	433	433	1.9342	723	3.2297	4.3734	1.6381	2.7352	0.9804	0.9677	0.974	0.0323		21729	97.0651	460	460	2.0549	657	2.9349	4.2258	1.7403	2.4855	0.9793	0.9707	0.975	0.0293
Escherichia coli	09-00049	150	1762187	1 (1549581048)	stampy	varscan	stampy/varscan	22386		21786	97.3198	0	0	0	600	2.6802	2.2699	0	2.2699	1	0.9732	0.9864	0.0268		21795	97.36	0	0	0	591	2.64	2.2359	0	2.2359	1	0.9736	0.9866	0.0264
Escherichia coli	09-00049	150	1762187	2 (1549584392)	bwa-mem	16GT	bwa-mem/16GT	22386		21741	97.1187	0	0	0	645	2.8813	2.4402	0	2.4402	1	0.9712	0.9854	0.0288		21727	97.0562	0	0	0	659	2.9438	2.4931	0	2.4931	1	0.9706	0.9851	0.0294
Escherichia coli	09-00049	150	1762187	2 (1549584392)	bwa-mem	freebayes	bwa-mem/freebayes	22386		21873	97.7084	0	0	0	513	2.2916	1.9408	0	1.9408	1	0.9771	0.9884	0.0229		21883	97.7531	0	0	0	503	2.2469	1.9029	0	1.9029	1	0.9775	0.9886	0.0225
Escherichia coli	09-00049	150	1762187	2 (1549584392)	bwa-mem	gatk	bwa-mem/gatk	22386		21886	97.7665	0	0	0	500	2.2335	1.8916	0	1.8916	1	0.9777	0.9887	0.0223		21887	97.7709	2	2	0.0089	499	2.2291	1.8954	0.0076	1.8878	0.9999	0.9777	0.9887	0.0223
Escherichia coli	09-00049	150	1762187	2 (1549584392)	bwa-mem	lofreq	bwa-mem/lofreq	22386		21783	97.3064	0	0	0	603	2.6936	2.2813	0	2.2813	1	0.9731	0.9864	0.0269		21784	97.3108	0	0	0	602	2.6892	2.2775	0	2.2775	1	0.9731	0.9864	0.0269
Escherichia coli	09-00049	150	1762187	2 (1549584392)	bwa-mem	mpileup	bwa-mem/mpileup	22386		21788	97.3287	0	0	0	598	2.6713	2.2623	0	2.2623	1	0.9733	0.9865	0.0267		21785	97.3153	0	0	0	601	2.6847	2.2737	0	2.2737	1	0.9732	0.9864	0.0268
Escherichia coli	09-00049	150	1762187	2 (1549584392)	bwa-mem	platypus	bwa-mem/platypus	22386		21614	96.5514	0	0	0	772	3.4486	2.9206	0	2.9206	1	0.9655	0.9824	0.0345		21610	96.5335	0	0	0	776	3.4665	2.9357	0	2.9357	1	0.9653	0.9823	0.0347
Escherichia coli	09-00049	150	1762187	2 (1549584392)	bwa-mem	snver	bwa-mem/snver	22386		21834	97.5342	0	0	0	552	2.4658	2.0883	0	2.0883	1	0.9753	0.9875	0.0247		21832	97.5252	0	0	0	554	2.4748	2.0959	0	2.0959	1	0.9753	0.9875	0.0247
Escherichia coli	09-00049	150	1762187	2 (1549584392)	bwa-mem	strelka	bwa-mem/strelka	22386		21785	97.3153	0	0	0	601	2.6847	2.2737	0	2.2737	1	0.9732	0.9864	0.0268		21796	97.3644	0	0	0	590	2.6356	2.2321	0	2.2321	1	0.9736	0.9866	0.0264
Escherichia coli	09-00049	150	1762187	2 (1549584392)	bwa-mem	snvsniffer	bwa-mem/snvsniffer	22386		21735	97.0919	495	494	2.2112	651	2.9081	4.3355	1.8727	2.4628	0.9777	0.9709	0.9743	0.0291		21717	97.0115	515	515	2.3005	669	2.9885	4.4793	1.9483	2.5309	0.9768	0.9701	0.9734	0.0299
Escherichia coli	09-00049	150	1762187	2 (1549584392)	bwa-mem	varscan	bwa-mem/varscan	22386		21828	97.5074	0	0	0	558	2.4926	2.111	0	2.111	1	0.9751	0.9874	0.0249		21827	97.5029	0	0	0	559	2.4971	2.1148	0	2.1148	1	0.975	0.9873	0.025
Escherichia coli	09-00049	150	1762187	2 (1549584392)	minimap2	16GT	minimap2/16GT	22386		21730	97.0696	0	0	0	656	2.9304	2.4818	0	2.4818	1	0.9707	0.9851	0.0293		21735	97.0919	0	0	0	651	2.9081	2.4628	0	2.4628	1	0.9709	0.9852	0.0291
Escherichia coli	09-00049	150	1762187	2 (1549584392)	minimap2	freebayes	minimap2/freebayes	22386		21882	97.7486	0	0	0	504	2.2514	1.9067	0	1.9067	1	0.9775	0.9886	0.0225		21888	97.7754	0	0	0	498	2.2246	1.884	0	1.884	1	0.9778	0.9888	0.0222
Escherichia coli	09-00049	150	1762187	2 (1549584392)	minimap2	gatk	minimap2/gatk	22386		21859	97.6459	0	0	0	527	2.3541	1.9937	0	1.9937	1	0.9765	0.9881	0.0235		21853	97.619	2	2	0.0089	533	2.381	2.024	0.0076	2.0164	0.9999	0.9762	0.9879	0.0238
Escherichia coli	09-00049	150	1762187	2 (1549584392)	minimap2	lofreq	minimap2/lofreq	22386		21795	97.36	0	0	0	591	2.64	2.2359	0	2.2359	1	0.9736	0.9866	0.0264		21786	97.3198	0	0	0	600	2.6802	2.2699	0	2.2699	1	0.9732	0.9864	0.0268
Escherichia coli	09-00049	150	1762187	2 (1549584392)	minimap2	mpileup	minimap2/mpileup	22386		21795	97.36	0	0	0	591	2.64	2.2359	0	2.2359	1	0.9736	0.9866	0.0264		21789	97.3332	0	0	0	597	2.6668	2.2586	0	2.2586	1	0.9733	0.9865	0.0267
Escherichia coli	09-00049	150	1762187	2 (1549584392)	minimap2	platypus	minimap2/platypus	22386		21640	96.6676	0	0	0	746	3.3324	2.8223	0	2.8223	1	0.9667	0.9831	0.0333		21633	96.6363	0	0	0	753	3.3637	2.8487	0	2.8487	1	0.9664	0.9829	0.0336
Escherichia coli	09-00049	150	1762187	2 (1549584392)	minimap2	snver	minimap2/snver	22386		21819	97.4672	0	0	0	567	2.5328	2.1451	0	2.1451	1	0.9747	0.9872	0.0253		21817	97.4582	0	0	0	569	2.5418	2.1526	0	2.1526	1	0.9746	0.9871	0.0254
Escherichia coli	09-00049	150	1762187	2 (1549584392)	minimap2	strelka	minimap2/strelka	22386		21770	97.2483	0	0	0	616	2.7517	2.3304	0	2.3304	1	0.9725	0.9861	0.0275		21773	97.2617	0	0	0	613	2.7383	2.3191	0	2.3191	1	0.9726	0.9861	0.0274
Escherichia coli	09-00049	150	1762187	2 (1549584392)	minimap2	snvsniffer	minimap2/snvsniffer	22386		21723	97.0383	483	483	2.1576	663	2.9617	4.3355	1.8273	2.5082	0.9782	0.9704	0.9743	0.0296		21700	96.9356	515	515	2.3005	686	3.0644	4.5436	1.9483	2.5953	0.9768	0.9694	0.9731	0.0306
Escherichia coli	09-00049	150	1762187	2 (1549584392)	minimap2	varscan	minimap2/varscan	22386		21833	97.5297	0	0	0	553	2.4703	2.0921	0	2.0921	1	0.9753	0.9875	0.0247		21837	97.5476	0	0	0	549	2.4524	2.077	0	2.077	1	0.9755	0.9876	0.0245
Escherichia coli	09-00049	150	1762187	2 (1549584392)	novoalign	16GT	novoalign/16GT	22386		21822	97.4806	0	0	0	564	2.5194	2.1337	0	2.1337	1	0.9748	0.9872	0.0252		21830	97.5163	0	0	0	556	2.4837	2.1034	0	2.1034	1	0.9752	0.9874	0.0248
Escherichia coli	09-00049	150	1762187	2 (1549584392)	novoalign	freebayes	novoalign/freebayes	22386		21871	97.6995	0	0	0	515	2.3005	1.9483	0	1.9483	1	0.977	0.9884	0.023		21872	97.7039	0	0	0	514	2.2961	1.9446	0	1.9446	1	0.977	0.9884	0.023
Escherichia coli	09-00049	150	1762187	2 (1549584392)	novoalign	gatk	novoalign/gatk	22386		21870	97.695	0	0	0	516	2.305	1.9521	0	1.9521	1	0.9769	0.9883	0.0231		21887	97.7709	2	2	0.0089	499	2.2291	1.8954	0.0076	1.8878	0.9999	0.9777	0.9887	0.0223
Escherichia coli	09-00049	150	1762187	2 (1549584392)	novoalign	lofreq	novoalign/lofreq	22386		21832	97.5252	0	0	0	554	2.4748	2.0959	0	2.0959	1	0.9753	0.9875	0.0247		21838	97.552	0	0	0	548	2.448	2.0732	0	2.0732	1	0.9755	0.9876	0.0245
Escherichia coli	09-00049	150	1762187	2 (1549584392)	novoalign	mpileup	novoalign/mpileup	22386		21837	97.5476	0	0	0	549	2.4524	2.077	0	2.077	1	0.9755	0.9876	0.0245		21837	97.5476	0	0	0	549	2.4524	2.077	0	2.077	1	0.9755	0.9876	0.0245
Escherichia coli	09-00049	150	1762187	2 (1549584392)	novoalign	platypus	novoalign/platypus	22386		21792	97.3466	0	0	0	594	2.6534	2.2472	0	2.2472	1	0.9735	0.9866	0.0265		21788	97.3287	0	0	0	598	2.6713	2.2623	0	2.2623	1	0.9733	0.9865	0.0267
Escherichia coli	09-00049	150	1762187	2 (1549584392)	novoalign	snver	novoalign/snver	22386		21829	97.5118	0	0	0	557	2.4882	2.1072	0	2.1072	1	0.9751	0.9874	0.0249		21828	97.5074	0	0	0	558	2.4926	2.111	0	2.111	1	0.9751	0.9874	0.0249
Escherichia coli	09-00049	150	1762187	2 (1549584392)	novoalign	strelka	novoalign/strelka	22386		21820	97.4716	0	0	0	566	2.5284	2.1413	0	2.1413	1	0.9747	0.9872	0.0253		21819	97.4672	0	0	0	567	2.5328	2.1451	0	2.1451	1	0.9747	0.9872	0.0253
Escherichia coli	09-00049	150	1762187	2 (1549584392)	novoalign	snvsniffer	novoalign/snvsniffer	22386		21488	95.9886	0	0	0	898	4.0114	3.3973	0	3.3973	1	0.9599	0.9795	0.0401		21495	96.0198	0	0	0	891	3.9802	3.3708	0	3.3708	1	0.9602	0.9797	0.0398
Escherichia coli	09-00049	150	1762187	2 (1549584392)	novoalign	varscan	novoalign/varscan	22386		21824	97.4895	0	0	0	562	2.5105	2.1261	0	2.1261	1	0.9749	0.9873	0.0251		21820	97.4716	0	0	0	566	2.5284	2.1413	0	2.1413	1	0.9747	0.9872	0.0253
Escherichia coli	09-00049	150	1762187	2 (1549584392)	snippy	snippy	snippy/snippy	22386		21598	96.4799	0	0	0	788	3.5201	2.9811	0	2.9811	1	0.9648	0.9821	0.0352		21590	96.4442	0	0	0	796	3.5558	3.0114	0	3.0114	1	0.9644	0.9819	0.0356
Escherichia coli	09-00049	150	1762187	2 (1549584392)	stampy	16GT	stampy/16GT	22386		21746	97.1411	0	0	0	640	2.8589	2.4212	0	2.4212	1	0.9714	0.9855	0.0286		21748	97.15	0	0	0	638	2.85	2.4137	0	2.4137	1	0.9715	0.9855	0.0285
Escherichia coli	09-00049	150	1762187	2 (1549584392)	stampy	freebayes	stampy/freebayes	22386		21843	97.5744	3	0	0.0134	543	2.4256	2.0656	0.0113	2.0543	0.9999	0.9757	0.9877	0.0243		21856	97.6324	6	0	0.0268	530	2.3676	2.0278	0.0227	2.0051	0.9997	0.9763	0.9879	0.0237
Escherichia coli	09-00049	150	1762187	2 (1549584392)	stampy	gatk	stampy/gatk	22386		21842	97.5699	0	0	0	544	2.4301	2.058	0	2.058	1	0.9757	0.9877	0.0243		21837	97.5476	2	2	0.0089	549	2.4524	2.0845	0.0076	2.077	0.9999	0.9755	0.9875	0.0245
Escherichia coli	09-00049	150	1762187	2 (1549584392)	stampy	lofreq	stampy/lofreq	22386		21780	97.293	0	0	0	606	2.707	2.2926	0	2.2926	1	0.9729	0.9863	0.0271		21807	97.4136	0	0	0	579	2.5864	2.1905	0	2.1905	1	0.9741	0.9869	0.0259
Escherichia coli	09-00049	150	1762187	2 (1549584392)	stampy	mpileup	stampy/mpileup	22386		21799	97.3778	0	0	0	587	2.6222	2.2207	0	2.2207	1	0.9738	0.9867	0.0262		21811	97.4314	0	0	0	575	2.5686	2.1753	0	2.1753	1	0.9743	0.987	0.0257
Escherichia coli	09-00049	150	1762187	2 (1549584392)	stampy	platypus	stampy/platypus	22386		21670	96.8016	0	0	0	716	3.1984	2.7088	0	2.7088	1	0.968	0.9837	0.032		21663	96.7703	0	0	0	723	3.2297	2.7352	0	2.7352	1	0.9677	0.9836	0.0323
Escherichia coli	09-00049	150	1762187	2 (1549584392)	stampy	snver	stampy/snver	22386		21807	97.4136	0	0	0	579	2.5864	2.1905	0	2.1905	1	0.9741	0.9869	0.0259		21826	97.4984	0	0	0	560	2.5016	2.1186	0	2.1186	1	0.975	0.9873	0.025
Escherichia coli	09-00049	150	1762187	2 (1549584392)	stampy	strelka	stampy/strelka	22386		21769	97.2438	0	0	0	617	2.7562	2.3342	0	2.3342	1	0.9724	0.986	0.0276		21771	97.2527	0	0	0	615	2.7473	2.3267	0	2.3267	1	0.9725	0.9861	0.0275
Escherichia coli	09-00049	150	1762187	2 (1549584392)	stampy	snvsniffer	stampy/snvsniffer	22386		21671	96.806	437	436	1.9521	715	3.194	4.3582	1.6532	2.705	0.9802	0.9681	0.9741	0.0319		21731	97.0741	454	454	2.0281	655	2.9259	4.1955	1.7176	2.478	0.9795	0.9707	0.9751	0.0293
Escherichia coli	09-00049	150	1762187	2 (1549584392)	stampy	varscan	stampy/varscan	22386		21798	97.3734	0	0	0	588	2.6266	2.2245	0	2.2245	1	0.9737	0.9867	0.0263		21811	97.4314	0	0	0	575	2.5686	2.1753	0	2.1753	1	0.9743	0.987	0.0257
Escherichia coli	09-00049	150	1762187	3 (1549589876)	bwa-mem	16GT	bwa-mem/16GT	22386		21743	97.1277	0	0	0	643	2.8723	2.4326	0	2.4326	1	0.9713	0.9854	0.0287		21737	97.1009	0	0	0	649	2.8991	2.4553	0	2.4553	1	0.971	0.9853	0.029
Escherichia coli	09-00049	150	1762187	3 (1549589876)	bwa-mem	freebayes	bwa-mem/freebayes	22386		21876	97.7218	0	0	0	510	2.2782	1.9294	0	1.9294	1	0.9772	0.9885	0.0228		21879	97.7352	0	0	0	507	2.2648	1.9181	0	1.9181	1	0.9774	0.9886	0.0226
Escherichia coli	09-00049	150	1762187	3 (1549589876)	bwa-mem	gatk	bwa-mem/gatk	22386		21896	97.8111	0	0	0	490	2.1889	1.8538	0	1.8538	1	0.9781	0.9889	0.0219		21880	97.7397	0	0	0	506	2.2603	1.9143	0	1.9143	1	0.9774	0.9886	0.0226
Escherichia coli	09-00049	150	1762187	3 (1549589876)	bwa-mem	lofreq	bwa-mem/lofreq	22386		21787	97.3242	0	0	0	599	2.6758	2.2661	0	2.2661	1	0.9732	0.9864	0.0268		21790	97.3376	0	0	0	596	2.6624	2.2548	0	2.2548	1	0.9734	0.9865	0.0266
Escherichia coli	09-00049	150	1762187	3 (1549589876)	bwa-mem	mpileup	bwa-mem/mpileup	22386		21790	97.3376	0	0	0	596	2.6624	2.2548	0	2.2548	1	0.9734	0.9865	0.0266		21789	97.3332	0	0	0	597	2.6668	2.2586	0	2.2586	1	0.9733	0.9865	0.0267
Escherichia coli	09-00049	150	1762187	3 (1549589876)	bwa-mem	platypus	bwa-mem/platypus	22386		21610	96.5335	0	0	0	776	3.4665	2.9357	0	2.9357	1	0.9653	0.9823	0.0347		21613	96.5469	0	0	0	773	3.4531	2.9244	0	2.9244	1	0.9655	0.9824	0.0345
Escherichia coli	09-00049	150	1762187	3 (1549589876)	bwa-mem	snver	bwa-mem/snver	22386		21837	97.5476	0	0	0	549	2.4524	2.077	0	2.077	1	0.9755	0.9876	0.0245		21828	97.5074	0	0	0	558	2.4926	2.111	0	2.111	1	0.9751	0.9874	0.0249
Escherichia coli	09-00049	150	1762187	3 (1549589876)	bwa-mem	strelka	bwa-mem/strelka	22386		21789	97.3332	0	0	0	597	2.6668	2.2586	0	2.2586	1	0.9733	0.9865	0.0267		21776	97.2751	0	0	0	610	2.7249	2.3077	0	2.3077	1	0.9728	0.9862	0.0272
Escherichia coli	09-00049	150	1762187	3 (1549589876)	bwa-mem	snvsniffer	bwa-mem/snvsniffer	22386		21722	97.0339	507	507	2.2648	664	2.9661	4.4301	1.9181	2.512	0.9772	0.9703	0.9737	0.0297		21717	97.0115	515	514	2.3005	669	2.9885	4.4793	1.9483	2.5309	0.9768	0.9701	0.9734	0.0299
Escherichia coli	09-00049	150	1762187	3 (1549589876)	bwa-mem	varscan	bwa-mem/varscan	22386		21835	97.5386	0	0	0	551	2.4614	2.0845	0	2.0845	1	0.9754	0.9875	0.0246		21826	97.4984	0	0	0	560	2.5016	2.1186	0	2.1186	1	0.975	0.9873	0.025
Escherichia coli	09-00049	150	1762187	3 (1549589876)	minimap2	16GT	minimap2/16GT	22386		21742	97.1232	0	0	0	644	2.8768	2.4364	0	2.4364	1	0.9712	0.9854	0.0288		21731	97.0741	0	0	0	655	2.9259	2.478	0	2.478	1	0.9707	0.9851	0.0293
Escherichia coli	09-00049	150	1762187	3 (1549589876)	minimap2	freebayes	minimap2/freebayes	22386		21890	97.7843	0	0	0	496	2.2157	1.8765	0	1.8765	1	0.9778	0.9888	0.0222		21890	97.7843	0	0	0	496	2.2157	1.8765	0	1.8765	1	0.9778	0.9888	0.0222
Escherichia coli	09-00049	150	1762187	3 (1549589876)	minimap2	gatk	minimap2/gatk	22386		21858	97.6414	0	0	0	528	2.3586	1.9975	0	1.9975	1	0.9764	0.9881	0.0236		21840	97.561	0	0	0	546	2.439	2.0656	0	2.0656	1	0.9756	0.9876	0.0244
Escherichia coli	09-00049	150	1762187	3 (1549589876)	minimap2	lofreq	minimap2/lofreq	22386		21789	97.3332	0	0	0	597	2.6668	2.2586	0	2.2586	1	0.9733	0.9865	0.0267		21777	97.2795	0	0	0	609	2.7205	2.304	0	2.304	1	0.9728	0.9862	0.0272
Escherichia coli	09-00049	150	1762187	3 (1549589876)	minimap2	mpileup	minimap2/mpileup	22386		21790	97.3376	0	0	0	596	2.6624	2.2548	0	2.2548	1	0.9734	0.9865	0.0266		21783	97.3064	0	0	0	603	2.6936	2.2813	0	2.2813	1	0.9731	0.9864	0.0269
Escherichia coli	09-00049	150	1762187	3 (1549589876)	minimap2	platypus	minimap2/platypus	22386		21643	96.681	0	0	0	743	3.319	2.8109	0	2.8109	1	0.9668	0.9831	0.0332		21638	96.6586	0	0	0	748	3.3414	2.8298	0	2.8298	1	0.9666	0.983	0.0334
Escherichia coli	09-00049	150	1762187	3 (1549589876)	minimap2	snver	minimap2/snver	22386		21812	97.4359	0	0	0	574	2.5641	2.1715	0	2.1715	1	0.9744	0.987	0.0256		21807	97.4136	0	0	0	579	2.5864	2.1905	0	2.1905	1	0.9741	0.9869	0.0259
Escherichia coli	09-00049	150	1762187	3 (1549589876)	minimap2	strelka	minimap2/strelka	22386		21763	97.217	0	0	0	623	2.783	2.3569	0	2.3569	1	0.9722	0.9859	0.0278		21755	97.1813	0	0	0	631	2.8187	2.3872	0	2.3872	1	0.9718	0.9857	0.0282
Escherichia coli	09-00049	150	1762187	3 (1549589876)	minimap2	snvsniffer	minimap2/snvsniffer	22386		21715	97.0026	486	486	2.171	671	2.9974	4.3771	1.8386	2.5385	0.9781	0.97	0.974	0.03		21698	96.9267	507	507	2.2648	688	3.0733	4.5209	1.9181	2.6028	0.9772	0.9693	0.9732	0.0307
Escherichia coli	09-00049	150	1762187	3 (1549589876)	minimap2	varscan	minimap2/varscan	22386		21839	97.5565	0	0	0	547	2.4435	2.0694	0	2.0694	1	0.9756	0.9876	0.0244		21836	97.5431	0	0	0	550	2.4569	2.0807	0	2.0807	1	0.9754	0.9875	0.0246
Escherichia coli	09-00049	150	1762187	3 (1549589876)	novoalign	16GT	novoalign/16GT	22386		21825	97.494	0	0	0	561	2.506	2.1224	0	2.1224	1	0.9749	0.9873	0.0251		21821	97.4761	0	0	0	565	2.5239	2.1375	0	2.1375	1	0.9748	0.9872	0.0252
Escherichia coli	09-00049	150	1762187	3 (1549589876)	novoalign	freebayes	novoalign/freebayes	22386		21870	97.695	0	0	0	516	2.305	1.9521	0	1.9521	1	0.9769	0.9883	0.0231		21878	97.7307	0	0	0	508	2.2693	1.9219	0	1.9219	1	0.9773	0.9885	0.0227
Escherichia coli	09-00049	150	1762187	3 (1549589876)	novoalign	gatk	novoalign/gatk	22386		21876	97.7218	0	0	0	510	2.2782	1.9294	0	1.9294	1	0.9772	0.9885	0.0228		21882	97.7486	0	0	0	504	2.2514	1.9067	0	1.9067	1	0.9775	0.9886	0.0225
Escherichia coli	09-00049	150	1762187	3 (1549589876)	novoalign	lofreq	novoalign/lofreq	22386		21834	97.5342	0	0	0	552	2.4658	2.0883	0	2.0883	1	0.9753	0.9875	0.0247		21835	97.5386	0	0	0	551	2.4614	2.0845	0	2.0845	1	0.9754	0.9875	0.0246
Escherichia coli	09-00049	150	1762187	3 (1549589876)	novoalign	mpileup	novoalign/mpileup	22386		21839	97.5565	0	0	0	547	2.4435	2.0694	0	2.0694	1	0.9756	0.9876	0.0244		21835	97.5386	0	0	0	551	2.4614	2.0845	0	2.0845	1	0.9754	0.9875	0.0246
Escherichia coli	09-00049	150	1762187	3 (1549589876)	novoalign	platypus	novoalign/platypus	22386		21786	97.3198	0	0	0	600	2.6802	2.2699	0	2.2699	1	0.9732	0.9864	0.0268		21780	97.293	0	0	0	606	2.707	2.2926	0	2.2926	1	0.9729	0.9863	0.0271
Escherichia coli	09-00049	150	1762187	3 (1549589876)	novoalign	snver	novoalign/snver	22386		21834	97.5342	0	0	0	552	2.4658	2.0883	0	2.0883	1	0.9753	0.9875	0.0247		21828	97.5074	0	0	0	558	2.4926	2.111	0	2.111	1	0.9751	0.9874	0.0249
Escherichia coli	09-00049	150	1762187	3 (1549589876)	novoalign	strelka	novoalign/strelka	22386		21824	97.4895	0	0	0	562	2.5105	2.1261	0	2.1261	1	0.9749	0.9873	0.0251		21814	97.4448	0	0	0	572	2.5552	2.164	0	2.164	1	0.9744	0.987	0.0256
Escherichia coli	09-00049	150	1762187	3 (1549589876)	novoalign	snvsniffer	novoalign/snvsniffer	22386		21493	96.0109	0	0	0	893	3.9891	3.3784	0	3.3784	1	0.9601	0.9796	0.0399		21492	96.0064	0	0	0	894	3.9936	3.3822	0	3.3822	1	0.9601	0.9796	0.0399
Escherichia coli	09-00049	150	1762187	3 (1549589876)	novoalign	varscan	novoalign/varscan	22386		21827	97.5029	0	0	0	559	2.4971	2.1148	0	2.1148	1	0.975	0.9873	0.025		21823	97.485	0	0	0	563	2.515	2.1299	0	2.1299	1	0.9749	0.9873	0.0251
Escherichia coli	09-00049	150	1762187	3 (1549589876)	snippy	snippy	snippy/snippy	22386		21597	96.4755	0	0	0	789	3.5245	2.9849	0	2.9849	1	0.9648	0.9821	0.0352		21582	96.4085	0	0	0	804	3.5915	3.0417	0	3.0417	1	0.9641	0.9817	0.0359
Escherichia coli	09-00049	150	1762187	3 (1549589876)	stampy	16GT	stampy/16GT	22386		21749	97.1545	0	0	0	637	2.8455	2.4099	0	2.4099	1	0.9715	0.9855	0.0285		21738	97.1053	0	0	0	648	2.8947	2.4515	0	2.4515	1	0.9711	0.9853	0.0289
Escherichia coli	09-00049	150	1762187	3 (1549589876)	stampy	freebayes	stampy/freebayes	22386		21847	97.5922	4	0	0.0179	539	2.4078	2.0543	0.0151	2.0391	0.9998	0.9759	0.9877	0.0241		21843	97.5744	8	0	0.0357	543	2.4256	2.0845	0.0303	2.0543	0.9996	0.9757	0.9875	0.0243
Escherichia coli	09-00049	150	1762187	3 (1549589876)	stampy	gatk	stampy/gatk	22386		21838	97.552	0	0	0	548	2.448	2.0732	0	2.0732	1	0.9755	0.9876	0.0245		21834	97.5342	0	0	0	552	2.4658	2.0883	0	2.0883	1	0.9753	0.9875	0.0247
Escherichia coli	09-00049	150	1762187	3 (1549589876)	stampy	lofreq	stampy/lofreq	22386		21786	97.3198	0	0	0	600	2.6802	2.2699	0	2.2699	1	0.9732	0.9864	0.0268		21802	97.3912	0	0	0	584	2.6088	2.2094	0	2.2094	1	0.9739	0.9868	0.0261
Escherichia coli	09-00049	150	1762187	3 (1549589876)	stampy	mpileup	stampy/mpileup	22386		21804	97.4002	0	0	0	582	2.5998	2.2018	0	2.2018	1	0.974	0.9868	0.026		21803	97.3957	0	0	0	583	2.6043	2.2056	0	2.2056	1	0.974	0.9868	0.026
Escherichia coli	09-00049	150	1762187	3 (1549589876)	stampy	platypus	stampy/platypus	22386		21640	96.6676	0	0	0	746	3.3324	2.8223	0	2.8223	1	0.9667	0.9831	0.0333		21669	96.7971	0	0	0	717	3.2029	2.7125	0	2.7125	1	0.968	0.9837	0.032
Escherichia coli	09-00049	150	1762187	3 (1549589876)	stampy	snver	stampy/snver	22386		21803	97.3957	0	0	0	583	2.6043	2.2056	0	2.2056	1	0.974	0.9868	0.026		21824	97.4895	0	0	0	562	2.5105	2.1261	0	2.1261	1	0.9749	0.9873	0.0251
Escherichia coli	09-00049	150	1762187	3 (1549589876)	stampy	strelka	stampy/strelka	22386		21765	97.2259	0	0	0	621	2.7741	2.3494	0	2.3494	1	0.9723	0.986	0.0277		21753	97.1723	0	0	0	633	2.8277	2.3948	0	2.3948	1	0.9717	0.9856	0.0283
Escherichia coli	09-00049	150	1762187	3 (1549589876)	stampy	snvsniffer	stampy/snvsniffer	22386		21688	96.882	445	444	1.9878	698	3.118	4.3242	1.6835	2.6407	0.9799	0.9688	0.9743	0.0312		21721	97.0294	456	455	2.037	665	2.9706	4.2409	1.7251	2.5158	0.9794	0.9703	0.9748	0.0297
Escherichia coli	09-00049	150	1762187	3 (1549589876)	stampy	varscan	stampy/varscan	22386		21801	97.3868	0	0	0	585	2.6132	2.2132	0	2.2132	1	0.9739	0.9868	0.0261		21803	97.3957	0	0	0	583	2.6043	2.2056	0	2.2056	1	0.974	0.9868	0.026
Escherichia coli	09-00049	300	881094	1 (1549592335)	bwa-mem	16GT	bwa-mem/16GT	22386		21901	97.8335	0	0	0	485	2.1665	1.8348	0	1.8348	1	0.9783	0.989	0.0217		21901	97.8335	0	0	0	485	2.1665	1.8348	0	1.8348	1	0.9783	0.989	0.0217
Escherichia coli	09-00049	300	881094	1 (1549592335)	bwa-mem	freebayes	bwa-mem/freebayes	22386		22044	98.4723	0	0	0	342	1.5277	1.2938	0	1.2938	1	0.9847	0.9923	0.0153		22050	98.4991	0	0	0	336	1.5009	1.2711	0	1.2711	1	0.985	0.9924	0.015
Escherichia coli	09-00049	300	881094	1 (1549592335)	bwa-mem	gatk	bwa-mem/gatk	22386		22096	98.7045	2	1	0.0089	290	1.2955	1.1047	0.0076	1.0971	0.9999	0.987	0.9934	0.013		22076	98.6152	0	0	0	310	1.3848	1.1728	0	1.1728	1	0.9862	0.9931	0.0138
Escherichia coli	09-00049	300	881094	1 (1549592335)	bwa-mem	lofreq	bwa-mem/lofreq	22386		21948	98.0434	0	0	0	438	1.9566	1.657	0	1.657	1	0.9804	0.9901	0.0196		21949	98.0479	0	0	0	437	1.9521	1.6532	0	1.6532	1	0.9805	0.9902	0.0195
Escherichia coli	09-00049	300	881094	1 (1549592335)	bwa-mem	mpileup	bwa-mem/mpileup	22386		21946	98.0345	0	0	0	440	1.9655	1.6646	0	1.6646	1	0.9803	0.9901	0.0197		21951	98.0568	0	0	0	435	1.9432	1.6457	0	1.6457	1	0.9806	0.9902	0.0194
Escherichia coli	09-00049	300	881094	1 (1549592335)	bwa-mem	platypus	bwa-mem/platypus	22386		21785	97.3153	0	0	0	601	2.6847	2.2737	0	2.2737	1	0.9732	0.9864	0.0268		21789	97.3332	0	0	0	597	2.6668	2.2586	0	2.2586	1	0.9733	0.9865	0.0267
Escherichia coli	09-00049	300	881094	1 (1549592335)	bwa-mem	snver	bwa-mem/snver	22386		22011	98.3248	0	0	0	375	1.6752	1.4187	0	1.4187	1	0.9832	0.9915	0.0168		22006	98.3025	0	0	0	380	1.6975	1.4376	0	1.4376	1	0.983	0.9914	0.017
Escherichia coli	09-00049	300	881094	1 (1549592335)	bwa-mem	strelka	bwa-mem/strelka	22386		21965	98.1194	0	0	0	421	1.8806	1.5927	0	1.5927	1	0.9812	0.9905	0.0188		21956	98.0792	0	0	0	430	1.9208	1.6268	0	1.6268	1	0.9808	0.9903	0.0192
Escherichia coli	09-00049	300	881094	1 (1549592335)	bwa-mem	snvsniffer	bwa-mem/snvsniffer	22386		21808	97.418	341	341	1.5233	578	2.582	3.4767	1.2901	2.1867	0.9846	0.9742	0.9794	0.0258		21817	97.4582	342	341	1.5277	569	2.5418	3.4465	1.2938	2.1526	0.9846	0.9746	0.9796	0.0254
Escherichia coli	09-00049	300	881094	1 (1549592335)	bwa-mem	varscan	bwa-mem/varscan	22386		21978	98.1774	0	0	0	408	1.8226	1.5435	0	1.5435	1	0.9818	0.9908	0.0182		21983	98.1998	0	0	0	403	1.8002	1.5246	0	1.5246	1	0.982	0.9909	0.018
Escherichia coli	09-00049	300	881094	1 (1549592335)	minimap2	16GT	minimap2/16GT	22386		21917	97.9049	0	0	0	469	2.0951	1.7743	0	1.7743	1	0.979	0.9894	0.021		21914	97.8915	0	0	0	472	2.1085	1.7857	0	1.7857	1	0.9789	0.9893	0.0211
Escherichia coli	09-00049	300	881094	1 (1549592335)	minimap2	freebayes	minimap2/freebayes	22386		22043	98.4678	0	0	0	343	1.5322	1.2976	0	1.2976	1	0.9847	0.9923	0.0153		22048	98.4901	0	0	0	338	1.5099	1.2787	0	1.2787	1	0.9849	0.9924	0.0151
Escherichia coli	09-00049	300	881094	1 (1549592335)	minimap2	gatk	minimap2/gatk	22386		22048	98.4901	2	1	0.0089	338	1.5099	1.2863	0.0076	1.2787	0.9999	0.9849	0.9923	0.0151		22034	98.4276	0	0	0	352	1.5724	1.3317	0	1.3317	1	0.9843	0.9921	0.0157
Escherichia coli	09-00049	300	881094	1 (1549592335)	minimap2	lofreq	minimap2/lofreq	22386		21953	98.0658	0	0	0	433	1.9342	1.6381	0	1.6381	1	0.9807	0.9903	0.0193		21954	98.0702	0	0	0	432	1.9298	1.6343	0	1.6343	1	0.9807	0.9903	0.0193
Escherichia coli	09-00049	300	881094	1 (1549592335)	minimap2	mpileup	minimap2/mpileup	22386		21949	98.0479	0	0	0	437	1.9521	1.6532	0	1.6532	1	0.9805	0.9902	0.0195		21954	98.0702	0	0	0	432	1.9298	1.6343	0	1.6343	1	0.9807	0.9903	0.0193
Escherichia coli	09-00049	300	881094	1 (1549592335)	minimap2	platypus	minimap2/platypus	22386		21798	97.3734	0	0	0	588	2.6266	2.2245	0	2.2245	1	0.9737	0.9867	0.0263		21796	97.3644	0	0	0	590	2.6356	2.2321	0	2.2321	1	0.9736	0.9866	0.0264
Escherichia coli	09-00049	300	881094	1 (1549592335)	minimap2	snver	minimap2/snver	22386		21966	98.1238	0	0	0	420	1.8762	1.5889	0	1.5889	1	0.9812	0.9905	0.0188		21964	98.1149	0	0	0	422	1.8851	1.5965	0	1.5965	1	0.9811	0.9905	0.0189
Escherichia coli	09-00049	300	881094	1 (1549592335)	minimap2	strelka	minimap2/strelka	22386		21918	97.9094	0	0	0	468	2.0906	1.7705	0	1.7705	1	0.9791	0.9894	0.0209		21926	97.9451	0	0	0	460	2.0549	1.7403	0	1.7403	1	0.9795	0.9896	0.0205
Escherichia coli	09-00049	300	881094	1 (1549592335)	minimap2	snvsniffer	minimap2/snvsniffer	22386		21806	97.4091	340	339	1.5188	580	2.5909	3.4805	1.2863	2.1942	0.9846	0.9741	0.9793	0.0259		21813	97.4404	339	338	1.5143	573	2.5596	3.4503	1.2825	2.1678	0.9847	0.9744	0.9795	0.0256
Escherichia coli	09-00049	300	881094	1 (1549592335)	minimap2	varscan	minimap2/varscan	22386		21980	98.1864	0	0	0	406	1.8136	1.536	0	1.536	1	0.9819	0.9909	0.0181		21986	98.2132	0	0	0	400	1.7868	1.5133	0	1.5133	1	0.9821	0.991	0.0179
Escherichia coli	09-00049	300	881094	1 (1549592335)	novoalign	16GT	novoalign/16GT	22386		22001	98.2802	0	0	0	385	1.7198	1.4565	0	1.4565	1	0.9828	0.9913	0.0172		21999	98.2712	0	0	0	387	1.7288	1.4641	0	1.4641	1	0.9827	0.9913	0.0173
Escherichia coli	09-00049	300	881094	1 (1549592335)	novoalign	freebayes	novoalign/freebayes	22386		22038	98.4455	0	0	0	348	1.5545	1.3165	0	1.3165	1	0.9845	0.9922	0.0155		22041	98.4589	0	0	0	345	1.5411	1.3052	0	1.3052	1	0.9846	0.9922	0.0154
Escherichia coli	09-00049	300	881094	1 (1549592335)	novoalign	gatk	novoalign/gatk	22386		22086	98.6599	2	1	0.0089	300	1.3401	1.1425	0.0076	1.135	0.9999	0.9866	0.9932	0.0134		22073	98.6018	0	0	0	313	1.3982	1.1841	0	1.1841	1	0.986	0.993	0.014
Escherichia coli	09-00049	300	881094	1 (1549592335)	novoalign	lofreq	novoalign/lofreq	22386		22004	98.2936	0	0	0	382	1.7064	1.4452	0	1.4452	1	0.9829	0.9914	0.0171		22005	98.298	0	0	0	381	1.702	1.4414	0	1.4414	1	0.983	0.9914	0.017
Escherichia coli	09-00049	300	881094	1 (1549592335)	novoalign	mpileup	novoalign/mpileup	22386		22012	98.3293	0	0	0	374	1.6707	1.4149	0	1.4149	1	0.9833	0.9916	0.0167		22008	98.3114	0	0	0	378	1.6886	1.43	0	1.43	1	0.9831	0.9915	0.0169
Escherichia coli	09-00049	300	881094	1 (1549592335)	novoalign	platypus	novoalign/platypus	22386		21999	98.2712	0	0	0	387	1.7288	1.4641	0	1.4641	1	0.9827	0.9913	0.0173		22003	98.2891	0	0	0	383	1.7109	1.449	0	1.449	1	0.9829	0.9914	0.0171
Escherichia coli	09-00049	300	881094	1 (1549592335)	novoalign	snver	novoalign/snver	22386		22001	98.2802	0	0	0	385	1.7198	1.4565	0	1.4565	1	0.9828	0.9913	0.0172		21999	98.2712	0	0	0	387	1.7288	1.4641	0	1.4641	1	0.9827	0.9913	0.0173
Escherichia coli	09-00049	300	881094	1 (1549592335)	novoalign	strelka	novoalign/strelka	22386		21976	98.1685	0	0	0	410	1.8315	1.5511	0	1.5511	1	0.9817	0.9908	0.0183		21969	98.1372	0	0	0	417	1.8628	1.5776	0	1.5776	1	0.9814	0.9906	0.0186
Escherichia coli	09-00049	300	881094	1 (1549592335)	novoalign	snvsniffer	novoalign/snvsniffer	22386		21681	96.8507	0	0	0	705	3.1493	2.6671	0	2.6671	1	0.9685	0.984	0.0315		21679	96.8418	0	0	0	707	3.1582	2.6747	0	2.6747	1	0.9684	0.9839	0.0316
Escherichia coli	09-00049	300	881094	1 (1549592335)	novoalign	varscan	novoalign/varscan	22386		21974	98.1596	0	0	0	412	1.8404	1.5587	0	1.5587	1	0.9816	0.9907	0.0184		21980	98.1864	0	0	0	406	1.8136	1.536	0	1.536	1	0.9819	0.9909	0.0181
Escherichia coli	09-00049	300	881094	1 (1549592335)	snippy	snippy	snippy/snippy	22386		21769	97.2438	0	0	0	617	2.7562	2.3342	0	2.3342	1	0.9724	0.986	0.0276		21769	97.2438	0	0	0	617	2.7562	2.3342	0	2.3342	1	0.9724	0.986	0.0276
Escherichia coli	09-00049	300	881094	1 (1549592335)	stampy	16GT	stampy/16GT	22386		21908	97.8647	0	0	0	478	2.1353	1.8084	0	1.8084	1	0.9786	0.9892	0.0214		21930	97.963	0	0	0	456	2.037	1.7251	0	1.7251	1	0.9796	0.9897	0.0204
Escherichia coli	09-00049	300	881094	1 (1549592335)	stampy	freebayes	stampy/freebayes	22386		22011	98.3248	0	0	0	375	1.6752	1.4187	0	1.4187	1	0.9832	0.9915	0.0168		22022	98.374	2	0	0.0089	364	1.626	1.3846	0.0076	1.3771	0.9999	0.9837	0.9917	0.0163
Escherichia coli	09-00049	300	881094	1 (1549592335)	stampy	gatk	stampy/gatk	22386		22082	98.642	2	1	0.0089	304	1.358	1.1577	0.0076	1.1501	0.9999	0.9864	0.9931	0.0136		22055	98.5214	0	0	0	331	1.4786	1.2522	0	1.2522	1	0.9852	0.9925	0.0148
Escherichia coli	09-00049	300	881094	1 (1549592335)	stampy	lofreq	stampy/lofreq	22386		21942	98.0166	0	0	0	444	1.9834	1.6797	0	1.6797	1	0.9802	0.99	0.0198		21977	98.173	0	0	0	409	1.827	1.5473	0	1.5473	1	0.9817	0.9908	0.0183
Escherichia coli	09-00049	300	881094	1 (1549592335)	stampy	mpileup	stampy/mpileup	22386		21965	98.1194	0	0	0	421	1.8806	1.5927	0	1.5927	1	0.9812	0.9905	0.0188		21978	98.1774	0	0	0	408	1.8226	1.5435	0	1.5435	1	0.9818	0.9908	0.0182
Escherichia coli	09-00049	300	881094	1 (1549592335)	stampy	platypus	stampy/platypus	22386		21899	97.8245	0	0	0	487	2.1755	1.8424	0	1.8424	1	0.9782	0.989	0.0218		21912	97.8826	0	0	0	474	2.1174	1.7932	0	1.7932	1	0.9788	0.9893	0.0212
Escherichia coli	09-00049	300	881094	1 (1549592335)	stampy	snver	stampy/snver	22386		21987	98.2176	0	0	0	399	1.7824	1.5095	0	1.5095	1	0.9822	0.991	0.0178		22001	98.2802	0	0	0	385	1.7198	1.4565	0	1.4565	1	0.9828	0.9913	0.0172
Escherichia coli	09-00049	300	881094	1 (1549592335)	stampy	strelka	stampy/strelka	22386		21952	98.0613	0	0	0	434	1.9387	1.6419	0	1.6419	1	0.9806	0.9902	0.0194		21947	98.039	0	0	0	439	1.961	1.6608	0	1.6608	1	0.9804	0.9901	0.0196
Escherichia coli	09-00049	300	881094	1 (1549592335)	stampy	snvsniffer	stampy/snvsniffer	22386		21784	97.3108	312	311	1.3937	602	2.6892	3.4578	1.1804	2.2775	0.9859	0.9731	0.9795	0.0269		21814	97.4448	320	319	1.4295	572	2.5552	3.3746	1.2106	2.164	0.9855	0.9744	0.9799	0.0256
Escherichia coli	09-00049	300	881094	1 (1549592335)	stampy	varscan	stampy/varscan	22386		21955	98.0747	0	0	0	431	1.9253	1.6306	0	1.6306	1	0.9807	0.9903	0.0193		21974	98.1596	0	0	0	412	1.8404	1.5587	0	1.5587	1	0.9816	0.9907	0.0184
Escherichia coli	09-00049	300	881094	2 (1549593319)	bwa-mem	16GT	bwa-mem/16GT	22386		21909	97.8692	0	0	0	477	2.1308	1.8046	0	1.8046	1	0.9787	0.9892	0.0213		21912	97.8826	0	0	0	474	2.1174	1.7932	0	1.7932	1	0.9788	0.9893	0.0212
Escherichia coli	09-00049	300	881094	2 (1549593319)	bwa-mem	freebayes	bwa-mem/freebayes	22386		22043	98.4678	0	0	0	343	1.5322	1.2976	0	1.2976	1	0.9847	0.9923	0.0153		22049	98.4946	0	0	0	337	1.5054	1.2749	0	1.2749	1	0.9849	0.9924	0.0151
Escherichia coli	09-00049	300	881094	2 (1549593319)	bwa-mem	gatk	bwa-mem/gatk	22386		22079	98.6286	0	0	0	307	1.3714	1.1614	0	1.1614	1	0.9863	0.9931	0.0137		22081	98.6375	0	0	0	305	1.3625	1.1539	0	1.1539	1	0.9864	0.9932	0.0136
Escherichia coli	09-00049	300	881094	2 (1549593319)	bwa-mem	lofreq	bwa-mem/lofreq	22386		21953	98.0658	0	0	0	433	1.9342	1.6381	0	1.6381	1	0.9807	0.9903	0.0193		21964	98.1149	0	0	0	422	1.8851	1.5965	0	1.5965	1	0.9811	0.9905	0.0189
Escherichia coli	09-00049	300	881094	2 (1549593319)	bwa-mem	mpileup	bwa-mem/mpileup	22386		21951	98.0568	0	0	0	435	1.9432	1.6457	0	1.6457	1	0.9806	0.9902	0.0194		21964	98.1149	0	0	0	422	1.8851	1.5965	0	1.5965	1	0.9811	0.9905	0.0189
Escherichia coli	09-00049	300	881094	2 (1549593319)	bwa-mem	platypus	bwa-mem/platypus	22386		21784	97.3108	0	0	0	602	2.6892	2.2775	0	2.2775	1	0.9731	0.9864	0.0269		21798	97.3734	0	0	0	588	2.6266	2.2245	0	2.2245	1	0.9737	0.9867	0.0263
Escherichia coli	09-00049	300	881094	2 (1549593319)	bwa-mem	snver	bwa-mem/snver	22386		22008	98.3114	0	0	0	378	1.6886	1.43	0	1.43	1	0.9831	0.9915	0.0169		22016	98.3472	0	0	0	370	1.6528	1.3998	0	1.3998	1	0.9835	0.9917	0.0165
Escherichia coli	09-00049	300	881094	2 (1549593319)	bwa-mem	strelka	bwa-mem/strelka	22386		21966	98.1238	0	0	0	420	1.8762	1.5889	0	1.5889	1	0.9812	0.9905	0.0188		21970	98.1417	0	0	0	416	1.8583	1.5738	0	1.5738	1	0.9814	0.9906	0.0186
Escherichia coli	09-00049	300	881094	2 (1549593319)	bwa-mem	snvsniffer	bwa-mem/snvsniffer	22386		21823	97.485	366	366	1.635	563	2.515	3.5146	1.3846	2.1299	0.9835	0.9749	0.9792	0.0251		21809	97.4225	331	331	1.4786	577	2.5775	3.4351	1.2522	2.1829	0.985	0.9742	0.9796	0.0258
Escherichia coli	09-00049	300	881094	2 (1549593319)	bwa-mem	varscan	bwa-mem/varscan	22386		21983	98.1998	0	0	0	403	1.8002	1.5246	0	1.5246	1	0.982	0.9909	0.018		21990	98.231	0	0	0	396	1.769	1.4981	0	1.4981	1	0.9823	0.9911	0.0177
Escherichia coli	09-00049	300	881094	2 (1549593319)	minimap2	16GT	minimap2/16GT	22386		21899	97.8245	0	0	0	487	2.1755	1.8424	0	1.8424	1	0.9782	0.989	0.0218		21899	97.8245	0	0	0	487	2.1755	1.8424	0	1.8424	1	0.9782	0.989	0.0218
Escherichia coli	09-00049	300	881094	2 (1549593319)	minimap2	freebayes	minimap2/freebayes	22386		22043	98.4678	0	0	0	343	1.5322	1.2976	0	1.2976	1	0.9847	0.9923	0.0153		22042	98.4633	0	0	0	344	1.5367	1.3014	0	1.3014	1	0.9846	0.9922	0.0154
Escherichia coli	09-00049	300	881094	2 (1549593319)	minimap2	gatk	minimap2/gatk	22386		22030	98.4097	0	0	0	356	1.5903	1.3468	0	1.3468	1	0.9841	0.992	0.0159		22026	98.3919	0	0	0	360	1.6081	1.3619	0	1.3619	1	0.9839	0.9919	0.0161
Escherichia coli	09-00049	300	881094	2 (1549593319)	minimap2	lofreq	minimap2/lofreq	22386		21950	98.0524	0	0	0	436	1.9476	1.6495	0	1.6495	1	0.9805	0.9902	0.0195		21938	97.9987	0	0	0	448	2.0013	1.6949	0	1.6949	1	0.98	0.9899	0.02
Escherichia coli	09-00049	300	881094	2 (1549593319)	minimap2	mpileup	minimap2/mpileup	22386		21950	98.0524	0	0	0	436	1.9476	1.6495	0	1.6495	1	0.9805	0.9902	0.0195		21939	98.0032	0	0	0	447	1.9968	1.6911	0	1.6911	1	0.98	0.9899	0.02
Escherichia coli	09-00049	300	881094	2 (1549593319)	minimap2	platypus	minimap2/platypus	22386		21797	97.3689	0	0	0	589	2.6311	2.2283	0	2.2283	1	0.9737	0.9867	0.0263		21799	97.3778	0	0	0	587	2.6222	2.2207	0	2.2207	1	0.9738	0.9867	0.0262
Escherichia coli	09-00049	300	881094	2 (1549593319)	minimap2	snver	minimap2/snver	22386		21976	98.1685	0	0	0	410	1.8315	1.5511	0	1.5511	1	0.9817	0.9908	0.0183		21973	98.1551	0	0	0	413	1.8449	1.5625	0	1.5625	1	0.9816	0.9907	0.0184
Escherichia coli	09-00049	300	881094	2 (1549593319)	minimap2	strelka	minimap2/strelka	22386		21928	97.9541	0	0	0	458	2.0459	1.7327	0	1.7327	1	0.9795	0.9896	0.0205		21924	97.9362	0	0	0	462	2.0638	1.7478	0	1.7478	1	0.9794	0.9896	0.0206
Escherichia coli	09-00049	300	881094	2 (1549593319)	minimap2	snvsniffer	minimap2/snvsniffer	22386		21809	97.4225	361	361	1.6126	577	2.5775	3.5486	1.3657	2.1829	0.9837	0.9742	0.9789	0.0258		21811	97.4314	349	348	1.559	575	2.5686	3.4957	1.3203	2.1753	0.9843	0.9743	0.9793	0.0257
Escherichia coli	09-00049	300	881094	2 (1549593319)	minimap2	varscan	minimap2/varscan	22386		21988	98.2221	0	0	0	398	1.7779	1.5057	0	1.5057	1	0.9822	0.991	0.0178		21991	98.2355	0	0	0	395	1.7645	1.4944	0	1.4944	1	0.9824	0.9911	0.0176
Escherichia coli	09-00049	300	881094	2 (1549593319)	novoalign	16GT	novoalign/16GT	22386		21995	98.2534	0	0	0	391	1.7466	1.4792	0	1.4792	1	0.9825	0.9912	0.0175		21996	98.2578	0	0	0	390	1.7422	1.4754	0	1.4754	1	0.9826	0.9912	0.0174
Escherichia coli	09-00049	300	881094	2 (1549593319)	novoalign	freebayes	novoalign/freebayes	22386		22033	98.4231	0	0	0	353	1.5769	1.3355	0	1.3355	1	0.9842	0.992	0.0158		22038	98.4455	0	0	0	348	1.5545	1.3165	0	1.3165	1	0.9845	0.9922	0.0155
Escherichia coli	09-00049	300	881094	2 (1549593319)	novoalign	gatk	novoalign/gatk	22386		22075	98.6107	0	0	0	311	1.3893	1.1766	0	1.1766	1	0.9861	0.993	0.0139		22079	98.6286	0	0	0	307	1.3714	1.1614	0	1.1614	1	0.9863	0.9931	0.0137
Escherichia coli	09-00049	300	881094	2 (1549593319)	novoalign	lofreq	novoalign/lofreq	22386		22001	98.2802	0	0	0	385	1.7198	1.4565	0	1.4565	1	0.9828	0.9913	0.0172		22009	98.3159	0	0	0	377	1.6841	1.4263	0	1.4263	1	0.9832	0.9915	0.0168
Escherichia coli	09-00049	300	881094	2 (1549593319)	novoalign	mpileup	novoalign/mpileup	22386		22008	98.3114	0	0	0	378	1.6886	1.43	0	1.43	1	0.9831	0.9915	0.0169		22011	98.3248	0	0	0	375	1.6752	1.4187	0	1.4187	1	0.9832	0.9915	0.0168
Escherichia coli	09-00049	300	881094	2 (1549593319)	novoalign	platypus	novoalign/platypus	22386		21995	98.2534	0	0	0	391	1.7466	1.4792	0	1.4792	1	0.9825	0.9912	0.0175		22002	98.2846	0	0	0	384	1.7154	1.4527	0	1.4527	1	0.9828	0.9913	0.0172
Escherichia coli	09-00049	300	881094	2 (1549593319)	novoalign	snver	novoalign/snver	22386		21995	98.2534	0	0	0	391	1.7466	1.4792	0	1.4792	1	0.9825	0.9912	0.0175		22006	98.3025	0	0	0	380	1.6975	1.4376	0	1.4376	1	0.983	0.9914	0.017
Escherichia coli	09-00049	300	881094	2 (1549593319)	novoalign	strelka	novoalign/strelka	22386		21973	98.1551	0	0	0	413	1.8449	1.5625	0	1.5625	1	0.9816	0.9907	0.0184		21974	98.1596	0	0	0	412	1.8404	1.5587	0	1.5587	1	0.9816	0.9907	0.0184
Escherichia coli	09-00049	300	881094	2 (1549593319)	novoalign	snvsniffer	novoalign/snvsniffer	22386		21682	96.8552	0	0	0	704	3.1448	2.6634	0	2.6634	1	0.9686	0.984	0.0314		21683	96.8596	0	0	0	703	3.1404	2.6596	0	2.6596	1	0.9686	0.984	0.0314
Escherichia coli	09-00049	300	881094	2 (1549593319)	novoalign	varscan	novoalign/varscan	22386		21976	98.1685	0	0	0	410	1.8315	1.5511	0	1.5511	1	0.9817	0.9908	0.0183		21984	98.2042	0	0	0	402	1.7958	1.5208	0	1.5208	1	0.982	0.9909	0.018
Escherichia coli	09-00049	300	881094	2 (1549593319)	snippy	snippy	snippy/snippy	22386		21765	97.2259	0	0	0	621	2.7741	2.3494	0	2.3494	1	0.9723	0.986	0.0277		21768	97.2393	0	0	0	618	2.7607	2.338	0	2.338	1	0.9724	0.986	0.0276
Escherichia coli	09-00049	300	881094	2 (1549593319)	stampy	16GT	stampy/16GT	22386		21919	97.9139	0	0	0	467	2.0861	1.7667	0	1.7667	1	0.9791	0.9894	0.0209		21933	97.9764	0	0	0	453	2.0236	1.7138	0	1.7138	1	0.9798	0.9898	0.0202
Escherichia coli	09-00049	300	881094	2 (1549593319)	stampy	freebayes	stampy/freebayes	22386		22020	98.365	4	0	0.0179	366	1.635	1.3998	0.0151	1.3846	0.9998	0.9837	0.9917	0.0163		22023	98.3785	2	0	0.0089	363	1.6215	1.3809	0.0076	1.3733	0.9999	0.9838	0.9918	0.0162
Escherichia coli	09-00049	300	881094	2 (1549593319)	stampy	gatk	stampy/gatk	22386		22056	98.5259	0	0	0	330	1.4741	1.2484	0	1.2484	1	0.9853	0.9926	0.0147		22058	98.5348	0	0	0	328	1.4652	1.2409	0	1.2409	1	0.9853	0.9926	0.0147
Escherichia coli	09-00049	300	881094	2 (1549593319)	stampy	lofreq	stampy/lofreq	22386		21943	98.0211	0	0	0	443	1.9789	1.6759	0	1.6759	1	0.9802	0.99	0.0198		21984	98.2042	0	0	0	402	1.7958	1.5208	0	1.5208	1	0.982	0.9909	0.018
Escherichia coli	09-00049	300	881094	2 (1549593319)	stampy	mpileup	stampy/mpileup	22386		21972	98.1506	0	0	0	414	1.8494	1.5662	0	1.5662	1	0.9815	0.9907	0.0185		21985	98.2087	0	0	0	401	1.7913	1.5171	0	1.5171	1	0.9821	0.991	0.0179
Escherichia coli	09-00049	300	881094	2 (1549593319)	stampy	platypus	stampy/platypus	22386		21899	97.8245	0	0	0	487	2.1755	1.8424	0	1.8424	1	0.9782	0.989	0.0218		21914	97.8915	0	0	0	472	2.1085	1.7857	0	1.7857	1	0.9789	0.9893	0.0211
Escherichia coli	09-00049	300	881094	2 (1549593319)	stampy	snver	stampy/snver	22386		21976	98.1685	0	0	0	410	1.8315	1.5511	0	1.5511	1	0.9817	0.9908	0.0183		22004	98.2936	0	0	0	382	1.7064	1.4452	0	1.4452	1	0.9829	0.9914	0.0171
Escherichia coli	09-00049	300	881094	2 (1549593319)	stampy	strelka	stampy/strelka	22386		21945	98.03	0	0	0	441	1.97	1.6684	0	1.6684	1	0.9803	0.9901	0.0197		21953	98.0658	0	0	0	433	1.9342	1.6381	0	1.6381	1	0.9807	0.9903	0.0193
Escherichia coli	09-00049	300	881094	2 (1549593319)	stampy	snvsniffer	stampy/snvsniffer	22386		21789	97.3332	326	326	1.4563	597	2.6668	3.4919	1.2333	2.2586	0.9853	0.9733	0.9793	0.0267		21816	97.4538	323	322	1.4429	570	2.5462	3.3784	1.222	2.1564	0.9854	0.9745	0.9799	0.0255
Escherichia coli	09-00049	300	881094	2 (1549593319)	stampy	varscan	stampy/varscan	22386		21959	98.0926	0	0	0	427	1.9074	1.6154	0	1.6154	1	0.9809	0.9904	0.0191		21979	98.1819	0	0	0	407	1.8181	1.5398	0	1.5398	1	0.9818	0.9908	0.0182
Escherichia coli	09-00049	300	881094	3 (1549595485)	bwa-mem	16GT	bwa-mem/16GT	22386		21901	97.8335	1	1	0.0045	485	2.1665	1.8386	0.0038	1.8348	1	0.9783	0.989	0.0217		21915	97.896	0	0	0	471	2.104	1.7819	0	1.7819	1	0.979	0.9894	0.021
Escherichia coli	09-00049	300	881094	3 (1549595485)	bwa-mem	freebayes	bwa-mem/freebayes	22386		22040	98.4544	0	0	0	346	1.5456	1.309	0	1.309	1	0.9845	0.9922	0.0155		22058	98.5348	0	0	0	328	1.4652	1.2409	0	1.2409	1	0.9853	0.9926	0.0147
Escherichia coli	09-00049	300	881094	3 (1549595485)	bwa-mem	gatk	bwa-mem/gatk	22386		22083	98.6465	0	0	0	303	1.3535	1.1463	0	1.1463	1	0.9865	0.9932	0.0135		22074	98.6063	1	1	0.0045	312	1.3937	1.1841	0.0038	1.1804	1	0.9861	0.993	0.0139
Escherichia coli	09-00049	300	881094	3 (1549595485)	bwa-mem	lofreq	bwa-mem/lofreq	22386		21945	98.03	0	0	0	441	1.97	1.6684	0	1.6684	1	0.9803	0.9901	0.0197		21956	98.0792	0	0	0	430	1.9208	1.6268	0	1.6268	1	0.9808	0.9903	0.0192
Escherichia coli	09-00049	300	881094	3 (1549595485)	bwa-mem	mpileup	bwa-mem/mpileup	22386		21945	98.03	0	0	0	441	1.97	1.6684	0	1.6684	1	0.9803	0.9901	0.0197		21957	98.0836	0	0	0	429	1.9164	1.623	0	1.623	1	0.9808	0.9903	0.0192
Escherichia coli	09-00049	300	881094	3 (1549595485)	bwa-mem	platypus	bwa-mem/platypus	22386		21790	97.3376	0	0	0	596	2.6624	2.2548	0	2.2548	1	0.9734	0.9865	0.0266		21802	97.3912	0	0	0	584	2.6088	2.2094	0	2.2094	1	0.9739	0.9868	0.0261
Escherichia coli	09-00049	300	881094	3 (1549595485)	bwa-mem	snver	bwa-mem/snver	22386		22002	98.2846	0	0	0	384	1.7154	1.4527	0	1.4527	1	0.9828	0.9913	0.0172		22004	98.2936	0	0	0	382	1.7064	1.4452	0	1.4452	1	0.9829	0.9914	0.0171
Escherichia coli	09-00049	300	881094	3 (1549595485)	bwa-mem	strelka	bwa-mem/strelka	22386		21964	98.1149	0	0	0	422	1.8851	1.5965	0	1.5965	1	0.9811	0.9905	0.0189		21964	98.1149	0	0	0	422	1.8851	1.5965	0	1.5965	1	0.9811	0.9905	0.0189
Escherichia coli	09-00049	300	881094	3 (1549595485)	bwa-mem	snvsniffer	bwa-mem/snvsniffer	22386		21823	97.485	337	336	1.5054	563	2.515	3.4049	1.2749	2.1299	0.9848	0.9749	0.9798	0.0251		21828	97.5074	350	349	1.5635	558	2.4926	3.4351	1.3241	2.111	0.9842	0.9751	0.9796	0.0249
Escherichia coli	09-00049	300	881094	3 (1549595485)	bwa-mem	varscan	bwa-mem/varscan	22386		21987	98.2176	0	0	0	399	1.7824	1.5095	0	1.5095	1	0.9822	0.991	0.0178		21989	98.2266	0	0	0	397	1.7734	1.5019	0	1.5019	1	0.9823	0.9911	0.0177
Escherichia coli	09-00049	300	881094	3 (1549595485)	minimap2	16GT	minimap2/16GT	22386		21918	97.9094	0	0	0	468	2.0906	1.7705	0	1.7705	1	0.9791	0.9894	0.0209		21893	97.7977	0	0	0	493	2.2023	1.8651	0	1.8651	1	0.978	0.9889	0.022
Escherichia coli	09-00049	300	881094	3 (1549595485)	minimap2	freebayes	minimap2/freebayes	22386		22038	98.4455	1	0	0.0045	348	1.5545	1.3203	0.0038	1.3165	1	0.9845	0.9922	0.0155		22053	98.5125	0	0	0	333	1.4875	1.2598	0	1.2598	1	0.9851	0.9925	0.0149
Escherichia coli	09-00049	300	881094	3 (1549595485)	minimap2	gatk	minimap2/gatk	22386		22029	98.4053	0	0	0	357	1.5947	1.3506	0	1.3506	1	0.9841	0.992	0.0159		22024	98.3829	1	1	0.0045	362	1.6171	1.3733	0.0038	1.3695	1	0.9838	0.9918	0.0162
Escherichia coli	09-00049	300	881094	3 (1549595485)	minimap2	lofreq	minimap2/lofreq	22386		21951	98.0568	0	0	0	435	1.9432	1.6457	0	1.6457	1	0.9806	0.9902	0.0194		21952	98.0613	0	0	0	434	1.9387	1.6419	0	1.6419	1	0.9806	0.9902	0.0194
Escherichia coli	09-00049	300	881094	3 (1549595485)	minimap2	mpileup	minimap2/mpileup	22386		21950	98.0524	0	0	0	436	1.9476	1.6495	0	1.6495	1	0.9805	0.9902	0.0195		21950	98.0524	0	0	0	436	1.9476	1.6495	0	1.6495	1	0.9805	0.9902	0.0195
Escherichia coli	09-00049	300	881094	3 (1549595485)	minimap2	platypus	minimap2/platypus	22386		21802	97.3912	0	0	0	584	2.6088	2.2094	0	2.2094	1	0.9739	0.9868	0.0261		21802	97.3912	0	0	0	584	2.6088	2.2094	0	2.2094	1	0.9739	0.9868	0.0261
Escherichia coli	09-00049	300	881094	3 (1549595485)	minimap2	snver	minimap2/snver	22386		21969	98.1372	0	0	0	417	1.8628	1.5776	0	1.5776	1	0.9814	0.9906	0.0186		21968	98.1328	0	0	0	418	1.8672	1.5814	0	1.5814	1	0.9813	0.9906	0.0187
Escherichia coli	09-00049	300	881094	3 (1549595485)	minimap2	strelka	minimap2/strelka	22386		21924	97.9362	0	0	0	462	2.0638	1.7478	0	1.7478	1	0.9794	0.9896	0.0206		21923	97.9317	0	0	0	463	2.0683	1.7516	0	1.7516	1	0.9793	0.9895	0.0207
Escherichia coli	09-00049	300	881094	3 (1549595485)	minimap2	snvsniffer	minimap2/snvsniffer	22386		21806	97.4091	339	339	1.5143	580	2.5909	3.4767	1.2825	2.1942	0.9847	0.9741	0.9794	0.0259		21822	97.4806	335	334	1.4965	564	2.5194	3.4011	1.2674	2.1337	0.9849	0.9748	0.9798	0.0252
Escherichia coli	09-00049	300	881094	3 (1549595485)	minimap2	varscan	minimap2/varscan	22386		21986	98.2132	0	0	0	400	1.7868	1.5133	0	1.5133	1	0.9821	0.991	0.0179		21991	98.2355	0	0	0	395	1.7645	1.4944	0	1.4944	1	0.9824	0.9911	0.0176
Escherichia coli	09-00049	300	881094	3 (1549595485)	novoalign	16GT	novoalign/16GT	22386		22001	98.2802	0	0	0	385	1.7198	1.4565	0	1.4565	1	0.9828	0.9913	0.0172		22003	98.2891	0	0	0	383	1.7109	1.449	0	1.449	1	0.9829	0.9914	0.0171
Escherichia coli	09-00049	300	881094	3 (1549595485)	novoalign	freebayes	novoalign/freebayes	22386		22032	98.4187	0	0	0	354	1.5813	1.3392	0	1.3392	1	0.9842	0.992	0.0158		22049	98.4946	0	0	0	337	1.5054	1.2749	0	1.2749	1	0.9849	0.9924	0.0151
Escherichia coli	09-00049	300	881094	3 (1549595485)	novoalign	gatk	novoalign/gatk	22386		22083	98.6465	0	0	0	303	1.3535	1.1463	0	1.1463	1	0.9865	0.9932	0.0135		22078	98.6241	1	1	0.0045	308	1.3759	1.169	0.0038	1.1652	1	0.9862	0.9931	0.0138
Escherichia coli	09-00049	300	881094	3 (1549595485)	novoalign	lofreq	novoalign/lofreq	22386		22002	98.2846	0	0	0	384	1.7154	1.4527	0	1.4527	1	0.9828	0.9913	0.0172		22009	98.3159	0	0	0	377	1.6841	1.4263	0	1.4263	1	0.9832	0.9915	0.0168
Escherichia coli	09-00049	300	881094	3 (1549595485)	novoalign	mpileup	novoalign/mpileup	22386		22008	98.3114	0	0	0	378	1.6886	1.43	0	1.43	1	0.9831	0.9915	0.0169		22011	98.3248	0	0	0	375	1.6752	1.4187	0	1.4187	1	0.9832	0.9915	0.0168
Escherichia coli	09-00049	300	881094	3 (1549595485)	novoalign	platypus	novoalign/platypus	22386		21993	98.2444	0	0	0	393	1.7556	1.4868	0	1.4868	1	0.9824	0.9911	0.0176		22003	98.2891	0	0	0	383	1.7109	1.449	0	1.449	1	0.9829	0.9914	0.0171
Escherichia coli	09-00049	300	881094	3 (1549595485)	novoalign	snver	novoalign/snver	22386		21996	98.2578	0	0	0	390	1.7422	1.4754	0	1.4754	1	0.9826	0.9912	0.0174		22002	98.2846	0	0	0	384	1.7154	1.4527	0	1.4527	1	0.9828	0.9913	0.0172
Escherichia coli	09-00049	300	881094	3 (1549595485)	novoalign	strelka	novoalign/strelka	22386		21977	98.173	0	0	0	409	1.827	1.5473	0	1.5473	1	0.9817	0.9908	0.0183		21979	98.1819	0	0	0	407	1.8181	1.5398	0	1.5398	1	0.9818	0.9908	0.0182
Escherichia coli	09-00049	300	881094	3 (1549595485)	novoalign	snvsniffer	novoalign/snvsniffer	22386		21674	96.8194	0	0	0	712	3.1806	2.6936	0	2.6936	1	0.9682	0.9838	0.0318		21680	96.8462	0	0	0	706	3.1538	2.6709	0	2.6709	1	0.9685	0.984	0.0315
Escherichia coli	09-00049	300	881094	3 (1549595485)	novoalign	varscan	novoalign/varscan	22386		21979	98.1819	0	0	0	407	1.8181	1.5398	0	1.5398	1	0.9818	0.9908	0.0182		21983	98.1998	0	0	0	403	1.8002	1.5246	0	1.5246	1	0.982	0.9909	0.018
Escherichia coli	09-00049	300	881094	3 (1549595485)	snippy	snippy	snippy/snippy	22386		21775	97.2706	0	0	0	611	2.7294	2.3115	0	2.3115	1	0.9727	0.9862	0.0273		21775	97.2706	0	0	0	611	2.7294	2.3115	0	2.3115	1	0.9727	0.9862	0.0273
Escherichia coli	09-00049	300	881094	3 (1549595485)	stampy	16GT	stampy/16GT	22386		21924	97.9362	0	0	0	462	2.0638	1.7478	0	1.7478	1	0.9794	0.9896	0.0206		21913	97.8871	0	0	0	473	2.1129	1.7894	0	1.7894	1	0.9789	0.9893	0.0211
Escherichia coli	09-00049	300	881094	3 (1549595485)	stampy	freebayes	stampy/freebayes	22386		22014	98.3382	0	0	0	372	1.6618	1.4073	0	1.4073	1	0.9834	0.9916	0.0166		22030	98.4097	5	0	0.0223	356	1.5903	1.3657	0.0189	1.3468	0.9998	0.9841	0.9919	0.0159
Escherichia coli	09-00049	300	881094	3 (1549595485)	stampy	gatk	stampy/gatk	22386		22063	98.5571	0	0	0	323	1.4429	1.222	0	1.222	1	0.9856	0.9927	0.0144		22053	98.5125	1	1	0.0045	333	1.4875	1.2636	0.0038	1.2598	1	0.9851	0.9925	0.0149
Escherichia coli	09-00049	300	881094	3 (1549595485)	stampy	lofreq	stampy/lofreq	22386		21945	98.03	0	0	0	441	1.97	1.6684	0	1.6684	1	0.9803	0.9901	0.0197		21979	98.1819	0	0	0	407	1.8181	1.5398	0	1.5398	1	0.9818	0.9908	0.0182
Escherichia coli	09-00049	300	881094	3 (1549595485)	stampy	mpileup	stampy/mpileup	22386		21974	98.1596	0	0	0	412	1.8404	1.5587	0	1.5587	1	0.9816	0.9907	0.0184		21980	98.1864	0	0	0	406	1.8136	1.536	0	1.536	1	0.9819	0.9909	0.0181
Escherichia coli	09-00049	300	881094	3 (1549595485)	stampy	platypus	stampy/platypus	22386		21894	97.8022	0	0	0	492	2.1978	1.8613	0	1.8613	1	0.978	0.9889	0.022		21906	97.8558	0	0	0	480	2.1442	1.8159	0	1.8159	1	0.9786	0.9892	0.0214
Escherichia coli	09-00049	300	881094	3 (1549595485)	stampy	snver	stampy/snver	22386		21983	98.1998	0	0	0	403	1.8002	1.5246	0	1.5246	1	0.982	0.9909	0.018		22001	98.2802	0	0	0	385	1.7198	1.4565	0	1.4565	1	0.9828	0.9913	0.0172
Escherichia coli	09-00049	300	881094	3 (1549595485)	stampy	strelka	stampy/strelka	22386		21950	98.0524	0	0	0	436	1.9476	1.6495	0	1.6495	1	0.9805	0.9902	0.0195		21958	98.0881	0	0	0	428	1.9119	1.6192	0	1.6192	1	0.9809	0.9904	0.0191
Escherichia coli	09-00049	300	881094	3 (1549595485)	stampy	snvsniffer	stampy/snvsniffer	22386		21781	97.2974	313	313	1.3982	605	2.7026	3.473	1.1841	2.2888	0.9858	0.973	0.9794	0.027		21826	97.4984	314	314	1.4027	560	2.5016	3.3065	1.1879	2.1186	0.9858	0.975	0.9804	0.025
Escherichia coli	09-00049	300	881094	3 (1549595485)	stampy	varscan	stampy/varscan	22386		21965	98.1194	0	0	0	421	1.8806	1.5927	0	1.5927	1	0.9812	0.9905	0.0188		21979	98.1819	0	0	0	407	1.8181	1.5398	0	1.5398	1	0.9818	0.9908	0.0182
Escherichia coli	1223	150	1572145	1 (1549595726)	bwa-mem	16GT	bwa-mem/16GT	19447		19256	99.0178	0	0	0	191	0.9822	0.8099	0	0.8099	1	0.9902	0.9951	0.0098		19249	98.9818	0	0	0	198	1.0182	0.8396	0	0.8396	1	0.9898	0.9949	0.0102
Escherichia coli	1223	150	1572145	1 (1549595726)	bwa-mem	freebayes	bwa-mem/freebayes	19447		19295	99.2184	0	0	0	152	0.7816	0.6446	0	0.6446	1	0.9922	0.9961	0.0078		19295	99.2184	0	0	0	152	0.7816	0.6446	0	0.6446	1	0.9922	0.9961	0.0078
Escherichia coli	1223	150	1572145	1 (1549595726)	bwa-mem	gatk	bwa-mem/gatk	19447		19237	98.9201	6	5	0.0309	210	1.0799	0.9159	0.0254	0.8905	0.9997	0.9892	0.9944	0.0108		19242	98.9459	2	1	0.0103	205	1.0541	0.8778	0.0085	0.8693	0.9999	0.9895	0.9947	0.0105
Escherichia coli	1223	150	1572145	1 (1549595726)	bwa-mem	lofreq	bwa-mem/lofreq	19447		19279	99.1361	0	0	0	168	0.8639	0.7124	0	0.7124	1	0.9914	0.9957	0.0086		19278	99.131	0	0	0	169	0.869	0.7166	0	0.7166	1	0.9913	0.9956	0.0087
Escherichia coli	1223	150	1572145	1 (1549595726)	bwa-mem	mpileup	bwa-mem/mpileup	19447		19278	99.131	0	0	0	169	0.869	0.7166	0	0.7166	1	0.9913	0.9956	0.0087		19276	99.1207	0	0	0	171	0.8793	0.7251	0	0.7251	1	0.9912	0.9956	0.0088
Escherichia coli	1223	150	1572145	1 (1549595726)	bwa-mem	platypus	bwa-mem/platypus	19447		19209	98.7762	1	0	0.0051	238	1.2238	1.0135	0.0042	1.0092	0.9999	0.9878	0.9938	0.0122		19213	98.7967	1	0	0.0051	234	1.2033	0.9965	0.0042	0.9923	0.9999	0.988	0.9939	0.012
Escherichia coli	1223	150	1572145	1 (1549595726)	bwa-mem	snver	bwa-mem/snver	19447		19292	99.203	0	0	0	155	0.797	0.6573	0	0.6573	1	0.992	0.996	0.008		19293	99.2081	0	0	0	154	0.7919	0.653	0	0.653	1	0.9921	0.996	0.0079
Escherichia coli	1223	150	1572145	1 (1549595726)	bwa-mem	strelka	bwa-mem/strelka	19447		19267	99.0744	1	0	0.0051	180	0.9256	0.7675	0.0042	0.7633	0.9999	0.9907	0.9953	0.0093		19258	99.0281	1	0	0.0051	189	0.9719	0.8057	0.0042	0.8015	0.9999	0.9903	0.9951	0.0097
Escherichia coli	1223	150	1572145	1 (1549595726)	bwa-mem	snvsniffer	bwa-mem/snvsniffer	19447		18979	97.5935	164	164	0.8433	468	2.4065	2.68	0.6954	1.9846	0.9914	0.9759	0.9836	0.0241		18970	97.5472	154	154	0.7919	477	2.4528	2.6758	0.653	2.0227	0.9919	0.9755	0.9836	0.0245
Escherichia coli	1223	150	1572145	1 (1549595726)	bwa-mem	varscan	bwa-mem/varscan	19447		19286	99.1721	0	0	0	161	0.8279	0.6827	0	0.6827	1	0.9917	0.9958	0.0083		19286	99.1721	0	0	0	161	0.8279	0.6827	0	0.6827	1	0.9917	0.9958	0.0083
Escherichia coli	1223	150	1572145	1 (1549595726)	minimap2	16GT	minimap2/16GT	19447		19252	98.9973	0	0	0	195	1.0027	0.8269	0	0.8269	1	0.99	0.995	0.01		19253	99.0024	0	0	0	194	0.9976	0.8227	0	0.8227	1	0.99	0.995	0.01
Escherichia coli	1223	150	1572145	1 (1549595726)	minimap2	freebayes	minimap2/freebayes	19447		19295	99.2184	0	0	0	152	0.7816	0.6446	0	0.6446	1	0.9922	0.9961	0.0078		19294	99.2132	0	0	0	153	0.7868	0.6488	0	0.6488	1	0.9921	0.996	0.0079
Escherichia coli	1223	150	1572145	1 (1549595726)	minimap2	gatk	minimap2/gatk	19447		19231	98.8893	1	0	0.0051	216	1.1107	0.9202	0.0042	0.9159	0.9999	0.9889	0.9944	0.0111		19236	98.915	1	0	0.0051	211	1.085	0.899	0.0042	0.8947	0.9999	0.9891	0.9945	0.0109
Escherichia coli	1223	150	1572145	1 (1549595726)	minimap2	lofreq	minimap2/lofreq	19447		19277	99.1258	0	0	0	170	0.8742	0.7209	0	0.7209	1	0.9913	0.9956	0.0087		19269	99.0847	0	0	0	178	0.9153	0.7548	0	0.7548	1	0.9908	0.9954	0.0092
Escherichia coli	1223	150	1572145	1 (1549595726)	minimap2	mpileup	minimap2/mpileup	19447		19276	99.1207	0	0	0	171	0.8793	0.7251	0	0.7251	1	0.9912	0.9956	0.0088		19273	99.1053	0	0	0	174	0.8947	0.7378	0	0.7378	1	0.9911	0.9955	0.0089
Escherichia coli	1223	150	1572145	1 (1549595726)	minimap2	platypus	minimap2/platypus	19447		19223	98.8482	1	0	0.0051	224	1.1518	0.9541	0.0042	0.9499	0.9999	0.9885	0.9942	0.0115		19220	98.8327	1	0	0.0051	227	1.1673	0.9668	0.0042	0.9626	0.9999	0.9883	0.9941	0.0117
Escherichia coli	1223	150	1572145	1 (1549595726)	minimap2	snver	minimap2/snver	19447		19286	99.1721	0	0	0	161	0.8279	0.6827	0	0.6827	1	0.9917	0.9958	0.0083		19288	99.1824	0	0	0	159	0.8176	0.6742	0	0.6742	1	0.9918	0.9959	0.0082
Escherichia coli	1223	150	1572145	1 (1549595726)	minimap2	strelka	minimap2/strelka	19447		19262	99.0487	1	0	0.0051	185	0.9513	0.7887	0.0042	0.7845	0.9999	0.9905	0.9952	0.0095		19254	99.0076	1	0	0.0051	193	0.9924	0.8227	0.0042	0.8184	0.9999	0.9901	0.995	0.0099
Escherichia coli	1223	150	1572145	1 (1549595726)	minimap2	snvsniffer	minimap2/snvsniffer	19447		18962	97.506	159	159	0.8176	485	2.494	2.7309	0.6742	2.0566	0.9917	0.9751	0.9833	0.0249		18947	97.4289	164	164	0.8433	500	2.5711	2.8157	0.6954	2.1202	0.9914	0.9743	0.9828	0.0257
Escherichia coli	1223	150	1572145	1 (1549595726)	minimap2	varscan	minimap2/varscan	19447		19288	99.1824	0	0	0	159	0.8176	0.6742	0	0.6742	1	0.9918	0.9959	0.0082		19286	99.1721	0	0	0	161	0.8279	0.6827	0	0.6827	1	0.9917	0.9958	0.0083
Escherichia coli	1223	150	1572145	1 (1549595726)	novoalign	16GT	novoalign/16GT	19447		19288	99.1824	0	0	0	159	0.8176	0.6742	0	0.6742	1	0.9918	0.9959	0.0082		19291	99.1978	0	0	0	156	0.8022	0.6615	0	0.6615	1	0.992	0.996	0.008
Escherichia coli	1223	150	1572145	1 (1549595726)	novoalign	freebayes	novoalign/freebayes	19447		19292	99.203	0	0	0	155	0.797	0.6573	0	0.6573	1	0.992	0.996	0.008		19294	99.2132	0	0	0	153	0.7868	0.6488	0	0.6488	1	0.9921	0.996	0.0079
Escherichia coli	1223	150	1572145	1 (1549595726)	novoalign	gatk	novoalign/gatk	19447		19238	98.9253	5	4	0.0257	209	1.0747	0.9075	0.0212	0.8863	0.9997	0.9893	0.9945	0.0107		19236	98.915	2	1	0.0103	211	1.085	0.9032	0.0085	0.8947	0.9999	0.9891	0.9945	0.0109
Escherichia coli	1223	150	1572145	1 (1549595726)	novoalign	lofreq	novoalign/lofreq	19447		19290	99.1927	0	0	0	157	0.8073	0.6658	0	0.6658	1	0.9919	0.9959	0.0081		19290	99.1927	0	0	0	157	0.8073	0.6658	0	0.6658	1	0.9919	0.9959	0.0081
Escherichia coli	1223	150	1572145	1 (1549595726)	novoalign	mpileup	novoalign/mpileup	19447		19289	99.1875	0	0	0	158	0.8125	0.67	0	0.67	1	0.9919	0.9959	0.0081		19290	99.1927	0	0	0	157	0.8073	0.6658	0	0.6658	1	0.9919	0.9959	0.0081
Escherichia coli	1223	150	1572145	1 (1549595726)	novoalign	platypus	novoalign/platypus	19447		19257	99.023	1	0	0.0051	190	0.977	0.8099	0.0042	0.8057	0.9999	0.9902	0.995	0.0098		19259	99.0333	1	0	0.0051	188	0.9667	0.8015	0.0042	0.7972	0.9999	0.9903	0.9951	0.0097
Escherichia coli	1223	150	1572145	1 (1549595726)	novoalign	snver	novoalign/snver	19447		19290	99.1927	0	0	0	157	0.8073	0.6658	0	0.6658	1	0.9919	0.9959	0.0081		19292	99.203	0	0	0	155	0.797	0.6573	0	0.6573	1	0.992	0.996	0.008
Escherichia coli	1223	150	1572145	1 (1549595726)	novoalign	strelka	novoalign/strelka	19447		19282	99.1515	1	0	0.0051	165	0.8485	0.7039	0.0042	0.6997	0.9999	0.9915	0.9957	0.0085		19283	99.1567	1	0	0.0051	164	0.8433	0.6997	0.0042	0.6954	0.9999	0.9916	0.9957	0.0084
Escherichia coli	1223	150	1572145	1 (1549595726)	novoalign	snvsniffer	novoalign/snvsniffer	19447		18924	97.3106	2	2	0.0103	523	2.6894	2.2263	0.0085	2.2178	0.9999	0.9731	0.9863	0.0269		18924	97.3106	1	1	0.0051	523	2.6894	2.222	0.0042	2.2178	0.9999	0.9731	0.9863	0.0269
Escherichia coli	1223	150	1572145	1 (1549595726)	novoalign	varscan	novoalign/varscan	19447		19286	99.1721	0	0	0	161	0.8279	0.6827	0	0.6827	1	0.9917	0.9958	0.0083		19285	99.167	0	0	0	162	0.833	0.687	0	0.687	1	0.9917	0.9958	0.0083
Escherichia coli	1223	150	1572145	1 (1549595726)	snippy	snippy	snippy/snippy	19447		19211	98.7864	0	0	0	236	1.2136	1.0008	0	1.0008	1	0.9879	0.9939	0.0121		19212	98.7916	0	0	0	235	1.2084	0.9965	0	0.9965	1	0.9879	0.9939	0.0121
Escherichia coli	1223	150	1572145	1 (1549595726)	stampy	16GT	stampy/16GT	19447		19241	98.9407	0	0	0	206	1.0593	0.8735	0	0.8735	1	0.9894	0.9947	0.0106		19261	99.0436	0	0	0	186	0.9564	0.7887	0	0.7887	1	0.9904	0.9952	0.0096
Escherichia coli	1223	150	1572145	1 (1549595726)	stampy	freebayes	stampy/freebayes	19447		19273	99.1053	3	0	0.0154	174	0.8947	0.7506	0.0127	0.7378	0.9998	0.9911	0.9954	0.0089		19289	99.1875	2	0	0.0103	158	0.8125	0.6785	0.0085	0.67	0.9999	0.9919	0.9959	0.0081
Escherichia coli	1223	150	1572145	1 (1549595726)	stampy	gatk	stampy/gatk	19447		19231	98.8893	5	4	0.0257	216	1.1107	0.9371	0.0212	0.9159	0.9997	0.9889	0.9943	0.0111		19235	98.9099	1	0	0.0051	212	1.0901	0.9032	0.0042	0.899	0.9999	0.9891	0.9945	0.0109
Escherichia coli	1223	150	1572145	1 (1549595726)	stampy	lofreq	stampy/lofreq	19447		19250	98.987	0	0	0	197	1.013	0.8354	0	0.8354	1	0.9899	0.9949	0.0101		19278	99.131	0	0	0	169	0.869	0.7166	0	0.7166	1	0.9913	0.9956	0.0087
Escherichia coli	1223	150	1572145	1 (1549595726)	stampy	mpileup	stampy/mpileup	19447		19266	99.0693	0	0	0	181	0.9307	0.7675	0	0.7675	1	0.9907	0.9953	0.0093		19277	99.1258	0	0	0	170	0.8742	0.7209	0	0.7209	1	0.9913	0.9956	0.0087
Escherichia coli	1223	150	1572145	1 (1549595726)	stampy	platypus	stampy/platypus	19447		19208	98.771	0	0	0	239	1.229	1.0135	0	1.0135	1	0.9877	0.9938	0.0123		19239	98.9304	1	0	0.0051	208	1.0696	0.8863	0.0042	0.882	0.9999	0.9893	0.9946	0.0107
Escherichia coli	1223	150	1572145	1 (1549595726)	stampy	snver	stampy/snver	19447		19277	99.1258	0	0	0	170	0.8742	0.7209	0	0.7209	1	0.9913	0.9956	0.0087		19292	99.203	0	0	0	155	0.797	0.6573	0	0.6573	1	0.992	0.996	0.008
Escherichia coli	1223	150	1572145	1 (1549595726)	stampy	strelka	stampy/strelka	19447		19252	98.9973	1	0	0.0051	195	1.0027	0.8311	0.0042	0.8269	0.9999	0.99	0.9949	0.01		19255	99.0127	1	0	0.0051	192	0.9873	0.8184	0.0042	0.8142	0.9999	0.9901	0.995	0.0099
Escherichia coli	1223	150	1572145	1 (1549595726)	stampy	snvsniffer	stampy/snvsniffer	19447		18949	97.4392	113	113	0.5811	498	2.5608	2.5909	0.4792	2.1118	0.9941	0.9744	0.9842	0.0256		18976	97.578	113	113	0.5811	471	2.422	2.4764	0.4792	1.9973	0.9941	0.9758	0.9849	0.0242
Escherichia coli	1223	150	1572145	1 (1549595726)	stampy	varscan	stampy/varscan	19447		19267	99.0744	0	0	0	180	0.9256	0.7633	0	0.7633	1	0.9907	0.9953	0.0093		19277	99.1258	0	0	0	170	0.8742	0.7209	0	0.7209	1	0.9913	0.9956	0.0087
Escherichia coli	1223	150	1572145	2 (1549597075)	bwa-mem	16GT	bwa-mem/16GT	19447		19257	99.023	0	0	0	190	0.977	0.8057	0	0.8057	1	0.9902	0.9951	0.0098		19255	99.0127	0	0	0	192	0.9873	0.8142	0	0.8142	1	0.9901	0.995	0.0099
Escherichia coli	1223	150	1572145	2 (1549597075)	bwa-mem	freebayes	bwa-mem/freebayes	19447		19291	99.1978	0	0	0	156	0.8022	0.6615	0	0.6615	1	0.992	0.996	0.008		19293	99.2081	0	0	0	154	0.7919	0.653	0	0.653	1	0.9921	0.996	0.0079
Escherichia coli	1223	150	1572145	2 (1549597075)	bwa-mem	gatk	bwa-mem/gatk	19447		19245	98.9613	6	5	0.0309	202	1.0387	0.882	0.0254	0.8566	0.9997	0.9896	0.9946	0.0104		19235	98.9099	7	5	0.036	212	1.0901	0.9287	0.0297	0.899	0.9996	0.9891	0.9943	0.0109
Escherichia coli	1223	150	1572145	2 (1549597075)	bwa-mem	lofreq	bwa-mem/lofreq	19447		19275	99.1155	0	0	0	172	0.8845	0.7294	0	0.7294	1	0.9912	0.9956	0.0088		19277	99.1258	0	0	0	170	0.8742	0.7209	0	0.7209	1	0.9913	0.9956	0.0087
Escherichia coli	1223	150	1572145	2 (1549597075)	bwa-mem	mpileup	bwa-mem/mpileup	19447		19272	99.1001	0	0	0	175	0.8999	0.7421	0	0.7421	1	0.991	0.9955	0.009		19273	99.1053	0	0	0	174	0.8947	0.7378	0	0.7378	1	0.9911	0.9955	0.0089
Escherichia coli	1223	150	1572145	2 (1549597075)	bwa-mem	platypus	bwa-mem/platypus	19447		19211	98.7864	1	0	0.0051	236	1.2136	1.005	0.0042	1.0008	0.9999	0.9879	0.9939	0.0121		19212	98.7916	1	0	0.0051	235	1.2084	1.0008	0.0042	0.9965	0.9999	0.9879	0.9939	0.0121
Escherichia coli	1223	150	1572145	2 (1549597075)	bwa-mem	snver	bwa-mem/snver	19447		19293	99.2081	0	0	0	154	0.7919	0.653	0	0.653	1	0.9921	0.996	0.0079		19293	99.2081	0	0	0	154	0.7919	0.653	0	0.653	1	0.9921	0.996	0.0079
Escherichia coli	1223	150	1572145	2 (1549597075)	bwa-mem	strelka	bwa-mem/strelka	19447		19269	99.0847	1	0	0.0051	178	0.9153	0.759	0.0042	0.7548	0.9999	0.9908	0.9953	0.0092		19258	99.0281	1	0	0.0051	189	0.9719	0.8057	0.0042	0.8015	0.9999	0.9903	0.9951	0.0097
Escherichia coli	1223	150	1572145	2 (1549597075)	bwa-mem	snvsniffer	bwa-mem/snvsniffer	19447		18975	97.5729	163	163	0.8382	472	2.4271	2.6927	0.6912	2.0015	0.9915	0.9757	0.9835	0.0243		18960	97.4958	165	165	0.8485	487	2.5042	2.7648	0.6997	2.0651	0.9914	0.975	0.9831	0.025
Escherichia coli	1223	150	1572145	2 (1549597075)	bwa-mem	varscan	bwa-mem/varscan	19447		19285	99.167	0	0	0	162	0.833	0.687	0	0.687	1	0.9917	0.9958	0.0083		19286	99.1721	0	0	0	161	0.8279	0.6827	0	0.6827	1	0.9917	0.9958	0.0083
Escherichia coli	1223	150	1572145	2 (1549597075)	minimap2	16GT	minimap2/16GT	19447		19253	99.0024	0	0	0	194	0.9976	0.8227	0	0.8227	1	0.99	0.995	0.01		19245	98.9613	0	0	0	202	1.0387	0.8566	0	0.8566	1	0.9896	0.9948	0.0104
Escherichia coli	1223	150	1572145	2 (1549597075)	minimap2	freebayes	minimap2/freebayes	19447		19292	99.203	0	0	0	155	0.797	0.6573	0	0.6573	1	0.992	0.996	0.008		19290	99.1927	0	0	0	157	0.8073	0.6658	0	0.6658	1	0.9919	0.9959	0.0081
Escherichia coli	1223	150	1572145	2 (1549597075)	minimap2	gatk	minimap2/gatk	19447		19238	98.9253	1	0	0.0051	209	1.0747	0.8905	0.0042	0.8863	0.9999	0.9893	0.9946	0.0107		19228	98.8739	2	0	0.0103	219	1.1261	0.9371	0.0085	0.9287	0.9999	0.9887	0.9943	0.0113
Escherichia coli	1223	150	1572145	2 (1549597075)	minimap2	lofreq	minimap2/lofreq	19447		19282	99.1515	0	0	0	165	0.8485	0.6997	0	0.6997	1	0.9915	0.9957	0.0085		19279	99.1361	0	0	0	168	0.8639	0.7124	0	0.7124	1	0.9914	0.9957	0.0086
Escherichia coli	1223	150	1572145	2 (1549597075)	minimap2	mpileup	minimap2/mpileup	19447		19276	99.1207	0	0	0	171	0.8793	0.7251	0	0.7251	1	0.9912	0.9956	0.0088		19279	99.1361	0	0	0	168	0.8639	0.7124	0	0.7124	1	0.9914	0.9957	0.0086
Escherichia coli	1223	150	1572145	2 (1549597075)	minimap2	platypus	minimap2/platypus	19447		19222	98.843	1	0	0.0051	225	1.157	0.9584	0.0042	0.9541	0.9999	0.9884	0.9941	0.0116		19225	98.8584	1	0	0.0051	222	1.1416	0.9456	0.0042	0.9414	0.9999	0.9886	0.9942	0.0114
Escherichia coli	1223	150	1572145	2 (1549597075)	minimap2	snver	minimap2/snver	19447		19290	99.1927	0	0	0	157	0.8073	0.6658	0	0.6658	1	0.9919	0.9959	0.0081		19288	99.1824	0	0	0	159	0.8176	0.6742	0	0.6742	1	0.9918	0.9959	0.0082
Escherichia coli	1223	150	1572145	2 (1549597075)	minimap2	strelka	minimap2/strelka	19447		19269	99.0847	1	0	0.0051	178	0.9153	0.759	0.0042	0.7548	0.9999	0.9908	0.9953	0.0092		19255	99.0127	1	0	0.0051	192	0.9873	0.8184	0.0042	0.8142	0.9999	0.9901	0.995	0.0099
Escherichia coli	1223	150	1572145	2 (1549597075)	minimap2	snvsniffer	minimap2/snvsniffer	19447		18952	97.4546	160	160	0.8227	495	2.5454	2.7775	0.6785	2.099	0.9916	0.9745	0.983	0.0255		18947	97.4289	170	170	0.8742	500	2.5711	2.8411	0.7209	2.1202	0.9911	0.9743	0.9826	0.0257
Escherichia coli	1223	150	1572145	2 (1549597075)	minimap2	varscan	minimap2/varscan	19447		19285	99.167	0	0	0	162	0.833	0.687	0	0.687	1	0.9917	0.9958	0.0083		19283	99.1567	0	0	0	164	0.8433	0.6954	0	0.6954	1	0.9916	0.9958	0.0084
Escherichia coli	1223	150	1572145	2 (1549597075)	novoalign	16GT	novoalign/16GT	19447		19289	99.1875	0	0	0	158	0.8125	0.67	0	0.67	1	0.9919	0.9959	0.0081		19291	99.1978	0	0	0	156	0.8022	0.6615	0	0.6615	1	0.992	0.996	0.008
Escherichia coli	1223	150	1572145	2 (1549597075)	novoalign	freebayes	novoalign/freebayes	19447		19288	99.1824	0	0	0	159	0.8176	0.6742	0	0.6742	1	0.9918	0.9959	0.0082		19292	99.203	0	0	0	155	0.797	0.6573	0	0.6573	1	0.992	0.996	0.008
Escherichia coli	1223	150	1572145	2 (1549597075)	novoalign	gatk	novoalign/gatk	19447		19241	98.9407	5	4	0.0257	206	1.0593	0.8947	0.0212	0.8735	0.9997	0.9894	0.9945	0.0106		19230	98.8841	2	0	0.0103	217	1.1159	0.9287	0.0085	0.9202	0.9999	0.9888	0.9943	0.0112
Escherichia coli	1223	150	1572145	2 (1549597075)	novoalign	lofreq	novoalign/lofreq	19447		19289	99.1875	0	0	0	158	0.8125	0.67	0	0.67	1	0.9919	0.9959	0.0081		19290	99.1927	0	0	0	157	0.8073	0.6658	0	0.6658	1	0.9919	0.9959	0.0081
Escherichia coli	1223	150	1572145	2 (1549597075)	novoalign	mpileup	novoalign/mpileup	19447		19288	99.1824	0	0	0	159	0.8176	0.6742	0	0.6742	1	0.9918	0.9959	0.0082		19291	99.1978	0	0	0	156	0.8022	0.6615	0	0.6615	1	0.992	0.996	0.008
Escherichia coli	1223	150	1572145	2 (1549597075)	novoalign	platypus	novoalign/platypus	19447		19257	99.023	1	0	0.0051	190	0.977	0.8099	0.0042	0.8057	0.9999	0.9902	0.995	0.0098		19256	99.0178	1	0	0.0051	191	0.9822	0.8142	0.0042	0.8099	0.9999	0.9902	0.995	0.0098
Escherichia coli	1223	150	1572145	2 (1549597075)	novoalign	snver	novoalign/snver	19447		19289	99.1875	0	0	0	158	0.8125	0.67	0	0.67	1	0.9919	0.9959	0.0081		19293	99.2081	0	0	0	154	0.7919	0.653	0	0.653	1	0.9921	0.996	0.0079
Escherichia coli	1223	150	1572145	2 (1549597075)	novoalign	strelka	novoalign/strelka	19447		19280	99.1413	1	0	0.0051	167	0.8587	0.7124	0.0042	0.7082	0.9999	0.9914	0.9956	0.0086		19282	99.1515	1	0	0.0051	165	0.8485	0.7039	0.0042	0.6997	0.9999	0.9915	0.9957	0.0085
Escherichia coli	1223	150	1572145	2 (1549597075)	novoalign	snvsniffer	novoalign/snvsniffer	19447		18920	97.2901	5	5	0.0257	527	2.7099	2.2559	0.0212	2.2347	0.9997	0.9729	0.9861	0.0271		18922	97.3004	1	1	0.0051	525	2.6996	2.2305	0.0042	2.2263	0.9999	0.973	0.9863	0.027
Escherichia coli	1223	150	1572145	2 (1549597075)	novoalign	varscan	novoalign/varscan	19447		19284	99.1618	0	0	0	163	0.8382	0.6912	0	0.6912	1	0.9916	0.9958	0.0084		19286	99.1721	0	0	0	161	0.8279	0.6827	0	0.6827	1	0.9917	0.9958	0.0083
Escherichia coli	1223	150	1572145	2 (1549597075)	snippy	snippy	snippy/snippy	19447		19216	98.8122	0	0	0	231	1.1878	0.9796	0	0.9796	1	0.9881	0.994	0.0119		19213	98.7967	0	0	0	234	1.2033	0.9923	0	0.9923	1	0.988	0.994	0.012
Escherichia coli	1223	150	1572145	2 (1549597075)	stampy	16GT	stampy/16GT	19447		19242	98.9459	0	0	0	205	1.0541	0.8693	0	0.8693	1	0.9895	0.9947	0.0105		19254	99.0076	0	0	0	193	0.9924	0.8184	0	0.8184	1	0.9901	0.995	0.0099
Escherichia coli	1223	150	1572145	2 (1549597075)	stampy	freebayes	stampy/freebayes	19447		19278	99.131	2	0	0.0103	169	0.869	0.7251	0.0085	0.7166	0.9999	0.9913	0.9956	0.0087		19283	99.1567	1	0	0.0051	164	0.8433	0.6997	0.0042	0.6954	0.9999	0.9916	0.9957	0.0084
Escherichia coli	1223	150	1572145	2 (1549597075)	stampy	gatk	stampy/gatk	19447		19239	98.9304	5	4	0.0257	208	1.0696	0.9032	0.0212	0.882	0.9997	0.9893	0.9945	0.0107		19228	98.8739	2	0	0.0103	219	1.1261	0.9371	0.0085	0.9287	0.9999	0.9887	0.9943	0.0113
Escherichia coli	1223	150	1572145	2 (1549597075)	stampy	lofreq	stampy/lofreq	19447		19249	98.9818	0	0	0	198	1.0182	0.8396	0	0.8396	1	0.9898	0.9949	0.0102		19273	99.1053	0	0	0	174	0.8947	0.7378	0	0.7378	1	0.9911	0.9955	0.0089
Escherichia coli	1223	150	1572145	2 (1549597075)	stampy	mpileup	stampy/mpileup	19447		19262	99.0487	0	0	0	185	0.9513	0.7845	0	0.7845	1	0.9905	0.9952	0.0095		19272	99.1001	0	0	0	175	0.8999	0.7421	0	0.7421	1	0.991	0.9955	0.009
Escherichia coli	1223	150	1572145	2 (1549597075)	stampy	platypus	stampy/platypus	19447		19192	98.6887	0	0	0	255	1.3113	1.0813	0	1.0813	1	0.9869	0.9934	0.0131		19233	98.8996	1	0	0.0051	214	1.1004	0.9117	0.0042	0.9075	0.9999	0.989	0.9944	0.011
Escherichia coli	1223	150	1572145	2 (1549597075)	stampy	snver	stampy/snver	19447		19275	99.1155	0	0	0	172	0.8845	0.7294	0	0.7294	1	0.9912	0.9956	0.0088		19293	99.2081	0	0	0	154	0.7919	0.653	0	0.653	1	0.9921	0.996	0.0079
Escherichia coli	1223	150	1572145	2 (1549597075)	stampy	strelka	stampy/strelka	19447		19255	99.0127	1	0	0.0051	192	0.9873	0.8184	0.0042	0.8142	0.9999	0.9901	0.995	0.0099		19255	99.0127	1	0	0.0051	192	0.9873	0.8184	0.0042	0.8142	0.9999	0.9901	0.995	0.0099
Escherichia coli	1223	150	1572145	2 (1549597075)	stampy	snvsniffer	stampy/snvsniffer	19447		18944	97.4135	127	127	0.6531	503	2.5865	2.6715	0.5385	2.133	0.9933	0.9741	0.9836	0.0259		18968	97.5369	126	126	0.6479	479	2.4631	2.5655	0.5343	2.0312	0.9934	0.9754	0.9843	0.0246
Escherichia coli	1223	150	1572145	2 (1549597075)	stampy	varscan	stampy/varscan	19447		19262	99.0487	0	0	0	185	0.9513	0.7845	0	0.7845	1	0.9905	0.9952	0.0095		19273	99.1053	0	0	0	174	0.8947	0.7378	0	0.7378	1	0.9911	0.9955	0.0089
Escherichia coli	1223	150	1572145	3 (1549597075)	bwa-mem	16GT	bwa-mem/16GT	19447		19257	99.023	0	0	0	190	0.977	0.8057	0	0.8057	1	0.9902	0.9951	0.0098		19255	99.0127	0	0	0	192	0.9873	0.8142	0	0.8142	1	0.9901	0.995	0.0099
Escherichia coli	1223	150	1572145	3 (1549597075)	bwa-mem	freebayes	bwa-mem/freebayes	19447		19291	99.1978	0	0	0	156	0.8022	0.6615	0	0.6615	1	0.992	0.996	0.008		19293	99.2081	0	0	0	154	0.7919	0.653	0	0.653	1	0.9921	0.996	0.0079
Escherichia coli	1223	150	1572145	3 (1549597075)	bwa-mem	gatk	bwa-mem/gatk	19447		19245	98.9613	6	5	0.0309	202	1.0387	0.882	0.0254	0.8566	0.9997	0.9896	0.9946	0.0104		19235	98.9099	7	5	0.036	212	1.0901	0.9287	0.0297	0.899	0.9996	0.9891	0.9943	0.0109
Escherichia coli	1223	150	1572145	3 (1549597075)	bwa-mem	lofreq	bwa-mem/lofreq	19447		19275	99.1155	0	0	0	172	0.8845	0.7294	0	0.7294	1	0.9912	0.9956	0.0088		19277	99.1258	0	0	0	170	0.8742	0.7209	0	0.7209	1	0.9913	0.9956	0.0087
Escherichia coli	1223	150	1572145	3 (1549597075)	bwa-mem	mpileup	bwa-mem/mpileup	19447		19272	99.1001	0	0	0	175	0.8999	0.7421	0	0.7421	1	0.991	0.9955	0.009		19273	99.1053	0	0	0	174	0.8947	0.7378	0	0.7378	1	0.9911	0.9955	0.0089
Escherichia coli	1223	150	1572145	3 (1549597075)	bwa-mem	platypus	bwa-mem/platypus	19447		19211	98.7864	1	0	0.0051	236	1.2136	1.005	0.0042	1.0008	0.9999	0.9879	0.9939	0.0121		19212	98.7916	1	0	0.0051	235	1.2084	1.0008	0.0042	0.9965	0.9999	0.9879	0.9939	0.0121
Escherichia coli	1223	150	1572145	3 (1549597075)	bwa-mem	snver	bwa-mem/snver	19447		19293	99.2081	0	0	0	154	0.7919	0.653	0	0.653	1	0.9921	0.996	0.0079		19293	99.2081	0	0	0	154	0.7919	0.653	0	0.653	1	0.9921	0.996	0.0079
Escherichia coli	1223	150	1572145	3 (1549597075)	bwa-mem	strelka	bwa-mem/strelka	19447		19269	99.0847	1	0	0.0051	178	0.9153	0.759	0.0042	0.7548	0.9999	0.9908	0.9953	0.0092		19258	99.0281	1	0	0.0051	189	0.9719	0.8057	0.0042	0.8015	0.9999	0.9903	0.9951	0.0097
Escherichia coli	1223	150	1572145	3 (1549597075)	bwa-mem	snvsniffer	bwa-mem/snvsniffer	19447		18975	97.5729	163	163	0.8382	472	2.4271	2.6927	0.6912	2.0015	0.9915	0.9757	0.9835	0.0243		18960	97.4958	165	165	0.8485	487	2.5042	2.7648	0.6997	2.0651	0.9914	0.975	0.9831	0.025
Escherichia coli	1223	150	1572145	3 (1549597075)	bwa-mem	varscan	bwa-mem/varscan	19447		19285	99.167	0	0	0	162	0.833	0.687	0	0.687	1	0.9917	0.9958	0.0083		19286	99.1721	0	0	0	161	0.8279	0.6827	0	0.6827	1	0.9917	0.9958	0.0083
Escherichia coli	1223	150	1572145	3 (1549597075)	minimap2	16GT	minimap2/16GT	19447		19253	99.0024	0	0	0	194	0.9976	0.8227	0	0.8227	1	0.99	0.995	0.01		19245	98.9613	0	0	0	202	1.0387	0.8566	0	0.8566	1	0.9896	0.9948	0.0104
Escherichia coli	1223	150	1572145	3 (1549597075)	minimap2	freebayes	minimap2/freebayes	19447		19292	99.203	0	0	0	155	0.797	0.6573	0	0.6573	1	0.992	0.996	0.008		19290	99.1927	0	0	0	157	0.8073	0.6658	0	0.6658	1	0.9919	0.9959	0.0081
Escherichia coli	1223	150	1572145	3 (1549597075)	minimap2	gatk	minimap2/gatk	19447		19238	98.9253	1	0	0.0051	209	1.0747	0.8905	0.0042	0.8863	0.9999	0.9893	0.9946	0.0107		19228	98.8739	2	0	0.0103	219	1.1261	0.9371	0.0085	0.9287	0.9999	0.9887	0.9943	0.0113
Escherichia coli	1223	150	1572145	3 (1549597075)	minimap2	lofreq	minimap2/lofreq	19447		19282	99.1515	0	0	0	165	0.8485	0.6997	0	0.6997	1	0.9915	0.9957	0.0085		19279	99.1361	0	0	0	168	0.8639	0.7124	0	0.7124	1	0.9914	0.9957	0.0086
Escherichia coli	1223	150	1572145	3 (1549597075)	minimap2	mpileup	minimap2/mpileup	19447		19276	99.1207	0	0	0	171	0.8793	0.7251	0	0.7251	1	0.9912	0.9956	0.0088		19279	99.1361	0	0	0	168	0.8639	0.7124	0	0.7124	1	0.9914	0.9957	0.0086
Escherichia coli	1223	150	1572145	3 (1549597075)	minimap2	platypus	minimap2/platypus	19447		19222	98.843	1	0	0.0051	225	1.157	0.9584	0.0042	0.9541	0.9999	0.9884	0.9941	0.0116		19225	98.8584	1	0	0.0051	222	1.1416	0.9456	0.0042	0.9414	0.9999	0.9886	0.9942	0.0114
Escherichia coli	1223	150	1572145	3 (1549597075)	minimap2	snver	minimap2/snver	19447		19290	99.1927	0	0	0	157	0.8073	0.6658	0	0.6658	1	0.9919	0.9959	0.0081		19288	99.1824	0	0	0	159	0.8176	0.6742	0	0.6742	1	0.9918	0.9959	0.0082
Escherichia coli	1223	150	1572145	3 (1549597075)	minimap2	strelka	minimap2/strelka	19447		19269	99.0847	1	0	0.0051	178	0.9153	0.759	0.0042	0.7548	0.9999	0.9908	0.9953	0.0092		19255	99.0127	1	0	0.0051	192	0.9873	0.8184	0.0042	0.8142	0.9999	0.9901	0.995	0.0099
Escherichia coli	1223	150	1572145	3 (1549597075)	minimap2	snvsniffer	minimap2/snvsniffer	19447		18952	97.4546	160	160	0.8227	495	2.5454	2.7775	0.6785	2.099	0.9916	0.9745	0.983	0.0255		18947	97.4289	170	170	0.8742	500	2.5711	2.8411	0.7209	2.1202	0.9911	0.9743	0.9826	0.0257
Escherichia coli	1223	150	1572145	3 (1549597075)	minimap2	varscan	minimap2/varscan	19447		19285	99.167	0	0	0	162	0.833	0.687	0	0.687	1	0.9917	0.9958	0.0083		19283	99.1567	0	0	0	164	0.8433	0.6954	0	0.6954	1	0.9916	0.9958	0.0084
Escherichia coli	1223	150	1572145	3 (1549597075)	novoalign	16GT	novoalign/16GT	19447		19289	99.1875	0	0	0	158	0.8125	0.67	0	0.67	1	0.9919	0.9959	0.0081		19291	99.1978	0	0	0	156	0.8022	0.6615	0	0.6615	1	0.992	0.996	0.008
Escherichia coli	1223	150	1572145	3 (1549597075)	novoalign	freebayes	novoalign/freebayes	19447		19288	99.1824	0	0	0	159	0.8176	0.6742	0	0.6742	1	0.9918	0.9959	0.0082		19292	99.203	0	0	0	155	0.797	0.6573	0	0.6573	1	0.992	0.996	0.008
Escherichia coli	1223	150	1572145	3 (1549597075)	novoalign	gatk	novoalign/gatk	19447		19241	98.9407	5	4	0.0257	206	1.0593	0.8947	0.0212	0.8735	0.9997	0.9894	0.9945	0.0106		19230	98.8841	2	0	0.0103	217	1.1159	0.9287	0.0085	0.9202	0.9999	0.9888	0.9943	0.0112
Escherichia coli	1223	150	1572145	3 (1549597075)	novoalign	lofreq	novoalign/lofreq	19447		19289	99.1875	0	0	0	158	0.8125	0.67	0	0.67	1	0.9919	0.9959	0.0081		19290	99.1927	0	0	0	157	0.8073	0.6658	0	0.6658	1	0.9919	0.9959	0.0081
Escherichia coli	1223	150	1572145	3 (1549597075)	novoalign	mpileup	novoalign/mpileup	19447		19288	99.1824	0	0	0	159	0.8176	0.6742	0	0.6742	1	0.9918	0.9959	0.0082		19291	99.1978	0	0	0	156	0.8022	0.6615	0	0.6615	1	0.992	0.996	0.008
Escherichia coli	1223	150	1572145	3 (1549597075)	novoalign	platypus	novoalign/platypus	19447		19257	99.023	1	0	0.0051	190	0.977	0.8099	0.0042	0.8057	0.9999	0.9902	0.995	0.0098		19256	99.0178	1	0	0.0051	191	0.9822	0.8142	0.0042	0.8099	0.9999	0.9902	0.995	0.0098
Escherichia coli	1223	150	1572145	3 (1549597075)	novoalign	snver	novoalign/snver	19447		19289	99.1875	0	0	0	158	0.8125	0.67	0	0.67	1	0.9919	0.9959	0.0081		19293	99.2081	0	0	0	154	0.7919	0.653	0	0.653	1	0.9921	0.996	0.0079
Escherichia coli	1223	150	1572145	3 (1549597075)	novoalign	strelka	novoalign/strelka	19447		19280	99.1413	1	0	0.0051	167	0.8587	0.7124	0.0042	0.7082	0.9999	0.9914	0.9956	0.0086		19282	99.1515	1	0	0.0051	165	0.8485	0.7039	0.0042	0.6997	0.9999	0.9915	0.9957	0.0085
Escherichia coli	1223	150	1572145	3 (1549597075)	novoalign	snvsniffer	novoalign/snvsniffer	19447		18920	97.2901	5	5	0.0257	527	2.7099	2.2559	0.0212	2.2347	0.9997	0.9729	0.9861	0.0271		18922	97.3004	1	1	0.0051	525	2.6996	2.2305	0.0042	2.2263	0.9999	0.973	0.9863	0.027
Escherichia coli	1223	150	1572145	3 (1549597075)	novoalign	varscan	novoalign/varscan	19447		19284	99.1618	0	0	0	163	0.8382	0.6912	0	0.6912	1	0.9916	0.9958	0.0084		19286	99.1721	0	0	0	161	0.8279	0.6827	0	0.6827	1	0.9917	0.9958	0.0083
Escherichia coli	1223	150	1572145	3 (1549597075)	snippy	snippy	snippy/snippy	19447		19216	98.8122	0	0	0	231	1.1878	0.9796	0	0.9796	1	0.9881	0.994	0.0119		19213	98.7967	0	0	0	234	1.2033	0.9923	0	0.9923	1	0.988	0.994	0.012
Escherichia coli	1223	150	1572145	3 (1549597075)	stampy	16GT	stampy/16GT	19447		19242	98.9459	0	0	0	205	1.0541	0.8693	0	0.8693	1	0.9895	0.9947	0.0105		19254	99.0076	0	0	0	193	0.9924	0.8184	0	0.8184	1	0.9901	0.995	0.0099
Escherichia coli	1223	150	1572145	3 (1549597075)	stampy	freebayes	stampy/freebayes	19447		19278	99.131	2	0	0.0103	169	0.869	0.7251	0.0085	0.7166	0.9999	0.9913	0.9956	0.0087		19283	99.1567	1	0	0.0051	164	0.8433	0.6997	0.0042	0.6954	0.9999	0.9916	0.9957	0.0084
Escherichia coli	1223	150	1572145	3 (1549597075)	stampy	gatk	stampy/gatk	19447		19239	98.9304	5	4	0.0257	208	1.0696	0.9032	0.0212	0.882	0.9997	0.9893	0.9945	0.0107		19228	98.8739	2	0	0.0103	219	1.1261	0.9371	0.0085	0.9287	0.9999	0.9887	0.9943	0.0113
Escherichia coli	1223	150	1572145	3 (1549597075)	stampy	lofreq	stampy/lofreq	19447		19249	98.9818	0	0	0	198	1.0182	0.8396	0	0.8396	1	0.9898	0.9949	0.0102		19273	99.1053	0	0	0	174	0.8947	0.7378	0	0.7378	1	0.9911	0.9955	0.0089
Escherichia coli	1223	150	1572145	3 (1549597075)	stampy	mpileup	stampy/mpileup	19447		19262	99.0487	0	0	0	185	0.9513	0.7845	0	0.7845	1	0.9905	0.9952	0.0095		19272	99.1001	0	0	0	175	0.8999	0.7421	0	0.7421	1	0.991	0.9955	0.009
Escherichia coli	1223	150	1572145	3 (1549597075)	stampy	platypus	stampy/platypus	19447		19197	98.7145	0	0	0	250	1.2855	1.0601	0	1.0601	1	0.9871	0.9935	0.0129		19233	98.8996	1	0	0.0051	214	1.1004	0.9117	0.0042	0.9075	0.9999	0.989	0.9944	0.011
Escherichia coli	1223	150	1572145	3 (1549597075)	stampy	snver	stampy/snver	19447		19275	99.1155	0	0	0	172	0.8845	0.7294	0	0.7294	1	0.9912	0.9956	0.0088		19292	99.203	0	0	0	155	0.797	0.6573	0	0.6573	1	0.992	0.996	0.008
Escherichia coli	1223	150	1572145	3 (1549597075)	stampy	strelka	stampy/strelka	19447		19255	99.0127	1	0	0.0051	192	0.9873	0.8184	0.0042	0.8142	0.9999	0.9901	0.995	0.0099		19254	99.0076	1	0	0.0051	193	0.9924	0.8227	0.0042	0.8184	0.9999	0.9901	0.995	0.0099
Escherichia coli	1223	150	1572145	3 (1549597075)	stampy	snvsniffer	stampy/snvsniffer	19447		18943	97.4083	127	127	0.6531	504	2.5917	2.6758	0.5385	2.1372	0.9933	0.9741	0.9836	0.0259		18968	97.5369	126	126	0.6479	479	2.4631	2.5655	0.5343	2.0312	0.9934	0.9754	0.9843	0.0246
Escherichia coli	1223	150	1572145	3 (1549597075)	stampy	varscan	stampy/varscan	19447		19262	99.0487	0	0	0	185	0.9513	0.7845	0	0.7845	1	0.9905	0.9952	0.0095		19273	99.1053	0	0	0	174	0.8947	0.7378	0	0.7378	1	0.9911	0.9955	0.0089
Escherichia coli	1223	300	786073	1 (1549599631)	bwa-mem	16GT	bwa-mem/16GT	19447		19303	99.2595	0	0	0	144	0.7405	0.6106	0	0.6106	1	0.9926	0.9963	0.0074		19302	99.2544	0	0	0	145	0.7456	0.6149	0	0.6149	1	0.9925	0.9962	0.0075
Escherichia coli	1223	300	786073	1 (1549599631)	bwa-mem	freebayes	bwa-mem/freebayes	19447		19342	99.4601	0	0	0	105	0.5399	0.4453	0	0.4453	1	0.9946	0.9973	0.0054		19337	99.4344	0	0	0	110	0.5656	0.4665	0	0.4665	1	0.9943	0.9971	0.0057
Escherichia coli	1223	300	786073	1 (1549599631)	bwa-mem	gatk	bwa-mem/gatk	19447		19292	99.203	2	1	0.0103	155	0.797	0.6658	0.0085	0.6573	0.9999	0.992	0.9959	0.008		19278	99.131	5	4	0.0257	169	0.869	0.7378	0.0212	0.7166	0.9997	0.9913	0.9955	0.0087
Escherichia coli	1223	300	786073	1 (1549599631)	bwa-mem	lofreq	bwa-mem/lofreq	19447		19326	99.3778	0	0	0	121	0.6222	0.5131	0	0.5131	1	0.9938	0.9969	0.0062		19326	99.3778	0	0	0	121	0.6222	0.5131	0	0.5131	1	0.9938	0.9969	0.0062
Escherichia coli	1223	300	786073	1 (1549599631)	bwa-mem	mpileup	bwa-mem/mpileup	19447		19322	99.3572	0	0	0	125	0.6428	0.5301	0	0.5301	1	0.9936	0.9968	0.0064		19325	99.3727	0	0	0	122	0.6273	0.5173	0	0.5173	1	0.9937	0.9968	0.0063
Escherichia coli	1223	300	786073	1 (1549599631)	bwa-mem	platypus	bwa-mem/platypus	19447		19261	99.0436	1	0	0.0051	186	0.9564	0.793	0.0042	0.7887	0.9999	0.9904	0.9951	0.0096		19263	99.0538	1	0	0.0051	184	0.9462	0.7845	0.0042	0.7803	0.9999	0.9905	0.9952	0.0095
Escherichia coli	1223	300	786073	1 (1549599631)	bwa-mem	snver	bwa-mem/snver	19447		19337	99.4344	0	0	0	110	0.5656	0.4665	0	0.4665	1	0.9943	0.9971	0.0057		19335	99.4241	0	0	0	112	0.5759	0.4749	0	0.4749	1	0.9942	0.9971	0.0058
Escherichia coli	1223	300	786073	1 (1549599631)	bwa-mem	strelka	bwa-mem/strelka	19447		19291	99.1978	1	0	0.0051	156	0.8022	0.6658	0.0042	0.6615	0.9999	0.992	0.9959	0.008		19300	99.2441	1	0	0.0051	147	0.7559	0.6276	0.0042	0.6234	0.9999	0.9924	0.9961	0.0076
Escherichia coli	1223	300	786073	1 (1549599631)	bwa-mem	snvsniffer	bwa-mem/snvsniffer	19447		19000	97.7014	96	96	0.4936	447	2.2986	2.3026	0.4071	1.8955	0.995	0.977	0.9859	0.023		18991	97.6552	92	92	0.4731	456	2.3448	2.3238	0.3901	1.9337	0.9952	0.9766	0.9858	0.0234
Escherichia coli	1223	300	786073	1 (1549599631)	bwa-mem	varscan	bwa-mem/varscan	19447		19330	99.3984	0	0	0	117	0.6016	0.4961	0	0.4961	1	0.994	0.997	0.006		19330	99.3984	0	0	0	117	0.6016	0.4961	0	0.4961	1	0.994	0.997	0.006
Escherichia coli	1223	300	786073	1 (1549599631)	minimap2	16GT	minimap2/16GT	19447		19301	99.2492	0	0	0	146	0.7508	0.6191	0	0.6191	1	0.9925	0.9962	0.0075		19301	99.2492	0	0	0	146	0.7508	0.6191	0	0.6191	1	0.9925	0.9962	0.0075
Escherichia coli	1223	300	786073	1 (1549599631)	minimap2	freebayes	minimap2/freebayes	19447		19338	99.4395	0	0	0	109	0.5605	0.4622	0	0.4622	1	0.9944	0.9972	0.0056		19337	99.4344	0	0	0	110	0.5656	0.4665	0	0.4665	1	0.9943	0.9971	0.0057
Escherichia coli	1223	300	786073	1 (1549599631)	minimap2	gatk	minimap2/gatk	19447		19277	99.1258	1	0	0.0051	170	0.8742	0.7251	0.0042	0.7209	0.9999	0.9913	0.9956	0.0087		19268	99.0795	1	0	0.0051	179	0.9205	0.7633	0.0042	0.759	0.9999	0.9908	0.9953	0.0092
Escherichia coli	1223	300	786073	1 (1549599631)	minimap2	lofreq	minimap2/lofreq	19447		19320	99.3469	0	0	0	127	0.6531	0.5385	0	0.5385	1	0.9935	0.9967	0.0065		19320	99.3469	0	0	0	127	0.6531	0.5385	0	0.5385	1	0.9935	0.9967	0.0065
Escherichia coli	1223	300	786073	1 (1549599631)	minimap2	mpileup	minimap2/mpileup	19447		19321	99.3521	0	0	0	126	0.6479	0.5343	0	0.5343	1	0.9935	0.9967	0.0065		19319	99.3418	0	0	0	128	0.6582	0.5428	0	0.5428	1	0.9934	0.9967	0.0066
Escherichia coli	1223	300	786073	1 (1549599631)	minimap2	platypus	minimap2/platypus	19447		19278	99.131	1	0	0.0051	169	0.869	0.7209	0.0042	0.7166	0.9999	0.9913	0.9956	0.0087		19281	99.1464	1	0	0.0051	166	0.8536	0.7082	0.0042	0.7039	0.9999	0.9915	0.9957	0.0085
Escherichia coli	1223	300	786073	1 (1549599631)	minimap2	snver	minimap2/snver	19447		19327	99.3829	0	0	0	120	0.6171	0.5089	0	0.5089	1	0.9938	0.9969	0.0062		19327	99.3829	0	0	0	120	0.6171	0.5089	0	0.5089	1	0.9938	0.9969	0.0062
Escherichia coli	1223	300	786073	1 (1549599631)	minimap2	strelka	minimap2/strelka	19447		19284	99.1618	1	0	0.0051	163	0.8382	0.6954	0.0042	0.6912	0.9999	0.9916	0.9957	0.0084		19290	99.1927	1	0	0.0051	157	0.8073	0.67	0.0042	0.6658	0.9999	0.9919	0.9959	0.0081
Escherichia coli	1223	300	786073	1 (1549599631)	minimap2	snvsniffer	minimap2/snvsniffer	19447		18985	97.6243	95	95	0.4885	462	2.3757	2.362	0.4028	1.9591	0.995	0.9762	0.9855	0.0238		18996	97.6809	94	94	0.4834	451	2.3191	2.3111	0.3986	1.9125	0.9951	0.9768	0.9859	0.0232
Escherichia coli	1223	300	786073	1 (1549599631)	minimap2	varscan	minimap2/varscan	19447		19330	99.3984	0	0	0	117	0.6016	0.4961	0	0.4961	1	0.994	0.997	0.006		19330	99.3984	0	0	0	117	0.6016	0.4961	0	0.4961	1	0.994	0.997	0.006
Escherichia coli	1223	300	786073	1 (1549599631)	novoalign	16GT	novoalign/16GT	19447		19331	99.4035	0	0	0	116	0.5965	0.4919	0	0.4919	1	0.994	0.997	0.006		19331	99.4035	0	0	0	116	0.5965	0.4919	0	0.4919	1	0.994	0.997	0.006
Escherichia coli	1223	300	786073	1 (1549599631)	novoalign	freebayes	novoalign/freebayes	19447		19339	99.4446	0	0	0	108	0.5554	0.458	0	0.458	1	0.9944	0.9972	0.0056		19335	99.4241	0	0	0	112	0.5759	0.4749	0	0.4749	1	0.9942	0.9971	0.0058
Escherichia coli	1223	300	786073	1 (1549599631)	novoalign	gatk	novoalign/gatk	19447		19291	99.1978	2	1	0.0103	156	0.8022	0.67	0.0085	0.6615	0.9999	0.992	0.9959	0.008		19276	99.1207	5	4	0.0257	171	0.8793	0.7463	0.0212	0.7251	0.9997	0.9912	0.9954	0.0088
Escherichia coli	1223	300	786073	1 (1549599631)	novoalign	lofreq	novoalign/lofreq	19447		19334	99.4189	0	0	0	113	0.5811	0.4792	0	0.4792	1	0.9942	0.9971	0.0058		19332	99.4086	0	0	0	115	0.5914	0.4877	0	0.4877	1	0.9941	0.997	0.0059
Escherichia coli	1223	300	786073	1 (1549599631)	novoalign	mpileup	novoalign/mpileup	19447		19336	99.4292	0	0	0	111	0.5708	0.4707	0	0.4707	1	0.9943	0.9971	0.0057		19334	99.4189	0	0	0	113	0.5811	0.4792	0	0.4792	1	0.9942	0.9971	0.0058
Escherichia coli	1223	300	786073	1 (1549599631)	novoalign	platypus	novoalign/platypus	19447		19307	99.2801	1	0	0.0051	140	0.7199	0.5979	0.0042	0.5937	0.9999	0.9928	0.9963	0.0072		19305	99.2698	1	0	0.0051	142	0.7302	0.6064	0.0042	0.6021	0.9999	0.9927	0.9963	0.0073
Escherichia coli	1223	300	786073	1 (1549599631)	novoalign	snver	novoalign/snver	19447		19334	99.4189	0	0	0	113	0.5811	0.4792	0	0.4792	1	0.9942	0.9971	0.0058		19331	99.4035	0	0	0	116	0.5965	0.4919	0	0.4919	1	0.994	0.997	0.006
Escherichia coli	1223	300	786073	1 (1549599631)	novoalign	strelka	novoalign/strelka	19447		19308	99.2852	1	0	0.0051	139	0.7148	0.5937	0.0042	0.5894	0.9999	0.9929	0.9964	0.0071		19309	99.2904	1	0	0.0051	138	0.7096	0.5894	0.0042	0.5852	0.9999	0.9929	0.9964	0.0071
Escherichia coli	1223	300	786073	1 (1549599631)	novoalign	snvsniffer	novoalign/snvsniffer	19447		18969	97.542	0	0	0	478	2.458	2.027	0	2.027	1	0.9754	0.9875	0.0246		18969	97.542	0	0	0	478	2.458	2.027	0	2.027	1	0.9754	0.9875	0.0246
Escherichia coli	1223	300	786073	1 (1549599631)	novoalign	varscan	novoalign/varscan	19447		19328	99.3881	0	0	0	119	0.6119	0.5046	0	0.5046	1	0.9939	0.9969	0.0061		19328	99.3881	0	0	0	119	0.6119	0.5046	0	0.5046	1	0.9939	0.9969	0.0061
Escherichia coli	1223	300	786073	1 (1549599631)	snippy	snippy	snippy/snippy	19447		19273	99.1053	0	0	0	174	0.8947	0.7378	0	0.7378	1	0.9911	0.9955	0.0089		19274	99.1104	0	0	0	173	0.8896	0.7336	0	0.7336	1	0.9911	0.9955	0.0089
Escherichia coli	1223	300	786073	1 (1549599631)	stampy	16GT	stampy/16GT	19447		19303	99.2595	0	0	0	144	0.7405	0.6106	0	0.6106	1	0.9926	0.9963	0.0074		19307	99.2801	0	0	0	140	0.7199	0.5937	0	0.5937	1	0.9928	0.9964	0.0072
Escherichia coli	1223	300	786073	1 (1549599631)	stampy	freebayes	stampy/freebayes	19447		19323	99.3624	1	0	0.0051	124	0.6376	0.5301	0.0042	0.5258	0.9999	0.9936	0.9967	0.0064		19333	99.4138	1	0	0.0051	114	0.5862	0.4877	0.0042	0.4834	0.9999	0.9941	0.997	0.0059
Escherichia coli	1223	300	786073	1 (1549599631)	stampy	gatk	stampy/gatk	19447		19284	99.1618	2	1	0.0103	163	0.8382	0.6997	0.0085	0.6912	0.9999	0.9916	0.9957	0.0084		19271	99.095	1	0	0.0051	176	0.905	0.7506	0.0042	0.7463	0.9999	0.9909	0.9954	0.0091
Escherichia coli	1223	300	786073	1 (1549599631)	stampy	lofreq	stampy/lofreq	19447		19304	99.2647	0	0	0	143	0.7353	0.6064	0	0.6064	1	0.9926	0.9963	0.0074		19333	99.4138	0	0	0	114	0.5862	0.4834	0	0.4834	1	0.9941	0.997	0.0059
Escherichia coli	1223	300	786073	1 (1549599631)	stampy	mpileup	stampy/mpileup	19447		19321	99.3521	0	0	0	126	0.6479	0.5343	0	0.5343	1	0.9935	0.9967	0.0065		19331	99.4035	0	0	0	116	0.5965	0.4919	0	0.4919	1	0.994	0.997	0.006
Escherichia coli	1223	300	786073	1 (1549599631)	stampy	platypus	stampy/platypus	19447		19276	99.1207	0	0	0	171	0.8793	0.7251	0	0.7251	1	0.9912	0.9956	0.0088		19304	99.2647	1	0	0.0051	143	0.7353	0.6106	0.0042	0.6064	0.9999	0.9926	0.9962	0.0074
Escherichia coli	1223	300	786073	1 (1549599631)	stampy	snver	stampy/snver	19447		19319	99.3418	0	0	0	128	0.6582	0.5428	0	0.5428	1	0.9934	0.9967	0.0066		19331	99.4035	0	0	0	116	0.5965	0.4919	0	0.4919	1	0.994	0.997	0.006
Escherichia coli	1223	300	786073	1 (1549599631)	stampy	strelka	stampy/strelka	19447		19280	99.1413	1	0	0.0051	167	0.8587	0.7124	0.0042	0.7082	0.9999	0.9914	0.9956	0.0086		19297	99.2287	1	0	0.0051	150	0.7713	0.6403	0.0042	0.6361	0.9999	0.9923	0.9961	0.0077
Escherichia coli	1223	300	786073	1 (1549599631)	stampy	snvsniffer	stampy/snvsniffer	19447		18983	97.614	88	88	0.4525	464	2.386	2.3408	0.3732	1.9676	0.9954	0.9761	0.9857	0.0239		19006	97.7323	91	91	0.4679	441	2.2677	2.2559	0.3859	1.8701	0.9952	0.9773	0.9862	0.0227
Escherichia coli	1223	300	786073	1 (1549599631)	stampy	varscan	stampy/varscan	19447		19320	99.3469	0	0	0	127	0.6531	0.5385	0	0.5385	1	0.9935	0.9967	0.0065		19329	99.3932	0	0	0	118	0.6068	0.5004	0	0.5004	1	0.9939	0.9969	0.0061
Escherichia coli	1223	300	786073	2 (1549600565)	bwa-mem	16GT	bwa-mem/16GT	19447		19297	99.2287	0	0	0	150	0.7713	0.6361	0	0.6361	1	0.9923	0.9961	0.0077		19302	99.2544	0	0	0	145	0.7456	0.6149	0	0.6149	1	0.9925	0.9962	0.0075
Escherichia coli	1223	300	786073	2 (1549600565)	bwa-mem	freebayes	bwa-mem/freebayes	19447		19338	99.4395	0	0	0	109	0.5605	0.4622	0	0.4622	1	0.9944	0.9972	0.0056		19342	99.4601	0	0	0	105	0.5399	0.4453	0	0.4453	1	0.9946	0.9973	0.0054
Escherichia coli	1223	300	786073	2 (1549600565)	bwa-mem	gatk	bwa-mem/gatk	19447		19292	99.203	6	5	0.0309	155	0.797	0.6827	0.0254	0.6573	0.9997	0.992	0.9958	0.008		19278	99.131	2	1	0.0103	169	0.869	0.7251	0.0085	0.7166	0.9999	0.9913	0.9956	0.0087
Escherichia coli	1223	300	786073	2 (1549600565)	bwa-mem	lofreq	bwa-mem/lofreq	19447		19319	99.3418	0	0	0	128	0.6582	0.5428	0	0.5428	1	0.9934	0.9967	0.0066		19322	99.3572	0	0	0	125	0.6428	0.5301	0	0.5301	1	0.9936	0.9968	0.0064
Escherichia coli	1223	300	786073	2 (1549600565)	bwa-mem	mpileup	bwa-mem/mpileup	19447		19318	99.3367	0	0	0	129	0.6633	0.547	0	0.547	1	0.9934	0.9967	0.0066		19320	99.3469	0	0	0	127	0.6531	0.5385	0	0.5385	1	0.9935	0.9967	0.0065
Escherichia coli	1223	300	786073	2 (1549600565)	bwa-mem	platypus	bwa-mem/platypus	19447		19265	99.0641	1	0	0.0051	182	0.9359	0.776	0.0042	0.7718	0.9999	0.9906	0.9952	0.0094		19264	99.059	1	0	0.0051	183	0.941	0.7803	0.0042	0.776	0.9999	0.9906	0.9952	0.0094
Escherichia coli	1223	300	786073	2 (1549600565)	bwa-mem	snver	bwa-mem/snver	19447		19337	99.4344	0	0	0	110	0.5656	0.4665	0	0.4665	1	0.9943	0.9971	0.0057		19336	99.4292	0	0	0	111	0.5708	0.4707	0	0.4707	1	0.9943	0.9971	0.0057
Escherichia coli	1223	300	786073	2 (1549600565)	bwa-mem	strelka	bwa-mem/strelka	19447		19304	99.2647	1	0	0.0051	143	0.7353	0.6106	0.0042	0.6064	0.9999	0.9926	0.9962	0.0074		19300	99.2441	1	0	0.0051	147	0.7559	0.6276	0.0042	0.6234	0.9999	0.9924	0.9961	0.0076
Escherichia coli	1223	300	786073	2 (1549600565)	bwa-mem	snvsniffer	bwa-mem/snvsniffer	19447		18998	97.6912	87	87	0.4474	449	2.3088	2.2729	0.3689	1.904	0.9954	0.9769	0.9861	0.0231		18997	97.686	95	95	0.4885	450	2.314	2.3111	0.4028	1.9082	0.995	0.9769	0.9859	0.0231
Escherichia coli	1223	300	786073	2 (1549600565)	bwa-mem	varscan	bwa-mem/varscan	19447		19334	99.4189	0	0	0	113	0.5811	0.4792	0	0.4792	1	0.9942	0.9971	0.0058		19331	99.4035	0	0	0	116	0.5965	0.4919	0	0.4919	1	0.994	0.997	0.006
Escherichia coli	1223	300	786073	2 (1549600565)	minimap2	16GT	minimap2/16GT	19447		19292	99.203	0	0	0	155	0.797	0.6573	0	0.6573	1	0.992	0.996	0.008		19298	99.2338	0	0	0	149	0.7662	0.6318	0	0.6318	1	0.9923	0.9961	0.0077
Escherichia coli	1223	300	786073	2 (1549600565)	minimap2	freebayes	minimap2/freebayes	19447		19335	99.4241	0	0	0	112	0.5759	0.4749	0	0.4749	1	0.9942	0.9971	0.0058		19338	99.4395	0	0	0	109	0.5605	0.4622	0	0.4622	1	0.9944	0.9972	0.0056
Escherichia coli	1223	300	786073	2 (1549600565)	minimap2	gatk	minimap2/gatk	19447		19283	99.1567	1	0	0.0051	164	0.8433	0.6997	0.0042	0.6954	0.9999	0.9916	0.9957	0.0084		19265	99.0641	1	0	0.0051	182	0.9359	0.776	0.0042	0.7718	0.9999	0.9906	0.9952	0.0094
Escherichia coli	1223	300	786073	2 (1549600565)	minimap2	lofreq	minimap2/lofreq	19447		19318	99.3367	0	0	0	129	0.6633	0.547	0	0.547	1	0.9934	0.9967	0.0066		19319	99.3418	0	0	0	128	0.6582	0.5428	0	0.5428	1	0.9934	0.9967	0.0066
Escherichia coli	1223	300	786073	2 (1549600565)	minimap2	mpileup	minimap2/mpileup	19447		19317	99.3315	0	0	0	130	0.6685	0.5513	0	0.5513	1	0.9933	0.9966	0.0067		19317	99.3315	0	0	0	130	0.6685	0.5513	0	0.5513	1	0.9933	0.9966	0.0067
Escherichia coli	1223	300	786073	2 (1549600565)	minimap2	platypus	minimap2/platypus	19447		19279	99.1361	1	0	0.0051	168	0.8639	0.7166	0.0042	0.7124	0.9999	0.9914	0.9956	0.0086		19283	99.1567	1	0	0.0051	164	0.8433	0.6997	0.0042	0.6954	0.9999	0.9916	0.9957	0.0084
Escherichia coli	1223	300	786073	2 (1549600565)	minimap2	snver	minimap2/snver	19447		19329	99.3932	0	0	0	118	0.6068	0.5004	0	0.5004	1	0.9939	0.9969	0.0061		19329	99.3932	0	0	0	118	0.6068	0.5004	0	0.5004	1	0.9939	0.9969	0.0061
Escherichia coli	1223	300	786073	2 (1549600565)	minimap2	strelka	minimap2/strelka	19447		19294	99.2132	1	0	0.0051	153	0.7868	0.653	0.0042	0.6488	0.9999	0.9921	0.996	0.0079		19293	99.2081	1	0	0.0051	154	0.7919	0.6573	0.0042	0.653	0.9999	0.9921	0.996	0.0079
Escherichia coli	1223	300	786073	2 (1549600565)	minimap2	snvsniffer	minimap2/snvsniffer	19447		18994	97.6706	88	88	0.4525	453	2.3294	2.2941	0.3732	1.9209	0.9954	0.9767	0.986	0.0233		18991	97.6552	92	92	0.4731	456	2.3448	2.3238	0.3901	1.9337	0.9952	0.9766	0.9858	0.0234
Escherichia coli	1223	300	786073	2 (1549600565)	minimap2	varscan	minimap2/varscan	19447		19334	99.4189	0	0	0	113	0.5811	0.4792	0	0.4792	1	0.9942	0.9971	0.0058		19332	99.4086	0	0	0	115	0.5914	0.4877	0	0.4877	1	0.9941	0.997	0.0059
Escherichia coli	1223	300	786073	2 (1549600565)	novoalign	16GT	novoalign/16GT	19447		19334	99.4189	0	0	0	113	0.5811	0.4792	0	0.4792	1	0.9942	0.9971	0.0058		19331	99.4035	0	0	0	116	0.5965	0.4919	0	0.4919	1	0.994	0.997	0.006
Escherichia coli	1223	300	786073	2 (1549600565)	novoalign	freebayes	novoalign/freebayes	19447		19336	99.4292	0	0	0	111	0.5708	0.4707	0	0.4707	1	0.9943	0.9971	0.0057		19339	99.4446	0	0	0	108	0.5554	0.458	0	0.458	1	0.9944	0.9972	0.0056
Escherichia coli	1223	300	786073	2 (1549600565)	novoalign	gatk	novoalign/gatk	19447		19291	99.1978	6	5	0.0309	156	0.8022	0.687	0.0254	0.6615	0.9997	0.992	0.9958	0.008		19278	99.131	1	0	0.0051	169	0.869	0.7209	0.0042	0.7166	0.9999	0.9913	0.9956	0.0087
Escherichia coli	1223	300	786073	2 (1549600565)	novoalign	lofreq	novoalign/lofreq	19447		19338	99.4395	0	0	0	109	0.5605	0.4622	0	0.4622	1	0.9944	0.9972	0.0056		19333	99.4138	0	0	0	114	0.5862	0.4834	0	0.4834	1	0.9941	0.997	0.0059
Escherichia coli	1223	300	786073	2 (1549600565)	novoalign	mpileup	novoalign/mpileup	19447		19339	99.4446	0	0	0	108	0.5554	0.458	0	0.458	1	0.9944	0.9972	0.0056		19333	99.4138	0	0	0	114	0.5862	0.4834	0	0.4834	1	0.9941	0.997	0.0059
Escherichia coli	1223	300	786073	2 (1549600565)	novoalign	platypus	novoalign/platypus	19447		19310	99.2955	1	0	0.0051	137	0.7045	0.5852	0.0042	0.5809	0.9999	0.993	0.9964	0.007		19305	99.2698	1	0	0.0051	142	0.7302	0.6064	0.0042	0.6021	0.9999	0.9927	0.9963	0.0073
Escherichia coli	1223	300	786073	2 (1549600565)	novoalign	snver	novoalign/snver	19447		19338	99.4395	0	0	0	109	0.5605	0.4622	0	0.4622	1	0.9944	0.9972	0.0056		19333	99.4138	0	0	0	114	0.5862	0.4834	0	0.4834	1	0.9941	0.997	0.0059
Escherichia coli	1223	300	786073	2 (1549600565)	novoalign	strelka	novoalign/strelka	19447		19311	99.3007	1	0	0.0051	136	0.6993	0.5809	0.0042	0.5767	0.9999	0.993	0.9964	0.007		19306	99.275	1	0	0.0051	141	0.725	0.6021	0.0042	0.5979	0.9999	0.9927	0.9963	0.0073
Escherichia coli	1223	300	786073	2 (1549600565)	novoalign	snvsniffer	novoalign/snvsniffer	19447		18969	97.542	1	1	0.0051	478	2.458	2.0312	0.0042	2.027	0.9999	0.9754	0.9875	0.0246		18966	97.5266	0	0	0	481	2.4734	2.0397	0	2.0397	1	0.9753	0.9875	0.0247
Escherichia coli	1223	300	786073	2 (1549600565)	novoalign	varscan	novoalign/varscan	19447		19333	99.4138	0	0	0	114	0.5862	0.4834	0	0.4834	1	0.9941	0.997	0.0059		19330	99.3984	0	0	0	117	0.6016	0.4961	0	0.4961	1	0.994	0.997	0.006
Escherichia coli	1223	300	786073	2 (1549600565)	snippy	snippy	snippy/snippy	19447		19272	99.1001	0	0	0	175	0.8999	0.7421	0	0.7421	1	0.991	0.9955	0.009		19273	99.1053	0	0	0	174	0.8947	0.7378	0	0.7378	1	0.9911	0.9955	0.0089
Escherichia coli	1223	300	786073	2 (1549600565)	stampy	16GT	stampy/16GT	19447		19299	99.239	0	0	0	148	0.761	0.6276	0	0.6276	1	0.9924	0.9962	0.0076		19312	99.3058	0	0	0	135	0.6942	0.5725	0	0.5725	1	0.9931	0.9965	0.0069
Escherichia coli	1223	300	786073	2 (1549600565)	stampy	freebayes	stampy/freebayes	19447		19316	99.3264	8	0	0.0411	131	0.6736	0.5894	0.0339	0.5555	0.9996	0.9933	0.9964	0.0067		19334	99.4189	4	0	0.0206	113	0.5811	0.4961	0.017	0.4792	0.9998	0.9942	0.997	0.0058
Escherichia coli	1223	300	786073	2 (1549600565)	stampy	gatk	stampy/gatk	19447		19288	99.1824	6	5	0.0309	159	0.8176	0.6997	0.0254	0.6742	0.9997	0.9918	0.9957	0.0082		19271	99.095	1	0	0.0051	176	0.905	0.7506	0.0042	0.7463	0.9999	0.9909	0.9954	0.0091
Escherichia coli	1223	300	786073	2 (1549600565)	stampy	lofreq	stampy/lofreq	19447		19304	99.2647	0	0	0	143	0.7353	0.6064	0	0.6064	1	0.9926	0.9963	0.0074		19328	99.3881	0	0	0	119	0.6119	0.5046	0	0.5046	1	0.9939	0.9969	0.0061
Escherichia coli	1223	300	786073	2 (1549600565)	stampy	mpileup	stampy/mpileup	19447		19316	99.3264	0	0	0	131	0.6736	0.5555	0	0.5555	1	0.9933	0.9966	0.0067		19329	99.3932	0	0	0	118	0.6068	0.5004	0	0.5004	1	0.9939	0.9969	0.0061
Escherichia coli	1223	300	786073	2 (1549600565)	stampy	platypus	stampy/platypus	19447		19273	99.1053	0	0	0	174	0.8947	0.7378	0	0.7378	1	0.9911	0.9955	0.0089		19305	99.2698	1	0	0.0051	142	0.7302	0.6064	0.0042	0.6021	0.9999	0.9927	0.9963	0.0073
Escherichia coli	1223	300	786073	2 (1549600565)	stampy	snver	stampy/snver	19447		19320	99.3469	0	0	0	127	0.6531	0.5385	0	0.5385	1	0.9935	0.9967	0.0065		19334	99.4189	0	0	0	113	0.5811	0.4792	0	0.4792	1	0.9942	0.9971	0.0058
Escherichia coli	1223	300	786073	2 (1549600565)	stampy	strelka	stampy/strelka	19447		19294	99.2132	1	0	0.0051	153	0.7868	0.653	0.0042	0.6488	0.9999	0.9921	0.996	0.0079		19300	99.2441	1	0	0.0051	147	0.7559	0.6276	0.0042	0.6234	0.9999	0.9924	0.9961	0.0076
Escherichia coli	1223	300	786073	2 (1549600565)	stampy	snvsniffer	stampy/snvsniffer	19447		18982	97.6089	83	83	0.4268	465	2.3911	2.3238	0.352	1.9718	0.9956	0.9761	0.9858	0.0239		19007	97.7374	83	83	0.4268	440	2.2626	2.2178	0.352	1.8658	0.9957	0.9774	0.9865	0.0226
Escherichia coli	1223	300	786073	2 (1549600565)	stampy	varscan	stampy/varscan	19447		19314	99.3161	0	0	0	133	0.6839	0.564	0	0.564	1	0.9932	0.9966	0.0068		19325	99.3727	0	0	0	122	0.6273	0.5173	0	0.5173	1	0.9937	0.9968	0.0063
Escherichia coli	1223	300	786073	3 (1549607769)	bwa-mem	16GT	bwa-mem/16GT	19447		19294	99.2132	0	0	0	153	0.7868	0.6488	0	0.6488	1	0.9921	0.996	0.0079		19305	99.2698	0	0	0	142	0.7302	0.6021	0	0.6021	1	0.9927	0.9963	0.0073
Escherichia coli	1223	300	786073	3 (1549607769)	bwa-mem	freebayes	bwa-mem/freebayes	19447		19339	99.4446	0	0	0	108	0.5554	0.458	0	0.458	1	0.9944	0.9972	0.0056		19343	99.4652	0	0	0	104	0.5348	0.441	0	0.441	1	0.9947	0.9973	0.0053
Escherichia coli	1223	300	786073	3 (1549607769)	bwa-mem	gatk	bwa-mem/gatk	19447		19290	99.1927	3	2	0.0154	157	0.8073	0.6785	0.0127	0.6658	0.9998	0.9919	0.9958	0.0081		19274	99.1104	6	5	0.0309	173	0.8896	0.759	0.0254	0.7336	0.9997	0.9911	0.9954	0.0089
Escherichia coli	1223	300	786073	3 (1549607769)	bwa-mem	lofreq	bwa-mem/lofreq	19447		19321	99.3521	0	0	0	126	0.6479	0.5343	0	0.5343	1	0.9935	0.9967	0.0065		19323	99.3624	0	0	0	124	0.6376	0.5258	0	0.5258	1	0.9936	0.9968	0.0064
Escherichia coli	1223	300	786073	3 (1549607769)	bwa-mem	mpileup	bwa-mem/mpileup	19447		19318	99.3367	0	0	0	129	0.6633	0.547	0	0.547	1	0.9934	0.9967	0.0066		19323	99.3624	0	0	0	124	0.6376	0.5258	0	0.5258	1	0.9936	0.9968	0.0064
Escherichia coli	1223	300	786073	3 (1549607769)	bwa-mem	platypus	bwa-mem/platypus	19447		19266	99.0693	1	0	0.0051	181	0.9307	0.7718	0.0042	0.7675	0.9999	0.9907	0.9953	0.0093		19262	99.0487	1	0	0.0051	185	0.9513	0.7887	0.0042	0.7845	0.9999	0.9905	0.9952	0.0095
Escherichia coli	1223	300	786073	3 (1549607769)	bwa-mem	snver	bwa-mem/snver	19447		19333	99.4138	0	0	0	114	0.5862	0.4834	0	0.4834	1	0.9941	0.997	0.0059		19335	99.4241	0	0	0	112	0.5759	0.4749	0	0.4749	1	0.9942	0.9971	0.0058
Escherichia coli	1223	300	786073	3 (1549607769)	bwa-mem	strelka	bwa-mem/strelka	19447		19305	99.2698	1	0	0.0051	142	0.7302	0.6064	0.0042	0.6021	0.9999	0.9927	0.9963	0.0073		19295	99.2184	1	0	0.0051	152	0.7816	0.6488	0.0042	0.6446	0.9999	0.9922	0.996	0.0078
Escherichia coli	1223	300	786073	3 (1549607769)	bwa-mem	snvsniffer	bwa-mem/snvsniffer	19447		19000	97.7014	89	89	0.4577	447	2.2986	2.2729	0.3774	1.8955	0.9953	0.977	0.9861	0.023		19000	97.7014	104	104	0.5348	447	2.2986	2.3365	0.441	1.8955	0.9946	0.977	0.9857	0.023
Escherichia coli	1223	300	786073	3 (1549607769)	bwa-mem	varscan	bwa-mem/varscan	19447		19330	99.3984	0	0	0	117	0.6016	0.4961	0	0.4961	1	0.994	0.997	0.006		19333	99.4138	0	0	0	114	0.5862	0.4834	0	0.4834	1	0.9941	0.997	0.0059
Escherichia coli	1223	300	786073	3 (1549607769)	minimap2	16GT	minimap2/16GT	19447		19292	99.203	0	0	0	155	0.797	0.6573	0	0.6573	1	0.992	0.996	0.008		19296	99.2235	0	0	0	151	0.7765	0.6403	0	0.6403	1	0.9922	0.9961	0.0078
Escherichia coli	1223	300	786073	3 (1549607769)	minimap2	freebayes	minimap2/freebayes	19447		19337	99.4344	0	0	0	110	0.5656	0.4665	0	0.4665	1	0.9943	0.9971	0.0057		19337	99.4344	0	0	0	110	0.5656	0.4665	0	0.4665	1	0.9943	0.9971	0.0057
Escherichia coli	1223	300	786073	3 (1549607769)	minimap2	gatk	minimap2/gatk	19447		19277	99.1258	1	0	0.0051	170	0.8742	0.7251	0.0042	0.7209	0.9999	0.9913	0.9956	0.0087		19262	99.0487	1	0	0.0051	185	0.9513	0.7887	0.0042	0.7845	0.9999	0.9905	0.9952	0.0095
Escherichia coli	1223	300	786073	3 (1549607769)	minimap2	lofreq	minimap2/lofreq	19447		19325	99.3727	0	0	0	122	0.6273	0.5173	0	0.5173	1	0.9937	0.9968	0.0063		19323	99.3624	0	0	0	124	0.6376	0.5258	0	0.5258	1	0.9936	0.9968	0.0064
Escherichia coli	1223	300	786073	3 (1549607769)	minimap2	mpileup	minimap2/mpileup	19447		19323	99.3624	0	0	0	124	0.6376	0.5258	0	0.5258	1	0.9936	0.9968	0.0064		19320	99.3469	0	0	0	127	0.6531	0.5385	0	0.5385	1	0.9935	0.9967	0.0065
Escherichia coli	1223	300	786073	3 (1549607769)	minimap2	platypus	minimap2/platypus	19447		19282	99.1515	1	0	0.0051	165	0.8485	0.7039	0.0042	0.6997	0.9999	0.9915	0.9957	0.0085		19277	99.1258	1	0	0.0051	170	0.8742	0.7251	0.0042	0.7209	0.9999	0.9913	0.9956	0.0087
Escherichia coli	1223	300	786073	3 (1549607769)	minimap2	snver	minimap2/snver	19447		19328	99.3881	0	0	0	119	0.6119	0.5046	0	0.5046	1	0.9939	0.9969	0.0061		19328	99.3881	0	0	0	119	0.6119	0.5046	0	0.5046	1	0.9939	0.9969	0.0061
Escherichia coli	1223	300	786073	3 (1549607769)	minimap2	strelka	minimap2/strelka	19447		19300	99.2441	1	0	0.0051	147	0.7559	0.6276	0.0042	0.6234	0.9999	0.9924	0.9961	0.0076		19288	99.1824	1	0	0.0051	159	0.8176	0.6785	0.0042	0.6742	0.9999	0.9918	0.9958	0.0082
Escherichia coli	1223	300	786073	3 (1549607769)	minimap2	snvsniffer	minimap2/snvsniffer	19447		18986	97.6295	88	88	0.4525	461	2.3705	2.328	0.3732	1.9549	0.9954	0.9763	0.9858	0.0237		18993	97.6654	96	96	0.4936	454	2.3346	2.3323	0.4071	1.9252	0.995	0.9767	0.9858	0.0233
Escherichia coli	1223	300	786073	3 (1549607769)	minimap2	varscan	minimap2/varscan	19447		19330	99.3984	0	0	0	117	0.6016	0.4961	0	0.4961	1	0.994	0.997	0.006		19333	99.4138	0	0	0	114	0.5862	0.4834	0	0.4834	1	0.9941	0.997	0.0059
Escherichia coli	1223	300	786073	3 (1549607769)	novoalign	16GT	novoalign/16GT	19447		19331	99.4035	0	0	0	116	0.5965	0.4919	0	0.4919	1	0.994	0.997	0.006		19330	99.3984	0	0	0	117	0.6016	0.4961	0	0.4961	1	0.994	0.997	0.006
Escherichia coli	1223	300	786073	3 (1549607769)	novoalign	freebayes	novoalign/freebayes	19447		19338	99.4395	0	0	0	109	0.5605	0.4622	0	0.4622	1	0.9944	0.9972	0.0056		19342	99.4601	0	0	0	105	0.5399	0.4453	0	0.4453	1	0.9946	0.9973	0.0054
Escherichia coli	1223	300	786073	3 (1549607769)	novoalign	gatk	novoalign/gatk	19447		19290	99.1927	3	2	0.0154	157	0.8073	0.6785	0.0127	0.6658	0.9998	0.9919	0.9958	0.0081		19273	99.1053	5	4	0.0257	174	0.8947	0.759	0.0212	0.7378	0.9997	0.9911	0.9954	0.0089
Escherichia coli	1223	300	786073	3 (1549607769)	novoalign	lofreq	novoalign/lofreq	19447		19333	99.4138	0	0	0	114	0.5862	0.4834	0	0.4834	1	0.9941	0.997	0.0059		19333	99.4138	0	0	0	114	0.5862	0.4834	0	0.4834	1	0.9941	0.997	0.0059
Escherichia coli	1223	300	786073	3 (1549607769)	novoalign	mpileup	novoalign/mpileup	19447		19333	99.4138	0	0	0	114	0.5862	0.4834	0	0.4834	1	0.9941	0.997	0.0059		19335	99.4241	0	0	0	112	0.5759	0.4749	0	0.4749	1	0.9942	0.9971	0.0058
Escherichia coli	1223	300	786073	3 (1549607769)	novoalign	platypus	novoalign/platypus	19447		19304	99.2647	1	0	0.0051	143	0.7353	0.6106	0.0042	0.6064	0.9999	0.9926	0.9962	0.0074		19305	99.2698	1	0	0.0051	142	0.7302	0.6064	0.0042	0.6021	0.9999	0.9927	0.9963	0.0073
Escherichia coli	1223	300	786073	3 (1549607769)	novoalign	snver	novoalign/snver	19447		19332	99.4086	0	0	0	115	0.5914	0.4877	0	0.4877	1	0.9941	0.997	0.0059		19333	99.4138	0	0	0	114	0.5862	0.4834	0	0.4834	1	0.9941	0.997	0.0059
Escherichia coli	1223	300	786073	3 (1549607769)	novoalign	strelka	novoalign/strelka	19447		19307	99.2801	1	0	0.0051	140	0.7199	0.5979	0.0042	0.5937	0.9999	0.9928	0.9963	0.0072		19311	99.3007	1	0	0.0051	136	0.6993	0.5809	0.0042	0.5767	0.9999	0.993	0.9964	0.007
Escherichia coli	1223	300	786073	3 (1549607769)	novoalign	snvsniffer	novoalign/snvsniffer	19447		18968	97.5369	1	1	0.0051	479	2.4631	2.0354	0.0042	2.0312	0.9999	0.9754	0.9875	0.0246		18967	97.5318	0	0	0	480	2.4682	2.0354	0	2.0354	1	0.9753	0.9875	0.0247
Escherichia coli	1223	300	786073	3 (1549607769)	novoalign	varscan	novoalign/varscan	19447		19329	99.3932	0	0	0	118	0.6068	0.5004	0	0.5004	1	0.9939	0.9969	0.0061		19332	99.4086	0	0	0	115	0.5914	0.4877	0	0.4877	1	0.9941	0.997	0.0059
Escherichia coli	1223	300	786073	3 (1549607769)	snippy	snippy	snippy/snippy	19447		19276	99.1207	0	0	0	171	0.8793	0.7251	0	0.7251	1	0.9912	0.9956	0.0088		19274	99.1104	0	0	0	173	0.8896	0.7336	0	0.7336	1	0.9911	0.9955	0.0089
Escherichia coli	1223	300	786073	3 (1549607769)	stampy	16GT	stampy/16GT	19447		19304	99.2647	0	0	0	143	0.7353	0.6064	0	0.6064	1	0.9926	0.9963	0.0074		19313	99.3109	0	0	0	134	0.6891	0.5682	0	0.5682	1	0.9931	0.9965	0.0069
Escherichia coli	1223	300	786073	3 (1549607769)	stampy	freebayes	stampy/freebayes	19447		19315	99.3212	9	0	0.0463	132	0.6788	0.5979	0.0382	0.5597	0.9995	0.9932	0.9963	0.0068		19337	99.4344	3	0	0.0154	110	0.5656	0.4792	0.0127	0.4665	0.9998	0.9943	0.997	0.0057
Escherichia coli	1223	300	786073	3 (1549607769)	stampy	gatk	stampy/gatk	19447		19279	99.1361	3	2	0.0154	168	0.8639	0.7251	0.0127	0.7124	0.9998	0.9914	0.9956	0.0086		19266	99.0693	1	0	0.0051	181	0.9307	0.7718	0.0042	0.7675	0.9999	0.9907	0.9953	0.0093
Escherichia coli	1223	300	786073	3 (1549607769)	stampy	lofreq	stampy/lofreq	19447		19306	99.275	0	0	0	141	0.725	0.5979	0	0.5979	1	0.9927	0.9963	0.0073		19331	99.4035	0	0	0	116	0.5965	0.4919	0	0.4919	1	0.994	0.997	0.006
Escherichia coli	1223	300	786073	3 (1549607769)	stampy	mpileup	stampy/mpileup	19447		19313	99.3109	0	0	0	134	0.6891	0.5682	0	0.5682	1	0.9931	0.9965	0.0069		19331	99.4035	0	0	0	116	0.5965	0.4919	0	0.4919	1	0.994	0.997	0.006
Escherichia coli	1223	300	786073	3 (1549607769)	stampy	platypus	stampy/platypus	19447		19273	99.1053	0	0	0	174	0.8947	0.7378	0	0.7378	1	0.9911	0.9955	0.0089		19302	99.2544	1	0	0.0051	145	0.7456	0.6191	0.0042	0.6149	0.9999	0.9925	0.9962	0.0075
Escherichia coli	1223	300	786073	3 (1549607769)	stampy	snver	stampy/snver	19447		19316	99.3264	0	0	0	131	0.6736	0.5555	0	0.5555	1	0.9933	0.9966	0.0067		19334	99.4189	0	0	0	113	0.5811	0.4792	0	0.4792	1	0.9942	0.9971	0.0058
Escherichia coli	1223	300	786073	3 (1549607769)	stampy	strelka	stampy/strelka	19447		19293	99.2081	1	0	0.0051	154	0.7919	0.6573	0.0042	0.653	0.9999	0.9921	0.996	0.0079		19291	99.1978	1	0	0.0051	156	0.8022	0.6658	0.0042	0.6615	0.9999	0.992	0.9959	0.008
Escherichia coli	1223	300	786073	3 (1549607769)	stampy	snvsniffer	stampy/snvsniffer	19447		18971	97.5523	85	85	0.4371	476	2.4477	2.3789	0.3604	2.0185	0.9955	0.9755	0.9854	0.0245		19009	97.7477	94	94	0.4834	438	2.2523	2.2559	0.3986	1.8573	0.9951	0.9775	0.9862	0.0225
Escherichia coli	1223	300	786073	3 (1549607769)	stampy	varscan	stampy/varscan	19447		19315	99.3212	0	0	0	132	0.6788	0.5597	0	0.5597	1	0.9932	0.9966	0.0068		19331	99.4035	0	0	0	116	0.5965	0.4919	0	0.4919	1	0.994	0.997	0.006
Escherichia coli	14EC017	150	1733094	1 (1549608178)	bwa-mem	16GT	bwa-mem/16GT	21482		20966	97.598	0	0	0	516	2.402	1.9849	0	1.9849	1	0.976	0.9879	0.024		20974	97.6352	0	0	0	508	2.3648	1.9541	0	1.9541	1	0.9764	0.9881	0.0236
Escherichia coli	14EC017	150	1733094	1 (1549608178)	bwa-mem	freebayes	bwa-mem/freebayes	21482		21074	98.1007	0	0	0	408	1.8993	1.5694	0	1.5694	1	0.981	0.9904	0.019		21082	98.138	0	0	0	400	1.862	1.5387	0	1.5387	1	0.9814	0.9906	0.0186
Escherichia coli	14EC017	150	1733094	1 (1549608178)	bwa-mem	gatk	bwa-mem/gatk	21482		21072	98.0914	0	0	0	410	1.9086	1.5771	0	1.5771	1	0.9809	0.9904	0.0191		21052	97.9983	0	0	0	430	2.0017	1.6541	0	1.6541	1	0.98	0.9899	0.02
Escherichia coli	14EC017	150	1733094	1 (1549608178)	bwa-mem	lofreq	bwa-mem/lofreq	21482		21010	97.8028	0	0	0	472	2.1972	1.8156	0	1.8156	1	0.978	0.9889	0.022		21007	97.7888	0	0	0	475	2.2112	1.8272	0	1.8272	1	0.9779	0.9888	0.0221
Escherichia coli	14EC017	150	1733094	1 (1549608178)	bwa-mem	mpileup	bwa-mem/mpileup	21482		21012	97.8121	0	0	0	470	2.1879	1.8079	0	1.8079	1	0.9781	0.9889	0.0219		21008	97.7935	0	0	0	474	2.2065	1.8233	0	1.8233	1	0.9779	0.9888	0.0221
Escherichia coli	14EC017	150	1733094	1 (1549608178)	bwa-mem	platypus	bwa-mem/platypus	21482		20865	97.1278	0	0	0	617	2.8722	2.3734	0	2.3734	1	0.9713	0.9854	0.0287		20860	97.1046	0	0	0	622	2.8954	2.3926	0	2.3926	1	0.971	0.9853	0.029
Escherichia coli	14EC017	150	1733094	1 (1549608178)	bwa-mem	snver	bwa-mem/snver	21482		21041	97.9471	0	0	0	441	2.0529	1.6964	0	1.6964	1	0.9795	0.9896	0.0205		21037	97.9285	0	0	0	445	2.0715	1.7118	0	1.7118	1	0.9793	0.9895	0.0207
Escherichia coli	14EC017	150	1733094	1 (1549608178)	bwa-mem	strelka	bwa-mem/strelka	21482		21001	97.7609	0	0	0	481	2.2391	1.8503	0	1.8503	1	0.9776	0.9887	0.0224		20990	97.7097	0	0	0	492	2.2903	1.8926	0	1.8926	1	0.9771	0.9884	0.0229
Escherichia coli	14EC017	150	1733094	1 (1549608178)	bwa-mem	snvsniffer	bwa-mem/snvsniffer	21482		20857	97.0906	475	475	2.2112	625	2.9094	4.2314	1.8272	2.4042	0.9777	0.9709	0.9743	0.0291		20858	97.0952	487	487	2.267	624	2.9048	4.2737	1.8733	2.4003	0.9772	0.971	0.9741	0.029
Escherichia coli	14EC017	150	1733094	1 (1549608178)	bwa-mem	varscan	bwa-mem/varscan	21482		21025	97.8726	0	0	0	457	2.1274	1.7579	0	1.7579	1	0.9787	0.9892	0.0213		21028	97.8866	0	0	0	454	2.1134	1.7464	0	1.7464	1	0.9789	0.9893	0.0211
Escherichia coli	14EC017	150	1733094	1 (1549608178)	minimap2	16GT	minimap2/16GT	21482		20965	97.5933	0	0	0	517	2.4067	1.9887	0	1.9887	1	0.9759	0.9878	0.0241		20955	97.5468	0	0	0	527	2.4532	2.0272	0	2.0272	1	0.9755	0.9876	0.0245
Escherichia coli	14EC017	150	1733094	1 (1549608178)	minimap2	freebayes	minimap2/freebayes	21482		21082	98.138	0	0	0	400	1.862	1.5387	0	1.5387	1	0.9814	0.9906	0.0186		21090	98.1752	2	0	0.0093	392	1.8248	1.5156	0.0077	1.5079	0.9999	0.9818	0.9908	0.0182
Escherichia coli	14EC017	150	1733094	1 (1549608178)	minimap2	gatk	minimap2/gatk	21482		21046	97.9704	0	0	0	436	2.0296	1.6772	0	1.6772	1	0.9797	0.9897	0.0203		21011	97.8075	0	0	0	471	2.1925	1.8118	0	1.8118	1	0.9781	0.9889	0.0219
Escherichia coli	14EC017	150	1733094	1 (1549608178)	minimap2	lofreq	minimap2/lofreq	21482		21015	97.8261	0	0	0	467	2.1739	1.7964	0	1.7964	1	0.9783	0.989	0.0217		21010	97.8028	0	0	0	472	2.1972	1.8156	0	1.8156	1	0.978	0.9889	0.022
Escherichia coli	14EC017	150	1733094	1 (1549608178)	minimap2	mpileup	minimap2/mpileup	21482		21015	97.8261	0	0	0	467	2.1739	1.7964	0	1.7964	1	0.9783	0.989	0.0217		21008	97.7935	0	0	0	474	2.2065	1.8233	0	1.8233	1	0.9779	0.9888	0.0221
Escherichia coli	14EC017	150	1733094	1 (1549608178)	minimap2	platypus	minimap2/platypus	21482		20891	97.2489	0	0	0	591	2.7511	2.2734	0	2.2734	1	0.9725	0.9861	0.0275		20893	97.2582	0	0	0	589	2.7418	2.2657	0	2.2657	1	0.9726	0.9861	0.0274
Escherichia coli	14EC017	150	1733094	1 (1549608178)	minimap2	snver	minimap2/snver	21482		21017	97.8354	0	0	0	465	2.1646	1.7887	0	1.7887	1	0.9784	0.9891	0.0216		21018	97.8401	0	0	0	464	2.1599	1.7849	0	1.7849	1	0.9784	0.9891	0.0216
Escherichia coli	14EC017	150	1733094	1 (1549608178)	minimap2	strelka	minimap2/strelka	21482		20964	97.5887	0	0	0	518	2.4113	1.9926	0	1.9926	1	0.9759	0.9878	0.0241		20959	97.5654	0	0	0	523	2.4346	2.0118	0	2.0118	1	0.9757	0.9877	0.0243
Escherichia coli	14EC017	150	1733094	1 (1549608178)	minimap2	snvsniffer	minimap2/snvsniffer	21482		20855	97.0813	447	447	2.0808	627	2.9187	4.1313	1.7195	2.4119	0.979	0.9708	0.9749	0.0292		20846	97.0394	487	487	2.267	636	2.9606	4.3198	1.8733	2.4465	0.9772	0.9704	0.9738	0.0296
Escherichia coli	14EC017	150	1733094	1 (1549608178)	minimap2	varscan	minimap2/varscan	21482		21029	97.8913	0	0	0	453	2.1087	1.7425	0	1.7425	1	0.9789	0.9893	0.0211		21032	97.9052	0	0	0	450	2.0948	1.731	0	1.731	1	0.9791	0.9894	0.0209
Escherichia coli	14EC017	150	1733094	1 (1549608178)	novoalign	16GT	novoalign/16GT	21482		21033	97.9099	0	0	0	449	2.0901	1.7272	0	1.7272	1	0.9791	0.9894	0.0209		21033	97.9099	0	0	0	449	2.0901	1.7272	0	1.7272	1	0.9791	0.9894	0.0209
Escherichia coli	14EC017	150	1733094	1 (1549608178)	novoalign	freebayes	novoalign/freebayes	21482		21066	98.0635	0	0	0	416	1.9365	1.6002	0	1.6002	1	0.9806	0.9902	0.0194		21074	98.1007	0	0	0	408	1.8993	1.5694	0	1.5694	1	0.981	0.9904	0.019
Escherichia coli	14EC017	150	1733094	1 (1549608178)	novoalign	gatk	novoalign/gatk	21482		21100	98.2218	0	0	0	382	1.7782	1.4694	0	1.4694	1	0.9822	0.991	0.0178		21045	97.9657	0	0	0	437	2.0343	1.681	0	1.681	1	0.9797	0.9897	0.0203
Escherichia coli	14EC017	150	1733094	1 (1549608178)	novoalign	lofreq	novoalign/lofreq	21482		21035	97.9192	0	0	0	447	2.0808	1.7195	0	1.7195	1	0.9792	0.9895	0.0208		21037	97.9285	0	0	0	445	2.0715	1.7118	0	1.7118	1	0.9793	0.9895	0.0207
Escherichia coli	14EC017	150	1733094	1 (1549608178)	novoalign	mpileup	novoalign/mpileup	21482		21043	97.9564	0	0	0	439	2.0436	1.6887	0	1.6887	1	0.9796	0.9897	0.0204		21038	97.9332	0	0	0	444	2.0668	1.7079	0	1.7079	1	0.9793	0.9895	0.0207
Escherichia coli	14EC017	150	1733094	1 (1549608178)	novoalign	platypus	novoalign/platypus	21482		20997	97.7423	0	0	0	485	2.2577	1.8656	0	1.8656	1	0.9774	0.9886	0.0226		20991	97.7144	0	0	0	491	2.2856	1.8887	0	1.8887	1	0.9771	0.9884	0.0229
Escherichia coli	14EC017	150	1733094	1 (1549608178)	novoalign	snver	novoalign/snver	21482		21035	97.9192	0	0	0	447	2.0808	1.7195	0	1.7195	1	0.9792	0.9895	0.0208		21033	97.9099	0	0	0	449	2.0901	1.7272	0	1.7272	1	0.9791	0.9894	0.0209
Escherichia coli	14EC017	150	1733094	1 (1549608178)	novoalign	strelka	novoalign/strelka	21482		21029	97.8913	0	0	0	453	2.1087	1.7425	0	1.7425	1	0.9789	0.9893	0.0211		21024	97.868	0	0	0	458	2.132	1.7618	0	1.7618	1	0.9787	0.9892	0.0213
Escherichia coli	14EC017	150	1733094	1 (1549608178)	novoalign	snvsniffer	novoalign/snvsniffer	21482		20705	96.383	0	0	0	777	3.617	2.9889	0	2.9889	1	0.9638	0.9816	0.0362		20706	96.3877	0	0	0	776	3.6123	2.985	0	2.985	1	0.9639	0.9816	0.0361
Escherichia coli	14EC017	150	1733094	1 (1549608178)	novoalign	varscan	novoalign/varscan	21482		21018	97.8401	0	0	0	464	2.1599	1.7849	0	1.7849	1	0.9784	0.9891	0.0216		21024	97.868	0	0	0	458	2.132	1.7618	0	1.7618	1	0.9787	0.9892	0.0213
Escherichia coli	14EC017	150	1733094	1 (1549608178)	snippy	snippy	snippy/snippy	21482		20808	96.8625	0	0	0	674	3.1375	2.5927	0	2.5927	1	0.9686	0.984	0.0314		20806	96.8532	0	0	0	676	3.1468	2.6004	0	2.6004	1	0.9685	0.984	0.0315
Escherichia coli	14EC017	150	1733094	1 (1549608178)	stampy	16GT	stampy/16GT	21482		20974	97.6352	0	0	0	508	2.3648	1.9541	0	1.9541	1	0.9764	0.9881	0.0236		20987	97.6957	0	0	0	495	2.3043	1.9041	0	1.9041	1	0.977	0.9884	0.023
Escherichia coli	14EC017	150	1733094	1 (1549608178)	stampy	freebayes	stampy/freebayes	21482		21048	97.9797	9	0	0.0419	434	2.0203	1.7041	0.0346	1.6695	0.9996	0.9798	0.9896	0.0202		21058	98.0263	12	0	0.0559	424	1.9737	1.6772	0.0462	1.631	0.9994	0.9803	0.9898	0.0197
Escherichia coli	14EC017	150	1733094	1 (1549608178)	stampy	gatk	stampy/gatk	21482		21043	97.9564	0	0	0	439	2.0436	1.6887	0	1.6887	1	0.9796	0.9897	0.0204		21017	97.8354	0	0	0	465	2.1646	1.7887	0	1.7887	1	0.9784	0.9891	0.0216
Escherichia coli	14EC017	150	1733094	1 (1549608178)	stampy	lofreq	stampy/lofreq	21482		21006	97.7842	0	0	0	476	2.2158	1.831	0	1.831	1	0.9778	0.9888	0.0222		21031	97.9006	0	0	0	451	2.0994	1.7349	0	1.7349	1	0.979	0.9894	0.021
Escherichia coli	14EC017	150	1733094	1 (1549608178)	stampy	mpileup	stampy/mpileup	21482		21018	97.8401	0	0	0	464	2.1599	1.7849	0	1.7849	1	0.9784	0.9891	0.0216		21032	97.9052	0	0	0	450	2.0948	1.731	0	1.731	1	0.9791	0.9894	0.0209
Escherichia coli	14EC017	150	1733094	1 (1549608178)	stampy	platypus	stampy/platypus	21482		20898	97.2814	0	0	0	584	2.7186	2.2465	0	2.2465	1	0.9728	0.9862	0.0272		20916	97.3652	0	0	0	566	2.6348	2.1772	0	2.1772	1	0.9737	0.9867	0.0263
Escherichia coli	14EC017	150	1733094	1 (1549608178)	stampy	snver	stampy/snver	21482		21015	97.8261	0	0	0	467	2.1739	1.7964	0	1.7964	1	0.9783	0.989	0.0217		21039	97.9378	0	0	0	443	2.0622	1.7041	0	1.7041	1	0.9794	0.9896	0.0206
Escherichia coli	14EC017	150	1733094	1 (1549608178)	stampy	strelka	stampy/strelka	21482		20984	97.6818	0	0	0	498	2.3182	1.9156	0	1.9156	1	0.9768	0.9883	0.0232		20982	97.6725	0	0	0	500	2.3275	1.9233	0	1.9233	1	0.9767	0.9882	0.0233
Escherichia coli	14EC017	150	1733094	1 (1549608178)	stampy	snvsniffer	stampy/snvsniffer	21482		20794	96.7973	369	369	1.7177	688	3.2027	4.0659	1.4194	2.6465	0.9826	0.968	0.9752	0.032		20856	97.0859	377	377	1.755	626	2.9141	3.8582	1.4502	2.408	0.9822	0.9709	0.9765	0.0291
Escherichia coli	14EC017	150	1733094	1 (1549608178)	stampy	varscan	stampy/varscan	21482		21011	97.8075	0	0	0	471	2.1925	1.8118	0	1.8118	1	0.9781	0.9889	0.0219		21029	97.8913	0	0	0	453	2.1087	1.7425	0	1.7425	1	0.9789	0.9893	0.0211
Escherichia coli	14EC017	150	1733094	2 (1549609053)	bwa-mem	16GT	bwa-mem/16GT	21482		20979	97.6585	0	0	0	503	2.3415	1.9349	0	1.9349	1	0.9766	0.9882	0.0234		20968	97.6073	0	0	0	514	2.3927	1.9772	0	1.9772	1	0.9761	0.9879	0.0239
Escherichia coli	14EC017	150	1733094	2 (1549609053)	bwa-mem	freebayes	bwa-mem/freebayes	21482		21080	98.1287	0	0	0	402	1.8713	1.5464	0	1.5464	1	0.9813	0.9906	0.0187		21084	98.1473	0	0	0	398	1.8527	1.531	0	1.531	1	0.9815	0.9907	0.0185
Escherichia coli	14EC017	150	1733094	2 (1549609053)	bwa-mem	gatk	bwa-mem/gatk	21482		21087	98.1613	0	0	0	395	1.8387	1.5194	0	1.5194	1	0.9816	0.9907	0.0184		21053	98.003	0	0	0	429	1.997	1.6502	0	1.6502	1	0.98	0.9899	0.02
Escherichia coli	14EC017	150	1733094	2 (1549609053)	bwa-mem	lofreq	bwa-mem/lofreq	21482		21014	97.8214	0	0	0	468	2.1786	1.8002	0	1.8002	1	0.9782	0.989	0.0218		21012	97.8121	0	0	0	470	2.1879	1.8079	0	1.8079	1	0.9781	0.9889	0.0219
Escherichia coli	14EC017	150	1733094	2 (1549609053)	bwa-mem	mpileup	bwa-mem/mpileup	21482		21013	97.8168	0	0	0	469	2.1832	1.8041	0	1.8041	1	0.9782	0.989	0.0218		21014	97.8214	0	0	0	468	2.1786	1.8002	0	1.8002	1	0.9782	0.989	0.0218
Escherichia coli	14EC017	150	1733094	2 (1549609053)	bwa-mem	platypus	bwa-mem/platypus	21482		20865	97.1278	0	0	0	617	2.8722	2.3734	0	2.3734	1	0.9713	0.9854	0.0287		20867	97.1371	0	0	0	615	2.8629	2.3657	0	2.3657	1	0.9714	0.9855	0.0286
Escherichia coli	14EC017	150	1733094	2 (1549609053)	bwa-mem	snver	bwa-mem/snver	21482		21041	97.9471	0	0	0	441	2.0529	1.6964	0	1.6964	1	0.9795	0.9896	0.0205		21039	97.9378	0	0	0	443	2.0622	1.7041	0	1.7041	1	0.9794	0.9896	0.0206
Escherichia coli	14EC017	150	1733094	2 (1549609053)	bwa-mem	strelka	bwa-mem/strelka	21482		20997	97.7423	0	0	0	485	2.2577	1.8656	0	1.8656	1	0.9774	0.9886	0.0226		21007	97.7888	0	0	0	475	2.2112	1.8272	0	1.8272	1	0.9779	0.9888	0.0221
Escherichia coli	14EC017	150	1733094	2 (1549609053)	bwa-mem	snvsniffer	bwa-mem/snvsniffer	21482		20852	97.0673	453	453	2.1087	630	2.9327	4.166	1.7425	2.4234	0.9787	0.9707	0.9747	0.0293		20847	97.044	466	466	2.1693	635	2.956	4.2352	1.7926	2.4426	0.9781	0.9704	0.9742	0.0296
Escherichia coli	14EC017	150	1733094	2 (1549609053)	bwa-mem	varscan	bwa-mem/varscan	21482		21026	97.8773	0	0	0	456	2.1227	1.7541	0	1.7541	1	0.9788	0.9893	0.0212		21026	97.8773	0	0	0	456	2.1227	1.7541	0	1.7541	1	0.9788	0.9893	0.0212
Escherichia coli	14EC017	150	1733094	2 (1549609053)	minimap2	16GT	minimap2/16GT	21482		20962	97.5794	0	0	0	520	2.4206	2.0003	0	2.0003	1	0.9758	0.9878	0.0242		20955	97.5468	0	0	0	527	2.4532	2.0272	0	2.0272	1	0.9755	0.9876	0.0245
Escherichia coli	14EC017	150	1733094	2 (1549609053)	minimap2	freebayes	minimap2/freebayes	21482		21085	98.1519	0	0	0	397	1.8481	1.5271	0	1.5271	1	0.9815	0.9907	0.0185		21084	98.1473	0	0	0	398	1.8527	1.531	0	1.531	1	0.9815	0.9907	0.0185
Escherichia coli	14EC017	150	1733094	2 (1549609053)	minimap2	gatk	minimap2/gatk	21482		21048	97.9797	0	0	0	434	2.0203	1.6695	0	1.6695	1	0.9798	0.9898	0.0202		21034	97.9145	0	0	0	448	2.0855	1.7233	0	1.7233	1	0.9791	0.9894	0.0209
Escherichia coli	14EC017	150	1733094	2 (1549609053)	minimap2	lofreq	minimap2/lofreq	21482		21008	97.7935	0	0	0	474	2.2065	1.8233	0	1.8233	1	0.9779	0.9888	0.0221		21011	97.8075	0	0	0	471	2.1925	1.8118	0	1.8118	1	0.9781	0.9889	0.0219
Escherichia coli	14EC017	150	1733094	2 (1549609053)	minimap2	mpileup	minimap2/mpileup	21482		21006	97.7842	0	0	0	476	2.2158	1.831	0	1.831	1	0.9778	0.9888	0.0222		21009	97.7982	0	0	0	473	2.2018	1.8195	0	1.8195	1	0.978	0.9889	0.022
Escherichia coli	14EC017	150	1733094	2 (1549609053)	minimap2	platypus	minimap2/platypus	21482		20888	97.2349	0	0	0	594	2.7651	2.2849	0	2.2849	1	0.9723	0.986	0.0277		20894	97.2628	0	0	0	588	2.7372	2.2619	0	2.2619	1	0.9726	0.9861	0.0274
Escherichia coli	14EC017	150	1733094	2 (1549609053)	minimap2	snver	minimap2/snver	21482		21017	97.8354	0	0	0	465	2.1646	1.7887	0	1.7887	1	0.9784	0.9891	0.0216		21017	97.8354	0	0	0	465	2.1646	1.7887	0	1.7887	1	0.9784	0.9891	0.0216
Escherichia coli	14EC017	150	1733094	2 (1549609053)	minimap2	strelka	minimap2/strelka	21482		20972	97.6259	0	0	0	510	2.3741	1.9618	0	1.9618	1	0.9763	0.988	0.0237		20974	97.6352	0	0	0	508	2.3648	1.9541	0	1.9541	1	0.9764	0.9881	0.0236
Escherichia coli	14EC017	150	1733094	2 (1549609053)	minimap2	snvsniffer	minimap2/snvsniffer	21482		20848	97.0487	449	449	2.0901	634	2.9513	4.166	1.7272	2.4388	0.9789	0.9705	0.9747	0.0295		20831	96.9696	479	479	2.2298	651	3.0304	4.3468	1.8426	2.5042	0.9775	0.9697	0.9736	0.0303
Escherichia coli	14EC017	150	1733094	2 (1549609053)	minimap2	varscan	minimap2/varscan	21482		21033	97.9099	0	0	0	449	2.0901	1.7272	0	1.7272	1	0.9791	0.9894	0.0209		21028	97.8866	0	0	0	454	2.1134	1.7464	0	1.7464	1	0.9789	0.9893	0.0211
Escherichia coli	14EC017	150	1733094	2 (1549609053)	novoalign	16GT	novoalign/16GT	21482		21030	97.8959	0	0	0	452	2.1041	1.7387	0	1.7387	1	0.979	0.9894	0.021		21039	97.9378	0	0	0	443	2.0622	1.7041	0	1.7041	1	0.9794	0.9896	0.0206
Escherichia coli	14EC017	150	1733094	2 (1549609053)	novoalign	freebayes	novoalign/freebayes	21482		21070	98.0821	0	0	0	412	1.9179	1.5848	0	1.5848	1	0.9808	0.9903	0.0192		21072	98.0914	0	0	0	410	1.9086	1.5771	0	1.5771	1	0.9809	0.9904	0.0191
Escherichia coli	14EC017	150	1733094	2 (1549609053)	novoalign	gatk	novoalign/gatk	21482		21088	98.1659	0	0	0	394	1.8341	1.5156	0	1.5156	1	0.9817	0.9908	0.0183		21050	97.989	0	0	0	432	2.011	1.6618	0	1.6618	1	0.9799	0.9898	0.0201
Escherichia coli	14EC017	150	1733094	2 (1549609053)	novoalign	lofreq	novoalign/lofreq	21482		21039	97.9378	0	0	0	443	2.0622	1.7041	0	1.7041	1	0.9794	0.9896	0.0206		21042	97.9518	0	0	0	440	2.0482	1.6925	0	1.6925	1	0.9795	0.9896	0.0205
Escherichia coli	14EC017	150	1733094	2 (1549609053)	novoalign	mpileup	novoalign/mpileup	21482		21044	97.9611	0	0	0	438	2.0389	1.6848	0	1.6848	1	0.9796	0.9897	0.0204		21047	97.975	0	0	0	435	2.025	1.6733	0	1.6733	1	0.9798	0.9898	0.0202
Escherichia coli	14EC017	150	1733094	2 (1549609053)	novoalign	platypus	novoalign/platypus	21482		20991	97.7144	0	0	0	491	2.2856	1.8887	0	1.8887	1	0.9771	0.9884	0.0229		20996	97.7376	0	0	0	486	2.2624	1.8695	0	1.8695	1	0.9774	0.9886	0.0226
Escherichia coli	14EC017	150	1733094	2 (1549609053)	novoalign	snver	novoalign/snver	21482		21033	97.9099	0	0	0	449	2.0901	1.7272	0	1.7272	1	0.9791	0.9894	0.0209		21034	97.9145	0	0	0	448	2.0855	1.7233	0	1.7233	1	0.9791	0.9894	0.0209
Escherichia coli	14EC017	150	1733094	2 (1549609053)	novoalign	strelka	novoalign/strelka	21482		21030	97.8959	0	0	0	452	2.1041	1.7387	0	1.7387	1	0.979	0.9894	0.021		21032	97.9052	0	0	0	450	2.0948	1.731	0	1.731	1	0.9791	0.9894	0.0209
Escherichia coli	14EC017	150	1733094	2 (1549609053)	novoalign	snvsniffer	novoalign/snvsniffer	21482		20705	96.383	0	0	0	777	3.617	2.9889	0	2.9889	1	0.9638	0.9816	0.0362		20701	96.3644	0	0	0	781	3.6356	3.0043	0	3.0043	1	0.9636	0.9815	0.0364
Escherichia coli	14EC017	150	1733094	2 (1549609053)	novoalign	varscan	novoalign/varscan	21482		21023	97.8633	0	0	0	459	2.1367	1.7656	0	1.7656	1	0.9786	0.9892	0.0214		21020	97.8494	0	0	0	462	2.1506	1.7772	0	1.7772	1	0.9785	0.9891	0.0215
Escherichia coli	14EC017	150	1733094	2 (1549609053)	snippy	snippy	snippy/snippy	21482		20812	96.8811	0	0	0	670	3.1189	2.5773	0	2.5773	1	0.9688	0.9842	0.0312		20797	96.8113	0	0	0	685	3.1887	2.635	0	2.635	1	0.9681	0.9838	0.0319
Escherichia coli	14EC017	150	1733094	2 (1549609053)	stampy	16GT	stampy/16GT	21482		20974	97.6352	0	0	0	508	2.3648	1.9541	0	1.9541	1	0.9764	0.9881	0.0236		20974	97.6352	0	0	0	508	2.3648	1.9541	0	1.9541	1	0.9764	0.9881	0.0236
Escherichia coli	14EC017	150	1733094	2 (1549609053)	stampy	freebayes	stampy/freebayes	21482		21034	97.9145	3	0	0.014	448	2.0855	1.7349	0.0115	1.7233	0.9999	0.9791	0.9894	0.0209		21046	97.9704	11	0	0.0512	436	2.0296	1.7195	0.0423	1.6772	0.9995	0.9797	0.9895	0.0203
Escherichia coli	14EC017	150	1733094	2 (1549609053)	stampy	gatk	stampy/gatk	21482		21058	98.0263	0	0	0	424	1.9737	1.631	0	1.631	1	0.9803	0.9901	0.0197		21024	97.868	0	0	0	458	2.132	1.7618	0	1.7618	1	0.9787	0.9892	0.0213
Escherichia coli	14EC017	150	1733094	2 (1549609053)	stampy	lofreq	stampy/lofreq	21482		20990	97.7097	0	0	0	492	2.2903	1.8926	0	1.8926	1	0.9771	0.9884	0.0229		21017	97.8354	0	0	0	465	2.1646	1.7887	0	1.7887	1	0.9784	0.9891	0.0216
Escherichia coli	14EC017	150	1733094	2 (1549609053)	stampy	mpileup	stampy/mpileup	21482		21005	97.7795	0	0	0	477	2.2205	1.8349	0	1.8349	1	0.9778	0.9888	0.0222		21018	97.8401	0	0	0	464	2.1599	1.7849	0	1.7849	1	0.9784	0.9891	0.0216
Escherichia coli	14EC017	150	1733094	2 (1549609053)	stampy	platypus	stampy/platypus	21482		20879	97.193	0	0	0	603	2.807	2.3196	0	2.3196	1	0.9719	0.9857	0.0281		20911	97.342	0	0	0	571	2.658	2.1965	0	2.1965	1	0.9734	0.9865	0.0266
Escherichia coli	14EC017	150	1733094	2 (1549609053)	stampy	snver	stampy/snver	21482		21018	97.8401	0	0	0	464	2.1599	1.7849	0	1.7849	1	0.9784	0.9891	0.0216		21037	97.9285	0	0	0	445	2.0715	1.7118	0	1.7118	1	0.9793	0.9895	0.0207
Escherichia coli	14EC017	150	1733094	2 (1549609053)	stampy	strelka	stampy/strelka	21482		20978	97.6538	0	0	0	504	2.3462	1.9387	0	1.9387	1	0.9765	0.9881	0.0235		20998	97.747	0	0	0	484	2.253	1.8618	0	1.8618	1	0.9775	0.9886	0.0225
Escherichia coli	14EC017	150	1733094	2 (1549609053)	stampy	snvsniffer	stampy/snvsniffer	21482		20795	96.802	345	345	1.606	687	3.198	3.9698	1.3271	2.6427	0.9837	0.968	0.9758	0.032		20845	97.0347	386	386	1.7969	637	2.9653	3.9352	1.4848	2.4503	0.9818	0.9703	0.976	0.0297
Escherichia coli	14EC017	150	1733094	2 (1549609053)	stampy	varscan	stampy/varscan	21482		21004	97.7749	0	0	0	478	2.2251	1.8387	0	1.8387	1	0.9777	0.9887	0.0223		21018	97.8401	0	0	0	464	2.1599	1.7849	0	1.7849	1	0.9784	0.9891	0.0216
Escherichia coli	14EC017	150	1733094	3 (1549609343)	bwa-mem	16GT	bwa-mem/16GT	21482		20972	97.6259	0	0	0	510	2.3741	1.9618	0	1.9618	1	0.9763	0.988	0.0237		20981	97.6678	0	0	0	501	2.3322	1.9272	0	1.9272	1	0.9767	0.9882	0.0233
Escherichia coli	14EC017	150	1733094	3 (1549609343)	bwa-mem	freebayes	bwa-mem/freebayes	21482		21080	98.1287	0	0	0	402	1.8713	1.5464	0	1.5464	1	0.9813	0.9906	0.0187		21082	98.138	0	0	0	400	1.862	1.5387	0	1.5387	1	0.9814	0.9906	0.0186
Escherichia coli	14EC017	150	1733094	3 (1549609343)	bwa-mem	gatk	bwa-mem/gatk	21482		21070	98.0821	0	0	0	412	1.9179	1.5848	0	1.5848	1	0.9808	0.9903	0.0192		21056	98.0169	1	1	0.0047	426	1.9831	1.6425	0.0038	1.6387	1	0.9802	0.99	0.0198
Escherichia coli	14EC017	150	1733094	3 (1549609343)	bwa-mem	lofreq	bwa-mem/lofreq	21482		21017	97.8354	0	0	0	465	2.1646	1.7887	0	1.7887	1	0.9784	0.9891	0.0216		21021	97.854	0	0	0	461	2.146	1.7733	0	1.7733	1	0.9785	0.9891	0.0215
Escherichia coli	14EC017	150	1733094	3 (1549609343)	bwa-mem	mpileup	bwa-mem/mpileup	21482		21016	97.8307	0	0	0	466	2.1693	1.7926	0	1.7926	1	0.9783	0.989	0.0217		21023	97.8633	0	0	0	459	2.1367	1.7656	0	1.7656	1	0.9786	0.9892	0.0214
Escherichia coli	14EC017	150	1733094	3 (1549609343)	bwa-mem	platypus	bwa-mem/platypus	21482		20867	97.1371	0	0	0	615	2.8629	2.3657	0	2.3657	1	0.9714	0.9855	0.0286		20867	97.1371	0	0	0	615	2.8629	2.3657	0	2.3657	1	0.9714	0.9855	0.0286
Escherichia coli	14EC017	150	1733094	3 (1549609343)	bwa-mem	snver	bwa-mem/snver	21482		21044	97.9611	0	0	0	438	2.0389	1.6848	0	1.6848	1	0.9796	0.9897	0.0204		21037	97.9285	0	0	0	445	2.0715	1.7118	0	1.7118	1	0.9793	0.9895	0.0207
Escherichia coli	14EC017	150	1733094	3 (1549609343)	bwa-mem	strelka	bwa-mem/strelka	21482		21007	97.7888	0	0	0	475	2.2112	1.8272	0	1.8272	1	0.9779	0.9888	0.0221		20986	97.6911	0	0	0	496	2.3089	1.908	0	1.908	1	0.9769	0.9883	0.0231
Escherichia coli	14EC017	150	1733094	3 (1549609343)	bwa-mem	snvsniffer	bwa-mem/snvsniffer	21482		20848	97.0487	460	460	2.1413	634	2.9513	4.2083	1.7695	2.4388	0.9784	0.9705	0.9744	0.0295		20865	97.1278	459	459	2.1367	617	2.8722	4.139	1.7656	2.3734	0.9785	0.9713	0.9749	0.0287
Escherichia coli	14EC017	150	1733094	3 (1549609343)	bwa-mem	varscan	bwa-mem/varscan	21482		21030	97.8959	0	0	0	452	2.1041	1.7387	0	1.7387	1	0.979	0.9894	0.021		21028	97.8866	0	0	0	454	2.1134	1.7464	0	1.7464	1	0.9789	0.9893	0.0211
Escherichia coli	14EC017	150	1733094	3 (1549609343)	minimap2	16GT	minimap2/16GT	21482		20978	97.6538	0	0	0	504	2.3462	1.9387	0	1.9387	1	0.9765	0.9881	0.0235		20956	97.5514	0	0	0	526	2.4486	2.0234	0	2.0234	1	0.9755	0.9876	0.0245
Escherichia coli	14EC017	150	1733094	3 (1549609343)	minimap2	freebayes	minimap2/freebayes	21482		21091	98.1799	0	0	0	391	1.8201	1.5041	0	1.5041	1	0.9818	0.9908	0.0182		21091	98.1799	0	0	0	391	1.8201	1.5041	0	1.5041	1	0.9818	0.9908	0.0182
Escherichia coli	14EC017	150	1733094	3 (1549609343)	minimap2	gatk	minimap2/gatk	21482		21028	97.8866	0	0	0	454	2.1134	1.7464	0	1.7464	1	0.9789	0.9893	0.0211		21023	97.8633	1	1	0.0047	459	2.1367	1.7695	0.0038	1.7656	1	0.9786	0.9892	0.0214
Escherichia coli	14EC017	150	1733094	3 (1549609343)	minimap2	lofreq	minimap2/lofreq	21482		21021	97.854	0	0	0	461	2.146	1.7733	0	1.7733	1	0.9785	0.9891	0.0215		21013	97.8168	0	0	0	469	2.1832	1.8041	0	1.8041	1	0.9782	0.989	0.0218
Escherichia coli	14EC017	150	1733094	3 (1549609343)	minimap2	mpileup	minimap2/mpileup	21482		21023	97.8633	0	0	0	459	2.1367	1.7656	0	1.7656	1	0.9786	0.9892	0.0214		21010	97.8028	0	0	0	472	2.1972	1.8156	0	1.8156	1	0.978	0.9889	0.022
Escherichia coli	14EC017	150	1733094	3 (1549609343)	minimap2	platypus	minimap2/platypus	21482		20892	97.2535	0	0	0	590	2.7465	2.2695	0	2.2695	1	0.9725	0.9861	0.0275		20898	97.2814	0	0	0	584	2.7186	2.2465	0	2.2465	1	0.9728	0.9862	0.0272
Escherichia coli	14EC017	150	1733094	3 (1549609343)	minimap2	snver	minimap2/snver	21482		21019	97.8447	0	0	0	463	2.1553	1.781	0	1.781	1	0.9784	0.9891	0.0216		21011	97.8075	0	0	0	471	2.1925	1.8118	0	1.8118	1	0.9781	0.9889	0.0219
Escherichia coli	14EC017	150	1733094	3 (1549609343)	minimap2	strelka	minimap2/strelka	21482		20973	97.6306	0	0	0	509	2.3694	1.958	0	1.958	1	0.9763	0.988	0.0237		20956	97.5514	0	0	0	526	2.4486	2.0234	0	2.0234	1	0.9755	0.9876	0.0245
Escherichia coli	14EC017	150	1733094	3 (1549609343)	minimap2	snvsniffer	minimap2/snvsniffer	21482		20834	96.9835	452	452	2.1041	648	3.0165	4.2314	1.7387	2.4927	0.9788	0.9698	0.9743	0.0302		20863	97.1185	482	482	2.2437	619	2.8815	4.2352	1.8541	2.3811	0.9774	0.9712	0.9743	0.0288
Escherichia coli	14EC017	150	1733094	3 (1549609343)	minimap2	varscan	minimap2/varscan	21482		21033	97.9099	0	0	0	449	2.0901	1.7272	0	1.7272	1	0.9791	0.9894	0.0209		21036	97.9238	0	0	0	446	2.0762	1.7156	0	1.7156	1	0.9792	0.9895	0.0208
Escherichia coli	14EC017	150	1733094	3 (1549609343)	novoalign	16GT	novoalign/16GT	21482		21028	97.8866	0	0	0	454	2.1134	1.7464	0	1.7464	1	0.9789	0.9893	0.0211		21036	97.9238	0	0	0	446	2.0762	1.7156	0	1.7156	1	0.9792	0.9895	0.0208
Escherichia coli	14EC017	150	1733094	3 (1549609343)	novoalign	freebayes	novoalign/freebayes	21482		21069	98.0775	0	0	0	413	1.9225	1.5887	0	1.5887	1	0.9808	0.9903	0.0192		21073	98.0961	0	0	0	409	1.9039	1.5733	0	1.5733	1	0.981	0.9904	0.019
Escherichia coli	14EC017	150	1733094	3 (1549609343)	novoalign	gatk	novoalign/gatk	21482		21083	98.1426	0	0	0	399	1.8574	1.5348	0	1.5348	1	0.9814	0.9906	0.0186		21049	97.9844	1	1	0.0047	433	2.0156	1.6695	0.0038	1.6656	1	0.9798	0.9898	0.0202
Escherichia coli	14EC017	150	1733094	3 (1549609343)	novoalign	lofreq	novoalign/lofreq	21482		21036	97.9238	0	0	0	446	2.0762	1.7156	0	1.7156	1	0.9792	0.9895	0.0208		21042	97.9518	0	0	0	440	2.0482	1.6925	0	1.6925	1	0.9795	0.9896	0.0205
Escherichia coli	14EC017	150	1733094	3 (1549609343)	novoalign	mpileup	novoalign/mpileup	21482		21039	97.9378	0	0	0	443	2.0622	1.7041	0	1.7041	1	0.9794	0.9896	0.0206		21044	97.9611	0	0	0	438	2.0389	1.6848	0	1.6848	1	0.9796	0.9897	0.0204
Escherichia coli	14EC017	150	1733094	3 (1549609343)	novoalign	platypus	novoalign/platypus	21482		20993	97.7237	0	0	0	489	2.2763	1.881	0	1.881	1	0.9772	0.9885	0.0228		20996	97.7376	0	0	0	486	2.2624	1.8695	0	1.8695	1	0.9774	0.9886	0.0226
Escherichia coli	14EC017	150	1733094	3 (1549609343)	novoalign	snver	novoalign/snver	21482		21033	97.9099	0	0	0	449	2.0901	1.7272	0	1.7272	1	0.9791	0.9894	0.0209		21038	97.9332	0	0	0	444	2.0668	1.7079	0	1.7079	1	0.9793	0.9895	0.0207
Escherichia coli	14EC017	150	1733094	3 (1549609343)	novoalign	strelka	novoalign/strelka	21482		21028	97.8866	0	0	0	454	2.1134	1.7464	0	1.7464	1	0.9789	0.9893	0.0211		21031	97.9006	0	0	0	451	2.0994	1.7349	0	1.7349	1	0.979	0.9894	0.021
Escherichia coli	14EC017	150	1733094	3 (1549609343)	novoalign	snvsniffer	novoalign/snvsniffer	21482		20706	96.3877	0	0	0	776	3.6123	2.985	0	2.985	1	0.9639	0.9816	0.0361		20702	96.3691	0	0	0	780	3.6309	3.0004	0	3.0004	1	0.9637	0.9815	0.0363
Escherichia coli	14EC017	150	1733094	3 (1549609343)	novoalign	varscan	novoalign/varscan	21482		21021	97.854	0	0	0	461	2.146	1.7733	0	1.7733	1	0.9785	0.9891	0.0215		21025	97.8726	0	0	0	457	2.1274	1.7579	0	1.7579	1	0.9787	0.9892	0.0213
Escherichia coli	14EC017	150	1733094	3 (1549609343)	snippy	snippy	snippy/snippy	21482		20813	96.8858	0	0	0	669	3.1142	2.5734	0	2.5734	1	0.9689	0.9842	0.0311		20801	96.8299	0	0	0	681	3.1701	2.6196	0	2.6196	1	0.9683	0.9839	0.0317
Escherichia coli	14EC017	150	1733094	3 (1549609343)	stampy	16GT	stampy/16GT	21482		20978	97.6538	0	0	0	504	2.3462	1.9387	0	1.9387	1	0.9765	0.9881	0.0235		20998	97.747	0	0	0	484	2.253	1.8618	0	1.8618	1	0.9775	0.9886	0.0225
Escherichia coli	14EC017	150	1733094	3 (1549609343)	stampy	freebayes	stampy/freebayes	21482		21063	98.0495	1	0	0.0047	419	1.9505	1.6156	0.0038	1.6118	1	0.9805	0.9902	0.0195		21060	98.0356	16	0	0.0745	422	1.9644	1.6848	0.0615	1.6233	0.9992	0.9804	0.9897	0.0196
Escherichia coli	14EC017	150	1733094	3 (1549609343)	stampy	gatk	stampy/gatk	21482		21040	97.9425	0	0	0	442	2.0575	1.7002	0	1.7002	1	0.9794	0.9896	0.0206		21024	97.868	1	1	0.0047	458	2.132	1.7656	0.0038	1.7618	1	0.9787	0.9892	0.0213
Escherichia coli	14EC017	150	1733094	3 (1549609343)	stampy	lofreq	stampy/lofreq	21482		21010	97.8028	0	0	0	472	2.1972	1.8156	0	1.8156	1	0.978	0.9889	0.022		21036	97.9238	0	0	0	446	2.0762	1.7156	0	1.7156	1	0.9792	0.9895	0.0208
Escherichia coli	14EC017	150	1733094	3 (1549609343)	stampy	mpileup	stampy/mpileup	21482		21026	97.8773	0	0	0	456	2.1227	1.7541	0	1.7541	1	0.9788	0.9893	0.0212		21035	97.9192	0	0	0	447	2.0808	1.7195	0	1.7195	1	0.9792	0.9895	0.0208
Escherichia coli	14EC017	150	1733094	3 (1549609343)	stampy	platypus	stampy/platypus	21482		20893	97.2582	0	0	0	589	2.7418	2.2657	0	2.2657	1	0.9726	0.9861	0.0274		20916	97.3652	0	0	0	566	2.6348	2.1772	0	2.1772	1	0.9737	0.9867	0.0263
Escherichia coli	14EC017	150	1733094	3 (1549609343)	stampy	snver	stampy/snver	21482		21020	97.8494	0	0	0	462	2.1506	1.7772	0	1.7772	1	0.9785	0.9891	0.0215		21032	97.9052	0	0	0	450	2.0948	1.731	0	1.731	1	0.9791	0.9894	0.0209
Escherichia coli	14EC017	150	1733094	3 (1549609343)	stampy	strelka	stampy/strelka	21482		20985	97.6864	0	0	0	497	2.3136	1.9118	0	1.9118	1	0.9769	0.9883	0.0231		20978	97.6538	0	0	0	504	2.3462	1.9387	0	1.9387	1	0.9765	0.9881	0.0235
Escherichia coli	14EC017	150	1733094	3 (1549609343)	stampy	snvsniffer	stampy/snvsniffer	21482		20777	96.7182	354	354	1.6479	705	3.2818	4.0736	1.3617	2.7119	0.9832	0.9672	0.9751	0.0328		20857	97.0906	374	374	1.741	625	2.9094	3.8428	1.4387	2.4042	0.9824	0.9709	0.9766	0.0291
Escherichia coli	14EC017	150	1733094	3 (1549609343)	stampy	varscan	stampy/varscan	21482		21026	97.8773	0	0	0	456	2.1227	1.7541	0	1.7541	1	0.9788	0.9893	0.0212		21034	97.9145	0	0	0	448	2.0855	1.7233	0	1.7233	1	0.9791	0.9894	0.0209
Escherichia coli	14EC017	300	866547	1 (1549610767)	bwa-mem	16GT	bwa-mem/16GT	21482		21158	98.4918	0	0	0	324	1.5082	1.2463	0	1.2463	1	0.9849	0.9924	0.0151		21141	98.4126	0	0	0	341	1.5874	1.3117	0	1.3117	1	0.9841	0.992	0.0159
Escherichia coli	14EC017	300	866547	1 (1549610767)	bwa-mem	freebayes	bwa-mem/freebayes	21482		21266	98.9945	0	0	0	216	1.0055	0.8309	0	0.8309	1	0.9899	0.9949	0.0101		21260	98.9666	0	0	0	222	1.0334	0.854	0	0.854	1	0.9897	0.9948	0.0103
Escherichia coli	14EC017	300	866547	1 (1549610767)	bwa-mem	gatk	bwa-mem/gatk	21482		21234	98.8455	0	0	0	248	1.1545	0.954	0	0.954	1	0.9885	0.9942	0.0115		21217	98.7664	2	2	0.0093	265	1.2336	1.0271	0.0077	1.0194	0.9999	0.9877	0.9938	0.0123
Escherichia coli	14EC017	300	866547	1 (1549610767)	bwa-mem	lofreq	bwa-mem/lofreq	21482		21201	98.6919	0	0	0	281	1.3081	1.0809	0	1.0809	1	0.9869	0.9934	0.0131		21197	98.6733	0	0	0	285	1.3267	1.0963	0	1.0963	1	0.9867	0.9933	0.0133
Escherichia coli	14EC017	300	866547	1 (1549610767)	bwa-mem	mpileup	bwa-mem/mpileup	21482		21205	98.7105	0	0	0	277	1.2895	1.0655	0	1.0655	1	0.9871	0.9935	0.0129		21205	98.7105	0	0	0	277	1.2895	1.0655	0	1.0655	1	0.9871	0.9935	0.0129
Escherichia coli	14EC017	300	866547	1 (1549610767)	bwa-mem	platypus	bwa-mem/platypus	21482		21033	97.9099	0	0	0	449	2.0901	1.7272	0	1.7272	1	0.9791	0.9894	0.0209		21029	97.8913	0	0	0	453	2.1087	1.7425	0	1.7425	1	0.9789	0.9893	0.0211
Escherichia coli	14EC017	300	866547	1 (1549610767)	bwa-mem	snver	bwa-mem/snver	21482		21239	98.8688	0	0	0	243	1.1312	0.9347	0	0.9347	1	0.9887	0.9943	0.0113		21237	98.8595	0	0	0	245	1.1405	0.9424	0	0.9424	1	0.9886	0.9943	0.0114
Escherichia coli	14EC017	300	866547	1 (1549610767)	bwa-mem	strelka	bwa-mem/strelka	21482		21207	98.7199	0	0	0	275	1.2801	1.0578	0	1.0578	1	0.9872	0.9936	0.0128		21194	98.6593	0	0	0	288	1.3407	1.1078	0	1.1078	1	0.9866	0.9933	0.0134
Escherichia coli	14EC017	300	866547	1 (1549610767)	bwa-mem	snvsniffer	bwa-mem/snvsniffer	21482		20912	97.3466	235	235	1.0939	570	2.6534	3.0966	0.904	2.1926	0.9889	0.9735	0.9811	0.0265		20918	97.3745	271	271	1.2615	564	2.6255	3.212	1.0425	2.1695	0.9872	0.9737	0.9804	0.0263
Escherichia coli	14EC017	300	866547	1 (1549610767)	bwa-mem	varscan	bwa-mem/varscan	21482		21219	98.7757	0	0	0	263	1.2243	1.0117	0	1.0117	1	0.9878	0.9939	0.0122		21219	98.7757	0	0	0	263	1.2243	1.0117	0	1.0117	1	0.9878	0.9939	0.0122
Escherichia coli	14EC017	300	866547	1 (1549610767)	minimap2	16GT	minimap2/16GT	21482		21134	98.38	0	0	0	348	1.62	1.3386	0	1.3386	1	0.9838	0.9918	0.0162		21141	98.4126	0	0	0	341	1.5874	1.3117	0	1.3117	1	0.9841	0.992	0.0159
Escherichia coli	14EC017	300	866547	1 (1549610767)	minimap2	freebayes	minimap2/freebayes	21482		21260	98.9666	0	0	0	222	1.0334	0.854	0	0.854	1	0.9897	0.9948	0.0103		21260	98.9666	0	0	0	222	1.0334	0.854	0	0.854	1	0.9897	0.9948	0.0103
Escherichia coli	14EC017	300	866547	1 (1549610767)	minimap2	gatk	minimap2/gatk	21482		21206	98.7152	0	0	0	276	1.2848	1.0617	0	1.0617	1	0.9872	0.9936	0.0128		21187	98.6268	2	2	0.0093	295	1.3732	1.1425	0.0077	1.1348	0.9999	0.9863	0.9931	0.0137
Escherichia coli	14EC017	300	866547	1 (1549610767)	minimap2	lofreq	minimap2/lofreq	21482		21189	98.6361	0	0	0	293	1.3639	1.1271	0	1.1271	1	0.9864	0.9932	0.0136		21196	98.6687	0	0	0	286	1.3313	1.1002	0	1.1002	1	0.9867	0.9933	0.0133
Escherichia coli	14EC017	300	866547	1 (1549610767)	minimap2	mpileup	minimap2/mpileup	21482		21190	98.6407	0	0	0	292	1.3593	1.1232	0	1.1232	1	0.9864	0.9932	0.0136		21201	98.6919	0	0	0	281	1.3081	1.0809	0	1.0809	1	0.9869	0.9934	0.0131
Escherichia coli	14EC017	300	866547	1 (1549610767)	minimap2	platypus	minimap2/platypus	21482		21058	98.0263	0	0	0	424	1.9737	1.631	0	1.631	1	0.9803	0.9901	0.0197		21062	98.0449	0	0	0	420	1.9551	1.6156	0	1.6156	1	0.9804	0.9901	0.0196
Escherichia coli	14EC017	300	866547	1 (1549610767)	minimap2	snver	minimap2/snver	21482		21201	98.6919	0	0	0	281	1.3081	1.0809	0	1.0809	1	0.9869	0.9934	0.0131		21209	98.7292	0	0	0	273	1.2708	1.0501	0	1.0501	1	0.9873	0.9936	0.0127
Escherichia coli	14EC017	300	866547	1 (1549610767)	minimap2	strelka	minimap2/strelka	21482		21164	98.5197	0	0	0	318	1.4803	1.2232	0	1.2232	1	0.9852	0.9925	0.0148		21156	98.4825	0	0	0	326	1.5175	1.254	0	1.254	1	0.9848	0.9923	0.0152
Escherichia coli	14EC017	300	866547	1 (1549610767)	minimap2	snvsniffer	minimap2/snvsniffer	21482		20901	97.2954	252	252	1.1731	581	2.7046	3.2043	0.9694	2.2349	0.9881	0.973	0.9805	0.027		20901	97.2954	272	272	1.2662	581	2.7046	3.2812	1.0463	2.2349	0.9872	0.973	0.98	0.027
Escherichia coli	14EC017	300	866547	1 (1549610767)	minimap2	varscan	minimap2/varscan	21482		21218	98.7711	0	0	0	264	1.2289	1.0155	0	1.0155	1	0.9877	0.9938	0.0123		21219	98.7757	0	0	0	263	1.2243	1.0117	0	1.0117	1	0.9878	0.9939	0.0122
Escherichia coli	14EC017	300	866547	1 (1549610767)	novoalign	16GT	novoalign/16GT	21482		21231	98.8316	0	0	0	251	1.1684	0.9655	0	0.9655	1	0.9883	0.9941	0.0117		21227	98.813	0	0	0	255	1.187	0.9809	0	0.9809	1	0.9881	0.994	0.0119
Escherichia coli	14EC017	300	866547	1 (1549610767)	novoalign	freebayes	novoalign/freebayes	21482		21256	98.948	0	0	0	226	1.052	0.8694	0	0.8694	1	0.9895	0.9947	0.0105		21250	98.92	0	0	0	232	1.08	0.8924	0	0.8924	1	0.9892	0.9946	0.0108
Escherichia coli	14EC017	300	866547	1 (1549610767)	novoalign	gatk	novoalign/gatk	21482		21249	98.9154	0	0	0	233	1.0846	0.8963	0	0.8963	1	0.9892	0.9946	0.0108		21216	98.7618	3	3	0.014	266	1.2382	1.0348	0.0115	1.0232	0.9999	0.9876	0.9937	0.0124
Escherichia coli	14EC017	300	866547	1 (1549610767)	novoalign	lofreq	novoalign/lofreq	21482		21231	98.8316	0	0	0	251	1.1684	0.9655	0	0.9655	1	0.9883	0.9941	0.0117		21232	98.8362	0	0	0	250	1.1638	0.9617	0	0.9617	1	0.9884	0.9942	0.0116
Escherichia coli	14EC017	300	866547	1 (1549610767)	novoalign	mpileup	novoalign/mpileup	21482		21242	98.8828	0	0	0	240	1.1172	0.9232	0	0.9232	1	0.9888	0.9944	0.0112		21232	98.8362	0	0	0	250	1.1638	0.9617	0	0.9617	1	0.9884	0.9942	0.0116
Escherichia coli	14EC017	300	866547	1 (1549610767)	novoalign	platypus	novoalign/platypus	21482		21227	98.813	0	0	0	255	1.187	0.9809	0	0.9809	1	0.9881	0.994	0.0119		21224	98.799	0	0	0	258	1.201	0.9924	0	0.9924	1	0.988	0.994	0.012
Escherichia coli	14EC017	300	866547	1 (1549610767)	novoalign	snver	novoalign/snver	21482		21232	98.8362	0	0	0	250	1.1638	0.9617	0	0.9617	1	0.9884	0.9942	0.0116		21230	98.8269	0	0	0	252	1.1731	0.9694	0	0.9694	1	0.9883	0.9941	0.0117
Escherichia coli	14EC017	300	866547	1 (1549610767)	novoalign	strelka	novoalign/strelka	21482		21215	98.7571	0	0	0	267	1.2429	1.0271	0	1.0271	1	0.9876	0.9938	0.0124		21205	98.7105	0	0	0	277	1.2895	1.0655	0	1.0655	1	0.9871	0.9935	0.0129
Escherichia coli	14EC017	300	866547	1 (1549610767)	novoalign	snvsniffer	novoalign/snvsniffer	21482		20858	97.0952	0	0	0	624	2.9048	2.4003	0	2.4003	1	0.971	0.9853	0.029		20853	97.072	0	0	0	629	2.928	2.4196	0	2.4196	1	0.9707	0.9851	0.0293
Escherichia coli	14EC017	300	866547	1 (1549610767)	novoalign	varscan	novoalign/varscan	21482		21214	98.7524	0	0	0	268	1.2476	1.0309	0	1.0309	1	0.9875	0.9937	0.0125		21213	98.7478	0	0	0	269	1.2522	1.0348	0	1.0348	1	0.9875	0.9937	0.0125
Escherichia coli	14EC017	300	866547	1 (1549610767)	snippy	snippy	snippy/snippy	21482		21013	97.8168	0	0	0	469	2.1832	1.8041	0	1.8041	1	0.9782	0.989	0.0218		21015	97.8261	0	0	0	467	2.1739	1.7964	0	1.7964	1	0.9783	0.989	0.0217
Escherichia coli	14EC017	300	866547	1 (1549610767)	stampy	16GT	stampy/16GT	21482		21135	98.3847	0	0	0	347	1.6153	1.3348	0	1.3348	1	0.9838	0.9918	0.0162		21162	98.5104	0	0	0	320	1.4896	1.2309	0	1.2309	1	0.9851	0.9925	0.0149
Escherichia coli	14EC017	300	866547	1 (1549610767)	stampy	freebayes	stampy/freebayes	21482		21229	98.8223	0	0	0	253	1.1777	0.9732	0	0.9732	1	0.9882	0.9941	0.0118		21227	98.813	1	0	0.0047	255	1.187	0.9848	0.0038	0.9809	1	0.9881	0.994	0.0119
Escherichia coli	14EC017	300	866547	1 (1549610767)	stampy	gatk	stampy/gatk	21482		21227	98.813	0	0	0	255	1.187	0.9809	0	0.9809	1	0.9881	0.994	0.0119		21209	98.7292	3	3	0.014	273	1.2708	1.0617	0.0115	1.0501	0.9999	0.9873	0.9936	0.0127
Escherichia coli	14EC017	300	866547	1 (1549610767)	stampy	lofreq	stampy/lofreq	21482		21169	98.543	0	0	0	313	1.457	1.204	0	1.204	1	0.9854	0.9926	0.0146		21206	98.7152	0	0	0	276	1.2848	1.0617	0	1.0617	1	0.9872	0.9936	0.0128
Escherichia coli	14EC017	300	866547	1 (1549610767)	stampy	mpileup	stampy/mpileup	21482		21188	98.6314	0	0	0	294	1.3686	1.1309	0	1.1309	1	0.9863	0.9931	0.0137		21209	98.7292	0	0	0	273	1.2708	1.0501	0	1.0501	1	0.9873	0.9936	0.0127
Escherichia coli	14EC017	300	866547	1 (1549610767)	stampy	platypus	stampy/platypus	21482		21153	98.4685	0	0	0	329	1.5315	1.2656	0	1.2656	1	0.9847	0.9923	0.0153		21188	98.6314	0	0	0	294	1.3686	1.1309	0	1.1309	1	0.9863	0.9931	0.0137
Escherichia coli	14EC017	300	866547	1 (1549610767)	stampy	snver	stampy/snver	21482		21219	98.7757	0	0	0	263	1.2243	1.0117	0	1.0117	1	0.9878	0.9939	0.0122		21238	98.8642	0	0	0	244	1.1358	0.9386	0	0.9386	1	0.9886	0.9943	0.0114
Escherichia coli	14EC017	300	866547	1 (1549610767)	stampy	strelka	stampy/strelka	21482		21194	98.6593	0	0	0	288	1.3407	1.1078	0	1.1078	1	0.9866	0.9933	0.0134		21195	98.664	0	0	0	287	1.336	1.104	0	1.104	1	0.9866	0.9933	0.0134
Escherichia coli	14EC017	300	866547	1 (1549610767)	stampy	snvsniffer	stampy/snvsniffer	21482		20879	97.193	206	206	0.9589	603	2.807	3.112	0.7924	2.3196	0.9902	0.9719	0.981	0.0281		20910	97.3373	222	222	1.0334	572	2.6627	3.0543	0.854	2.2003	0.9895	0.9734	0.9814	0.0266
Escherichia coli	14EC017	300	866547	1 (1549610767)	stampy	varscan	stampy/varscan	21482		21183	98.6081	0	0	0	299	1.3919	1.1502	0	1.1502	1	0.9861	0.993	0.0139		21206	98.7152	0	0	0	276	1.2848	1.0617	0	1.0617	1	0.9872	0.9936	0.0128
Escherichia coli	14EC017	300	866547	2 (1549611572)	bwa-mem	16GT	bwa-mem/16GT	21482		21158	98.4918	0	0	0	324	1.5082	1.2463	0	1.2463	1	0.9849	0.9924	0.0151		21151	98.4592	0	0	0	331	1.5408	1.2733	0	1.2733	1	0.9846	0.9922	0.0154
Escherichia coli	14EC017	300	866547	2 (1549611572)	bwa-mem	freebayes	bwa-mem/freebayes	21482		21262	98.9759	0	0	0	220	1.0241	0.8463	0	0.8463	1	0.9898	0.9949	0.0102		21265	98.9899	0	0	0	217	1.0101	0.8347	0	0.8347	1	0.9899	0.9949	0.0101
Escherichia coli	14EC017	300	866547	2 (1549611572)	bwa-mem	gatk	bwa-mem/gatk	21482		21235	98.8502	1	1	0.0047	247	1.1498	0.954	0.0038	0.9501	1	0.9885	0.9942	0.0115		21215	98.7571	0	0	0	267	1.2429	1.0271	0	1.0271	1	0.9876	0.9938	0.0124
Escherichia coli	14EC017	300	866547	2 (1549611572)	bwa-mem	lofreq	bwa-mem/lofreq	21482		21202	98.6966	0	0	0	280	1.3034	1.0771	0	1.0771	1	0.987	0.9935	0.013		21200	98.6873	0	0	0	282	1.3127	1.0848	0	1.0848	1	0.9869	0.9934	0.0131
Escherichia coli	14EC017	300	866547	2 (1549611572)	bwa-mem	mpileup	bwa-mem/mpileup	21482		21206	98.7152	0	0	0	276	1.2848	1.0617	0	1.0617	1	0.9872	0.9936	0.0128		21203	98.7012	0	0	0	279	1.2988	1.0732	0	1.0732	1	0.987	0.9935	0.013
Escherichia coli	14EC017	300	866547	2 (1549611572)	bwa-mem	platypus	bwa-mem/platypus	21482		21035	97.9192	0	0	0	447	2.0808	1.7195	0	1.7195	1	0.9792	0.9895	0.0208		21033	97.9099	0	0	0	449	2.0901	1.7272	0	1.7272	1	0.9791	0.9894	0.0209
Escherichia coli	14EC017	300	866547	2 (1549611572)	bwa-mem	snver	bwa-mem/snver	21482		21236	98.8549	0	0	0	246	1.1451	0.9463	0	0.9463	1	0.9885	0.9942	0.0115		21234	98.8455	0	0	0	248	1.1545	0.954	0	0.954	1	0.9885	0.9942	0.0115
Escherichia coli	14EC017	300	866547	2 (1549611572)	bwa-mem	strelka	bwa-mem/strelka	21482		21197	98.6733	0	0	0	285	1.3267	1.0963	0	1.0963	1	0.9867	0.9933	0.0133		21194	98.6593	0	0	0	288	1.3407	1.1078	0	1.1078	1	0.9866	0.9933	0.0134
Escherichia coli	14EC017	300	866547	2 (1549611572)	bwa-mem	snvsniffer	bwa-mem/snvsniffer	21482		20922	97.3932	247	247	1.1498	560	2.6068	3.1043	0.9501	2.1541	0.9883	0.9739	0.981	0.0261		20908	97.328	256	256	1.1917	574	2.672	3.1927	0.9848	2.208	0.9879	0.9733	0.9805	0.0267
Escherichia coli	14EC017	300	866547	2 (1549611572)	bwa-mem	varscan	bwa-mem/varscan	21482		21220	98.7804	0	0	0	262	1.2196	1.0078	0	1.0078	1	0.9878	0.9939	0.0122		21220	98.7804	0	0	0	262	1.2196	1.0078	0	1.0078	1	0.9878	0.9939	0.0122
Escherichia coli	14EC017	300	866547	2 (1549611572)	minimap2	16GT	minimap2/16GT	21482		21149	98.4499	0	0	0	333	1.5501	1.2809	0	1.2809	1	0.9845	0.9922	0.0155		21141	98.4126	0	0	0	341	1.5874	1.3117	0	1.3117	1	0.9841	0.992	0.0159
Escherichia coli	14EC017	300	866547	2 (1549611572)	minimap2	freebayes	minimap2/freebayes	21482		21265	98.9899	0	0	0	217	1.0101	0.8347	0	0.8347	1	0.9899	0.9949	0.0101		21263	98.9805	0	0	0	219	1.0195	0.8424	0	0.8424	1	0.9898	0.9949	0.0102
Escherichia coli	14EC017	300	866547	2 (1549611572)	minimap2	gatk	minimap2/gatk	21482		21193	98.6547	1	1	0.0047	289	1.3453	1.1155	0.0038	1.1117	1	0.9865	0.9932	0.0135		21182	98.6035	0	0	0	300	1.3965	1.154	0	1.154	1	0.986	0.993	0.014
Escherichia coli	14EC017	300	866547	2 (1549611572)	minimap2	lofreq	minimap2/lofreq	21482		21200	98.6873	0	0	0	282	1.3127	1.0848	0	1.0848	1	0.9869	0.9934	0.0131		21201	98.6919	0	0	0	281	1.3081	1.0809	0	1.0809	1	0.9869	0.9934	0.0131
Escherichia coli	14EC017	300	866547	2 (1549611572)	minimap2	mpileup	minimap2/mpileup	21482		21199	98.6826	0	0	0	283	1.3174	1.0886	0	1.0886	1	0.9868	0.9934	0.0132		21202	98.6966	0	0	0	280	1.3034	1.0771	0	1.0771	1	0.987	0.9935	0.013
Escherichia coli	14EC017	300	866547	2 (1549611572)	minimap2	platypus	minimap2/platypus	21482		21064	98.0542	0	0	0	418	1.9458	1.6079	0	1.6079	1	0.9805	0.9902	0.0195		21069	98.0775	0	0	0	413	1.9225	1.5887	0	1.5887	1	0.9808	0.9903	0.0192
Escherichia coli	14EC017	300	866547	2 (1549611572)	minimap2	snver	minimap2/snver	21482		21197	98.6733	0	0	0	285	1.3267	1.0963	0	1.0963	1	0.9867	0.9933	0.0133		21202	98.6966	0	0	0	280	1.3034	1.0771	0	1.0771	1	0.987	0.9935	0.013
Escherichia coli	14EC017	300	866547	2 (1549611572)	minimap2	strelka	minimap2/strelka	21482		21152	98.4638	0	0	0	330	1.5362	1.2694	0	1.2694	1	0.9846	0.9922	0.0154		21152	98.4638	0	0	0	330	1.5362	1.2694	0	1.2694	1	0.9846	0.9922	0.0154
Escherichia coli	14EC017	300	866547	2 (1549611572)	minimap2	snvsniffer	minimap2/snvsniffer	21482		20914	97.3559	243	243	1.1312	568	2.6441	3.1197	0.9347	2.1849	0.9885	0.9736	0.981	0.0264		20898	97.2814	265	265	1.2336	584	2.7186	3.2658	1.0194	2.2465	0.9875	0.9728	0.9801	0.0272
Escherichia coli	14EC017	300	866547	2 (1549611572)	minimap2	varscan	minimap2/varscan	21482		21221	98.785	0	0	0	261	1.215	1.004	0	1.004	1	0.9879	0.9939	0.0121		21218	98.7711	0	0	0	264	1.2289	1.0155	0	1.0155	1	0.9877	0.9938	0.0123
Escherichia coli	14EC017	300	866547	2 (1549611572)	novoalign	16GT	novoalign/16GT	21482		21228	98.8176	0	0	0	254	1.1824	0.9771	0	0.9771	1	0.9882	0.9941	0.0118		21230	98.8269	0	0	0	252	1.1731	0.9694	0	0.9694	1	0.9883	0.9941	0.0117
Escherichia coli	14EC017	300	866547	2 (1549611572)	novoalign	freebayes	novoalign/freebayes	21482		21258	98.9573	0	0	0	224	1.0427	0.8617	0	0.8617	1	0.9896	0.9948	0.0104		21255	98.9433	0	0	0	227	1.0567	0.8732	0	0.8732	1	0.9894	0.9947	0.0106
Escherichia coli	14EC017	300	866547	2 (1549611572)	novoalign	gatk	novoalign/gatk	21482		21234	98.8455	1	1	0.0047	248	1.1545	0.9578	0.0038	0.954	1	0.9885	0.9942	0.0115		21215	98.7571	0	0	0	267	1.2429	1.0271	0	1.0271	1	0.9876	0.9938	0.0124
Escherichia coli	14EC017	300	866547	2 (1549611572)	novoalign	lofreq	novoalign/lofreq	21482		21229	98.8223	0	0	0	253	1.1777	0.9732	0	0.9732	1	0.9882	0.9941	0.0118		21236	98.8549	0	0	0	246	1.1451	0.9463	0	0.9463	1	0.9885	0.9942	0.0115
Escherichia coli	14EC017	300	866547	2 (1549611572)	novoalign	mpileup	novoalign/mpileup	21482		21236	98.8549	0	0	0	246	1.1451	0.9463	0	0.9463	1	0.9885	0.9942	0.0115		21238	98.8642	0	0	0	244	1.1358	0.9386	0	0.9386	1	0.9886	0.9943	0.0114
Escherichia coli	14EC017	300	866547	2 (1549611572)	novoalign	platypus	novoalign/platypus	21482		21231	98.8316	0	0	0	251	1.1684	0.9655	0	0.9655	1	0.9883	0.9941	0.0117		21236	98.8549	0	0	0	246	1.1451	0.9463	0	0.9463	1	0.9885	0.9942	0.0115
Escherichia coli	14EC017	300	866547	2 (1549611572)	novoalign	snver	novoalign/snver	21482		21233	98.8409	0	0	0	249	1.1591	0.9578	0	0.9578	1	0.9884	0.9942	0.0116		21234	98.8455	0	0	0	248	1.1545	0.954	0	0.954	1	0.9885	0.9942	0.0115
Escherichia coli	14EC017	300	866547	2 (1549611572)	novoalign	strelka	novoalign/strelka	21482		21199	98.6826	0	0	0	283	1.3174	1.0886	0	1.0886	1	0.9868	0.9934	0.0132		21198	98.678	0	0	0	284	1.322	1.0925	0	1.0925	1	0.9868	0.9934	0.0132
Escherichia coli	14EC017	300	866547	2 (1549611572)	novoalign	snvsniffer	novoalign/snvsniffer	21482		20857	97.0906	1	1	0.0047	625	2.9094	2.408	0.0038	2.4042	1	0.9709	0.9852	0.0291		20853	97.072	0	0	0	629	2.928	2.4196	0	2.4196	1	0.9707	0.9851	0.0293
Escherichia coli	14EC017	300	866547	2 (1549611572)	novoalign	varscan	novoalign/varscan	21482		21212	98.7431	0	0	0	270	1.2569	1.0386	0	1.0386	1	0.9874	0.9937	0.0126		21215	98.7571	0	0	0	267	1.2429	1.0271	0	1.0271	1	0.9876	0.9938	0.0124
Escherichia coli	14EC017	300	866547	2 (1549611572)	snippy	snippy	snippy/snippy	21482		21019	97.8447	0	0	0	463	2.1553	1.781	0	1.781	1	0.9784	0.9891	0.0216		21009	97.7982	0	0	0	473	2.2018	1.8195	0	1.8195	1	0.978	0.9889	0.022
Escherichia coli	14EC017	300	866547	2 (1549611572)	stampy	16GT	stampy/16GT	21482		21155	98.4778	0	0	0	327	1.5222	1.2579	0	1.2579	1	0.9848	0.9923	0.0152		21154	98.4731	0	0	0	328	1.5269	1.2617	0	1.2617	1	0.9847	0.9923	0.0153
Escherichia coli	14EC017	300	866547	2 (1549611572)	stampy	freebayes	stampy/freebayes	21482		21236	98.8549	0	0	0	246	1.1451	0.9463	0	0.9463	1	0.9885	0.9942	0.0115		21242	98.8828	3	0	0.014	240	1.1172	0.9347	0.0115	0.9232	0.9999	0.9888	0.9943	0.0112
Escherichia coli	14EC017	300	866547	2 (1549611572)	stampy	gatk	stampy/gatk	21482		21226	98.8083	1	1	0.0047	256	1.1917	0.9886	0.0038	0.9848	1	0.9881	0.994	0.0119		21206	98.7152	0	0	0	276	1.2848	1.0617	0	1.0617	1	0.9872	0.9936	0.0128
Escherichia coli	14EC017	300	866547	2 (1549611572)	stampy	lofreq	stampy/lofreq	21482		21184	98.6128	0	0	0	298	1.3872	1.1463	0	1.1463	1	0.9861	0.993	0.0139		21216	98.7618	0	0	0	266	1.2382	1.0232	0	1.0232	1	0.9876	0.9938	0.0124
Escherichia coli	14EC017	300	866547	2 (1549611572)	stampy	mpileup	stampy/mpileup	21482		21204	98.7059	0	0	0	278	1.2941	1.0694	0	1.0694	1	0.9871	0.9935	0.0129		21222	98.7897	0	0	0	260	1.2103	1.0001	0	1.0001	1	0.9879	0.9939	0.0121
Escherichia coli	14EC017	300	866547	2 (1549611572)	stampy	platypus	stampy/platypus	21482		21155	98.4778	0	0	0	327	1.5222	1.2579	0	1.2579	1	0.9848	0.9923	0.0152		21184	98.6128	0	0	0	298	1.3872	1.1463	0	1.1463	1	0.9861	0.993	0.0139
Escherichia coli	14EC017	300	866547	2 (1549611572)	stampy	snver	stampy/snver	21482		21215	98.7571	0	0	0	267	1.2429	1.0271	0	1.0271	1	0.9876	0.9938	0.0124		21236	98.8549	0	0	0	246	1.1451	0.9463	0	0.9463	1	0.9885	0.9942	0.0115
Escherichia coli	14EC017	300	866547	2 (1549611572)	stampy	strelka	stampy/strelka	21482		21183	98.6081	0	0	0	299	1.3919	1.1502	0	1.1502	1	0.9861	0.993	0.0139		21192	98.65	0	0	0	290	1.35	1.1155	0	1.1155	1	0.9865	0.9932	0.0135
Escherichia coli	14EC017	300	866547	2 (1549611572)	stampy	snvsniffer	stampy/snvsniffer	21482		20870	97.1511	204	204	0.9496	612	2.8489	3.1389	0.7847	2.3542	0.9903	0.9715	0.9808	0.0285		20920	97.3839	217	217	1.0101	562	2.6161	2.9966	0.8347	2.1618	0.9897	0.9738	0.9817	0.0262
Escherichia coli	14EC017	300	866547	2 (1549611572)	stampy	varscan	stampy/varscan	21482		21198	98.678	0	0	0	284	1.322	1.0925	0	1.0925	1	0.9868	0.9934	0.0132		21213	98.7478	0	0	0	269	1.2522	1.0348	0	1.0348	1	0.9875	0.9937	0.0125
Escherichia coli	14EC017	300	866547	3 (1549611803)	bwa-mem	16GT	bwa-mem/16GT	21482		21135	98.3847	0	0	0	347	1.6153	1.3348	0	1.3348	1	0.9838	0.9918	0.0162		21153	98.4685	0	0	0	329	1.5315	1.2656	0	1.2656	1	0.9847	0.9923	0.0153
Escherichia coli	14EC017	300	866547	3 (1549611803)	bwa-mem	freebayes	bwa-mem/freebayes	21482		21264	98.9852	0	0	0	218	1.0148	0.8386	0	0.8386	1	0.9899	0.9949	0.0101		21267	98.9992	0	0	0	215	1.0008	0.827	0	0.827	1	0.99	0.995	0.01
Escherichia coli	14EC017	300	866547	3 (1549611803)	bwa-mem	gatk	bwa-mem/gatk	21482		21235	98.8502	0	0	0	247	1.1498	0.9501	0	0.9501	1	0.9885	0.9942	0.0115		21218	98.7711	2	1	0.0093	264	1.2289	1.0232	0.0077	1.0155	0.9999	0.9877	0.9938	0.0123
Escherichia coli	14EC017	300	866547	3 (1549611803)	bwa-mem	lofreq	bwa-mem/lofreq	21482		21190	98.6407	0	0	0	292	1.3593	1.1232	0	1.1232	1	0.9864	0.9932	0.0136		21204	98.7059	0	0	0	278	1.2941	1.0694	0	1.0694	1	0.9871	0.9935	0.0129
Escherichia coli	14EC017	300	866547	3 (1549611803)	bwa-mem	mpileup	bwa-mem/mpileup	21482		21193	98.6547	0	0	0	289	1.3453	1.1117	0	1.1117	1	0.9865	0.9932	0.0135		21206	98.7152	0	0	0	276	1.2848	1.0617	0	1.0617	1	0.9872	0.9936	0.0128
Escherichia coli	14EC017	300	866547	3 (1549611803)	bwa-mem	platypus	bwa-mem/platypus	21482		21030	97.8959	0	0	0	452	2.1041	1.7387	0	1.7387	1	0.979	0.9894	0.021		21036	97.9238	0	0	0	446	2.0762	1.7156	0	1.7156	1	0.9792	0.9895	0.0208
Escherichia coli	14EC017	300	866547	3 (1549611803)	bwa-mem	snver	bwa-mem/snver	21482		21239	98.8688	0	0	0	243	1.1312	0.9347	0	0.9347	1	0.9887	0.9943	0.0113		21238	98.8642	0	0	0	244	1.1358	0.9386	0	0.9386	1	0.9886	0.9943	0.0114
Escherichia coli	14EC017	300	866547	3 (1549611803)	bwa-mem	strelka	bwa-mem/strelka	21482		21207	98.7199	0	0	0	275	1.2801	1.0578	0	1.0578	1	0.9872	0.9936	0.0128		21198	98.678	0	0	0	284	1.322	1.0925	0	1.0925	1	0.9868	0.9934	0.0132
Escherichia coli	14EC017	300	866547	3 (1549611803)	bwa-mem	snvsniffer	bwa-mem/snvsniffer	21482		20913	97.3513	258	258	1.201	569	2.6487	3.1812	0.9924	2.1888	0.9878	0.9735	0.9806	0.0265		20903	97.3047	278	278	1.2941	579	2.6953	3.2966	1.0694	2.2272	0.9869	0.973	0.9799	0.027
Escherichia coli	14EC017	300	866547	3 (1549611803)	bwa-mem	varscan	bwa-mem/varscan	21482		21219	98.7757	0	0	0	263	1.2243	1.0117	0	1.0117	1	0.9878	0.9939	0.0122		21219	98.7757	0	0	0	263	1.2243	1.0117	0	1.0117	1	0.9878	0.9939	0.0122
Escherichia coli	14EC017	300	866547	3 (1549611803)	minimap2	16GT	minimap2/16GT	21482		21134	98.38	0	0	0	348	1.62	1.3386	0	1.3386	1	0.9838	0.9918	0.0162		21148	98.4452	0	0	0	334	1.5548	1.2848	0	1.2848	1	0.9845	0.9922	0.0155
Escherichia coli	14EC017	300	866547	3 (1549611803)	minimap2	freebayes	minimap2/freebayes	21482		21253	98.934	0	0	0	229	1.066	0.8809	0	0.8809	1	0.9893	0.9946	0.0107		21265	98.9899	0	0	0	217	1.0101	0.8347	0	0.8347	1	0.9899	0.9949	0.0101
Escherichia coli	14EC017	300	866547	3 (1549611803)	minimap2	gatk	minimap2/gatk	21482		21201	98.6919	0	0	0	281	1.3081	1.0809	0	1.0809	1	0.9869	0.9934	0.0131		21186	98.6221	2	1	0.0093	296	1.3779	1.1463	0.0077	1.1386	0.9999	0.9862	0.993	0.0138
Escherichia coli	14EC017	300	866547	3 (1549611803)	minimap2	lofreq	minimap2/lofreq	21482		21184	98.6128	0	0	0	298	1.3872	1.1463	0	1.1463	1	0.9861	0.993	0.0139		21206	98.7152	0	0	0	276	1.2848	1.0617	0	1.0617	1	0.9872	0.9936	0.0128
Escherichia coli	14EC017	300	866547	3 (1549611803)	minimap2	mpileup	minimap2/mpileup	21482		21185	98.6174	0	0	0	297	1.3826	1.1425	0	1.1425	1	0.9862	0.9931	0.0138		21208	98.7245	0	0	0	274	1.2755	1.054	0	1.054	1	0.9872	0.9936	0.0128
Escherichia coli	14EC017	300	866547	3 (1549611803)	minimap2	platypus	minimap2/platypus	21482		21058	98.0263	0	0	0	424	1.9737	1.631	0	1.631	1	0.9803	0.9901	0.0197		21061	98.0402	0	0	0	421	1.9598	1.6195	0	1.6195	1	0.9804	0.9901	0.0196
Escherichia coli	14EC017	300	866547	3 (1549611803)	minimap2	snver	minimap2/snver	21482		21204	98.7059	0	0	0	278	1.2941	1.0694	0	1.0694	1	0.9871	0.9935	0.0129		21211	98.7385	0	0	0	271	1.2615	1.0425	0	1.0425	1	0.9874	0.9937	0.0126
Escherichia coli	14EC017	300	866547	3 (1549611803)	minimap2	strelka	minimap2/strelka	21482		21160	98.5011	0	0	0	322	1.4989	1.2386	0	1.2386	1	0.985	0.9924	0.015		21152	98.4638	0	0	0	330	1.5362	1.2694	0	1.2694	1	0.9846	0.9922	0.0154
Escherichia coli	14EC017	300	866547	3 (1549611803)	minimap2	snvsniffer	minimap2/snvsniffer	21482		20912	97.3466	266	266	1.2382	570	2.6534	3.2158	1.0232	2.1926	0.9874	0.9735	0.9804	0.0265		20892	97.2535	262	262	1.2196	590	2.7465	3.2774	1.0078	2.2695	0.9876	0.9725	0.98	0.0275
Escherichia coli	14EC017	300	866547	3 (1549611803)	minimap2	varscan	minimap2/varscan	21482		21219	98.7757	0	0	0	263	1.2243	1.0117	0	1.0117	1	0.9878	0.9939	0.0122		21220	98.7804	0	0	0	262	1.2196	1.0078	0	1.0078	1	0.9878	0.9939	0.0122
Escherichia coli	14EC017	300	866547	3 (1549611803)	novoalign	16GT	novoalign/16GT	21482		21234	98.8455	0	0	0	248	1.1545	0.954	0	0.954	1	0.9885	0.9942	0.0115		21232	98.8362	0	0	0	250	1.1638	0.9617	0	0.9617	1	0.9884	0.9942	0.0116
Escherichia coli	14EC017	300	866547	3 (1549611803)	novoalign	freebayes	novoalign/freebayes	21482		21253	98.934	0	0	0	229	1.066	0.8809	0	0.8809	1	0.9893	0.9946	0.0107		21258	98.9573	0	0	0	224	1.0427	0.8617	0	0.8617	1	0.9896	0.9948	0.0104
Escherichia coli	14EC017	300	866547	3 (1549611803)	novoalign	gatk	novoalign/gatk	21482		21238	98.8642	0	0	0	244	1.1358	0.9386	0	0.9386	1	0.9886	0.9943	0.0114		21217	98.7664	2	1	0.0093	265	1.2336	1.0271	0.0077	1.0194	0.9999	0.9877	0.9938	0.0123
Escherichia coli	14EC017	300	866547	3 (1549611803)	novoalign	lofreq	novoalign/lofreq	21482		21231	98.8316	0	0	0	251	1.1684	0.9655	0	0.9655	1	0.9883	0.9941	0.0117		21239	98.8688	0	0	0	243	1.1312	0.9347	0	0.9347	1	0.9887	0.9943	0.0113
Escherichia coli	14EC017	300	866547	3 (1549611803)	novoalign	mpileup	novoalign/mpileup	21482		21239	98.8688	0	0	0	243	1.1312	0.9347	0	0.9347	1	0.9887	0.9943	0.0113		21241	98.8781	0	0	0	241	1.1219	0.9271	0	0.9271	1	0.9888	0.9944	0.0112
Escherichia coli	14EC017	300	866547	3 (1549611803)	novoalign	platypus	novoalign/platypus	21482		21225	98.8036	0	0	0	257	1.1964	0.9886	0	0.9886	1	0.988	0.994	0.012		21231	98.8316	0	0	0	251	1.1684	0.9655	0	0.9655	1	0.9883	0.9941	0.0117
Escherichia coli	14EC017	300	866547	3 (1549611803)	novoalign	snver	novoalign/snver	21482		21232	98.8362	0	0	0	250	1.1638	0.9617	0	0.9617	1	0.9884	0.9942	0.0116		21233	98.8409	0	0	0	249	1.1591	0.9578	0	0.9578	1	0.9884	0.9942	0.0116
Escherichia coli	14EC017	300	866547	3 (1549611803)	novoalign	strelka	novoalign/strelka	21482		21212	98.7431	0	0	0	270	1.2569	1.0386	0	1.0386	1	0.9874	0.9937	0.0126		21213	98.7478	0	0	0	269	1.2522	1.0348	0	1.0348	1	0.9875	0.9937	0.0125
Escherichia coli	14EC017	300	866547	3 (1549611803)	novoalign	snvsniffer	novoalign/snvsniffer	21482		20855	97.0813	0	0	0	627	2.9187	2.4119	0	2.4119	1	0.9708	0.9852	0.0292		20853	97.072	0	0	0	629	2.928	2.4196	0	2.4196	1	0.9707	0.9851	0.0293
Escherichia coli	14EC017	300	866547	3 (1549611803)	novoalign	varscan	novoalign/varscan	21482		21213	98.7478	0	0	0	269	1.2522	1.0348	0	1.0348	1	0.9875	0.9937	0.0125		21216	98.7618	0	0	0	266	1.2382	1.0232	0	1.0232	1	0.9876	0.9938	0.0124
Escherichia coli	14EC017	300	866547	3 (1549611803)	snippy	snippy	snippy/snippy	21482		21013	97.8168	0	0	0	469	2.1832	1.8041	0	1.8041	1	0.9782	0.989	0.0218		21015	97.8261	0	0	0	467	2.1739	1.7964	0	1.7964	1	0.9783	0.989	0.0217
Escherichia coli	14EC017	300	866547	3 (1549611803)	stampy	16GT	stampy/16GT	21482		21136	98.3893	0	0	0	346	1.6107	1.331	0	1.331	1	0.9839	0.9919	0.0161		21163	98.515	0	0	0	319	1.485	1.2271	0	1.2271	1	0.9852	0.9925	0.0148
Escherichia coli	14EC017	300	866547	3 (1549611803)	stampy	freebayes	stampy/freebayes	21482		21223	98.7943	4	0	0.0186	259	1.2057	1.0117	0.0154	0.9963	0.9998	0.9879	0.9938	0.0121		21242	98.8828	2	0	0.0093	240	1.1172	0.9309	0.0077	0.9232	0.9999	0.9888	0.9943	0.0112
Escherichia coli	14EC017	300	866547	3 (1549611803)	stampy	gatk	stampy/gatk	21482		21232	98.8362	0	0	0	250	1.1638	0.9617	0	0.9617	1	0.9884	0.9942	0.0116		21208	98.7245	2	1	0.0093	274	1.2755	1.0617	0.0077	1.054	0.9999	0.9872	0.9935	0.0128
Escherichia coli	14EC017	300	866547	3 (1549611803)	stampy	lofreq	stampy/lofreq	21482		21172	98.5569	0	0	0	310	1.4431	1.1925	0	1.1925	1	0.9856	0.9927	0.0144		21217	98.7664	0	0	0	265	1.2336	1.0194	0	1.0194	1	0.9877	0.9938	0.0123
Escherichia coli	14EC017	300	866547	3 (1549611803)	stampy	mpileup	stampy/mpileup	21482		21187	98.6268	0	0	0	295	1.3732	1.1348	0	1.1348	1	0.9863	0.9931	0.0137		21221	98.785	0	0	0	261	1.215	1.004	0	1.004	1	0.9879	0.9939	0.0121
Escherichia coli	14EC017	300	866547	3 (1549611803)	stampy	platypus	stampy/platypus	21482		21155	98.4778	0	0	0	327	1.5222	1.2579	0	1.2579	1	0.9848	0.9923	0.0152		21185	98.6174	0	0	0	297	1.3826	1.1425	0	1.1425	1	0.9862	0.9931	0.0138
Escherichia coli	14EC017	300	866547	3 (1549611803)	stampy	snver	stampy/snver	21482		21215	98.7571	0	0	0	267	1.2429	1.0271	0	1.0271	1	0.9876	0.9938	0.0124		21235	98.8502	0	0	0	247	1.1498	0.9501	0	0.9501	1	0.9885	0.9942	0.0115
Escherichia coli	14EC017	300	866547	3 (1549611803)	stampy	strelka	stampy/strelka	21482		21193	98.6547	0	0	0	289	1.3453	1.1117	0	1.1117	1	0.9865	0.9932	0.0135		21196	98.6687	0	0	0	286	1.3313	1.1002	0	1.1002	1	0.9867	0.9933	0.0133
Escherichia coli	14EC017	300	866547	3 (1549611803)	stampy	snvsniffer	stampy/snvsniffer	21482		20873	97.1651	220	220	1.0241	609	2.8349	3.1889	0.8463	2.3426	0.9896	0.9717	0.9806	0.0283		20920	97.3839	223	223	1.0381	562	2.6161	3.0196	0.8578	2.1618	0.9895	0.9738	0.9816	0.0262
Escherichia coli	14EC017	300	866547	3 (1549611803)	stampy	varscan	stampy/varscan	21482		21187	98.6268	0	0	0	295	1.3732	1.1348	0	1.1348	1	0.9863	0.9931	0.0137		21215	98.7571	0	0	0	267	1.2429	1.0271	0	1.0271	1	0.9876	0.9938	0.0124
Escherichia coli	14EC020	150	1638295	1 (1549614453)	bwa-mem	16GT	bwa-mem/16GT	20333		20035	98.5344	0	0	0	298	1.4656	1.2126	0	1.2126	1	0.9853	0.9926	0.0147		20038	98.5492	0	0	0	295	1.4508	1.2004	0	1.2004	1	0.9855	0.9927	0.0145
Escherichia coli	14EC020	150	1638295	1 (1549614453)	bwa-mem	freebayes	bwa-mem/freebayes	20333		20104	98.8738	0	0	0	229	1.1262	0.9319	0	0.9319	1	0.9887	0.9943	0.0113		20108	98.8934	0	0	0	225	1.1066	0.9156	0	0.9156	1	0.9889	0.9944	0.0111
Escherichia coli	14EC020	150	1638295	1 (1549614453)	bwa-mem	gatk	bwa-mem/gatk	20333		20105	98.8787	0	0	0	228	1.1213	0.9278	0	0.9278	1	0.9888	0.9944	0.0112		20105	98.8787	0	0	0	228	1.1213	0.9278	0	0.9278	1	0.9888	0.9944	0.0112
Escherichia coli	14EC020	150	1638295	1 (1549614453)	bwa-mem	lofreq	bwa-mem/lofreq	20333		20062	98.6672	0	0	0	271	1.3328	1.1028	0	1.1028	1	0.9867	0.9933	0.0133		20063	98.6721	0	0	0	270	1.3279	1.0987	0	1.0987	1	0.9867	0.9933	0.0133
Escherichia coli	14EC020	150	1638295	1 (1549614453)	bwa-mem	mpileup	bwa-mem/mpileup	20333		20061	98.6623	0	0	0	272	1.3377	1.1068	0	1.1068	1	0.9866	0.9933	0.0134		20063	98.6721	0	0	0	270	1.3279	1.0987	0	1.0987	1	0.9867	0.9933	0.0133
Escherichia coli	14EC020	150	1638295	1 (1549614453)	bwa-mem	platypus	bwa-mem/platypus	20333		19989	98.3082	0	0	0	344	1.6918	1.3998	0	1.3998	1	0.9831	0.9915	0.0169		19987	98.2983	0	0	0	346	1.7017	1.408	0	1.408	1	0.983	0.9914	0.017
Escherichia coli	14EC020	150	1638295	1 (1549614453)	bwa-mem	snver	bwa-mem/snver	20333		20089	98.8	0	0	0	244	1.2	0.9929	0	0.9929	1	0.988	0.994	0.012		20090	98.8049	0	0	0	243	1.1951	0.9888	0	0.9888	1	0.988	0.994	0.012
Escherichia coli	14EC020	150	1638295	1 (1549614453)	bwa-mem	strelka	bwa-mem/strelka	20333		20059	98.6524	0	0	0	274	1.3476	1.115	0	1.115	1	0.9865	0.9932	0.0135		20051	98.6131	0	0	0	282	1.3869	1.1475	0	1.1475	1	0.9861	0.993	0.0139
Escherichia coli	14EC020	150	1638295	1 (1549614453)	bwa-mem	snvsniffer	bwa-mem/snvsniffer	20333		19785	97.3049	282	282	1.3869	548	2.6951	3.3775	1.1475	2.23	0.9859	0.973	0.9794	0.027		19789	97.3245	297	297	1.4607	544	2.6755	3.4223	1.2086	2.2137	0.9852	0.9732	0.9792	0.0268
Escherichia coli	14EC020	150	1638295	1 (1549614453)	bwa-mem	varscan	bwa-mem/varscan	20333		20084	98.7754	0	0	0	249	1.2246	1.0132	0	1.0132	1	0.9878	0.9939	0.0122		20083	98.7705	0	0	0	250	1.2295	1.0173	0	1.0173	1	0.9877	0.9938	0.0123
Escherichia coli	14EC020	150	1638295	1 (1549614453)	minimap2	16GT	minimap2/16GT	20333		20036	98.5393	0	0	0	297	1.4607	1.2086	0	1.2086	1	0.9854	0.9926	0.0146		20042	98.5688	0	0	0	291	1.4312	1.1842	0	1.1842	1	0.9857	0.9928	0.0143
Escherichia coli	14EC020	150	1638295	1 (1549614453)	minimap2	freebayes	minimap2/freebayes	20333		20103	98.8688	0	0	0	230	1.1312	0.9359	0	0.9359	1	0.9887	0.9943	0.0113		20109	98.8983	0	0	0	224	1.1017	0.9115	0	0.9115	1	0.989	0.9945	0.011
Escherichia coli	14EC020	150	1638295	1 (1549614453)	minimap2	gatk	minimap2/gatk	20333		20097	98.8393	0	0	0	236	1.1607	0.9603	0	0.9603	1	0.9884	0.9942	0.0116		20086	98.7852	0	0	0	247	1.2148	1.0051	0	1.0051	1	0.9879	0.9939	0.0121
Escherichia coli	14EC020	150	1638295	1 (1549614453)	minimap2	lofreq	minimap2/lofreq	20333		20061	98.6623	0	0	0	272	1.3377	1.1068	0	1.1068	1	0.9866	0.9933	0.0134		20066	98.6869	0	0	0	267	1.3131	1.0865	0	1.0865	1	0.9869	0.9934	0.0131
Escherichia coli	14EC020	150	1638295	1 (1549614453)	minimap2	mpileup	minimap2/mpileup	20333		20059	98.6524	0	0	0	274	1.3476	1.115	0	1.115	1	0.9865	0.9932	0.0135		20063	98.6721	0	0	0	270	1.3279	1.0987	0	1.0987	1	0.9867	0.9933	0.0133
Escherichia coli	14EC020	150	1638295	1 (1549614453)	minimap2	platypus	minimap2/platypus	20333		20007	98.3967	0	0	0	326	1.6033	1.3266	0	1.3266	1	0.984	0.9919	0.016		20006	98.3918	0	0	0	327	1.6082	1.3307	0	1.3307	1	0.9839	0.9919	0.0161
Escherichia coli	14EC020	150	1638295	1 (1549614453)	minimap2	snver	minimap2/snver	20333		20080	98.7557	0	0	0	253	1.2443	1.0295	0	1.0295	1	0.9876	0.9938	0.0124		20078	98.7459	0	0	0	255	1.2541	1.0377	0	1.0377	1	0.9875	0.9937	0.0125
Escherichia coli	14EC020	150	1638295	1 (1549614453)	minimap2	strelka	minimap2/strelka	20333		20047	98.5934	0	0	0	286	1.4066	1.1638	0	1.1638	1	0.9859	0.9929	0.0141		20036	98.5393	0	0	0	297	1.4607	1.2086	0	1.2086	1	0.9854	0.9926	0.0146
Escherichia coli	14EC020	150	1638295	1 (1549614453)	minimap2	snvsniffer	minimap2/snvsniffer	20333		19775	97.2557	282	282	1.3869	558	2.7443	3.4182	1.1475	2.2707	0.9859	0.9726	0.9792	0.0274		19759	97.177	297	297	1.4607	574	2.823	3.5443	1.2086	2.3358	0.9852	0.9718	0.9785	0.0282
Escherichia coli	14EC020	150	1638295	1 (1549614453)	minimap2	varscan	minimap2/varscan	20333		20085	98.7803	0	0	0	248	1.2197	1.0092	0	1.0092	1	0.9878	0.9939	0.0122		20085	98.7803	0	0	0	248	1.2197	1.0092	0	1.0092	1	0.9878	0.9939	0.0122
Escherichia coli	14EC020	150	1638295	1 (1549614453)	novoalign	16GT	novoalign/16GT	20333		20082	98.7656	0	0	0	251	1.2344	1.0214	0	1.0214	1	0.9877	0.9938	0.0123		20087	98.7901	0	0	0	246	1.2099	1.001	0	1.001	1	0.9879	0.9939	0.0121
Escherichia coli	14EC020	150	1638295	1 (1549614453)	novoalign	freebayes	novoalign/freebayes	20333		20097	98.8393	0	0	0	236	1.1607	0.9603	0	0.9603	1	0.9884	0.9942	0.0116		20104	98.8738	0	0	0	229	1.1262	0.9319	0	0.9319	1	0.9887	0.9943	0.0113
Escherichia coli	14EC020	150	1638295	1 (1549614453)	novoalign	gatk	novoalign/gatk	20333		20105	98.8787	0	0	0	228	1.1213	0.9278	0	0.9278	1	0.9888	0.9944	0.0112		20110	98.9033	0	0	0	223	1.0967	0.9074	0	0.9074	1	0.989	0.9945	0.011
Escherichia coli	14EC020	150	1638295	1 (1549614453)	novoalign	lofreq	novoalign/lofreq	20333		20084	98.7754	0	0	0	249	1.2246	1.0132	0	1.0132	1	0.9878	0.9939	0.0122		20088	98.7951	0	0	0	245	1.2049	0.997	0	0.997	1	0.988	0.994	0.012
Escherichia coli	14EC020	150	1638295	1 (1549614453)	novoalign	mpileup	novoalign/mpileup	20333		20086	98.7852	0	0	0	247	1.2148	1.0051	0	1.0051	1	0.9879	0.9939	0.0121		20092	98.8147	0	0	0	241	1.1853	0.9807	0	0.9807	1	0.9881	0.994	0.0119
Escherichia coli	14EC020	150	1638295	1 (1549614453)	novoalign	platypus	novoalign/platypus	20333		20051	98.6131	0	0	0	282	1.3869	1.1475	0	1.1475	1	0.9861	0.993	0.0139		20060	98.6574	0	0	0	273	1.3426	1.1109	0	1.1109	1	0.9866	0.9933	0.0134
Escherichia coli	14EC020	150	1638295	1 (1549614453)	novoalign	snver	novoalign/snver	20333		20083	98.7705	0	0	0	250	1.2295	1.0173	0	1.0173	1	0.9877	0.9938	0.0123		20087	98.7901	0	0	0	246	1.2099	1.001	0	1.001	1	0.9879	0.9939	0.0121
Escherichia coli	14EC020	150	1638295	1 (1549614453)	novoalign	strelka	novoalign/strelka	20333		20077	98.741	0	0	0	256	1.259	1.0417	0	1.0417	1	0.9874	0.9937	0.0126		20084	98.7754	0	0	0	249	1.2246	1.0132	0	1.0132	1	0.9878	0.9939	0.0122
Escherichia coli	14EC020	150	1638295	1 (1549614453)	novoalign	snvsniffer	novoalign/snvsniffer	20333		19683	96.8032	0	0	0	650	3.1968	2.645	0	2.645	1	0.968	0.9837	0.032		19681	96.7934	0	0	0	652	3.2066	2.6532	0	2.6532	1	0.9679	0.9837	0.0321
Escherichia coli	14EC020	150	1638295	1 (1549614453)	novoalign	varscan	novoalign/varscan	20333		20079	98.7508	0	0	0	254	1.2492	1.0336	0	1.0336	1	0.9875	0.9937	0.0125		20078	98.7459	0	0	0	255	1.2541	1.0377	0	1.0377	1	0.9875	0.9937	0.0125
Escherichia coli	14EC020	150	1638295	1 (1549614453)	snippy	snippy	snippy/snippy	20333		19986	98.2934	0	0	0	347	1.7066	1.412	0	1.412	1	0.9829	0.9914	0.0171		19986	98.2934	0	0	0	347	1.7066	1.412	0	1.412	1	0.9829	0.9914	0.0171
Escherichia coli	14EC020	150	1638295	1 (1549614453)	stampy	16GT	stampy/16GT	20333		20033	98.5246	0	0	0	300	1.4754	1.2208	0	1.2208	1	0.9852	0.9925	0.0148		20044	98.5787	0	0	0	289	1.4213	1.176	0	1.176	1	0.9858	0.9928	0.0142
Escherichia coli	14EC020	150	1638295	1 (1549614453)	stampy	freebayes	stampy/freebayes	20333		20081	98.7606	0	0	0	252	1.2394	1.0255	0	1.0255	1	0.9876	0.9938	0.0124		20086	98.7852	3	0	0.0148	247	1.2148	1.0173	0.0122	1.0051	0.9999	0.9879	0.9939	0.0121
Escherichia coli	14EC020	150	1638295	1 (1549614453)	stampy	gatk	stampy/gatk	20333		20097	98.8393	0	0	0	236	1.1607	0.9603	0	0.9603	1	0.9884	0.9942	0.0116		20096	98.8344	0	0	0	237	1.1656	0.9644	0	0.9644	1	0.9883	0.9941	0.0117
Escherichia coli	14EC020	150	1638295	1 (1549614453)	stampy	lofreq	stampy/lofreq	20333		20048	98.5983	0	0	0	285	1.4017	1.1597	0	1.1597	1	0.986	0.993	0.014		20073	98.7213	0	0	0	260	1.2787	1.058	0	1.058	1	0.9872	0.9936	0.0128
Escherichia coli	14EC020	150	1638295	1 (1549614453)	stampy	mpileup	stampy/mpileup	20333		20064	98.677	0	0	0	269	1.323	1.0946	0	1.0946	1	0.9868	0.9934	0.0132		20076	98.736	0	0	0	257	1.264	1.0458	0	1.0458	1	0.9874	0.9937	0.0126
Escherichia coli	14EC020	150	1638295	1 (1549614453)	stampy	platypus	stampy/platypus	20333		19993	98.3278	0	0	0	340	1.6722	1.3836	0	1.3836	1	0.9833	0.9916	0.0167		20020	98.4606	0	0	0	313	1.5394	1.2737	0	1.2737	1	0.9846	0.9922	0.0154
Escherichia coli	14EC020	150	1638295	1 (1549614453)	stampy	snver	stampy/snver	20333		20070	98.7065	0	0	0	263	1.2935	1.0702	0	1.0702	1	0.9871	0.9935	0.0129		20081	98.7606	0	0	0	252	1.2394	1.0255	0	1.0255	1	0.9876	0.9938	0.0124
Escherichia coli	14EC020	150	1638295	1 (1549614453)	stampy	strelka	stampy/strelka	20333		20048	98.5983	0	0	0	285	1.4017	1.1597	0	1.1597	1	0.986	0.993	0.014		20034	98.5295	0	0	0	299	1.4705	1.2167	0	1.2167	1	0.9853	0.9926	0.0147
Escherichia coli	14EC020	150	1638295	1 (1549614453)	stampy	snvsniffer	stampy/snvsniffer	20333		19743	97.0983	207	207	1.018	590	2.9017	3.2432	0.8423	2.4009	0.9896	0.971	0.9802	0.029		19774	97.2508	223	223	1.0967	559	2.7492	3.1822	0.9074	2.2747	0.9888	0.9725	0.9806	0.0275
Escherichia coli	14EC020	150	1638295	1 (1549614453)	stampy	varscan	stampy/varscan	20333		20059	98.6524	0	0	0	274	1.3476	1.115	0	1.115	1	0.9865	0.9932	0.0135		20072	98.7164	0	0	0	261	1.2836	1.0621	0	1.0621	1	0.9872	0.9936	0.0128
Escherichia coli	14EC020	150	1638295	2 (1549614588)	bwa-mem	16GT	bwa-mem/16GT	20333		20042	98.5688	0	0	0	291	1.4312	1.1842	0	1.1842	1	0.9857	0.9928	0.0143		20040	98.559	0	0	0	293	1.441	1.1923	0	1.1923	1	0.9856	0.9927	0.0144
Escherichia coli	14EC020	150	1638295	2 (1549614588)	bwa-mem	freebayes	bwa-mem/freebayes	20333		20108	98.8934	0	0	0	225	1.1066	0.9156	0	0.9156	1	0.9889	0.9944	0.0111		20107	98.8885	0	0	0	226	1.1115	0.9197	0	0.9197	1	0.9889	0.9944	0.0111
Escherichia coli	14EC020	150	1638295	2 (1549614588)	bwa-mem	gatk	bwa-mem/gatk	20333		20107	98.8885	0	0	0	226	1.1115	0.9197	0	0.9197	1	0.9889	0.9944	0.0111		20104	98.8738	0	0	0	229	1.1262	0.9319	0	0.9319	1	0.9887	0.9943	0.0113
Escherichia coli	14EC020	150	1638295	2 (1549614588)	bwa-mem	lofreq	bwa-mem/lofreq	20333		20059	98.6524	0	0	0	274	1.3476	1.115	0	1.115	1	0.9865	0.9932	0.0135		20061	98.6623	0	0	0	272	1.3377	1.1068	0	1.1068	1	0.9866	0.9933	0.0134
Escherichia coli	14EC020	150	1638295	2 (1549614588)	bwa-mem	mpileup	bwa-mem/mpileup	20333		20058	98.6475	0	0	0	275	1.3525	1.119	0	1.119	1	0.9865	0.9932	0.0135		20061	98.6623	0	0	0	272	1.3377	1.1068	0	1.1068	1	0.9866	0.9933	0.0134
Escherichia coli	14EC020	150	1638295	2 (1549614588)	bwa-mem	platypus	bwa-mem/platypus	20333		19986	98.2934	0	0	0	347	1.7066	1.412	0	1.412	1	0.9829	0.9914	0.0171		19987	98.2983	0	0	0	346	1.7017	1.408	0	1.408	1	0.983	0.9914	0.017
Escherichia coli	14EC020	150	1638295	2 (1549614588)	bwa-mem	snver	bwa-mem/snver	20333		20089	98.8	0	0	0	244	1.2	0.9929	0	0.9929	1	0.988	0.994	0.012		20089	98.8	0	0	0	244	1.2	0.9929	0	0.9929	1	0.988	0.994	0.012
Escherichia coli	14EC020	150	1638295	2 (1549614588)	bwa-mem	strelka	bwa-mem/strelka	20333		20063	98.6721	0	0	0	270	1.3279	1.0987	0	1.0987	1	0.9867	0.9933	0.0133		20057	98.6426	0	0	0	276	1.3574	1.1231	0	1.1231	1	0.9864	0.9932	0.0136
Escherichia coli	14EC020	150	1638295	2 (1549614588)	bwa-mem	snvsniffer	bwa-mem/snvsniffer	20333		19789	97.3245	303	303	1.4902	544	2.6755	3.4467	1.233	2.2137	0.9849	0.9732	0.979	0.0268		19794	97.3491	299	299	1.4705	539	2.6509	3.41	1.2167	2.1933	0.9851	0.9735	0.9793	0.0265
Escherichia coli	14EC020	150	1638295	2 (1549614588)	bwa-mem	varscan	bwa-mem/varscan	20333		20086	98.7852	0	0	0	247	1.2148	1.0051	0	1.0051	1	0.9879	0.9939	0.0121		20083	98.7705	0	0	0	250	1.2295	1.0173	0	1.0173	1	0.9877	0.9938	0.0123
Escherichia coli	14EC020	150	1638295	2 (1549614588)	minimap2	16GT	minimap2/16GT	20333		20045	98.5836	0	0	0	288	1.4164	1.172	0	1.172	1	0.9858	0.9928	0.0142		20037	98.5442	0	0	0	296	1.4558	1.2045	0	1.2045	1	0.9854	0.9926	0.0146
Escherichia coli	14EC020	150	1638295	2 (1549614588)	minimap2	freebayes	minimap2/freebayes	20333		20105	98.8787	0	0	0	228	1.1213	0.9278	0	0.9278	1	0.9888	0.9944	0.0112		20104	98.8738	0	0	0	229	1.1262	0.9319	0	0.9319	1	0.9887	0.9943	0.0113
Escherichia coli	14EC020	150	1638295	2 (1549614588)	minimap2	gatk	minimap2/gatk	20333		20097	98.8393	0	0	0	236	1.1607	0.9603	0	0.9603	1	0.9884	0.9942	0.0116		20093	98.8197	0	0	0	240	1.1803	0.9766	0	0.9766	1	0.9882	0.9941	0.0118
Escherichia coli	14EC020	150	1638295	2 (1549614588)	minimap2	lofreq	minimap2/lofreq	20333		20069	98.7016	0	0	0	264	1.2984	1.0743	0	1.0743	1	0.987	0.9935	0.013		20066	98.6869	0	0	0	267	1.3131	1.0865	0	1.0865	1	0.9869	0.9934	0.0131
Escherichia coli	14EC020	150	1638295	2 (1549614588)	minimap2	mpileup	minimap2/mpileup	20333		20069	98.7016	0	0	0	264	1.2984	1.0743	0	1.0743	1	0.987	0.9935	0.013		20067	98.6918	0	0	0	266	1.3082	1.0824	0	1.0824	1	0.9869	0.9934	0.0131
Escherichia coli	14EC020	150	1638295	2 (1549614588)	minimap2	platypus	minimap2/platypus	20333		20010	98.4114	0	0	0	323	1.5886	1.3144	0	1.3144	1	0.9841	0.992	0.0159		20016	98.441	0	0	0	317	1.559	1.29	0	1.29	1	0.9844	0.9921	0.0156
Escherichia coli	14EC020	150	1638295	2 (1549614588)	minimap2	snver	minimap2/snver	20333		20069	98.7016	0	0	0	264	1.2984	1.0743	0	1.0743	1	0.987	0.9935	0.013		20076	98.736	0	0	0	257	1.264	1.0458	0	1.0458	1	0.9874	0.9937	0.0126
Escherichia coli	14EC020	150	1638295	2 (1549614588)	minimap2	strelka	minimap2/strelka	20333		20047	98.5934	0	0	0	286	1.4066	1.1638	0	1.1638	1	0.9859	0.9929	0.0141		20045	98.5836	0	0	0	288	1.4164	1.172	0	1.172	1	0.9858	0.9928	0.0142
Escherichia coli	14EC020	150	1638295	2 (1549614588)	minimap2	snvsniffer	minimap2/snvsniffer	20333		19782	97.2901	302	302	1.4853	551	2.7099	3.4711	1.2289	2.2422	0.985	0.9729	0.9789	0.0271		19769	97.2262	290	290	1.4263	564	2.7738	3.4752	1.1801	2.2951	0.9855	0.9723	0.9789	0.0277
Escherichia coli	14EC020	150	1638295	2 (1549614588)	minimap2	varscan	minimap2/varscan	20333		20087	98.7901	0	0	0	246	1.2099	1.001	0	1.001	1	0.9879	0.9939	0.0121		20083	98.7705	0	0	0	250	1.2295	1.0173	0	1.0173	1	0.9877	0.9938	0.0123
Escherichia coli	14EC020	150	1638295	2 (1549614588)	novoalign	16GT	novoalign/16GT	20333		20088	98.7951	0	0	0	245	1.2049	0.997	0	0.997	1	0.988	0.994	0.012		20083	98.7705	0	0	0	250	1.2295	1.0173	0	1.0173	1	0.9877	0.9938	0.0123
Escherichia coli	14EC020	150	1638295	2 (1549614588)	novoalign	freebayes	novoalign/freebayes	20333		20105	98.8787	0	0	0	228	1.1213	0.9278	0	0.9278	1	0.9888	0.9944	0.0112		20103	98.8688	0	0	0	230	1.1312	0.9359	0	0.9359	1	0.9887	0.9943	0.0113
Escherichia coli	14EC020	150	1638295	2 (1549614588)	novoalign	gatk	novoalign/gatk	20333		20107	98.8885	0	0	0	226	1.1115	0.9197	0	0.9197	1	0.9889	0.9944	0.0111		20109	98.8983	0	0	0	224	1.1017	0.9115	0	0.9115	1	0.989	0.9945	0.011
Escherichia coli	14EC020	150	1638295	2 (1549614588)	novoalign	lofreq	novoalign/lofreq	20333		20091	98.8098	0	0	0	242	1.1902	0.9848	0	0.9848	1	0.9881	0.994	0.0119		20085	98.7803	0	0	0	248	1.2197	1.0092	0	1.0092	1	0.9878	0.9939	0.0122
Escherichia coli	14EC020	150	1638295	2 (1549614588)	novoalign	mpileup	novoalign/mpileup	20333		20092	98.8147	0	0	0	241	1.1853	0.9807	0	0.9807	1	0.9881	0.994	0.0119		20089	98.8	0	0	0	244	1.2	0.9929	0	0.9929	1	0.988	0.994	0.012
Escherichia coli	14EC020	150	1638295	2 (1549614588)	novoalign	platypus	novoalign/platypus	20333		20061	98.6623	0	0	0	272	1.3377	1.1068	0	1.1068	1	0.9866	0.9933	0.0134		20058	98.6475	0	0	0	275	1.3525	1.119	0	1.119	1	0.9865	0.9932	0.0135
Escherichia coli	14EC020	150	1638295	2 (1549614588)	novoalign	snver	novoalign/snver	20333		20088	98.7951	0	0	0	245	1.2049	0.997	0	0.997	1	0.988	0.994	0.012		20087	98.7901	0	0	0	246	1.2099	1.001	0	1.001	1	0.9879	0.9939	0.0121
Escherichia coli	14EC020	150	1638295	2 (1549614588)	novoalign	strelka	novoalign/strelka	20333		20083	98.7705	0	0	0	250	1.2295	1.0173	0	1.0173	1	0.9877	0.9938	0.0123		20078	98.7459	0	0	0	255	1.2541	1.0377	0	1.0377	1	0.9875	0.9937	0.0125
Escherichia coli	14EC020	150	1638295	2 (1549614588)	novoalign	snvsniffer	novoalign/snvsniffer	20333		19683	96.8032	0	0	0	650	3.1968	2.645	0	2.645	1	0.968	0.9837	0.032		19683	96.8032	0	0	0	650	3.1968	2.645	0	2.645	1	0.968	0.9837	0.032
Escherichia coli	14EC020	150	1638295	2 (1549614588)	novoalign	varscan	novoalign/varscan	20333		20086	98.7852	0	0	0	247	1.2148	1.0051	0	1.0051	1	0.9879	0.9939	0.0121		20080	98.7557	0	0	0	253	1.2443	1.0295	0	1.0295	1	0.9876	0.9938	0.0124
Escherichia coli	14EC020	150	1638295	2 (1549614588)	snippy	snippy	snippy/snippy	20333		19988	98.3033	0	0	0	345	1.6967	1.4039	0	1.4039	1	0.983	0.9914	0.017		19984	98.2836	0	0	0	349	1.7164	1.4202	0	1.4202	1	0.9828	0.9913	0.0172
Escherichia coli	14EC020	150	1638295	2 (1549614588)	stampy	16GT	stampy/16GT	20333		20049	98.6033	0	0	0	284	1.3967	1.1557	0	1.1557	1	0.986	0.993	0.014		20045	98.5836	0	0	0	288	1.4164	1.172	0	1.172	1	0.9858	0.9928	0.0142
Escherichia coli	14EC020	150	1638295	2 (1549614588)	stampy	freebayes	stampy/freebayes	20333		20089	98.8	0	0	0	244	1.2	0.9929	0	0.9929	1	0.988	0.994	0.012		20090	98.8049	2	0	0.0098	243	1.1951	0.997	0.0081	0.9888	0.9999	0.988	0.9939	0.012
Escherichia coli	14EC020	150	1638295	2 (1549614588)	stampy	gatk	stampy/gatk	20333		20099	98.8492	0	0	0	234	1.1508	0.9522	0	0.9522	1	0.9885	0.9942	0.0115		20098	98.8442	0	0	0	235	1.1558	0.9563	0	0.9563	1	0.9884	0.9942	0.0116
Escherichia coli	14EC020	150	1638295	2 (1549614588)	stampy	lofreq	stampy/lofreq	20333		20058	98.6475	0	0	0	275	1.3525	1.119	0	1.119	1	0.9865	0.9932	0.0135		20077	98.741	0	0	0	256	1.259	1.0417	0	1.0417	1	0.9874	0.9937	0.0126
Escherichia coli	14EC020	150	1638295	2 (1549614588)	stampy	mpileup	stampy/mpileup	20333		20069	98.7016	0	0	0	264	1.2984	1.0743	0	1.0743	1	0.987	0.9935	0.013		20076	98.736	0	0	0	257	1.264	1.0458	0	1.0458	1	0.9874	0.9937	0.0126
Escherichia coli	14EC020	150	1638295	2 (1549614588)	stampy	platypus	stampy/platypus	20333		19989	98.3082	0	0	0	344	1.6918	1.3998	0	1.3998	1	0.9831	0.9915	0.0169		20024	98.4803	0	0	0	309	1.5197	1.2574	0	1.2574	1	0.9848	0.9923	0.0152
Escherichia coli	14EC020	150	1638295	2 (1549614588)	stampy	snver	stampy/snver	20333		20071	98.7115	0	0	0	262	1.2885	1.0661	0	1.0661	1	0.9871	0.9935	0.0129		20079	98.7508	0	0	0	254	1.2492	1.0336	0	1.0336	1	0.9875	0.9937	0.0125
Escherichia coli	14EC020	150	1638295	2 (1549614588)	stampy	strelka	stampy/strelka	20333		20049	98.6033	0	0	0	284	1.3967	1.1557	0	1.1557	1	0.986	0.993	0.014		20041	98.5639	0	0	0	292	1.4361	1.1882	0	1.1882	1	0.9856	0.9927	0.0144
Escherichia coli	14EC020	150	1638295	2 (1549614588)	stampy	snvsniffer	stampy/snvsniffer	20333		19739	97.0786	217	217	1.0672	594	2.9214	3.3002	0.883	2.4171	0.9891	0.9708	0.9799	0.0292		19782	97.2901	224	224	1.1017	551	2.7099	3.1537	0.9115	2.2422	0.9888	0.9729	0.9808	0.0271
Escherichia coli	14EC020	150	1638295	2 (1549614588)	stampy	varscan	stampy/varscan	20333		20062	98.6672	0	0	0	271	1.3328	1.1028	0	1.1028	1	0.9867	0.9933	0.0133		20070	98.7065	0	0	0	263	1.2935	1.0702	0	1.0702	1	0.9871	0.9935	0.0129
Escherichia coli	14EC020	150	1638295	3 (1549616789)	bwa-mem	16GT	bwa-mem/16GT	20333		20046	98.5885	0	0	0	287	1.4115	1.1679	0	1.1679	1	0.9859	0.9929	0.0141		20032	98.5196	0	0	0	301	1.4804	1.2249	0	1.2249	1	0.9852	0.9925	0.0148
Escherichia coli	14EC020	150	1638295	3 (1549616789)	bwa-mem	freebayes	bwa-mem/freebayes	20333		20109	98.8983	0	0	0	224	1.1017	0.9115	0	0.9115	1	0.989	0.9945	0.011		20107	98.8885	0	0	0	226	1.1115	0.9197	0	0.9197	1	0.9889	0.9944	0.0111
Escherichia coli	14EC020	150	1638295	3 (1549616789)	bwa-mem	gatk	bwa-mem/gatk	20333		20112	98.9131	0	0	0	221	1.0869	0.8993	0	0.8993	1	0.9891	0.9945	0.0109		20098	98.8442	0	0	0	235	1.1558	0.9563	0	0.9563	1	0.9884	0.9942	0.0116
Escherichia coli	14EC020	150	1638295	3 (1549616789)	bwa-mem	lofreq	bwa-mem/lofreq	20333		20070	98.7065	0	0	0	263	1.2935	1.0702	0	1.0702	1	0.9871	0.9935	0.0129		20062	98.6672	0	0	0	271	1.3328	1.1028	0	1.1028	1	0.9867	0.9933	0.0133
Escherichia coli	14EC020	150	1638295	3 (1549616789)	bwa-mem	mpileup	bwa-mem/mpileup	20333		20067	98.6918	0	0	0	266	1.3082	1.0824	0	1.0824	1	0.9869	0.9934	0.0131		20061	98.6623	0	0	0	272	1.3377	1.1068	0	1.1068	1	0.9866	0.9933	0.0134
Escherichia coli	14EC020	150	1638295	3 (1549616789)	bwa-mem	platypus	bwa-mem/platypus	20333		19986	98.2934	0	0	0	347	1.7066	1.412	0	1.412	1	0.9829	0.9914	0.0171		19986	98.2934	0	0	0	347	1.7066	1.412	0	1.412	1	0.9829	0.9914	0.0171
Escherichia coli	14EC020	150	1638295	3 (1549616789)	bwa-mem	snver	bwa-mem/snver	20333		20093	98.8197	0	0	0	240	1.1803	0.9766	0	0.9766	1	0.9882	0.9941	0.0118		20092	98.8147	0	0	0	241	1.1853	0.9807	0	0.9807	1	0.9881	0.994	0.0119
Escherichia coli	14EC020	150	1638295	3 (1549616789)	bwa-mem	strelka	bwa-mem/strelka	20333		20065	98.6819	0	0	0	268	1.3181	1.0906	0	1.0906	1	0.9868	0.9934	0.0132		20055	98.6328	0	0	0	278	1.3672	1.1313	0	1.1313	1	0.9863	0.9931	0.0137
Escherichia coli	14EC020	150	1638295	3 (1549616789)	bwa-mem	snvsniffer	bwa-mem/snvsniffer	20333		19795	97.3541	284	284	1.3967	538	2.6459	3.3449	1.1557	2.1893	0.9859	0.9735	0.9797	0.0265		19789	97.3245	284	284	1.3967	544	2.6755	3.3694	1.1557	2.2137	0.9859	0.9732	0.9795	0.0268
Escherichia coli	14EC020	150	1638295	3 (1549616789)	bwa-mem	varscan	bwa-mem/varscan	20333		20084	98.7754	0	0	0	249	1.2246	1.0132	0	1.0132	1	0.9878	0.9939	0.0122		20085	98.7803	0	0	0	248	1.2197	1.0092	0	1.0092	1	0.9878	0.9939	0.0122
Escherichia coli	14EC020	150	1638295	3 (1549616789)	minimap2	16GT	minimap2/16GT	20333		20037	98.5442	0	0	0	296	1.4558	1.2045	0	1.2045	1	0.9854	0.9926	0.0146		20027	98.4951	0	0	0	306	1.5049	1.2452	0	1.2452	1	0.985	0.9924	0.015
Escherichia coli	14EC020	150	1638295	3 (1549616789)	minimap2	freebayes	minimap2/freebayes	20333		20105	98.8787	1	0	0.0049	228	1.1213	0.9319	0.0041	0.9278	1	0.9888	0.9944	0.0112		20103	98.8688	0	0	0	230	1.1312	0.9359	0	0.9359	1	0.9887	0.9943	0.0113
Escherichia coli	14EC020	150	1638295	3 (1549616789)	minimap2	gatk	minimap2/gatk	20333		20103	98.8688	0	0	0	230	1.1312	0.9359	0	0.9359	1	0.9887	0.9943	0.0113		20086	98.7852	0	0	0	247	1.2148	1.0051	0	1.0051	1	0.9879	0.9939	0.0121
Escherichia coli	14EC020	150	1638295	3 (1549616789)	minimap2	lofreq	minimap2/lofreq	20333		20068	98.6967	0	0	0	265	1.3033	1.0784	0	1.0784	1	0.987	0.9935	0.013		20058	98.6475	0	0	0	275	1.3525	1.119	0	1.119	1	0.9865	0.9932	0.0135
Escherichia coli	14EC020	150	1638295	3 (1549616789)	minimap2	mpileup	minimap2/mpileup	20333		20065	98.6819	0	0	0	268	1.3181	1.0906	0	1.0906	1	0.9868	0.9934	0.0132		20056	98.6377	0	0	0	277	1.3623	1.1272	0	1.1272	1	0.9864	0.9932	0.0136
Escherichia coli	14EC020	150	1638295	3 (1549616789)	minimap2	platypus	minimap2/platypus	20333		20012	98.4213	0	0	0	321	1.5787	1.3062	0	1.3062	1	0.9842	0.992	0.0158		20010	98.4114	0	0	0	323	1.5886	1.3144	0	1.3144	1	0.9841	0.992	0.0159
Escherichia coli	14EC020	150	1638295	3 (1549616789)	minimap2	snver	minimap2/snver	20333		20078	98.7459	0	0	0	255	1.2541	1.0377	0	1.0377	1	0.9875	0.9937	0.0125		20080	98.7557	0	0	0	253	1.2443	1.0295	0	1.0295	1	0.9876	0.9938	0.0124
Escherichia coli	14EC020	150	1638295	3 (1549616789)	minimap2	strelka	minimap2/strelka	20333		20051	98.6131	0	0	0	282	1.3869	1.1475	0	1.1475	1	0.9861	0.993	0.0139		20037	98.5442	0	0	0	296	1.4558	1.2045	0	1.2045	1	0.9854	0.9926	0.0146
Escherichia coli	14EC020	150	1638295	3 (1549616789)	minimap2	snvsniffer	minimap2/snvsniffer	20333		19772	97.2409	289	289	1.4213	561	2.7591	3.4589	1.176	2.2829	0.9856	0.9724	0.979	0.0276		19779	97.2754	299	299	1.4705	554	2.7246	3.4711	1.2167	2.2544	0.9851	0.9728	0.9789	0.0272
Escherichia coli	14EC020	150	1638295	3 (1549616789)	minimap2	varscan	minimap2/varscan	20333		20086	98.7852	0	0	0	247	1.2148	1.0051	0	1.0051	1	0.9879	0.9939	0.0121		20086	98.7852	0	0	0	247	1.2148	1.0051	0	1.0051	1	0.9879	0.9939	0.0121
Escherichia coli	14EC020	150	1638295	3 (1549616789)	novoalign	16GT	novoalign/16GT	20333		20086	98.7852	0	0	0	247	1.2148	1.0051	0	1.0051	1	0.9879	0.9939	0.0121		20083	98.7705	0	0	0	250	1.2295	1.0173	0	1.0173	1	0.9877	0.9938	0.0123
Escherichia coli	14EC020	150	1638295	3 (1549616789)	novoalign	freebayes	novoalign/freebayes	20333		20104	98.8738	0	0	0	229	1.1262	0.9319	0	0.9319	1	0.9887	0.9943	0.0113		20102	98.8639	0	0	0	231	1.1361	0.94	0	0.94	1	0.9886	0.9943	0.0114
Escherichia coli	14EC020	150	1638295	3 (1549616789)	novoalign	gatk	novoalign/gatk	20333		20109	98.8983	0	0	0	224	1.1017	0.9115	0	0.9115	1	0.989	0.9945	0.011		20096	98.8344	0	0	0	237	1.1656	0.9644	0	0.9644	1	0.9883	0.9941	0.0117
Escherichia coli	14EC020	150	1638295	3 (1549616789)	novoalign	lofreq	novoalign/lofreq	20333		20088	98.7951	0	0	0	245	1.2049	0.997	0	0.997	1	0.988	0.994	0.012		20086	98.7852	0	0	0	247	1.2148	1.0051	0	1.0051	1	0.9879	0.9939	0.0121
Escherichia coli	14EC020	150	1638295	3 (1549616789)	novoalign	mpileup	novoalign/mpileup	20333		20089	98.8	0	0	0	244	1.2	0.9929	0	0.9929	1	0.988	0.994	0.012		20092	98.8147	0	0	0	241	1.1853	0.9807	0	0.9807	1	0.9881	0.994	0.0119
Escherichia coli	14EC020	150	1638295	3 (1549616789)	novoalign	platypus	novoalign/platypus	20333		20056	98.6377	0	0	0	277	1.3623	1.1272	0	1.1272	1	0.9864	0.9932	0.0136		20058	98.6475	0	0	0	275	1.3525	1.119	0	1.119	1	0.9865	0.9932	0.0135
Escherichia coli	14EC020	150	1638295	3 (1549616789)	novoalign	snver	novoalign/snver	20333		20089	98.8	0	0	0	244	1.2	0.9929	0	0.9929	1	0.988	0.994	0.012		20087	98.7901	0	0	0	246	1.2099	1.001	0	1.001	1	0.9879	0.9939	0.0121
Escherichia coli	14EC020	150	1638295	3 (1549616789)	novoalign	strelka	novoalign/strelka	20333		20085	98.7803	0	0	0	248	1.2197	1.0092	0	1.0092	1	0.9878	0.9939	0.0122		20084	98.7754	0	0	0	249	1.2246	1.0132	0	1.0132	1	0.9878	0.9939	0.0122
Escherichia coli	14EC020	150	1638295	3 (1549616789)	novoalign	snvsniffer	novoalign/snvsniffer	20333		19683	96.8032	0	0	0	650	3.1968	2.645	0	2.645	1	0.968	0.9837	0.032		19683	96.8032	0	0	0	650	3.1968	2.645	0	2.645	1	0.968	0.9837	0.032
Escherichia coli	14EC020	150	1638295	3 (1549616789)	novoalign	varscan	novoalign/varscan	20333		20080	98.7557	0	0	0	253	1.2443	1.0295	0	1.0295	1	0.9876	0.9938	0.0124		20079	98.7508	0	0	0	254	1.2492	1.0336	0	1.0336	1	0.9875	0.9937	0.0125
Escherichia coli	14EC020	150	1638295	3 (1549616789)	snippy	snippy	snippy/snippy	20333		19988	98.3033	0	0	0	345	1.6967	1.4039	0	1.4039	1	0.983	0.9914	0.017		19987	98.2983	0	0	0	346	1.7017	1.408	0	1.408	1	0.983	0.9914	0.017
Escherichia coli	14EC020	150	1638295	3 (1549616789)	stampy	16GT	stampy/16GT	20333		20045	98.5836	0	0	0	288	1.4164	1.172	0	1.172	1	0.9858	0.9928	0.0142		20049	98.6033	0	0	0	284	1.3967	1.1557	0	1.1557	1	0.986	0.993	0.014
Escherichia coli	14EC020	150	1638295	3 (1549616789)	stampy	freebayes	stampy/freebayes	20333		20091	98.8098	4	0	0.0197	242	1.1902	1.001	0.0163	0.9848	0.9998	0.9881	0.9939	0.0119		20094	98.8246	0	0	0	239	1.1754	0.9726	0	0.9726	1	0.9882	0.9941	0.0118
Escherichia coli	14EC020	150	1638295	3 (1549616789)	stampy	gatk	stampy/gatk	20333		20104	98.8738	0	0	0	229	1.1262	0.9319	0	0.9319	1	0.9887	0.9943	0.0113		20089	98.8	0	0	0	244	1.2	0.9929	0	0.9929	1	0.988	0.994	0.012
Escherichia coli	14EC020	150	1638295	3 (1549616789)	stampy	lofreq	stampy/lofreq	20333		20059	98.6524	0	0	0	274	1.3476	1.115	0	1.115	1	0.9865	0.9932	0.0135		20078	98.7459	0	0	0	255	1.2541	1.0377	0	1.0377	1	0.9875	0.9937	0.0125
Escherichia coli	14EC020	150	1638295	3 (1549616789)	stampy	mpileup	stampy/mpileup	20333		20071	98.7115	0	0	0	262	1.2885	1.0661	0	1.0661	1	0.9871	0.9935	0.0129		20078	98.7459	0	0	0	255	1.2541	1.0377	0	1.0377	1	0.9875	0.9937	0.0125
Escherichia coli	14EC020	150	1638295	3 (1549616789)	stampy	platypus	stampy/platypus	20333		19994	98.3328	0	0	0	339	1.6672	1.3795	0	1.3795	1	0.9833	0.9916	0.0167		20027	98.4951	0	0	0	306	1.5049	1.2452	0	1.2452	1	0.985	0.9924	0.015
Escherichia coli	14EC020	150	1638295	3 (1549616789)	stampy	snver	stampy/snver	20333		20075	98.7311	0	0	0	258	1.2689	1.0499	0	1.0499	1	0.9873	0.9936	0.0127		20082	98.7656	0	0	0	251	1.2344	1.0214	0	1.0214	1	0.9877	0.9938	0.0123
Escherichia coli	14EC020	150	1638295	3 (1549616789)	stampy	strelka	stampy/strelka	20333		20057	98.6426	0	0	0	276	1.3574	1.1231	0	1.1231	1	0.9864	0.9932	0.0136		20031	98.5147	0	0	0	302	1.4853	1.2289	0	1.2289	1	0.9851	0.9925	0.0149
Escherichia coli	14EC020	150	1638295	3 (1549616789)	stampy	snvsniffer	stampy/snvsniffer	20333		19738	97.0737	214	214	1.0525	595	2.9263	3.292	0.8708	2.4212	0.9893	0.9707	0.9799	0.0293		19783	97.295	220	220	1.082	550	2.705	3.1333	0.8952	2.2381	0.989	0.973	0.9809	0.027
Escherichia coli	14EC020	150	1638295	3 (1549616789)	stampy	varscan	stampy/varscan	20333		20061	98.6623	0	0	0	272	1.3377	1.1068	0	1.1068	1	0.9866	0.9933	0.0134		20071	98.7115	0	0	0	262	1.2885	1.0661	0	1.0661	1	0.9871	0.9935	0.0129
Escherichia coli	14EC020	300	819148	1 (1549617346)	bwa-mem	16GT	bwa-mem/16GT	20333		20126	98.982	0	0	0	207	1.018	0.8423	0	0.8423	1	0.9898	0.9949	0.0102		20114	98.9229	0	0	0	219	1.0771	0.8912	0	0.8912	1	0.9892	0.9946	0.0108
Escherichia coli	14EC020	300	819148	1 (1549617346)	bwa-mem	freebayes	bwa-mem/freebayes	20333		20185	99.2721	0	0	0	148	0.7279	0.6023	0	0.6023	1	0.9927	0.9963	0.0073		20179	99.2426	0	0	0	154	0.7574	0.6267	0	0.6267	1	0.9924	0.9962	0.0076
Escherichia coli	14EC020	300	819148	1 (1549617346)	bwa-mem	gatk	bwa-mem/gatk	20333		20187	99.282	0	0	0	146	0.718	0.5941	0	0.5941	1	0.9928	0.9964	0.0072		20185	99.2721	0	0	0	148	0.7279	0.6023	0	0.6023	1	0.9927	0.9963	0.0073
Escherichia coli	14EC020	300	819148	1 (1549617346)	bwa-mem	lofreq	bwa-mem/lofreq	20333		20151	99.1049	0	0	0	182	0.8951	0.7406	0	0.7406	1	0.991	0.9955	0.009		20149	99.0951	0	0	0	184	0.9049	0.7487	0	0.7487	1	0.991	0.9955	0.009
Escherichia coli	14EC020	300	819148	1 (1549617346)	bwa-mem	mpileup	bwa-mem/mpileup	20333		20149	99.0951	0	0	0	184	0.9049	0.7487	0	0.7487	1	0.991	0.9955	0.009		20149	99.0951	0	0	0	184	0.9049	0.7487	0	0.7487	1	0.991	0.9955	0.009
Escherichia coli	14EC020	300	819148	1 (1549617346)	bwa-mem	platypus	bwa-mem/platypus	20333		20072	98.7164	0	0	0	261	1.2836	1.0621	0	1.0621	1	0.9872	0.9936	0.0128		20068	98.6967	0	0	0	265	1.3033	1.0784	0	1.0784	1	0.987	0.9935	0.013
Escherichia coli	14EC020	300	819148	1 (1549617346)	bwa-mem	snver	bwa-mem/snver	20333		20171	99.2033	0	0	0	162	0.7967	0.6592	0	0.6592	1	0.992	0.996	0.008		20168	99.1885	0	0	0	165	0.8115	0.6714	0	0.6714	1	0.9919	0.9959	0.0081
Escherichia coli	14EC020	300	819148	1 (1549617346)	bwa-mem	strelka	bwa-mem/strelka	20333		20144	99.0705	0	0	0	189	0.9295	0.7691	0	0.7691	1	0.9907	0.9953	0.0093		20140	99.0508	0	0	0	193	0.9492	0.7854	0	0.7854	1	0.9905	0.9952	0.0095
Escherichia coli	14EC020	300	819148	1 (1549617346)	bwa-mem	snvsniffer	bwa-mem/snvsniffer	20333		19822	97.4868	149	149	0.7328	511	2.5132	2.6857	0.6063	2.0794	0.9925	0.9749	0.9836	0.0251		19821	97.4819	170	170	0.8361	512	2.5181	2.7752	0.6918	2.0835	0.9915	0.9748	0.9831	0.0252
Escherichia coli	14EC020	300	819148	1 (1549617346)	bwa-mem	varscan	bwa-mem/varscan	20333		20164	99.1688	0	0	0	169	0.8312	0.6877	0	0.6877	1	0.9917	0.9958	0.0083		20162	99.159	0	0	0	171	0.841	0.6958	0	0.6958	1	0.9916	0.9958	0.0084
Escherichia coli	14EC020	300	819148	1 (1549617346)	minimap2	16GT	minimap2/16GT	20333		20131	99.0065	0	0	0	202	0.9935	0.822	0	0.822	1	0.9901	0.995	0.0099		20110	98.9033	0	0	0	223	1.0967	0.9074	0	0.9074	1	0.989	0.9945	0.011
Escherichia coli	14EC020	300	819148	1 (1549617346)	minimap2	freebayes	minimap2/freebayes	20333		20172	99.2082	0	0	0	161	0.7918	0.6552	0	0.6552	1	0.9921	0.996	0.0079		20172	99.2082	0	0	0	161	0.7918	0.6552	0	0.6552	1	0.9921	0.996	0.0079
Escherichia coli	14EC020	300	819148	1 (1549617346)	minimap2	gatk	minimap2/gatk	20333		20156	99.1295	0	0	0	177	0.8705	0.7203	0	0.7203	1	0.9913	0.9956	0.0087		20157	99.1344	0	0	0	176	0.8656	0.7162	0	0.7162	1	0.9913	0.9956	0.0087
Escherichia coli	14EC020	300	819148	1 (1549617346)	minimap2	lofreq	minimap2/lofreq	20333		20149	99.0951	0	0	0	184	0.9049	0.7487	0	0.7487	1	0.991	0.9955	0.009		20148	99.0901	0	0	0	185	0.9099	0.7528	0	0.7528	1	0.9909	0.9954	0.0091
Escherichia coli	14EC020	300	819148	1 (1549617346)	minimap2	mpileup	minimap2/mpileup	20333		20147	99.0852	0	0	0	186	0.9148	0.7569	0	0.7569	1	0.9909	0.9954	0.0091		20147	99.0852	0	0	0	186	0.9148	0.7569	0	0.7569	1	0.9909	0.9954	0.0091
Escherichia coli	14EC020	300	819148	1 (1549617346)	minimap2	platypus	minimap2/platypus	20333		20096	98.8344	0	0	0	237	1.1656	0.9644	0	0.9644	1	0.9883	0.9941	0.0117		20097	98.8393	0	0	0	236	1.1607	0.9603	0	0.9603	1	0.9884	0.9942	0.0116
Escherichia coli	14EC020	300	819148	1 (1549617346)	minimap2	snver	minimap2/snver	20333		20157	99.1344	0	0	0	176	0.8656	0.7162	0	0.7162	1	0.9913	0.9956	0.0087		20150	99.1	0	0	0	183	0.9	0.7447	0	0.7447	1	0.991	0.9955	0.009
Escherichia coli	14EC020	300	819148	1 (1549617346)	minimap2	strelka	minimap2/strelka	20333		20124	98.9721	0	0	0	209	1.0279	0.8505	0	0.8505	1	0.9897	0.9948	0.0103		20119	98.9475	0	0	0	214	1.0525	0.8708	0	0.8708	1	0.9895	0.9947	0.0105
Escherichia coli	14EC020	300	819148	1 (1549617346)	minimap2	snvsniffer	minimap2/snvsniffer	20333		19811	97.4327	170	170	0.8361	522	2.5673	2.8159	0.6918	2.1242	0.9915	0.9743	0.9828	0.0257		19810	97.4278	170	170	0.8361	523	2.5722	2.82	0.6918	2.1282	0.9915	0.9743	0.9828	0.0257
Escherichia coli	14EC020	300	819148	1 (1549617346)	minimap2	varscan	minimap2/varscan	20333		20164	99.1688	0	0	0	169	0.8312	0.6877	0	0.6877	1	0.9917	0.9958	0.0083		20163	99.1639	0	0	0	170	0.8361	0.6918	0	0.6918	1	0.9916	0.9958	0.0084
Escherichia coli	14EC020	300	819148	1 (1549617346)	novoalign	16GT	novoalign/16GT	20333		20171	99.2033	0	0	0	162	0.7967	0.6592	0	0.6592	1	0.992	0.996	0.008		20167	99.1836	0	0	0	166	0.8164	0.6755	0	0.6755	1	0.9918	0.9959	0.0082
Escherichia coli	14EC020	300	819148	1 (1549617346)	novoalign	freebayes	novoalign/freebayes	20333		20183	99.2623	0	0	0	150	0.7377	0.6104	0	0.6104	1	0.9926	0.9963	0.0074		20180	99.2475	0	0	0	153	0.7525	0.6226	0	0.6226	1	0.9925	0.9962	0.0075
Escherichia coli	14EC020	300	819148	1 (1549617346)	novoalign	gatk	novoalign/gatk	20333		20186	99.277	0	0	0	147	0.723	0.5982	0	0.5982	1	0.9928	0.9964	0.0072		20185	99.2721	0	0	0	148	0.7279	0.6023	0	0.6023	1	0.9927	0.9963	0.0073
Escherichia coli	14EC020	300	819148	1 (1549617346)	novoalign	lofreq	novoalign/lofreq	20333		20171	99.2033	0	0	0	162	0.7967	0.6592	0	0.6592	1	0.992	0.996	0.008		20168	99.1885	0	0	0	165	0.8115	0.6714	0	0.6714	1	0.9919	0.9959	0.0081
Escherichia coli	14EC020	300	819148	1 (1549617346)	novoalign	mpileup	novoalign/mpileup	20333		20174	99.218	0	0	0	159	0.782	0.647	0	0.647	1	0.9922	0.9961	0.0078		20169	99.1934	0	0	0	164	0.8066	0.6674	0	0.6674	1	0.9919	0.9959	0.0081
Escherichia coli	14EC020	300	819148	1 (1549617346)	novoalign	platypus	novoalign/platypus	20333		20180	99.2475	0	0	0	153	0.7525	0.6226	0	0.6226	1	0.9925	0.9962	0.0075		20172	99.2082	0	0	0	161	0.7918	0.6552	0	0.6552	1	0.9921	0.996	0.0079
Escherichia coli	14EC020	300	819148	1 (1549617346)	novoalign	snver	novoalign/snver	20333		20171	99.2033	0	0	0	162	0.7967	0.6592	0	0.6592	1	0.992	0.996	0.008		20167	99.1836	0	0	0	166	0.8164	0.6755	0	0.6755	1	0.9918	0.9959	0.0082
Escherichia coli	14EC020	300	819148	1 (1549617346)	novoalign	strelka	novoalign/strelka	20333		20155	99.1246	0	0	0	178	0.8754	0.7243	0	0.7243	1	0.9912	0.9956	0.0088		20154	99.1197	0	0	0	179	0.8803	0.7284	0	0.7284	1	0.9912	0.9956	0.0088
Escherichia coli	14EC020	300	819148	1 (1549617346)	novoalign	snvsniffer	novoalign/snvsniffer	20333		19769	97.2262	0	0	0	564	2.7738	2.2951	0	2.2951	1	0.9723	0.986	0.0277		19765	97.2065	0	0	0	568	2.7935	2.3113	0	2.3113	1	0.9721	0.9859	0.0279
Escherichia coli	14EC020	300	819148	1 (1549617346)	novoalign	varscan	novoalign/varscan	20333		20160	99.1492	0	0	0	173	0.8508	0.704	0	0.704	1	0.9915	0.9957	0.0085		20158	99.1393	0	0	0	175	0.8607	0.7121	0	0.7121	1	0.9914	0.9957	0.0086
Escherichia coli	14EC020	300	819148	1 (1549617346)	snippy	snippy	snippy/snippy	20333		20076	98.736	0	0	0	257	1.264	1.0458	0	1.0458	1	0.9874	0.9937	0.0126		20072	98.7164	0	0	0	261	1.2836	1.0621	0	1.0621	1	0.9872	0.9936	0.0128
Escherichia coli	14EC020	300	819148	1 (1549617346)	stampy	16GT	stampy/16GT	20333		20118	98.9426	0	0	0	215	1.0574	0.8749	0	0.8749	1	0.9894	0.9947	0.0106		20126	98.982	0	0	0	207	1.018	0.8423	0	0.8423	1	0.9898	0.9949	0.0102
Escherichia coli	14EC020	300	819148	1 (1549617346)	stampy	freebayes	stampy/freebayes	20333		20163	99.1639	0	0	0	170	0.8361	0.6918	0	0.6918	1	0.9916	0.9958	0.0084		20163	99.1639	0	0	0	170	0.8361	0.6918	0	0.6918	1	0.9916	0.9958	0.0084
Escherichia coli	14EC020	300	819148	1 (1549617346)	stampy	gatk	stampy/gatk	20333		20176	99.2279	0	0	0	157	0.7721	0.6389	0	0.6389	1	0.9923	0.9961	0.0077		20173	99.2131	0	0	0	160	0.7869	0.6511	0	0.6511	1	0.9921	0.996	0.0079
Escherichia coli	14EC020	300	819148	1 (1549617346)	stampy	lofreq	stampy/lofreq	20333		20125	98.977	0	0	0	208	1.023	0.8464	0	0.8464	1	0.9898	0.9949	0.0102		20150	99.1	0	0	0	183	0.9	0.7447	0	0.7447	1	0.991	0.9955	0.009
Escherichia coli	14EC020	300	819148	1 (1549617346)	stampy	mpileup	stampy/mpileup	20333		20145	99.0754	0	0	0	188	0.9246	0.765	0	0.765	1	0.9908	0.9954	0.0092		20151	99.1049	0	0	0	182	0.8951	0.7406	0	0.7406	1	0.991	0.9955	0.009
Escherichia coli	14EC020	300	819148	1 (1549617346)	stampy	platypus	stampy/platypus	20333		20107	98.8885	0	0	0	226	1.1115	0.9197	0	0.9197	1	0.9889	0.9944	0.0111		20130	99.0016	0	0	0	203	0.9984	0.8261	0	0.8261	1	0.99	0.995	0.01
Escherichia coli	14EC020	300	819148	1 (1549617346)	stampy	snver	stampy/snver	20333		20151	99.1049	0	0	0	182	0.8951	0.7406	0	0.7406	1	0.991	0.9955	0.009		20167	99.1836	0	0	0	166	0.8164	0.6755	0	0.6755	1	0.9918	0.9959	0.0082
Escherichia coli	14EC020	300	819148	1 (1549617346)	stampy	strelka	stampy/strelka	20333		20127	98.9869	0	0	0	206	1.0131	0.8383	0	0.8383	1	0.9899	0.9949	0.0101		20140	99.0508	0	0	0	193	0.9492	0.7854	0	0.7854	1	0.9905	0.9952	0.0095
Escherichia coli	14EC020	300	819148	1 (1549617346)	stampy	snvsniffer	stampy/snvsniffer	20333		19785	97.3049	149	149	0.7328	548	2.6951	2.8363	0.6063	2.23	0.9925	0.973	0.9827	0.027		19820	97.477	151	151	0.7426	513	2.523	2.702	0.6145	2.0875	0.9924	0.9748	0.9835	0.0252
Escherichia coli	14EC020	300	819148	1 (1549617346)	stampy	varscan	stampy/varscan	20333		20140	99.0508	0	0	0	193	0.9492	0.7854	0	0.7854	1	0.9905	0.9952	0.0095		20153	99.1147	0	0	0	180	0.8853	0.7325	0	0.7325	1	0.9911	0.9955	0.0089
Escherichia coli	14EC020	300	819148	2 (1549618717)	bwa-mem	16GT	bwa-mem/16GT	20333		20132	99.0115	0	0	0	201	0.9885	0.8179	0	0.8179	1	0.9901	0.995	0.0099		20121	98.9574	0	0	0	212	1.0426	0.8627	0	0.8627	1	0.9896	0.9948	0.0104
Escherichia coli	14EC020	300	819148	2 (1549618717)	bwa-mem	freebayes	bwa-mem/freebayes	20333		20178	99.2377	0	0	0	155	0.7623	0.6307	0	0.6307	1	0.9924	0.9962	0.0076		20188	99.2869	0	0	0	145	0.7131	0.59	0	0.59	1	0.9929	0.9964	0.0071
Escherichia coli	14EC020	300	819148	2 (1549618717)	bwa-mem	gatk	bwa-mem/gatk	20333		20184	99.2672	0	0	0	149	0.7328	0.6063	0	0.6063	1	0.9927	0.9963	0.0073		20185	99.2721	0	0	0	148	0.7279	0.6023	0	0.6023	1	0.9927	0.9963	0.0073
Escherichia coli	14EC020	300	819148	2 (1549618717)	bwa-mem	lofreq	bwa-mem/lofreq	20333		20149	99.0951	0	0	0	184	0.9049	0.7487	0	0.7487	1	0.991	0.9955	0.009		20147	99.0852	0	0	0	186	0.9148	0.7569	0	0.7569	1	0.9909	0.9954	0.0091
Escherichia coli	14EC020	300	819148	2 (1549618717)	bwa-mem	mpileup	bwa-mem/mpileup	20333		20150	99.1	0	0	0	183	0.9	0.7447	0	0.7447	1	0.991	0.9955	0.009		20147	99.0852	0	0	0	186	0.9148	0.7569	0	0.7569	1	0.9909	0.9954	0.0091
Escherichia coli	14EC020	300	819148	2 (1549618717)	bwa-mem	platypus	bwa-mem/platypus	20333		20068	98.6967	0	0	0	265	1.3033	1.0784	0	1.0784	1	0.987	0.9935	0.013		20064	98.677	0	0	0	269	1.323	1.0946	0	1.0946	1	0.9868	0.9934	0.0132
Escherichia coli	14EC020	300	819148	2 (1549618717)	bwa-mem	snver	bwa-mem/snver	20333		20169	99.1934	0	0	0	164	0.8066	0.6674	0	0.6674	1	0.9919	0.9959	0.0081		20171	99.2033	0	0	0	162	0.7967	0.6592	0	0.6592	1	0.992	0.996	0.008
Escherichia coli	14EC020	300	819148	2 (1549618717)	bwa-mem	strelka	bwa-mem/strelka	20333		20148	99.0901	0	0	0	185	0.9099	0.7528	0	0.7528	1	0.9909	0.9954	0.0091		20141	99.0557	0	0	0	192	0.9443	0.7813	0	0.7813	1	0.9906	0.9953	0.0094
Escherichia coli	14EC020	300	819148	2 (1549618717)	bwa-mem	snvsniffer	bwa-mem/snvsniffer	20333		19826	97.5065	181	181	0.8902	507	2.4935	2.7997	0.7365	2.0631	0.991	0.9751	0.983	0.0249		19838	97.5655	180	180	0.8853	495	2.4345	2.7468	0.7325	2.0143	0.991	0.9757	0.9833	0.0243
Escherichia coli	14EC020	300	819148	2 (1549618717)	bwa-mem	varscan	bwa-mem/varscan	20333		20158	99.1393	0	0	0	175	0.8607	0.7121	0	0.7121	1	0.9914	0.9957	0.0086		20159	99.1442	0	0	0	174	0.8558	0.7081	0	0.7081	1	0.9914	0.9957	0.0086
Escherichia coli	14EC020	300	819148	2 (1549618717)	minimap2	16GT	minimap2/16GT	20333		20134	99.0213	0	0	0	199	0.9787	0.8098	0	0.8098	1	0.9902	0.9951	0.0098		20114	98.9229	0	0	0	219	1.0771	0.8912	0	0.8912	1	0.9892	0.9946	0.0108
Escherichia coli	14EC020	300	819148	2 (1549618717)	minimap2	freebayes	minimap2/freebayes	20333		20167	99.1836	0	0	0	166	0.8164	0.6755	0	0.6755	1	0.9918	0.9959	0.0082		20176	99.2279	0	0	0	157	0.7721	0.6389	0	0.6389	1	0.9923	0.9961	0.0077
Escherichia coli	14EC020	300	819148	2 (1549618717)	minimap2	gatk	minimap2/gatk	20333		20156	99.1295	0	0	0	177	0.8705	0.7203	0	0.7203	1	0.9913	0.9956	0.0087		20155	99.1246	0	0	0	178	0.8754	0.7243	0	0.7243	1	0.9912	0.9956	0.0088
Escherichia coli	14EC020	300	819148	2 (1549618717)	minimap2	lofreq	minimap2/lofreq	20333		20150	99.1	0	0	0	183	0.9	0.7447	0	0.7447	1	0.991	0.9955	0.009		20147	99.0852	0	0	0	186	0.9148	0.7569	0	0.7569	1	0.9909	0.9954	0.0091
Escherichia coli	14EC020	300	819148	2 (1549618717)	minimap2	mpileup	minimap2/mpileup	20333		20149	99.0951	0	0	0	184	0.9049	0.7487	0	0.7487	1	0.991	0.9955	0.009		20147	99.0852	0	0	0	186	0.9148	0.7569	0	0.7569	1	0.9909	0.9954	0.0091
Escherichia coli	14EC020	300	819148	2 (1549618717)	minimap2	platypus	minimap2/platypus	20333		20098	98.8442	0	0	0	235	1.1558	0.9563	0	0.9563	1	0.9884	0.9942	0.0116		20094	98.8246	0	0	0	239	1.1754	0.9726	0	0.9726	1	0.9882	0.9941	0.0118
Escherichia coli	14EC020	300	819148	2 (1549618717)	minimap2	snver	minimap2/snver	20333		20153	99.1147	0	0	0	180	0.8853	0.7325	0	0.7325	1	0.9911	0.9955	0.0089		20154	99.1197	0	0	0	179	0.8803	0.7284	0	0.7284	1	0.9912	0.9956	0.0088
Escherichia coli	14EC020	300	819148	2 (1549618717)	minimap2	strelka	minimap2/strelka	20333		20131	99.0065	0	0	0	202	0.9935	0.822	0	0.822	1	0.9901	0.995	0.0099		20123	98.9672	0	0	0	210	1.0328	0.8545	0	0.8545	1	0.9897	0.9948	0.0103
Escherichia coli	14EC020	300	819148	2 (1549618717)	minimap2	snvsniffer	minimap2/snvsniffer	20333		19814	97.4475	182	182	0.8951	519	2.5525	2.8526	0.7406	2.112	0.9909	0.9745	0.9826	0.0255		19812	97.4377	166	166	0.8164	521	2.5623	2.7956	0.6755	2.1201	0.9917	0.9744	0.983	0.0256
Escherichia coli	14EC020	300	819148	2 (1549618717)	minimap2	varscan	minimap2/varscan	20333		20158	99.1393	0	0	0	175	0.8607	0.7121	0	0.7121	1	0.9914	0.9957	0.0086		20160	99.1492	0	0	0	173	0.8508	0.704	0	0.704	1	0.9915	0.9957	0.0085
Escherichia coli	14EC020	300	819148	2 (1549618717)	novoalign	16GT	novoalign/16GT	20333		20167	99.1836	0	0	0	166	0.8164	0.6755	0	0.6755	1	0.9918	0.9959	0.0082		20170	99.1983	0	0	0	163	0.8017	0.6633	0	0.6633	1	0.992	0.996	0.008
Escherichia coli	14EC020	300	819148	2 (1549618717)	novoalign	freebayes	novoalign/freebayes	20333		20176	99.2279	0	0	0	157	0.7721	0.6389	0	0.6389	1	0.9923	0.9961	0.0077		20187	99.282	0	0	0	146	0.718	0.5941	0	0.5941	1	0.9928	0.9964	0.0072
Escherichia coli	14EC020	300	819148	2 (1549618717)	novoalign	gatk	novoalign/gatk	20333		20185	99.2721	0	0	0	148	0.7279	0.6023	0	0.6023	1	0.9927	0.9963	0.0073		20187	99.282	0	0	0	146	0.718	0.5941	0	0.5941	1	0.9928	0.9964	0.0072
Escherichia coli	14EC020	300	819148	2 (1549618717)	novoalign	lofreq	novoalign/lofreq	20333		20167	99.1836	0	0	0	166	0.8164	0.6755	0	0.6755	1	0.9918	0.9959	0.0082		20174	99.218	0	0	0	159	0.782	0.647	0	0.647	1	0.9922	0.9961	0.0078
Escherichia coli	14EC020	300	819148	2 (1549618717)	novoalign	mpileup	novoalign/mpileup	20333		20166	99.1787	0	0	0	167	0.8213	0.6796	0	0.6796	1	0.9918	0.9959	0.0082		20173	99.2131	0	0	0	160	0.7869	0.6511	0	0.6511	1	0.9921	0.996	0.0079
Escherichia coli	14EC020	300	819148	2 (1549618717)	novoalign	platypus	novoalign/platypus	20333		20172	99.2082	0	0	0	161	0.7918	0.6552	0	0.6552	1	0.9921	0.996	0.0079		20179	99.2426	0	0	0	154	0.7574	0.6267	0	0.6267	1	0.9924	0.9962	0.0076
Escherichia coli	14EC020	300	819148	2 (1549618717)	novoalign	snver	novoalign/snver	20333		20166	99.1787	0	0	0	167	0.8213	0.6796	0	0.6796	1	0.9918	0.9959	0.0082		20168	99.1885	0	0	0	165	0.8115	0.6714	0	0.6714	1	0.9919	0.9959	0.0081
Escherichia coli	14EC020	300	819148	2 (1549618717)	novoalign	strelka	novoalign/strelka	20333		20150	99.1	0	0	0	183	0.9	0.7447	0	0.7447	1	0.991	0.9955	0.009		20153	99.1147	0	0	0	180	0.8853	0.7325	0	0.7325	1	0.9911	0.9955	0.0089
Escherichia coli	14EC020	300	819148	2 (1549618717)	novoalign	snvsniffer	novoalign/snvsniffer	20333		19767	97.2163	0	0	0	566	2.7837	2.3032	0	2.3032	1	0.9722	0.9859	0.0278		19770	97.2311	0	0	0	563	2.7689	2.291	0	2.291	1	0.9723	0.986	0.0277
Escherichia coli	14EC020	300	819148	2 (1549618717)	novoalign	varscan	novoalign/varscan	20333		20156	99.1295	0	0	0	177	0.8705	0.7203	0	0.7203	1	0.9913	0.9956	0.0087		20158	99.1393	0	0	0	175	0.8607	0.7121	0	0.7121	1	0.9914	0.9957	0.0086
Escherichia coli	14EC020	300	819148	2 (1549618717)	snippy	snippy	snippy/snippy	20333		20075	98.7311	0	0	0	258	1.2689	1.0499	0	1.0499	1	0.9873	0.9936	0.0127		20072	98.7164	0	0	0	261	1.2836	1.0621	0	1.0621	1	0.9872	0.9936	0.0128
Escherichia coli	14EC020	300	819148	2 (1549618717)	stampy	16GT	stampy/16GT	20333		20134	99.0213	0	0	0	199	0.9787	0.8098	0	0.8098	1	0.9902	0.9951	0.0098		20132	99.0115	0	0	0	201	0.9885	0.8179	0	0.8179	1	0.9901	0.995	0.0099
Escherichia coli	14EC020	300	819148	2 (1549618717)	stampy	freebayes	stampy/freebayes	20333		20166	99.1787	0	0	0	167	0.8213	0.6796	0	0.6796	1	0.9918	0.9959	0.0082		20162	99.159	0	0	0	171	0.841	0.6958	0	0.6958	1	0.9916	0.9958	0.0084
Escherichia coli	14EC020	300	819148	2 (1549618717)	stampy	gatk	stampy/gatk	20333		20173	99.2131	0	0	0	160	0.7869	0.6511	0	0.6511	1	0.9921	0.996	0.0079		20176	99.2279	0	0	0	157	0.7721	0.6389	0	0.6389	1	0.9923	0.9961	0.0077
Escherichia coli	14EC020	300	819148	2 (1549618717)	stampy	lofreq	stampy/lofreq	20333		20133	99.0164	0	0	0	200	0.9836	0.8139	0	0.8139	1	0.9902	0.9951	0.0098		20152	99.1098	0	0	0	181	0.8902	0.7365	0	0.7365	1	0.9911	0.9955	0.0089
Escherichia coli	14EC020	300	819148	2 (1549618717)	stampy	mpileup	stampy/mpileup	20333		20149	99.0951	0	0	0	184	0.9049	0.7487	0	0.7487	1	0.991	0.9955	0.009		20153	99.1147	0	0	0	180	0.8853	0.7325	0	0.7325	1	0.9911	0.9955	0.0089
Escherichia coli	14EC020	300	819148	2 (1549618717)	stampy	platypus	stampy/platypus	20333		20110	98.9033	0	0	0	223	1.0967	0.9074	0	0.9074	1	0.989	0.9945	0.011		20129	98.9967	0	0	0	204	1.0033	0.8301	0	0.8301	1	0.99	0.995	0.01
Escherichia coli	14EC020	300	819148	2 (1549618717)	stampy	snver	stampy/snver	20333		20148	99.0901	0	0	0	185	0.9099	0.7528	0	0.7528	1	0.9909	0.9954	0.0091		20169	99.1934	0	0	0	164	0.8066	0.6674	0	0.6674	1	0.9919	0.9959	0.0081
Escherichia coli	14EC020	300	819148	2 (1549618717)	stampy	strelka	stampy/strelka	20333		20127	98.9869	0	0	0	206	1.0131	0.8383	0	0.8383	1	0.9899	0.9949	0.0101		20139	99.0459	0	0	0	194	0.9541	0.7894	0	0.7894	1	0.9905	0.9952	0.0095
Escherichia coli	14EC020	300	819148	2 (1549618717)	stampy	snvsniffer	stampy/snvsniffer	20333		19799	97.3737	156	156	0.7672	534	2.6263	2.8078	0.6348	2.173	0.9922	0.9737	0.9829	0.0263		19817	97.4623	150	150	0.7377	516	2.5377	2.7101	0.6104	2.0997	0.9925	0.9746	0.9835	0.0254
Escherichia coli	14EC020	300	819148	2 (1549618717)	stampy	varscan	stampy/varscan	20333		20145	99.0754	0	0	0	188	0.9246	0.765	0	0.765	1	0.9908	0.9954	0.0092		20150	99.1	0	0	0	183	0.9	0.7447	0	0.7447	1	0.991	0.9955	0.009
Escherichia coli	14EC020	300	819148	3 (1549619312)	bwa-mem	16GT	bwa-mem/16GT	20333		20121	98.9574	0	0	0	212	1.0426	0.8627	0	0.8627	1	0.9896	0.9948	0.0104		20112	98.9131	0	0	0	221	1.0869	0.8993	0	0.8993	1	0.9891	0.9945	0.0109
Escherichia coli	14EC020	300	819148	3 (1549619312)	bwa-mem	freebayes	bwa-mem/freebayes	20333		20185	99.2721	0	0	0	148	0.7279	0.6023	0	0.6023	1	0.9927	0.9963	0.0073		20186	99.277	0	0	0	147	0.723	0.5982	0	0.5982	1	0.9928	0.9964	0.0072
Escherichia coli	14EC020	300	819148	3 (1549619312)	bwa-mem	gatk	bwa-mem/gatk	20333		20196	99.3262	0	0	0	137	0.6738	0.5575	0	0.5575	1	0.9933	0.9966	0.0067		20194	99.3164	0	0	0	139	0.6836	0.5656	0	0.5656	1	0.9932	0.9966	0.0068
Escherichia coli	14EC020	300	819148	3 (1549619312)	bwa-mem	lofreq	bwa-mem/lofreq	20333		20143	99.0656	0	0	0	190	0.9344	0.7732	0	0.7732	1	0.9907	0.9953	0.0093		20151	99.1049	0	0	0	182	0.8951	0.7406	0	0.7406	1	0.991	0.9955	0.009
Escherichia coli	14EC020	300	819148	3 (1549619312)	bwa-mem	mpileup	bwa-mem/mpileup	20333		20143	99.0656	0	0	0	190	0.9344	0.7732	0	0.7732	1	0.9907	0.9953	0.0093		20152	99.1098	0	0	0	181	0.8902	0.7365	0	0.7365	1	0.9911	0.9955	0.0089
Escherichia coli	14EC020	300	819148	3 (1549619312)	bwa-mem	platypus	bwa-mem/platypus	20333		20067	98.6918	0	0	0	266	1.3082	1.0824	0	1.0824	1	0.9869	0.9934	0.0131		20070	98.7065	0	0	0	263	1.2935	1.0702	0	1.0702	1	0.9871	0.9935	0.0129
Escherichia coli	14EC020	300	819148	3 (1549619312)	bwa-mem	snver	bwa-mem/snver	20333		20171	99.2033	0	0	0	162	0.7967	0.6592	0	0.6592	1	0.992	0.996	0.008		20168	99.1885	0	0	0	165	0.8115	0.6714	0	0.6714	1	0.9919	0.9959	0.0081
Escherichia coli	14EC020	300	819148	3 (1549619312)	bwa-mem	strelka	bwa-mem/strelka	20333		20151	99.1049	0	0	0	182	0.8951	0.7406	0	0.7406	1	0.991	0.9955	0.009		20145	99.0754	0	0	0	188	0.9246	0.765	0	0.765	1	0.9908	0.9954	0.0092
Escherichia coli	14EC020	300	819148	3 (1549619312)	bwa-mem	snvsniffer	bwa-mem/snvsniffer	20333		19823	97.4918	175	175	0.8607	510	2.5082	2.7875	0.7121	2.0753	0.9912	0.9749	0.983	0.0251		19815	97.4524	183	183	0.9	518	2.5476	2.8526	0.7447	2.1079	0.9908	0.9745	0.9826	0.0255
Escherichia coli	14EC020	300	819148	3 (1549619312)	bwa-mem	varscan	bwa-mem/varscan	20333		20158	99.1393	0	0	0	175	0.8607	0.7121	0	0.7121	1	0.9914	0.9957	0.0086		20156	99.1295	0	0	0	177	0.8705	0.7203	0	0.7203	1	0.9913	0.9956	0.0087
Escherichia coli	14EC020	300	819148	3 (1549619312)	minimap2	16GT	minimap2/16GT	20333		20118	98.9426	0	0	0	215	1.0574	0.8749	0	0.8749	1	0.9894	0.9947	0.0106		20109	98.8983	0	0	0	224	1.1017	0.9115	0	0.9115	1	0.989	0.9945	0.011
Escherichia coli	14EC020	300	819148	3 (1549619312)	minimap2	freebayes	minimap2/freebayes	20333		20177	99.2328	0	0	0	156	0.7672	0.6348	0	0.6348	1	0.9923	0.9961	0.0077		20174	99.218	0	0	0	159	0.782	0.647	0	0.647	1	0.9922	0.9961	0.0078
Escherichia coli	14EC020	300	819148	3 (1549619312)	minimap2	gatk	minimap2/gatk	20333		20156	99.1295	0	0	0	177	0.8705	0.7203	0	0.7203	1	0.9913	0.9956	0.0087		20155	99.1246	0	0	0	178	0.8754	0.7243	0	0.7243	1	0.9912	0.9956	0.0088
Escherichia coli	14EC020	300	819148	3 (1549619312)	minimap2	lofreq	minimap2/lofreq	20333		20146	99.0803	0	0	0	187	0.9197	0.761	0	0.761	1	0.9908	0.9954	0.0092		20148	99.0901	0	0	0	185	0.9099	0.7528	0	0.7528	1	0.9909	0.9954	0.0091
Escherichia coli	14EC020	300	819148	3 (1549619312)	minimap2	mpileup	minimap2/mpileup	20333		20146	99.0803	0	0	0	187	0.9197	0.761	0	0.761	1	0.9908	0.9954	0.0092		20147	99.0852	0	0	0	186	0.9148	0.7569	0	0.7569	1	0.9909	0.9954	0.0091
Escherichia coli	14EC020	300	819148	3 (1549619312)	minimap2	platypus	minimap2/platypus	20333		20092	98.8147	0	0	0	241	1.1853	0.9807	0	0.9807	1	0.9881	0.994	0.0119		20093	98.8197	0	0	0	240	1.1803	0.9766	0	0.9766	1	0.9882	0.9941	0.0118
Escherichia coli	14EC020	300	819148	3 (1549619312)	minimap2	snver	minimap2/snver	20333		20156	99.1295	0	0	0	177	0.8705	0.7203	0	0.7203	1	0.9913	0.9956	0.0087		20150	99.1	0	0	0	183	0.9	0.7447	0	0.7447	1	0.991	0.9955	0.009
Escherichia coli	14EC020	300	819148	3 (1549619312)	minimap2	strelka	minimap2/strelka	20333		20133	99.0164	0	0	0	200	0.9836	0.8139	0	0.8139	1	0.9902	0.9951	0.0098		20121	98.9574	0	0	0	212	1.0426	0.8627	0	0.8627	1	0.9896	0.9948	0.0104
Escherichia coli	14EC020	300	819148	3 (1549619312)	minimap2	snvsniffer	minimap2/snvsniffer	20333		19818	97.4672	172	172	0.8459	515	2.5328	2.7956	0.6999	2.0957	0.9914	0.9747	0.983	0.0253		19806	97.4082	177	177	0.8705	527	2.5918	2.8648	0.7203	2.1445	0.9911	0.9741	0.9825	0.0259
Escherichia coli	14EC020	300	819148	3 (1549619312)	minimap2	varscan	minimap2/varscan	20333		20158	99.1393	0	0	0	175	0.8607	0.7121	0	0.7121	1	0.9914	0.9957	0.0086		20158	99.1393	0	0	0	175	0.8607	0.7121	0	0.7121	1	0.9914	0.9957	0.0086
Escherichia coli	14EC020	300	819148	3 (1549619312)	novoalign	16GT	novoalign/16GT	20333		20170	99.1983	0	0	0	163	0.8017	0.6633	0	0.6633	1	0.992	0.996	0.008		20168	99.1885	0	0	0	165	0.8115	0.6714	0	0.6714	1	0.9919	0.9959	0.0081
Escherichia coli	14EC020	300	819148	3 (1549619312)	novoalign	freebayes	novoalign/freebayes	20333		20184	99.2672	0	0	0	149	0.7328	0.6063	0	0.6063	1	0.9927	0.9963	0.0073		20185	99.2721	0	0	0	148	0.7279	0.6023	0	0.6023	1	0.9927	0.9963	0.0073
Escherichia coli	14EC020	300	819148	3 (1549619312)	novoalign	gatk	novoalign/gatk	20333		20197	99.3311	0	0	0	136	0.6689	0.5534	0	0.5534	1	0.9933	0.9966	0.0067		20194	99.3164	0	0	0	139	0.6836	0.5656	0	0.5656	1	0.9932	0.9966	0.0068
Escherichia coli	14EC020	300	819148	3 (1549619312)	novoalign	lofreq	novoalign/lofreq	20333		20171	99.2033	0	0	0	162	0.7967	0.6592	0	0.6592	1	0.992	0.996	0.008		20170	99.1983	0	0	0	163	0.8017	0.6633	0	0.6633	1	0.992	0.996	0.008
Escherichia coli	14EC020	300	819148	3 (1549619312)	novoalign	mpileup	novoalign/mpileup	20333		20171	99.2033	0	0	0	162	0.7967	0.6592	0	0.6592	1	0.992	0.996	0.008		20170	99.1983	0	0	0	163	0.8017	0.6633	0	0.6633	1	0.992	0.996	0.008
Escherichia coli	14EC020	300	819148	3 (1549619312)	novoalign	platypus	novoalign/platypus	20333		20178	99.2377	0	0	0	155	0.7623	0.6307	0	0.6307	1	0.9924	0.9962	0.0076		20176	99.2279	0	0	0	157	0.7721	0.6389	0	0.6389	1	0.9923	0.9961	0.0077
Escherichia coli	14EC020	300	819148	3 (1549619312)	novoalign	snver	novoalign/snver	20333		20167	99.1836	0	0	0	166	0.8164	0.6755	0	0.6755	1	0.9918	0.9959	0.0082		20166	99.1787	0	0	0	167	0.8213	0.6796	0	0.6796	1	0.9918	0.9959	0.0082
Escherichia coli	14EC020	300	819148	3 (1549619312)	novoalign	strelka	novoalign/strelka	20333		20151	99.1049	0	0	0	182	0.8951	0.7406	0	0.7406	1	0.991	0.9955	0.009		20147	99.0852	0	0	0	186	0.9148	0.7569	0	0.7569	1	0.9909	0.9954	0.0091
Escherichia coli	14EC020	300	819148	3 (1549619312)	novoalign	snvsniffer	novoalign/snvsniffer	20333		19775	97.2557	0	0	0	558	2.7443	2.2707	0	2.2707	1	0.9726	0.9861	0.0274		19770	97.2311	0	0	0	563	2.7689	2.291	0	2.291	1	0.9723	0.986	0.0277
Escherichia coli	14EC020	300	819148	3 (1549619312)	novoalign	varscan	novoalign/varscan	20333		20159	99.1442	0	0	0	174	0.8558	0.7081	0	0.7081	1	0.9914	0.9957	0.0086		20154	99.1197	0	0	0	179	0.8803	0.7284	0	0.7284	1	0.9912	0.9956	0.0088
Escherichia coli	14EC020	300	819148	3 (1549619312)	snippy	snippy	snippy/snippy	20333		20075	98.7311	0	0	0	258	1.2689	1.0499	0	1.0499	1	0.9873	0.9936	0.0127		20073	98.7213	0	0	0	260	1.2787	1.058	0	1.058	1	0.9872	0.9936	0.0128
Escherichia coli	14EC020	300	819148	3 (1549619312)	stampy	16GT	stampy/16GT	20333		20123	98.9672	0	0	0	210	1.0328	0.8545	0	0.8545	1	0.9897	0.9948	0.0103		20121	98.9574	0	0	0	212	1.0426	0.8627	0	0.8627	1	0.9896	0.9948	0.0104
Escherichia coli	14EC020	300	819148	3 (1549619312)	stampy	freebayes	stampy/freebayes	20333		20163	99.1639	0	0	0	170	0.8361	0.6918	0	0.6918	1	0.9916	0.9958	0.0084		20167	99.1836	0	0	0	166	0.8164	0.6755	0	0.6755	1	0.9918	0.9959	0.0082
Escherichia coli	14EC020	300	819148	3 (1549619312)	stampy	gatk	stampy/gatk	20333		20177	99.2328	0	0	0	156	0.7672	0.6348	0	0.6348	1	0.9923	0.9961	0.0077		20173	99.2131	0	0	0	160	0.7869	0.6511	0	0.6511	1	0.9921	0.996	0.0079
Escherichia coli	14EC020	300	819148	3 (1549619312)	stampy	lofreq	stampy/lofreq	20333		20130	99.0016	0	0	0	203	0.9984	0.8261	0	0.8261	1	0.99	0.995	0.01		20155	99.1246	0	0	0	178	0.8754	0.7243	0	0.7243	1	0.9912	0.9956	0.0088
Escherichia coli	14EC020	300	819148	3 (1549619312)	stampy	mpileup	stampy/mpileup	20333		20143	99.0656	0	0	0	190	0.9344	0.7732	0	0.7732	1	0.9907	0.9953	0.0093		20156	99.1295	0	0	0	177	0.8705	0.7203	0	0.7203	1	0.9913	0.9956	0.0087
Escherichia coli	14EC020	300	819148	3 (1549619312)	stampy	platypus	stampy/platypus	20333		20110	98.9033	0	0	0	223	1.0967	0.9074	0	0.9074	1	0.989	0.9945	0.011		20126	98.982	0	0	0	207	1.018	0.8423	0	0.8423	1	0.9898	0.9949	0.0102
Escherichia coli	14EC020	300	819148	3 (1549619312)	stampy	snver	stampy/snver	20333		20149	99.0951	0	0	0	184	0.9049	0.7487	0	0.7487	1	0.991	0.9955	0.009		20167	99.1836	0	0	0	166	0.8164	0.6755	0	0.6755	1	0.9918	0.9959	0.0082
Escherichia coli	14EC020	300	819148	3 (1549619312)	stampy	strelka	stampy/strelka	20333		20130	99.0016	0	0	0	203	0.9984	0.8261	0	0.8261	1	0.99	0.995	0.01		20139	99.0459	0	0	0	194	0.9541	0.7894	0	0.7894	1	0.9905	0.9952	0.0095
Escherichia coli	14EC020	300	819148	3 (1549619312)	stampy	snvsniffer	stampy/snvsniffer	20333		19783	97.295	147	147	0.723	550	2.705	2.8363	0.5982	2.2381	0.9926	0.973	0.9827	0.027		19816	97.4573	150	150	0.7377	517	2.5427	2.7142	0.6104	2.1038	0.9925	0.9746	0.9835	0.0254
Escherichia coli	14EC020	300	819148	3 (1549619312)	stampy	varscan	stampy/varscan	20333		20136	99.0311	0	0	0	197	0.9689	0.8016	0	0.8016	1	0.9903	0.9951	0.0097		20153	99.1147	0	0	0	180	0.8853	0.7325	0	0.7325	1	0.9911	0.9955	0.0089
Escherichia coli	2012C-4227	150	1734284	1 (1549621447)	bwa-mem	16GT	bwa-mem/16GT	21592		20372	94.3498	0	0	0	1220	5.6502	4.6897	0	4.6897	1	0.9435	0.9709	0.0565		20359	94.2896	2	2	0.0093	1233	5.7104	4.7474	0.0077	4.7397	0.9999	0.9429	0.9706	0.0571
Escherichia coli	2012C-4227	150	1734284	1 (1549621447)	bwa-mem	freebayes	bwa-mem/freebayes	21592		20650	95.6373	2	0	0.0093	942	4.3627	3.6288	0.0077	3.6211	0.9999	0.9564	0.9777	0.0436		20666	95.7114	2	0	0.0093	926	4.2886	3.5673	0.0077	3.5596	0.9999	0.9571	0.978	0.0429
Escherichia coli	2012C-4227	150	1734284	1 (1549621447)	bwa-mem	gatk	bwa-mem/gatk	21592		20792	96.2949	2	0	0.0093	800	3.7051	3.0829	0.0077	3.0752	0.9999	0.9629	0.9811	0.0371		20775	96.2162	3	0	0.0139	817	3.7838	3.1521	0.0115	3.1406	0.9999	0.9622	0.9807	0.0378
Escherichia coli	2012C-4227	150	1734284	1 (1549621447)	bwa-mem	lofreq	bwa-mem/lofreq	21592		20447	94.6971	2	0	0.0093	1145	5.3029	4.4091	0.0077	4.4014	0.9999	0.947	0.9727	0.053		20449	94.7064	2	0	0.0093	1143	5.2936	4.4014	0.0077	4.3937	0.9999	0.9471	0.9728	0.0529
Escherichia coli	2012C-4227	150	1734284	1 (1549621447)	bwa-mem	mpileup	bwa-mem/mpileup	21592		20440	94.6647	2	0	0.0093	1152	5.3353	4.436	0.0077	4.4283	0.9999	0.9466	0.9725	0.0534		20449	94.7064	2	0	0.0093	1143	5.2936	4.4014	0.0077	4.3937	0.9999	0.9471	0.9728	0.0529
Escherichia coli	2012C-4227	150	1734284	1 (1549621447)	bwa-mem	platypus	bwa-mem/platypus	21592		20226	93.6736	2	0	0.0093	1366	6.3264	5.2587	0.0077	5.251	0.9999	0.9367	0.9673	0.0633		20221	93.6504	2	0	0.0093	1371	6.3496	5.2779	0.0077	5.2702	0.9999	0.9365	0.9672	0.0635
Escherichia coli	2012C-4227	150	1734284	1 (1549621447)	bwa-mem	snver	bwa-mem/snver	21592		20559	95.2158	2	0	0.0093	1033	4.7842	3.9786	0.0077	3.9709	0.9999	0.9522	0.9755	0.0478		20558	95.2112	2	0	0.0093	1034	4.7888	3.9824	0.0077	3.9747	0.9999	0.9521	0.9754	0.0479
Escherichia coli	2012C-4227	150	1734284	1 (1549621447)	bwa-mem	strelka	bwa-mem/strelka	21592		20522	95.0445	2	0	0.0093	1070	4.9555	4.1208	0.0077	4.1131	0.9999	0.9504	0.9745	0.0496		20519	95.0306	2	0	0.0093	1073	4.9694	4.1323	0.0077	4.1247	0.9999	0.9503	0.9745	0.0497
Escherichia coli	2012C-4227	150	1734284	1 (1549621447)	bwa-mem	snvsniffer	bwa-mem/snvsniffer	21592		20868	96.6469	790	790	3.6588	724	3.3531	5.8199	3.0368	2.7831	0.9635	0.9665	0.965	0.0335		20873	96.6701	800	800	3.7051	719	3.3299	5.8391	3.0752	2.7639	0.9631	0.9667	0.9649	0.0333
Escherichia coli	2012C-4227	150	1734284	1 (1549621447)	bwa-mem	varscan	bwa-mem/varscan	21592		20565	95.2436	2	0	0.0093	1027	4.7564	3.9555	0.0077	3.9478	0.9999	0.9524	0.9756	0.0476		20561	95.2251	2	0	0.0093	1031	4.7749	3.9709	0.0077	3.9632	0.9999	0.9523	0.9755	0.0477
Escherichia coli	2012C-4227	150	1734284	1 (1549621447)	minimap2	16GT	minimap2/16GT	21592		20356	94.2757	0	0	0	1236	5.7243	4.7512	0	4.7512	1	0.9428	0.9706	0.0572		20366	94.322	2	2	0.0093	1226	5.678	4.7205	0.0077	4.7128	0.9999	0.9432	0.9707	0.0568
Escherichia coli	2012C-4227	150	1734284	1 (1549621447)	minimap2	freebayes	minimap2/freebayes	21592		20649	95.6326	4	0	0.0185	943	4.3674	3.6403	0.0154	3.6249	0.9998	0.9563	0.9776	0.0437		20663	95.6975	2	0	0.0093	929	4.3025	3.5788	0.0077	3.5711	0.9999	0.957	0.978	0.043
Escherichia coli	2012C-4227	150	1734284	1 (1549621447)	minimap2	gatk	minimap2/gatk	21592		20770	96.193	3	1	0.0139	822	3.807	3.1713	0.0115	3.1598	0.9999	0.9619	0.9805	0.0381		20741	96.0587	3	0	0.0139	851	3.9413	3.2828	0.0115	3.2713	0.9999	0.9606	0.9799	0.0394
Escherichia coli	2012C-4227	150	1734284	1 (1549621447)	minimap2	lofreq	minimap2/lofreq	21592		20443	94.6786	0	0	0	1149	5.3214	4.4168	0	4.4168	1	0.9468	0.9727	0.0532		20451	94.7156	2	0	0.0093	1141	5.2844	4.3937	0.0077	4.3861	0.9999	0.9472	0.9728	0.0528
Escherichia coli	2012C-4227	150	1734284	1 (1549621447)	minimap2	mpileup	minimap2/mpileup	21592		20445	94.6878	0	0	0	1147	5.3122	4.4091	0	4.4091	1	0.9469	0.9727	0.0531		20453	94.7249	2	0	0.0093	1139	5.2751	4.3861	0.0077	4.3784	0.9999	0.9472	0.9728	0.0528
Escherichia coli	2012C-4227	150	1734284	1 (1549621447)	minimap2	platypus	minimap2/platypus	21592		20306	94.0441	2	0	0.0093	1286	5.9559	4.9511	0.0077	4.9434	0.9999	0.9404	0.9692	0.0596		20304	94.0348	2	0	0.0093	1288	5.9652	4.9588	0.0077	4.9511	0.9999	0.9403	0.9692	0.0597
Escherichia coli	2012C-4227	150	1734284	1 (1549621447)	minimap2	snver	minimap2/snver	21592		20551	95.1788	2	0	0.0093	1041	4.8212	4.0093	0.0077	4.0017	0.9999	0.9518	0.9753	0.0482		20546	95.1556	2	0	0.0093	1046	4.8444	4.0286	0.0077	4.0209	0.9999	0.9516	0.9752	0.0484
Escherichia coli	2012C-4227	150	1734284	1 (1549621447)	minimap2	strelka	minimap2/strelka	21592		20517	95.0213	2	0	0.0093	1075	4.9787	4.14	0.0077	4.1323	0.9999	0.9502	0.9744	0.0498		20505	94.9657	2	0	0.0093	1087	5.0343	4.1862	0.0077	4.1785	0.9999	0.9497	0.9742	0.0503
Escherichia coli	2012C-4227	150	1734284	1 (1549621447)	minimap2	snvsniffer	minimap2/snvsniffer	21592		20869	96.6515	774	774	3.5847	723	3.3485	5.7545	2.9753	2.7792	0.9642	0.9665	0.9653	0.0335		20870	96.6562	796	796	3.6866	722	3.3438	5.8353	3.0599	2.7754	0.9633	0.9666	0.9649	0.0334
Escherichia coli	2012C-4227	150	1734284	1 (1549621447)	minimap2	varscan	minimap2/varscan	21592		20580	95.3131	2	0	0.0093	1012	4.6869	3.8979	0.0077	3.8902	0.9999	0.9531	0.9759	0.0469		20572	95.276	2	0	0.0093	1020	4.724	3.9286	0.0077	3.9209	0.9999	0.9528	0.9758	0.0472
Escherichia coli	2012C-4227	150	1734284	1 (1549621447)	novoalign	16GT	novoalign/16GT	21592		20584	95.3316	2	0	0.0093	1008	4.6684	3.8825	0.0077	3.8748	0.9999	0.9533	0.976	0.0467		20571	95.2714	2	0	0.0093	1021	4.7286	3.9325	0.0077	3.9248	0.9999	0.9527	0.9757	0.0473
Escherichia coli	2012C-4227	150	1734284	1 (1549621447)	novoalign	freebayes	novoalign/freebayes	21592		20641	95.5956	2	0	0.0093	951	4.4044	3.6634	0.0077	3.6557	0.9999	0.956	0.9775	0.044		20658	95.6743	2	0	0.0093	934	4.3257	3.598	0.0077	3.5903	0.9999	0.9567	0.9778	0.0433
Escherichia coli	2012C-4227	150	1734284	1 (1549621447)	novoalign	gatk	novoalign/gatk	21592		20798	96.3227	4	2	0.0185	794	3.6773	3.0675	0.0154	3.0522	0.9998	0.9632	0.9812	0.0368		20787	96.2718	3	0	0.0139	805	3.7282	3.106	0.0115	3.0945	0.9999	0.9627	0.9809	0.0373
Escherichia coli	2012C-4227	150	1734284	1 (1549621447)	novoalign	lofreq	novoalign/lofreq	21592		20595	95.3825	2	0	0.0093	997	4.6175	3.8402	0.0077	3.8325	0.9999	0.9538	0.9763	0.0462		20592	95.3687	2	0	0.0093	1000	4.6313	3.8517	0.0077	3.844	0.9999	0.9537	0.9763	0.0463
Escherichia coli	2012C-4227	150	1734284	1 (1549621447)	novoalign	mpileup	novoalign/mpileup	21592		20596	95.3872	2	0	0.0093	996	4.6128	3.8364	0.0077	3.8287	0.9999	0.9539	0.9764	0.0461		20593	95.3733	2	0	0.0093	999	4.6267	3.8479	0.0077	3.8402	0.9999	0.9537	0.9763	0.0463
Escherichia coli	2012C-4227	150	1734284	1 (1549621447)	novoalign	platypus	novoalign/platypus	21592		20577	95.2992	2	0	0.0093	1015	4.7008	3.9094	0.0077	3.9017	0.9999	0.953	0.9759	0.047		20544	95.1464	2	0	0.0093	1048	4.8536	4.0362	0.0077	4.0286	0.9999	0.9515	0.9751	0.0485
Escherichia coli	2012C-4227	150	1734284	1 (1549621447)	novoalign	snver	novoalign/snver	21592		20568	95.2575	2	0	0.0093	1024	4.7425	3.944	0.0077	3.9363	0.9999	0.9526	0.9757	0.0474		20557	95.2066	2	0	0.0093	1035	4.7934	3.9863	0.0077	3.9786	0.9999	0.9521	0.9754	0.0479
Escherichia coli	2012C-4227	150	1734284	1 (1549621447)	novoalign	strelka	novoalign/strelka	21592		20560	95.2205	2	0	0.0093	1032	4.7795	3.9747	0.0077	3.9671	0.9999	0.9522	0.9755	0.0478		20555	95.1973	2	0	0.0093	1037	4.8027	3.994	0.0077	3.9863	0.9999	0.952	0.9754	0.048
Escherichia coli	2012C-4227	150	1734284	1 (1549621447)	novoalign	snvsniffer	novoalign/snvsniffer	21592		20485	94.8731	3	1	0.0139	1107	5.1269	4.2669	0.0115	4.2554	0.9999	0.9487	0.9736	0.0513		20497	94.9287	2	0	0.0093	1095	5.0713	4.2169	0.0077	4.2092	0.9999	0.9493	0.9739	0.0507
Escherichia coli	2012C-4227	150	1734284	1 (1549621447)	novoalign	varscan	novoalign/varscan	21592		20550	95.1741	2	0	0.0093	1042	4.8259	4.0132	0.0077	4.0055	0.9999	0.9517	0.9752	0.0483		20558	95.2112	2	0	0.0093	1034	4.7888	3.9824	0.0077	3.9747	0.9999	0.9521	0.9754	0.0479
Escherichia coli	2012C-4227	150	1734284	1 (1549621447)	snippy	snippy	snippy/snippy	21592		20186	93.4883	2	0	0.0093	1406	6.5117	5.4124	0.0077	5.4047	0.9999	0.9349	0.9663	0.0651		20158	93.3587	2	0	0.0093	1434	6.6413	5.5201	0.0077	5.5124	0.9999	0.9336	0.9656	0.0664
Escherichia coli	2012C-4227	150	1734284	1 (1549621447)	stampy	16GT	stampy/16GT	21592		20384	94.4053	1	1	0.0046	1208	5.5947	4.6475	0.0038	4.6436	1	0.9441	0.9712	0.0559		20394	94.4516	2	2	0.0093	1198	5.5484	4.6129	0.0077	4.6052	0.9999	0.9445	0.9714	0.0555
Escherichia coli	2012C-4227	150	1734284	1 (1549621447)	stampy	freebayes	stampy/freebayes	21592		20578	95.3038	18	0	0.0834	1014	4.6962	3.9671	0.0692	3.8979	0.9991	0.953	0.9755	0.047		20620	95.4983	21	0	0.0973	972	4.5017	3.8171	0.0807	3.7364	0.999	0.955	0.9765	0.045
Escherichia coli	2012C-4227	150	1734284	1 (1549621447)	stampy	gatk	stampy/gatk	21592		20764	96.1652	2	0	0.0093	828	3.8348	3.1906	0.0077	3.1829	0.9999	0.9617	0.9804	0.0383		20744	96.0726	3	0	0.0139	848	3.9274	3.2713	0.0115	3.2598	0.9999	0.9607	0.9799	0.0393
Escherichia coli	2012C-4227	150	1734284	1 (1549621447)	stampy	lofreq	stampy/lofreq	21592		20525	95.0584	2	0	0.0093	1067	4.9416	4.1093	0.0077	4.1016	0.9999	0.9506	0.9746	0.0494		20572	95.276	2	0	0.0093	1020	4.724	3.9286	0.0077	3.9209	0.9999	0.9528	0.9758	0.0472
Escherichia coli	2012C-4227	150	1734284	1 (1549621447)	stampy	mpileup	stampy/mpileup	21592		20533	95.0954	2	0	0.0093	1059	4.9046	4.0785	0.0077	4.0708	0.9999	0.951	0.9748	0.049		20579	95.3084	2	0	0.0093	1013	4.6916	3.9017	0.0077	3.894	0.9999	0.9531	0.9759	0.0469
Escherichia coli	2012C-4227	150	1734284	1 (1549621447)	stampy	platypus	stampy/platypus	21592		20393	94.447	2	0	0.0093	1199	5.553	4.6167	0.0077	4.609	0.9999	0.9445	0.9714	0.0555		20382	94.3961	2	0	0.0093	1210	5.6039	4.659	0.0077	4.6513	0.9999	0.944	0.9711	0.056
Escherichia coli	2012C-4227	150	1734284	1 (1549621447)	stampy	snver	stampy/snver	21592		20540	95.1278	2	0	0.0093	1052	4.8722	4.0516	0.0077	4.0439	0.9999	0.9513	0.975	0.0487		20548	95.1649	2	0	0.0093	1044	4.8351	4.0209	0.0077	4.0132	0.9999	0.9516	0.9752	0.0484
Escherichia coli	2012C-4227	150	1734284	1 (1549621447)	stampy	strelka	stampy/strelka	21592		20523	95.0491	2	0	0.0093	1069	4.9509	4.117	0.0077	4.1093	0.9999	0.9505	0.9746	0.0495		20508	94.9796	2	0	0.0093	1084	5.0204	4.1746	0.0077	4.1669	0.9999	0.9498	0.9742	0.0502
Escherichia coli	2012C-4227	150	1734284	1 (1549621447)	stampy	snvsniffer	stampy/snvsniffer	21592		20803	96.3459	680	678	3.1493	789	3.6541	5.6469	2.614	3.033	0.9683	0.9635	0.9659	0.0365		20863	96.6237	691	689	3.2003	729	3.3763	5.4585	2.6562	2.8023	0.9679	0.9662	0.967	0.0338
Escherichia coli	2012C-4227	150	1734284	1 (1549621447)	stampy	varscan	stampy/varscan	21592		20502	94.9518	2	0	0.0093	1090	5.0482	4.1977	0.0077	4.19	0.9999	0.9495	0.974	0.0505		20522	95.0445	2	0	0.0093	1070	4.9555	4.1208	0.0077	4.1131	0.9999	0.9504	0.9745	0.0496
Escherichia coli	2012C-4227	150	1734284	2 (1549622820)	bwa-mem	16GT	bwa-mem/16GT	21592		20354	94.2664	2	2	0.0093	1238	5.7336	4.7666	0.0077	4.7589	0.9999	0.9427	0.9705	0.0573		20358	94.2849	3	3	0.0139	1234	5.7151	4.7551	0.0115	4.7436	0.9999	0.9428	0.9705	0.0572
Escherichia coli	2012C-4227	150	1734284	2 (1549622820)	bwa-mem	freebayes	bwa-mem/freebayes	21592		20663	95.6975	2	0	0.0093	929	4.3025	3.5788	0.0077	3.5711	0.9999	0.957	0.978	0.043		20673	95.7438	2	0	0.0093	919	4.2562	3.5404	0.0077	3.5327	0.9999	0.9574	0.9782	0.0426
Escherichia coli	2012C-4227	150	1734284	2 (1549622820)	bwa-mem	gatk	bwa-mem/gatk	21592		20797	96.3181	4	2	0.0185	795	3.6819	3.0714	0.0154	3.056	0.9998	0.9632	0.9812	0.0368		20788	96.2764	3	1	0.0139	804	3.7236	3.1021	0.0115	3.0906	0.9999	0.9628	0.981	0.0372
Escherichia coli	2012C-4227	150	1734284	2 (1549622820)	bwa-mem	lofreq	bwa-mem/lofreq	21592		20450	94.711	2	0	0.0093	1142	5.289	4.3976	0.0077	4.3899	0.9999	0.9471	0.9728	0.0529		20439	94.6601	2	0	0.0093	1153	5.3399	4.4399	0.0077	4.4322	0.9999	0.9466	0.9725	0.0534
Escherichia coli	2012C-4227	150	1734284	2 (1549622820)	bwa-mem	mpileup	bwa-mem/mpileup	21592		20450	94.711	2	0	0.0093	1142	5.289	4.3976	0.0077	4.3899	0.9999	0.9471	0.9728	0.0529		20443	94.6786	2	0	0.0093	1149	5.3214	4.4245	0.0077	4.4168	0.9999	0.9468	0.9726	0.0532
Escherichia coli	2012C-4227	150	1734284	2 (1549622820)	bwa-mem	platypus	bwa-mem/platypus	21592		20217	93.6319	2	0	0.0093	1375	6.3681	5.2933	0.0077	5.2856	0.9999	0.9363	0.9671	0.0637		20216	93.6273	2	0	0.0093	1376	6.3727	5.2971	0.0077	5.2894	0.9999	0.9363	0.9671	0.0637
Escherichia coli	2012C-4227	150	1734284	2 (1549622820)	bwa-mem	snver	bwa-mem/snver	21592		20557	95.2066	2	0	0.0093	1035	4.7934	3.9863	0.0077	3.9786	0.9999	0.9521	0.9754	0.0479		20555	95.1973	2	0	0.0093	1037	4.8027	3.994	0.0077	3.9863	0.9999	0.952	0.9754	0.048
Escherichia coli	2012C-4227	150	1734284	2 (1549622820)	bwa-mem	strelka	bwa-mem/strelka	21592		20516	95.0167	2	0	0.0093	1076	4.9833	4.1439	0.0077	4.1362	0.9999	0.9502	0.9744	0.0498		20522	95.0445	2	0	0.0093	1070	4.9555	4.1208	0.0077	4.1131	0.9999	0.9504	0.9745	0.0496
Escherichia coli	2012C-4227	150	1734284	2 (1549622820)	bwa-mem	snvsniffer	bwa-mem/snvsniffer	21592		20900	96.7951	791	791	3.6634	692	3.2049	5.7007	3.0406	2.6601	0.9635	0.968	0.9657	0.032		20892	96.7581	830	830	3.844	700	3.2419	5.8814	3.1906	2.6908	0.9618	0.9676	0.9647	0.0324
Escherichia coli	2012C-4227	150	1734284	2 (1549622820)	bwa-mem	varscan	bwa-mem/varscan	21592		20563	95.2343	2	0	0.0093	1029	4.7657	3.9632	0.0077	3.9555	0.9999	0.9523	0.9755	0.0477		20559	95.2158	2	0	0.0093	1033	4.7842	3.9786	0.0077	3.9709	0.9999	0.9522	0.9755	0.0478
Escherichia coli	2012C-4227	150	1734284	2 (1549622820)	minimap2	16GT	minimap2/16GT	21592		20358	94.2849	0	0	0	1234	5.7151	4.7436	0	4.7436	1	0.9428	0.9706	0.0572		20333	94.1691	2	2	0.0093	1259	5.8309	4.8473	0.0077	4.8397	0.9999	0.9417	0.9699	0.0583
Escherichia coli	2012C-4227	150	1734284	2 (1549622820)	minimap2	freebayes	minimap2/freebayes	21592		20653	95.6512	2	0	0.0093	939	4.3488	3.6172	0.0077	3.6096	0.9999	0.9565	0.9777	0.0435		20665	95.7067	2	0	0.0093	927	4.2933	3.5711	0.0077	3.5634	0.9999	0.9571	0.978	0.0429
Escherichia coli	2012C-4227	150	1734284	2 (1549622820)	minimap2	gatk	minimap2/gatk	21592		20773	96.2069	4	2	0.0185	819	3.7931	3.1637	0.0154	3.1483	0.9998	0.9621	0.9806	0.0379		20745	96.0773	2	0	0.0093	847	3.9227	3.2636	0.0077	3.2559	0.9999	0.9608	0.98	0.0392
Escherichia coli	2012C-4227	150	1734284	2 (1549622820)	minimap2	lofreq	minimap2/lofreq	21592		20435	94.6415	1	0	0.0046	1157	5.3585	4.4514	0.0038	4.4476	1	0.9464	0.9725	0.0536		20430	94.6184	2	0	0.0093	1162	5.3816	4.4745	0.0077	4.4668	0.9999	0.9462	0.9723	0.0538
Escherichia coli	2012C-4227	150	1734284	2 (1549622820)	minimap2	mpileup	minimap2/mpileup	21592		20433	94.6323	0	0	0	1159	5.3677	4.4552	0	4.4552	1	0.9463	0.9724	0.0537		20432	94.6276	2	0	0.0093	1160	5.3724	4.4668	0.0077	4.4591	0.9999	0.9463	0.9724	0.0537
Escherichia coli	2012C-4227	150	1734284	2 (1549622820)	minimap2	platypus	minimap2/platypus	21592		20307	94.0487	2	0	0.0093	1285	5.9513	4.9473	0.0077	4.9396	0.9999	0.9405	0.9693	0.0595		20306	94.0441	2	0	0.0093	1286	5.9559	4.9511	0.0077	4.9434	0.9999	0.9404	0.9692	0.0596
Escherichia coli	2012C-4227	150	1734284	2 (1549622820)	minimap2	snver	minimap2/snver	21592		20545	95.151	2	0	0.0093	1047	4.849	4.0324	0.0077	4.0247	0.9999	0.9515	0.9751	0.0485		20547	95.1602	2	0	0.0093	1045	4.8398	4.0247	0.0077	4.017	0.9999	0.9516	0.9752	0.0484
Escherichia coli	2012C-4227	150	1734284	2 (1549622820)	minimap2	strelka	minimap2/strelka	21592		20512	94.9981	2	0	0.0093	1080	5.0019	4.1593	0.0077	4.1516	0.9999	0.95	0.9743	0.05		20503	94.9565	2	0	0.0093	1089	5.0435	4.1939	0.0077	4.1862	0.9999	0.9496	0.9741	0.0504
Escherichia coli	2012C-4227	150	1734284	2 (1549622820)	minimap2	snvsniffer	minimap2/snvsniffer	21592		20877	96.6886	775	775	3.5893	715	3.3114	5.7276	2.9791	2.7485	0.9642	0.9669	0.9655	0.0331		20852	96.5728	822	822	3.807	740	3.4272	6.0044	3.1598	2.8446	0.9621	0.9657	0.9639	0.0343
Escherichia coli	2012C-4227	150	1734284	2 (1549622820)	minimap2	varscan	minimap2/varscan	21592		20574	95.2853	2	0	0.0093	1018	4.7147	3.9209	0.0077	3.9132	0.9999	0.9529	0.9758	0.0471		20567	95.2529	2	0	0.0093	1025	4.7471	3.9478	0.0077	3.9401	0.9999	0.9525	0.9756	0.0475
Escherichia coli	2012C-4227	150	1734284	2 (1549622820)	novoalign	16GT	novoalign/16GT	21592		20579	95.3084	2	0	0.0093	1013	4.6916	3.9017	0.0077	3.894	0.9999	0.9531	0.9759	0.0469		20581	95.3177	2	0	0.0093	1011	4.6823	3.894	0.0077	3.8863	0.9999	0.9532	0.976	0.0468
Escherichia coli	2012C-4227	150	1734284	2 (1549622820)	novoalign	freebayes	novoalign/freebayes	21592		20644	95.6095	2	0	0.0093	948	4.3905	3.6518	0.0077	3.6442	0.9999	0.9561	0.9775	0.0439		20659	95.679	2	0	0.0093	933	4.321	3.5942	0.0077	3.5865	0.9999	0.9568	0.9779	0.0432
Escherichia coli	2012C-4227	150	1734284	2 (1549622820)	novoalign	gatk	novoalign/gatk	21592		20809	96.3737	4	2	0.0185	783	3.6263	3.0253	0.0154	3.0099	0.9998	0.9637	0.9814	0.0363		20789	96.281	3	1	0.0139	803	3.719	3.0983	0.0115	3.0868	0.9999	0.9628	0.981	0.0372
Escherichia coli	2012C-4227	150	1734284	2 (1549622820)	novoalign	lofreq	novoalign/lofreq	21592		20596	95.3872	2	0	0.0093	996	4.6128	3.8364	0.0077	3.8287	0.9999	0.9539	0.9764	0.0461		20599	95.4011	2	0	0.0093	993	4.5989	3.8248	0.0077	3.8171	0.9999	0.954	0.9764	0.046
Escherichia coli	2012C-4227	150	1734284	2 (1549622820)	novoalign	mpileup	novoalign/mpileup	21592		20596	95.3872	2	0	0.0093	996	4.6128	3.8364	0.0077	3.8287	0.9999	0.9539	0.9764	0.0461		20600	95.4057	2	0	0.0093	992	4.5943	3.821	0.0077	3.8133	0.9999	0.9541	0.9765	0.0459
Escherichia coli	2012C-4227	150	1734284	2 (1549622820)	novoalign	platypus	novoalign/platypus	21592		20573	95.2807	2	0	0.0093	1019	4.7193	3.9248	0.0077	3.9171	0.9999	0.9528	0.9758	0.0472		20558	95.2112	2	0	0.0093	1034	4.7888	3.9824	0.0077	3.9747	0.9999	0.9521	0.9754	0.0479
Escherichia coli	2012C-4227	150	1734284	2 (1549622820)	novoalign	snver	novoalign/snver	21592		20566	95.2482	2	0	0.0093	1026	4.7518	3.9517	0.0077	3.944	0.9999	0.9525	0.9756	0.0475		20554	95.1927	2	0	0.0093	1038	4.8073	3.9978	0.0077	3.9901	0.9999	0.9519	0.9753	0.0481
Escherichia coli	2012C-4227	150	1734284	2 (1549622820)	novoalign	strelka	novoalign/strelka	21592		20555	95.1973	2	0	0.0093	1037	4.8027	3.994	0.0077	3.9863	0.9999	0.952	0.9754	0.048		20552	95.1834	2	0	0.0093	1040	4.8166	4.0055	0.0077	3.9978	0.9999	0.9518	0.9753	0.0482
Escherichia coli	2012C-4227	150	1734284	2 (1549622820)	novoalign	snvsniffer	novoalign/snvsniffer	21592		20492	94.9055	6	4	0.0278	1100	5.0945	4.2515	0.0231	4.2285	0.9997	0.9491	0.9737	0.0509		20496	94.924	3	1	0.0139	1096	5.076	4.2246	0.0115	4.2131	0.9999	0.9492	0.9739	0.0508
Escherichia coli	2012C-4227	150	1734284	2 (1549622820)	novoalign	varscan	novoalign/varscan	21592		20553	95.188	2	0	0.0093	1039	4.812	4.0017	0.0077	3.994	0.9999	0.9519	0.9753	0.0481		20554	95.1927	2	0	0.0093	1038	4.8073	3.9978	0.0077	3.9901	0.9999	0.9519	0.9753	0.0481
Escherichia coli	2012C-4227	150	1734284	2 (1549622820)	snippy	snippy	snippy/snippy	21592		20184	93.4791	2	0	0.0093	1408	6.5209	5.4201	0.0077	5.4124	0.9999	0.9348	0.9663	0.0652		20163	93.3818	2	0	0.0093	1429	6.6182	5.5008	0.0077	5.4931	0.9999	0.9338	0.9657	0.0662
Escherichia coli	2012C-4227	150	1734284	2 (1549622820)	stampy	16GT	stampy/16GT	21592		20374	94.359	1	1	0.0046	1218	5.641	4.6859	0.0038	4.682	1	0.9436	0.971	0.0564		20385	94.41	0	0	0	1207	5.59	4.6398	0	4.6398	1	0.9441	0.9712	0.0559
Escherichia coli	2012C-4227	150	1734284	2 (1549622820)	stampy	freebayes	stampy/freebayes	21592		20573	95.2807	17	0	0.0787	1019	4.7193	3.9824	0.0653	3.9171	0.9992	0.9528	0.9754	0.0472		20615	95.4752	22	0	0.1019	977	4.5248	3.8402	0.0846	3.7556	0.9989	0.9548	0.9764	0.0452
Escherichia coli	2012C-4227	150	1734284	2 (1549622820)	stampy	gatk	stampy/gatk	21592		20774	96.2116	2	0	0.0093	818	3.7884	3.1521	0.0077	3.1444	0.9999	0.9621	0.9806	0.0379		20749	96.0958	2	0	0.0093	843	3.9042	3.2482	0.0077	3.2405	0.9999	0.961	0.9801	0.039
Escherichia coli	2012C-4227	150	1734284	2 (1549622820)	stampy	lofreq	stampy/lofreq	21592		20521	95.0398	2	0	0.0093	1071	4.9602	4.1247	0.0077	4.117	0.9999	0.9504	0.9745	0.0496		20566	95.2482	2	0	0.0093	1026	4.7518	3.9517	0.0077	3.944	0.9999	0.9525	0.9756	0.0475
Escherichia coli	2012C-4227	150	1734284	2 (1549622820)	stampy	mpileup	stampy/mpileup	21592		20538	95.1186	2	0	0.0093	1054	4.8814	4.0593	0.0077	4.0516	0.9999	0.9512	0.9749	0.0488		20565	95.2436	2	0	0.0093	1027	4.7564	3.9555	0.0077	3.9478	0.9999	0.9524	0.9756	0.0476
Escherichia coli	2012C-4227	150	1734284	2 (1549622820)	stampy	platypus	stampy/platypus	21592		20391	94.4378	2	0	0.0093	1201	5.5622	4.6244	0.0077	4.6167	0.9999	0.9444	0.9714	0.0556		20372	94.3498	2	0	0.0093	1220	5.6502	4.6974	0.0077	4.6897	0.9999	0.9435	0.9709	0.0565
Escherichia coli	2012C-4227	150	1734284	2 (1549622820)	stampy	snver	stampy/snver	21592		20538	95.1186	2	0	0.0093	1054	4.8814	4.0593	0.0077	4.0516	0.9999	0.9512	0.9749	0.0488		20547	95.1602	2	0	0.0093	1045	4.8398	4.0247	0.0077	4.017	0.9999	0.9516	0.9752	0.0484
Escherichia coli	2012C-4227	150	1734284	2 (1549622820)	stampy	strelka	stampy/strelka	21592		20512	94.9981	2	0	0.0093	1080	5.0019	4.1593	0.0077	4.1516	0.9999	0.95	0.9743	0.05		20509	94.9843	2	0	0.0093	1083	5.0157	4.1708	0.0077	4.1631	0.9999	0.9498	0.9742	0.0502
Escherichia coli	2012C-4227	150	1734284	2 (1549622820)	stampy	snvsniffer	stampy/snvsniffer	21592		20811	96.3829	657	655	3.0428	781	3.6171	5.5277	2.5255	3.0022	0.9694	0.9638	0.9666	0.0362		20865	96.633	667	665	3.0891	727	3.367	5.3586	2.564	2.7946	0.969	0.9663	0.9676	0.0337
Escherichia coli	2012C-4227	150	1734284	2 (1549622820)	stampy	varscan	stampy/varscan	21592		20501	94.9472	2	0	0.0093	1091	5.0528	4.2015	0.0077	4.1939	0.9999	0.9495	0.974	0.0505		20525	95.0584	2	0	0.0093	1067	4.9416	4.1093	0.0077	4.1016	0.9999	0.9506	0.9746	0.0494
Escherichia coli	2012C-4227	150	1734284	3 (1549635108)	bwa-mem	16GT	bwa-mem/16GT	21592		20380	94.3868	2	2	0.0093	1212	5.6132	4.6667	0.0077	4.659	0.9999	0.9439	0.9711	0.0561		20352	94.2571	2	2	0.0093	1240	5.7429	4.7743	0.0077	4.7666	0.9999	0.9426	0.9704	0.0574
Escherichia coli	2012C-4227	150	1734284	3 (1549635108)	bwa-mem	freebayes	bwa-mem/freebayes	21592		20658	95.6743	2	0	0.0093	934	4.3257	3.598	0.0077	3.5903	0.9999	0.9567	0.9778	0.0433		20689	95.8179	2	0	0.0093	903	4.1821	3.4789	0.0077	3.4712	0.9999	0.9582	0.9786	0.0418
Escherichia coli	2012C-4227	150	1734284	3 (1549635108)	bwa-mem	gatk	bwa-mem/gatk	21592		20797	96.3181	2	0	0.0093	795	3.6819	3.0637	0.0077	3.056	0.9999	0.9632	0.9812	0.0368		20778	96.2301	2	0	0.0093	814	3.7699	3.1367	0.0077	3.1291	0.9999	0.9623	0.9807	0.0377
Escherichia coli	2012C-4227	150	1734284	3 (1549635108)	bwa-mem	lofreq	bwa-mem/lofreq	21592		20434	94.6369	2	0	0.0093	1158	5.3631	4.4591	0.0077	4.4514	0.9999	0.9464	0.9724	0.0536		20445	94.6878	1	0	0.0046	1147	5.3122	4.413	0.0038	4.4091	1	0.9469	0.9727	0.0531
Escherichia coli	2012C-4227	150	1734284	3 (1549635108)	bwa-mem	mpileup	bwa-mem/mpileup	21592		20435	94.6415	2	0	0.0093	1157	5.3585	4.4552	0.0077	4.4476	0.9999	0.9464	0.9724	0.0536		20450	94.711	1	0	0.0046	1142	5.289	4.3937	0.0038	4.3899	1	0.9471	0.9728	0.0529
Escherichia coli	2012C-4227	150	1734284	3 (1549635108)	bwa-mem	platypus	bwa-mem/platypus	21592		20222	93.6551	2	0	0.0093	1370	6.3449	5.274	0.0077	5.2663	0.9999	0.9366	0.9672	0.0634		20224	93.6643	2	0	0.0093	1368	6.3357	5.2663	0.0077	5.2587	0.9999	0.9366	0.9672	0.0634
Escherichia coli	2012C-4227	150	1734284	3 (1549635108)	bwa-mem	snver	bwa-mem/snver	21592		20563	95.2343	2	0	0.0093	1029	4.7657	3.9632	0.0077	3.9555	0.9999	0.9523	0.9755	0.0477		20562	95.2297	2	0	0.0093	1030	4.7703	3.9671	0.0077	3.9594	0.9999	0.9523	0.9755	0.0477
Escherichia coli	2012C-4227	150	1734284	3 (1549635108)	bwa-mem	strelka	bwa-mem/strelka	21592		20524	95.0537	2	0	0.0093	1068	4.9463	4.1131	0.0077	4.1054	0.9999	0.9505	0.9746	0.0495		20520	95.0352	2	0	0.0093	1072	4.9648	4.1285	0.0077	4.1208	0.9999	0.9504	0.9745	0.0496
Escherichia coli	2012C-4227	150	1734284	3 (1549635108)	bwa-mem	snvsniffer	bwa-mem/snvsniffer	21592		20882	96.7117	783	783	3.6263	710	3.2883	5.7392	3.0099	2.7293	0.9639	0.9671	0.9655	0.0329		20894	96.7673	798	798	3.6958	698	3.2327	5.7507	3.0675	2.6831	0.9632	0.9677	0.9654	0.0323
Escherichia coli	2012C-4227	150	1734284	3 (1549635108)	bwa-mem	varscan	bwa-mem/varscan	21592		20575	95.2899	2	0	0.0093	1017	4.7101	3.9171	0.0077	3.9094	0.9999	0.9529	0.9758	0.0471		20566	95.2482	2	0	0.0093	1026	4.7518	3.9517	0.0077	3.944	0.9999	0.9525	0.9756	0.0475
Escherichia coli	2012C-4227	150	1734284	3 (1549635108)	minimap2	16GT	minimap2/16GT	21592		20344	94.2201	3	3	0.0139	1248	5.7799	4.8089	0.0115	4.7974	0.9999	0.9422	0.9702	0.0578		20330	94.1552	0	0	0	1262	5.8448	4.8512	0	4.8512	1	0.9416	0.9699	0.0584
Escherichia coli	2012C-4227	150	1734284	3 (1549635108)	minimap2	freebayes	minimap2/freebayes	21592		20660	95.6836	3	0	0.0139	932	4.3164	3.5942	0.0115	3.5827	0.9999	0.9568	0.9779	0.0432		20687	95.8086	2	0	0.0093	905	4.1914	3.4865	0.0077	3.4789	0.9999	0.9581	0.9786	0.0419
Escherichia coli	2012C-4227	150	1734284	3 (1549635108)	minimap2	gatk	minimap2/gatk	21592		20770	96.193	2	0	0.0093	822	3.807	3.1675	0.0077	3.1598	0.9999	0.9619	0.9805	0.0381		20745	96.0773	2	0	0.0093	847	3.9227	3.2636	0.0077	3.2559	0.9999	0.9608	0.98	0.0392
Escherichia coli	2012C-4227	150	1734284	3 (1549635108)	minimap2	lofreq	minimap2/lofreq	21592		20421	94.5767	2	0	0.0093	1171	5.4233	4.5091	0.0077	4.5014	0.9999	0.9458	0.9721	0.0542		20436	94.6462	0	0	0	1156	5.3538	4.4437	0	4.4437	1	0.9465	0.9725	0.0535
Escherichia coli	2012C-4227	150	1734284	3 (1549635108)	minimap2	mpileup	minimap2/mpileup	21592		20427	94.6045	2	0	0.0093	1165	5.3955	4.486	0.0077	4.4783	0.9999	0.946	0.9722	0.054		20433	94.6323	0	0	0	1159	5.3677	4.4552	0	4.4552	1	0.9463	0.9724	0.0537
Escherichia coli	2012C-4227	150	1734284	3 (1549635108)	minimap2	platypus	minimap2/platypus	21592		20302	94.0256	2	0	0.0093	1290	5.9744	4.9665	0.0077	4.9588	0.9999	0.9403	0.9692	0.0597		20296	93.9978	2	0	0.0093	1296	6.0022	4.9896	0.0077	4.9819	0.9999	0.94	0.969	0.06
Escherichia coli	2012C-4227	150	1734284	3 (1549635108)	minimap2	snver	minimap2/snver	21592		20549	95.1695	2	0	0.0093	1043	4.8305	4.017	0.0077	4.0093	0.9999	0.9517	0.9752	0.0483		20552	95.1834	2	0	0.0093	1040	4.8166	4.0055	0.0077	3.9978	0.9999	0.9518	0.9753	0.0482
Escherichia coli	2012C-4227	150	1734284	3 (1549635108)	minimap2	strelka	minimap2/strelka	21592		20516	95.0167	2	0	0.0093	1076	4.9833	4.1439	0.0077	4.1362	0.9999	0.9502	0.9744	0.0498		20502	94.9518	2	0	0.0093	1090	5.0482	4.1977	0.0077	4.19	0.9999	0.9495	0.974	0.0505
Escherichia coli	2012C-4227	150	1734284	3 (1549635108)	minimap2	snvsniffer	minimap2/snvsniffer	21592		20883	96.7164	813	813	3.7653	709	3.2836	5.8506	3.1252	2.7254	0.9625	0.9672	0.9648	0.0328		20872	96.6654	811	811	3.756	720	3.3346	5.8852	3.1175	2.7677	0.9626	0.9667	0.9646	0.0333
Escherichia coli	2012C-4227	150	1734284	3 (1549635108)	minimap2	varscan	minimap2/varscan	21592		20580	95.3131	2	0	0.0093	1012	4.6869	3.8979	0.0077	3.8902	0.9999	0.9531	0.9759	0.0469		20580	95.3131	2	0	0.0093	1012	4.6869	3.8979	0.0077	3.8902	0.9999	0.9531	0.9759	0.0469
Escherichia coli	2012C-4227	150	1734284	3 (1549635108)	novoalign	16GT	novoalign/16GT	21592		20592	95.3687	2	0	0.0093	1000	4.6313	3.8517	0.0077	3.844	0.9999	0.9537	0.9763	0.0463		20588	95.3501	2	0	0.0093	1004	4.6499	3.8671	0.0077	3.8594	0.9999	0.9535	0.9761	0.0465
Escherichia coli	2012C-4227	150	1734284	3 (1549635108)	novoalign	freebayes	novoalign/freebayes	21592		20651	95.6419	2	0	0.0093	941	4.3581	3.6249	0.0077	3.6172	0.9999	0.9564	0.9777	0.0436		20675	95.7531	2	0	0.0093	917	4.2469	3.5327	0.0077	3.525	0.9999	0.9575	0.9782	0.0425
Escherichia coli	2012C-4227	150	1734284	3 (1549635108)	novoalign	gatk	novoalign/gatk	21592		20813	96.3922	3	1	0.0139	779	3.6078	3.006	0.0115	2.9945	0.9999	0.9639	0.9816	0.0361		20788	96.2764	3	1	0.0139	804	3.7236	3.1021	0.0115	3.0906	0.9999	0.9628	0.981	0.0372
Escherichia coli	2012C-4227	150	1734284	3 (1549635108)	novoalign	lofreq	novoalign/lofreq	21592		20601	95.4103	2	0	0.0093	991	4.5897	3.8171	0.0077	3.8094	0.9999	0.9541	0.9765	0.0459		20608	95.4428	2	0	0.0093	984	4.5572	3.7902	0.0077	3.7825	0.9999	0.9544	0.9766	0.0456
Escherichia coli	2012C-4227	150	1734284	3 (1549635108)	novoalign	mpileup	novoalign/mpileup	21592		20601	95.4103	2	0	0.0093	991	4.5897	3.8171	0.0077	3.8094	0.9999	0.9541	0.9765	0.0459		20607	95.4381	2	0	0.0093	985	4.5619	3.7941	0.0077	3.7864	0.9999	0.9544	0.9766	0.0456
Escherichia coli	2012C-4227	150	1734284	3 (1549635108)	novoalign	platypus	novoalign/platypus	21592		20574	95.2853	2	0	0.0093	1018	4.7147	3.9209	0.0077	3.9132	0.9999	0.9529	0.9758	0.0471		20553	95.188	2	0	0.0093	1039	4.812	4.0017	0.0077	3.994	0.9999	0.9519	0.9753	0.0481
Escherichia coli	2012C-4227	150	1734284	3 (1549635108)	novoalign	snver	novoalign/snver	21592		20574	95.2853	2	0	0.0093	1018	4.7147	3.9209	0.0077	3.9132	0.9999	0.9529	0.9758	0.0471		20567	95.2529	2	0	0.0093	1025	4.7471	3.9478	0.0077	3.9401	0.9999	0.9525	0.9756	0.0475
Escherichia coli	2012C-4227	150	1734284	3 (1549635108)	novoalign	strelka	novoalign/strelka	21592		20562	95.2297	2	0	0.0093	1030	4.7703	3.9671	0.0077	3.9594	0.9999	0.9523	0.9755	0.0477		20556	95.2019	2	0	0.0093	1036	4.7981	3.9901	0.0077	3.9824	0.9999	0.952	0.9754	0.048
Escherichia coli	2012C-4227	150	1734284	3 (1549635108)	novoalign	snvsniffer	novoalign/snvsniffer	21592		20489	94.8916	5	3	0.0232	1103	5.1084	4.2592	0.0192	4.24	0.9998	0.9489	0.9737	0.0511		20497	94.9287	2	0	0.0093	1095	5.0713	4.2169	0.0077	4.2092	0.9999	0.9493	0.9739	0.0507
Escherichia coli	2012C-4227	150	1734284	3 (1549635108)	novoalign	varscan	novoalign/varscan	21592		20551	95.1788	2	0	0.0093	1041	4.8212	4.0093	0.0077	4.0017	0.9999	0.9518	0.9753	0.0482		20553	95.188	2	0	0.0093	1039	4.812	4.0017	0.0077	3.994	0.9999	0.9519	0.9753	0.0481
Escherichia coli	2012C-4227	150	1734284	3 (1549635108)	snippy	snippy	snippy/snippy	21592		20176	93.442	2	0	0.0093	1416	6.558	5.4509	0.0077	5.4432	0.9999	0.9344	0.966	0.0656		20164	93.3864	2	0	0.0093	1428	6.6136	5.497	0.0077	5.4893	0.9999	0.9339	0.9658	0.0661
Escherichia coli	2012C-4227	150	1734284	3 (1549635108)	stampy	16GT	stampy/16GT	21592		20389	94.4285	2	2	0.0093	1203	5.5715	4.6321	0.0077	4.6244	0.9999	0.9443	0.9713	0.0557		20408	94.5165	0	0	0	1184	5.4835	4.5514	0	4.5514	1	0.9452	0.9718	0.0548
Escherichia coli	2012C-4227	150	1734284	3 (1549635108)	stampy	freebayes	stampy/freebayes	21592		20584	95.3316	24	0	0.1112	1008	4.6684	3.9671	0.0923	3.8748	0.9988	0.9533	0.9755	0.0467		20618	95.4891	13	0	0.0602	974	4.5109	3.7941	0.05	3.7441	0.9994	0.9549	0.9766	0.0451
Escherichia coli	2012C-4227	150	1734284	3 (1549635108)	stampy	gatk	stampy/gatk	21592		20781	96.244	2	0	0.0093	811	3.756	3.1252	0.0077	3.1175	0.9999	0.9624	0.9808	0.0376		20759	96.1421	2	0	0.0093	833	3.8579	3.2098	0.0077	3.2021	0.9999	0.9614	0.9803	0.0386
Escherichia coli	2012C-4227	150	1734284	3 (1549635108)	stampy	lofreq	stampy/lofreq	21592		20536	95.1093	2	0	0.0093	1056	4.8907	4.067	0.0077	4.0593	0.9999	0.9511	0.9749	0.0489		20552	95.1834	2	0	0.0093	1040	4.8166	4.0055	0.0077	3.9978	0.9999	0.9518	0.9753	0.0482
Escherichia coli	2012C-4227	150	1734284	3 (1549635108)	stampy	mpileup	stampy/mpileup	21592		20538	95.1186	2	0	0.0093	1054	4.8814	4.0593	0.0077	4.0516	0.9999	0.9512	0.9749	0.0488		20563	95.2343	2	0	0.0093	1029	4.7657	3.9632	0.0077	3.9555	0.9999	0.9523	0.9755	0.0477
Escherichia coli	2012C-4227	150	1734284	3 (1549635108)	stampy	platypus	stampy/platypus	21592		20386	94.4146	2	0	0.0093	1206	5.5854	4.6436	0.0077	4.6359	0.9999	0.9441	0.9712	0.0559		20374	94.359	2	0	0.0093	1218	5.641	4.6897	0.0077	4.682	0.9999	0.9436	0.9709	0.0564
Escherichia coli	2012C-4227	150	1734284	3 (1549635108)	stampy	snver	stampy/snver	21592		20553	95.188	2	0	0.0093	1039	4.812	4.0017	0.0077	3.994	0.9999	0.9519	0.9753	0.0481		20551	95.1788	2	0	0.0093	1041	4.8212	4.0093	0.0077	4.0017	0.9999	0.9518	0.9753	0.0482
Escherichia coli	2012C-4227	150	1734284	3 (1549635108)	stampy	strelka	stampy/strelka	21592		20523	95.0491	2	0	0.0093	1069	4.9509	4.117	0.0077	4.1093	0.9999	0.9505	0.9746	0.0495		20509	94.9843	2	0	0.0093	1083	5.0157	4.1708	0.0077	4.1631	0.9999	0.9498	0.9742	0.0502
Escherichia coli	2012C-4227	150	1734284	3 (1549635108)	stampy	snvsniffer	stampy/snvsniffer	21592		20814	96.3968	664	662	3.0752	778	3.6032	5.5431	2.5524	2.9907	0.9691	0.964	0.9665	0.036		20869	96.6515	667	665	3.0891	723	3.3485	5.3432	2.564	2.7792	0.969	0.9665	0.9677	0.0335
Escherichia coli	2012C-4227	150	1734284	3 (1549635108)	stampy	varscan	stampy/varscan	21592		20507	94.975	2	0	0.0093	1085	5.025	4.1785	0.0077	4.1708	0.9999	0.9497	0.9742	0.0503		20523	95.0491	2	0	0.0093	1069	4.9509	4.117	0.0077	4.1093	0.9999	0.9505	0.9746	0.0495
Escherichia coli	2012C-4227	300	867142	1 (1549635108)	bwa-mem	16GT	bwa-mem/16GT	21592		20706	95.8966	2	0	0.0093	886	4.1034	3.4135	0.0077	3.4058	0.9999	0.959	0.979	0.041		20716	95.9429	0	0	0	876	4.0571	3.3674	0	3.3674	1	0.9594	0.9793	0.0406
Escherichia coli	2012C-4227	300	867142	1 (1549635108)	bwa-mem	freebayes	bwa-mem/freebayes	21592		20994	97.2305	2	0	0.0093	598	2.7695	2.3064	0.0077	2.2987	0.9999	0.9723	0.9859	0.0277		20998	97.249	2	0	0.0093	594	2.751	2.2911	0.0077	2.2834	0.9999	0.9725	0.986	0.0275
Escherichia coli	2012C-4227	300	867142	1 (1549635108)	bwa-mem	gatk	bwa-mem/gatk	21592		21040	97.4435	4	0	0.0185	552	2.5565	2.1373	0.0154	2.1219	0.9998	0.9744	0.9869	0.0256		21039	97.4389	5	1	0.0232	553	2.5611	2.145	0.0192	2.1258	0.9998	0.9744	0.9869	0.0256
Escherichia coli	2012C-4227	300	867142	1 (1549635108)	bwa-mem	lofreq	bwa-mem/lofreq	21592		20832	96.4802	2	0	0.0093	760	3.5198	2.9292	0.0077	2.9215	0.9999	0.9648	0.982	0.0352		20809	96.3737	2	0	0.0093	783	3.6263	3.0176	0.0077	3.0099	0.9999	0.9637	0.9815	0.0363
Escherichia coli	2012C-4227	300	867142	1 (1549635108)	bwa-mem	mpileup	bwa-mem/mpileup	21592		20832	96.4802	2	0	0.0093	760	3.5198	2.9292	0.0077	2.9215	0.9999	0.9648	0.982	0.0352		20816	96.4061	2	0	0.0093	776	3.5939	2.9907	0.0077	2.983	0.9999	0.9641	0.9817	0.0359
Escherichia coli	2012C-4227	300	867142	1 (1549635108)	bwa-mem	platypus	bwa-mem/platypus	21592		20639	95.5863	2	0	0.0093	953	4.4137	3.6711	0.0077	3.6634	0.9999	0.9559	0.9774	0.0441		20637	95.5771	2	0	0.0093	955	4.4229	3.6788	0.0077	3.6711	0.9999	0.9558	0.9774	0.0442
Escherichia coli	2012C-4227	300	867142	1 (1549635108)	bwa-mem	snver	bwa-mem/snver	21592		20926	96.9155	2	0	0.0093	666	3.0845	2.5678	0.0077	2.5601	0.9999	0.9692	0.9843	0.0308		20928	96.9248	2	0	0.0093	664	3.0752	2.5601	0.0077	2.5524	0.9999	0.9692	0.9843	0.0308
Escherichia coli	2012C-4227	300	867142	1 (1549635108)	bwa-mem	strelka	bwa-mem/strelka	21592		20887	96.7349	2	0	0.0093	705	3.2651	2.7177	0.0077	2.7101	0.9999	0.9673	0.9833	0.0327		20888	96.7395	2	0	0.0093	704	3.2605	2.7139	0.0077	2.7062	0.9999	0.9674	0.9834	0.0326
Escherichia coli	2012C-4227	300	867142	1 (1549635108)	bwa-mem	snvsniffer	bwa-mem/snvsniffer	21592		21028	97.3879	556	555	2.575	564	2.6121	4.3053	2.1373	2.168	0.9742	0.9739	0.974	0.0261		21016	97.3323	580	578	2.6862	576	2.6677	4.4437	2.2295	2.2142	0.9731	0.9733	0.9732	0.0267
Escherichia coli	2012C-4227	300	867142	1 (1549635108)	bwa-mem	varscan	bwa-mem/varscan	21592		20934	96.9526	2	0	0.0093	658	3.0474	2.5371	0.0077	2.5294	0.9999	0.9695	0.9845	0.0305		20926	96.9155	2	0	0.0093	666	3.0845	2.5678	0.0077	2.5601	0.9999	0.9692	0.9843	0.0308
Escherichia coli	2012C-4227	300	867142	1 (1549635108)	minimap2	16GT	minimap2/16GT	21592		20718	95.9522	1	0	0.0046	874	4.0478	3.3635	0.0038	3.3597	1	0.9595	0.9793	0.0405		20692	95.8318	2	0	0.0093	900	4.1682	3.4673	0.0077	3.4596	0.9999	0.9583	0.9787	0.0417
Escherichia coli	2012C-4227	300	867142	1 (1549635108)	minimap2	freebayes	minimap2/freebayes	21592		21001	97.2629	2	0	0.0093	591	2.7371	2.2795	0.0077	2.2718	0.9999	0.9726	0.9861	0.0274		20986	97.1934	2	0	0.0093	606	2.8066	2.3372	0.0077	2.3295	0.9999	0.9719	0.9857	0.0281
Escherichia coli	2012C-4227	300	867142	1 (1549635108)	minimap2	gatk	minimap2/gatk	21592		21021	97.3555	6	2	0.0278	571	2.6445	2.218	0.0231	2.195	0.9997	0.9736	0.9865	0.0264		21025	97.374	9	7	0.0417	567	2.626	2.2142	0.0346	2.1796	0.9996	0.9737	0.9865	0.0263
Escherichia coli	2012C-4227	300	867142	1 (1549635108)	minimap2	lofreq	minimap2/lofreq	21592		20830	96.4709	2	0	0.0093	762	3.5291	2.9369	0.0077	2.9292	0.9999	0.9647	0.982	0.0353		20807	96.3644	2	0	0.0093	785	3.6356	3.0253	0.0077	3.0176	0.9999	0.9636	0.9814	0.0364
Escherichia coli	2012C-4227	300	867142	1 (1549635108)	minimap2	mpileup	minimap2/mpileup	21592		20834	96.4894	2	0	0.0093	758	3.5106	2.9215	0.0077	2.9138	0.9999	0.9649	0.9821	0.0351		20809	96.3737	2	0	0.0093	783	3.6263	3.0176	0.0077	3.0099	0.9999	0.9637	0.9815	0.0363
Escherichia coli	2012C-4227	300	867142	1 (1549635108)	minimap2	platypus	minimap2/platypus	21592		20726	95.9893	2	0	0.0093	866	4.0107	3.3366	0.0077	3.3289	0.9999	0.9599	0.9795	0.0401		20708	95.9059	2	0	0.0093	884	4.0941	3.4058	0.0077	3.3981	0.9999	0.9591	0.9791	0.0409
Escherichia coli	2012C-4227	300	867142	1 (1549635108)	minimap2	snver	minimap2/snver	21592		20906	96.8229	2	0	0.0093	686	3.1771	2.6447	0.0077	2.637	0.9999	0.9682	0.9838	0.0318		20898	96.7858	2	0	0.0093	694	3.2142	2.6755	0.0077	2.6678	0.9999	0.9679	0.9836	0.0321
Escherichia coli	2012C-4227	300	867142	1 (1549635108)	minimap2	strelka	minimap2/strelka	21592		20864	96.6284	2	0	0.0093	728	3.3716	2.8062	0.0077	2.7985	0.9999	0.9663	0.9828	0.0337		20851	96.5682	2	0	0.0093	741	3.4318	2.8561	0.0077	2.8484	0.9999	0.9657	0.9825	0.0343
Escherichia coli	2012C-4227	300	867142	1 (1549635108)	minimap2	snvsniffer	minimap2/snvsniffer	21592		21017	97.337	551	551	2.5519	575	2.663	4.3284	2.1181	2.2103	0.9745	0.9734	0.9739	0.0266		21017	97.337	591	589	2.7371	575	2.663	4.4822	2.2718	2.2103	0.9726	0.9734	0.973	0.0266
Escherichia coli	2012C-4227	300	867142	1 (1549635108)	minimap2	varscan	minimap2/varscan	21592		20947	97.0128	2	0	0.0093	645	2.9872	2.4871	0.0077	2.4794	0.9999	0.9701	0.9848	0.0299		20933	96.9479	2	0	0.0093	659	3.0521	2.5409	0.0077	2.5332	0.9999	0.9695	0.9845	0.0305
Escherichia coli	2012C-4227	300	867142	1 (1549635108)	novoalign	16GT	novoalign/16GT	21592		20955	97.0498	2	0	0.0093	637	2.9502	2.4563	0.0077	2.4487	0.9999	0.9705	0.985	0.0295		20957	97.0591	2	0	0.0093	635	2.9409	2.4487	0.0077	2.441	0.9999	0.9706	0.985	0.0294
Escherichia coli	2012C-4227	300	867142	1 (1549635108)	novoalign	freebayes	novoalign/freebayes	21592		20986	97.1934	2	0	0.0093	606	2.8066	2.3372	0.0077	2.3295	0.9999	0.9719	0.9857	0.0281		20988	97.2027	2	0	0.0093	604	2.7973	2.3295	0.0077	2.3218	0.9999	0.972	0.9858	0.028
Escherichia coli	2012C-4227	300	867142	1 (1549635108)	novoalign	gatk	novoalign/gatk	21592		21044	97.462	4	0	0.0185	548	2.538	2.1219	0.0154	2.1065	0.9998	0.9746	0.987	0.0254		21049	97.4852	5	1	0.0232	543	2.5148	2.1065	0.0192	2.0873	0.9998	0.9749	0.9872	0.0251
Escherichia coli	2012C-4227	300	867142	1 (1549635108)	novoalign	lofreq	novoalign/lofreq	21592		20957	97.0591	2	0	0.0093	635	2.9409	2.4487	0.0077	2.441	0.9999	0.9706	0.985	0.0294		20957	97.0591	2	0	0.0093	635	2.9409	2.4487	0.0077	2.441	0.9999	0.9706	0.985	0.0294
Escherichia coli	2012C-4227	300	867142	1 (1549635108)	novoalign	mpileup	novoalign/mpileup	21592		20960	97.073	2	0	0.0093	632	2.927	2.4371	0.0077	2.4294	0.9999	0.9707	0.9851	0.0293		20963	97.0869	2	0	0.0093	629	2.9131	2.4256	0.0077	2.4179	0.9999	0.9709	0.9852	0.0291
Escherichia coli	2012C-4227	300	867142	1 (1549635108)	novoalign	platypus	novoalign/platypus	21592		20961	97.0776	2	0	0.0093	631	2.9224	2.4333	0.0077	2.4256	0.9999	0.9708	0.9851	0.0292		20956	97.0545	2	0	0.0093	636	2.9455	2.4525	0.0077	2.4448	0.9999	0.9705	0.985	0.0295
Escherichia coli	2012C-4227	300	867142	1 (1549635108)	novoalign	snver	novoalign/snver	21592		20934	96.9526	2	0	0.0093	658	3.0474	2.5371	0.0077	2.5294	0.9999	0.9695	0.9845	0.0305		20937	96.9665	2	0	0.0093	655	3.0335	2.5255	0.0077	2.5179	0.9999	0.9697	0.9846	0.0303
Escherichia coli	2012C-4227	300	867142	1 (1549635108)	novoalign	strelka	novoalign/strelka	21592		20911	96.8461	2	0	0.0093	681	3.1539	2.6255	0.0077	2.6178	0.9999	0.9685	0.9839	0.0315		20912	96.8507	2	0	0.0093	680	3.1493	2.6216	0.0077	2.614	0.9999	0.9685	0.9839	0.0315
Escherichia coli	2012C-4227	300	867142	1 (1549635108)	novoalign	snvsniffer	novoalign/snvsniffer	21592		20704	95.8874	4	0	0.0185	888	4.1126	3.4289	0.0154	3.4135	0.9998	0.9589	0.9789	0.0411		20704	95.8874	4	0	0.0185	888	4.1126	3.4289	0.0154	3.4135	0.9998	0.9589	0.9789	0.0411
Escherichia coli	2012C-4227	300	867142	1 (1549635108)	novoalign	varscan	novoalign/varscan	21592		20927	96.9202	2	0	0.0093	665	3.0798	2.564	0.0077	2.5563	0.9999	0.9692	0.9843	0.0308		20923	96.9016	2	0	0.0093	669	3.0984	2.5794	0.0077	2.5717	0.9999	0.969	0.9842	0.031
Escherichia coli	2012C-4227	300	867142	1 (1549635108)	snippy	snippy	snippy/snippy	21592		20619	95.4937	2	0	0.0093	973	4.5063	3.7479	0.0077	3.7403	0.9999	0.9549	0.9769	0.0451		20618	95.4891	2	0	0.0093	974	4.5109	3.7518	0.0077	3.7441	0.9999	0.9549	0.9769	0.0451
Escherichia coli	2012C-4227	300	867142	1 (1549635108)	stampy	16GT	stampy/16GT	21592		20705	95.892	0	0	0	887	4.108	3.4097	0	3.4097	1	0.9589	0.979	0.0411		20703	95.8827	0	0	0	889	4.1173	3.4174	0	3.4174	1	0.9588	0.979	0.0412
Escherichia coli	2012C-4227	300	867142	1 (1549635108)	stampy	freebayes	stampy/freebayes	21592		20928	96.9248	14	0	0.0648	664	3.0752	2.6063	0.0538	2.5524	0.9993	0.9692	0.984	0.0308		20942	96.9896	20	0	0.0926	650	3.0104	2.5755	0.0769	2.4986	0.999	0.9699	0.9842	0.0301
Escherichia coli	2012C-4227	300	867142	1 (1549635108)	stampy	gatk	stampy/gatk	21592		21031	97.4018	4	0	0.0185	561	2.5982	2.1719	0.0154	2.1565	0.9998	0.974	0.9867	0.026		21027	97.3833	5	1	0.0232	565	2.6167	2.1911	0.0192	2.1719	0.9998	0.9738	0.9866	0.0262
Escherichia coli	2012C-4227	300	867142	1 (1549635108)	stampy	lofreq	stampy/lofreq	21592		20872	96.6654	2	0	0.0093	720	3.3346	2.7754	0.0077	2.7677	0.9999	0.9667	0.983	0.0333		20886	96.7303	2	0	0.0093	706	3.2697	2.7216	0.0077	2.7139	0.9999	0.9673	0.9833	0.0327
Escherichia coli	2012C-4227	300	867142	1 (1549635108)	stampy	mpileup	stampy/mpileup	21592		20893	96.7627	2	0	0.0093	699	3.2373	2.6947	0.0077	2.687	0.9999	0.9676	0.9835	0.0324		20896	96.7766	2	0	0.0093	696	3.2234	2.6831	0.0077	2.6755	0.9999	0.9678	0.9836	0.0322
Escherichia coli	2012C-4227	300	867142	1 (1549635108)	stampy	platypus	stampy/platypus	21592		20865	96.633	2	0	0.0093	727	3.367	2.8023	0.0077	2.7946	0.9999	0.9663	0.9828	0.0337		20875	96.6793	2	0	0.0093	717	3.3207	2.7639	0.0077	2.7562	0.9999	0.9668	0.9831	0.0332
Escherichia coli	2012C-4227	300	867142	1 (1549635108)	stampy	snver	stampy/snver	21592		20902	96.8044	2	0	0.0093	690	3.1956	2.6601	0.0077	2.6524	0.9999	0.968	0.9837	0.032		20911	96.8461	2	0	0.0093	681	3.1539	2.6255	0.0077	2.6178	0.9999	0.9685	0.9839	0.0315
Escherichia coli	2012C-4227	300	867142	1 (1549635108)	stampy	strelka	stampy/strelka	21592		20877	96.6886	2	0	0.0093	715	3.3114	2.7562	0.0077	2.7485	0.9999	0.9669	0.9831	0.0331		20868	96.6469	2	0	0.0093	724	3.3531	2.7908	0.0077	2.7831	0.9999	0.9665	0.9829	0.0335
Escherichia coli	2012C-4227	300	867142	1 (1549635108)	stampy	snvsniffer	stampy/snvsniffer	21592		20983	97.1795	475	472	2.1999	609	2.8205	4.1669	1.8259	2.341	0.9779	0.9718	0.9748	0.0282		21035	97.4203	503	499	2.3296	557	2.5797	4.0747	1.9336	2.1411	0.9766	0.9742	0.9754	0.0258
Escherichia coli	2012C-4227	300	867142	1 (1549635108)	stampy	varscan	stampy/varscan	21592		20865	96.633	2	0	0.0093	727	3.367	2.8023	0.0077	2.7946	0.9999	0.9663	0.9828	0.0337		20867	96.6423	2	0	0.0093	725	3.3577	2.7946	0.0077	2.7869	0.9999	0.9664	0.9829	0.0336
Escherichia coli	2012C-4227	300	867142	2 (1549648934)	bwa-mem	16GT	bwa-mem/16GT	21592		20733	96.0217	0	0	0	859	3.9783	3.302	0	3.302	1	0.9602	0.9797	0.0398		20714	95.9337	2	0	0.0093	878	4.0663	3.3828	0.0077	3.3751	0.9999	0.9593	0.9792	0.0407
Escherichia coli	2012C-4227	300	867142	2 (1549648934)	bwa-mem	freebayes	bwa-mem/freebayes	21592		21003	97.2721	2	0	0.0093	589	2.7279	2.2718	0.0077	2.2641	0.9999	0.9727	0.9861	0.0273		20999	97.2536	2	0	0.0093	593	2.7464	2.2872	0.0077	2.2795	0.9999	0.9725	0.986	0.0275
Escherichia coli	2012C-4227	300	867142	2 (1549648934)	bwa-mem	gatk	bwa-mem/gatk	21592		21045	97.4667	4	0	0.0185	547	2.5333	2.1181	0.0154	2.1027	0.9998	0.9747	0.9871	0.0253		21033	97.4111	4	0	0.0185	559	2.5889	2.1642	0.0154	2.1488	0.9998	0.9741	0.9868	0.0259
Escherichia coli	2012C-4227	300	867142	2 (1549648934)	bwa-mem	lofreq	bwa-mem/lofreq	21592		20825	96.4478	2	0	0.0093	767	3.5522	2.9561	0.0077	2.9484	0.9999	0.9645	0.9819	0.0355		20819	96.42	2	0	0.0093	773	3.58	2.9791	0.0077	2.9714	0.9999	0.9642	0.9817	0.0358
Escherichia coli	2012C-4227	300	867142	2 (1549648934)	bwa-mem	mpileup	bwa-mem/mpileup	21592		20831	96.4755	2	0	0.0093	761	3.5245	2.933	0.0077	2.9253	0.9999	0.9648	0.982	0.0352		20822	96.4339	2	0	0.0093	770	3.5661	2.9676	0.0077	2.9599	0.9999	0.9643	0.9818	0.0357
Escherichia coli	2012C-4227	300	867142	2 (1549648934)	bwa-mem	platypus	bwa-mem/platypus	21592		20635	95.5678	2	0	0.0093	957	4.4322	3.6864	0.0077	3.6788	0.9999	0.9557	0.9773	0.0443		20637	95.5771	2	0	0.0093	955	4.4229	3.6788	0.0077	3.6711	0.9999	0.9558	0.9774	0.0442
Escherichia coli	2012C-4227	300	867142	2 (1549648934)	bwa-mem	snver	bwa-mem/snver	21592		20935	96.9572	2	0	0.0093	657	3.0428	2.5332	0.0077	2.5255	0.9999	0.9696	0.9845	0.0304		20934	96.9526	2	0	0.0093	658	3.0474	2.5371	0.0077	2.5294	0.9999	0.9695	0.9845	0.0305
Escherichia coli	2012C-4227	300	867142	2 (1549648934)	bwa-mem	strelka	bwa-mem/strelka	21592		20894	96.7673	2	0	0.0093	698	3.2327	2.6908	0.0077	2.6831	0.9999	0.9677	0.9835	0.0323		20892	96.7581	2	0	0.0093	700	3.2419	2.6985	0.0077	2.6908	0.9999	0.9676	0.9835	0.0324
Escherichia coli	2012C-4227	300	867142	2 (1549648934)	bwa-mem	snvsniffer	bwa-mem/snvsniffer	21592		21031	97.4018	579	579	2.6815	561	2.5982	4.3822	2.2257	2.1565	0.9732	0.974	0.9736	0.026		21033	97.4111	571	569	2.6445	559	2.5889	4.3438	2.195	2.1488	0.9736	0.9741	0.9738	0.0259
Escherichia coli	2012C-4227	300	867142	2 (1549648934)	bwa-mem	varscan	bwa-mem/varscan	21592		20936	96.9618	2	0	0.0093	656	3.0382	2.5294	0.0077	2.5217	0.9999	0.9696	0.9845	0.0304		20929	96.9294	2	0	0.0093	663	3.0706	2.5563	0.0077	2.5486	0.9999	0.9693	0.9844	0.0307
Escherichia coli	2012C-4227	300	867142	2 (1549648934)	minimap2	16GT	minimap2/16GT	21592		20707	95.9013	2	0	0.0093	885	4.0987	3.4097	0.0077	3.402	0.9999	0.959	0.979	0.041		20696	95.8503	1	0	0.0046	896	4.1497	3.4481	0.0038	3.4443	1	0.9585	0.9788	0.0415
Escherichia coli	2012C-4227	300	867142	2 (1549648934)	minimap2	freebayes	minimap2/freebayes	21592		21006	97.286	2	0	0.0093	586	2.714	2.2603	0.0077	2.2526	0.9999	0.9729	0.9862	0.0271		21008	97.2953	2	0	0.0093	584	2.7047	2.2526	0.0077	2.2449	0.9999	0.973	0.9863	0.027
Escherichia coli	2012C-4227	300	867142	2 (1549648934)	minimap2	gatk	minimap2/gatk	21592		21016	97.3323	5	2	0.0232	576	2.6677	2.2334	0.0192	2.2142	0.9998	0.9733	0.9864	0.0267		21014	97.3231	5	3	0.0232	578	2.6769	2.2411	0.0192	2.2219	0.9998	0.9732	0.9863	0.0268
Escherichia coli	2012C-4227	300	867142	2 (1549648934)	minimap2	lofreq	minimap2/lofreq	21592		20825	96.4478	2	0	0.0093	767	3.5522	2.9561	0.0077	2.9484	0.9999	0.9645	0.9819	0.0355		20815	96.4014	2	0	0.0093	777	3.5986	2.9945	0.0077	2.9868	0.9999	0.964	0.9816	0.036
Escherichia coli	2012C-4227	300	867142	2 (1549648934)	minimap2	mpileup	minimap2/mpileup	21592		20826	96.4524	2	0	0.0093	766	3.5476	2.9522	0.0077	2.9445	0.9999	0.9645	0.9819	0.0355		20820	96.4246	2	0	0.0093	772	3.5754	2.9753	0.0077	2.9676	0.9999	0.9642	0.9817	0.0358
Escherichia coli	2012C-4227	300	867142	2 (1549648934)	minimap2	platypus	minimap2/platypus	21592		20720	95.9615	2	0	0.0093	872	4.0385	3.3597	0.0077	3.352	0.9999	0.9596	0.9793	0.0404		20718	95.9522	2	0	0.0093	874	4.0478	3.3674	0.0077	3.3597	0.9999	0.9595	0.9793	0.0405
Escherichia coli	2012C-4227	300	867142	2 (1549648934)	minimap2	snver	minimap2/snver	21592		20904	96.8136	2	0	0.0093	688	3.1864	2.6524	0.0077	2.6447	0.9999	0.9681	0.9837	0.0319		20908	96.8322	2	0	0.0093	684	3.1678	2.637	0.0077	2.6293	0.9999	0.9683	0.9838	0.0317
Escherichia coli	2012C-4227	300	867142	2 (1549648934)	minimap2	strelka	minimap2/strelka	21592		20854	96.5821	2	0	0.0093	738	3.4179	2.8446	0.0077	2.8369	0.9999	0.9658	0.9826	0.0342		20856	96.5913	2	0	0.0093	736	3.4087	2.8369	0.0077	2.8292	0.9999	0.9659	0.9826	0.0341
Escherichia coli	2012C-4227	300	867142	2 (1549648934)	minimap2	snvsniffer	minimap2/snvsniffer	21592		21026	97.3787	556	555	2.575	566	2.6213	4.313	2.1373	2.1757	0.9742	0.9738	0.974	0.0262		21024	97.3694	578	576	2.6769	568	2.6306	4.4053	2.2219	2.1834	0.9732	0.9737	0.9734	0.0263
Escherichia coli	2012C-4227	300	867142	2 (1549648934)	minimap2	varscan	minimap2/varscan	21592		20943	96.9943	2	0	0.0093	649	3.0057	2.5025	0.0077	2.4948	0.9999	0.9699	0.9847	0.0301		20938	96.9711	2	0	0.0093	654	3.0289	2.5217	0.0077	2.514	0.9999	0.9697	0.9846	0.0303
Escherichia coli	2012C-4227	300	867142	2 (1549648934)	novoalign	16GT	novoalign/16GT	21592		20959	97.0684	2	0	0.0093	633	2.9316	2.441	0.0077	2.4333	0.9999	0.9707	0.9851	0.0293		20954	97.0452	2	0	0.0093	638	2.9548	2.4602	0.0077	2.4525	0.9999	0.9705	0.985	0.0295
Escherichia coli	2012C-4227	300	867142	2 (1549648934)	novoalign	freebayes	novoalign/freebayes	21592		20994	97.2305	2	0	0.0093	598	2.7695	2.3064	0.0077	2.2987	0.9999	0.9723	0.9859	0.0277		20998	97.249	2	0	0.0093	594	2.751	2.2911	0.0077	2.2834	0.9999	0.9725	0.986	0.0275
Escherichia coli	2012C-4227	300	867142	2 (1549648934)	novoalign	gatk	novoalign/gatk	21592		21049	97.4852	4	0	0.0185	543	2.5148	2.1027	0.0154	2.0873	0.9998	0.9749	0.9872	0.0251		21039	97.4389	4	0	0.0185	553	2.5611	2.1411	0.0154	2.1258	0.9998	0.9744	0.9869	0.0256
Escherichia coli	2012C-4227	300	867142	2 (1549648934)	novoalign	lofreq	novoalign/lofreq	21592		20963	97.0869	2	0	0.0093	629	2.9131	2.4256	0.0077	2.4179	0.9999	0.9709	0.9852	0.0291		20959	97.0684	2	0	0.0093	633	2.9316	2.441	0.0077	2.4333	0.9999	0.9707	0.9851	0.0293
Escherichia coli	2012C-4227	300	867142	2 (1549648934)	novoalign	mpileup	novoalign/mpileup	21592		20967	97.1054	2	0	0.0093	625	2.8946	2.4102	0.0077	2.4025	0.9999	0.9711	0.9853	0.0289		20963	97.0869	2	0	0.0093	629	2.9131	2.4256	0.0077	2.4179	0.9999	0.9709	0.9852	0.0291
Escherichia coli	2012C-4227	300	867142	2 (1549648934)	novoalign	platypus	novoalign/platypus	21592		20957	97.0591	2	0	0.0093	635	2.9409	2.4487	0.0077	2.441	0.9999	0.9706	0.985	0.0294		20963	97.0869	2	0	0.0093	629	2.9131	2.4256	0.0077	2.4179	0.9999	0.9709	0.9852	0.0291
Escherichia coli	2012C-4227	300	867142	2 (1549648934)	novoalign	snver	novoalign/snver	21592		20935	96.9572	2	0	0.0093	657	3.0428	2.5332	0.0077	2.5255	0.9999	0.9696	0.9845	0.0304		20932	96.9433	2	0	0.0093	660	3.0567	2.5448	0.0077	2.5371	0.9999	0.9694	0.9844	0.0306
Escherichia coli	2012C-4227	300	867142	2 (1549648934)	novoalign	strelka	novoalign/strelka	21592		20913	96.8553	2	0	0.0093	679	3.1447	2.6178	0.0077	2.6101	0.9999	0.9686	0.984	0.0314		20912	96.8507	2	0	0.0093	680	3.1493	2.6216	0.0077	2.614	0.9999	0.9685	0.9839	0.0315
Escherichia coli	2012C-4227	300	867142	2 (1549648934)	novoalign	snvsniffer	novoalign/snvsniffer	21592		20707	95.9013	5	1	0.0232	885	4.0987	3.4212	0.0192	3.402	0.9998	0.959	0.979	0.041		20705	95.892	8	4	0.0371	887	4.108	3.4404	0.0308	3.4097	0.9996	0.9589	0.9788	0.0411
Escherichia coli	2012C-4227	300	867142	2 (1549648934)	novoalign	varscan	novoalign/varscan	21592		20925	96.9109	2	0	0.0093	667	3.0891	2.5717	0.0077	2.564	0.9999	0.9691	0.9843	0.0309		20924	96.9063	2	0	0.0093	668	3.0937	2.5755	0.0077	2.5678	0.9999	0.9691	0.9843	0.0309
Escherichia coli	2012C-4227	300	867142	2 (1549648934)	snippy	snippy	snippy/snippy	21592		20624	95.5169	2	0	0.0093	968	4.4831	3.7287	0.0077	3.721	0.9999	0.9552	0.977	0.0448		20621	95.503	2	0	0.0093	971	4.497	3.7403	0.0077	3.7326	0.9999	0.955	0.9769	0.045
Escherichia coli	2012C-4227	300	867142	2 (1549648934)	stampy	16GT	stampy/16GT	21592		20709	95.9105	2	0	0.0093	883	4.0895	3.402	0.0077	3.3943	0.9999	0.9591	0.9791	0.0409		20712	95.9244	1	0	0.0046	880	4.0756	3.3866	0.0038	3.3828	1	0.9592	0.9792	0.0408
Escherichia coli	2012C-4227	300	867142	2 (1549648934)	stampy	freebayes	stampy/freebayes	21592		20941	96.985	19	0	0.088	651	3.015	2.5755	0.073	2.5025	0.9991	0.9698	0.9842	0.0302		20938	96.9711	14	0	0.0648	654	3.0289	2.5678	0.0538	2.514	0.9993	0.9697	0.9843	0.0303
Escherichia coli	2012C-4227	300	867142	2 (1549648934)	stampy	gatk	stampy/gatk	21592		21032	97.4064	4	0	0.0185	560	2.5936	2.168	0.0154	2.1527	0.9998	0.9741	0.9868	0.0259		21027	97.3833	4	0	0.0185	565	2.6167	2.1873	0.0154	2.1719	0.9998	0.9738	0.9866	0.0262
Escherichia coli	2012C-4227	300	867142	2 (1549648934)	stampy	lofreq	stampy/lofreq	21592		20878	96.6932	2	0	0.0093	714	3.3068	2.7523	0.0077	2.7446	0.9999	0.9669	0.9831	0.0331		20890	96.7488	2	0	0.0093	702	3.2512	2.7062	0.0077	2.6985	0.9999	0.9675	0.9834	0.0325
Escherichia coli	2012C-4227	300	867142	2 (1549648934)	stampy	mpileup	stampy/mpileup	21592		20893	96.7627	2	0	0.0093	699	3.2373	2.6947	0.0077	2.687	0.9999	0.9676	0.9835	0.0324		20895	96.772	2	0	0.0093	697	3.228	2.687	0.0077	2.6793	0.9999	0.9677	0.9835	0.0323
Escherichia coli	2012C-4227	300	867142	2 (1549648934)	stampy	platypus	stampy/platypus	21592		20868	96.6469	2	0	0.0093	724	3.3531	2.7908	0.0077	2.7831	0.9999	0.9665	0.9829	0.0335		20869	96.6515	2	0	0.0093	723	3.3485	2.7869	0.0077	2.7792	0.9999	0.9665	0.9829	0.0335
Escherichia coli	2012C-4227	300	867142	2 (1549648934)	stampy	snver	stampy/snver	21592		20918	96.8785	2	0	0.0093	674	3.1215	2.5986	0.0077	2.5909	0.9999	0.9688	0.9841	0.0312		20912	96.8507	2	0	0.0093	680	3.1493	2.6216	0.0077	2.614	0.9999	0.9685	0.9839	0.0315
Escherichia coli	2012C-4227	300	867142	2 (1549648934)	stampy	strelka	stampy/strelka	21592		20879	96.6979	2	0	0.0093	713	3.3021	2.7485	0.0077	2.7408	0.9999	0.967	0.9832	0.033		20867	96.6423	2	0	0.0093	725	3.3577	2.7946	0.0077	2.7869	0.9999	0.9664	0.9829	0.0336
Escherichia coli	2012C-4227	300	867142	2 (1549648934)	stampy	snvsniffer	stampy/snvsniffer	21592		20992	97.2212	487	483	2.2555	600	2.7788	4.1785	1.8721	2.3064	0.9773	0.9722	0.9747	0.0278		21030	97.3972	507	503	2.3481	562	2.6028	4.1093	1.9489	2.1604	0.9765	0.974	0.9752	0.026
Escherichia coli	2012C-4227	300	867142	2 (1549648934)	stampy	varscan	stampy/varscan	21592		20856	96.5913	2	0	0.0093	736	3.4087	2.8369	0.0077	2.8292	0.9999	0.9659	0.9826	0.0341		20866	96.6376	2	0	0.0093	726	3.3624	2.7985	0.0077	2.7908	0.9999	0.9664	0.9829	0.0336
Escherichia coli	2012C-4227	300	867142	3 (1549651616)	bwa-mem	16GT	bwa-mem/16GT	21592		20722	95.9707	0	0	0	870	4.0293	3.3443	0	3.3443	1	0.9597	0.9794	0.0403		20705	95.892	1	1	0.0046	887	4.108	3.4135	0.0038	3.4097	1	0.9589	0.979	0.0411
Escherichia coli	2012C-4227	300	867142	3 (1549651616)	bwa-mem	freebayes	bwa-mem/freebayes	21592		20997	97.2443	2	0	0.0093	595	2.7557	2.2949	0.0077	2.2872	0.9999	0.9724	0.986	0.0276		21006	97.286	3	0	0.0139	586	2.714	2.2641	0.0115	2.2526	0.9999	0.9729	0.9862	0.0271
Escherichia coli	2012C-4227	300	867142	3 (1549651616)	bwa-mem	gatk	bwa-mem/gatk	21592		21053	97.5037	4	0	0.0185	539	2.4963	2.0873	0.0154	2.0719	0.9998	0.975	0.9872	0.025		21038	97.4342	6	2	0.0278	554	2.5658	2.1527	0.0231	2.1296	0.9997	0.9743	0.9868	0.0257
Escherichia coli	2012C-4227	300	867142	3 (1549651616)	bwa-mem	lofreq	bwa-mem/lofreq	21592		20828	96.4617	2	0	0.0093	764	3.5383	2.9445	0.0077	2.9369	0.9999	0.9646	0.9819	0.0354		20819	96.42	2	0	0.0093	773	3.58	2.9791	0.0077	2.9714	0.9999	0.9642	0.9817	0.0358
Escherichia coli	2012C-4227	300	867142	3 (1549651616)	bwa-mem	mpileup	bwa-mem/mpileup	21592		20828	96.4617	2	0	0.0093	764	3.5383	2.9445	0.0077	2.9369	0.9999	0.9646	0.9819	0.0354		20824	96.4431	2	0	0.0093	768	3.5569	2.9599	0.0077	2.9522	0.9999	0.9644	0.9818	0.0356
Escherichia coli	2012C-4227	300	867142	3 (1549651616)	bwa-mem	platypus	bwa-mem/platypus	21592		20639	95.5863	2	0	0.0093	953	4.4137	3.6711	0.0077	3.6634	0.9999	0.9559	0.9774	0.0441		20639	95.5863	2	0	0.0093	953	4.4137	3.6711	0.0077	3.6634	0.9999	0.9559	0.9774	0.0441
Escherichia coli	2012C-4227	300	867142	3 (1549651616)	bwa-mem	snver	bwa-mem/snver	21592		20934	96.9526	2	0	0.0093	658	3.0474	2.5371	0.0077	2.5294	0.9999	0.9695	0.9845	0.0305		20930	96.934	2	0	0.0093	662	3.066	2.5524	0.0077	2.5448	0.9999	0.9693	0.9844	0.0307
Escherichia coli	2012C-4227	300	867142	3 (1549651616)	bwa-mem	strelka	bwa-mem/strelka	21592		20896	96.7766	2	0	0.0093	696	3.2234	2.6831	0.0077	2.6755	0.9999	0.9678	0.9836	0.0322		20892	96.7581	2	0	0.0093	700	3.2419	2.6985	0.0077	2.6908	0.9999	0.9676	0.9835	0.0324
Escherichia coli	2012C-4227	300	867142	3 (1549651616)	bwa-mem	snvsniffer	bwa-mem/snvsniffer	21592		21027	97.3833	548	548	2.538	565	2.6167	4.2784	2.1065	2.1719	0.9746	0.9738	0.9742	0.0262		21040	97.4435	554	554	2.5658	552	2.5565	4.2515	2.1296	2.1219	0.9743	0.9744	0.9743	0.0256
Escherichia coli	2012C-4227	300	867142	3 (1549651616)	bwa-mem	varscan	bwa-mem/varscan	21592		20926	96.9155	2	0	0.0093	666	3.0845	2.5678	0.0077	2.5601	0.9999	0.9692	0.9843	0.0308		20938	96.9711	2	0	0.0093	654	3.0289	2.5217	0.0077	2.514	0.9999	0.9697	0.9846	0.0303
Escherichia coli	2012C-4227	300	867142	3 (1549651616)	minimap2	16GT	minimap2/16GT	21592		20692	95.8318	0	0	0	900	4.1682	3.4596	0	3.4596	1	0.9583	0.9787	0.0417		20685	95.7994	1	1	0.0046	907	4.2006	3.4904	0.0038	3.4865	1	0.958	0.9785	0.042
Escherichia coli	2012C-4227	300	867142	3 (1549651616)	minimap2	freebayes	minimap2/freebayes	21592		20989	97.2073	2	0	0.0093	603	2.7927	2.3256	0.0077	2.318	0.9999	0.9721	0.9858	0.0279		21012	97.3138	3	0	0.0139	580	2.6862	2.2411	0.0115	2.2295	0.9999	0.9731	0.9863	0.0269
Escherichia coli	2012C-4227	300	867142	3 (1549651616)	minimap2	gatk	minimap2/gatk	21592		21026	97.3787	6	2	0.0278	566	2.6213	2.1988	0.0231	2.1757	0.9997	0.9738	0.9866	0.0262		21013	97.3185	6	2	0.0278	579	2.6815	2.2488	0.0231	2.2257	0.9997	0.9732	0.9863	0.0268
Escherichia coli	2012C-4227	300	867142	3 (1549651616)	minimap2	lofreq	minimap2/lofreq	21592		20796	96.3134	2	0	0.0093	796	3.6866	3.0675	0.0077	3.0599	0.9999	0.9631	0.9812	0.0369		20819	96.42	2	0	0.0093	773	3.58	2.9791	0.0077	2.9714	0.9999	0.9642	0.9817	0.0358
Escherichia coli	2012C-4227	300	867142	3 (1549651616)	minimap2	mpileup	minimap2/mpileup	21592		20803	96.3459	2	0	0.0093	789	3.6541	3.0406	0.0077	3.033	0.9999	0.9635	0.9814	0.0365		20819	96.42	2	0	0.0093	773	3.58	2.9791	0.0077	2.9714	0.9999	0.9642	0.9817	0.0358
Escherichia coli	2012C-4227	300	867142	3 (1549651616)	minimap2	platypus	minimap2/platypus	21592		20715	95.9383	2	0	0.0093	877	4.0617	3.3789	0.0077	3.3712	0.9999	0.9594	0.9792	0.0406		20722	95.9707	2	0	0.0093	870	4.0293	3.352	0.0077	3.3443	0.9999	0.9597	0.9794	0.0403
Escherichia coli	2012C-4227	300	867142	3 (1549651616)	minimap2	snver	minimap2/snver	21592		20888	96.7395	2	0	0.0093	704	3.2605	2.7139	0.0077	2.7062	0.9999	0.9674	0.9834	0.0326		20903	96.809	2	0	0.0093	689	3.191	2.6562	0.0077	2.6485	0.9999	0.9681	0.9837	0.0319
Escherichia coli	2012C-4227	300	867142	3 (1549651616)	minimap2	strelka	minimap2/strelka	21592		20855	96.5867	2	0	0.0093	737	3.4133	2.8408	0.0077	2.8331	0.9999	0.9659	0.9826	0.0341		20851	96.5682	2	0	0.0093	741	3.4318	2.8561	0.0077	2.8484	0.9999	0.9657	0.9825	0.0343
Escherichia coli	2012C-4227	300	867142	3 (1549651616)	minimap2	snvsniffer	minimap2/snvsniffer	21592		21028	97.3879	577	577	2.6723	564	2.6121	4.3861	2.218	2.168	0.9733	0.9739	0.9736	0.0261		21025	97.374	546	546	2.5287	567	2.626	4.2784	2.0988	2.1796	0.9747	0.9737	0.9742	0.0263
Escherichia coli	2012C-4227	300	867142	3 (1549651616)	minimap2	varscan	minimap2/varscan	21592		20936	96.9618	2	0	0.0093	656	3.0382	2.5294	0.0077	2.5217	0.9999	0.9696	0.9845	0.0304		20947	97.0128	2	0	0.0093	645	2.9872	2.4871	0.0077	2.4794	0.9999	0.9701	0.9848	0.0299
Escherichia coli	2012C-4227	300	867142	3 (1549651616)	novoalign	16GT	novoalign/16GT	21592		20952	97.0359	2	0	0.0093	640	2.9641	2.4679	0.0077	2.4602	0.9999	0.9704	0.9849	0.0296		20953	97.0406	2	0	0.0093	639	2.9594	2.464	0.0077	2.4563	0.9999	0.9704	0.9849	0.0296
Escherichia coli	2012C-4227	300	867142	3 (1549651616)	novoalign	freebayes	novoalign/freebayes	21592		20983	97.1795	2	0	0.0093	609	2.8205	2.3487	0.0077	2.341	0.9999	0.9718	0.9856	0.0282		20999	97.2536	3	0	0.0139	593	2.7464	2.2911	0.0115	2.2795	0.9999	0.9725	0.986	0.0275
Escherichia coli	2012C-4227	300	867142	3 (1549651616)	novoalign	gatk	novoalign/gatk	21592		21057	97.5222	4	0	0.0185	535	2.4778	2.0719	0.0154	2.0566	0.9998	0.9752	0.9873	0.0248		21049	97.4852	6	2	0.0278	543	2.5148	2.1104	0.0231	2.0873	0.9997	0.9749	0.9871	0.0251
Escherichia coli	2012C-4227	300	867142	3 (1549651616)	novoalign	lofreq	novoalign/lofreq	21592		20954	97.0452	2	0	0.0093	638	2.9548	2.4602	0.0077	2.4525	0.9999	0.9705	0.985	0.0295		20964	97.0915	2	0	0.0093	628	2.9085	2.4217	0.0077	2.4141	0.9999	0.9709	0.9852	0.0291
Escherichia coli	2012C-4227	300	867142	3 (1549651616)	novoalign	mpileup	novoalign/mpileup	21592		20959	97.0684	2	0	0.0093	633	2.9316	2.441	0.0077	2.4333	0.9999	0.9707	0.9851	0.0293		20965	97.0961	2	0	0.0093	627	2.9039	2.4179	0.0077	2.4102	0.9999	0.971	0.9852	0.029
Escherichia coli	2012C-4227	300	867142	3 (1549651616)	novoalign	platypus	novoalign/platypus	21592		20957	97.0591	2	0	0.0093	635	2.9409	2.4487	0.0077	2.441	0.9999	0.9706	0.985	0.0294		20963	97.0869	2	0	0.0093	629	2.9131	2.4256	0.0077	2.4179	0.9999	0.9709	0.9852	0.0291
Escherichia coli	2012C-4227	300	867142	3 (1549651616)	novoalign	snver	novoalign/snver	21592		20934	96.9526	2	0	0.0093	658	3.0474	2.5371	0.0077	2.5294	0.9999	0.9695	0.9845	0.0305		20934	96.9526	2	0	0.0093	658	3.0474	2.5371	0.0077	2.5294	0.9999	0.9695	0.9845	0.0305
Escherichia coli	2012C-4227	300	867142	3 (1549651616)	novoalign	strelka	novoalign/strelka	21592		20908	96.8322	2	0	0.0093	684	3.1678	2.637	0.0077	2.6293	0.9999	0.9683	0.9838	0.0317		20907	96.8275	2	0	0.0093	685	3.1725	2.6409	0.0077	2.6332	0.9999	0.9683	0.9838	0.0317
Escherichia coli	2012C-4227	300	867142	3 (1549651616)	novoalign	snvsniffer	novoalign/snvsniffer	21592		20708	95.9059	4	0	0.0185	884	4.0941	3.4135	0.0154	3.3981	0.9998	0.9591	0.979	0.0409		20710	95.9152	7	3	0.0324	882	4.0848	3.4174	0.0269	3.3904	0.9997	0.9592	0.979	0.0408
Escherichia coli	2012C-4227	300	867142	3 (1549651616)	novoalign	varscan	novoalign/varscan	21592		20917	96.8738	2	0	0.0093	675	3.1262	2.6024	0.0077	2.5947	0.9999	0.9687	0.9841	0.0313		20936	96.9618	2	0	0.0093	656	3.0382	2.5294	0.0077	2.5217	0.9999	0.9696	0.9845	0.0304
Escherichia coli	2012C-4227	300	867142	3 (1549651616)	snippy	snippy	snippy/snippy	21592		20628	95.5354	2	0	0.0093	964	4.4646	3.7133	0.0077	3.7057	0.9999	0.9554	0.9771	0.0446		20630	95.5446	2	0	0.0093	962	4.4554	3.7057	0.0077	3.698	0.9999	0.9554	0.9771	0.0446
Escherichia coli	2012C-4227	300	867142	3 (1549651616)	stampy	16GT	stampy/16GT	21592		20706	95.8966	2	0	0.0093	886	4.1034	3.4135	0.0077	3.4058	0.9999	0.959	0.979	0.041		20716	95.9429	0	0	0	876	4.0571	3.3674	0	3.3674	1	0.9594	0.9793	0.0406
Escherichia coli	2012C-4227	300	867142	3 (1549651616)	stampy	freebayes	stampy/freebayes	21592		20932	96.9433	22	0	0.1019	660	3.0567	2.6216	0.0846	2.5371	0.999	0.9694	0.984	0.0306		20948	97.0174	16	0	0.0741	644	2.9826	2.5371	0.0615	2.4756	0.9992	0.9702	0.9845	0.0298
Escherichia coli	2012C-4227	300	867142	3 (1549651616)	stampy	gatk	stampy/gatk	21592		21039	97.4389	4	0	0.0185	553	2.5611	2.1411	0.0154	2.1258	0.9998	0.9744	0.9869	0.0256		21032	97.4064	6	2	0.0278	560	2.5936	2.1757	0.0231	2.1527	0.9997	0.9741	0.9867	0.0259
Escherichia coli	2012C-4227	300	867142	3 (1549651616)	stampy	lofreq	stampy/lofreq	21592		20853	96.5774	2	0	0.0093	739	3.4226	2.8484	0.0077	2.8408	0.9999	0.9658	0.9826	0.0342		20894	96.7673	2	0	0.0093	698	3.2327	2.6908	0.0077	2.6831	0.9999	0.9677	0.9835	0.0323
Escherichia coli	2012C-4227	300	867142	3 (1549651616)	stampy	mpileup	stampy/mpileup	21592		20877	96.6886	2	0	0.0093	715	3.3114	2.7562	0.0077	2.7485	0.9999	0.9669	0.9831	0.0331		20900	96.7951	2	0	0.0093	692	3.2049	2.6678	0.0077	2.6601	0.9999	0.968	0.9837	0.032
Escherichia coli	2012C-4227	300	867142	3 (1549651616)	stampy	platypus	stampy/platypus	21592		20866	96.6376	2	0	0.0093	726	3.3624	2.7985	0.0077	2.7908	0.9999	0.9664	0.9829	0.0336		20882	96.7117	2	0	0.0093	710	3.2883	2.737	0.0077	2.7293	0.9999	0.9671	0.9832	0.0329
Escherichia coli	2012C-4227	300	867142	3 (1549651616)	stampy	snver	stampy/snver	21592		20912	96.8507	2	0	0.0093	680	3.1493	2.6216	0.0077	2.614	0.9999	0.9685	0.9839	0.0315		20921	96.8924	2	0	0.0093	671	3.1076	2.587	0.0077	2.5794	0.9999	0.9689	0.9842	0.0311
Escherichia coli	2012C-4227	300	867142	3 (1549651616)	stampy	strelka	stampy/strelka	21592		20883	96.7164	2	0	0.0093	709	3.2836	2.7331	0.0077	2.7254	0.9999	0.9672	0.9833	0.0328		20872	96.6654	2	0	0.0093	720	3.3346	2.7754	0.0077	2.7677	0.9999	0.9667	0.983	0.0333
Escherichia coli	2012C-4227	300	867142	3 (1549651616)	stampy	snvsniffer	stampy/snvsniffer	21592		20983	97.1795	487	483	2.2555	609	2.8205	4.2131	1.8721	2.341	0.9773	0.9718	0.9745	0.0282		21033	97.4111	505	501	2.3388	559	2.5889	4.0901	1.9412	2.1488	0.9766	0.9741	0.9753	0.0259
Escherichia coli	2012C-4227	300	867142	3 (1549651616)	stampy	varscan	stampy/varscan	21592		20850	96.5635	2	0	0.0093	742	3.4365	2.86	0.0077	2.8523	0.9999	0.9656	0.9825	0.0344		20882	96.7117	2	0	0.0093	710	3.2883	2.737	0.0077	2.7293	0.9999	0.9671	0.9832	0.0329
Escherichia coli	2013C-4465	150	1809646	1 (1549655033)	bwa-mem	16GT	bwa-mem/16GT	22483		21864	97.2468	0	0	0	619	2.7532	2.2804	0	2.2804	1	0.9725	0.9861	0.0275		21858	97.2201	0	0	0	625	2.7799	2.3025	0	2.3025	1	0.9722	0.9859	0.0278
Escherichia coli	2013C-4465	150	1809646	1 (1549655033)	bwa-mem	freebayes	bwa-mem/freebayes	22483		21968	97.7094	0	0	0	515	2.2906	1.8972	0	1.8972	1	0.9771	0.9884	0.0229		21982	97.7716	0	0	0	501	2.2284	1.8457	0	1.8457	1	0.9777	0.9887	0.0223
Escherichia coli	2013C-4465	150	1809646	1 (1549655033)	bwa-mem	gatk	bwa-mem/gatk	22483		22002	97.8606	2	2	0.0089	481	2.1394	1.7794	0.0074	1.772	0.9999	0.9786	0.9891	0.0214		21972	97.7272	1	1	0.0044	511	2.2728	1.8862	0.0037	1.8825	1	0.9773	0.9885	0.0227
Escherichia coli	2013C-4465	150	1809646	1 (1549655033)	bwa-mem	lofreq	bwa-mem/lofreq	22483		21896	97.3891	0	0	0	587	2.6109	2.1625	0	2.1625	1	0.9739	0.9868	0.0261		21907	97.4381	0	0	0	576	2.5619	2.122	0	2.122	1	0.9744	0.987	0.0256
Escherichia coli	2013C-4465	150	1809646	1 (1549655033)	bwa-mem	mpileup	bwa-mem/mpileup	22483		21899	97.4025	0	0	0	584	2.5975	2.1514	0	2.1514	1	0.974	0.9868	0.026		21903	97.4203	0	0	0	580	2.5797	2.1367	0	2.1367	1	0.9742	0.9869	0.0258
Escherichia coli	2013C-4465	150	1809646	1 (1549655033)	bwa-mem	platypus	bwa-mem/platypus	22483		21706	96.5441	0	0	0	777	3.4559	2.8624	0	2.8624	1	0.9654	0.9824	0.0346		21711	96.5663	0	0	0	772	3.4337	2.844	0	2.844	1	0.9657	0.9826	0.0343
Escherichia coli	2013C-4465	150	1809646	1 (1549655033)	bwa-mem	snver	bwa-mem/snver	22483		21924	97.5137	0	0	0	559	2.4863	2.0593	0	2.0593	1	0.9751	0.9874	0.0249		21931	97.5448	0	0	0	552	2.4552	2.0335	0	2.0335	1	0.9754	0.9875	0.0246
Escherichia coli	2013C-4465	150	1809646	1 (1549655033)	bwa-mem	strelka	bwa-mem/strelka	22483		21894	97.3802	0	0	0	589	2.6198	2.1699	0	2.1699	1	0.9738	0.9867	0.0262		21899	97.4025	0	0	0	584	2.5975	2.1514	0	2.1514	1	0.974	0.9868	0.026
Escherichia coli	2013C-4465	150	1809646	1 (1549655033)	bwa-mem	snvsniffer	bwa-mem/snvsniffer	22483		21855	97.2068	631	631	2.8066	628	2.7932	4.6381	2.3246	2.3135	0.9719	0.9721	0.972	0.0279		21857	97.2157	654	654	2.9089	626	2.7843	4.7155	2.4093	2.3062	0.9709	0.9722	0.9715	0.0278
Escherichia coli	2013C-4465	150	1809646	1 (1549655033)	bwa-mem	varscan	bwa-mem/varscan	22483		21915	97.4736	0	0	0	568	2.5264	2.0925	0	2.0925	1	0.9747	0.9872	0.0253		21924	97.5137	0	0	0	559	2.4863	2.0593	0	2.0593	1	0.9751	0.9874	0.0249
Escherichia coli	2013C-4465	150	1809646	1 (1549655033)	minimap2	16GT	minimap2/16GT	22483		21849	97.1801	0	0	0	634	2.8199	2.3356	0	2.3356	1	0.9718	0.9857	0.0282		21847	97.1712	0	0	0	636	2.8288	2.343	0	2.343	1	0.9717	0.9856	0.0283
Escherichia coli	2013C-4465	150	1809646	1 (1549655033)	minimap2	freebayes	minimap2/freebayes	22483		21982	97.7716	0	0	0	501	2.2284	1.8457	0	1.8457	1	0.9777	0.9887	0.0223		21986	97.7894	0	0	0	497	2.2106	1.8309	0	1.8309	1	0.9779	0.9888	0.0221
Escherichia coli	2013C-4465	150	1809646	1 (1549655033)	minimap2	gatk	minimap2/gatk	22483		21970	97.7183	2	2	0.0089	513	2.2817	1.8972	0.0074	1.8899	0.9999	0.9772	0.9884	0.0228		21945	97.6071	1	1	0.0044	538	2.3929	1.9857	0.0037	1.982	1	0.9761	0.9879	0.0239
Escherichia coli	2013C-4465	150	1809646	1 (1549655033)	minimap2	lofreq	minimap2/lofreq	22483		21896	97.3891	0	0	0	587	2.6109	2.1625	0	2.1625	1	0.9739	0.9868	0.0261		21893	97.3758	0	0	0	590	2.6242	2.1735	0	2.1735	1	0.9738	0.9867	0.0262
Escherichia coli	2013C-4465	150	1809646	1 (1549655033)	minimap2	mpileup	minimap2/mpileup	22483		21901	97.4114	0	0	0	582	2.5886	2.1441	0	2.1441	1	0.9741	0.9869	0.0259		21901	97.4114	0	0	0	582	2.5886	2.1441	0	2.1441	1	0.9741	0.9869	0.0259
Escherichia coli	2013C-4465	150	1809646	1 (1549655033)	minimap2	platypus	minimap2/platypus	22483		21775	96.851	0	0	0	708	3.149	2.6082	0	2.6082	1	0.9685	0.984	0.0315		21768	96.8198	0	0	0	715	3.1802	2.634	0	2.634	1	0.9682	0.9838	0.0318
Escherichia coli	2013C-4465	150	1809646	1 (1549655033)	minimap2	snver	minimap2/snver	22483		21913	97.4648	0	0	0	570	2.5352	2.0999	0	2.0999	1	0.9746	0.9871	0.0254		21920	97.4959	0	0	0	563	2.5041	2.0741	0	2.0741	1	0.975	0.9873	0.025
Escherichia coli	2013C-4465	150	1809646	1 (1549655033)	minimap2	strelka	minimap2/strelka	22483		21885	97.3402	0	0	0	598	2.6598	2.203	0	2.203	1	0.9734	0.9865	0.0266		21884	97.3358	0	0	0	599	2.6642	2.2067	0	2.2067	1	0.9734	0.9865	0.0266
Escherichia coli	2013C-4465	150	1809646	1 (1549655033)	minimap2	snvsniffer	minimap2/snvsniffer	22483		21837	97.1267	636	636	2.8288	646	2.8733	4.7228	2.343	2.3798	0.9717	0.9713	0.9715	0.0287		21818	97.0422	657	657	2.9222	665	2.9578	4.8702	2.4204	2.4498	0.9708	0.9704	0.9706	0.0296
Escherichia coli	2013C-4465	150	1809646	1 (1549655033)	minimap2	varscan	minimap2/varscan	22483		21923	97.5092	0	0	0	560	2.4908	2.063	0	2.063	1	0.9751	0.9874	0.0249		21930	97.5404	0	0	0	553	2.4596	2.0372	0	2.0372	1	0.9754	0.9875	0.0246
Escherichia coli	2013C-4465	150	1809646	1 (1549655033)	novoalign	16GT	novoalign/16GT	22483		21923	97.5092	0	0	0	560	2.4908	2.063	0	2.063	1	0.9751	0.9874	0.0249		21925	97.5181	0	0	0	558	2.4819	2.0557	0	2.0557	1	0.9752	0.9874	0.0248
Escherichia coli	2013C-4465	150	1809646	1 (1549655033)	novoalign	freebayes	novoalign/freebayes	22483		21957	97.6605	0	0	0	526	2.3395	1.9378	0	1.9378	1	0.9766	0.9882	0.0234		21975	97.7405	0	0	0	508	2.2595	1.8715	0	1.8715	1	0.9774	0.9886	0.0226
Escherichia coli	2013C-4465	150	1809646	1 (1549655033)	novoalign	gatk	novoalign/gatk	22483		22002	97.8606	2	2	0.0089	481	2.1394	1.7794	0.0074	1.772	0.9999	0.9786	0.9891	0.0214		21971	97.7227	1	1	0.0044	512	2.2773	1.8899	0.0037	1.8862	1	0.9772	0.9885	0.0228
Escherichia coli	2013C-4465	150	1809646	1 (1549655033)	novoalign	lofreq	novoalign/lofreq	22483		21927	97.527	0	0	0	556	2.473	2.0483	0	2.0483	1	0.9753	0.9875	0.0247		21928	97.5315	0	0	0	555	2.4685	2.0446	0	2.0446	1	0.9753	0.9875	0.0247
Escherichia coli	2013C-4465	150	1809646	1 (1549655033)	novoalign	mpileup	novoalign/mpileup	22483		21928	97.5315	0	0	0	555	2.4685	2.0446	0	2.0446	1	0.9753	0.9875	0.0247		21932	97.5493	0	0	0	551	2.4507	2.0299	0	2.0299	1	0.9755	0.9876	0.0245
Escherichia coli	2013C-4465	150	1809646	1 (1549655033)	novoalign	platypus	novoalign/platypus	22483		21926	97.5226	0	0	0	557	2.4774	2.052	0	2.052	1	0.9752	0.9874	0.0248		21920	97.4959	0	0	0	563	2.5041	2.0741	0	2.0741	1	0.975	0.9873	0.025
Escherichia coli	2013C-4465	150	1809646	1 (1549655033)	novoalign	snver	novoalign/snver	22483		21920	97.4959	0	0	0	563	2.5041	2.0741	0	2.0741	1	0.975	0.9873	0.025		21922	97.5048	0	0	0	561	2.4952	2.0667	0	2.0667	1	0.975	0.9873	0.025
Escherichia coli	2013C-4465	150	1809646	1 (1549655033)	novoalign	strelka	novoalign/strelka	22483		21921	97.5003	0	0	0	562	2.4997	2.0704	0	2.0704	1	0.975	0.9873	0.025		21921	97.5003	0	0	0	562	2.4997	2.0704	0	2.0704	1	0.975	0.9873	0.025
Escherichia coli	2013C-4465	150	1809646	1 (1549655033)	novoalign	snvsniffer	novoalign/snvsniffer	22483		21593	96.0415	0	0	0	890	3.9585	3.2787	0	3.2787	1	0.9604	0.9798	0.0396		21602	96.0815	0	0	0	881	3.9185	3.2456	0	3.2456	1	0.9608	0.98	0.0392
Escherichia coli	2013C-4465	150	1809646	1 (1549655033)	novoalign	varscan	novoalign/varscan	22483		21908	97.4425	0	0	0	575	2.5575	2.1183	0	2.1183	1	0.9744	0.987	0.0256		21911	97.4559	0	0	0	572	2.5441	2.1072	0	2.1072	1	0.9746	0.9871	0.0254
Escherichia coli	2013C-4465	150	1809646	1 (1549655033)	snippy	snippy	snippy/snippy	22483		21688	96.464	0	0	0	795	3.536	2.9287	0	2.9287	1	0.9646	0.982	0.0354		21686	96.4551	0	0	0	797	3.5449	2.9361	0	2.9361	1	0.9646	0.982	0.0354
Escherichia coli	2013C-4465	150	1809646	1 (1549655033)	stampy	16GT	stampy/16GT	22483		21856	97.2112	1	1	0.0044	627	2.7888	2.3135	0.0037	2.3098	1	0.9721	0.9859	0.0279		21858	97.2201	0	0	0	625	2.7799	2.3025	0	2.3025	1	0.9722	0.9859	0.0278
Escherichia coli	2013C-4465	150	1809646	1 (1549655033)	stampy	freebayes	stampy/freebayes	22483		21967	97.7049	13	0	0.0578	516	2.2951	1.9488	0.0479	1.9009	0.9994	0.977	0.9881	0.023		21955	97.6516	12	0	0.0534	528	2.3484	1.9893	0.0442	1.9451	0.9995	0.9765	0.9879	0.0235
Escherichia coli	2013C-4465	150	1809646	1 (1549655033)	stampy	gatk	stampy/gatk	22483		21967	97.7049	2	2	0.0089	516	2.2951	1.9083	0.0074	1.9009	0.9999	0.977	0.9883	0.023		21939	97.5804	0	0	0	544	2.4196	2.0041	0	2.0041	1	0.9758	0.9878	0.0242
Escherichia coli	2013C-4465	150	1809646	1 (1549655033)	stampy	lofreq	stampy/lofreq	22483		21904	97.4247	0	0	0	579	2.5753	2.133	0	2.133	1	0.9742	0.9869	0.0258		21905	97.4292	0	0	0	578	2.5708	2.1293	0	2.1293	1	0.9743	0.987	0.0257
Escherichia coli	2013C-4465	150	1809646	1 (1549655033)	stampy	mpileup	stampy/mpileup	22483		21915	97.4736	0	0	0	568	2.5264	2.0925	0	2.0925	1	0.9747	0.9872	0.0253		21913	97.4648	0	0	0	570	2.5352	2.0999	0	2.0999	1	0.9746	0.9871	0.0254
Escherichia coli	2013C-4465	150	1809646	1 (1549655033)	stampy	platypus	stampy/platypus	22483		21814	97.0244	0	0	0	669	2.9756	2.4646	0	2.4646	1	0.9702	0.9849	0.0298		21819	97.0467	0	0	0	664	2.9533	2.4462	0	2.4462	1	0.9705	0.985	0.0295
Escherichia coli	2013C-4465	150	1809646	1 (1549655033)	stampy	snver	stampy/snver	22483		21921	97.5003	0	0	0	562	2.4997	2.0704	0	2.0704	1	0.975	0.9873	0.025		21937	97.5715	0	0	0	546	2.4285	2.0114	0	2.0114	1	0.9757	0.9877	0.0243
Escherichia coli	2013C-4465	150	1809646	1 (1549655033)	stampy	strelka	stampy/strelka	22483		21890	97.3625	0	0	0	593	2.6375	2.1846	0	2.1846	1	0.9736	0.9866	0.0264		21896	97.3891	0	0	0	587	2.6109	2.1625	0	2.1625	1	0.9739	0.9868	0.0261
Escherichia coli	2013C-4465	150	1809646	1 (1549655033)	stampy	snvsniffer	stampy/snvsniffer	22483		21787	96.9043	551	551	2.4507	696	3.0957	4.5939	2.0299	2.564	0.9753	0.969	0.9721	0.031		21842	97.149	572	572	2.5441	641	2.851	4.4686	2.1072	2.3614	0.9745	0.9715	0.973	0.0285
Escherichia coli	2013C-4465	150	1809646	1 (1549655033)	stampy	varscan	stampy/varscan	22483		21906	97.4336	1	0	0.0044	577	2.5664	2.1293	0.0037	2.1256	1	0.9743	0.987	0.0257		21913	97.4648	0	0	0	570	2.5352	2.0999	0	2.0999	1	0.9746	0.9871	0.0254
Escherichia coli	2013C-4465	150	1809646	2 (1549657769)	bwa-mem	16GT	bwa-mem/16GT	22483		21864	97.2468	0	0	0	619	2.7532	2.2804	0	2.2804	1	0.9725	0.9861	0.0275		21836	97.1223	0	0	0	647	2.8777	2.3835	0	2.3835	1	0.9712	0.9854	0.0288
Escherichia coli	2013C-4465	150	1809646	2 (1549657769)	bwa-mem	freebayes	bwa-mem/freebayes	22483		21978	97.7539	0	0	0	505	2.2461	1.8604	0	1.8604	1	0.9775	0.9886	0.0225		21984	97.7805	0	0	0	499	2.2195	1.8383	0	1.8383	1	0.9778	0.9888	0.0222
Escherichia coli	2013C-4465	150	1809646	2 (1549657769)	bwa-mem	gatk	bwa-mem/gatk	22483		22009	97.8917	2	2	0.0089	474	2.1083	1.7536	0.0074	1.7462	0.9999	0.9789	0.9893	0.0211		21976	97.745	2	2	0.0089	507	2.255	1.8751	0.0074	1.8678	0.9999	0.9774	0.9885	0.0226
Escherichia coli	2013C-4465	150	1809646	2 (1549657769)	bwa-mem	lofreq	bwa-mem/lofreq	22483		21903	97.4203	0	0	0	580	2.5797	2.1367	0	2.1367	1	0.9742	0.9869	0.0258		21886	97.3447	0	0	0	597	2.6553	2.1993	0	2.1993	1	0.9734	0.9865	0.0266
Escherichia coli	2013C-4465	150	1809646	2 (1549657769)	bwa-mem	mpileup	bwa-mem/mpileup	22483		21909	97.447	0	0	0	574	2.553	2.1146	0	2.1146	1	0.9745	0.9871	0.0255		21891	97.3669	0	0	0	592	2.6331	2.1809	0	2.1809	1	0.9737	0.9867	0.0263
Escherichia coli	2013C-4465	150	1809646	2 (1549657769)	bwa-mem	platypus	bwa-mem/platypus	22483		21709	96.5574	0	0	0	774	3.4426	2.8514	0	2.8514	1	0.9656	0.9825	0.0344		21708	96.553	0	0	0	775	3.447	2.8551	0	2.8551	1	0.9655	0.9824	0.0345
Escherichia coli	2013C-4465	150	1809646	2 (1549657769)	bwa-mem	snver	bwa-mem/snver	22483		21932	97.5493	0	0	0	551	2.4507	2.0299	0	2.0299	1	0.9755	0.9876	0.0245		21925	97.5181	0	0	0	558	2.4819	2.0557	0	2.0557	1	0.9752	0.9874	0.0248
Escherichia coli	2013C-4465	150	1809646	2 (1549657769)	bwa-mem	strelka	bwa-mem/strelka	22483		21905	97.4292	0	0	0	578	2.5708	2.1293	0	2.1293	1	0.9743	0.987	0.0257		21895	97.3847	0	0	0	588	2.6153	2.1662	0	2.1662	1	0.9738	0.9867	0.0262
Escherichia coli	2013C-4465	150	1809646	2 (1549657769)	bwa-mem	snvsniffer	bwa-mem/snvsniffer	22483		21868	97.2646	657	657	2.9222	615	2.7354	4.686	2.4204	2.2656	0.9708	0.9726	0.9717	0.0274		21854	97.2023	645	645	2.8688	629	2.7977	4.6934	2.3762	2.3172	0.9713	0.972	0.9716	0.028
Escherichia coli	2013C-4465	150	1809646	2 (1549657769)	bwa-mem	varscan	bwa-mem/varscan	22483		21916	97.4781	0	0	0	567	2.5219	2.0888	0	2.0888	1	0.9748	0.9872	0.0252		21914	97.4692	0	0	0	569	2.5308	2.0962	0	2.0962	1	0.9747	0.9872	0.0253
Escherichia coli	2013C-4465	150	1809646	2 (1549657769)	minimap2	16GT	minimap2/16GT	22483		21870	97.2735	1	1	0.0044	613	2.7265	2.262	0.0037	2.2583	1	0.9727	0.9862	0.0273		21844	97.1579	0	0	0	639	2.8421	2.3541	0	2.3541	1	0.9716	0.9856	0.0284
Escherichia coli	2013C-4465	150	1809646	2 (1549657769)	minimap2	freebayes	minimap2/freebayes	22483		21976	97.745	0	0	0	507	2.255	1.8678	0	1.8678	1	0.9774	0.9886	0.0226		21988	97.7983	0	0	0	495	2.2017	1.8236	0	1.8236	1	0.978	0.9889	0.022
Escherichia coli	2013C-4465	150	1809646	2 (1549657769)	minimap2	gatk	minimap2/gatk	22483		21982	97.7716	2	2	0.0089	501	2.2284	1.853	0.0074	1.8457	0.9999	0.9777	0.9887	0.0223		21944	97.6026	2	2	0.0089	539	2.3974	1.993	0.0074	1.9857	0.9999	0.976	0.9878	0.024
Escherichia coli	2013C-4465	150	1809646	2 (1549657769)	minimap2	lofreq	minimap2/lofreq	22483		21900	97.4069	0	0	0	583	2.5931	2.1477	0	2.1477	1	0.9741	0.9869	0.0259		21887	97.3491	0	0	0	596	2.6509	2.1956	0	2.1956	1	0.9735	0.9866	0.0265
Escherichia coli	2013C-4465	150	1809646	2 (1549657769)	minimap2	mpileup	minimap2/mpileup	22483		21901	97.4114	0	0	0	582	2.5886	2.1441	0	2.1441	1	0.9741	0.9869	0.0259		21892	97.3713	0	0	0	591	2.6287	2.1772	0	2.1772	1	0.9737	0.9867	0.0263
Escherichia coli	2013C-4465	150	1809646	2 (1549657769)	minimap2	platypus	minimap2/platypus	22483		21773	96.8421	0	0	0	710	3.1579	2.6156	0	2.6156	1	0.9684	0.9839	0.0316		21759	96.7798	0	0	0	724	3.2202	2.6672	0	2.6672	1	0.9678	0.9836	0.0322
Escherichia coli	2013C-4465	150	1809646	2 (1549657769)	minimap2	snver	minimap2/snver	22483		21917	97.4825	0	0	0	566	2.5175	2.0851	0	2.0851	1	0.9748	0.9872	0.0252		21921	97.5003	0	0	0	562	2.4997	2.0704	0	2.0704	1	0.975	0.9873	0.025
Escherichia coli	2013C-4465	150	1809646	2 (1549657769)	minimap2	strelka	minimap2/strelka	22483		21893	97.3758	0	0	0	590	2.6242	2.1735	0	2.1735	1	0.9738	0.9867	0.0262		21884	97.3358	0	0	0	599	2.6642	2.2067	0	2.2067	1	0.9734	0.9865	0.0266
Escherichia coli	2013C-4465	150	1809646	2 (1549657769)	minimap2	snvsniffer	minimap2/snvsniffer	22483		21851	97.189	659	659	2.9311	632	2.811	4.756	2.4277	2.3283	0.9707	0.9719	0.9713	0.0281		21862	97.2379	633	633	2.8155	621	2.7621	4.6197	2.3319	2.2877	0.9719	0.9724	0.9721	0.0276
Escherichia coli	2013C-4465	150	1809646	2 (1549657769)	minimap2	varscan	minimap2/varscan	22483		21917	97.4825	0	0	0	566	2.5175	2.0851	0	2.0851	1	0.9748	0.9872	0.0252		21917	97.4825	0	0	0	566	2.5175	2.0851	0	2.0851	1	0.9748	0.9872	0.0252
Escherichia coli	2013C-4465	150	1809646	2 (1549657769)	novoalign	16GT	novoalign/16GT	22483		21926	97.5226	0	0	0	557	2.4774	2.052	0	2.052	1	0.9752	0.9874	0.0248		21929	97.5359	0	0	0	554	2.4641	2.0409	0	2.0409	1	0.9754	0.9875	0.0246
Escherichia coli	2013C-4465	150	1809646	2 (1549657769)	novoalign	freebayes	novoalign/freebayes	22483		21967	97.7049	0	0	0	516	2.2951	1.9009	0	1.9009	1	0.977	0.9884	0.023		21971	97.7227	0	0	0	512	2.2773	1.8862	0	1.8862	1	0.9772	0.9885	0.0228
Escherichia coli	2013C-4465	150	1809646	2 (1549657769)	novoalign	gatk	novoalign/gatk	22483		22002	97.8606	2	2	0.0089	481	2.1394	1.7794	0.0074	1.772	0.9999	0.9786	0.9891	0.0214		21968	97.7094	2	2	0.0089	515	2.2906	1.9046	0.0074	1.8972	0.9999	0.9771	0.9884	0.0229
Escherichia coli	2013C-4465	150	1809646	2 (1549657769)	novoalign	lofreq	novoalign/lofreq	22483		21928	97.5315	0	0	0	555	2.4685	2.0446	0	2.0446	1	0.9753	0.9875	0.0247		21933	97.5537	0	0	0	550	2.4463	2.0262	0	2.0262	1	0.9755	0.9876	0.0245
Escherichia coli	2013C-4465	150	1809646	2 (1549657769)	novoalign	mpileup	novoalign/mpileup	22483		21928	97.5315	0	0	0	555	2.4685	2.0446	0	2.0446	1	0.9753	0.9875	0.0247		21932	97.5493	0	0	0	551	2.4507	2.0299	0	2.0299	1	0.9755	0.9876	0.0245
Escherichia coli	2013C-4465	150	1809646	2 (1549657769)	novoalign	platypus	novoalign/platypus	22483		21918	97.487	0	0	0	565	2.513	2.0814	0	2.0814	1	0.9749	0.9873	0.0251		21921	97.5003	0	0	0	562	2.4997	2.0704	0	2.0704	1	0.975	0.9873	0.025
Escherichia coli	2013C-4465	150	1809646	2 (1549657769)	novoalign	snver	novoalign/snver	22483		21918	97.487	0	0	0	565	2.513	2.0814	0	2.0814	1	0.9749	0.9873	0.0251		21922	97.5048	0	0	0	561	2.4952	2.0667	0	2.0667	1	0.975	0.9873	0.025
Escherichia coli	2013C-4465	150	1809646	2 (1549657769)	novoalign	strelka	novoalign/strelka	22483		21920	97.4959	0	0	0	563	2.5041	2.0741	0	2.0741	1	0.975	0.9873	0.025		21924	97.5137	0	0	0	559	2.4863	2.0593	0	2.0593	1	0.9751	0.9874	0.0249
Escherichia coli	2013C-4465	150	1809646	2 (1549657769)	novoalign	snvsniffer	novoalign/snvsniffer	22483		21596	96.0548	1	1	0.0044	887	3.9452	3.2714	0.0037	3.2677	1	0.9605	0.9799	0.0395		21597	96.0592	1	1	0.0044	886	3.9408	3.2677	0.0037	3.264	1	0.9606	0.9799	0.0394
Escherichia coli	2013C-4465	150	1809646	2 (1549657769)	novoalign	varscan	novoalign/varscan	22483		21909	97.447	0	0	0	574	2.553	2.1146	0	2.1146	1	0.9745	0.9871	0.0255		21909	97.447	0	0	0	574	2.553	2.1146	0	2.1146	1	0.9745	0.9871	0.0255
Escherichia coli	2013C-4465	150	1809646	2 (1549657769)	snippy	snippy	snippy/snippy	22483		21686	96.4551	0	0	0	797	3.5449	2.9361	0	2.9361	1	0.9646	0.982	0.0354		21678	96.4195	0	0	0	805	3.5805	2.9656	0	2.9656	1	0.9642	0.9818	0.0358
Escherichia coli	2013C-4465	150	1809646	2 (1549657769)	stampy	16GT	stampy/16GT	22483		21858	97.2201	1	1	0.0044	625	2.7799	2.3062	0.0037	2.3025	1	0.9722	0.9859	0.0278		21866	97.2557	0	0	0	617	2.7443	2.273	0	2.273	1	0.9726	0.9861	0.0274
Escherichia coli	2013C-4465	150	1809646	2 (1549657769)	stampy	freebayes	stampy/freebayes	22483		21964	97.6916	17	0	0.0756	519	2.3084	1.9746	0.0626	1.912	0.9992	0.9769	0.9879	0.0231		21962	97.6827	12	0	0.0534	521	2.3173	1.9636	0.0442	1.9193	0.9995	0.9768	0.988	0.0232
Escherichia coli	2013C-4465	150	1809646	2 (1549657769)	stampy	gatk	stampy/gatk	22483		21974	97.7361	2	2	0.0089	509	2.2639	1.8825	0.0074	1.8751	0.9999	0.9774	0.9885	0.0226		21935	97.5626	2	2	0.0089	548	2.4374	2.0262	0.0074	2.0188	0.9999	0.9756	0.9876	0.0244
Escherichia coli	2013C-4465	150	1809646	2 (1549657769)	stampy	lofreq	stampy/lofreq	22483		21902	97.4158	0	0	0	581	2.5842	2.1404	0	2.1404	1	0.9742	0.9869	0.0258		21912	97.4603	0	0	0	571	2.5397	2.1035	0	2.1035	1	0.9746	0.9871	0.0254
Escherichia coli	2013C-4465	150	1809646	2 (1549657769)	stampy	mpileup	stampy/mpileup	22483		21914	97.4692	0	0	0	569	2.5308	2.0962	0	2.0962	1	0.9747	0.9872	0.0253		21913	97.4648	0	0	0	570	2.5352	2.0999	0	2.0999	1	0.9746	0.9871	0.0254
Escherichia coli	2013C-4465	150	1809646	2 (1549657769)	stampy	platypus	stampy/platypus	22483		21805	96.9844	0	0	0	678	3.0156	2.4977	0	2.4977	1	0.9698	0.9847	0.0302		21822	97.06	0	0	0	661	2.94	2.4351	0	2.4351	1	0.9706	0.9851	0.0294
Escherichia coli	2013C-4465	150	1809646	2 (1549657769)	stampy	snver	stampy/snver	22483		21927	97.527	0	0	0	556	2.473	2.0483	0	2.0483	1	0.9753	0.9875	0.0247		21932	97.5493	0	0	0	551	2.4507	2.0299	0	2.0299	1	0.9755	0.9876	0.0245
Escherichia coli	2013C-4465	150	1809646	2 (1549657769)	stampy	strelka	stampy/strelka	22483		21904	97.4247	0	0	0	579	2.5753	2.133	0	2.133	1	0.9742	0.9869	0.0258		21892	97.3713	0	0	0	591	2.6287	2.1772	0	2.1772	1	0.9737	0.9867	0.0263
Escherichia coli	2013C-4465	150	1809646	2 (1549657769)	stampy	snvsniffer	stampy/snvsniffer	22483		21785	96.8954	561	560	2.4952	698	3.1046	4.6381	2.0667	2.5714	0.9749	0.969	0.9719	0.031		21850	97.1845	559	559	2.4863	633	2.8155	4.3913	2.0593	2.3319	0.9751	0.9718	0.9734	0.0282
Escherichia coli	2013C-4465	150	1809646	2 (1549657769)	stampy	varscan	stampy/varscan	22483		21906	97.4336	1	0	0.0044	577	2.5664	2.1293	0.0037	2.1256	1	0.9743	0.987	0.0257		21918	97.487	0	0	0	565	2.513	2.0814	0	2.0814	1	0.9749	0.9873	0.0251
Escherichia coli	2013C-4465	150	1809646	3 (1549657964)	bwa-mem	16GT	bwa-mem/16GT	22483		21836	97.1223	1	1	0.0044	647	2.8777	2.3872	0.0037	2.3835	1	0.9712	0.9854	0.0288		21828	97.0867	1	1	0.0044	655	2.9133	2.4167	0.0037	2.413	1	0.9709	0.9852	0.0291
Escherichia coli	2013C-4465	150	1809646	3 (1549657964)	bwa-mem	freebayes	bwa-mem/freebayes	22483		21974	97.7361	0	0	0	509	2.2639	1.8751	0	1.8751	1	0.9774	0.9886	0.0226		21971	97.7227	0	0	0	512	2.2773	1.8862	0	1.8862	1	0.9772	0.9885	0.0228
Escherichia coli	2013C-4465	150	1809646	3 (1549657964)	bwa-mem	gatk	bwa-mem/gatk	22483		21985	97.785	0	0	0	498	2.215	1.8346	0	1.8346	1	0.9778	0.9888	0.0222		21975	97.7405	3	3	0.0133	508	2.2595	1.8825	0.0111	1.8715	0.9999	0.9774	0.9885	0.0226
Escherichia coli	2013C-4465	150	1809646	3 (1549657964)	bwa-mem	lofreq	bwa-mem/lofreq	22483		21882	97.3269	0	0	0	601	2.6731	2.2141	0	2.2141	1	0.9733	0.9865	0.0267		21893	97.3758	0	0	0	590	2.6242	2.1735	0	2.1735	1	0.9738	0.9867	0.0262
Escherichia coli	2013C-4465	150	1809646	3 (1549657964)	bwa-mem	mpileup	bwa-mem/mpileup	22483		21887	97.3491	0	0	0	596	2.6509	2.1956	0	2.1956	1	0.9735	0.9866	0.0265		21895	97.3847	0	0	0	588	2.6153	2.1662	0	2.1662	1	0.9738	0.9867	0.0262
Escherichia coli	2013C-4465	150	1809646	3 (1549657964)	bwa-mem	platypus	bwa-mem/platypus	22483		21712	96.5707	0	0	0	771	3.4293	2.8403	0	2.8403	1	0.9657	0.9826	0.0343		21712	96.5707	0	0	0	771	3.4293	2.8403	0	2.8403	1	0.9657	0.9826	0.0343
Escherichia coli	2013C-4465	150	1809646	3 (1549657964)	bwa-mem	snver	bwa-mem/snver	22483		21924	97.5137	0	0	0	559	2.4863	2.0593	0	2.0593	1	0.9751	0.9874	0.0249		21926	97.5226	0	0	0	557	2.4774	2.052	0	2.052	1	0.9752	0.9874	0.0248
Escherichia coli	2013C-4465	150	1809646	3 (1549657964)	bwa-mem	strelka	bwa-mem/strelka	22483		21903	97.4203	0	0	0	580	2.5797	2.1367	0	2.1367	1	0.9742	0.9869	0.0258		21898	97.398	0	0	0	585	2.602	2.1551	0	2.1551	1	0.974	0.9868	0.026
Escherichia coli	2013C-4465	150	1809646	3 (1549657964)	bwa-mem	snvsniffer	bwa-mem/snvsniffer	22483		21852	97.1934	671	671	2.9845	631	2.8066	4.7965	2.4719	2.3246	0.9702	0.9719	0.971	0.0281		21863	97.2424	675	675	3.0023	620	2.7576	4.7707	2.4867	2.2841	0.9701	0.9724	0.9712	0.0276
Escherichia coli	2013C-4465	150	1809646	3 (1549657964)	bwa-mem	varscan	bwa-mem/varscan	22483		21915	97.4736	0	0	0	568	2.5264	2.0925	0	2.0925	1	0.9747	0.9872	0.0253		21913	97.4648	0	0	0	570	2.5352	2.0999	0	2.0999	1	0.9746	0.9871	0.0254
Escherichia coli	2013C-4465	150	1809646	3 (1549657964)	minimap2	16GT	minimap2/16GT	22483		21844	97.1579	0	0	0	639	2.8421	2.3541	0	2.3541	1	0.9716	0.9856	0.0284		21849	97.1801	0	0	0	634	2.8199	2.3356	0	2.3356	1	0.9718	0.9857	0.0282
Escherichia coli	2013C-4465	150	1809646	3 (1549657964)	minimap2	freebayes	minimap2/freebayes	22483		21994	97.825	0	0	0	489	2.175	1.8015	0	1.8015	1	0.9783	0.989	0.0217		21975	97.7405	0	0	0	508	2.2595	1.8715	0	1.8715	1	0.9774	0.9886	0.0226
Escherichia coli	2013C-4465	150	1809646	3 (1549657964)	minimap2	gatk	minimap2/gatk	22483		21958	97.6649	1	1	0.0044	525	2.3351	1.9378	0.0037	1.9341	1	0.9766	0.9882	0.0234		21939	97.5804	2	2	0.0089	544	2.4196	2.0114	0.0074	2.0041	0.9999	0.9758	0.9877	0.0242
Escherichia coli	2013C-4465	150	1809646	3 (1549657964)	minimap2	lofreq	minimap2/lofreq	22483		21882	97.3269	0	0	0	601	2.6731	2.2141	0	2.2141	1	0.9733	0.9865	0.0267		21895	97.3847	0	0	0	588	2.6153	2.1662	0	2.1662	1	0.9738	0.9867	0.0262
Escherichia coli	2013C-4465	150	1809646	3 (1549657964)	minimap2	mpileup	minimap2/mpileup	22483		21884	97.3358	0	0	0	599	2.6642	2.2067	0	2.2067	1	0.9734	0.9865	0.0266		21897	97.3936	0	0	0	586	2.6064	2.1588	0	2.1588	1	0.9739	0.9868	0.0261
Escherichia coli	2013C-4465	150	1809646	3 (1549657964)	minimap2	platypus	minimap2/platypus	22483		21768	96.8198	0	0	0	715	3.1802	2.634	0	2.634	1	0.9682	0.9838	0.0318		21774	96.8465	0	0	0	709	3.1535	2.6119	0	2.6119	1	0.9685	0.984	0.0315
Escherichia coli	2013C-4465	150	1809646	3 (1549657964)	minimap2	snver	minimap2/snver	22483		21915	97.4736	0	0	0	568	2.5264	2.0925	0	2.0925	1	0.9747	0.9872	0.0253		21918	97.487	0	0	0	565	2.513	2.0814	0	2.0814	1	0.9749	0.9873	0.0251
Escherichia coli	2013C-4465	150	1809646	3 (1549657964)	minimap2	strelka	minimap2/strelka	22483		21884	97.3358	0	0	0	599	2.6642	2.2067	0	2.2067	1	0.9734	0.9865	0.0266		21883	97.3313	0	0	0	600	2.6687	2.2104	0	2.2104	1	0.9733	0.9865	0.0267
Escherichia coli	2013C-4465	150	1809646	3 (1549657964)	minimap2	snvsniffer	minimap2/snvsniffer	22483		21838	97.1312	642	642	2.8555	645	2.8688	4.7413	2.3651	2.3762	0.9714	0.9713	0.9713	0.0287		21839	97.1356	684	684	3.0423	644	2.8644	4.8923	2.5198	2.3725	0.9696	0.9714	0.9705	0.0286
Escherichia coli	2013C-4465	150	1809646	3 (1549657964)	minimap2	varscan	minimap2/varscan	22483		21921	97.5003	0	0	0	562	2.4997	2.0704	0	2.0704	1	0.975	0.9873	0.025		21913	97.4648	0	0	0	570	2.5352	2.0999	0	2.0999	1	0.9746	0.9871	0.0254
Escherichia coli	2013C-4465	150	1809646	3 (1549657964)	novoalign	16GT	novoalign/16GT	22483		21929	97.5359	0	0	0	554	2.4641	2.0409	0	2.0409	1	0.9754	0.9875	0.0246		21925	97.5181	0	0	0	558	2.4819	2.0557	0	2.0557	1	0.9752	0.9874	0.0248
Escherichia coli	2013C-4465	150	1809646	3 (1549657964)	novoalign	freebayes	novoalign/freebayes	22483		21967	97.7049	0	0	0	516	2.2951	1.9009	0	1.9009	1	0.977	0.9884	0.023		21966	97.7005	0	0	0	517	2.2995	1.9046	0	1.9046	1	0.977	0.9884	0.023
Escherichia coli	2013C-4465	150	1809646	3 (1549657964)	novoalign	gatk	novoalign/gatk	22483		21976	97.745	1	1	0.0044	507	2.255	1.8715	0.0037	1.8678	1	0.9774	0.9886	0.0226		21974	97.7361	3	3	0.0133	509	2.2639	1.8862	0.0111	1.8751	0.9999	0.9774	0.9885	0.0226
Escherichia coli	2013C-4465	150	1809646	3 (1549657964)	novoalign	lofreq	novoalign/lofreq	22483		21930	97.5404	0	0	0	553	2.4596	2.0372	0	2.0372	1	0.9754	0.9875	0.0246		21933	97.5537	0	0	0	550	2.4463	2.0262	0	2.0262	1	0.9755	0.9876	0.0245
Escherichia coli	2013C-4465	150	1809646	3 (1549657964)	novoalign	mpileup	novoalign/mpileup	22483		21932	97.5493	0	0	0	551	2.4507	2.0299	0	2.0299	1	0.9755	0.9876	0.0245		21933	97.5537	0	0	0	550	2.4463	2.0262	0	2.0262	1	0.9755	0.9876	0.0245
Escherichia coli	2013C-4465	150	1809646	3 (1549657964)	novoalign	platypus	novoalign/platypus	22483		21922	97.5048	0	0	0	561	2.4952	2.0667	0	2.0667	1	0.975	0.9873	0.025		21920	97.4959	0	0	0	563	2.5041	2.0741	0	2.0741	1	0.975	0.9873	0.025
Escherichia coli	2013C-4465	150	1809646	3 (1549657964)	novoalign	snver	novoalign/snver	22483		21924	97.5137	0	0	0	559	2.4863	2.0593	0	2.0593	1	0.9751	0.9874	0.0249		21922	97.5048	0	0	0	561	2.4952	2.0667	0	2.0667	1	0.975	0.9873	0.025
Escherichia coli	2013C-4465	150	1809646	3 (1549657964)	novoalign	strelka	novoalign/strelka	22483		21923	97.5092	0	0	0	560	2.4908	2.063	0	2.063	1	0.9751	0.9874	0.0249		21926	97.5226	0	0	0	557	2.4774	2.052	0	2.052	1	0.9752	0.9874	0.0248
Escherichia coli	2013C-4465	150	1809646	3 (1549657964)	novoalign	snvsniffer	novoalign/snvsniffer	22483		21594	96.0459	1	1	0.0044	889	3.9541	3.2787	0.0037	3.275	1	0.9605	0.9799	0.0395		21594	96.0459	1	1	0.0044	889	3.9541	3.2787	0.0037	3.275	1	0.9605	0.9799	0.0395
Escherichia coli	2013C-4465	150	1809646	3 (1549657964)	novoalign	varscan	novoalign/varscan	22483		21914	97.4692	0	0	0	569	2.5308	2.0962	0	2.0962	1	0.9747	0.9872	0.0253		21909	97.447	0	0	0	574	2.553	2.1146	0	2.1146	1	0.9745	0.9871	0.0255
Escherichia coli	2013C-4465	150	1809646	3 (1549657964)	snippy	snippy	snippy/snippy	22483		21688	96.464	0	0	0	795	3.536	2.9287	0	2.9287	1	0.9646	0.982	0.0354		21681	96.4329	0	0	0	802	3.5671	2.9545	0	2.9545	1	0.9643	0.9818	0.0357
Escherichia coli	2013C-4465	150	1809646	3 (1549657964)	stampy	16GT	stampy/16GT	22483		21861	97.2335	0	0	0	622	2.7665	2.2914	0	2.2914	1	0.9723	0.986	0.0277		21853	97.1979	0	0	0	630	2.8021	2.3209	0	2.3209	1	0.972	0.9858	0.028
Escherichia coli	2013C-4465	150	1809646	3 (1549657964)	stampy	freebayes	stampy/freebayes	22483		21958	97.6649	15	0	0.0667	525	2.3351	1.9893	0.0553	1.9341	0.9993	0.9766	0.9878	0.0234		21953	97.6427	12	0	0.0534	530	2.3573	1.9967	0.0442	1.9525	0.9995	0.9764	0.9878	0.0236
Escherichia coli	2013C-4465	150	1809646	3 (1549657964)	stampy	gatk	stampy/gatk	22483		21950	97.6293	0	0	0	533	2.3707	1.9636	0	1.9636	1	0.9763	0.988	0.0237		21940	97.5848	1	1	0.0044	543	2.4152	2.0041	0.0037	2.0004	1	0.9758	0.9878	0.0242
Escherichia coli	2013C-4465	150	1809646	3 (1549657964)	stampy	lofreq	stampy/lofreq	22483		21890	97.3625	0	0	0	593	2.6375	2.1846	0	2.1846	1	0.9736	0.9866	0.0264		21904	97.4247	0	0	0	579	2.5753	2.133	0	2.133	1	0.9742	0.9869	0.0258
Escherichia coli	2013C-4465	150	1809646	3 (1549657964)	stampy	mpileup	stampy/mpileup	22483		21905	97.4292	0	0	0	578	2.5708	2.1293	0	2.1293	1	0.9743	0.987	0.0257		21904	97.4247	0	0	0	579	2.5753	2.133	0	2.133	1	0.9742	0.9869	0.0258
Escherichia coli	2013C-4465	150	1809646	3 (1549657964)	stampy	platypus	stampy/platypus	22483		21804	96.9799	0	0	0	679	3.0201	2.5014	0	2.5014	1	0.9698	0.9847	0.0302		21822	97.06	0	0	0	661	2.94	2.4351	0	2.4351	1	0.9706	0.9851	0.0294
Escherichia coli	2013C-4465	150	1809646	3 (1549657964)	stampy	snver	stampy/snver	22483		21922	97.5048	0	0	0	561	2.4952	2.0667	0	2.0667	1	0.975	0.9873	0.025		21926	97.5226	0	0	0	557	2.4774	2.052	0	2.052	1	0.9752	0.9874	0.0248
Escherichia coli	2013C-4465	150	1809646	3 (1549657964)	stampy	strelka	stampy/strelka	22483		21901	97.4114	0	0	0	582	2.5886	2.1441	0	2.1441	1	0.9741	0.9869	0.0259		21901	97.4114	0	0	0	582	2.5886	2.1441	0	2.1441	1	0.9741	0.9869	0.0259
Escherichia coli	2013C-4465	150	1809646	3 (1549657964)	stampy	snvsniffer	stampy/snvsniffer	22483		21777	96.8598	540	540	2.4018	706	3.1402	4.5902	1.9893	2.6009	0.9758	0.9686	0.9722	0.0314		21851	97.189	567	567	2.5219	632	2.811	4.4171	2.0888	2.3283	0.9747	0.9719	0.9733	0.0281
Escherichia coli	2013C-4465	150	1809646	3 (1549657964)	stampy	varscan	stampy/varscan	22483		21905	97.4292	1	0	0.0044	578	2.5708	2.133	0.0037	2.1293	1	0.9743	0.987	0.0257		21905	97.4292	1	1	0.0044	578	2.5708	2.133	0.0037	2.1293	1	0.9743	0.987	0.0257
Escherichia coli	2013C-4465	300	904823	1 (1549658547)	bwa-mem	16GT	bwa-mem/16GT	22483		22029	97.9807	0	0	0	454	2.0193	1.6725	0	1.6725	1	0.9798	0.9898	0.0202		22045	98.0519	0	0	0	438	1.9481	1.6136	0	1.6136	1	0.9805	0.9902	0.0195
Escherichia coli	2013C-4465	300	904823	1 (1549658547)	bwa-mem	freebayes	bwa-mem/freebayes	22483		22172	98.6167	0	0	0	311	1.3833	1.1457	0	1.1457	1	0.9862	0.9931	0.0138		22180	98.6523	0	0	0	303	1.3477	1.1162	0	1.1162	1	0.9865	0.9932	0.0135
Escherichia coli	2013C-4465	300	904823	1 (1549658547)	bwa-mem	gatk	bwa-mem/gatk	22483		22162	98.5723	0	0	0	321	1.4277	1.1826	0	1.1826	1	0.9857	0.9928	0.0143		22155	98.5411	0	0	0	328	1.4589	1.2083	0	1.2083	1	0.9854	0.9926	0.0146
Escherichia coli	2013C-4465	300	904823	1 (1549658547)	bwa-mem	lofreq	bwa-mem/lofreq	22483		22111	98.3454	0	0	0	372	1.6546	1.3704	0	1.3704	1	0.9835	0.9917	0.0165		22110	98.341	0	0	0	373	1.659	1.3741	0	1.3741	1	0.9834	0.9916	0.0166
Escherichia coli	2013C-4465	300	904823	1 (1549658547)	bwa-mem	mpileup	bwa-mem/mpileup	22483		22110	98.341	0	0	0	373	1.659	1.3741	0	1.3741	1	0.9834	0.9916	0.0166		22116	98.3677	0	0	0	367	1.6323	1.352	0	1.352	1	0.9837	0.9918	0.0163
Escherichia coli	2013C-4465	300	904823	1 (1549658547)	bwa-mem	platypus	bwa-mem/platypus	22483		21927	97.527	0	0	0	556	2.473	2.0483	0	2.0483	1	0.9753	0.9875	0.0247		21927	97.527	0	0	0	556	2.473	2.0483	0	2.0483	1	0.9753	0.9875	0.0247
Escherichia coli	2013C-4465	300	904823	1 (1549658547)	bwa-mem	snver	bwa-mem/snver	22483		22140	98.4744	0	0	0	343	1.5256	1.2636	0	1.2636	1	0.9847	0.9923	0.0153		22138	98.4655	0	0	0	345	1.5345	1.271	0	1.271	1	0.9847	0.9923	0.0153
Escherichia coli	2013C-4465	300	904823	1 (1549658547)	bwa-mem	strelka	bwa-mem/strelka	22483		22101	98.3009	0	0	0	382	1.6991	1.4073	0	1.4073	1	0.983	0.9914	0.017		22085	98.2298	0	0	0	398	1.7702	1.4662	0	1.4662	1	0.9823	0.9911	0.0177
Escherichia coli	2013C-4465	300	904823	1 (1549658547)	bwa-mem	snvsniffer	bwa-mem/snvsniffer	22483		21899	97.4025	391	391	1.7391	584	2.5975	3.5919	1.4404	2.1514	0.9825	0.974	0.9782	0.026		21901	97.4114	405	405	1.8014	582	2.5886	3.6361	1.492	2.1441	0.9818	0.9741	0.9779	0.0259
Escherichia coli	2013C-4465	300	904823	1 (1549658547)	bwa-mem	varscan	bwa-mem/varscan	22483		22129	98.4255	0	0	0	354	1.5745	1.3041	0	1.3041	1	0.9843	0.9921	0.0157		22114	98.3588	0	0	0	369	1.6412	1.3594	0	1.3594	1	0.9836	0.9917	0.0164
Escherichia coli	2013C-4465	300	904823	1 (1549658547)	minimap2	16GT	minimap2/16GT	22483		22029	97.9807	0	0	0	454	2.0193	1.6725	0	1.6725	1	0.9798	0.9898	0.0202		22027	97.9718	0	0	0	456	2.0282	1.6799	0	1.6799	1	0.9797	0.9897	0.0203
Escherichia coli	2013C-4465	300	904823	1 (1549658547)	minimap2	freebayes	minimap2/freebayes	22483		22150	98.5189	0	0	0	333	1.4811	1.2268	0	1.2268	1	0.9852	0.9925	0.0148		22158	98.5545	0	0	0	325	1.4455	1.1973	0	1.1973	1	0.9855	0.9927	0.0145
Escherichia coli	2013C-4465	300	904823	1 (1549658547)	minimap2	gatk	minimap2/gatk	22483		22104	98.3143	0	0	0	379	1.6857	1.3962	0	1.3962	1	0.9831	0.9915	0.0169		22087	98.2387	0	0	0	396	1.7613	1.4588	0	1.4588	1	0.9824	0.9911	0.0176
Escherichia coli	2013C-4465	300	904823	1 (1549658547)	minimap2	lofreq	minimap2/lofreq	22483		22087	98.2387	0	0	0	396	1.7613	1.4588	0	1.4588	1	0.9824	0.9911	0.0176		22114	98.3588	0	0	0	369	1.6412	1.3594	0	1.3594	1	0.9836	0.9917	0.0164
Escherichia coli	2013C-4465	300	904823	1 (1549658547)	minimap2	mpileup	minimap2/mpileup	22483		22084	98.2253	0	0	0	399	1.7747	1.4699	0	1.4699	1	0.9823	0.9911	0.0177		22116	98.3677	0	0	0	367	1.6323	1.352	0	1.352	1	0.9837	0.9918	0.0163
Escherichia coli	2013C-4465	300	904823	1 (1549658547)	minimap2	platypus	minimap2/platypus	22483		21979	97.7583	0	0	0	504	2.2417	1.8567	0	1.8567	1	0.9776	0.9887	0.0224		21989	97.8028	0	0	0	494	2.1972	1.8199	0	1.8199	1	0.978	0.9889	0.022
Escherichia coli	2013C-4465	300	904823	1 (1549658547)	minimap2	snver	minimap2/snver	22483		22091	98.2565	0	0	0	392	1.7435	1.4441	0	1.4441	1	0.9826	0.9912	0.0174		22104	98.3143	0	0	0	379	1.6857	1.3962	0	1.3962	1	0.9831	0.9915	0.0169
Escherichia coli	2013C-4465	300	904823	1 (1549658547)	minimap2	strelka	minimap2/strelka	22483		22053	98.0874	0	0	0	430	1.9126	1.5841	0	1.5841	1	0.9809	0.9904	0.0191		22047	98.0608	0	0	0	436	1.9392	1.6062	0	1.6062	1	0.9806	0.9902	0.0194
Escherichia coli	2013C-4465	300	904823	1 (1549658547)	minimap2	snvsniffer	minimap2/snvsniffer	22483		21893	97.3758	391	391	1.7391	590	2.6242	3.614	1.4404	2.1735	0.9825	0.9738	0.9781	0.0262		21896	97.3891	393	393	1.748	587	2.6109	3.6103	1.4478	2.1625	0.9824	0.9739	0.9781	0.0261
Escherichia coli	2013C-4465	300	904823	1 (1549658547)	minimap2	varscan	minimap2/varscan	22483		22128	98.421	0	0	0	355	1.579	1.3078	0	1.3078	1	0.9842	0.992	0.0158		22112	98.3499	0	0	0	371	1.6501	1.3667	0	1.3667	1	0.9835	0.9917	0.0165
Escherichia coli	2013C-4465	300	904823	1 (1549658547)	novoalign	16GT	novoalign/16GT	22483		22127	98.4166	0	0	0	356	1.5834	1.3115	0	1.3115	1	0.9842	0.992	0.0158		22130	98.4299	0	0	0	353	1.5701	1.3004	0	1.3004	1	0.9843	0.9921	0.0157
Escherichia coli	2013C-4465	300	904823	1 (1549658547)	novoalign	freebayes	novoalign/freebayes	22483		22166	98.59	0	0	0	317	1.41	1.1678	0	1.1678	1	0.9859	0.9929	0.0141		22178	98.6434	0	0	0	305	1.3566	1.1236	0	1.1236	1	0.9864	0.9932	0.0136
Escherichia coli	2013C-4465	300	904823	1 (1549658547)	novoalign	gatk	novoalign/gatk	22483		22167	98.5945	0	0	0	316	1.4055	1.1641	0	1.1641	1	0.9859	0.9929	0.0141		22151	98.5233	0	0	0	332	1.4767	1.2231	0	1.2231	1	0.9852	0.9925	0.0148
Escherichia coli	2013C-4465	300	904823	1 (1549658547)	novoalign	lofreq	novoalign/lofreq	22483		22134	98.4477	0	0	0	349	1.5523	1.2857	0	1.2857	1	0.9845	0.9922	0.0155		22139	98.47	0	0	0	344	1.53	1.2673	0	1.2673	1	0.9847	0.9923	0.0153
Escherichia coli	2013C-4465	300	904823	1 (1549658547)	novoalign	mpileup	novoalign/mpileup	22483		22138	98.4655	0	0	0	345	1.5345	1.271	0	1.271	1	0.9847	0.9923	0.0153		22141	98.4789	0	0	0	342	1.5211	1.2599	0	1.2599	1	0.9848	0.9923	0.0152
Escherichia coli	2013C-4465	300	904823	1 (1549658547)	novoalign	platypus	novoalign/platypus	22483		22115	98.3632	0	0	0	368	1.6368	1.3557	0	1.3557	1	0.9836	0.9917	0.0164		22110	98.341	0	0	0	373	1.659	1.3741	0	1.3741	1	0.9834	0.9916	0.0166
Escherichia coli	2013C-4465	300	904823	1 (1549658547)	novoalign	snver	novoalign/snver	22483		22136	98.4566	0	0	0	347	1.5434	1.2783	0	1.2783	1	0.9846	0.9922	0.0154		22134	98.4477	0	0	0	349	1.5523	1.2857	0	1.2857	1	0.9845	0.9922	0.0155
Escherichia coli	2013C-4465	300	904823	1 (1549658547)	novoalign	strelka	novoalign/strelka	22483		22119	98.381	0	0	0	364	1.619	1.341	0	1.341	1	0.9838	0.9918	0.0162		22113	98.3543	0	0	0	370	1.6457	1.3631	0	1.3631	1	0.9835	0.9917	0.0165
Escherichia coli	2013C-4465	300	904823	1 (1549658547)	novoalign	snvsniffer	novoalign/snvsniffer	22483		21771	96.8332	0	0	0	712	3.1668	2.623	0	2.623	1	0.9683	0.9839	0.0317		21775	96.851	0	0	0	708	3.149	2.6082	0	2.6082	1	0.9685	0.984	0.0315
Escherichia coli	2013C-4465	300	904823	1 (1549658547)	novoalign	varscan	novoalign/varscan	22483		22121	98.3899	0	0	0	362	1.6101	1.3336	0	1.3336	1	0.9839	0.9919	0.0161		22106	98.3232	0	0	0	377	1.6768	1.3889	0	1.3889	1	0.9832	0.9915	0.0168
Escherichia coli	2013C-4465	300	904823	1 (1549658547)	snippy	snippy	snippy/snippy	22483		21927	97.527	0	0	0	556	2.473	2.0483	0	2.0483	1	0.9753	0.9875	0.0247		21926	97.5226	0	0	0	557	2.4774	2.052	0	2.052	1	0.9752	0.9874	0.0248
Escherichia coli	2013C-4465	300	904823	1 (1549658547)	stampy	16GT	stampy/16GT	22483		22040	98.0296	0	0	0	443	1.9704	1.632	0	1.632	1	0.9803	0.9901	0.0197		22024	97.9585	0	0	0	459	2.0415	1.6909	0	1.6909	1	0.9796	0.9897	0.0204
Escherichia coli	2013C-4465	300	904823	1 (1549658547)	stampy	freebayes	stampy/freebayes	22483		22146	98.5011	7	0	0.0311	337	1.4989	1.2673	0.0258	1.2415	0.9997	0.985	0.9923	0.015		22152	98.5278	11	0	0.0489	331	1.4722	1.2599	0.0405	1.2194	0.9995	0.9853	0.9923	0.0147
Escherichia coli	2013C-4465	300	904823	1 (1549658547)	stampy	gatk	stampy/gatk	22483		22135	98.4522	0	0	0	348	1.5478	1.282	0	1.282	1	0.9845	0.9922	0.0155		22120	98.3854	0	0	0	363	1.6146	1.3373	0	1.3373	1	0.9839	0.9919	0.0161
Escherichia coli	2013C-4465	300	904823	1 (1549658547)	stampy	lofreq	stampy/lofreq	22483		22095	98.2743	0	0	0	388	1.7257	1.4294	0	1.4294	1	0.9827	0.9913	0.0173		22105	98.3187	0	0	0	378	1.6813	1.3925	0	1.3925	1	0.9832	0.9915	0.0168
Escherichia coli	2013C-4465	300	904823	1 (1549658547)	stampy	mpileup	stampy/mpileup	22483		22104	98.3143	0	0	0	379	1.6857	1.3962	0	1.3962	1	0.9831	0.9915	0.0169		22111	98.3454	0	0	0	372	1.6546	1.3704	0	1.3704	1	0.9835	0.9917	0.0165
Escherichia coli	2013C-4465	300	904823	1 (1549658547)	stampy	platypus	stampy/platypus	22483		22032	97.994	0	0	0	451	2.006	1.6615	0	1.6615	1	0.9799	0.9898	0.0201		22057	98.1052	0	0	0	426	1.8948	1.5694	0	1.5694	1	0.9811	0.9905	0.0189
Escherichia coli	2013C-4465	300	904823	1 (1549658547)	stampy	snver	stampy/snver	22483		22120	98.3854	0	0	0	363	1.6146	1.3373	0	1.3373	1	0.9839	0.9919	0.0161		22136	98.4566	0	0	0	347	1.5434	1.2783	0	1.2783	1	0.9846	0.9922	0.0154
Escherichia coli	2013C-4465	300	904823	1 (1549658547)	stampy	strelka	stampy/strelka	22483		22089	98.2476	0	0	0	394	1.7524	1.4515	0	1.4515	1	0.9825	0.9912	0.0175		22076	98.1897	0	0	0	407	1.8103	1.4994	0	1.4994	1	0.9819	0.9909	0.0181
Escherichia coli	2013C-4465	300	904823	1 (1549658547)	stampy	snvsniffer	stampy/snvsniffer	22483		21844	97.1579	371	371	1.6501	639	2.8421	3.7208	1.3667	2.3541	0.9833	0.9716	0.9774	0.0284		21912	97.4603	387	387	1.7213	571	2.5397	3.5292	1.4257	2.1035	0.9826	0.9746	0.9786	0.0254
Escherichia coli	2013C-4465	300	904823	1 (1549658547)	stampy	varscan	stampy/varscan	22483		22100	98.2965	0	0	0	383	1.7035	1.411	0	1.411	1	0.983	0.9914	0.017		22108	98.3321	0	0	0	375	1.6679	1.3815	0	1.3815	1	0.9833	0.9916	0.0167
Escherichia coli	2013C-4465	300	904823	2 (1549659452)	bwa-mem	16GT	bwa-mem/16GT	22483		22050	98.0741	0	0	0	433	1.9259	1.5952	0	1.5952	1	0.9807	0.9903	0.0193		22030	97.9851	0	0	0	453	2.0149	1.6688	0	1.6688	1	0.9799	0.9898	0.0201
Escherichia coli	2013C-4465	300	904823	2 (1549659452)	bwa-mem	freebayes	bwa-mem/freebayes	22483		22184	98.6701	0	0	0	299	1.3299	1.1015	0	1.1015	1	0.9867	0.9933	0.0133		22176	98.6345	0	0	0	307	1.3655	1.131	0	1.131	1	0.9863	0.9931	0.0137
Escherichia coli	2013C-4465	300	904823	2 (1549659452)	bwa-mem	gatk	bwa-mem/gatk	22483		22154	98.5367	1	0	0.0044	329	1.4633	1.2157	0.0037	1.212	1	0.9854	0.9926	0.0146		22146	98.5011	0	0	0	337	1.4989	1.2415	0	1.2415	1	0.985	0.9924	0.015
Escherichia coli	2013C-4465	300	904823	2 (1549659452)	bwa-mem	lofreq	bwa-mem/lofreq	22483		22106	98.3232	0	0	0	377	1.6768	1.3889	0	1.3889	1	0.9832	0.9915	0.0168		22115	98.3632	0	0	0	368	1.6368	1.3557	0	1.3557	1	0.9836	0.9917	0.0164
Escherichia coli	2013C-4465	300	904823	2 (1549659452)	bwa-mem	mpileup	bwa-mem/mpileup	22483		22109	98.3365	0	0	0	374	1.6635	1.3778	0	1.3778	1	0.9834	0.9916	0.0166		22116	98.3677	0	0	0	367	1.6323	1.352	0	1.352	1	0.9837	0.9918	0.0163
Escherichia coli	2013C-4465	300	904823	2 (1549659452)	bwa-mem	platypus	bwa-mem/platypus	22483		21928	97.5315	0	0	0	555	2.4685	2.0446	0	2.0446	1	0.9753	0.9875	0.0247		21932	97.5493	0	0	0	551	2.4507	2.0299	0	2.0299	1	0.9755	0.9876	0.0245
Escherichia coli	2013C-4465	300	904823	2 (1549659452)	bwa-mem	snver	bwa-mem/snver	22483		22142	98.4833	0	0	0	341	1.5167	1.2562	0	1.2562	1	0.9848	0.9923	0.0152		22132	98.4388	0	0	0	351	1.5612	1.2931	0	1.2931	1	0.9844	0.9921	0.0156
Escherichia coli	2013C-4465	300	904823	2 (1549659452)	bwa-mem	strelka	bwa-mem/strelka	22483		22097	98.2831	0	0	0	386	1.7169	1.422	0	1.422	1	0.9828	0.9913	0.0172		22088	98.2431	0	0	0	395	1.7569	1.4552	0	1.4552	1	0.9824	0.9911	0.0176
Escherichia coli	2013C-4465	300	904823	2 (1549659452)	bwa-mem	snvsniffer	bwa-mem/snvsniffer	22483		21901	97.4114	379	379	1.6857	582	2.5886	3.5403	1.3962	2.1441	0.983	0.9741	0.9785	0.0259		21908	97.4425	392	392	1.7435	575	2.5575	3.5624	1.4441	2.1183	0.9824	0.9744	0.9784	0.0256
Escherichia coli	2013C-4465	300	904823	2 (1549659452)	bwa-mem	varscan	bwa-mem/varscan	22483		22125	98.4077	0	0	0	358	1.5923	1.3189	0	1.3189	1	0.9841	0.992	0.0159		22116	98.3677	0	0	0	367	1.6323	1.352	0	1.352	1	0.9837	0.9918	0.0163
Escherichia coli	2013C-4465	300	904823	2 (1549659452)	minimap2	16GT	minimap2/16GT	22483		22025	97.9629	0	0	0	458	2.0371	1.6873	0	1.6873	1	0.9796	0.9897	0.0204		22038	98.0207	0	0	0	445	1.9793	1.6394	0	1.6394	1	0.9802	0.99	0.0198
Escherichia coli	2013C-4465	300	904823	2 (1549659452)	minimap2	freebayes	minimap2/freebayes	22483		22158	98.5545	0	0	0	325	1.4455	1.1973	0	1.1973	1	0.9855	0.9927	0.0145		22156	98.5456	0	0	0	327	1.4544	1.2047	0	1.2047	1	0.9855	0.9927	0.0145
Escherichia coli	2013C-4465	300	904823	2 (1549659452)	minimap2	gatk	minimap2/gatk	22483		22093	98.2654	1	0	0.0044	390	1.7346	1.4404	0.0037	1.4367	1	0.9827	0.9913	0.0173		22087	98.2387	0	0	0	396	1.7613	1.4588	0	1.4588	1	0.9824	0.9911	0.0176
Escherichia coli	2013C-4465	300	904823	2 (1549659452)	minimap2	lofreq	minimap2/lofreq	22483		22094	98.2698	0	0	0	389	1.7302	1.4331	0	1.4331	1	0.9827	0.9913	0.0173		22102	98.3054	0	0	0	381	1.6946	1.4036	0	1.4036	1	0.9831	0.9915	0.0169
Escherichia coli	2013C-4465	300	904823	2 (1549659452)	minimap2	mpileup	minimap2/mpileup	22483		22092	98.2609	0	0	0	391	1.7391	1.4404	0	1.4404	1	0.9826	0.9912	0.0174		22103	98.3098	0	0	0	380	1.6902	1.3999	0	1.3999	1	0.9831	0.9915	0.0169
Escherichia coli	2013C-4465	300	904823	2 (1549659452)	minimap2	platypus	minimap2/platypus	22483		21979	97.7583	0	0	0	504	2.2417	1.8567	0	1.8567	1	0.9776	0.9887	0.0224		21980	97.7628	0	0	0	503	2.2372	1.853	0	1.853	1	0.9776	0.9887	0.0224
Escherichia coli	2013C-4465	300	904823	2 (1549659452)	minimap2	snver	minimap2/snver	22483		22096	98.2787	0	0	0	387	1.7213	1.4257	0	1.4257	1	0.9828	0.9913	0.0172		22104	98.3143	0	0	0	379	1.6857	1.3962	0	1.3962	1	0.9831	0.9915	0.0169
Escherichia coli	2013C-4465	300	904823	2 (1549659452)	minimap2	strelka	minimap2/strelka	22483		22052	98.083	0	0	0	431	1.917	1.5878	0	1.5878	1	0.9808	0.9903	0.0192		22053	98.0874	0	0	0	430	1.9126	1.5841	0	1.5841	1	0.9809	0.9904	0.0191
Escherichia coli	2013C-4465	300	904823	2 (1549659452)	minimap2	snvsniffer	minimap2/snvsniffer	22483		21896	97.3891	378	378	1.6813	587	2.6109	3.555	1.3925	2.1625	0.983	0.9739	0.9784	0.0261		21895	97.3847	392	392	1.7435	588	2.6153	3.6103	1.4441	2.1662	0.9824	0.9738	0.9781	0.0262
Escherichia coli	2013C-4465	300	904823	2 (1549659452)	minimap2	varscan	minimap2/varscan	22483		22124	98.4032	0	0	0	359	1.5968	1.3225	0	1.3225	1	0.984	0.9919	0.016		22121	98.3899	0	0	0	362	1.6101	1.3336	0	1.3336	1	0.9839	0.9919	0.0161
Escherichia coli	2013C-4465	300	904823	2 (1549659452)	novoalign	16GT	novoalign/16GT	22483		22130	98.4299	0	0	0	353	1.5701	1.3004	0	1.3004	1	0.9843	0.9921	0.0157		22125	98.4077	0	0	0	358	1.5923	1.3189	0	1.3189	1	0.9841	0.992	0.0159
Escherichia coli	2013C-4465	300	904823	2 (1549659452)	novoalign	freebayes	novoalign/freebayes	22483		22177	98.639	0	0	0	306	1.361	1.1273	0	1.1273	1	0.9864	0.9932	0.0136		22167	98.5945	0	0	0	316	1.4055	1.1641	0	1.1641	1	0.9859	0.9929	0.0141
Escherichia coli	2013C-4465	300	904823	2 (1549659452)	novoalign	gatk	novoalign/gatk	22483		22147	98.5055	1	0	0.0044	336	1.4945	1.2415	0.0037	1.2378	1	0.9851	0.9925	0.0149		22139	98.47	0	0	0	344	1.53	1.2673	0	1.2673	1	0.9847	0.9923	0.0153
Escherichia coli	2013C-4465	300	904823	2 (1549659452)	novoalign	lofreq	novoalign/lofreq	22483		22140	98.4744	0	0	0	343	1.5256	1.2636	0	1.2636	1	0.9847	0.9923	0.0153		22130	98.4299	0	0	0	353	1.5701	1.3004	0	1.3004	1	0.9843	0.9921	0.0157
Escherichia coli	2013C-4465	300	904823	2 (1549659452)	novoalign	mpileup	novoalign/mpileup	22483		22145	98.4966	0	0	0	338	1.5034	1.2452	0	1.2452	1	0.985	0.9924	0.015		22133	98.4433	0	0	0	350	1.5567	1.2894	0	1.2894	1	0.9844	0.9921	0.0156
Escherichia coli	2013C-4465	300	904823	2 (1549659452)	novoalign	platypus	novoalign/platypus	22483		22116	98.3677	0	0	0	367	1.6323	1.352	0	1.352	1	0.9837	0.9918	0.0163		22106	98.3232	0	0	0	377	1.6768	1.3889	0	1.3889	1	0.9832	0.9915	0.0168
Escherichia coli	2013C-4465	300	904823	2 (1549659452)	novoalign	snver	novoalign/snver	22483		22140	98.4744	0	0	0	343	1.5256	1.2636	0	1.2636	1	0.9847	0.9923	0.0153		22127	98.4166	0	0	0	356	1.5834	1.3115	0	1.3115	1	0.9842	0.992	0.0158
Escherichia coli	2013C-4465	300	904823	2 (1549659452)	novoalign	strelka	novoalign/strelka	22483		22120	98.3854	0	0	0	363	1.6146	1.3373	0	1.3373	1	0.9839	0.9919	0.0161		22111	98.3454	0	0	0	372	1.6546	1.3704	0	1.3704	1	0.9835	0.9917	0.0165
Escherichia coli	2013C-4465	300	904823	2 (1549659452)	novoalign	snvsniffer	novoalign/snvsniffer	22483		21776	96.8554	0	0	0	707	3.1446	2.6046	0	2.6046	1	0.9686	0.984	0.0314		21777	96.8598	0	0	0	706	3.1402	2.6009	0	2.6009	1	0.9686	0.984	0.0314
Escherichia coli	2013C-4465	300	904823	2 (1549659452)	novoalign	varscan	novoalign/varscan	22483		22115	98.3632	0	0	0	368	1.6368	1.3557	0	1.3557	1	0.9836	0.9917	0.0164		22109	98.3365	0	0	0	374	1.6635	1.3778	0	1.3778	1	0.9834	0.9916	0.0166
Escherichia coli	2013C-4465	300	904823	2 (1549659452)	snippy	snippy	snippy/snippy	22483		21926	97.5226	0	0	0	557	2.4774	2.052	0	2.052	1	0.9752	0.9874	0.0248		21928	97.5315	0	0	0	555	2.4685	2.0446	0	2.0446	1	0.9753	0.9875	0.0247
Escherichia coli	2013C-4465	300	904823	2 (1549659452)	stampy	16GT	stampy/16GT	22483		22049	98.0697	0	0	0	434	1.9303	1.5988	0	1.5988	1	0.9807	0.9903	0.0193		22041	98.0341	0	0	0	442	1.9659	1.6283	0	1.6283	1	0.9803	0.9901	0.0197
Escherichia coli	2013C-4465	300	904823	2 (1549659452)	stampy	freebayes	stampy/freebayes	22483		22146	98.5011	3	0	0.0133	337	1.4989	1.2525	0.0111	1.2415	0.9999	0.985	0.9924	0.015		22154	98.5367	10	0	0.0445	329	1.4633	1.2489	0.0368	1.212	0.9995	0.9854	0.9924	0.0146
Escherichia coli	2013C-4465	300	904823	2 (1549659452)	stampy	gatk	stampy/gatk	22483		22121	98.3899	1	0	0.0044	362	1.6101	1.3373	0.0037	1.3336	1	0.9839	0.9919	0.0161		22109	98.3365	0	0	0	374	1.6635	1.3778	0	1.3778	1	0.9834	0.9916	0.0166
Escherichia coli	2013C-4465	300	904823	2 (1549659452)	stampy	lofreq	stampy/lofreq	22483		22086	98.2342	0	0	0	397	1.7658	1.4625	0	1.4625	1	0.9823	0.9911	0.0177		22115	98.3632	0	0	0	368	1.6368	1.3557	0	1.3557	1	0.9836	0.9917	0.0164
Escherichia coli	2013C-4465	300	904823	2 (1549659452)	stampy	mpileup	stampy/mpileup	22483		22101	98.3009	0	0	0	382	1.6991	1.4073	0	1.4073	1	0.983	0.9914	0.017		22119	98.381	0	0	0	364	1.619	1.341	0	1.341	1	0.9838	0.9918	0.0162
Escherichia coli	2013C-4465	300	904823	2 (1549659452)	stampy	platypus	stampy/platypus	22483		22040	98.0296	0	0	0	443	1.9704	1.632	0	1.632	1	0.9803	0.9901	0.0197		22057	98.1052	0	0	0	426	1.8948	1.5694	0	1.5694	1	0.9811	0.9905	0.0189
Escherichia coli	2013C-4465	300	904823	2 (1549659452)	stampy	snver	stampy/snver	22483		22126	98.4121	0	0	0	357	1.5879	1.3152	0	1.3152	1	0.9841	0.992	0.0159		22129	98.4255	0	0	0	354	1.5745	1.3041	0	1.3041	1	0.9843	0.9921	0.0157
Escherichia coli	2013C-4465	300	904823	2 (1549659452)	stampy	strelka	stampy/strelka	22483		22088	98.2431	0	0	0	395	1.7569	1.4552	0	1.4552	1	0.9824	0.9911	0.0176		22078	98.1986	0	0	0	405	1.8014	1.492	0	1.492	1	0.982	0.9909	0.018
Escherichia coli	2013C-4465	300	904823	2 (1549659452)	stampy	snvsniffer	stampy/snvsniffer	22483		21853	97.1979	384	384	1.708	630	2.8021	3.7355	1.4146	2.3209	0.9827	0.972	0.9773	0.028		21913	97.4648	378	378	1.6813	570	2.5352	3.4924	1.3925	2.0999	0.983	0.9746	0.9788	0.0254
Escherichia coli	2013C-4465	300	904823	2 (1549659452)	stampy	varscan	stampy/varscan	22483		22098	98.2876	0	0	0	385	1.7124	1.4183	0	1.4183	1	0.9829	0.9914	0.0171		22117	98.3721	0	0	0	366	1.6279	1.3483	0	1.3483	1	0.9837	0.9918	0.0163
Escherichia coli	2013C-4465	300	904823	3 (1549663932)	bwa-mem	16GT	bwa-mem/16GT	22483		22041	98.0341	0	0	0	442	1.9659	1.6283	0	1.6283	1	0.9803	0.9901	0.0197		22040	98.0296	0	0	0	443	1.9704	1.632	0	1.632	1	0.9803	0.9901	0.0197
Escherichia coli	2013C-4465	300	904823	3 (1549663932)	bwa-mem	freebayes	bwa-mem/freebayes	22483		22170	98.6078	0	0	0	313	1.3922	1.1531	0	1.1531	1	0.9861	0.993	0.0139		22174	98.6256	0	0	0	309	1.3744	1.1383	0	1.1383	1	0.9863	0.9931	0.0137
Escherichia coli	2013C-4465	300	904823	3 (1549663932)	bwa-mem	gatk	bwa-mem/gatk	22483		22152	98.5278	0	0	0	331	1.4722	1.2194	0	1.2194	1	0.9853	0.9926	0.0147		22149	98.5144	0	0	0	334	1.4856	1.2304	0	1.2304	1	0.9851	0.9925	0.0149
Escherichia coli	2013C-4465	300	904823	3 (1549663932)	bwa-mem	lofreq	bwa-mem/lofreq	22483		22094	98.2698	0	0	0	389	1.7302	1.4331	0	1.4331	1	0.9827	0.9913	0.0173		22090	98.252	0	0	0	393	1.748	1.4478	0	1.4478	1	0.9825	0.9912	0.0175
Escherichia coli	2013C-4465	300	904823	3 (1549663932)	bwa-mem	mpileup	bwa-mem/mpileup	22483		22099	98.292	0	0	0	384	1.708	1.4146	0	1.4146	1	0.9829	0.9914	0.0171		22096	98.2787	0	0	0	387	1.7213	1.4257	0	1.4257	1	0.9828	0.9913	0.0172
Escherichia coli	2013C-4465	300	904823	3 (1549663932)	bwa-mem	platypus	bwa-mem/platypus	22483		21927	97.527	0	0	0	556	2.473	2.0483	0	2.0483	1	0.9753	0.9875	0.0247		21923	97.5092	0	0	0	560	2.4908	2.063	0	2.063	1	0.9751	0.9874	0.0249
Escherichia coli	2013C-4465	300	904823	3 (1549663932)	bwa-mem	snver	bwa-mem/snver	22483		22140	98.4744	0	0	0	343	1.5256	1.2636	0	1.2636	1	0.9847	0.9923	0.0153		22135	98.4522	0	0	0	348	1.5478	1.282	0	1.282	1	0.9845	0.9922	0.0155
Escherichia coli	2013C-4465	300	904823	3 (1549663932)	bwa-mem	strelka	bwa-mem/strelka	22483		22095	98.2743	0	0	0	388	1.7257	1.4294	0	1.4294	1	0.9827	0.9913	0.0173		22087	98.2387	0	0	0	396	1.7613	1.4588	0	1.4588	1	0.9824	0.9911	0.0176
Escherichia coli	2013C-4465	300	904823	3 (1549663932)	bwa-mem	snvsniffer	bwa-mem/snvsniffer	22483		21901	97.4114	400	400	1.7791	582	2.5886	3.6177	1.4736	2.1441	0.9821	0.9741	0.9781	0.0259		21911	97.4559	413	413	1.8369	572	2.5441	3.6287	1.5215	2.1072	0.9815	0.9746	0.978	0.0254
Escherichia coli	2013C-4465	300	904823	3 (1549663932)	bwa-mem	varscan	bwa-mem/varscan	22483		22115	98.3632	0	0	0	368	1.6368	1.3557	0	1.3557	1	0.9836	0.9917	0.0164		22119	98.381	0	0	0	364	1.619	1.341	0	1.341	1	0.9838	0.9918	0.0162
Escherichia coli	2013C-4465	300	904823	3 (1549663932)	minimap2	16GT	minimap2/16GT	22483		22026	97.9674	0	0	0	457	2.0326	1.6836	0	1.6836	1	0.9797	0.9897	0.0203		22038	98.0207	0	0	0	445	1.9793	1.6394	0	1.6394	1	0.9802	0.99	0.0198
Escherichia coli	2013C-4465	300	904823	3 (1549663932)	minimap2	freebayes	minimap2/freebayes	22483		22147	98.5055	0	0	0	336	1.4945	1.2378	0	1.2378	1	0.9851	0.9925	0.0149		22152	98.5278	0	0	0	331	1.4722	1.2194	0	1.2194	1	0.9853	0.9926	0.0147
Escherichia coli	2013C-4465	300	904823	3 (1549663932)	minimap2	gatk	minimap2/gatk	22483		22089	98.2476	0	0	0	394	1.7524	1.4515	0	1.4515	1	0.9825	0.9912	0.0175		22085	98.2298	0	0	0	398	1.7702	1.4662	0	1.4662	1	0.9823	0.9911	0.0177
Escherichia coli	2013C-4465	300	904823	3 (1549663932)	minimap2	lofreq	minimap2/lofreq	22483		22091	98.2565	0	0	0	392	1.7435	1.4441	0	1.4441	1	0.9826	0.9912	0.0174		22106	98.3232	0	0	0	377	1.6768	1.3889	0	1.3889	1	0.9832	0.9915	0.0168
Escherichia coli	2013C-4465	300	904823	3 (1549663932)	minimap2	mpileup	minimap2/mpileup	22483		22094	98.2698	0	0	0	389	1.7302	1.4331	0	1.4331	1	0.9827	0.9913	0.0173		22102	98.3054	0	0	0	381	1.6946	1.4036	0	1.4036	1	0.9831	0.9915	0.0169
Escherichia coli	2013C-4465	300	904823	3 (1549663932)	minimap2	platypus	minimap2/platypus	22483		21984	97.7805	0	0	0	499	2.2195	1.8383	0	1.8383	1	0.9778	0.9888	0.0222		21988	97.7983	0	0	0	495	2.2017	1.8236	0	1.8236	1	0.978	0.9889	0.022
Escherichia coli	2013C-4465	300	904823	3 (1549663932)	minimap2	snver	minimap2/snver	22483		22102	98.3054	0	0	0	381	1.6946	1.4036	0	1.4036	1	0.9831	0.9915	0.0169		22103	98.3098	0	0	0	380	1.6902	1.3999	0	1.3999	1	0.9831	0.9915	0.0169
Escherichia coli	2013C-4465	300	904823	3 (1549663932)	minimap2	strelka	minimap2/strelka	22483		22061	98.123	0	0	0	422	1.877	1.5546	0	1.5546	1	0.9812	0.9905	0.0188		22053	98.0874	0	0	0	430	1.9126	1.5841	0	1.5841	1	0.9809	0.9904	0.0191
Escherichia coli	2013C-4465	300	904823	3 (1549663932)	minimap2	snvsniffer	minimap2/snvsniffer	22483		21894	97.3802	385	385	1.7124	589	2.6198	3.5882	1.4183	2.1699	0.9827	0.9738	0.9782	0.0262		21888	97.3536	384	384	1.708	595	2.6464	3.6066	1.4146	2.192	0.9828	0.9735	0.9781	0.0265
Escherichia coli	2013C-4465	300	904823	3 (1549663932)	minimap2	varscan	minimap2/varscan	22483		22115	98.3632	0	0	0	368	1.6368	1.3557	0	1.3557	1	0.9836	0.9917	0.0164		22119	98.381	0	0	0	364	1.619	1.341	0	1.341	1	0.9838	0.9918	0.0162
Escherichia coli	2013C-4465	300	904823	3 (1549663932)	novoalign	16GT	novoalign/16GT	22483		22129	98.4255	0	0	0	354	1.5745	1.3041	0	1.3041	1	0.9843	0.9921	0.0157		22126	98.4121	0	0	0	357	1.5879	1.3152	0	1.3152	1	0.9841	0.992	0.0159
Escherichia coli	2013C-4465	300	904823	3 (1549663932)	novoalign	freebayes	novoalign/freebayes	22483		22166	98.59	0	0	0	317	1.41	1.1678	0	1.1678	1	0.9859	0.9929	0.0141		22170	98.6078	0	0	0	313	1.3922	1.1531	0	1.1531	1	0.9861	0.993	0.0139
Escherichia coli	2013C-4465	300	904823	3 (1549663932)	novoalign	gatk	novoalign/gatk	22483		22150	98.5189	0	0	0	333	1.4811	1.2268	0	1.2268	1	0.9852	0.9925	0.0148		22145	98.4966	0	0	0	338	1.5034	1.2452	0	1.2452	1	0.985	0.9924	0.015
Escherichia coli	2013C-4465	300	904823	3 (1549663932)	novoalign	lofreq	novoalign/lofreq	22483		22133	98.4433	0	0	0	350	1.5567	1.2894	0	1.2894	1	0.9844	0.9921	0.0156		22130	98.4299	0	0	0	353	1.5701	1.3004	0	1.3004	1	0.9843	0.9921	0.0157
Escherichia coli	2013C-4465	300	904823	3 (1549663932)	novoalign	mpileup	novoalign/mpileup	22483		22138	98.4655	0	0	0	345	1.5345	1.271	0	1.271	1	0.9847	0.9923	0.0153		22134	98.4477	0	0	0	349	1.5523	1.2857	0	1.2857	1	0.9845	0.9922	0.0155
Escherichia coli	2013C-4465	300	904823	3 (1549663932)	novoalign	platypus	novoalign/platypus	22483		22109	98.3365	0	0	0	374	1.6635	1.3778	0	1.3778	1	0.9834	0.9916	0.0166		22106	98.3232	0	0	0	377	1.6768	1.3889	0	1.3889	1	0.9832	0.9915	0.0168
Escherichia coli	2013C-4465	300	904823	3 (1549663932)	novoalign	snver	novoalign/snver	22483		22135	98.4522	0	0	0	348	1.5478	1.282	0	1.282	1	0.9845	0.9922	0.0155		22128	98.421	0	0	0	355	1.579	1.3078	0	1.3078	1	0.9842	0.992	0.0158
Escherichia coli	2013C-4465	300	904823	3 (1549663932)	novoalign	strelka	novoalign/strelka	22483		22116	98.3677	0	0	0	367	1.6323	1.352	0	1.352	1	0.9837	0.9918	0.0163		22107	98.3276	0	0	0	376	1.6724	1.3852	0	1.3852	1	0.9833	0.9916	0.0167
Escherichia coli	2013C-4465	300	904823	3 (1549663932)	novoalign	snvsniffer	novoalign/snvsniffer	22483		21777	96.8598	0	0	0	706	3.1402	2.6009	0	2.6009	1	0.9686	0.984	0.0314		21773	96.8421	0	0	0	710	3.1579	2.6156	0	2.6156	1	0.9684	0.9839	0.0316
Escherichia coli	2013C-4465	300	904823	3 (1549663932)	novoalign	varscan	novoalign/varscan	22483		22113	98.3543	0	0	0	370	1.6457	1.3631	0	1.3631	1	0.9835	0.9917	0.0165		22115	98.3632	0	0	0	368	1.6368	1.3557	0	1.3557	1	0.9836	0.9917	0.0164
Escherichia coli	2013C-4465	300	904823	3 (1549663932)	snippy	snippy	snippy/snippy	22483		21926	97.5226	0	0	0	557	2.4774	2.052	0	2.052	1	0.9752	0.9874	0.0248		21927	97.527	0	0	0	556	2.473	2.0483	0	2.0483	1	0.9753	0.9875	0.0247
Escherichia coli	2013C-4465	300	904823	3 (1549663932)	stampy	16GT	stampy/16GT	22483		22030	97.9851	0	0	0	453	2.0149	1.6688	0	1.6688	1	0.9799	0.9898	0.0201		22028	97.9762	0	0	0	455	2.0238	1.6762	0	1.6762	1	0.9798	0.9898	0.0202
Escherichia coli	2013C-4465	300	904823	3 (1549663932)	stampy	freebayes	stampy/freebayes	22483		22150	98.5189	5	0	0.0222	333	1.4811	1.2452	0.0184	1.2268	0.9998	0.9852	0.9924	0.0148		22154	98.5367	5	0	0.0222	329	1.4633	1.2304	0.0184	1.212	0.9998	0.9854	0.9925	0.0146
Escherichia coli	2013C-4465	300	904823	3 (1549663932)	stampy	gatk	stampy/gatk	22483		22119	98.381	0	0	0	364	1.619	1.341	0	1.341	1	0.9838	0.9918	0.0162		22109	98.3365	0	0	0	374	1.6635	1.3778	0	1.3778	1	0.9834	0.9916	0.0166
Escherichia coli	2013C-4465	300	904823	3 (1549663932)	stampy	lofreq	stampy/lofreq	22483		22092	98.2609	0	0	0	391	1.7391	1.4404	0	1.4404	1	0.9826	0.9912	0.0174		22107	98.3276	0	0	0	376	1.6724	1.3852	0	1.3852	1	0.9833	0.9916	0.0167
Escherichia coli	2013C-4465	300	904823	3 (1549663932)	stampy	mpileup	stampy/mpileup	22483		22102	98.3054	0	0	0	381	1.6946	1.4036	0	1.4036	1	0.9831	0.9915	0.0169		22108	98.3321	0	0	0	375	1.6679	1.3815	0	1.3815	1	0.9833	0.9916	0.0167
Escherichia coli	2013C-4465	300	904823	3 (1549663932)	stampy	platypus	stampy/platypus	22483		22040	98.0296	0	0	0	443	1.9704	1.632	0	1.632	1	0.9803	0.9901	0.0197		22058	98.1097	0	0	0	425	1.8903	1.5657	0	1.5657	1	0.9811	0.9905	0.0189
Escherichia coli	2013C-4465	300	904823	3 (1549663932)	stampy	snver	stampy/snver	22483		22123	98.3988	0	0	0	360	1.6012	1.3262	0	1.3262	1	0.984	0.9919	0.016		22133	98.4433	0	0	0	350	1.5567	1.2894	0	1.2894	1	0.9844	0.9921	0.0156
Escherichia coli	2013C-4465	300	904823	3 (1549663932)	stampy	strelka	stampy/strelka	22483		22088	98.2431	0	0	0	395	1.7569	1.4552	0	1.4552	1	0.9824	0.9911	0.0176		22078	98.1986	0	0	0	405	1.8014	1.492	0	1.492	1	0.982	0.9909	0.018
Escherichia coli	2013C-4465	300	904823	3 (1549663932)	stampy	snvsniffer	stampy/snvsniffer	22483		21879	97.3135	380	380	1.6902	604	2.6865	3.625	1.3999	2.2251	0.9829	0.9731	0.978	0.0269		21911	97.4559	382	382	1.6991	572	2.5441	3.5145	1.4073	2.1072	0.9829	0.9746	0.9787	0.0254
Escherichia coli	2013C-4465	300	904823	3 (1549663932)	stampy	varscan	stampy/varscan	22483		22100	98.2965	0	0	0	383	1.7035	1.411	0	1.411	1	0.983	0.9914	0.017		22105	98.3187	0	0	0	378	1.6813	1.3925	0	1.3925	1	0.9832	0.9915	0.0168
Escherichia coli	2016C-3878	150	1665153	1 (1549667507)	bwa-mem	16GT	bwa-mem/16GT	20617		20403	98.962	0	0	0	214	1.038	0.8568	0	0.8568	1	0.9896	0.9948	0.0104		20393	98.9135	0	0	0	224	1.0865	0.8968	0	0.8968	1	0.9891	0.9945	0.0109
Escherichia coli	2016C-3878	150	1665153	1 (1549667507)	bwa-mem	freebayes	bwa-mem/freebayes	20617		20458	99.2288	0	0	0	159	0.7712	0.6366	0	0.6366	1	0.9923	0.9961	0.0077		20462	99.2482	0	0	0	155	0.7518	0.6206	0	0.6206	1	0.9925	0.9962	0.0075
Escherichia coli	2016C-3878	150	1665153	1 (1549667507)	bwa-mem	gatk	bwa-mem/gatk	20617		20420	99.0445	0	0	0	197	0.9555	0.7887	0	0.7887	1	0.9904	0.9952	0.0096		20421	99.0493	0	0	0	196	0.9507	0.7847	0	0.7847	1	0.9905	0.9952	0.0095
Escherichia coli	2016C-3878	150	1665153	1 (1549667507)	bwa-mem	lofreq	bwa-mem/lofreq	20617		20435	99.1172	0	0	0	182	0.8828	0.7287	0	0.7287	1	0.9912	0.9956	0.0088		20437	99.1269	0	0	0	180	0.8731	0.7207	0	0.7207	1	0.9913	0.9956	0.0087
Escherichia coli	2016C-3878	150	1665153	1 (1549667507)	bwa-mem	mpileup	bwa-mem/mpileup	20617		20435	99.1172	0	0	0	182	0.8828	0.7287	0	0.7287	1	0.9912	0.9956	0.0088		20438	99.1318	0	0	0	179	0.8682	0.7167	0	0.7167	1	0.9913	0.9956	0.0087
Escherichia coli	2016C-3878	150	1665153	1 (1549667507)	bwa-mem	platypus	bwa-mem/platypus	20617		20343	98.671	0	0	0	274	1.329	1.097	0	1.097	1	0.9867	0.9933	0.0133		20340	98.6564	0	0	0	277	1.3436	1.109	0	1.109	1	0.9866	0.9933	0.0134
Escherichia coli	2016C-3878	150	1665153	1 (1549667507)	bwa-mem	snver	bwa-mem/snver	20617		20446	99.1706	0	0	0	171	0.8294	0.6846	0	0.6846	1	0.9917	0.9958	0.0083		20446	99.1706	0	0	0	171	0.8294	0.6846	0	0.6846	1	0.9917	0.9958	0.0083
Escherichia coli	2016C-3878	150	1665153	1 (1549667507)	bwa-mem	strelka	bwa-mem/strelka	20617		20421	99.0493	0	0	0	196	0.9507	0.7847	0	0.7847	1	0.9905	0.9952	0.0095		20418	99.0348	0	0	0	199	0.9652	0.7967	0	0.7967	1	0.9903	0.9951	0.0097
Escherichia coli	2016C-3878	150	1665153	1 (1549667507)	bwa-mem	snvsniffer	bwa-mem/snvsniffer	20617		20142	97.6961	215	215	1.0428	475	2.3039	2.7625	0.8608	1.9017	0.9894	0.977	0.9832	0.023		20134	97.6573	219	219	1.0622	483	2.3427	2.8106	0.8768	1.9338	0.9892	0.9766	0.9829	0.0234
Escherichia coli	2016C-3878	150	1665153	1 (1549667507)	bwa-mem	varscan	bwa-mem/varscan	20617		20445	99.1657	0	0	0	172	0.8343	0.6886	0	0.6886	1	0.9917	0.9958	0.0083		20444	99.1609	0	0	0	173	0.8391	0.6926	0	0.6926	1	0.9916	0.9958	0.0084
Escherichia coli	2016C-3878	150	1665153	1 (1549667507)	minimap2	16GT	minimap2/16GT	20617		20396	98.9281	0	0	0	221	1.0719	0.8848	0	0.8848	1	0.9893	0.9946	0.0107		20399	98.9426	0	0	0	218	1.0574	0.8728	0	0.8728	1	0.9894	0.9947	0.0106
Escherichia coli	2016C-3878	150	1665153	1 (1549667507)	minimap2	freebayes	minimap2/freebayes	20617		20459	99.2336	0	0	0	158	0.7664	0.6326	0	0.6326	1	0.9923	0.9961	0.0077		20460	99.2385	0	0	0	157	0.7615	0.6286	0	0.6286	1	0.9924	0.9962	0.0076
Escherichia coli	2016C-3878	150	1665153	1 (1549667507)	minimap2	gatk	minimap2/gatk	20617		20410	98.996	2	2	0.0097	207	1.004	0.8368	0.008	0.8288	0.9999	0.99	0.9949	0.01		20413	99.0105	3	3	0.0146	204	0.9895	0.8288	0.012	0.8167	0.9999	0.9901	0.995	0.0099
Escherichia coli	2016C-3878	150	1665153	1 (1549667507)	minimap2	lofreq	minimap2/lofreq	20617		20415	99.0202	0	0	0	202	0.9798	0.8087	0	0.8087	1	0.9902	0.9951	0.0098		20419	99.0396	0	0	0	198	0.9604	0.7927	0	0.7927	1	0.9904	0.9952	0.0096
Escherichia coli	2016C-3878	150	1665153	1 (1549667507)	minimap2	mpileup	minimap2/mpileup	20617		20416	99.0251	0	0	0	201	0.9749	0.8047	0	0.8047	1	0.9903	0.9951	0.0097		20423	99.059	0	0	0	194	0.941	0.7767	0	0.7767	1	0.9906	0.9953	0.0094
Escherichia coli	2016C-3878	150	1665153	1 (1549667507)	minimap2	platypus	minimap2/platypus	20617		20357	98.7389	0	0	0	260	1.2611	1.0409	0	1.0409	1	0.9874	0.9937	0.0126		20369	98.7971	0	0	0	248	1.2029	0.9929	0	0.9929	1	0.988	0.994	0.012
Escherichia coli	2016C-3878	150	1665153	1 (1549667507)	minimap2	snver	minimap2/snver	20617		20438	99.1318	0	0	0	179	0.8682	0.7167	0	0.7167	1	0.9913	0.9956	0.0087		20444	99.1609	0	0	0	173	0.8391	0.6926	0	0.6926	1	0.9916	0.9958	0.0084
Escherichia coli	2016C-3878	150	1665153	1 (1549667507)	minimap2	strelka	minimap2/strelka	20617		20413	99.0105	0	0	0	204	0.9895	0.8167	0	0.8167	1	0.9901	0.995	0.0099		20412	99.0057	0	0	0	205	0.9943	0.8207	0	0.8207	1	0.9901	0.995	0.0099
Escherichia coli	2016C-3878	150	1665153	1 (1549667507)	minimap2	snvsniffer	minimap2/snvsniffer	20617		20134	97.6573	220	220	1.0671	483	2.3427	2.8146	0.8808	1.9338	0.9892	0.9766	0.9829	0.0234		20114	97.5603	212	212	1.0283	503	2.4397	2.8626	0.8488	2.0138	0.9896	0.9756	0.9826	0.0244
Escherichia coli	2016C-3878	150	1665153	1 (1549667507)	minimap2	varscan	minimap2/varscan	20617		20444	99.1609	0	0	0	173	0.8391	0.6926	0	0.6926	1	0.9916	0.9958	0.0084		20444	99.1609	0	0	0	173	0.8391	0.6926	0	0.6926	1	0.9916	0.9958	0.0084
Escherichia coli	2016C-3878	150	1665153	1 (1549667507)	novoalign	16GT	novoalign/16GT	20617		20447	99.1754	0	0	0	170	0.8246	0.6806	0	0.6806	1	0.9918	0.9959	0.0082		20448	99.1803	0	0	0	169	0.8197	0.6766	0	0.6766	1	0.9918	0.9959	0.0082
Escherichia coli	2016C-3878	150	1665153	1 (1549667507)	novoalign	freebayes	novoalign/freebayes	20617		20458	99.2288	0	0	0	159	0.7712	0.6366	0	0.6366	1	0.9923	0.9961	0.0077		20459	99.2336	0	0	0	158	0.7664	0.6326	0	0.6326	1	0.9923	0.9961	0.0077
Escherichia coli	2016C-3878	150	1665153	1 (1549667507)	novoalign	gatk	novoalign/gatk	20617		20422	99.0542	0	0	0	195	0.9458	0.7807	0	0.7807	1	0.9905	0.9952	0.0095		20421	99.0493	0	0	0	196	0.9507	0.7847	0	0.7847	1	0.9905	0.9952	0.0095
Escherichia coli	2016C-3878	150	1665153	1 (1549667507)	novoalign	lofreq	novoalign/lofreq	20617		20447	99.1754	0	0	0	170	0.8246	0.6806	0	0.6806	1	0.9918	0.9959	0.0082		20448	99.1803	0	0	0	169	0.8197	0.6766	0	0.6766	1	0.9918	0.9959	0.0082
Escherichia coli	2016C-3878	150	1665153	1 (1549667507)	novoalign	mpileup	novoalign/mpileup	20617		20447	99.1754	0	0	0	170	0.8246	0.6806	0	0.6806	1	0.9918	0.9959	0.0082		20449	99.1851	0	0	0	168	0.8149	0.6726	0	0.6726	1	0.9919	0.9959	0.0081
Escherichia coli	2016C-3878	150	1665153	1 (1549667507)	novoalign	platypus	novoalign/platypus	20617		20421	99.0493	0	0	0	196	0.9507	0.7847	0	0.7847	1	0.9905	0.9952	0.0095		20416	99.0251	0	0	0	201	0.9749	0.8047	0	0.8047	1	0.9903	0.9951	0.0097
Escherichia coli	2016C-3878	150	1665153	1 (1549667507)	novoalign	snver	novoalign/snver	20617		20446	99.1706	0	0	0	171	0.8294	0.6846	0	0.6846	1	0.9917	0.9958	0.0083		20447	99.1754	0	0	0	170	0.8246	0.6806	0	0.6806	1	0.9918	0.9959	0.0082
Escherichia coli	2016C-3878	150	1665153	1 (1549667507)	novoalign	strelka	novoalign/strelka	20617		20441	99.1463	0	0	0	176	0.8537	0.7046	0	0.7046	1	0.9915	0.9957	0.0085		20444	99.1609	0	0	0	173	0.8391	0.6926	0	0.6926	1	0.9916	0.9958	0.0084
Escherichia coli	2016C-3878	150	1665153	1 (1549667507)	novoalign	snvsniffer	novoalign/snvsniffer	20617		20074	97.3663	0	0	0	543	2.6337	2.174	0	2.174	1	0.9737	0.9867	0.0263		20070	97.3468	0	0	0	547	2.6532	2.19	0	2.19	1	0.9735	0.9866	0.0265
Escherichia coli	2016C-3878	150	1665153	1 (1549667507)	novoalign	varscan	novoalign/varscan	20617		20445	99.1657	0	0	0	172	0.8343	0.6886	0	0.6886	1	0.9917	0.9958	0.0083		20444	99.1609	0	0	0	173	0.8391	0.6926	0	0.6926	1	0.9916	0.9958	0.0084
Escherichia coli	2016C-3878	150	1665153	1 (1549667507)	snippy	snippy	snippy/snippy	20617		20356	98.7341	0	0	0	261	1.2659	1.0449	0	1.0449	1	0.9873	0.9936	0.0127		20354	98.7244	0	0	0	263	1.2756	1.053	0	1.053	1	0.9872	0.9936	0.0128
Escherichia coli	2016C-3878	150	1665153	1 (1549667507)	stampy	16GT	stampy/16GT	20617		20398	98.9378	0	0	0	219	1.0622	0.8768	0	0.8768	1	0.9894	0.9947	0.0106		20409	98.9911	0	0	0	208	1.0089	0.8328	0	0.8328	1	0.9899	0.9949	0.0101
Escherichia coli	2016C-3878	150	1665153	1 (1549667507)	stampy	freebayes	stampy/freebayes	20617		20448	99.1803	5	0	0.0243	169	0.8197	0.6966	0.02	0.6766	0.9998	0.9918	0.9958	0.0082		20451	99.1948	4	0	0.0194	166	0.8052	0.6806	0.016	0.6646	0.9998	0.9919	0.9958	0.0081
Escherichia coli	2016C-3878	150	1665153	1 (1549667507)	stampy	gatk	stampy/gatk	20617		20413	99.0105	0	0	0	204	0.9895	0.8167	0	0.8167	1	0.9901	0.995	0.0099		20413	99.0105	0	0	0	204	0.9895	0.8167	0	0.8167	1	0.9901	0.995	0.0099
Escherichia coli	2016C-3878	150	1665153	1 (1549667507)	stampy	lofreq	stampy/lofreq	20617		20410	98.996	0	0	0	207	1.004	0.8288	0	0.8288	1	0.99	0.995	0.01		20441	99.1463	0	0	0	176	0.8537	0.7046	0	0.7046	1	0.9915	0.9957	0.0085
Escherichia coli	2016C-3878	150	1665153	1 (1549667507)	stampy	mpileup	stampy/mpileup	20617		20437	99.1269	0	0	0	180	0.8731	0.7207	0	0.7207	1	0.9913	0.9956	0.0087		20442	99.1512	0	0	0	175	0.8488	0.7006	0	0.7006	1	0.9915	0.9957	0.0085
Escherichia coli	2016C-3878	150	1665153	1 (1549667507)	stampy	platypus	stampy/platypus	20617		20330	98.6079	0	0	0	287	1.3921	1.149	0	1.149	1	0.9861	0.993	0.0139		20366	98.7826	0	0	0	251	1.2174	1.0049	0	1.0049	1	0.9878	0.9939	0.0122
Escherichia coli	2016C-3878	150	1665153	1 (1549667507)	stampy	snver	stampy/snver	20617		20418	99.0348	0	0	0	199	0.9652	0.7967	0	0.7967	1	0.9903	0.9951	0.0097		20442	99.1512	0	0	0	175	0.8488	0.7006	0	0.7006	1	0.9915	0.9957	0.0085
Escherichia coli	2016C-3878	150	1665153	1 (1549667507)	stampy	strelka	stampy/strelka	20617		20407	98.9814	0	0	0	210	1.0186	0.8408	0	0.8408	1	0.9898	0.9949	0.0102		20413	99.0105	0	0	0	204	0.9895	0.8167	0	0.8167	1	0.9901	0.995	0.0099
Escherichia coli	2016C-3878	150	1665153	1 (1549667507)	stampy	snvsniffer	stampy/snvsniffer	20617		20081	97.4002	151	151	0.7324	536	2.5998	2.7505	0.6045	2.1459	0.9925	0.974	0.9832	0.026		20130	97.6379	154	154	0.747	487	2.3621	2.5663	0.6166	1.9498	0.9924	0.9764	0.9843	0.0236
Escherichia coli	2016C-3878	150	1665153	1 (1549667507)	stampy	varscan	stampy/varscan	20617		20431	99.0978	0	0	0	186	0.9022	0.7447	0	0.7447	1	0.991	0.9955	0.009		20442	99.1512	0	0	0	175	0.8488	0.7006	0	0.7006	1	0.9915	0.9957	0.0085
Escherichia coli	2016C-3878	150	1665153	2 (1549669612)	bwa-mem	16GT	bwa-mem/16GT	20617		20402	98.9572	0	0	0	215	1.0428	0.8608	0	0.8608	1	0.9896	0.9948	0.0104		20396	98.9281	0	0	0	221	1.0719	0.8848	0	0.8848	1	0.9893	0.9946	0.0107
Escherichia coli	2016C-3878	150	1665153	2 (1549669612)	bwa-mem	freebayes	bwa-mem/freebayes	20617		20460	99.2385	0	0	0	157	0.7615	0.6286	0	0.6286	1	0.9924	0.9962	0.0076		20461	99.2433	0	0	0	156	0.7567	0.6246	0	0.6246	1	0.9924	0.9962	0.0076
Escherichia coli	2016C-3878	150	1665153	2 (1549669612)	bwa-mem	gatk	bwa-mem/gatk	20617		20414	99.0154	0	0	0	203	0.9846	0.8127	0	0.8127	1	0.9902	0.9951	0.0098		20413	99.0105	0	0	0	204	0.9895	0.8167	0	0.8167	1	0.9901	0.995	0.0099
Escherichia coli	2016C-3878	150	1665153	2 (1549669612)	bwa-mem	lofreq	bwa-mem/lofreq	20617		20431	99.0978	0	0	0	186	0.9022	0.7447	0	0.7447	1	0.991	0.9955	0.009		20434	99.1124	0	0	0	183	0.8876	0.7327	0	0.7327	1	0.9911	0.9955	0.0089
Escherichia coli	2016C-3878	150	1665153	2 (1549669612)	bwa-mem	mpileup	bwa-mem/mpileup	20617		20431	99.0978	0	0	0	186	0.9022	0.7447	0	0.7447	1	0.991	0.9955	0.009		20438	99.1318	0	0	0	179	0.8682	0.7167	0	0.7167	1	0.9913	0.9956	0.0087
Escherichia coli	2016C-3878	150	1665153	2 (1549669612)	bwa-mem	platypus	bwa-mem/platypus	20617		20347	98.6904	0	0	0	270	1.3096	1.081	0	1.081	1	0.9869	0.9934	0.0131		20344	98.6759	0	0	0	273	1.3241	1.093	0	1.093	1	0.9868	0.9934	0.0132
Escherichia coli	2016C-3878	150	1665153	2 (1549669612)	bwa-mem	snver	bwa-mem/snver	20617		20446	99.1706	0	0	0	171	0.8294	0.6846	0	0.6846	1	0.9917	0.9958	0.0083		20448	99.1803	0	0	0	169	0.8197	0.6766	0	0.6766	1	0.9918	0.9959	0.0082
Escherichia coli	2016C-3878	150	1665153	2 (1549669612)	bwa-mem	strelka	bwa-mem/strelka	20617		20414	99.0154	0	0	0	203	0.9846	0.8127	0	0.8127	1	0.9902	0.9951	0.0098		20415	99.0202	0	0	0	202	0.9798	0.8087	0	0.8087	1	0.9902	0.9951	0.0098
Escherichia coli	2016C-3878	150	1665153	2 (1549669612)	bwa-mem	snvsniffer	bwa-mem/snvsniffer	20617		20136	97.667	220	220	1.0671	481	2.333	2.8066	0.8808	1.9257	0.9892	0.9767	0.9829	0.0233		20117	97.5748	232	232	1.1253	500	2.4252	2.9307	0.9288	2.0018	0.9886	0.9757	0.9821	0.0243
Escherichia coli	2016C-3878	150	1665153	2 (1549669612)	bwa-mem	varscan	bwa-mem/varscan	20617		20446	99.1706	0	0	0	171	0.8294	0.6846	0	0.6846	1	0.9917	0.9958	0.0083		20446	99.1706	0	0	0	171	0.8294	0.6846	0	0.6846	1	0.9917	0.9958	0.0083
Escherichia coli	2016C-3878	150	1665153	2 (1549669612)	minimap2	16GT	minimap2/16GT	20617		20391	98.9038	0	0	0	226	1.0962	0.9048	0	0.9048	1	0.989	0.9945	0.011		20402	98.9572	0	0	0	215	1.0428	0.8608	0	0.8608	1	0.9896	0.9948	0.0104
Escherichia coli	2016C-3878	150	1665153	2 (1549669612)	minimap2	freebayes	minimap2/freebayes	20617		20464	99.2579	0	0	0	153	0.7421	0.6126	0	0.6126	1	0.9926	0.9963	0.0074		20457	99.2239	0	0	0	160	0.7761	0.6406	0	0.6406	1	0.9922	0.9961	0.0078
Escherichia coli	2016C-3878	150	1665153	2 (1549669612)	minimap2	gatk	minimap2/gatk	20617		20408	98.9863	3	3	0.0146	209	1.0137	0.8488	0.012	0.8368	0.9999	0.9899	0.9949	0.0101		20407	98.9814	0	0	0	210	1.0186	0.8408	0	0.8408	1	0.9898	0.9949	0.0102
Escherichia coli	2016C-3878	150	1665153	2 (1549669612)	minimap2	lofreq	minimap2/lofreq	20617		20412	99.0057	0	0	0	205	0.9943	0.8207	0	0.8207	1	0.9901	0.995	0.0099		20426	99.0736	0	0	0	191	0.9264	0.7647	0	0.7647	1	0.9907	0.9953	0.0093
Escherichia coli	2016C-3878	150	1665153	2 (1549669612)	minimap2	mpileup	minimap2/mpileup	20617		20411	99.0008	0	0	0	206	0.9992	0.8247	0	0.8247	1	0.99	0.995	0.01		20426	99.0736	0	0	0	191	0.9264	0.7647	0	0.7647	1	0.9907	0.9953	0.0093
Escherichia coli	2016C-3878	150	1665153	2 (1549669612)	minimap2	platypus	minimap2/platypus	20617		20370	98.802	0	0	0	247	1.198	0.9889	0	0.9889	1	0.988	0.994	0.012		20363	98.768	0	0	0	254	1.232	1.0169	0	1.0169	1	0.9877	0.9938	0.0123
Escherichia coli	2016C-3878	150	1665153	2 (1549669612)	minimap2	snver	minimap2/snver	20617		20442	99.1512	0	0	0	175	0.8488	0.7006	0	0.7006	1	0.9915	0.9957	0.0085		20442	99.1512	0	0	0	175	0.8488	0.7006	0	0.7006	1	0.9915	0.9957	0.0085
Escherichia coli	2016C-3878	150	1665153	2 (1549669612)	minimap2	strelka	minimap2/strelka	20617		20414	99.0154	0	0	0	203	0.9846	0.8127	0	0.8127	1	0.9902	0.9951	0.0098		20410	98.996	0	0	0	207	1.004	0.8288	0	0.8288	1	0.99	0.995	0.01
Escherichia coli	2016C-3878	150	1665153	2 (1549669612)	minimap2	snvsniffer	minimap2/snvsniffer	20617		20121	97.5942	230	230	1.1156	496	2.4058	2.9066	0.9208	1.9858	0.9887	0.9759	0.9823	0.0241		20106	97.5215	215	215	1.0428	511	2.4785	2.9066	0.8608	2.0459	0.9894	0.9752	0.9822	0.0248
Escherichia coli	2016C-3878	150	1665153	2 (1549669612)	minimap2	varscan	minimap2/varscan	20617		20448	99.1803	0	0	0	169	0.8197	0.6766	0	0.6766	1	0.9918	0.9959	0.0082		20448	99.1803	0	0	0	169	0.8197	0.6766	0	0.6766	1	0.9918	0.9959	0.0082
Escherichia coli	2016C-3878	150	1665153	2 (1549669612)	novoalign	16GT	novoalign/16GT	20617		20447	99.1754	0	0	0	170	0.8246	0.6806	0	0.6806	1	0.9918	0.9959	0.0082		20449	99.1851	0	0	0	168	0.8149	0.6726	0	0.6726	1	0.9919	0.9959	0.0081
Escherichia coli	2016C-3878	150	1665153	2 (1549669612)	novoalign	freebayes	novoalign/freebayes	20617		20457	99.2239	0	0	0	160	0.7761	0.6406	0	0.6406	1	0.9922	0.9961	0.0078		20460	99.2385	0	0	0	157	0.7615	0.6286	0	0.6286	1	0.9924	0.9962	0.0076
Escherichia coli	2016C-3878	150	1665153	2 (1549669612)	novoalign	gatk	novoalign/gatk	20617		20406	98.9766	0	0	0	211	1.0234	0.8448	0	0.8448	1	0.9898	0.9949	0.0102		20410	98.996	0	0	0	207	1.004	0.8288	0	0.8288	1	0.99	0.995	0.01
Escherichia coli	2016C-3878	150	1665153	2 (1549669612)	novoalign	lofreq	novoalign/lofreq	20617		20447	99.1754	0	0	0	170	0.8246	0.6806	0	0.6806	1	0.9918	0.9959	0.0082		20449	99.1851	0	0	0	168	0.8149	0.6726	0	0.6726	1	0.9919	0.9959	0.0081
Escherichia coli	2016C-3878	150	1665153	2 (1549669612)	novoalign	mpileup	novoalign/mpileup	20617		20447	99.1754	0	0	0	170	0.8246	0.6806	0	0.6806	1	0.9918	0.9959	0.0082		20448	99.1803	0	0	0	169	0.8197	0.6766	0	0.6766	1	0.9918	0.9959	0.0082
Escherichia coli	2016C-3878	150	1665153	2 (1549669612)	novoalign	platypus	novoalign/platypus	20617		20426	99.0736	0	0	0	191	0.9264	0.7647	0	0.7647	1	0.9907	0.9953	0.0093		20410	98.996	0	0	0	207	1.004	0.8288	0	0.8288	1	0.99	0.995	0.01
Escherichia coli	2016C-3878	150	1665153	2 (1549669612)	novoalign	snver	novoalign/snver	20617		20446	99.1706	0	0	0	171	0.8294	0.6846	0	0.6846	1	0.9917	0.9958	0.0083		20447	99.1754	0	0	0	170	0.8246	0.6806	0	0.6806	1	0.9918	0.9959	0.0082
Escherichia coli	2016C-3878	150	1665153	2 (1549669612)	novoalign	strelka	novoalign/strelka	20617		20441	99.1463	0	0	0	176	0.8537	0.7046	0	0.7046	1	0.9915	0.9957	0.0085		20441	99.1463	0	0	0	176	0.8537	0.7046	0	0.7046	1	0.9915	0.9957	0.0085
Escherichia coli	2016C-3878	150	1665153	2 (1549669612)	novoalign	snvsniffer	novoalign/snvsniffer	20617		20070	97.3468	0	0	0	547	2.6532	2.19	0	2.19	1	0.9735	0.9866	0.0265		20072	97.3566	0	0	0	545	2.6434	2.182	0	2.182	1	0.9736	0.9866	0.0264
Escherichia coli	2016C-3878	150	1665153	2 (1549669612)	novoalign	varscan	novoalign/varscan	20617		20445	99.1657	0	0	0	172	0.8343	0.6886	0	0.6886	1	0.9917	0.9958	0.0083		20444	99.1609	0	0	0	173	0.8391	0.6926	0	0.6926	1	0.9916	0.9958	0.0084
Escherichia coli	2016C-3878	150	1665153	2 (1549669612)	snippy	snippy	snippy/snippy	20617		20355	98.7292	0	0	0	262	1.2708	1.049	0	1.049	1	0.9873	0.9936	0.0127		20351	98.7098	0	0	0	266	1.2902	1.065	0	1.065	1	0.9871	0.9935	0.0129
Escherichia coli	2016C-3878	150	1665153	2 (1549669612)	stampy	16GT	stampy/16GT	20617		20410	98.996	0	0	0	207	1.004	0.8288	0	0.8288	1	0.99	0.995	0.01		20408	98.9863	0	0	0	209	1.0137	0.8368	0	0.8368	1	0.9899	0.9949	0.0101
Escherichia coli	2016C-3878	150	1665153	2 (1549669612)	stampy	freebayes	stampy/freebayes	20617		20450	99.19	5	0	0.0243	167	0.81	0.6886	0.02	0.6686	0.9998	0.9919	0.9958	0.0081		20453	99.2045	4	0	0.0194	164	0.7955	0.6726	0.016	0.6566	0.9998	0.992	0.9959	0.008
Escherichia coli	2016C-3878	150	1665153	2 (1549669612)	stampy	gatk	stampy/gatk	20617		20408	98.9863	0	0	0	209	1.0137	0.8368	0	0.8368	1	0.9899	0.9949	0.0101		20407	98.9814	0	0	0	210	1.0186	0.8408	0	0.8408	1	0.9898	0.9949	0.0102
Escherichia coli	2016C-3878	150	1665153	2 (1549669612)	stampy	lofreq	stampy/lofreq	20617		20409	98.9911	0	0	0	208	1.0089	0.8328	0	0.8328	1	0.9899	0.9949	0.0101		20439	99.1366	0	0	0	178	0.8634	0.7126	0	0.7126	1	0.9914	0.9957	0.0086
Escherichia coli	2016C-3878	150	1665153	2 (1549669612)	stampy	mpileup	stampy/mpileup	20617		20437	99.1269	0	0	0	180	0.8731	0.7207	0	0.7207	1	0.9913	0.9956	0.0087		20439	99.1366	0	0	0	178	0.8634	0.7126	0	0.7126	1	0.9914	0.9957	0.0086
Escherichia coli	2016C-3878	150	1665153	2 (1549669612)	stampy	platypus	stampy/platypus	20617		20327	98.5934	0	0	0	290	1.4066	1.1611	0	1.1611	1	0.9859	0.9929	0.0141		20359	98.7486	0	0	0	258	1.2514	1.0329	0	1.0329	1	0.9875	0.9937	0.0125
Escherichia coli	2016C-3878	150	1665153	2 (1549669612)	stampy	snver	stampy/snver	20617		20420	99.0445	0	0	0	197	0.9555	0.7887	0	0.7887	1	0.9904	0.9952	0.0096		20441	99.1463	0	0	0	176	0.8537	0.7046	0	0.7046	1	0.9915	0.9957	0.0085
Escherichia coli	2016C-3878	150	1665153	2 (1549669612)	stampy	strelka	stampy/strelka	20617		20404	98.9669	0	0	0	213	1.0331	0.8528	0	0.8528	1	0.9897	0.9948	0.0103		20411	99.0008	0	0	0	206	0.9992	0.8247	0	0.8247	1	0.99	0.995	0.01
Escherichia coli	2016C-3878	150	1665153	2 (1549669612)	stampy	snvsniffer	stampy/snvsniffer	20617		20057	97.2838	158	158	0.7664	560	2.7162	2.8746	0.6326	2.242	0.9922	0.9728	0.9824	0.0272		20135	97.6621	155	155	0.7518	482	2.3379	2.5503	0.6206	1.9298	0.9924	0.9766	0.9844	0.0234
Escherichia coli	2016C-3878	150	1665153	2 (1549669612)	stampy	varscan	stampy/varscan	20617		20430	99.093	0	0	0	187	0.907	0.7487	0	0.7487	1	0.9909	0.9954	0.0091		20438	99.1318	0	0	0	179	0.8682	0.7167	0	0.7167	1	0.9913	0.9956	0.0087
Escherichia coli	2016C-3878	150	1665153	3 (1549673478)	bwa-mem	16GT	bwa-mem/16GT	20617		20411	99.0008	0	0	0	206	0.9992	0.8247	0	0.8247	1	0.99	0.995	0.01		20404	98.9669	0	0	0	213	1.0331	0.8528	0	0.8528	1	0.9897	0.9948	0.0103
Escherichia coli	2016C-3878	150	1665153	3 (1549673478)	bwa-mem	freebayes	bwa-mem/freebayes	20617		20461	99.2433	0	0	0	156	0.7567	0.6246	0	0.6246	1	0.9924	0.9962	0.0076		20459	99.2336	0	0	0	158	0.7664	0.6326	0	0.6326	1	0.9923	0.9961	0.0077
Escherichia coli	2016C-3878	150	1665153	3 (1549673478)	bwa-mem	gatk	bwa-mem/gatk	20617		20422	99.0542	0	0	0	195	0.9458	0.7807	0	0.7807	1	0.9905	0.9952	0.0095		20411	99.0008	1	1	0.0049	206	0.9992	0.8288	0.004	0.8247	1	0.99	0.995	0.01
Escherichia coli	2016C-3878	150	1665153	3 (1549673478)	bwa-mem	lofreq	bwa-mem/lofreq	20617		20438	99.1318	0	0	0	179	0.8682	0.7167	0	0.7167	1	0.9913	0.9956	0.0087		20436	99.1221	0	0	0	181	0.8779	0.7247	0	0.7247	1	0.9912	0.9956	0.0088
Escherichia coli	2016C-3878	150	1665153	3 (1549673478)	bwa-mem	mpileup	bwa-mem/mpileup	20617		20441	99.1463	0	0	0	176	0.8537	0.7046	0	0.7046	1	0.9915	0.9957	0.0085		20438	99.1318	0	0	0	179	0.8682	0.7167	0	0.7167	1	0.9913	0.9956	0.0087
Escherichia coli	2016C-3878	150	1665153	3 (1549673478)	bwa-mem	platypus	bwa-mem/platypus	20617		20341	98.6613	0	0	0	276	1.3387	1.105	0	1.105	1	0.9866	0.9933	0.0134		20343	98.671	0	0	0	274	1.329	1.097	0	1.097	1	0.9867	0.9933	0.0133
Escherichia coli	2016C-3878	150	1665153	3 (1549673478)	bwa-mem	snver	bwa-mem/snver	20617		20449	99.1851	0	0	0	168	0.8149	0.6726	0	0.6726	1	0.9919	0.9959	0.0081		20448	99.1803	0	0	0	169	0.8197	0.6766	0	0.6766	1	0.9918	0.9959	0.0082
Escherichia coli	2016C-3878	150	1665153	3 (1549673478)	bwa-mem	strelka	bwa-mem/strelka	20617		20420	99.0445	0	0	0	197	0.9555	0.7887	0	0.7887	1	0.9904	0.9952	0.0096		20414	99.0154	0	0	0	203	0.9846	0.8127	0	0.8127	1	0.9902	0.9951	0.0098
Escherichia coli	2016C-3878	150	1665153	3 (1549673478)	bwa-mem	snvsniffer	bwa-mem/snvsniffer	20617		20138	97.6767	224	224	1.0865	479	2.3233	2.8146	0.8968	1.9177	0.989	0.9768	0.9829	0.0232		20132	97.6476	222	222	1.0768	485	2.3524	2.8306	0.8888	1.9418	0.9891	0.9765	0.9828	0.0235
Escherichia coli	2016C-3878	150	1665153	3 (1549673478)	bwa-mem	varscan	bwa-mem/varscan	20617		20445	99.1657	0	0	0	172	0.8343	0.6886	0	0.6886	1	0.9917	0.9958	0.0083		20444	99.1609	0	0	0	173	0.8391	0.6926	0	0.6926	1	0.9916	0.9958	0.0084
Escherichia coli	2016C-3878	150	1665153	3 (1549673478)	minimap2	16GT	minimap2/16GT	20617		20397	98.9329	0	0	0	220	1.0671	0.8808	0	0.8808	1	0.9893	0.9946	0.0107		20398	98.9378	0	0	0	219	1.0622	0.8768	0	0.8768	1	0.9894	0.9947	0.0106
Escherichia coli	2016C-3878	150	1665153	3 (1549673478)	minimap2	freebayes	minimap2/freebayes	20617		20457	99.2239	0	0	0	160	0.7761	0.6406	0	0.6406	1	0.9922	0.9961	0.0078		20459	99.2336	0	0	0	158	0.7664	0.6326	0	0.6326	1	0.9923	0.9961	0.0077
Escherichia coli	2016C-3878	150	1665153	3 (1549673478)	minimap2	gatk	minimap2/gatk	20617		20417	99.0299	5	5	0.0243	200	0.9701	0.8207	0.02	0.8007	0.9998	0.9903	0.995	0.0097		20402	98.9572	1	1	0.0049	215	1.0428	0.8648	0.004	0.8608	1	0.9896	0.9948	0.0104
Escherichia coli	2016C-3878	150	1665153	3 (1549673478)	minimap2	lofreq	minimap2/lofreq	20617		20420	99.0445	0	0	0	197	0.9555	0.7887	0	0.7887	1	0.9904	0.9952	0.0096		20419	99.0396	0	0	0	198	0.9604	0.7927	0	0.7927	1	0.9904	0.9952	0.0096
Escherichia coli	2016C-3878	150	1665153	3 (1549673478)	minimap2	mpileup	minimap2/mpileup	20617		20422	99.0542	0	0	0	195	0.9458	0.7807	0	0.7807	1	0.9905	0.9952	0.0095		20425	99.0687	0	0	0	192	0.9313	0.7687	0	0.7687	1	0.9907	0.9953	0.0093
Escherichia coli	2016C-3878	150	1665153	3 (1549673478)	minimap2	platypus	minimap2/platypus	20617		20358	98.7438	0	0	0	259	1.2562	1.0369	0	1.0369	1	0.9874	0.9937	0.0126		20372	98.8117	0	0	0	245	1.1883	0.9809	0	0.9809	1	0.9881	0.994	0.0119
Escherichia coli	2016C-3878	150	1665153	3 (1549673478)	minimap2	snver	minimap2/snver	20617		20442	99.1512	0	0	0	175	0.8488	0.7006	0	0.7006	1	0.9915	0.9957	0.0085		20445	99.1657	0	0	0	172	0.8343	0.6886	0	0.6886	1	0.9917	0.9958	0.0083
Escherichia coli	2016C-3878	150	1665153	3 (1549673478)	minimap2	strelka	minimap2/strelka	20617		20409	98.9911	0	0	0	208	1.0089	0.8328	0	0.8328	1	0.9899	0.9949	0.0101		20413	99.0105	0	0	0	204	0.9895	0.8167	0	0.8167	1	0.9901	0.995	0.0099
Escherichia coli	2016C-3878	150	1665153	3 (1549673478)	minimap2	snvsniffer	minimap2/snvsniffer	20617		20114	97.5603	224	224	1.0865	503	2.4397	2.9106	0.8968	2.0138	0.989	0.9756	0.9823	0.0244		20109	97.536	219	219	1.0622	508	2.464	2.9106	0.8768	2.0338	0.9892	0.9754	0.9823	0.0246
Escherichia coli	2016C-3878	150	1665153	3 (1549673478)	minimap2	varscan	minimap2/varscan	20617		20445	99.1657	0	0	0	172	0.8343	0.6886	0	0.6886	1	0.9917	0.9958	0.0083		20445	99.1657	0	0	0	172	0.8343	0.6886	0	0.6886	1	0.9917	0.9958	0.0083
Escherichia coli	2016C-3878	150	1665153	3 (1549673478)	novoalign	16GT	novoalign/16GT	20617		20449	99.1851	0	0	0	168	0.8149	0.6726	0	0.6726	1	0.9919	0.9959	0.0081		20445	99.1657	0	0	0	172	0.8343	0.6886	0	0.6886	1	0.9917	0.9958	0.0083
Escherichia coli	2016C-3878	150	1665153	3 (1549673478)	novoalign	freebayes	novoalign/freebayes	20617		20461	99.2433	0	0	0	156	0.7567	0.6246	0	0.6246	1	0.9924	0.9962	0.0076		20458	99.2288	0	0	0	159	0.7712	0.6366	0	0.6366	1	0.9923	0.9961	0.0077
Escherichia coli	2016C-3878	150	1665153	3 (1549673478)	novoalign	gatk	novoalign/gatk	20617		20427	99.0784	0	0	0	190	0.9216	0.7607	0	0.7607	1	0.9908	0.9954	0.0092		20408	98.9863	1	1	0.0049	209	1.0137	0.8408	0.004	0.8368	1	0.9899	0.9949	0.0101
Escherichia coli	2016C-3878	150	1665153	3 (1549673478)	novoalign	lofreq	novoalign/lofreq	20617		20450	99.19	0	0	0	167	0.81	0.6686	0	0.6686	1	0.9919	0.9959	0.0081		20446	99.1706	0	0	0	171	0.8294	0.6846	0	0.6846	1	0.9917	0.9958	0.0083
Escherichia coli	2016C-3878	150	1665153	3 (1549673478)	novoalign	mpileup	novoalign/mpileup	20617		20450	99.19	0	0	0	167	0.81	0.6686	0	0.6686	1	0.9919	0.9959	0.0081		20448	99.1803	0	0	0	169	0.8197	0.6766	0	0.6766	1	0.9918	0.9959	0.0082
Escherichia coli	2016C-3878	150	1665153	3 (1549673478)	novoalign	platypus	novoalign/platypus	20617		20427	99.0784	0	0	0	190	0.9216	0.7607	0	0.7607	1	0.9908	0.9954	0.0092		20409	98.9911	0	0	0	208	1.0089	0.8328	0	0.8328	1	0.9899	0.9949	0.0101
Escherichia coli	2016C-3878	150	1665153	3 (1549673478)	novoalign	snver	novoalign/snver	20617		20449	99.1851	0	0	0	168	0.8149	0.6726	0	0.6726	1	0.9919	0.9959	0.0081		20446	99.1706	0	0	0	171	0.8294	0.6846	0	0.6846	1	0.9917	0.9958	0.0083
Escherichia coli	2016C-3878	150	1665153	3 (1549673478)	novoalign	strelka	novoalign/strelka	20617		20444	99.1609	0	0	0	173	0.8391	0.6926	0	0.6926	1	0.9916	0.9958	0.0084		20439	99.1366	0	0	0	178	0.8634	0.7126	0	0.7126	1	0.9914	0.9957	0.0086
Escherichia coli	2016C-3878	150	1665153	3 (1549673478)	novoalign	snvsniffer	novoalign/snvsniffer	20617		20073	97.3614	0	0	0	544	2.6386	2.178	0	2.178	1	0.9736	0.9866	0.0264		20069	97.342	0	0	0	548	2.658	2.194	0	2.194	1	0.9734	0.9865	0.0266
Escherichia coli	2016C-3878	150	1665153	3 (1549673478)	novoalign	varscan	novoalign/varscan	20617		20446	99.1706	0	0	0	171	0.8294	0.6846	0	0.6846	1	0.9917	0.9958	0.0083		20445	99.1657	0	0	0	172	0.8343	0.6886	0	0.6886	1	0.9917	0.9958	0.0083
Escherichia coli	2016C-3878	150	1665153	3 (1549673478)	snippy	snippy	snippy/snippy	20617		20351	98.7098	0	0	0	266	1.2902	1.065	0	1.065	1	0.9871	0.9935	0.0129		20357	98.7389	0	0	0	260	1.2611	1.0409	0	1.0409	1	0.9874	0.9937	0.0126
Escherichia coli	2016C-3878	150	1665153	3 (1549673478)	stampy	16GT	stampy/16GT	20617		20391	98.9038	0	0	0	226	1.0962	0.9048	0	0.9048	1	0.989	0.9945	0.011		20415	99.0202	0	0	0	202	0.9798	0.8087	0	0.8087	1	0.9902	0.9951	0.0098
Escherichia coli	2016C-3878	150	1665153	3 (1549673478)	stampy	freebayes	stampy/freebayes	20617		20448	99.1803	6	0	0.0291	169	0.8197	0.7006	0.024	0.6766	0.9997	0.9918	0.9957	0.0082		20452	99.1997	6	0	0.0291	165	0.8003	0.6846	0.024	0.6606	0.9997	0.992	0.9958	0.008
Escherichia coli	2016C-3878	150	1665153	3 (1549673478)	stampy	gatk	stampy/gatk	20617		20416	99.0251	0	0	0	201	0.9749	0.8047	0	0.8047	1	0.9903	0.9951	0.0097		20405	98.9717	1	1	0.0049	212	1.0283	0.8528	0.004	0.8488	1	0.9897	0.9948	0.0103
Escherichia coli	2016C-3878	150	1665153	3 (1549673478)	stampy	lofreq	stampy/lofreq	20617		20415	99.0202	0	0	0	202	0.9798	0.8087	0	0.8087	1	0.9902	0.9951	0.0098		20440	99.1415	0	0	0	177	0.8585	0.7086	0	0.7086	1	0.9914	0.9957	0.0086
Escherichia coli	2016C-3878	150	1665153	3 (1549673478)	stampy	mpileup	stampy/mpileup	20617		20440	99.1415	0	0	0	177	0.8585	0.7086	0	0.7086	1	0.9914	0.9957	0.0086		20440	99.1415	0	0	0	177	0.8585	0.7086	0	0.7086	1	0.9914	0.9957	0.0086
Escherichia coli	2016C-3878	150	1665153	3 (1549673478)	stampy	platypus	stampy/platypus	20617		20332	98.6176	0	0	0	285	1.3824	1.141	0	1.141	1	0.9862	0.9931	0.0138		20357	98.7389	0	0	0	260	1.2611	1.0409	0	1.0409	1	0.9874	0.9937	0.0126
Escherichia coli	2016C-3878	150	1665153	3 (1549673478)	stampy	snver	stampy/snver	20617		20424	99.0639	0	0	0	193	0.9361	0.7727	0	0.7727	1	0.9906	0.9953	0.0094		20445	99.1657	0	0	0	172	0.8343	0.6886	0	0.6886	1	0.9917	0.9958	0.0083
Escherichia coli	2016C-3878	150	1665153	3 (1549673478)	stampy	strelka	stampy/strelka	20617		20404	98.9669	0	0	0	213	1.0331	0.8528	0	0.8528	1	0.9897	0.9948	0.0103		20411	99.0008	0	0	0	206	0.9992	0.8247	0	0.8247	1	0.99	0.995	0.01
Escherichia coli	2016C-3878	150	1665153	3 (1549673478)	stampy	snvsniffer	stampy/snvsniffer	20617		20057	97.2838	168	168	0.8149	560	2.7162	2.9146	0.6726	2.242	0.9917	0.9728	0.9822	0.0272		20114	97.5603	159	159	0.7712	503	2.4397	2.6504	0.6366	2.0138	0.9922	0.9756	0.9838	0.0244
Escherichia coli	2016C-3878	150	1665153	3 (1549673478)	stampy	varscan	stampy/varscan	20617		20434	99.1124	0	0	0	183	0.8876	0.7327	0	0.7327	1	0.9911	0.9955	0.0089		20441	99.1463	0	0	0	176	0.8537	0.7046	0	0.7046	1	0.9915	0.9957	0.0085
Escherichia coli	2016C-3878	300	832577	1 (1549674791)	bwa-mem	16GT	bwa-mem/16GT	20617		20458	99.2288	0	0	0	159	0.7712	0.6366	0	0.6366	1	0.9923	0.9961	0.0077		20457	99.2239	0	0	0	160	0.7761	0.6406	0	0.6406	1	0.9922	0.9961	0.0078
Escherichia coli	2016C-3878	300	832577	1 (1549674791)	bwa-mem	freebayes	bwa-mem/freebayes	20617		20517	99.515	0	0	0	100	0.485	0.4004	0	0.4004	1	0.9951	0.9975	0.0049		20524	99.5489	0	0	0	93	0.4511	0.3723	0	0.3723	1	0.9955	0.9977	0.0045
Escherichia coli	2016C-3878	300	832577	1 (1549674791)	bwa-mem	gatk	bwa-mem/gatk	20617		20490	99.384	1	0	0.0049	127	0.616	0.5125	0.004	0.5085	1	0.9938	0.9969	0.0062		20488	99.3743	0	0	0	129	0.6257	0.5165	0	0.5165	1	0.9937	0.9968	0.0063
Escherichia coli	2016C-3878	300	832577	1 (1549674791)	bwa-mem	lofreq	bwa-mem/lofreq	20617		20474	99.3064	0	0	0	143	0.6936	0.5725	0	0.5725	1	0.9931	0.9965	0.0069		20479	99.3306	0	0	0	138	0.6694	0.5525	0	0.5525	1	0.9933	0.9966	0.0067
Escherichia coli	2016C-3878	300	832577	1 (1549674791)	bwa-mem	mpileup	bwa-mem/mpileup	20617		20475	99.3112	0	0	0	142	0.6888	0.5685	0	0.5685	1	0.9931	0.9965	0.0069		20479	99.3306	0	0	0	138	0.6694	0.5525	0	0.5525	1	0.9933	0.9966	0.0067
Escherichia coli	2016C-3878	300	832577	1 (1549674791)	bwa-mem	platypus	bwa-mem/platypus	20617		20433	99.1075	0	0	0	184	0.8925	0.7367	0	0.7367	1	0.9911	0.9955	0.0089		20429	99.0881	0	0	0	188	0.9119	0.7527	0	0.7527	1	0.9909	0.9954	0.0091
Escherichia coli	2016C-3878	300	832577	1 (1549674791)	bwa-mem	snver	bwa-mem/snver	20617		20510	99.481	0	0	0	107	0.519	0.4284	0	0.4284	1	0.9948	0.9974	0.0052		20517	99.515	0	0	0	100	0.485	0.4004	0	0.4004	1	0.9951	0.9975	0.0049
Escherichia coli	2016C-3878	300	832577	1 (1549674791)	bwa-mem	strelka	bwa-mem/strelka	20617		20470	99.287	0	0	0	147	0.713	0.5885	0	0.5885	1	0.9929	0.9964	0.0071		20471	99.2918	0	0	0	146	0.7082	0.5845	0	0.5845	1	0.9929	0.9964	0.0071
Escherichia coli	2016C-3878	300	832577	1 (1549674791)	bwa-mem	snvsniffer	bwa-mem/snvsniffer	20617		20164	97.8028	128	128	0.6208	453	2.1972	2.3261	0.5125	1.8136	0.9937	0.978	0.9858	0.022		20156	97.764	142	142	0.6888	461	2.236	2.4142	0.5685	1.8457	0.993	0.9776	0.9852	0.0224
Escherichia coli	2016C-3878	300	832577	1 (1549674791)	bwa-mem	varscan	bwa-mem/varscan	20617		20497	99.418	0	0	0	120	0.582	0.4804	0	0.4804	1	0.9942	0.9971	0.0058		20500	99.4325	0	0	0	117	0.5675	0.4684	0	0.4684	1	0.9943	0.9971	0.0057
Escherichia coli	2016C-3878	300	832577	1 (1549674791)	minimap2	16GT	minimap2/16GT	20617		20469	99.2821	0	0	0	148	0.7179	0.5925	0	0.5925	1	0.9928	0.9964	0.0072		20463	99.253	0	0	0	154	0.747	0.6166	0	0.6166	1	0.9925	0.9962	0.0075
Escherichia coli	2016C-3878	300	832577	1 (1549674791)	minimap2	freebayes	minimap2/freebayes	20617		20509	99.4762	0	0	0	108	0.5238	0.4324	0	0.4324	1	0.9948	0.9974	0.0052		20520	99.5295	0	0	0	97	0.4705	0.3884	0	0.3884	1	0.9953	0.9976	0.0047
Escherichia coli	2016C-3878	300	832577	1 (1549674791)	minimap2	gatk	minimap2/gatk	20617		20468	99.2773	1	0	0.0049	149	0.7227	0.6005	0.004	0.5965	1	0.9928	0.9964	0.0072		20469	99.2821	0	0	0	148	0.7179	0.5925	0	0.5925	1	0.9928	0.9964	0.0072
Escherichia coli	2016C-3878	300	832577	1 (1549674791)	minimap2	lofreq	minimap2/lofreq	20617		20485	99.3598	0	0	0	132	0.6402	0.5285	0	0.5285	1	0.9936	0.9968	0.0064		20480	99.3355	0	0	0	137	0.6645	0.5485	0	0.5485	1	0.9934	0.9967	0.0066
Escherichia coli	2016C-3878	300	832577	1 (1549674791)	minimap2	mpileup	minimap2/mpileup	20617		20483	99.3501	0	0	0	134	0.6499	0.5365	0	0.5365	1	0.9935	0.9967	0.0065		20479	99.3306	0	0	0	138	0.6694	0.5525	0	0.5525	1	0.9933	0.9966	0.0067
Escherichia coli	2016C-3878	300	832577	1 (1549674791)	minimap2	platypus	minimap2/platypus	20617		20418	99.0348	0	0	0	199	0.9652	0.7967	0	0.7967	1	0.9903	0.9951	0.0097		20425	99.0687	0	0	0	192	0.9313	0.7687	0	0.7687	1	0.9907	0.9953	0.0093
Escherichia coli	2016C-3878	300	832577	1 (1549674791)	minimap2	snver	minimap2/snver	20617		20490	99.384	0	0	0	127	0.616	0.5085	0	0.5085	1	0.9938	0.9969	0.0062		20493	99.3986	0	0	0	124	0.6014	0.4965	0	0.4965	1	0.994	0.997	0.006
Escherichia coli	2016C-3878	300	832577	1 (1549674791)	minimap2	strelka	minimap2/strelka	20617		20455	99.2142	0	0	0	162	0.7858	0.6486	0	0.6486	1	0.9921	0.996	0.0079		20455	99.2142	0	0	0	162	0.7858	0.6486	0	0.6486	1	0.9921	0.996	0.0079
Escherichia coli	2016C-3878	300	832577	1 (1549674791)	minimap2	snvsniffer	minimap2/snvsniffer	20617		20154	97.7543	122	122	0.5917	463	2.2457	2.3421	0.4884	1.8537	0.994	0.9775	0.9857	0.0225		20144	97.7058	132	132	0.6402	473	2.2942	2.4222	0.5285	1.8937	0.9935	0.9771	0.9852	0.0229
Escherichia coli	2016C-3878	300	832577	1 (1549674791)	minimap2	varscan	minimap2/varscan	20617		20498	99.4228	0	0	0	119	0.5772	0.4764	0	0.4764	1	0.9942	0.9971	0.0058		20500	99.4325	0	0	0	117	0.5675	0.4684	0	0.4684	1	0.9943	0.9971	0.0057
Escherichia coli	2016C-3878	300	832577	1 (1549674791)	novoalign	16GT	novoalign/16GT	20617		20506	99.4616	0	0	0	111	0.5384	0.4444	0	0.4444	1	0.9946	0.9973	0.0054		20506	99.4616	0	0	0	111	0.5384	0.4444	0	0.4444	1	0.9946	0.9973	0.0054
Escherichia coli	2016C-3878	300	832577	1 (1549674791)	novoalign	freebayes	novoalign/freebayes	20617		20516	99.5101	0	0	0	101	0.4899	0.4044	0	0.4044	1	0.9951	0.9975	0.0049		20521	99.5344	0	0	0	96	0.4656	0.3843	0	0.3843	1	0.9953	0.9976	0.0047
Escherichia coli	2016C-3878	300	832577	1 (1549674791)	novoalign	gatk	novoalign/gatk	20617		20486	99.3646	1	0	0.0049	131	0.6354	0.5285	0.004	0.5245	1	0.9936	0.9968	0.0064		20487	99.3695	0	0	0	130	0.6305	0.5205	0	0.5205	1	0.9937	0.9968	0.0063
Escherichia coli	2016C-3878	300	832577	1 (1549674791)	novoalign	lofreq	novoalign/lofreq	20617		20511	99.4859	0	0	0	106	0.5141	0.4244	0	0.4244	1	0.9949	0.9974	0.0051		20512	99.4907	0	0	0	105	0.5093	0.4204	0	0.4204	1	0.9949	0.9974	0.0051
Escherichia coli	2016C-3878	300	832577	1 (1549674791)	novoalign	mpileup	novoalign/mpileup	20617		20514	99.5004	0	0	0	103	0.4996	0.4124	0	0.4124	1	0.995	0.9975	0.005		20516	99.5101	0	0	0	101	0.4899	0.4044	0	0.4044	1	0.9951	0.9975	0.0049
Escherichia coli	2016C-3878	300	832577	1 (1549674791)	novoalign	platypus	novoalign/platypus	20617		20506	99.4616	0	0	0	111	0.5384	0.4444	0	0.4444	1	0.9946	0.9973	0.0054		20506	99.4616	0	0	0	111	0.5384	0.4444	0	0.4444	1	0.9946	0.9973	0.0054
Escherichia coli	2016C-3878	300	832577	1 (1549674791)	novoalign	snver	novoalign/snver	20617		20513	99.4956	0	0	0	104	0.5044	0.4164	0	0.4164	1	0.995	0.9975	0.005		20513	99.4956	0	0	0	104	0.5044	0.4164	0	0.4164	1	0.995	0.9975	0.005
Escherichia coli	2016C-3878	300	832577	1 (1549674791)	novoalign	strelka	novoalign/strelka	20617		20490	99.384	0	0	0	127	0.616	0.5085	0	0.5085	1	0.9938	0.9969	0.0062		20486	99.3646	0	0	0	131	0.6354	0.5245	0	0.5245	1	0.9936	0.9968	0.0064
Escherichia coli	2016C-3878	300	832577	1 (1549674791)	novoalign	snvsniffer	novoalign/snvsniffer	20617		20141	97.6912	0	0	0	476	2.3088	1.9057	0	1.9057	1	0.9769	0.9883	0.0231		20141	97.6912	0	0	0	476	2.3088	1.9057	0	1.9057	1	0.9769	0.9883	0.0231
Escherichia coli	2016C-3878	300	832577	1 (1549674791)	novoalign	varscan	novoalign/varscan	20617		20497	99.418	0	0	0	120	0.582	0.4804	0	0.4804	1	0.9942	0.9971	0.0058		20496	99.4131	0	0	0	121	0.5869	0.4844	0	0.4844	1	0.9941	0.997	0.0059
Escherichia coli	2016C-3878	300	832577	1 (1549674791)	snippy	snippy	snippy/snippy	20617		20416	99.0251	0	0	0	201	0.9749	0.8047	0	0.8047	1	0.9903	0.9951	0.0097		20411	99.0008	0	0	0	206	0.9992	0.8247	0	0.8247	1	0.99	0.995	0.01
Escherichia coli	2016C-3878	300	832577	1 (1549674791)	stampy	16GT	stampy/16GT	20617		20456	99.2191	0	0	0	161	0.7809	0.6446	0	0.6446	1	0.9922	0.9961	0.0078		20471	99.2918	0	0	0	146	0.7082	0.5845	0	0.5845	1	0.9929	0.9964	0.0071
Escherichia coli	2016C-3878	300	832577	1 (1549674791)	stampy	freebayes	stampy/freebayes	20617		20492	99.3937	6	0	0.0291	125	0.6063	0.5245	0.024	0.5005	0.9997	0.9939	0.9968	0.0061		20507	99.4665	6	0	0.0291	110	0.5335	0.4644	0.024	0.4404	0.9997	0.9947	0.9972	0.0053
Escherichia coli	2016C-3878	300	832577	1 (1549674791)	stampy	gatk	stampy/gatk	20617		20480	99.3355	1	0	0.0049	137	0.6645	0.5525	0.004	0.5485	1	0.9934	0.9967	0.0066		20479	99.3306	0	0	0	138	0.6694	0.5525	0	0.5525	1	0.9933	0.9966	0.0067
Escherichia coli	2016C-3878	300	832577	1 (1549674791)	stampy	lofreq	stampy/lofreq	20617		20456	99.2191	0	0	0	161	0.7809	0.6446	0	0.6446	1	0.9922	0.9961	0.0078		20495	99.4083	0	0	0	122	0.5917	0.4884	0	0.4884	1	0.9941	0.997	0.0059
Escherichia coli	2016C-3878	300	832577	1 (1549674791)	stampy	mpileup	stampy/mpileup	20617		20485	99.3598	0	0	0	132	0.6402	0.5285	0	0.5285	1	0.9936	0.9968	0.0064		20496	99.4131	0	0	0	121	0.5869	0.4844	0	0.4844	1	0.9941	0.997	0.0059
Escherichia coli	2016C-3878	300	832577	1 (1549674791)	stampy	platypus	stampy/platypus	20617		20458	99.2288	0	0	0	159	0.7712	0.6366	0	0.6366	1	0.9923	0.9961	0.0077		20472	99.2967	0	0	0	145	0.7033	0.5805	0	0.5805	1	0.993	0.9965	0.007
Escherichia coli	2016C-3878	300	832577	1 (1549674791)	stampy	snver	stampy/snver	20617		20479	99.3306	0	0	0	138	0.6694	0.5525	0	0.5525	1	0.9933	0.9966	0.0067		20510	99.481	0	0	0	107	0.519	0.4284	0	0.4284	1	0.9948	0.9974	0.0052
Escherichia coli	2016C-3878	300	832577	1 (1549674791)	stampy	strelka	stampy/strelka	20617		20458	99.2288	0	0	0	159	0.7712	0.6366	0	0.6366	1	0.9923	0.9961	0.0077		20470	99.287	0	0	0	147	0.713	0.5885	0	0.5885	1	0.9929	0.9964	0.0071
Escherichia coli	2016C-3878	300	832577	1 (1549674791)	stampy	snvsniffer	stampy/snvsniffer	20617		20121	97.5942	107	107	0.519	496	2.4058	2.4142	0.4284	1.9858	0.9947	0.9759	0.9852	0.0241		20160	97.7834	104	104	0.5044	457	2.2166	2.246	0.4164	1.8297	0.9949	0.9778	0.9863	0.0222
Escherichia coli	2016C-3878	300	832577	1 (1549674791)	stampy	varscan	stampy/varscan	20617		20475	99.3112	0	0	0	142	0.6888	0.5685	0	0.5685	1	0.9931	0.9965	0.0069		20490	99.384	0	0	0	127	0.616	0.5085	0	0.5085	1	0.9938	0.9969	0.0062
[truncated: 5,494 more rows]
