# Supplementary material for: Genomic diversity affects the accuracy of bacterial single-nucleotide polymorphism–calling pipelines
Source: Gigascience. 2020 Feb 6;9(2):giaa007. doi: 10.1093/gigascience/giaa007 (PMC7002876; doi:10.1093/gigascience/giaa007)
Supplement: giaa007_Supplement_Files [file giaa007_supplement_files.zip › Supplementary Table 14.xlsx]

## Sheet: Supplementary Text 14
Supplementary Table 14. Summary statistics of SNP calling pipelines after aligning both simulated error-free and error-containing reads to a reference genome differing from their origin.
Species	Strain	Read length	Number of reads sequenced to obtain 50-fold coverage	Replicate number (dwgsim seed)	Aligner	Caller	Aligner/caller	Total number of true SNPs		Using ERROR-FREE simulated reads															Using ERROR-CONTAINING simulated reads (non-uniform per-base error rate increasing across the read from 0.01 to 0.1%, plus 1% probability of generating a random read)
										No. of true positives	No. of true positives as a % of no. of true SNPs	No. of false positives	No. of false positives (that are also heterozygous calls)	No. of false positives as a % of no. of true SNPs	No. of false negatives	No. of false negatives as a % of no. of true SNPs	Total number of errors (=FP+FN) per million sequenced bases	Total number of FPs per million sequenced bases	Total number of FNs per million sequenced bases	Precision (positive predictive value)	Recall (sensitivity)	F-score (=2 . precision. recall/(precision + recall))	Miss rate		No. of true positives	No. of true positives as a % of no. of true SNPs	No. of false positives	No. of false positives (that are also heterozygous calls)	No. of false positives as a % of no. of true SNPs	No. of false negatives	No. of false negatives as a % of no. of true SNPs	Total number of errors (=FP+FN) per million sequenced bases	Total number of FPs per million sequenced bases	Total number of FNs per million sequenced bases	Precision (positive predictive value)	Recall (sensitivity)	F-score (=2 . precision. recall/(precision + recall))	Miss rate
Escherichia coli	09-00049	150	1762187	1 (1549581048)	bwa-mem	16GT	bwa-mem/16GT	17049		16997	99.695	473	41	2.7744	52	0.305	1.9862	1.7894	0.1967	0.9729	0.9969	0.9848	0.0031		16991	99.6598	447	35	2.6219	58	0.3402	1.9105	1.6911	0.2194	0.9744	0.9966	0.9854	0.0034
Escherichia coli	09-00049	150	1762187	1 (1549581048)	bwa-mem	freebayes	bwa-mem/freebayes	17049		17015	99.8006	674	0	3.9533	34	0.1994	2.6785	2.5499	0.1286	0.9619	0.998	0.9796	0.002		17014	99.7947	657	0	3.8536	35	0.2053	2.618	2.4855	0.1324	0.9628	0.9979	0.98	0.0021
Escherichia coli	09-00049	150	1762187	1 (1549581048)	bwa-mem	gatk	bwa-mem/gatk	17049		16863	98.909	1491	1182	8.7454	186	1.091	6.3444	5.6407	0.7037	0.9188	0.9891	0.9527	0.0109		16838	98.7624	1413	1114	8.2879	211	1.2376	6.1439	5.3456	0.7983	0.9226	0.9876	0.954	0.0124
Escherichia coli	09-00049	150	1762187	1 (1549581048)	bwa-mem	lofreq	bwa-mem/lofreq	17049		17000	99.7126	376	0	2.2054	49	0.2874	1.6079	1.4225	0.1854	0.9784	0.9971	0.9877	0.0029		16997	99.695	395	0	2.3169	52	0.305	1.6911	1.4944	0.1967	0.9773	0.9969	0.987	0.0031
Escherichia coli	09-00049	150	1762187	1 (1549581048)	bwa-mem	mpileup	bwa-mem/mpileup	17049		16986	99.6305	361	0	2.1174	63	0.3695	1.6041	1.3657	0.2383	0.9792	0.9963	0.9877	0.0037		16987	99.6363	379	0	2.223	62	0.3637	1.6684	1.4338	0.2346	0.9782	0.9964	0.9872	0.0036
Escherichia coli	09-00049	150	1762187	1 (1549581048)	bwa-mem	platypus	bwa-mem/platypus	17049		16824	98.6803	663	215	3.8888	225	1.3197	3.3595	2.5082	0.8512	0.9621	0.9868	0.9743	0.0132		16819	98.6509	570	174	3.3433	230	1.3491	3.0265	2.1564	0.8701	0.9672	0.9865	0.9768	0.0135
Escherichia coli	09-00049	150	1762187	1 (1549581048)	bwa-mem	snver	bwa-mem/snver	17049		17007	99.7537	430	0	2.5221	42	0.2463	1.7857	1.6268	0.1589	0.9753	0.9975	0.9863	0.0025		17007	99.7537	439	0	2.5749	42	0.2463	1.8197	1.6608	0.1589	0.9748	0.9975	0.986	0.0025
Escherichia coli	09-00049	150	1762187	1 (1549581048)	bwa-mem	strelka	bwa-mem/strelka	17049		16978	99.5836	480	1	2.8154	71	0.4164	2.0845	1.8159	0.2686	0.9725	0.9958	0.984	0.0042		16974	99.5601	483	0	2.833	75	0.4399	2.111	1.8273	0.2837	0.9723	0.9956	0.9838	0.0044
Escherichia coli	09-00049	150	1762187	1 (1549581048)	bwa-mem	snvsniffer	bwa-mem/snvsniffer	17049		16244	95.2783	1377	1055	8.0767	805	4.7217	8.2549	5.2094	3.0455	0.9219	0.9528	0.9371	0.0472		16250	95.3135	1434	1084	8.4111	799	4.6865	8.4478	5.4251	3.0228	0.9189	0.9531	0.9357	0.0469
Escherichia coli	09-00049	150	1762187	1 (1549581048)	bwa-mem	varscan	bwa-mem/varscan	17049		16946	99.3959	392	15	2.2993	103	0.6041	1.8727	1.483	0.3897	0.9774	0.994	0.9856	0.006		16941	99.3665	401	21	2.352	108	0.6335	1.9256	1.5171	0.4086	0.9769	0.9937	0.9852	0.0063
Escherichia coli	09-00049	150	1762187	1 (1549581048)	minimap2	16GT	minimap2/16GT	17049		16994	99.6774	458	44	2.6864	55	0.3226	1.9408	1.7327	0.2081	0.9738	0.9968	0.9852	0.0032		16980	99.5953	431	44	2.528	69	0.4047	1.8916	1.6306	0.261	0.9752	0.996	0.9855	0.004
Escherichia coli	09-00049	150	1762187	1 (1549581048)	minimap2	freebayes	minimap2/freebayes	17049		17006	99.7478	601	0	3.5251	43	0.2522	2.4364	2.2737	0.1627	0.9659	0.9975	0.9814	0.0025		17005	99.7419	575	0	3.3726	44	0.2581	2.3418	2.1753	0.1665	0.9673	0.9974	0.9821	0.0026
Escherichia coli	09-00049	150	1762187	1 (1549581048)	minimap2	gatk	minimap2/gatk	17049		16854	98.8562	1168	882	6.8508	195	1.1438	5.1565	4.4188	0.7377	0.9352	0.9886	0.9612	0.0114		16828	98.7037	1136	839	6.6631	221	1.2963	5.1338	4.2977	0.8361	0.9368	0.987	0.9612	0.013
Escherichia coli	09-00049	150	1762187	1 (1549581048)	minimap2	lofreq	minimap2/lofreq	17049		16963	99.4956	414	0	2.4283	86	0.5044	1.8916	1.5662	0.3254	0.9762	0.995	0.9855	0.005		16965	99.5073	393	0	2.3051	84	0.4927	1.8046	1.4868	0.3178	0.9774	0.9951	0.9862	0.0049
Escherichia coli	09-00049	150	1762187	1 (1549581048)	minimap2	mpileup	minimap2/mpileup	17049		16945	99.39	384	0	2.2523	104	0.61	1.8462	1.4527	0.3935	0.9778	0.9939	0.9858	0.0061		16955	99.4486	371	0	2.1761	94	0.5514	1.7592	1.4036	0.3556	0.9786	0.9945	0.9865	0.0055
Escherichia coli	09-00049	150	1762187	1 (1549581048)	minimap2	platypus	minimap2/platypus	17049		16730	98.1289	505	98	2.9621	319	1.8711	3.1173	1.9105	1.2068	0.9707	0.9813	0.976	0.0187		16720	98.0703	441	104	2.5867	329	1.9297	2.913	1.6684	1.2447	0.9743	0.9807	0.9775	0.0193
Escherichia coli	09-00049	150	1762187	1 (1549581048)	minimap2	snver	minimap2/snver	17049		16944	99.3841	423	0	2.4811	105	0.6159	1.9975	1.6003	0.3972	0.9756	0.9938	0.9846	0.0062		16938	99.3489	407	0	2.3872	111	0.6511	1.9597	1.5398	0.4199	0.9765	0.9935	0.9849	0.0065
Escherichia coli	09-00049	150	1762187	1 (1549581048)	minimap2	strelka	minimap2/strelka	17049		16925	99.2727	372	1	2.1819	124	0.7273	1.8765	1.4073	0.4691	0.9785	0.9927	0.9855	0.0073		16901	99.1319	381	0	2.2347	148	0.8681	2.0013	1.4414	0.5599	0.978	0.9913	0.9846	0.0087
Escherichia coli	09-00049	150	1762187	1 (1549581048)	minimap2	snvsniffer	minimap2/snvsniffer	17049		16220	95.1375	1301	967	7.6309	829	4.8625	8.0582	4.9219	3.1363	0.9257	0.9514	0.9384	0.0486		16230	95.1962	1343	980	7.8773	819	4.8038	8.1792	5.0808	3.0984	0.9236	0.952	0.9376	0.048
Escherichia coli	09-00049	150	1762187	1 (1549581048)	minimap2	varscan	minimap2/varscan	17049		16894	99.0909	429	14	2.5163	155	0.9091	2.2094	1.623	0.5864	0.9752	0.9909	0.983	0.0091		16900	99.126	418	26	2.4518	149	0.874	2.1451	1.5814	0.5637	0.9759	0.9913	0.9835	0.0087
Escherichia coli	09-00049	150	1762187	1 (1549581048)	novoalign	16GT	novoalign/16GT	17049		16989	99.6481	361	14	2.1174	60	0.3519	1.5927	1.3657	0.227	0.9792	0.9965	0.9878	0.0035		16979	99.5894	361	27	2.1174	70	0.4106	1.6306	1.3657	0.2648	0.9792	0.9959	0.9875	0.0041
Escherichia coli	09-00049	150	1762187	1 (1549581048)	novoalign	freebayes	novoalign/freebayes	17049		16998	99.7009	517	0	3.0324	51	0.2991	2.1488	1.9559	0.1929	0.9705	0.997	0.9836	0.003		16994	99.6774	523	0	3.0676	55	0.3226	2.1867	1.9786	0.2081	0.9701	0.9968	0.9833	0.0032
Escherichia coli	09-00049	150	1762187	1 (1549581048)	novoalign	gatk	novoalign/gatk	17049		16862	98.9032	1484	1170	8.7043	187	1.0968	6.3217	5.6142	0.7075	0.9191	0.989	0.9528	0.011		16831	98.7213	1371	1105	8.0415	218	1.2787	6.0115	5.1867	0.8247	0.9247	0.9872	0.9549	0.0128
Escherichia coli	09-00049	150	1762187	1 (1549581048)	novoalign	lofreq	novoalign/lofreq	17049		16981	99.6011	340	0	1.9943	68	0.3989	1.5435	1.2863	0.2573	0.9804	0.996	0.9881	0.004		16973	99.5542	360	0	2.1116	76	0.4458	1.6495	1.3619	0.2875	0.9792	0.9955	0.9873	0.0045
Escherichia coli	09-00049	150	1762187	1 (1549581048)	novoalign	mpileup	novoalign/mpileup	17049		16972	99.5484	317	0	1.8593	77	0.4516	1.4906	1.1993	0.2913	0.9817	0.9955	0.9886	0.0045		16961	99.4838	353	0	2.0705	88	0.5162	1.6684	1.3355	0.3329	0.9796	0.9948	0.9871	0.0052
Escherichia coli	09-00049	150	1762187	1 (1549581048)	novoalign	platypus	novoalign/platypus	17049		16819	98.6509	639	172	3.748	230	1.3491	3.2876	2.4175	0.8701	0.9634	0.9865	0.9748	0.0135		16836	98.7507	549	142	3.2201	213	1.2493	2.8828	2.077	0.8058	0.9684	0.9875	0.9779	0.0125
Escherichia coli	09-00049	150	1762187	1 (1549581048)	novoalign	snver	novoalign/snver	17049		16974	99.5601	357	0	2.094	75	0.4399	1.6343	1.3506	0.2837	0.9794	0.9956	0.9874	0.0044		16958	99.4662	364	0	2.135	91	0.5338	1.7213	1.3771	0.3443	0.979	0.9947	0.9868	0.0053
Escherichia coli	09-00049	150	1762187	1 (1549581048)	novoalign	strelka	novoalign/strelka	17049		16987	99.6363	376	1	2.2054	62	0.3637	1.657	1.4225	0.2346	0.9783	0.9964	0.9873	0.0036		16975	99.566	398	2	2.3344	74	0.434	1.7857	1.5057	0.28	0.9771	0.9957	0.9863	0.0043
Escherichia coli	09-00049	150	1762187	1 (1549581048)	novoalign	snvsniffer	novoalign/snvsniffer	17049		16229	95.1903	982	711	5.7599	820	4.8097	6.8173	3.7151	3.1022	0.9429	0.9519	0.9474	0.0481		16235	95.2255	1010	717	5.9241	814	4.7745	6.9005	3.821	3.0795	0.9414	0.9523	0.9468	0.0477
Escherichia coli	09-00049	150	1762187	1 (1549581048)	novoalign	varscan	novoalign/varscan	17049		16908	99.173	343	9	2.0118	141	0.827	1.8311	1.2976	0.5334	0.9801	0.9917	0.9859	0.0083		16907	99.1671	352	21	2.0646	142	0.8329	1.8689	1.3317	0.5372	0.9796	0.9917	0.9856	0.0083
Escherichia coli	09-00049	150	1762187	1 (1549581048)	snippy	snippy	snippy/snippy	17049		16995	99.6833	309	0	1.8124	54	0.3167	1.3733	1.169	0.2043	0.9821	0.9968	0.9894	0.0032		16992	99.6657	322	0	1.8887	57	0.3343	1.4338	1.2182	0.2156	0.9814	0.9967	0.989	0.0033
Escherichia coli	09-00049	150	1762187	1 (1549581048)	stampy	16GT	stampy/16GT	17049		16936	99.3372	1552	476	9.1032	113	0.6628	6.299	5.8715	0.4275	0.9161	0.9934	0.9532	0.0066		16947	99.4017	3128	582	18.3471	102	0.5983	12.2197	11.8338	0.3859	0.8442	0.994	0.913	0.006
Escherichia coli	09-00049	150	1762187	1 (1549581048)	stampy	freebayes	stampy/freebayes	17049		17020	99.8299	8324	0	48.824	29	0.1701	31.6009	31.4912	0.1097	0.6716	0.9983	0.803	0.0017		17027	99.871	8641	0	50.6833	22	0.129	32.7737	32.6905	0.0832	0.6634	0.9987	0.7972	0.0013
Escherichia coli	09-00049	150	1762187	1 (1549581048)	stampy	gatk	stampy/gatk	17049		16864	98.9149	1633	1221	9.5783	185	1.0851	6.8778	6.1779	0.6999	0.9117	0.9891	0.9488	0.0109		16850	98.8328	1562	1145	9.1618	199	1.1672	6.6622	5.9093	0.7529	0.9152	0.9883	0.9503	0.0117
Escherichia coli	09-00049	150	1762187	1 (1549581048)	stampy	lofreq	stampy/lofreq	17049		16953	99.4369	1388	0	8.1412	96	0.5631	5.6142	5.2511	0.3632	0.9243	0.9944	0.9581	0.0056		16999	99.7067	2307	0	13.5316	50	0.2933	8.917	8.7278	0.1892	0.8805	0.9971	0.9352	0.0029
Escherichia coli	09-00049	150	1762187	1 (1549581048)	stampy	mpileup	stampy/mpileup	17049		16989	99.6481	1846	0	10.8276	60	0.3519	7.2107	6.9837	0.227	0.902	0.9965	0.9469	0.0035		16987	99.6363	2442	0	14.3234	62	0.3637	9.4731	9.2385	0.2346	0.8743	0.9964	0.9314	0.0036
Escherichia coli	09-00049	150	1762187	1 (1549581048)	stampy	platypus	stampy/platypus	17049		16734	98.1524	799	243	4.6865	315	1.8476	4.2145	3.0228	1.1917	0.9544	0.9815	0.9678	0.0185		16831	98.7213	1727	353	10.1296	218	1.2787	7.3583	6.5336	0.8247	0.9069	0.9872	0.9453	0.0128
Escherichia coli	09-00049	150	1762187	1 (1549581048)	stampy	snver	stampy/snver	17049		16963	99.4956	1721	0	10.0944	86	0.5044	6.8362	6.5109	0.3254	0.9079	0.995	0.9495	0.005		16992	99.6657	2604	0	15.2736	57	0.3343	10.067	9.8514	0.2156	0.8671	0.9967	0.9274	0.0033
Escherichia coli	09-00049	150	1762187	1 (1549581048)	stampy	strelka	stampy/strelka	17049		16933	99.3196	458	19	2.6864	116	0.6804	2.1715	1.7327	0.4388	0.9737	0.9932	0.9834	0.0068		16941	99.3665	638	4	3.7422	108	0.6335	2.8223	2.4137	0.4086	0.9637	0.9937	0.9785	0.0063
Escherichia coli	09-00049	150	1762187	1 (1549581048)	stampy	snvsniffer	stampy/snvsniffer	17049		16193	94.9792	2560	1839	15.0155	856	5.0208	12.9233	9.6849	3.2384	0.8635	0.9498	0.9046	0.0502		16283	95.5071	2899	2060	17.0039	766	4.4929	13.8654	10.9674	2.8979	0.8489	0.9551	0.8989	0.0449
Escherichia coli	09-00049	150	1762187	1 (1549581048)	stampy	varscan	stampy/varscan	17049		16924	99.2668	2411	623	14.1416	125	0.7332	9.5941	9.1212	0.4729	0.8753	0.9927	0.9303	0.0073		16939	99.3548	3149	722	18.4703	110	0.6452	12.3294	11.9132	0.4161	0.8432	0.9935	0.9122	0.0065
Escherichia coli	09-00049	150	1762187	2 (1549584392)	bwa-mem	16GT	bwa-mem/16GT	17049		16999	99.7067	453	36	2.657	50	0.2933	1.9029	1.7138	0.1892	0.974	0.9971	0.9854	0.0029		16994	99.6774	443	40	2.5984	55	0.3226	1.884	1.6759	0.2081	0.9746	0.9968	0.9856	0.0032
Escherichia coli	09-00049	150	1762187	2 (1549584392)	bwa-mem	freebayes	bwa-mem/freebayes	17049		17015	99.8006	696	0	4.0824	34	0.1994	2.7617	2.6331	0.1286	0.9607	0.998	0.979	0.002		17015	99.8006	635	0	3.7246	34	0.1994	2.5309	2.4023	0.1286	0.964	0.998	0.9807	0.002
Escherichia coli	09-00049	150	1762187	2 (1549584392)	bwa-mem	gatk	bwa-mem/gatk	17049		16860	98.8914	1485	1148	8.7102	189	1.1086	6.333	5.618	0.715	0.9191	0.9889	0.9527	0.0111		16838	98.7624	1444	1163	8.4697	211	1.2376	6.2612	5.4629	0.7983	0.921	0.9876	0.9531	0.0124
Escherichia coli	09-00049	150	1762187	2 (1549584392)	bwa-mem	lofreq	bwa-mem/lofreq	17049		16996	99.6891	408	0	2.3931	53	0.3109	1.744	1.5435	0.2005	0.9766	0.9969	0.9866	0.0031		16996	99.6891	387	0	2.2699	53	0.3109	1.6646	1.4641	0.2005	0.9777	0.9969	0.9872	0.0031
Escherichia coli	09-00049	150	1762187	2 (1549584392)	bwa-mem	mpileup	bwa-mem/mpileup	17049		16995	99.6833	379	0	2.223	54	0.3167	1.6381	1.4338	0.2043	0.9782	0.9968	0.9874	0.0032		16988	99.6422	378	0	2.2171	61	0.3578	1.6608	1.43	0.2308	0.9782	0.9964	0.9872	0.0036
Escherichia coli	09-00049	150	1762187	2 (1549584392)	bwa-mem	platypus	bwa-mem/platypus	17049		16828	98.7037	650	212	3.8125	221	1.2963	3.2951	2.4591	0.8361	0.9628	0.987	0.9747	0.013		16830	98.7155	587	165	3.443	219	1.2845	3.0492	2.2207	0.8285	0.9663	0.9872	0.9766	0.0128
Escherichia coli	09-00049	150	1762187	2 (1549584392)	bwa-mem	snver	bwa-mem/snver	17049		17008	99.7595	429	0	2.5163	41	0.2405	1.7781	1.623	0.1551	0.9754	0.9976	0.9864	0.0024		17005	99.7419	421	0	2.4694	44	0.2581	1.7592	1.5927	0.1665	0.9758	0.9974	0.9865	0.0026
Escherichia coli	09-00049	150	1762187	2 (1549584392)	bwa-mem	strelka	bwa-mem/strelka	17049		16974	99.5601	458	4	2.6864	75	0.4399	2.0164	1.7327	0.2837	0.9737	0.9956	0.9845	0.0044		16977	99.5777	450	0	2.6395	72	0.4223	1.9748	1.7024	0.2724	0.9742	0.9958	0.9849	0.0042
Escherichia coli	09-00049	150	1762187	2 (1549584392)	bwa-mem	snvsniffer	bwa-mem/snvsniffer	17049		16252	95.3252	1393	1074	8.1706	797	4.6748	8.2852	5.27	3.0152	0.9211	0.9533	0.9369	0.0467		16253	95.3311	1441	1099	8.4521	796	4.6689	8.463	5.4516	3.0114	0.9186	0.9533	0.9356	0.0467
Escherichia coli	09-00049	150	1762187	2 (1549584392)	bwa-mem	varscan	bwa-mem/varscan	17049		16942	99.3724	380	13	2.2289	107	0.6276	1.8424	1.4376	0.4048	0.9781	0.9937	0.9858	0.0063		16947	99.4017	390	13	2.2875	102	0.5983	1.8613	1.4754	0.3859	0.9775	0.994	0.9857	0.006
Escherichia coli	09-00049	150	1762187	2 (1549584392)	minimap2	16GT	minimap2/16GT	17049		16991	99.6598	450	39	2.6395	58	0.3402	1.9219	1.7024	0.2194	0.9742	0.9966	0.9853	0.0034		16980	99.5953	408	31	2.3931	69	0.4047	1.8046	1.5435	0.261	0.9765	0.996	0.9862	0.004
Escherichia coli	09-00049	150	1762187	2 (1549584392)	minimap2	freebayes	minimap2/freebayes	17049		17007	99.7537	607	0	3.5603	42	0.2463	2.4553	2.2964	0.1589	0.9655	0.9975	0.9812	0.0025		17007	99.7537	585	0	3.4313	42	0.2463	2.3721	2.2132	0.1589	0.9667	0.9975	0.9819	0.0025
Escherichia coli	09-00049	150	1762187	2 (1549584392)	minimap2	gatk	minimap2/gatk	17049		16851	98.8386	1208	897	7.0855	198	1.1614	5.3191	4.5701	0.7491	0.9331	0.9884	0.96	0.0116		16814	98.6216	1143	869	6.7042	235	1.3784	5.2132	4.3242	0.889	0.9363	0.9862	0.9606	0.0138
Escherichia coli	09-00049	150	1762187	2 (1549584392)	minimap2	lofreq	minimap2/lofreq	17049		16956	99.4545	398	0	2.3344	93	0.5455	1.8575	1.5057	0.3518	0.9771	0.9945	0.9857	0.0055		16960	99.478	389	0	2.2817	89	0.522	1.8084	1.4717	0.3367	0.9776	0.9948	0.9861	0.0052
Escherichia coli	09-00049	150	1762187	2 (1549584392)	minimap2	mpileup	minimap2/mpileup	17049		16953	99.4369	368	0	2.1585	96	0.5631	1.7554	1.3922	0.3632	0.9788	0.9944	0.9865	0.0056		16952	99.4311	371	0	2.1761	97	0.5689	1.7705	1.4036	0.367	0.9786	0.9943	0.9864	0.0057
Escherichia coli	09-00049	150	1762187	2 (1549584392)	minimap2	platypus	minimap2/platypus	17049		16737	98.17	522	126	3.0618	312	1.83	3.1552	1.9748	1.1804	0.9698	0.9817	0.9757	0.0183		16695	97.9236	440	87	2.5808	354	2.0764	3.0038	1.6646	1.3392	0.9743	0.9792	0.9767	0.0208
Escherichia coli	09-00049	150	1762187	2 (1549584392)	minimap2	snver	minimap2/snver	17049		16944	99.3841	406	0	2.3814	105	0.6159	1.9332	1.536	0.3972	0.9766	0.9938	0.9851	0.0062		16935	99.3313	406	0	2.3814	114	0.6687	1.9673	1.536	0.4313	0.9766	0.9933	0.9849	0.0067
Escherichia coli	09-00049	150	1762187	2 (1549584392)	minimap2	strelka	minimap2/strelka	17049		16910	99.1847	369	0	2.1643	139	0.8153	1.9219	1.396	0.5259	0.9786	0.9918	0.9852	0.0082		16912	99.1964	376	0	2.2054	137	0.8036	1.9408	1.4225	0.5183	0.9783	0.992	0.9851	0.008
Escherichia coli	09-00049	150	1762187	2 (1549584392)	minimap2	snvsniffer	minimap2/snvsniffer	17049		16231	95.2021	1299	956	7.6192	818	4.7979	8.009	4.9143	3.0946	0.9259	0.952	0.9388	0.048		16240	95.2549	1356	988	7.9535	809	4.7451	8.1906	5.13	3.0606	0.9229	0.9525	0.9375	0.0475
Escherichia coli	09-00049	150	1762187	2 (1549584392)	minimap2	varscan	minimap2/varscan	17049		16897	99.1085	413	17	2.4224	152	0.8915	2.1375	1.5625	0.575	0.9761	0.9911	0.9835	0.0089		16911	99.1906	416	15	2.44	138	0.8094	2.0959	1.5738	0.5221	0.976	0.9919	0.9839	0.0081
Escherichia coli	09-00049	150	1762187	2 (1549584392)	novoalign	16GT	novoalign/16GT	17049		16987	99.6363	368	18	2.1585	62	0.3637	1.6268	1.3922	0.2346	0.9788	0.9964	0.9875	0.0036		16983	99.6129	338	22	1.9825	66	0.3871	1.5284	1.2787	0.2497	0.9805	0.9961	0.9882	0.0039
Escherichia coli	09-00049	150	1762187	2 (1549584392)	novoalign	freebayes	novoalign/freebayes	17049		16998	99.7009	547	0	3.2084	51	0.2991	2.2623	2.0694	0.1929	0.9688	0.997	0.9827	0.003		16991	99.6598	509	0	2.9855	58	0.3402	2.1451	1.9256	0.2194	0.9709	0.9966	0.9836	0.0034
Escherichia coli	09-00049	150	1762187	2 (1549584392)	novoalign	gatk	novoalign/gatk	17049		16854	98.8562	1471	1159	8.6281	195	1.1438	6.3028	5.5651	0.7377	0.9197	0.9886	0.9529	0.0114		16827	98.6979	1435	1166	8.4169	222	1.3021	6.2687	5.4289	0.8399	0.9214	0.987	0.9531	0.013
Escherichia coli	09-00049	150	1762187	2 (1549584392)	novoalign	lofreq	novoalign/lofreq	17049		16968	99.5249	350	0	2.0529	81	0.4751	1.6306	1.3241	0.3064	0.9798	0.9952	0.9874	0.0048		16968	99.5249	339	0	1.9884	81	0.4751	1.5889	1.2825	0.3064	0.9804	0.9952	0.9877	0.0048
Escherichia coli	09-00049	150	1762187	2 (1549584392)	novoalign	mpileup	novoalign/mpileup	17049		16961	99.4838	337	0	1.9767	88	0.5162	1.6079	1.2749	0.3329	0.9805	0.9948	0.9876	0.0052		16965	99.5073	333	0	1.9532	84	0.4927	1.5776	1.2598	0.3178	0.9807	0.9951	0.9878	0.0049
Escherichia coli	09-00049	150	1762187	2 (1549584392)	novoalign	platypus	novoalign/platypus	17049		16848	98.821	602	162	3.531	201	1.179	3.0379	2.2775	0.7604	0.9655	0.9882	0.9767	0.0118		16820	98.6568	493	111	2.8917	229	1.3432	2.7315	1.8651	0.8663	0.9715	0.9866	0.979	0.0134
Escherichia coli	09-00049	150	1762187	2 (1549584392)	novoalign	snver	novoalign/snver	17049		16964	99.5014	368	0	2.1585	85	0.4986	1.7138	1.3922	0.3216	0.9788	0.995	0.9868	0.005		16970	99.5366	349	0	2.047	79	0.4634	1.6192	1.3203	0.2989	0.9798	0.9954	0.9875	0.0046
Escherichia coli	09-00049	150	1762187	2 (1549584392)	novoalign	strelka	novoalign/strelka	17049		16974	99.5601	406	7	2.3814	75	0.4399	1.8197	1.536	0.2837	0.9766	0.9956	0.986	0.0044		16975	99.566	386	1	2.2641	74	0.434	1.7403	1.4603	0.28	0.9778	0.9957	0.9867	0.0043
Escherichia coli	09-00049	150	1762187	2 (1549584392)	novoalign	snvsniffer	novoalign/snvsniffer	17049		16221	95.1434	980	707	5.7481	828	4.8566	6.84	3.7075	3.1325	0.943	0.9514	0.9472	0.0486		16243	95.2724	1021	722	5.9886	806	4.7276	6.9119	3.8626	3.0492	0.9409	0.9527	0.9468	0.0473
Escherichia coli	09-00049	150	1762187	2 (1549584392)	novoalign	varscan	novoalign/varscan	17049		16906	99.1612	356	9	2.0881	143	0.8388	1.8878	1.3468	0.541	0.9794	0.9916	0.9855	0.0084		16912	99.1964	341	19	2.0001	137	0.8036	1.8084	1.2901	0.5183	0.9802	0.992	0.9861	0.008
Escherichia coli	09-00049	150	1762187	2 (1549584392)	snippy	snippy	snippy/snippy	17049		16991	99.6598	313	0	1.8359	58	0.3402	1.4036	1.1841	0.2194	0.9819	0.9966	0.9892	0.0034		16993	99.6715	315	0	1.8476	56	0.3285	1.4036	1.1917	0.2119	0.9818	0.9967	0.9892	0.0033
Escherichia coli	09-00049	150	1762187	2 (1549584392)	stampy	16GT	stampy/16GT	17049		16938	99.3489	1601	487	9.3906	111	0.6511	6.4768	6.0569	0.4199	0.9136	0.9935	0.9519	0.0065		16950	99.4193	3079	546	18.0597	99	0.5807	12.0229	11.6484	0.3745	0.8463	0.9942	0.9143	0.0058
Escherichia coli	09-00049	150	1762187	2 (1549584392)	stampy	freebayes	stampy/freebayes	17049		17021	99.8358	8335	0	48.8885	28	0.1642	31.6387	31.5328	0.1059	0.6713	0.9984	0.8028	0.0016		17027	99.871	8822	0	51.745	22	0.129	33.4584	33.3752	0.0832	0.6587	0.9987	0.7938	0.0013
Escherichia coli	09-00049	150	1762187	2 (1549584392)	stampy	gatk	stampy/gatk	17049		16852	98.8445	1622	1174	9.5138	197	1.1555	6.8816	6.1363	0.7453	0.9122	0.9884	0.9488	0.0116		16844	98.7976	1549	1141	9.0856	205	1.2024	6.6357	5.8601	0.7756	0.9158	0.988	0.9505	0.012
Escherichia coli	09-00049	150	1762187	2 (1549584392)	stampy	lofreq	stampy/lofreq	17049		16945	99.39	1367	0	8.0181	104	0.61	5.5651	5.1716	0.3935	0.9253	0.9939	0.9584	0.0061		16993	99.6715	2236	0	13.1151	56	0.3285	8.671	8.4592	0.2119	0.8837	0.9967	0.9368	0.0033
Escherichia coli	09-00049	150	1762187	2 (1549584392)	stampy	mpileup	stampy/mpileup	17049		16982	99.607	1811	0	10.6223	67	0.393	7.1048	6.8513	0.2535	0.9036	0.9961	0.9476	0.0039		16989	99.6481	2341	0	13.731	60	0.3519	9.0834	8.8564	0.227	0.8789	0.9965	0.934	0.0035
Escherichia coli	09-00049	150	1762187	2 (1549584392)	stampy	platypus	stampy/platypus	17049		16766	98.3401	815	265	4.7803	283	1.6599	4.1539	3.0833	1.0706	0.9536	0.9834	0.9683	0.0166		16825	98.6861	1707	299	10.0123	224	1.3139	7.3053	6.4579	0.8474	0.9079	0.9869	0.9458	0.0131
Escherichia coli	09-00049	150	1762187	2 (1549584392)	stampy	snver	stampy/snver	17049		16947	99.4017	1761	0	10.3291	102	0.5983	7.0481	6.6622	0.3859	0.9059	0.994	0.9479	0.006		16999	99.7067	2639	0	15.4789	50	0.2933	10.173	9.9838	0.1892	0.8656	0.9971	0.9267	0.0029
Escherichia coli	09-00049	150	1762187	2 (1549584392)	stampy	strelka	stampy/strelka	17049		16919	99.2375	456	11	2.6746	130	0.7625	2.2169	1.7251	0.4918	0.9738	0.9924	0.983	0.0076		16954	99.4428	627	4	3.6776	95	0.5572	2.7315	2.3721	0.3594	0.9643	0.9944	0.9791	0.0056
Escherichia coli	09-00049	150	1762187	2 (1549584392)	stampy	snvsniffer	stampy/snvsniffer	17049		16218	95.1258	2501	1828	14.6695	831	4.8742	12.6056	9.4617	3.1438	0.8664	0.9513	0.9069	0.0487		16281	95.4953	2962	2090	17.3735	768	4.5047	14.1113	11.2058	2.9055	0.8461	0.955	0.8973	0.045
Escherichia coli	09-00049	150	1762187	2 (1549584392)	stampy	varscan	stampy/varscan	17049		16911	99.1906	2424	699	14.2178	138	0.8094	9.6925	9.1704	0.5221	0.8746	0.9919	0.9296	0.0081		16936	99.3372	3029	768	17.7664	113	0.6628	11.8867	11.4592	0.4275	0.8483	0.9934	0.9151	0.0066
Escherichia coli	09-00049	150	1762187	3 (1549589876)	bwa-mem	16GT	bwa-mem/16GT	17049		16995	99.6833	460	39	2.6981	54	0.3167	1.9446	1.7403	0.2043	0.9736	0.9968	0.9851	0.0032		16987	99.6363	438	38	2.5691	62	0.3637	1.8916	1.657	0.2346	0.9749	0.9964	0.9855	0.0036
Escherichia coli	09-00049	150	1762187	3 (1549589876)	bwa-mem	freebayes	bwa-mem/freebayes	17049		17015	99.8006	672	0	3.9416	34	0.1994	2.6709	2.5423	0.1286	0.962	0.998	0.9797	0.002		17012	99.783	642	0	3.7656	37	0.217	2.5688	2.4288	0.14	0.9636	0.9978	0.9804	0.0022
Escherichia coli	09-00049	150	1762187	3 (1549589876)	bwa-mem	gatk	bwa-mem/gatk	17049		16857	98.8738	1439	1144	8.4404	192	1.1262	6.1704	5.444	0.7264	0.9213	0.9887	0.9538	0.0113		16846	98.8093	1368	1088	8.0239	203	1.1907	5.9434	5.1754	0.768	0.9249	0.9881	0.9555	0.0119
Escherichia coli	09-00049	150	1762187	3 (1549589876)	bwa-mem	lofreq	bwa-mem/lofreq	17049		16996	99.6891	400	0	2.3462	53	0.3109	1.7138	1.5133	0.2005	0.977	0.9969	0.9868	0.0031		17004	99.7361	396	0	2.3227	45	0.2639	1.6684	1.4981	0.1702	0.9772	0.9974	0.9872	0.0026
Escherichia coli	09-00049	150	1762187	3 (1549589876)	bwa-mem	mpileup	bwa-mem/mpileup	17049		16985	99.6246	375	0	2.1995	64	0.3754	1.6608	1.4187	0.2421	0.9784	0.9962	0.9872	0.0038		16989	99.6481	378	0	2.2171	60	0.3519	1.657	1.43	0.227	0.9782	0.9965	0.9873	0.0035
Escherichia coli	09-00049	150	1762187	3 (1549589876)	bwa-mem	platypus	bwa-mem/platypus	17049		16817	98.6392	661	209	3.8771	232	1.3608	3.3784	2.5007	0.8777	0.9622	0.9864	0.9741	0.0136		16828	98.7037	542	152	3.1791	221	1.2963	2.8866	2.0505	0.8361	0.9688	0.987	0.9778	0.013
Escherichia coli	09-00049	150	1762187	3 (1549589876)	bwa-mem	snver	bwa-mem/snver	17049		17000	99.7126	429	0	2.5163	49	0.2874	1.8084	1.623	0.1854	0.9754	0.9971	0.9861	0.0029		17009	99.7654	436	0	2.5573	40	0.2346	1.8008	1.6495	0.1513	0.975	0.9977	0.9862	0.0023
Escherichia coli	09-00049	150	1762187	3 (1549589876)	bwa-mem	strelka	bwa-mem/strelka	17049		16970	99.5366	471	1	2.7626	79	0.4634	2.0807	1.7819	0.2989	0.973	0.9954	0.9841	0.0046		16972	99.5484	477	0	2.7978	77	0.4516	2.0959	1.8046	0.2913	0.9727	0.9955	0.984	0.0045
Escherichia coli	09-00049	150	1762187	3 (1549589876)	bwa-mem	snvsniffer	bwa-mem/snvsniffer	17049		16247	95.2959	1384	1062	8.1178	802	4.7041	8.27	5.2359	3.0341	0.9215	0.953	0.937	0.047		16254	95.337	1436	1080	8.4228	795	4.663	8.4403	5.4326	3.0076	0.9188	0.9534	0.9358	0.0466
Escherichia coli	09-00049	150	1762187	3 (1549589876)	bwa-mem	varscan	bwa-mem/varscan	17049		16944	99.3841	404	18	2.3696	105	0.6159	1.9256	1.5284	0.3972	0.9767	0.9938	0.9852	0.0062		16932	99.3137	387	15	2.2699	117	0.6863	1.9067	1.4641	0.4426	0.9777	0.9931	0.9853	0.0069
Escherichia coli	09-00049	150	1762187	3 (1549589876)	minimap2	16GT	minimap2/16GT	17049		16990	99.6539	425	39	2.4928	59	0.3461	1.8311	1.6079	0.2232	0.9756	0.9965	0.9859	0.0035		16986	99.6305	402	30	2.3579	63	0.3695	1.7592	1.5208	0.2383	0.9769	0.9963	0.9865	0.0037
Escherichia coli	09-00049	150	1762187	3 (1549589876)	minimap2	freebayes	minimap2/freebayes	17049		17004	99.7361	591	0	3.4665	45	0.2639	2.4061	2.2359	0.1702	0.9664	0.9974	0.9817	0.0026		17004	99.7361	578	0	3.3902	45	0.2639	2.3569	2.1867	0.1702	0.9671	0.9974	0.982	0.0026
Escherichia coli	09-00049	150	1762187	3 (1549589876)	minimap2	gatk	minimap2/gatk	17049		16840	98.7741	1185	909	6.9506	209	1.2259	5.2738	4.4831	0.7907	0.9343	0.9877	0.9603	0.0123		16837	98.7565	1154	865	6.7687	212	1.2435	5.1678	4.3658	0.802	0.9359	0.9876	0.9611	0.0124
Escherichia coli	09-00049	150	1762187	3 (1549589876)	minimap2	lofreq	minimap2/lofreq	17049		16956	99.4545	402	0	2.3579	93	0.5455	1.8727	1.5208	0.3518	0.9768	0.9945	0.9856	0.0055		16966	99.5132	377	0	2.2113	83	0.4868	1.7403	1.4263	0.314	0.9783	0.9951	0.9866	0.0049
Escherichia coli	09-00049	150	1762187	3 (1549589876)	minimap2	mpileup	minimap2/mpileup	17049		16954	99.4428	391	0	2.2934	95	0.5572	1.8386	1.4792	0.3594	0.9775	0.9944	0.9859	0.0056		16946	99.3959	367	0	2.1526	103	0.6041	1.7781	1.3884	0.3897	0.9788	0.994	0.9863	0.006
Escherichia coli	09-00049	150	1762187	3 (1549589876)	minimap2	platypus	minimap2/platypus	17049		16716	98.0468	490	119	2.8741	333	1.9532	3.1136	1.8538	1.2598	0.9715	0.9805	0.976	0.0195		16734	98.1524	440	92	2.5808	315	1.8476	2.8563	1.6646	1.1917	0.9744	0.9815	0.9779	0.0185
Escherichia coli	09-00049	150	1762187	3 (1549589876)	minimap2	snver	minimap2/snver	17049		16935	99.3313	414	0	2.4283	114	0.6687	1.9975	1.5662	0.4313	0.9761	0.9933	0.9846	0.0067		16943	99.3783	411	0	2.4107	106	0.6217	1.9559	1.5549	0.401	0.9763	0.9938	0.985	0.0062
Escherichia coli	09-00049	150	1762187	3 (1549589876)	minimap2	strelka	minimap2/strelka	17049		16907	99.1671	381	3	2.2347	142	0.8329	1.9786	1.4414	0.5372	0.978	0.9917	0.9848	0.0083		16910	99.1847	380	0	2.2289	139	0.8153	1.9635	1.4376	0.5259	0.978	0.9918	0.9849	0.0082
Escherichia coli	09-00049	150	1762187	3 (1549589876)	minimap2	snvsniffer	minimap2/snvsniffer	17049		16237	95.2373	1288	942	7.5547	812	4.7627	7.9447	4.8727	3.0719	0.9265	0.9524	0.9393	0.0476		16231	95.2021	1371	990	8.0415	818	4.7979	8.2814	5.1867	3.0946	0.9221	0.952	0.9368	0.048
Escherichia coli	09-00049	150	1762187	3 (1549589876)	minimap2	varscan	minimap2/varscan	17049		16896	99.1026	429	23	2.5163	153	0.8974	2.2018	1.623	0.5788	0.9752	0.991	0.983	0.009		16898	99.1143	404	17	2.3696	151	0.8857	2.0997	1.5284	0.5713	0.9767	0.9911	0.9838	0.0089
Escherichia coli	09-00049	150	1762187	3 (1549589876)	novoalign	16GT	novoalign/16GT	17049		16983	99.6129	349	13	2.047	66	0.3871	1.57	1.3203	0.2497	0.9799	0.9961	0.9879	0.0039		16984	99.6187	352	25	2.0646	65	0.3813	1.5776	1.3317	0.2459	0.9797	0.9962	0.9879	0.0038
Escherichia coli	09-00049	150	1762187	3 (1549589876)	novoalign	freebayes	novoalign/freebayes	17049		16997	99.695	530	0	3.1087	52	0.305	2.2018	2.0051	0.1967	0.9698	0.9969	0.9832	0.0031		16997	99.695	504	0	2.9562	52	0.305	2.1034	1.9067	0.1967	0.9712	0.9969	0.9839	0.0031
Escherichia coli	09-00049	150	1762187	3 (1549589876)	novoalign	gatk	novoalign/gatk	17049		16852	98.8445	1414	1116	8.2937	197	1.1555	6.0947	5.3494	0.7453	0.9226	0.9884	0.9544	0.0116		16840	98.7741	1360	1102	7.977	209	1.2259	5.9358	5.1451	0.7907	0.9253	0.9877	0.9555	0.0123
Escherichia coli	09-00049	150	1762187	3 (1549589876)	novoalign	lofreq	novoalign/lofreq	17049		16971	99.5425	332	0	1.9473	78	0.4575	1.5511	1.256	0.2951	0.9808	0.9954	0.988	0.0046		16966	99.5132	353	0	2.0705	83	0.4868	1.6495	1.3355	0.314	0.9796	0.9951	0.9873	0.0049
Escherichia coli	09-00049	150	1762187	3 (1549589876)	novoalign	mpileup	novoalign/mpileup	17049		16965	99.5073	330	0	1.9356	84	0.4927	1.5662	1.2484	0.3178	0.9809	0.9951	0.9879	0.0049		16953	99.4369	342	0	2.006	96	0.5631	1.657	1.2938	0.3632	0.9802	0.9944	0.9872	0.0056
Escherichia coli	09-00049	150	1762187	3 (1549589876)	novoalign	platypus	novoalign/platypus	17049		16842	98.7859	630	168	3.6952	207	1.2141	3.1665	2.3834	0.7831	0.9639	0.9879	0.9758	0.0121		16837	98.7565	526	135	3.0852	212	1.2435	2.792	1.99	0.802	0.9697	0.9876	0.9786	0.0124
Escherichia coli	09-00049	150	1762187	3 (1549589876)	novoalign	snver	novoalign/snver	17049		16964	99.5014	352	0	2.0646	85	0.4986	1.6532	1.3317	0.3216	0.9797	0.995	0.9873	0.005		16962	99.4897	349	0	2.047	87	0.5103	1.6495	1.3203	0.3291	0.9798	0.9949	0.9873	0.0051
Escherichia coli	09-00049	150	1762187	3 (1549589876)	novoalign	strelka	novoalign/strelka	17049		16977	99.5777	399	5	2.3403	72	0.4223	1.7819	1.5095	0.2724	0.977	0.9958	0.9863	0.0042		16974	99.5601	397	1	2.3286	75	0.4399	1.7857	1.5019	0.2837	0.9771	0.9956	0.9863	0.0044
Escherichia coli	09-00049	150	1762187	3 (1549589876)	novoalign	snvsniffer	novoalign/snvsniffer	17049		16225	95.1669	967	698	5.6719	824	4.8331	6.7757	3.6583	3.1173	0.9438	0.9517	0.9477	0.0483		16239	95.249	1010	716	5.9241	810	4.751	6.8854	3.821	3.0644	0.9414	0.9525	0.9469	0.0475
Escherichia coli	09-00049	150	1762187	3 (1549589876)	novoalign	varscan	novoalign/varscan	17049		16908	99.173	345	12	2.0236	141	0.827	1.8386	1.3052	0.5334	0.98	0.9917	0.9858	0.0083		16911	99.1906	338	18	1.9825	138	0.8094	1.8008	1.2787	0.5221	0.9804	0.9919	0.9861	0.0081
Escherichia coli	09-00049	150	1762187	3 (1549589876)	snippy	snippy	snippy/snippy	17049		16993	99.6715	287	0	1.6834	56	0.3285	1.2976	1.0858	0.2119	0.9834	0.9967	0.99	0.0033		16991	99.6598	294	0	1.7244	58	0.3402	1.3317	1.1123	0.2194	0.983	0.9966	0.9898	0.0034
Escherichia coli	09-00049	150	1762187	3 (1549589876)	stampy	16GT	stampy/16GT	17049		16942	99.3724	1607	485	9.4258	107	0.6276	6.4844	6.0796	0.4048	0.9134	0.9937	0.9519	0.0063		16958	99.4662	3130	574	18.3588	91	0.5338	12.1856	11.8414	0.3443	0.8442	0.9947	0.9133	0.0053
Escherichia coli	09-00049	150	1762187	3 (1549589876)	stampy	freebayes	stampy/freebayes	17049		17020	99.8299	8289	0	48.6187	29	0.1701	31.4685	31.3588	0.1097	0.6725	0.9983	0.8036	0.0017		17033	99.9062	8679	0	50.9062	16	0.0938	32.8947	32.8342	0.0605	0.6625	0.9991	0.7967	0.0009
Escherichia coli	09-00049	150	1762187	3 (1549589876)	stampy	gatk	stampy/gatk	17049		16855	98.8621	1640	1179	9.6193	194	1.1379	6.9384	6.2044	0.7339	0.9113	0.9886	0.9484	0.0114		16853	98.8504	1532	1121	8.9859	196	1.1496	6.5373	5.7958	0.7415	0.9167	0.9885	0.9512	0.0115
Escherichia coli	09-00049	150	1762187	3 (1549589876)	stampy	lofreq	stampy/lofreq	17049		16955	99.4486	1382	0	8.106	94	0.5514	5.584	5.2284	0.3556	0.9246	0.9945	0.9583	0.0055		16999	99.7067	2432	0	14.2648	50	0.2933	9.3899	9.2007	0.1892	0.8748	0.9971	0.932	0.0029
Escherichia coli	09-00049	150	1762187	3 (1549589876)	stampy	mpileup	stampy/mpileup	17049		16988	99.6422	1772	0	10.3936	61	0.3578	6.9346	6.7038	0.2308	0.9055	0.9964	0.9488	0.0036		16997	99.695	2488	0	14.5932	52	0.305	9.6093	9.4125	0.1967	0.8723	0.9969	0.9304	0.0031
Escherichia coli	09-00049	150	1762187	3 (1549589876)	stampy	platypus	stampy/platypus	17049		16733	98.1465	839	278	4.9211	316	1.8535	4.3696	3.1741	1.1955	0.9523	0.9815	0.9667	0.0185		16824	98.6803	1513	359	8.8744	225	1.3197	6.5752	5.724	0.8512	0.9175	0.9868	0.9509	0.0132
Escherichia coli	09-00049	150	1762187	3 (1549589876)	stampy	snver	stampy/snver	17049		16953	99.4369	1752	0	10.2763	96	0.5631	6.9913	6.6281	0.3632	0.9063	0.9944	0.9483	0.0056		16992	99.6657	2568	0	15.0625	57	0.3343	9.9308	9.7152	0.2156	0.8687	0.9967	0.9283	0.0033
Escherichia coli	09-00049	150	1762187	3 (1549589876)	stampy	strelka	stampy/strelka	17049		16920	99.2434	475	9	2.7861	129	0.7566	2.285	1.797	0.488	0.9727	0.9924	0.9825	0.0076		16948	99.4076	651	1	3.8184	101	0.5924	2.845	2.4628	0.3821	0.963	0.9941	0.9783	0.0059
Escherichia coli	09-00049	150	1762187	3 (1549589876)	stampy	snvsniffer	stampy/snvsniffer	17049		16219	95.1317	2514	1796	14.7457	830	4.8683	12.651	9.5109	3.14	0.8658	0.9513	0.9065	0.0487		16283	95.5071	2886	2027	16.9277	766	4.4929	13.8162	10.9183	2.8979	0.8494	0.9551	0.8992	0.0449
Escherichia coli	09-00049	150	1762187	3 (1549589876)	stampy	varscan	stampy/varscan	17049		16930	99.302	2316	631	13.5844	119	0.698	9.212	8.7618	0.4502	0.8797	0.993	0.9329	0.007		16941	99.3665	3161	765	18.5407	108	0.6335	12.3672	11.9586	0.4086	0.8428	0.9937	0.9121	0.0063
Escherichia coli	09-00049	300	881094	1 (1549592335)	bwa-mem	16GT	bwa-mem/16GT	17049		17008	99.7595	578	43	3.3902	41	0.2405	2.3418	2.1867	0.1551	0.9671	0.9976	0.9821	0.0024		17004	99.7361	559	37	3.2788	45	0.2639	2.285	2.1148	0.1702	0.9682	0.9974	0.9826	0.0026
Escherichia coli	09-00049	300	881094	1 (1549592335)	bwa-mem	freebayes	bwa-mem/freebayes	17049		17020	99.8299	785	0	4.6044	29	0.1701	3.0795	2.9698	0.1097	0.9559	0.9983	0.9766	0.0017		17019	99.824	780	0	4.575	30	0.176	3.0644	2.9509	0.1135	0.9562	0.9982	0.9767	0.0018
Escherichia coli	09-00049	300	881094	1 (1549592335)	bwa-mem	gatk	bwa-mem/gatk	17049		16860	98.8914	1545	1174	9.0621	189	1.1086	6.56	5.845	0.715	0.9161	0.9889	0.9511	0.0111		16833	98.7331	1538	1199	9.0211	216	1.2669	6.6357	5.8185	0.8172	0.9163	0.9873	0.9505	0.0127
Escherichia coli	09-00049	300	881094	1 (1549592335)	bwa-mem	lofreq	bwa-mem/lofreq	17049		16829	98.7096	404	0	2.3696	220	1.2904	2.3607	1.5284	0.8323	0.9766	0.9871	0.9818	0.0129		16821	98.6627	419	0	2.4576	228	1.3373	2.4477	1.5852	0.8626	0.9757	0.9866	0.9811	0.0134
Escherichia coli	09-00049	300	881094	1 (1549592335)	bwa-mem	mpileup	bwa-mem/mpileup	17049		16828	98.7037	371	0	2.1761	221	1.2963	2.2396	1.4036	0.8361	0.9784	0.987	0.9827	0.013		16817	98.6392	382	0	2.2406	232	1.3608	2.3229	1.4452	0.8777	0.9778	0.9864	0.9821	0.0136
Escherichia coli	09-00049	300	881094	1 (1549592335)	bwa-mem	platypus	bwa-mem/platypus	17049		16857	98.8738	683	180	4.0061	192	1.1262	3.3103	2.5839	0.7264	0.9611	0.9887	0.9747	0.0113		16850	98.8328	652	143	3.8243	199	1.1672	3.2195	2.4666	0.7529	0.9627	0.9883	0.9753	0.0117
Escherichia coli	09-00049	300	881094	1 (1549592335)	bwa-mem	snver	bwa-mem/snver	17049		16865	98.9208	487	0	2.8565	184	1.0792	2.5385	1.8424	0.6961	0.9719	0.9892	0.9805	0.0108		16859	98.8856	485	0	2.8447	190	1.1144	2.5536	1.8348	0.7188	0.972	0.9889	0.9804	0.0111
Escherichia coli	09-00049	300	881094	1 (1549592335)	bwa-mem	strelka	bwa-mem/strelka	17049		16791	98.4867	436	1	2.5573	258	1.5133	2.6255	1.6495	0.9761	0.9747	0.9849	0.9798	0.0151		16775	98.3929	416	0	2.44	274	1.6071	2.6104	1.5738	1.0366	0.9758	0.9839	0.9798	0.0161
Escherichia coli	09-00049	300	881094	1 (1549592335)	bwa-mem	snvsniffer	bwa-mem/snvsniffer	17049		16189	94.9557	1209	866	7.0913	860	5.0443	7.8274	4.5739	3.2535	0.9305	0.9496	0.94	0.0504		16229	95.1903	1256	903	7.367	820	4.8097	7.8539	4.7517	3.1022	0.9282	0.9519	0.9399	0.0481
Escherichia coli	09-00049	300	881094	1 (1549592335)	bwa-mem	varscan	bwa-mem/varscan	17049		16748	98.2345	425	16	2.4928	301	1.7655	2.7466	1.6079	1.1387	0.9753	0.9823	0.9788	0.0177		16742	98.1993	450	17	2.6395	307	1.8007	2.8639	1.7024	1.1614	0.9738	0.982	0.9779	0.018
Escherichia coli	09-00049	300	881094	1 (1549592335)	minimap2	16GT	minimap2/16GT	17049		17015	99.8006	547	44	3.2084	34	0.1994	2.198	2.0694	0.1286	0.9689	0.998	0.9832	0.002		17012	99.783	532	45	3.1204	37	0.217	2.1526	2.0127	0.14	0.9697	0.9978	0.9835	0.0022
Escherichia coli	09-00049	300	881094	1 (1549592335)	minimap2	freebayes	minimap2/freebayes	17049		17022	99.8416	716	0	4.1997	27	0.1584	2.8109	2.7088	0.1021	0.9596	0.9984	0.9786	0.0016		17021	99.8358	689	0	4.0413	28	0.1642	2.7125	2.6066	0.1059	0.9611	0.9984	0.9794	0.0016
Escherichia coli	09-00049	300	881094	1 (1549592335)	minimap2	gatk	minimap2/gatk	17049		16854	98.8562	1302	973	7.6368	195	1.1438	5.6634	4.9257	0.7377	0.9283	0.9886	0.9575	0.0114		16828	98.7037	1268	945	7.4374	221	1.2963	5.6332	4.7971	0.8361	0.9299	0.987	0.9576	0.013
Escherichia coli	09-00049	300	881094	1 (1549592335)	minimap2	lofreq	minimap2/lofreq	17049		16878	98.997	383	0	2.2465	171	1.003	2.0959	1.449	0.6469	0.9778	0.99	0.9839	0.01		16875	98.9794	372	0	2.1819	174	1.0206	2.0656	1.4073	0.6583	0.9784	0.9898	0.9841	0.0102
Escherichia coli	09-00049	300	881094	1 (1549592335)	minimap2	mpileup	minimap2/mpileup	17049		16873	98.9677	339	0	1.9884	176	1.0323	1.9483	1.2825	0.6658	0.9803	0.9897	0.985	0.0103		16867	98.9325	337	0	1.9767	182	1.0675	1.9635	1.2749	0.6885	0.9804	0.9893	0.9848	0.0107
Escherichia coli	09-00049	300	881094	1 (1549592335)	minimap2	platypus	minimap2/platypus	17049		16862	98.9032	589	141	3.4547	187	1.0968	2.9357	2.2283	0.7075	0.9662	0.989	0.9775	0.011		16867	98.9325	551	126	3.2319	182	1.0675	2.7731	2.0845	0.6885	0.9684	0.9893	0.9787	0.0107
Escherichia coli	09-00049	300	881094	1 (1549592335)	minimap2	snver	minimap2/snver	17049		16858	98.8797	391	0	2.2934	191	1.1203	2.2018	1.4792	0.7226	0.9773	0.9888	0.983	0.0112		16866	98.9266	387	0	2.2699	183	1.0734	2.1564	1.4641	0.6923	0.9776	0.9893	0.9834	0.0107
Escherichia coli	09-00049	300	881094	1 (1549592335)	minimap2	strelka	minimap2/strelka	17049		16839	98.7683	328	2	1.9239	210	1.2317	2.0354	1.2409	0.7945	0.9809	0.9877	0.9843	0.0123		16813	98.6158	334	0	1.9591	236	1.3842	2.1564	1.2636	0.8928	0.9805	0.9862	0.9833	0.0138
Escherichia coli	09-00049	300	881094	1 (1549592335)	minimap2	snvsniffer	minimap2/snvsniffer	17049		16181	94.9088	1212	870	7.1089	868	5.0912	7.869	4.5852	3.2838	0.9303	0.9491	0.9396	0.0509		16218	95.1258	1185	827	6.9506	831	4.8742	7.6269	4.4831	3.1438	0.9319	0.9513	0.9415	0.0487
Escherichia coli	09-00049	300	881094	1 (1549592335)	minimap2	varscan	minimap2/varscan	17049		16732	98.1407	403	20	2.3638	317	1.8593	2.7239	1.5246	1.1993	0.9765	0.9814	0.9789	0.0186		16726	98.1055	412	20	2.4166	323	1.8945	2.7806	1.5587	1.222	0.976	0.9811	0.9785	0.0189
Escherichia coli	09-00049	300	881094	1 (1549592335)	novoalign	16GT	novoalign/16GT	17049		16989	99.6481	463	27	2.7157	60	0.3519	1.9786	1.7516	0.227	0.9735	0.9965	0.9849	0.0035		16991	99.6598	442	36	2.5925	58	0.3402	1.8916	1.6722	0.2194	0.9746	0.9966	0.9855	0.0034
Escherichia coli	09-00049	300	881094	1 (1549592335)	novoalign	freebayes	novoalign/freebayes	17049		17008	99.7595	668	0	3.9181	41	0.2405	2.6823	2.5272	0.1551	0.9622	0.9976	0.9796	0.0024		17008	99.7595	639	0	3.748	41	0.2405	2.5726	2.4175	0.1551	0.9638	0.9976	0.9804	0.0024
Escherichia coli	09-00049	300	881094	1 (1549592335)	novoalign	gatk	novoalign/gatk	17049		16829	98.7096	1521	1151	8.9213	220	1.2904	6.5865	5.7542	0.8323	0.9171	0.9871	0.9508	0.0129		16825	98.6861	1411	1054	8.2761	224	1.3139	6.1855	5.3381	0.8474	0.9226	0.9869	0.9537	0.0131
Escherichia coli	09-00049	300	881094	1 (1549592335)	novoalign	lofreq	novoalign/lofreq	17049		16884	99.0322	393	0	2.3051	165	0.9678	2.111	1.4868	0.6242	0.9773	0.9903	0.9838	0.0097		16890	99.0674	403	0	2.3638	159	0.9326	2.1261	1.5246	0.6015	0.9767	0.9907	0.9837	0.0093
Escherichia coli	09-00049	300	881094	1 (1549592335)	novoalign	mpileup	novoalign/mpileup	17049		16893	99.085	384	0	2.2523	156	0.915	2.0429	1.4527	0.5902	0.9778	0.9908	0.9843	0.0092		16886	99.0439	380	0	2.2289	163	0.9561	2.0543	1.4376	0.6167	0.978	0.9904	0.9842	0.0096
Escherichia coli	09-00049	300	881094	1 (1549592335)	novoalign	platypus	novoalign/platypus	17049		16900	99.126	724	191	4.2466	149	0.874	3.3027	2.739	0.5637	0.9589	0.9913	0.9748	0.0087		16907	99.1671	629	141	3.6894	142	0.8329	2.9168	2.3796	0.5372	0.9641	0.9917	0.9777	0.0083
Escherichia coli	09-00049	300	881094	1 (1549592335)	novoalign	snver	novoalign/snver	17049		16882	99.0205	429	0	2.5163	167	0.9795	2.2548	1.623	0.6318	0.9752	0.9902	0.9826	0.0098		16877	98.9911	421	0	2.4694	172	1.0089	2.2434	1.5927	0.6507	0.9757	0.9899	0.9827	0.0101
Escherichia coli	09-00049	300	881094	1 (1549592335)	novoalign	strelka	novoalign/strelka	17049		16865	98.9208	423	3	2.4811	184	1.0792	2.2964	1.6003	0.6961	0.9755	0.9892	0.9823	0.0108		16856	98.868	412	2	2.4166	193	1.132	2.2888	1.5587	0.7302	0.9761	0.9887	0.9824	0.0113
Escherichia coli	09-00049	300	881094	1 (1549592335)	novoalign	snvsniffer	novoalign/snvsniffer	17049		16178	94.8912	1008	681	5.9124	871	5.1088	7.1086	3.8134	3.2951	0.9413	0.9489	0.9451	0.0511		16211	95.0848	1016	686	5.9593	838	4.9152	7.014	3.8437	3.1703	0.941	0.9508	0.9459	0.0492
Escherichia coli	09-00049	300	881094	1 (1549592335)	novoalign	varscan	novoalign/varscan	17049		16777	98.4046	429	13	2.5163	272	1.5954	2.652	1.623	1.029	0.9751	0.984	0.9795	0.016		16781	98.4281	425	26	2.4928	268	1.5719	2.6217	1.6079	1.0139	0.9753	0.9843	0.9798	0.0157
Escherichia coli	09-00049	300	881094	1 (1549592335)	snippy	snippy	snippy/snippy	17049		16977	99.5777	366	0	2.1468	72	0.4223	1.657	1.3846	0.2724	0.9789	0.9958	0.9873	0.0042		16979	99.5894	382	0	2.2406	70	0.4106	1.71	1.4452	0.2648	0.978	0.9959	0.9869	0.0041
Escherichia coli	09-00049	300	881094	1 (1549592335)	stampy	16GT	stampy/16GT	17049		16905	99.1554	2331	917	13.6724	144	0.8446	9.3634	8.8186	0.5448	0.8788	0.9916	0.9318	0.0084		16934	99.3255	4635	1095	27.1863	115	0.6745	17.9701	17.535	0.4351	0.7851	0.9933	0.877	0.0067
Escherichia coli	09-00049	300	881094	1 (1549592335)	stampy	freebayes	stampy/freebayes	17049		17021	99.8358	13483	0	79.0838	28	0.1642	51.1145	51.0086	0.1059	0.558	0.9984	0.7159	0.0016		17022	99.8416	13419	0	78.7084	27	0.1584	50.8686	50.7665	0.1021	0.5592	0.9984	0.7169	0.0016
Escherichia coli	09-00049	300	881094	1 (1549592335)	stampy	gatk	stampy/gatk	17049		16852	98.8445	1730	1194	10.1472	197	1.1555	7.2902	6.5449	0.7453	0.9069	0.9884	0.9459	0.0116		16842	98.7859	1626	1144	9.5372	207	1.2141	6.9346	6.1514	0.7831	0.912	0.9879	0.9484	0.0121
Escherichia coli	09-00049	300	881094	1 (1549592335)	stampy	lofreq	stampy/lofreq	17049		16816	98.6334	1501	0	8.804	233	1.3666	6.56	5.6786	0.8815	0.9181	0.9863	0.951	0.0137		16862	98.9032	2213	0	12.9802	187	1.0968	9.0796	8.3722	0.7075	0.884	0.989	0.9336	0.011
Escherichia coli	09-00049	300	881094	1 (1549592335)	stampy	mpileup	stampy/mpileup	17049		16874	98.9735	2246	0	13.1738	175	1.0265	9.1591	8.497	0.6621	0.8825	0.9897	0.933	0.0103		16868	98.9384	2790	0	16.3646	181	1.0616	11.2398	10.5551	0.6848	0.8581	0.9894	0.9191	0.0106
Escherichia coli	09-00049	300	881094	1 (1549592335)	stampy	platypus	stampy/platypus	17049		16800	98.5395	931	253	5.4607	249	1.4605	4.4642	3.5221	0.942	0.9475	0.9854	0.9661	0.0146		16874	98.9735	2248	339	13.1855	175	1.0265	9.1666	8.5046	0.6621	0.8824	0.9897	0.933	0.0103
Escherichia coli	09-00049	300	881094	1 (1549592335)	stampy	snver	stampy/snver	17049		16810	98.5982	2313	0	13.5668	239	1.4018	9.6547	8.7505	0.9042	0.879	0.986	0.9294	0.014		16846	98.8093	2930	0	17.1858	203	1.1907	11.8527	11.0847	0.768	0.8518	0.9881	0.9149	0.0119
Escherichia coli	09-00049	300	881094	1 (1549592335)	stampy	strelka	stampy/strelka	17049		16768	98.3518	402	16	2.3579	281	1.6482	2.5839	1.5208	1.0631	0.9766	0.9835	0.98	0.0165		16780	98.4222	576	2	3.3785	269	1.5778	3.1968	2.1791	1.0177	0.9668	0.9842	0.9754	0.0158
Escherichia coli	09-00049	300	881094	1 (1549592335)	stampy	snvsniffer	stampy/snvsniffer	17049		16219	95.1317	2666	1857	15.6373	830	4.8683	13.226	10.086	3.14	0.8588	0.9513	0.9027	0.0487		16259	95.3663	3101	2083	18.1888	790	4.6337	14.7204	11.7316	2.9887	0.8398	0.9537	0.8931	0.0463
Escherichia coli	09-00049	300	881094	1 (1549592335)	stampy	varscan	stampy/varscan	17049		16742	98.1993	2871	1012	16.8397	307	1.8007	12.0229	10.8615	1.1614	0.8536	0.982	0.9133	0.018		16762	98.3166	3419	1092	20.054	287	1.6834	14.0205	12.9347	1.0858	0.8306	0.9832	0.9005	0.0168
Escherichia coli	09-00049	300	881094	2 (1549593319)	bwa-mem	16GT	bwa-mem/16GT	17049		17003	99.7302	564	39	3.3081	46	0.2698	2.3077	2.1337	0.174	0.9679	0.9973	0.9824	0.0027		17007	99.7537	544	39	3.1908	42	0.2463	2.2169	2.058	0.1589	0.969	0.9975	0.983	0.0025
Escherichia coli	09-00049	300	881094	2 (1549593319)	bwa-mem	freebayes	bwa-mem/freebayes	17049		17019	99.824	798	0	4.6806	30	0.176	3.1325	3.019	0.1135	0.9552	0.9982	0.9762	0.0018		17019	99.824	783	0	4.5926	30	0.176	3.0757	2.9622	0.1135	0.956	0.9982	0.9766	0.0018
Escherichia coli	09-00049	300	881094	2 (1549593319)	bwa-mem	gatk	bwa-mem/gatk	17049		16845	98.8034	1549	1208	9.0856	204	1.1966	6.6319	5.8601	0.7718	0.9158	0.988	0.9505	0.012		16836	98.7507	1525	1163	8.9448	213	1.2493	6.5752	5.7693	0.8058	0.9169	0.9875	0.9509	0.0125
Escherichia coli	09-00049	300	881094	2 (1549593319)	bwa-mem	lofreq	bwa-mem/lofreq	17049		16839	98.7683	411	0	2.4107	210	1.2317	2.3494	1.5549	0.7945	0.9762	0.9877	0.9819	0.0123		16834	98.7389	411	0	2.4107	215	1.2611	2.3683	1.5549	0.8134	0.9762	0.9874	0.9818	0.0126
Escherichia coli	09-00049	300	881094	2 (1549593319)	bwa-mem	mpileup	bwa-mem/mpileup	17049		16837	98.7565	371	0	2.1761	212	1.2435	2.2056	1.4036	0.802	0.9784	0.9876	0.983	0.0124		16835	98.7448	366	0	2.1468	214	1.2552	2.1942	1.3846	0.8096	0.9787	0.9874	0.983	0.0126
Escherichia coli	09-00049	300	881094	2 (1549593319)	bwa-mem	platypus	bwa-mem/platypus	17049		16855	98.8621	690	201	4.0472	194	1.1379	3.3443	2.6104	0.7339	0.9607	0.9886	0.9745	0.0114		16853	98.8504	576	119	3.3785	196	1.1496	2.9206	2.1791	0.7415	0.967	0.9885	0.9776	0.0115
Escherichia coli	09-00049	300	881094	2 (1549593319)	bwa-mem	snver	bwa-mem/snver	17049		16877	98.9911	480	0	2.8154	172	1.0089	2.4666	1.8159	0.6507	0.9723	0.9899	0.981	0.0101		16871	98.956	483	0	2.833	178	1.044	2.5007	1.8273	0.6734	0.9722	0.9896	0.9808	0.0104
Escherichia coli	09-00049	300	881094	2 (1549593319)	bwa-mem	strelka	bwa-mem/strelka	17049		16797	98.5219	420	0	2.4635	252	1.4781	2.5423	1.5889	0.9534	0.9756	0.9852	0.9804	0.0148		16787	98.4633	435	0	2.5515	262	1.5367	2.6369	1.6457	0.9912	0.9747	0.9846	0.9796	0.0154
Escherichia coli	09-00049	300	881094	2 (1549593319)	bwa-mem	snvsniffer	bwa-mem/snvsniffer	17049		16199	95.0144	1205	880	7.0679	850	4.9856	7.7744	4.5587	3.2157	0.9308	0.9501	0.9404	0.0499		16224	95.161	1266	919	7.4257	825	4.839	7.9106	4.7895	3.1211	0.9276	0.9516	0.9394	0.0484
Escherichia coli	09-00049	300	881094	2 (1549593319)	bwa-mem	varscan	bwa-mem/varscan	17049		16755	98.2756	425	11	2.4928	294	1.7244	2.7201	1.6079	1.1123	0.9753	0.9828	0.979	0.0172		16750	98.2462	424	14	2.4869	299	1.7538	2.7352	1.6041	1.1312	0.9753	0.9825	0.9789	0.0175
Escherichia coli	09-00049	300	881094	2 (1549593319)	minimap2	16GT	minimap2/16GT	17049		17010	99.7712	533	35	3.1263	39	0.2288	2.164	2.0164	0.1475	0.9696	0.9977	0.9834	0.0023		17014	99.7947	508	33	2.9796	35	0.2053	2.0543	1.9219	0.1324	0.971	0.9979	0.9843	0.0021
Escherichia coli	09-00049	300	881094	2 (1549593319)	minimap2	freebayes	minimap2/freebayes	17049		17020	99.8299	741	0	4.3463	29	0.1701	2.913	2.8033	0.1097	0.9583	0.9983	0.9779	0.0017		17021	99.8358	672	0	3.9416	28	0.1642	2.6482	2.5423	0.1059	0.962	0.9984	0.9799	0.0016
Escherichia coli	09-00049	300	881094	2 (1549593319)	minimap2	gatk	minimap2/gatk	17049		16840	98.7741	1333	1002	7.8186	209	1.2259	5.8337	5.043	0.7907	0.9266	0.9877	0.9562	0.0123		16837	98.7565	1266	938	7.4257	212	1.2435	5.5915	4.7895	0.802	0.9301	0.9876	0.958	0.0124
Escherichia coli	09-00049	300	881094	2 (1549593319)	minimap2	lofreq	minimap2/lofreq	17049		16881	99.0146	368	0	2.1585	168	0.9854	2.0278	1.3922	0.6356	0.9787	0.9901	0.9844	0.0099		16863	98.909	386	0	2.2641	186	1.091	2.164	1.4603	0.7037	0.9776	0.9891	0.9833	0.0109
Escherichia coli	09-00049	300	881094	2 (1549593319)	minimap2	mpileup	minimap2/mpileup	17049		16874	98.9735	330	0	1.9356	175	1.0265	1.9105	1.2484	0.6621	0.9808	0.9897	0.9852	0.0103		16862	98.9032	344	0	2.0177	187	1.0968	2.0089	1.3014	0.7075	0.98	0.989	0.9845	0.011
Escherichia coli	09-00049	300	881094	2 (1549593319)	minimap2	platypus	minimap2/platypus	17049		16880	99.0087	577	141	3.3844	169	0.9913	2.8223	2.1829	0.6394	0.9669	0.9901	0.9784	0.0099		16868	98.9384	511	104	2.9972	181	1.0616	2.618	1.9332	0.6848	0.9706	0.9894	0.9799	0.0106
Escherichia coli	09-00049	300	881094	2 (1549593319)	minimap2	snver	minimap2/snver	17049		16863	98.909	387	0	2.2699	186	1.091	2.1678	1.4641	0.7037	0.9776	0.9891	0.9833	0.0109		16856	98.868	396	0	2.3227	193	1.132	2.2283	1.4981	0.7302	0.977	0.9887	0.9828	0.0113
Escherichia coli	09-00049	300	881094	2 (1549593319)	minimap2	strelka	minimap2/strelka	17049		16827	98.6979	346	0	2.0294	222	1.3021	2.1488	1.309	0.8399	0.9799	0.987	0.9834	0.013		16814	98.6216	364	0	2.135	235	1.3784	2.2661	1.3771	0.889	0.9788	0.9862	0.9825	0.0138
Escherichia coli	09-00049	300	881094	2 (1549593319)	minimap2	snvsniffer	minimap2/snvsniffer	17049		16187	94.944	1176	839	6.8978	862	5.056	7.7101	4.449	3.2611	0.9323	0.9494	0.9408	0.0506		16211	95.0848	1265	886	7.4198	838	4.9152	7.956	4.7857	3.1703	0.9276	0.9508	0.9391	0.0492
Escherichia coli	09-00049	300	881094	2 (1549593319)	minimap2	varscan	minimap2/varscan	17049		16739	98.1817	394	19	2.311	310	1.8183	2.6634	1.4906	1.1728	0.977	0.9818	0.9794	0.0182		16729	98.1231	391	19	2.2934	320	1.8769	2.6898	1.4792	1.2106	0.9772	0.9812	0.9792	0.0188
Escherichia coli	09-00049	300	881094	2 (1549593319)	novoalign	16GT	novoalign/16GT	17049		16993	99.6715	461	32	2.704	56	0.3285	1.9559	1.744	0.2119	0.9736	0.9967	0.985	0.0033		16992	99.6657	441	35	2.5867	57	0.3343	1.884	1.6684	0.2156	0.9747	0.9967	0.9856	0.0033
Escherichia coli	09-00049	300	881094	2 (1549593319)	novoalign	freebayes	novoalign/freebayes	17049		17007	99.7537	653	0	3.8301	42	0.2463	2.6293	2.4704	0.1589	0.963	0.9975	0.9799	0.0025		17004	99.7361	667	0	3.9123	45	0.2639	2.6936	2.5234	0.1702	0.9623	0.9974	0.9795	0.0026
Escherichia coli	09-00049	300	881094	2 (1549593319)	novoalign	gatk	novoalign/gatk	17049		16835	98.7448	1517	1150	8.8979	214	1.2552	6.5487	5.7391	0.8096	0.9173	0.9874	0.9511	0.0126		16825	98.6861	1396	1073	8.1882	224	1.3139	6.1288	5.2813	0.8474	0.9234	0.9869	0.9541	0.0131
Escherichia coli	09-00049	300	881094	2 (1549593319)	novoalign	lofreq	novoalign/lofreq	17049		16878	98.997	395	0	2.3169	171	1.003	2.1413	1.4944	0.6469	0.9771	0.99	0.9835	0.01		16880	99.0087	391	0	2.2934	169	0.9913	2.1186	1.4792	0.6394	0.9774	0.9901	0.9837	0.0099
Escherichia coli	09-00049	300	881094	2 (1549593319)	novoalign	mpileup	novoalign/mpileup	17049		16874	98.9735	378	0	2.2171	175	1.0265	2.0921	1.43	0.6621	0.9781	0.9897	0.9839	0.0103		16885	99.0381	376	0	2.2054	164	0.9619	2.0429	1.4225	0.6204	0.9782	0.9904	0.9843	0.0096
Escherichia coli	09-00049	300	881094	2 (1549593319)	novoalign	platypus	novoalign/platypus	17049		16905	99.1554	718	186	4.2114	144	0.8446	3.2611	2.7163	0.5448	0.9593	0.9916	0.9752	0.0084		16908	99.173	632	140	3.707	141	0.827	2.9244	2.391	0.5334	0.964	0.9917	0.9777	0.0083
Escherichia coli	09-00049	300	881094	2 (1549593319)	novoalign	snver	novoalign/snver	17049		16870	98.9501	422	0	2.4752	179	1.0499	2.2737	1.5965	0.6772	0.9756	0.9895	0.9825	0.0105		16875	98.9794	424	0	2.4869	174	1.0206	2.2623	1.6041	0.6583	0.9755	0.9898	0.9826	0.0102
Escherichia coli	09-00049	300	881094	2 (1549593319)	novoalign	strelka	novoalign/strelka	17049		16845	98.8034	400	1	2.3462	204	1.1966	2.285	1.5133	0.7718	0.9768	0.988	0.9824	0.012		16851	98.8386	403	1	2.3638	198	1.1614	2.2737	1.5246	0.7491	0.9766	0.9884	0.9825	0.0116
Escherichia coli	09-00049	300	881094	2 (1549593319)	novoalign	snvsniffer	novoalign/snvsniffer	17049		16177	94.8853	1010	704	5.9241	872	5.1147	7.1199	3.821	3.2989	0.9412	0.9489	0.945	0.0511		16194	94.985	1037	697	6.0825	855	5.015	7.1578	3.9232	3.2346	0.9398	0.9499	0.9448	0.0501
Escherichia coli	09-00049	300	881094	2 (1549593319)	novoalign	varscan	novoalign/varscan	17049		16769	98.3577	424	13	2.4869	280	1.6423	2.6634	1.6041	1.0593	0.9753	0.9836	0.9794	0.0164		16773	98.3811	429	28	2.5163	276	1.6189	2.6671	1.623	1.0442	0.9751	0.9838	0.9794	0.0162
Escherichia coli	09-00049	300	881094	2 (1549593319)	snippy	snippy	snippy/snippy	17049		16974	99.5601	345	0	2.0236	75	0.4399	1.5889	1.3052	0.2837	0.9801	0.9956	0.9878	0.0044		16984	99.6187	359	0	2.1057	65	0.3813	1.6041	1.3582	0.2459	0.9793	0.9962	0.9877	0.0038
Escherichia coli	09-00049	300	881094	2 (1549593319)	stampy	16GT	stampy/16GT	17049		16909	99.1788	2338	883	13.7134	140	0.8212	9.3747	8.8451	0.5296	0.8785	0.9918	0.9317	0.0082		16918	99.2316	4670	1123	27.3916	131	0.7684	18.163	17.6674	0.4956	0.7837	0.9923	0.8757	0.0077
Escherichia coli	09-00049	300	881094	2 (1549593319)	stampy	freebayes	stampy/freebayes	17049		17018	99.8182	13472	0	79.0193	31	0.1818	51.0843	50.967	0.1173	0.5582	0.9982	0.716	0.0018		17018	99.8182	13411	0	78.6615	31	0.1818	50.8535	50.7362	0.1173	0.5593	0.9982	0.7169	0.0018
Escherichia coli	09-00049	300	881094	2 (1549593319)	stampy	gatk	stampy/gatk	17049		16834	98.7389	1721	1211	10.0944	215	1.2611	7.3242	6.5109	0.8134	0.9072	0.9874	0.9456	0.0126		16843	98.7917	1680	1151	9.854	206	1.2083	7.1351	6.3557	0.7793	0.9093	0.9879	0.947	0.0121
Escherichia coli	09-00049	300	881094	2 (1549593319)	stampy	lofreq	stampy/lofreq	17049		16819	98.6509	1424	0	8.3524	230	1.3491	6.2574	5.3872	0.8701	0.9219	0.9865	0.9531	0.0135		16843	98.7917	2239	0	13.1327	206	1.2083	9.2499	8.4705	0.7793	0.8827	0.9879	0.9323	0.0121
Escherichia coli	09-00049	300	881094	2 (1549593319)	stampy	mpileup	stampy/mpileup	17049		16870	98.9501	2175	0	12.7573	179	1.0499	8.9056	8.2284	0.6772	0.8858	0.9895	0.9348	0.0105		16867	98.9325	2772	0	16.259	182	1.0675	11.1755	10.487	0.6885	0.8589	0.9893	0.9195	0.0107
Escherichia coli	09-00049	300	881094	2 (1549593319)	stampy	platypus	stampy/platypus	17049		16802	98.5512	895	255	5.2496	247	1.4488	4.3204	3.3859	0.9344	0.9494	0.9855	0.9671	0.0145		16862	98.9032	2035	275	11.9362	187	1.0968	8.4062	7.6988	0.7075	0.8923	0.989	0.9382	0.011
Escherichia coli	09-00049	300	881094	2 (1549593319)	stampy	snver	stampy/snver	17049		16815	98.6275	2236	0	13.1151	234	1.3725	9.3445	8.4592	0.8853	0.8826	0.9863	0.9316	0.0137		16846	98.8093	2902	0	17.0215	203	1.1907	11.7468	10.9788	0.768	0.853	0.9881	0.9156	0.0119
Escherichia coli	09-00049	300	881094	2 (1549593319)	stampy	strelka	stampy/strelka	17049		16764	98.3283	425	7	2.4928	285	1.6717	2.6861	1.6079	1.0782	0.9753	0.9833	0.9793	0.0167		16781	98.4281	582	0	3.4137	268	1.5719	3.2157	2.2018	1.0139	0.9665	0.9843	0.9753	0.0157
Escherichia coli	09-00049	300	881094	2 (1549593319)	stampy	snvsniffer	stampy/snvsniffer	17049		16223	95.1551	2731	1900	16.0185	826	4.8449	13.4568	10.3319	3.1249	0.8559	0.9516	0.9012	0.0484		16252	95.3252	3093	2115	18.1418	797	4.6748	14.7166	11.7014	3.0152	0.8401	0.9533	0.8931	0.0467
Escherichia coli	09-00049	300	881094	2 (1549593319)	stampy	varscan	stampy/varscan	17049		16745	98.2169	2772	978	16.259	304	1.7831	11.6371	10.487	1.1501	0.858	0.9822	0.9159	0.0178		16761	98.3108	3380	1057	19.8252	288	1.6892	13.8767	12.7871	1.0896	0.8322	0.9831	0.9014	0.0169
Escherichia coli	09-00049	300	881094	3 (1549595485)	bwa-mem	16GT	bwa-mem/16GT	17049		17005	99.7419	580	40	3.402	44	0.2581	2.3607	2.1942	0.1665	0.967	0.9974	0.982	0.0026		17003	99.7302	549	36	3.2201	46	0.2698	2.251	2.077	0.174	0.9687	0.9973	0.9828	0.0027
Escherichia coli	09-00049	300	881094	3 (1549595485)	bwa-mem	freebayes	bwa-mem/freebayes	17049		17019	99.824	815	0	4.7803	30	0.176	3.1968	3.0833	0.1135	0.9543	0.9982	0.9758	0.0018		17019	99.824	761	0	4.4636	30	0.176	2.9925	2.879	0.1135	0.9572	0.9982	0.9773	0.0018
Escherichia coli	09-00049	300	881094	3 (1549595485)	bwa-mem	gatk	bwa-mem/gatk	17049		16847	98.8152	1558	1189	9.1384	202	1.1848	6.6584	5.8942	0.7642	0.9153	0.9882	0.9504	0.0118		16825	98.6861	1486	1144	8.7161	224	1.3139	6.4692	5.6218	0.8474	0.9188	0.9869	0.9516	0.0131
Escherichia coli	09-00049	300	881094	3 (1549595485)	bwa-mem	lofreq	bwa-mem/lofreq	17049		16830	98.7155	408	0	2.3931	219	1.2845	2.3721	1.5435	0.8285	0.9763	0.9872	0.9817	0.0128		16820	98.6568	401	0	2.352	229	1.3432	2.3834	1.5171	0.8663	0.9767	0.9866	0.9816	0.0134
Escherichia coli	09-00049	300	881094	3 (1549595485)	bwa-mem	mpileup	bwa-mem/mpileup	17049		16829	98.7096	375	0	2.1995	220	1.2904	2.251	1.4187	0.8323	0.9782	0.9871	0.9826	0.0129		16819	98.6509	356	0	2.0881	230	1.3491	2.2169	1.3468	0.8701	0.9793	0.9865	0.9829	0.0135
Escherichia coli	09-00049	300	881094	3 (1549595485)	bwa-mem	platypus	bwa-mem/platypus	17049		16863	98.909	777	210	4.5575	186	1.091	3.6432	2.9395	0.7037	0.956	0.9891	0.9723	0.0109		16836	98.7507	581	115	3.4078	213	1.2493	3.0038	2.198	0.8058	0.9666	0.9875	0.9769	0.0125
Escherichia coli	09-00049	300	881094	3 (1549595485)	bwa-mem	snver	bwa-mem/snver	17049		16862	98.9032	483	0	2.833	187	1.0968	2.5347	1.8273	0.7075	0.9722	0.989	0.9805	0.011		16855	98.8621	477	0	2.7978	194	1.1379	2.5385	1.8046	0.7339	0.9725	0.9886	0.9805	0.0114
Escherichia coli	09-00049	300	881094	3 (1549595485)	bwa-mem	strelka	bwa-mem/strelka	17049		16785	98.4515	428	4	2.5104	264	1.5485	2.618	1.6192	0.9988	0.9751	0.9845	0.9798	0.0155		16779	98.4163	404	0	2.3696	270	1.5837	2.5499	1.5284	1.0215	0.9765	0.9842	0.9803	0.0158
Escherichia coli	09-00049	300	881094	3 (1549595485)	bwa-mem	snvsniffer	bwa-mem/snvsniffer	17049		16214	95.1024	1163	865	6.8215	835	4.8976	7.5588	4.3998	3.159	0.9331	0.951	0.942	0.049		16218	95.1258	1221	871	7.1617	831	4.8742	7.7631	4.6193	3.1438	0.93	0.9513	0.9405	0.0487
Escherichia coli	09-00049	300	881094	3 (1549595485)	bwa-mem	varscan	bwa-mem/varscan	17049		16747	98.2286	438	12	2.5691	302	1.7714	2.7996	1.657	1.1425	0.9745	0.9823	0.9784	0.0177		16728	98.1172	422	11	2.4752	321	1.8828	2.8109	1.5965	1.2144	0.9754	0.9812	0.9783	0.0188
Escherichia coli	09-00049	300	881094	3 (1549595485)	minimap2	16GT	minimap2/16GT	17049		17013	99.7888	540	37	3.1673	36	0.2112	2.1791	2.0429	0.1362	0.9692	0.9979	0.9833	0.0021		17014	99.7947	516	36	3.0266	35	0.2053	2.0845	1.9521	0.1324	0.9706	0.9979	0.9841	0.0021
Escherichia coli	09-00049	300	881094	3 (1549595485)	minimap2	freebayes	minimap2/freebayes	17049		17021	99.8358	705	0	4.1351	28	0.1642	2.7731	2.6671	0.1059	0.9602	0.9984	0.9789	0.0016		17022	99.8416	677	0	3.9709	27	0.1584	2.6634	2.5612	0.1021	0.9617	0.9984	0.9797	0.0016
Escherichia coli	09-00049	300	881094	3 (1549595485)	minimap2	gatk	minimap2/gatk	17049		16850	98.8328	1360	1018	7.977	199	1.1672	5.898	5.1451	0.7529	0.9253	0.9883	0.9558	0.0117		16823	98.6744	1256	947	7.367	226	1.3256	5.6067	4.7517	0.855	0.9305	0.9867	0.9578	0.0133
Escherichia coli	09-00049	300	881094	3 (1549595485)	minimap2	lofreq	minimap2/lofreq	17049		16883	99.0263	357	0	2.094	166	0.9737	1.9786	1.3506	0.628	0.9793	0.9903	0.9848	0.0097		16868	98.9384	388	0	2.2758	181	1.0616	2.1526	1.4679	0.6848	0.9775	0.9894	0.9834	0.0106
Escherichia coli	09-00049	300	881094	3 (1549595485)	minimap2	mpileup	minimap2/mpileup	17049		16866	98.9266	330	0	1.9356	183	1.0734	1.9408	1.2484	0.6923	0.9808	0.9893	0.985	0.0107		16864	98.9149	343	0	2.0118	185	1.0851	1.9975	1.2976	0.6999	0.9801	0.9891	0.9846	0.0109
Escherichia coli	09-00049	300	881094	3 (1549595485)	minimap2	platypus	minimap2/platypus	17049		16882	99.0205	554	143	3.2495	167	0.9795	2.7277	2.0959	0.6318	0.9682	0.9902	0.9791	0.0098		16860	98.8914	513	112	3.009	189	1.1086	2.6558	1.9408	0.715	0.9705	0.9889	0.9796	0.0111
Escherichia coli	09-00049	300	881094	3 (1549595485)	minimap2	snver	minimap2/snver	17049		16873	98.9677	392	0	2.2993	176	1.0323	2.1488	1.483	0.6658	0.9773	0.9897	0.9835	0.0103		16850	98.8328	396	0	2.3227	199	1.1672	2.251	1.4981	0.7529	0.977	0.9883	0.9826	0.0117
Escherichia coli	09-00049	300	881094	3 (1549595485)	minimap2	strelka	minimap2/strelka	17049		16833	98.7331	329	9	1.9297	216	1.2669	2.0618	1.2447	0.8172	0.9808	0.9873	0.984	0.0127		16821	98.6627	349	0	2.047	228	1.3373	2.1829	1.3203	0.8626	0.9797	0.9866	0.9831	0.0134
Escherichia coli	09-00049	300	881094	3 (1549595485)	minimap2	snvsniffer	minimap2/snvsniffer	17049		16188	94.9499	1155	830	6.7746	861	5.0501	7.6269	4.3696	3.2573	0.9334	0.9495	0.9414	0.0505		16210	95.0789	1242	868	7.2849	839	4.9211	7.8728	4.6987	3.1741	0.9288	0.9508	0.9397	0.0492
Escherichia coli	09-00049	300	881094	3 (1549595485)	minimap2	varscan	minimap2/varscan	17049		16737	98.17	410	11	2.4048	312	1.83	2.7315	1.5511	1.1804	0.9761	0.9817	0.9789	0.0183		16727	98.1113	399	16	2.3403	322	1.8887	2.7277	1.5095	1.2182	0.9767	0.9811	0.9789	0.0189
Escherichia coli	09-00049	300	881094	3 (1549595485)	novoalign	16GT	novoalign/16GT	17049		16995	99.6833	468	26	2.745	54	0.3167	1.9748	1.7705	0.2043	0.9732	0.9968	0.9849	0.0032		16992	99.6657	447	37	2.6219	57	0.3343	1.9067	1.6911	0.2156	0.9744	0.9967	0.9854	0.0033
Escherichia coli	09-00049	300	881094	3 (1549595485)	novoalign	freebayes	novoalign/freebayes	17049		17007	99.7537	673	0	3.9474	42	0.2463	2.705	2.5461	0.1589	0.9619	0.9975	0.9794	0.0025		17006	99.7478	638	0	3.7422	43	0.2522	2.5763	2.4137	0.1627	0.9638	0.9975	0.9804	0.0025
Escherichia coli	09-00049	300	881094	3 (1549595485)	novoalign	gatk	novoalign/gatk	17049		16835	98.7448	1540	1164	9.0328	214	1.2552	6.6357	5.8261	0.8096	0.9162	0.9874	0.9505	0.0126		16825	98.6861	1437	1097	8.4286	224	1.3139	6.2839	5.4364	0.8474	0.9213	0.9869	0.953	0.0131
Escherichia coli	09-00049	300	881094	3 (1549595485)	novoalign	lofreq	novoalign/lofreq	17049		16885	99.0381	385	0	2.2582	164	0.9619	2.077	1.4565	0.6204	0.9777	0.9904	0.984	0.0096		16890	99.0674	399	0	2.3403	159	0.9326	2.111	1.5095	0.6015	0.9769	0.9907	0.9838	0.0093
Escherichia coli	09-00049	300	881094	3 (1549595485)	novoalign	mpileup	novoalign/mpileup	17049		16877	98.9911	377	0	2.2113	172	1.0089	2.077	1.4263	0.6507	0.9781	0.9899	0.984	0.0101		16886	99.0439	390	0	2.2875	163	0.9561	2.0921	1.4754	0.6167	0.9774	0.9904	0.9839	0.0096
Escherichia coli	09-00049	300	881094	3 (1549595485)	novoalign	platypus	novoalign/platypus	17049		16915	99.214	766	214	4.4929	134	0.786	3.4049	2.8979	0.5069	0.9567	0.9921	0.9741	0.0079		16898	99.1143	651	155	3.8184	151	0.8857	3.0341	2.4628	0.5713	0.9629	0.9911	0.9768	0.0089
Escherichia coli	09-00049	300	881094	3 (1549595485)	novoalign	snver	novoalign/snver	17049		16880	99.0087	429	0	2.5163	169	0.9913	2.2623	1.623	0.6394	0.9752	0.9901	0.9826	0.0099		16875	98.9794	428	0	2.5104	174	1.0206	2.2775	1.6192	0.6583	0.9753	0.9898	0.9825	0.0102
Escherichia coli	09-00049	300	881094	3 (1549595485)	novoalign	strelka	novoalign/strelka	17049		16857	98.8738	389	2	2.2817	192	1.1262	2.198	1.4717	0.7264	0.9774	0.9887	0.983	0.0113		16853	98.8504	409	2	2.399	196	1.1496	2.2888	1.5473	0.7415	0.9763	0.9885	0.9824	0.0115
Escherichia coli	09-00049	300	881094	3 (1549595485)	novoalign	snvsniffer	novoalign/snvsniffer	17049		16181	94.9088	993	682	5.8244	868	5.0912	7.0405	3.7567	3.2838	0.9422	0.9491	0.9456	0.0509		16197	95.0026	1029	689	6.0355	852	4.9974	7.1162	3.8929	3.2233	0.9403	0.95	0.9451	0.05
Escherichia coli	09-00049	300	881094	3 (1549595485)	novoalign	varscan	novoalign/varscan	17049		16780	98.4222	432	16	2.5339	269	1.5778	2.652	1.6343	1.0177	0.9749	0.9842	0.9795	0.0158		16772	98.3753	417	26	2.4459	277	1.6247	2.6255	1.5776	1.0479	0.9757	0.9838	0.9797	0.0162
Escherichia coli	09-00049	300	881094	3 (1549595485)	snippy	snippy	snippy/snippy	17049		16978	99.5836	372	0	2.1819	71	0.4164	1.6759	1.4073	0.2686	0.9786	0.9958	0.9871	0.0042		16976	99.5718	355	0	2.0822	73	0.4282	1.6192	1.343	0.2762	0.9795	0.9957	0.9875	0.0043
Escherichia coli	09-00049	300	881094	3 (1549595485)	stampy	16GT	stampy/16GT	17049		16911	99.1906	2353	889	13.8014	138	0.8094	9.4239	8.9018	0.5221	0.8779	0.9919	0.9314	0.0081		16938	99.3489	4616	1098	27.0749	111	0.6511	17.8831	17.4632	0.4199	0.7858	0.9935	0.8775	0.0065
Escherichia coli	09-00049	300	881094	3 (1549595485)	stampy	freebayes	stampy/freebayes	17049		17021	99.8358	13143	0	77.0896	28	0.1642	49.8283	49.7223	0.1059	0.5643	0.9984	0.7211	0.0016		17023	99.8475	13589	0	79.7056	26	0.1525	51.508	51.4096	0.0984	0.5561	0.9985	0.7144	0.0015
Escherichia coli	09-00049	300	881094	3 (1549595485)	stampy	gatk	stampy/gatk	17049		16842	98.7859	1749	1220	10.2587	207	1.2141	7.3999	6.6168	0.7831	0.9059	0.9879	0.9451	0.0121		16838	98.7624	1702	1162	9.983	211	1.2376	7.2372	6.439	0.7983	0.9082	0.9876	0.9462	0.0124
Escherichia coli	09-00049	300	881094	3 (1549595485)	stampy	lofreq	stampy/lofreq	17049		16811	98.604	1462	0	8.5753	238	1.396	6.4314	5.531	0.9004	0.92	0.986	0.9519	0.014		16852	98.8445	2311	0	13.555	197	1.1555	9.4882	8.7429	0.7453	0.8794	0.9884	0.9307	0.0116
Escherichia coli	09-00049	300	881094	3 (1549595485)	stampy	mpileup	stampy/mpileup	17049		16863	98.909	2205	0	12.9333	186	1.091	9.0456	8.3419	0.7037	0.8844	0.9891	0.9338	0.0109		16865	98.9208	2896	0	16.9863	184	1.0792	11.6522	10.9561	0.6961	0.8534	0.9892	0.9163	0.0108
Escherichia coli	09-00049	300	881094	3 (1549595485)	stampy	platypus	stampy/platypus	17049		16806	98.5747	922	267	5.4079	243	1.4253	4.4074	3.4881	0.9193	0.948	0.9857	0.9665	0.0143		16860	98.8914	2187	262	12.8277	189	1.1086	8.9888	8.2738	0.715	0.8852	0.9889	0.9342	0.0111
Escherichia coli	09-00049	300	881094	3 (1549595485)	stampy	snver	stampy/snver	17049		16807	98.5806	2118	0	12.423	242	1.4194	8.9283	8.0128	0.9155	0.8881	0.9858	0.9344	0.0142		16843	98.7917	3001	0	17.6022	206	1.2083	12.1327	11.3533	0.7793	0.8488	0.9879	0.9131	0.0121
Escherichia coli	09-00049	300	881094	3 (1549595485)	stampy	strelka	stampy/strelka	17049		16764	98.3283	404	12	2.3696	285	1.6717	2.6066	1.5284	1.0782	0.9765	0.9833	0.9799	0.0167		16772	98.3753	572	2	3.355	277	1.6247	3.2119	2.164	1.0479	0.967	0.9838	0.9753	0.0162
Escherichia coli	09-00049	300	881094	3 (1549595485)	stampy	snvsniffer	stampy/snvsniffer	17049		16225	95.1669	2709	1911	15.8895	824	4.8331	13.366	10.2486	3.1173	0.8569	0.9517	0.9018	0.0483		16272	95.4425	3028	2037	17.7606	777	4.5575	14.395	11.4555	2.9395	0.8431	0.9544	0.8953	0.0456
Escherichia coli	09-00049	300	881094	3 (1549595485)	stampy	varscan	stampy/varscan	17049		16743	98.2052	2783	969	16.3235	306	1.7948	11.6862	10.5286	1.1577	0.8575	0.9821	0.9156	0.0179		16756	98.2814	3500	1152	20.5291	293	1.7186	14.3496	13.2411	1.1085	0.8272	0.9828	0.8983	0.0172
Escherichia coli	1223	150	1572145	1 (1549595726)	bwa-mem	16GT	bwa-mem/16GT	17375		17341	99.8043	233	38	1.341	34	0.1957	1.1322	0.988	0.1442	0.9867	0.998	0.9923	0.002		17339	99.7928	215	29	1.2374	36	0.2072	1.0644	0.9117	0.1527	0.9878	0.9979	0.9928	0.0021
Escherichia coli	1223	150	1572145	1 (1549595726)	bwa-mem	freebayes	bwa-mem/freebayes	17375		17349	99.8504	299	0	1.7209	26	0.1496	1.3782	1.2679	0.1103	0.9831	0.9985	0.9907	0.0015		17348	99.8446	292	0	1.6806	27	0.1554	1.3527	1.2382	0.1145	0.9834	0.9984	0.9908	0.0016
Escherichia coli	1223	150	1572145	1 (1549595726)	bwa-mem	gatk	bwa-mem/gatk	17375		17244	99.246	550	333	3.1655	131	0.754	2.8878	2.3323	0.5555	0.9691	0.9925	0.9807	0.0075		17237	99.2058	462	284	2.659	138	0.7942	2.5443	1.9591	0.5852	0.9739	0.9921	0.9829	0.0079
Escherichia coli	1223	150	1572145	1 (1549595726)	bwa-mem	lofreq	bwa-mem/lofreq	17375		17341	99.8043	156	0	0.8978	34	0.1957	0.8057	0.6615	0.1442	0.9911	0.998	0.9945	0.002		17339	99.7928	144	0	0.8288	36	0.2072	0.7633	0.6106	0.1527	0.9918	0.9979	0.9948	0.0021
Escherichia coli	1223	150	1572145	1 (1549595726)	bwa-mem	mpileup	bwa-mem/mpileup	17375		17326	99.718	142	0	0.8173	49	0.282	0.8099	0.6021	0.2078	0.9919	0.9972	0.9945	0.0028		17328	99.7295	137	0	0.7885	47	0.2705	0.7803	0.5809	0.1993	0.9922	0.9973	0.9947	0.0027
Escherichia coli	1223	150	1572145	1 (1549595726)	bwa-mem	platypus	bwa-mem/platypus	17375		17257	99.3209	204	59	1.1741	118	0.6791	1.3654	0.8651	0.5004	0.9883	0.9932	0.9907	0.0068		17252	99.2921	155	43	0.8921	123	0.7079	1.1789	0.6573	0.5216	0.9911	0.9929	0.992	0.0071
Escherichia coli	1223	150	1572145	1 (1549595726)	bwa-mem	snver	bwa-mem/snver	17375		17347	99.8388	158	0	0.9094	28	0.1612	0.7887	0.67	0.1187	0.991	0.9984	0.9947	0.0016		17343	99.8158	152	0	0.8748	32	0.1842	0.7803	0.6446	0.1357	0.9913	0.9982	0.9947	0.0018
Escherichia coli	1223	150	1572145	1 (1549595726)	bwa-mem	strelka	bwa-mem/strelka	17375		17330	99.741	175	0	1.0072	45	0.259	0.9329	0.7421	0.1908	0.99	0.9974	0.9937	0.0026		17315	99.6547	175	0	1.0072	60	0.3453	0.9965	0.7421	0.2544	0.99	0.9965	0.9932	0.0035
Escherichia coli	1223	150	1572145	1 (1549595726)	bwa-mem	snvsniffer	bwa-mem/snvsniffer	17375		16906	97.3007	795	696	4.5755	469	2.6993	5.36	3.3712	1.9888	0.9551	0.973	0.964	0.027		16904	97.2892	825	719	4.7482	471	2.7108	5.4957	3.4984	1.9973	0.9535	0.9729	0.9631	0.0271
Escherichia coli	1223	150	1572145	1 (1549595726)	bwa-mem	varscan	bwa-mem/varscan	17375		17305	99.5971	145	6	0.8345	70	0.4029	0.9117	0.6149	0.2968	0.9917	0.996	0.9938	0.004		17302	99.5799	135	4	0.777	73	0.4201	0.882	0.5725	0.3096	0.9923	0.9958	0.994	0.0042
Escherichia coli	1223	150	1572145	1 (1549595726)	minimap2	16GT	minimap2/16GT	17375		17334	99.764	173	32	0.9957	41	0.236	0.9075	0.7336	0.1739	0.9901	0.9976	0.9938	0.0024		17326	99.718	142	26	0.8173	49	0.282	0.8099	0.6021	0.2078	0.9919	0.9972	0.9945	0.0028
Escherichia coli	1223	150	1572145	1 (1549595726)	minimap2	freebayes	minimap2/freebayes	17375		17344	99.8216	195	0	1.1223	31	0.1784	0.9584	0.8269	0.1315	0.9889	0.9982	0.9935	0.0018		17339	99.7928	198	0	1.1396	36	0.2072	0.9923	0.8396	0.1527	0.9887	0.9979	0.9933	0.0021
Escherichia coli	1223	150	1572145	1 (1549595726)	minimap2	gatk	minimap2/gatk	17375		17242	99.2345	367	230	2.1122	133	0.7655	2.1202	1.5563	0.564	0.9792	0.9923	0.9857	0.0077		17232	99.177	292	167	1.6806	143	0.823	1.8446	1.2382	0.6064	0.9833	0.9918	0.9875	0.0082
Escherichia coli	1223	150	1572145	1 (1549595726)	minimap2	lofreq	minimap2/lofreq	17375		17316	99.6604	128	0	0.7367	59	0.3396	0.793	0.5428	0.2502	0.9927	0.9966	0.9946	0.0034		17321	99.6892	114	0	0.6561	54	0.3108	0.7124	0.4834	0.229	0.9935	0.9969	0.9952	0.0031
Escherichia coli	1223	150	1572145	1 (1549595726)	minimap2	mpileup	minimap2/mpileup	17375		17310	99.6259	109	0	0.6273	65	0.3741	0.7378	0.4622	0.2756	0.9937	0.9963	0.995	0.0037		17318	99.6719	100	0	0.5755	57	0.3281	0.6658	0.424	0.2417	0.9943	0.9967	0.9955	0.0033
Escherichia coli	1223	150	1572145	1 (1549595726)	minimap2	platypus	minimap2/platypus	17375		17234	99.1885	136	27	0.7827	141	0.8115	1.1746	0.5767	0.5979	0.9922	0.9919	0.992	0.0081		17218	99.0964	130	20	0.7482	157	0.9036	1.217	0.5513	0.6658	0.9925	0.991	0.9917	0.009
Escherichia coli	1223	150	1572145	1 (1549595726)	minimap2	snver	minimap2/snver	17375		17311	99.6317	130	0	0.7482	64	0.3683	0.8227	0.5513	0.2714	0.9925	0.9963	0.9944	0.0037		17310	99.6259	117	0	0.6734	65	0.3741	0.7718	0.4961	0.2756	0.9933	0.9963	0.9948	0.0037
Escherichia coli	1223	150	1572145	1 (1549595726)	minimap2	strelka	minimap2/strelka	17375		17299	99.5626	106	0	0.6101	76	0.4374	0.7718	0.4495	0.3223	0.9939	0.9956	0.9947	0.0044		17286	99.4878	116	0	0.6676	89	0.5122	0.8693	0.4919	0.3774	0.9933	0.9949	0.9941	0.0051
Escherichia coli	1223	150	1572145	1 (1549595726)	minimap2	snvsniffer	minimap2/snvsniffer	17375		16886	97.1856	762	648	4.3856	489	2.8144	5.3049	3.2313	2.0736	0.9568	0.9719	0.9643	0.0281		16884	97.1741	812	703	4.6734	491	2.8259	5.5254	3.4433	2.0821	0.9541	0.9717	0.9628	0.0283
Escherichia coli	1223	150	1572145	1 (1549595726)	minimap2	varscan	minimap2/varscan	17375		17286	99.4878	143	4	0.823	89	0.5122	0.9838	0.6064	0.3774	0.9918	0.9949	0.9933	0.0051		17284	99.4763	124	3	0.7137	91	0.5237	0.9117	0.5258	0.3859	0.9929	0.9948	0.9938	0.0052
Escherichia coli	1223	150	1572145	1 (1549595726)	novoalign	16GT	novoalign/16GT	17375		17340	99.7986	154	4	0.8863	35	0.2014	0.8015	0.653	0.1484	0.9912	0.998	0.9946	0.002		17338	99.7871	153	3	0.8806	37	0.2129	0.8057	0.6488	0.1569	0.9913	0.9979	0.9946	0.0021
Escherichia coli	1223	150	1572145	1 (1549595726)	novoalign	freebayes	novoalign/freebayes	17375		17344	99.8216	230	0	1.3237	31	0.1784	1.1068	0.9753	0.1315	0.9869	0.9982	0.9925	0.0018		17345	99.8273	230	0	1.3237	30	0.1727	1.1025	0.9753	0.1272	0.9869	0.9983	0.9926	0.0017
Escherichia coli	1223	150	1572145	1 (1549595726)	novoalign	gatk	novoalign/gatk	17375		17241	99.2288	507	315	2.918	134	0.7712	2.7182	2.1499	0.5682	0.9714	0.9923	0.9817	0.0077		17233	99.1827	467	271	2.6878	142	0.8173	2.5825	1.9803	0.6021	0.9736	0.9918	0.9826	0.0082
Escherichia coli	1223	150	1572145	1 (1549595726)	novoalign	lofreq	novoalign/lofreq	17375		17333	99.7583	122	0	0.7022	42	0.2417	0.6954	0.5173	0.1781	0.993	0.9976	0.9953	0.0024		17338	99.7871	120	0	0.6906	37	0.2129	0.6658	0.5089	0.1569	0.9931	0.9979	0.9955	0.0021
Escherichia coli	1223	150	1572145	1 (1549595726)	novoalign	mpileup	novoalign/mpileup	17375		17327	99.7237	124	0	0.7137	48	0.2763	0.7294	0.5258	0.2035	0.9929	0.9972	0.995	0.0028		17333	99.7583	128	0	0.7367	42	0.2417	0.7209	0.5428	0.1781	0.9927	0.9976	0.9951	0.0024
Escherichia coli	1223	150	1572145	1 (1549595726)	novoalign	platypus	novoalign/platypus	17375		17276	99.4302	179	42	1.0302	99	0.5698	1.1789	0.759	0.4198	0.9897	0.9943	0.992	0.0057		17268	99.3842	152	22	0.8748	107	0.6158	1.0983	0.6446	0.4537	0.9913	0.9938	0.9925	0.0062
Escherichia coli	1223	150	1572145	1 (1549595726)	novoalign	snver	novoalign/snver	17375		17330	99.741	118	0	0.6791	45	0.259	0.6912	0.5004	0.1908	0.9932	0.9974	0.9953	0.0026		17335	99.7698	118	0	0.6791	40	0.2302	0.67	0.5004	0.1696	0.9932	0.9977	0.9954	0.0023
Escherichia coli	1223	150	1572145	1 (1549595726)	novoalign	strelka	novoalign/strelka	17375		17336	99.7755	136	1	0.7827	39	0.2245	0.7421	0.5767	0.1654	0.9922	0.9978	0.995	0.0022		17338	99.7871	148	0	0.8518	37	0.2129	0.7845	0.6276	0.1569	0.9915	0.9979	0.9947	0.0021
Escherichia coli	1223	150	1572145	1 (1549595726)	novoalign	snvsniffer	novoalign/snvsniffer	17375		16897	97.2489	296	183	1.7036	478	2.7511	3.2821	1.2552	2.027	0.9828	0.9725	0.9776	0.0275		16902	97.2777	305	189	1.7554	473	2.7223	3.2991	1.2934	2.0058	0.9823	0.9728	0.9775	0.0272
Escherichia coli	1223	150	1572145	1 (1549595726)	novoalign	varscan	novoalign/varscan	17375		17296	99.5453	123	3	0.7079	79	0.4547	0.8566	0.5216	0.335	0.9929	0.9955	0.9942	0.0045		17303	99.5856	113	4	0.6504	72	0.4144	0.7845	0.4792	0.3053	0.9935	0.9959	0.9947	0.0041
Escherichia coli	1223	150	1572145	1 (1549595726)	snippy	snippy	snippy/snippy	17375		17334	99.764	78	0	0.4489	41	0.236	0.5046	0.3308	0.1739	0.9955	0.9976	0.9965	0.0024		17332	99.7525	87	0	0.5007	43	0.2475	0.5513	0.3689	0.1823	0.995	0.9975	0.9962	0.0025
Escherichia coli	1223	150	1572145	1 (1549595726)	stampy	16GT	stampy/16GT	17375		17313	99.6432	716	152	4.1209	62	0.3568	3.2991	3.0362	0.2629	0.9603	0.9964	0.978	0.0036		17322	99.695	1479	185	8.5122	53	0.305	6.4964	6.2717	0.2247	0.9213	0.9969	0.9576	0.0031
Escherichia coli	1223	150	1572145	1 (1549595726)	stampy	freebayes	stampy/freebayes	17375		17342	99.8101	3348	0	19.2691	33	0.1899	14.3371	14.1972	0.1399	0.8382	0.9981	0.9112	0.0019		17349	99.8504	3419	0	19.6777	26	0.1496	14.6085	14.4982	0.1103	0.8354	0.9985	0.9097	0.0015
Escherichia coli	1223	150	1572145	1 (1549595726)	stampy	gatk	stampy/gatk	17375		17247	99.2633	551	339	3.1712	128	0.7367	2.8793	2.3365	0.5428	0.969	0.9926	0.9807	0.0074		17240	99.223	546	299	3.1424	135	0.777	2.8878	2.3153	0.5725	0.9693	0.9922	0.9806	0.0078
Escherichia coli	1223	150	1572145	1 (1549595726)	stampy	lofreq	stampy/lofreq	17375		17314	99.6489	769	0	4.4259	61	0.3511	3.5196	3.2609	0.2587	0.9575	0.9965	0.9766	0.0035		17340	99.7986	1120	0	6.446	35	0.2014	4.8978	4.7494	0.1484	0.9393	0.998	0.9678	0.002
Escherichia coli	1223	150	1572145	1 (1549595726)	stampy	mpileup	stampy/mpileup	17375		17320	99.6835	943	0	5.4273	55	0.3165	4.232	3.9988	0.2332	0.9484	0.9968	0.972	0.0032		17334	99.764	1113	0	6.4058	41	0.236	4.8935	4.7197	0.1739	0.9397	0.9976	0.9678	0.0024
Escherichia coli	1223	150	1572145	1 (1549595726)	stampy	platypus	stampy/platypus	17375		17221	99.1137	308	82	1.7727	154	0.8863	1.9591	1.3061	0.653	0.9824	0.9911	0.9867	0.0089		17256	99.3151	623	107	3.5856	119	0.6849	3.1464	2.6418	0.5046	0.9652	0.9932	0.979	0.0068
Escherichia coli	1223	150	1572145	1 (1549595726)	stampy	snver	stampy/snver	17375		17314	99.6489	748	0	4.305	61	0.3511	3.4306	3.1719	0.2587	0.9586	0.9965	0.9772	0.0035		17338	99.7871	1145	0	6.5899	37	0.2129	5.0123	4.8554	0.1569	0.9381	0.9979	0.9671	0.0021
Escherichia coli	1223	150	1572145	1 (1549595726)	stampy	strelka	stampy/strelka	17375		17305	99.5971	270	3	1.554	70	0.4029	1.4418	1.1449	0.2968	0.9846	0.996	0.9903	0.004		17310	99.6259	382	1	2.1986	65	0.3741	1.8955	1.6199	0.2756	0.9784	0.9963	0.9873	0.0037
Escherichia coli	1223	150	1572145	1 (1549595726)	stampy	snvsniffer	stampy/snvsniffer	17375		16889	97.2029	1006	752	5.7899	486	2.7971	6.3268	4.2659	2.0609	0.9438	0.972	0.9577	0.028		16915	97.3525	1183	879	6.8086	460	2.6475	6.9671	5.0165	1.9506	0.9346	0.9735	0.9537	0.0265
Escherichia coli	1223	150	1572145	1 (1549595726)	stampy	varscan	stampy/varscan	17375		17295	99.5396	977	183	5.623	80	0.4604	4.4822	4.143	0.3392	0.9465	0.9954	0.9703	0.0046		17297	99.5511	1222	169	7.0331	78	0.4489	5.5126	5.1819	0.3308	0.934	0.9955	0.9638	0.0045
Escherichia coli	1223	150	1572145	2 (1549597075)	bwa-mem	16GT	bwa-mem/16GT	17375		17342	99.8101	233	40	1.341	33	0.1899	1.128	0.988	0.1399	0.9867	0.9981	0.9924	0.0019		17344	99.8216	208	24	1.1971	31	0.1784	1.0135	0.882	0.1315	0.9881	0.9982	0.9931	0.0018
Escherichia coli	1223	150	1572145	2 (1549597075)	bwa-mem	freebayes	bwa-mem/freebayes	17375		17349	99.8504	291	0	1.6748	26	0.1496	1.3442	1.234	0.1103	0.9835	0.9985	0.9909	0.0015		17350	99.8561	298	0	1.7151	25	0.1439	1.3697	1.2637	0.106	0.9831	0.9986	0.9908	0.0014
Escherichia coli	1223	150	1572145	2 (1549597075)	bwa-mem	gatk	bwa-mem/gatk	17375		17241	99.2288	540	327	3.1079	134	0.7712	2.8581	2.2899	0.5682	0.9696	0.9923	0.9808	0.0077		17236	99.2	480	306	2.7626	139	0.8	2.6249	2.0354	0.5894	0.9729	0.992	0.9824	0.008
Escherichia coli	1223	150	1572145	2 (1549597075)	bwa-mem	lofreq	bwa-mem/lofreq	17375		17337	99.7813	157	0	0.9036	38	0.2187	0.8269	0.6658	0.1611	0.991	0.9978	0.9944	0.0022		17343	99.8158	156	0	0.8978	32	0.1842	0.7972	0.6615	0.1357	0.9911	0.9982	0.9946	0.0018
Escherichia coli	1223	150	1572145	2 (1549597075)	bwa-mem	mpileup	bwa-mem/mpileup	17375		17327	99.7237	141	0	0.8115	48	0.2763	0.8015	0.5979	0.2035	0.9919	0.9972	0.9945	0.0028		17328	99.7295	138	0	0.7942	47	0.2705	0.7845	0.5852	0.1993	0.9921	0.9973	0.9947	0.0027
Escherichia coli	1223	150	1572145	2 (1549597075)	bwa-mem	platypus	bwa-mem/platypus	17375		17249	99.2748	195	53	1.1223	126	0.7252	1.3612	0.8269	0.5343	0.9888	0.9927	0.9907	0.0073		17256	99.3151	161	40	0.9266	119	0.6849	1.1873	0.6827	0.5046	0.9908	0.9932	0.992	0.0068
Escherichia coli	1223	150	1572145	2 (1549597075)	bwa-mem	snver	bwa-mem/snver	17375		17346	99.8331	162	0	0.9324	29	0.1669	0.8099	0.687	0.123	0.9907	0.9983	0.9945	0.0017		17347	99.8388	151	0	0.8691	28	0.1612	0.759	0.6403	0.1187	0.9914	0.9984	0.9949	0.0016
Escherichia coli	1223	150	1572145	2 (1549597075)	bwa-mem	strelka	bwa-mem/strelka	17375		17325	99.7122	180	0	1.036	50	0.2878	0.9753	0.7633	0.212	0.9897	0.9971	0.9934	0.0029		17321	99.6892	170	0	0.9784	54	0.3108	0.9499	0.7209	0.229	0.9903	0.9969	0.9936	0.0031
Escherichia coli	1223	150	1572145	2 (1549597075)	bwa-mem	snvsniffer	bwa-mem/snvsniffer	17375		16900	97.2662	777	672	4.4719	475	2.7338	5.3091	3.2949	2.0142	0.956	0.9727	0.9643	0.0273		16892	97.2201	827	725	4.7597	483	2.7799	5.555	3.5069	2.0482	0.9533	0.9722	0.9627	0.0278
Escherichia coli	1223	150	1572145	2 (1549597075)	bwa-mem	varscan	bwa-mem/varscan	17375		17303	99.5856	146	6	0.8403	72	0.4144	0.9244	0.6191	0.3053	0.9916	0.9959	0.9937	0.0041		17304	99.5914	146	5	0.8403	71	0.4086	0.9202	0.6191	0.3011	0.9916	0.9959	0.9937	0.0041
Escherichia coli	1223	150	1572145	2 (1549597075)	minimap2	16GT	minimap2/16GT	17375		17328	99.7295	160	27	0.9209	47	0.2705	0.8778	0.6785	0.1993	0.9909	0.9973	0.9941	0.0027		17329	99.7353	150	26	0.8633	46	0.2647	0.8311	0.6361	0.1951	0.9914	0.9974	0.9944	0.0026
Escherichia coli	1223	150	1572145	2 (1549597075)	minimap2	freebayes	minimap2/freebayes	17375		17343	99.8158	190	0	1.0935	32	0.1842	0.9414	0.8057	0.1357	0.9892	0.9982	0.9937	0.0018		17344	99.8216	198	0	1.1396	31	0.1784	0.9711	0.8396	0.1315	0.9887	0.9982	0.9934	0.0018
Escherichia coli	1223	150	1572145	2 (1549597075)	minimap2	gatk	minimap2/gatk	17375		17247	99.2633	354	217	2.0374	128	0.7367	2.0439	1.5011	0.5428	0.9799	0.9926	0.9862	0.0074		17226	99.1424	321	198	1.8475	149	0.8576	1.993	1.3612	0.6318	0.9817	0.9914	0.9865	0.0086
Escherichia coli	1223	150	1572145	2 (1549597075)	minimap2	lofreq	minimap2/lofreq	17375		17316	99.6604	111	0	0.6388	59	0.3396	0.7209	0.4707	0.2502	0.9936	0.9966	0.9951	0.0034		17314	99.6489	120	0	0.6906	61	0.3511	0.7675	0.5089	0.2587	0.9931	0.9965	0.9948	0.0035
Escherichia coli	1223	150	1572145	2 (1549597075)	minimap2	mpileup	minimap2/mpileup	17375		17313	99.6432	100	0	0.5755	62	0.3568	0.687	0.424	0.2629	0.9943	0.9964	0.9953	0.0036		17306	99.6029	118	0	0.6791	69	0.3971	0.793	0.5004	0.2926	0.9932	0.996	0.9946	0.004
Escherichia coli	1223	150	1572145	2 (1549597075)	minimap2	platypus	minimap2/platypus	17375		17223	99.1252	131	25	0.754	152	0.8748	1.2001	0.5555	0.6446	0.9925	0.9913	0.9919	0.0087		17230	99.1655	123	19	0.7079	145	0.8345	1.1365	0.5216	0.6149	0.9929	0.9917	0.9923	0.0083
Escherichia coli	1223	150	1572145	2 (1549597075)	minimap2	snver	minimap2/snver	17375		17316	99.6604	134	0	0.7712	59	0.3396	0.8184	0.5682	0.2502	0.9923	0.9966	0.9944	0.0034		17305	99.5971	127	0	0.7309	70	0.4029	0.8354	0.5385	0.2968	0.9927	0.996	0.9943	0.004
Escherichia coli	1223	150	1572145	2 (1549597075)	minimap2	strelka	minimap2/strelka	17375		17300	99.5683	118	0	0.6791	75	0.4317	0.8184	0.5004	0.318	0.9932	0.9957	0.9944	0.0043		17280	99.4532	110	0	0.6331	95	0.5468	0.8693	0.4665	0.4028	0.9937	0.9945	0.9941	0.0055
Escherichia coli	1223	150	1572145	2 (1549597075)	minimap2	snvsniffer	minimap2/snvsniffer	17375		16878	97.1396	753	645	4.3338	497	2.8604	5.3006	3.1931	2.1075	0.9573	0.9714	0.9643	0.0286		16875	97.1223	824	703	4.7424	500	2.8777	5.6144	3.4942	2.1202	0.9534	0.9712	0.9622	0.0288
Escherichia coli	1223	150	1572145	2 (1549597075)	minimap2	varscan	minimap2/varscan	17375		17287	99.4935	122	4	0.7022	88	0.5065	0.8905	0.5173	0.3732	0.993	0.9949	0.9939	0.0051		17279	99.4475	133	5	0.7655	96	0.5525	0.9711	0.564	0.4071	0.9924	0.9945	0.9934	0.0055
Escherichia coli	1223	150	1572145	2 (1549597075)	novoalign	16GT	novoalign/16GT	17375		17340	99.7986	155	9	0.8921	35	0.2014	0.8057	0.6573	0.1484	0.9911	0.998	0.9945	0.002		17333	99.7583	145	5	0.8345	42	0.2417	0.793	0.6149	0.1781	0.9917	0.9976	0.9946	0.0024
Escherichia coli	1223	150	1572145	2 (1549597075)	novoalign	freebayes	novoalign/freebayes	17375		17345	99.8273	235	0	1.3525	30	0.1727	1.1237	0.9965	0.1272	0.9866	0.9983	0.9924	0.0017		17343	99.8158	249	0	1.4331	32	0.1842	1.1916	1.0559	0.1357	0.9858	0.9982	0.992	0.0018
Escherichia coli	1223	150	1572145	2 (1549597075)	novoalign	gatk	novoalign/gatk	17375		17242	99.2345	493	303	2.8374	133	0.7655	2.6545	2.0906	0.564	0.9722	0.9923	0.9821	0.0077		17234	99.1885	450	290	2.5899	141	0.8115	2.5061	1.9082	0.5979	0.9746	0.9919	0.9832	0.0081
Escherichia coli	1223	150	1572145	2 (1549597075)	novoalign	lofreq	novoalign/lofreq	17375		17337	99.7813	124	0	0.7137	38	0.2187	0.687	0.5258	0.1611	0.9929	0.9978	0.9953	0.0022		17335	99.7698	136	0	0.7827	40	0.2302	0.7463	0.5767	0.1696	0.9922	0.9977	0.9949	0.0023
Escherichia coli	1223	150	1572145	2 (1549597075)	novoalign	mpileup	novoalign/mpileup	17375		17335	99.7698	127	0	0.7309	40	0.2302	0.7082	0.5385	0.1696	0.9927	0.9977	0.9952	0.0023		17328	99.7295	131	0	0.754	47	0.2705	0.7548	0.5555	0.1993	0.9925	0.9973	0.9949	0.0027
Escherichia coli	1223	150	1572145	2 (1549597075)	novoalign	platypus	novoalign/platypus	17375		17275	99.4245	174	29	1.0014	100	0.5755	1.1619	0.7378	0.424	0.99	0.9942	0.9921	0.0058		17281	99.459	155	28	0.8921	94	0.541	1.0559	0.6573	0.3986	0.9911	0.9946	0.9928	0.0054
Escherichia coli	1223	150	1572145	2 (1549597075)	novoalign	snver	novoalign/snver	17375		17335	99.7698	124	0	0.7137	40	0.2302	0.6954	0.5258	0.1696	0.9929	0.9977	0.9953	0.0023		17331	99.7468	120	0	0.6906	44	0.2532	0.6954	0.5089	0.1866	0.9931	0.9975	0.9953	0.0025
Escherichia coli	1223	150	1572145	2 (1549597075)	novoalign	strelka	novoalign/strelka	17375		17343	99.8158	144	0	0.8288	32	0.1842	0.7463	0.6106	0.1357	0.9918	0.9982	0.995	0.0018		17333	99.7583	150	1	0.8633	42	0.2417	0.8142	0.6361	0.1781	0.9914	0.9976	0.9945	0.0024
Escherichia coli	1223	150	1572145	2 (1549597075)	novoalign	snvsniffer	novoalign/snvsniffer	17375		16896	97.2432	302	194	1.7381	479	2.7568	3.3118	1.2806	2.0312	0.9824	0.9724	0.9774	0.0276		16903	97.2835	324	209	1.8647	472	2.7165	3.3754	1.3739	2.0015	0.9812	0.9728	0.977	0.0272
Escherichia coli	1223	150	1572145	2 (1549597075)	novoalign	varscan	novoalign/varscan	17375		17299	99.5626	122	3	0.7022	76	0.4374	0.8396	0.5173	0.3223	0.993	0.9956	0.9943	0.0044		17299	99.5626	117	6	0.6734	76	0.4374	0.8184	0.4961	0.3223	0.9933	0.9956	0.9944	0.0044
Escherichia coli	1223	150	1572145	2 (1549597075)	snippy	snippy	snippy/snippy	17375		17333	99.7583	94	0	0.541	42	0.2417	0.5767	0.3986	0.1781	0.9946	0.9976	0.9961	0.0024		17335	99.7698	96	0	0.5525	40	0.2302	0.5767	0.4071	0.1696	0.9945	0.9977	0.9961	0.0023
Escherichia coli	1223	150	1572145	2 (1549597075)	stampy	16GT	stampy/16GT	17375		17310	99.6259	698	154	4.0173	65	0.3741	3.2355	2.9599	0.2756	0.9612	0.9963	0.9784	0.0037		17323	99.7007	1515	189	8.7194	52	0.2993	6.6449	6.4243	0.2205	0.9196	0.997	0.9567	0.003
Escherichia coli	1223	150	1572145	2 (1549597075)	stampy	freebayes	stampy/freebayes	17375		17342	99.8101	3267	0	18.8029	33	0.1899	13.9936	13.8537	0.1399	0.8415	0.9981	0.9131	0.0019		17346	99.8331	3513	0	20.2187	29	0.1669	15.0198	14.8969	0.123	0.8316	0.9983	0.9074	0.0017
Escherichia coli	1223	150	1572145	2 (1549597075)	stampy	gatk	stampy/gatk	17375		17250	99.2806	543	345	3.1252	125	0.7194	2.8326	2.3026	0.5301	0.9695	0.9928	0.981	0.0072		17242	99.2345	523	329	3.0101	133	0.7655	2.7818	2.2178	0.564	0.9706	0.9923	0.9813	0.0077
Escherichia coli	1223	150	1572145	2 (1549597075)	stampy	lofreq	stampy/lofreq	17375		17312	99.6374	705	0	4.0576	63	0.3626	3.2567	2.9895	0.2672	0.9609	0.9964	0.9783	0.0036		17337	99.7813	1136	0	6.5381	38	0.2187	4.9783	4.8172	0.1611	0.9385	0.9978	0.9672	0.0022
Escherichia coli	1223	150	1572145	2 (1549597075)	stampy	mpileup	stampy/mpileup	17375		17325	99.7122	866	0	4.9842	50	0.2878	3.8843	3.6723	0.212	0.9524	0.9971	0.9742	0.0029		17330	99.741	1164	0	6.6993	45	0.259	5.1268	4.9359	0.1908	0.9371	0.9974	0.9663	0.0026
Escherichia coli	1223	150	1572145	2 (1549597075)	stampy	platypus	stampy/platypus	17375		17211	99.0561	331	112	1.905	164	0.9439	2.099	1.4036	0.6954	0.9811	0.9906	0.9858	0.0094		17262	99.3496	602	120	3.4647	113	0.6504	3.032	2.5528	0.4792	0.9663	0.9935	0.9797	0.0065
Escherichia coli	1223	150	1572145	2 (1549597075)	stampy	snver	stampy/snver	17375		17319	99.6777	786	0	4.5237	56	0.3223	3.5705	3.333	0.2375	0.9566	0.9968	0.9763	0.0032		17337	99.7813	1139	0	6.5554	38	0.2187	4.9911	4.8299	0.1611	0.9384	0.9978	0.9672	0.0022
Escherichia coli	1223	150	1572145	2 (1549597075)	stampy	strelka	stampy/strelka	17375		17312	99.6374	267	6	1.5367	63	0.3626	1.3994	1.1322	0.2672	0.9848	0.9964	0.9906	0.0036		17309	99.6201	375	1	2.1583	66	0.3799	1.8701	1.5902	0.2799	0.9788	0.9962	0.9874	0.0038
Escherichia coli	1223	150	1572145	2 (1549597075)	stampy	snvsniffer	stampy/snvsniffer	17375		16878	97.1396	971	715	5.5885	497	2.8604	6.225	4.1175	2.1075	0.9456	0.9714	0.9583	0.0286		16902	97.2777	1150	850	6.6187	473	2.7223	6.8823	4.8766	2.0058	0.9363	0.9728	0.9542	0.0272
Escherichia coli	1223	150	1572145	2 (1549597075)	stampy	varscan	stampy/varscan	17375		17299	99.5626	966	169	5.5597	76	0.4374	4.4186	4.0963	0.3223	0.9471	0.9956	0.9707	0.0044		17301	99.5741	1183	171	6.8086	74	0.4259	5.3303	5.0165	0.3138	0.936	0.9957	0.9649	0.0043
Escherichia coli	1223	150	1572145	3 (1549597075)	bwa-mem	16GT	bwa-mem/16GT	17375		17342	99.8101	233	40	1.341	33	0.1899	1.128	0.988	0.1399	0.9867	0.9981	0.9924	0.0019		17344	99.8216	208	24	1.1971	31	0.1784	1.0135	0.882	0.1315	0.9881	0.9982	0.9931	0.0018
Escherichia coli	1223	150	1572145	3 (1549597075)	bwa-mem	freebayes	bwa-mem/freebayes	17375		17349	99.8504	291	0	1.6748	26	0.1496	1.3442	1.234	0.1103	0.9835	0.9985	0.9909	0.0015		17350	99.8561	298	0	1.7151	25	0.1439	1.3697	1.2637	0.106	0.9831	0.9986	0.9908	0.0014
Escherichia coli	1223	150	1572145	3 (1549597075)	bwa-mem	gatk	bwa-mem/gatk	17375		17241	99.2288	540	327	3.1079	134	0.7712	2.8581	2.2899	0.5682	0.9696	0.9923	0.9808	0.0077		17236	99.2	480	306	2.7626	139	0.8	2.6249	2.0354	0.5894	0.9729	0.992	0.9824	0.008
Escherichia coli	1223	150	1572145	3 (1549597075)	bwa-mem	lofreq	bwa-mem/lofreq	17375		17337	99.7813	157	0	0.9036	38	0.2187	0.8269	0.6658	0.1611	0.991	0.9978	0.9944	0.0022		17343	99.8158	156	0	0.8978	32	0.1842	0.7972	0.6615	0.1357	0.9911	0.9982	0.9946	0.0018
Escherichia coli	1223	150	1572145	3 (1549597075)	bwa-mem	mpileup	bwa-mem/mpileup	17375		17327	99.7237	141	0	0.8115	48	0.2763	0.8015	0.5979	0.2035	0.9919	0.9972	0.9945	0.0028		17328	99.7295	138	0	0.7942	47	0.2705	0.7845	0.5852	0.1993	0.9921	0.9973	0.9947	0.0027
Escherichia coli	1223	150	1572145	3 (1549597075)	bwa-mem	platypus	bwa-mem/platypus	17375		17249	99.2748	195	53	1.1223	126	0.7252	1.3612	0.8269	0.5343	0.9888	0.9927	0.9907	0.0073		17256	99.3151	161	40	0.9266	119	0.6849	1.1873	0.6827	0.5046	0.9908	0.9932	0.992	0.0068
Escherichia coli	1223	150	1572145	3 (1549597075)	bwa-mem	snver	bwa-mem/snver	17375		17346	99.8331	162	0	0.9324	29	0.1669	0.8099	0.687	0.123	0.9907	0.9983	0.9945	0.0017		17347	99.8388	151	0	0.8691	28	0.1612	0.759	0.6403	0.1187	0.9914	0.9984	0.9949	0.0016
Escherichia coli	1223	150	1572145	3 (1549597075)	bwa-mem	strelka	bwa-mem/strelka	17375		17325	99.7122	180	0	1.036	50	0.2878	0.9753	0.7633	0.212	0.9897	0.9971	0.9934	0.0029		17321	99.6892	170	0	0.9784	54	0.3108	0.9499	0.7209	0.229	0.9903	0.9969	0.9936	0.0031
Escherichia coli	1223	150	1572145	3 (1549597075)	bwa-mem	snvsniffer	bwa-mem/snvsniffer	17375		16900	97.2662	777	672	4.4719	475	2.7338	5.3091	3.2949	2.0142	0.956	0.9727	0.9643	0.0273		16892	97.2201	827	725	4.7597	483	2.7799	5.555	3.5069	2.0482	0.9533	0.9722	0.9627	0.0278
Escherichia coli	1223	150	1572145	3 (1549597075)	bwa-mem	varscan	bwa-mem/varscan	17375		17303	99.5856	146	6	0.8403	72	0.4144	0.9244	0.6191	0.3053	0.9916	0.9959	0.9937	0.0041		17304	99.5914	146	5	0.8403	71	0.4086	0.9202	0.6191	0.3011	0.9916	0.9959	0.9937	0.0041
Escherichia coli	1223	150	1572145	3 (1549597075)	minimap2	16GT	minimap2/16GT	17375		17328	99.7295	160	27	0.9209	47	0.2705	0.8778	0.6785	0.1993	0.9909	0.9973	0.9941	0.0027		17329	99.7353	150	26	0.8633	46	0.2647	0.8311	0.6361	0.1951	0.9914	0.9974	0.9944	0.0026
Escherichia coli	1223	150	1572145	3 (1549597075)	minimap2	freebayes	minimap2/freebayes	17375		17343	99.8158	190	0	1.0935	32	0.1842	0.9414	0.8057	0.1357	0.9892	0.9982	0.9937	0.0018		17344	99.8216	198	0	1.1396	31	0.1784	0.9711	0.8396	0.1315	0.9887	0.9982	0.9934	0.0018
Escherichia coli	1223	150	1572145	3 (1549597075)	minimap2	gatk	minimap2/gatk	17375		17247	99.2633	354	217	2.0374	128	0.7367	2.0439	1.5011	0.5428	0.9799	0.9926	0.9862	0.0074		17226	99.1424	321	198	1.8475	149	0.8576	1.993	1.3612	0.6318	0.9817	0.9914	0.9865	0.0086
Escherichia coli	1223	150	1572145	3 (1549597075)	minimap2	lofreq	minimap2/lofreq	17375		17316	99.6604	111	0	0.6388	59	0.3396	0.7209	0.4707	0.2502	0.9936	0.9966	0.9951	0.0034		17314	99.6489	120	0	0.6906	61	0.3511	0.7675	0.5089	0.2587	0.9931	0.9965	0.9948	0.0035
Escherichia coli	1223	150	1572145	3 (1549597075)	minimap2	mpileup	minimap2/mpileup	17375		17313	99.6432	100	0	0.5755	62	0.3568	0.687	0.424	0.2629	0.9943	0.9964	0.9953	0.0036		17306	99.6029	118	0	0.6791	69	0.3971	0.793	0.5004	0.2926	0.9932	0.996	0.9946	0.004
Escherichia coli	1223	150	1572145	3 (1549597075)	minimap2	platypus	minimap2/platypus	17375		17223	99.1252	131	25	0.754	152	0.8748	1.2001	0.5555	0.6446	0.9925	0.9913	0.9919	0.0087		17230	99.1655	123	19	0.7079	145	0.8345	1.1365	0.5216	0.6149	0.9929	0.9917	0.9923	0.0083
Escherichia coli	1223	150	1572145	3 (1549597075)	minimap2	snver	minimap2/snver	17375		17316	99.6604	134	0	0.7712	59	0.3396	0.8184	0.5682	0.2502	0.9923	0.9966	0.9944	0.0034		17305	99.5971	127	0	0.7309	70	0.4029	0.8354	0.5385	0.2968	0.9927	0.996	0.9943	0.004
Escherichia coli	1223	150	1572145	3 (1549597075)	minimap2	strelka	minimap2/strelka	17375		17300	99.5683	118	0	0.6791	75	0.4317	0.8184	0.5004	0.318	0.9932	0.9957	0.9944	0.0043		17280	99.4532	110	0	0.6331	95	0.5468	0.8693	0.4665	0.4028	0.9937	0.9945	0.9941	0.0055
Escherichia coli	1223	150	1572145	3 (1549597075)	minimap2	snvsniffer	minimap2/snvsniffer	17375		16878	97.1396	753	645	4.3338	497	2.8604	5.3006	3.1931	2.1075	0.9573	0.9714	0.9643	0.0286		16875	97.1223	824	703	4.7424	500	2.8777	5.6144	3.4942	2.1202	0.9534	0.9712	0.9622	0.0288
Escherichia coli	1223	150	1572145	3 (1549597075)	minimap2	varscan	minimap2/varscan	17375		17287	99.4935	122	4	0.7022	88	0.5065	0.8905	0.5173	0.3732	0.993	0.9949	0.9939	0.0051		17279	99.4475	133	5	0.7655	96	0.5525	0.9711	0.564	0.4071	0.9924	0.9945	0.9934	0.0055
Escherichia coli	1223	150	1572145	3 (1549597075)	novoalign	16GT	novoalign/16GT	17375		17340	99.7986	155	9	0.8921	35	0.2014	0.8057	0.6573	0.1484	0.9911	0.998	0.9945	0.002		17333	99.7583	145	5	0.8345	42	0.2417	0.793	0.6149	0.1781	0.9917	0.9976	0.9946	0.0024
Escherichia coli	1223	150	1572145	3 (1549597075)	novoalign	freebayes	novoalign/freebayes	17375		17345	99.8273	235	0	1.3525	30	0.1727	1.1237	0.9965	0.1272	0.9866	0.9983	0.9924	0.0017		17343	99.8158	249	0	1.4331	32	0.1842	1.1916	1.0559	0.1357	0.9858	0.9982	0.992	0.0018
Escherichia coli	1223	150	1572145	3 (1549597075)	novoalign	gatk	novoalign/gatk	17375		17242	99.2345	493	303	2.8374	133	0.7655	2.6545	2.0906	0.564	0.9722	0.9923	0.9821	0.0077		17234	99.1885	450	290	2.5899	141	0.8115	2.5061	1.9082	0.5979	0.9746	0.9919	0.9832	0.0081
Escherichia coli	1223	150	1572145	3 (1549597075)	novoalign	lofreq	novoalign/lofreq	17375		17337	99.7813	124	0	0.7137	38	0.2187	0.687	0.5258	0.1611	0.9929	0.9978	0.9953	0.0022		17335	99.7698	136	0	0.7827	40	0.2302	0.7463	0.5767	0.1696	0.9922	0.9977	0.9949	0.0023
Escherichia coli	1223	150	1572145	3 (1549597075)	novoalign	mpileup	novoalign/mpileup	17375		17335	99.7698	127	0	0.7309	40	0.2302	0.7082	0.5385	0.1696	0.9927	0.9977	0.9952	0.0023		17328	99.7295	131	0	0.754	47	0.2705	0.7548	0.5555	0.1993	0.9925	0.9973	0.9949	0.0027
Escherichia coli	1223	150	1572145	3 (1549597075)	novoalign	platypus	novoalign/platypus	17375		17275	99.4245	174	29	1.0014	100	0.5755	1.1619	0.7378	0.424	0.99	0.9942	0.9921	0.0058		17281	99.459	155	28	0.8921	94	0.541	1.0559	0.6573	0.3986	0.9911	0.9946	0.9928	0.0054
Escherichia coli	1223	150	1572145	3 (1549597075)	novoalign	snver	novoalign/snver	17375		17335	99.7698	124	0	0.7137	40	0.2302	0.6954	0.5258	0.1696	0.9929	0.9977	0.9953	0.0023		17331	99.7468	120	0	0.6906	44	0.2532	0.6954	0.5089	0.1866	0.9931	0.9975	0.9953	0.0025
Escherichia coli	1223	150	1572145	3 (1549597075)	novoalign	strelka	novoalign/strelka	17375		17343	99.8158	144	0	0.8288	32	0.1842	0.7463	0.6106	0.1357	0.9918	0.9982	0.995	0.0018		17333	99.7583	150	1	0.8633	42	0.2417	0.8142	0.6361	0.1781	0.9914	0.9976	0.9945	0.0024
Escherichia coli	1223	150	1572145	3 (1549597075)	novoalign	snvsniffer	novoalign/snvsniffer	17375		16896	97.2432	302	194	1.7381	479	2.7568	3.3118	1.2806	2.0312	0.9824	0.9724	0.9774	0.0276		16903	97.2835	324	209	1.8647	472	2.7165	3.3754	1.3739	2.0015	0.9812	0.9728	0.977	0.0272
Escherichia coli	1223	150	1572145	3 (1549597075)	novoalign	varscan	novoalign/varscan	17375		17299	99.5626	122	3	0.7022	76	0.4374	0.8396	0.5173	0.3223	0.993	0.9956	0.9943	0.0044		17299	99.5626	117	6	0.6734	76	0.4374	0.8184	0.4961	0.3223	0.9933	0.9956	0.9944	0.0044
Escherichia coli	1223	150	1572145	3 (1549597075)	snippy	snippy	snippy/snippy	17375		17333	99.7583	94	0	0.541	42	0.2417	0.5767	0.3986	0.1781	0.9946	0.9976	0.9961	0.0024		17335	99.7698	96	0	0.5525	40	0.2302	0.5767	0.4071	0.1696	0.9945	0.9977	0.9961	0.0023
Escherichia coli	1223	150	1572145	3 (1549597075)	stampy	16GT	stampy/16GT	17375		17310	99.6259	700	156	4.0288	65	0.3741	3.244	2.9683	0.2756	0.9611	0.9963	0.9784	0.0037		17323	99.7007	1512	186	8.7022	52	0.2993	6.6321	6.4116	0.2205	0.9197	0.997	0.9568	0.003
Escherichia coli	1223	150	1572145	3 (1549597075)	stampy	freebayes	stampy/freebayes	17375		17342	99.8101	3269	0	18.8144	33	0.1899	14.0021	13.8622	0.1399	0.8414	0.9981	0.9131	0.0019		17346	99.8331	3535	0	20.3453	29	0.1669	15.1131	14.9901	0.123	0.8307	0.9983	0.9068	0.0017
Escherichia coli	1223	150	1572145	3 (1549597075)	stampy	gatk	stampy/gatk	17375		17250	99.2806	542	345	3.1194	125	0.7194	2.8284	2.2983	0.5301	0.9695	0.9928	0.981	0.0072		17242	99.2345	523	329	3.0101	133	0.7655	2.7818	2.2178	0.564	0.9706	0.9923	0.9813	0.0077
Escherichia coli	1223	150	1572145	3 (1549597075)	stampy	lofreq	stampy/lofreq	17375		17312	99.6374	706	0	4.0633	63	0.3626	3.2609	2.9938	0.2672	0.9608	0.9964	0.9783	0.0036		17337	99.7813	1138	0	6.5496	38	0.2187	4.9868	4.8257	0.1611	0.9384	0.9978	0.9672	0.0022
Escherichia coli	1223	150	1572145	3 (1549597075)	stampy	mpileup	stampy/mpileup	17375		17325	99.7122	865	0	4.9784	50	0.2878	3.8801	3.668	0.212	0.9524	0.9971	0.9742	0.0029		17330	99.741	1168	0	6.7223	45	0.259	5.1437	4.9529	0.1908	0.9369	0.9974	0.9662	0.0026
Escherichia coli	1223	150	1572145	3 (1549597075)	stampy	platypus	stampy/platypus	17375		17211	99.0561	331	112	1.905	164	0.9439	2.099	1.4036	0.6954	0.9811	0.9906	0.9858	0.0094		17262	99.3496	604	120	3.4763	113	0.6504	3.0404	2.5613	0.4792	0.9662	0.9935	0.9797	0.0065
Escherichia coli	1223	150	1572145	3 (1549597075)	stampy	snver	stampy/snver	17375		17319	99.6777	788	0	4.5353	56	0.3223	3.579	3.3415	0.2375	0.9565	0.9968	0.9762	0.0032		17337	99.7813	1139	0	6.5554	38	0.2187	4.9911	4.8299	0.1611	0.9384	0.9978	0.9672	0.0022
Escherichia coli	1223	150	1572145	3 (1549597075)	stampy	strelka	stampy/strelka	17375		17312	99.6374	269	6	1.5482	63	0.3626	1.4078	1.1407	0.2672	0.9847	0.9964	0.9905	0.0036		17309	99.6201	375	1	2.1583	66	0.3799	1.8701	1.5902	0.2799	0.9788	0.9962	0.9874	0.0038
Escherichia coli	1223	150	1572145	3 (1549597075)	stampy	snvsniffer	stampy/snvsniffer	17375		16878	97.1396	973	717	5.6	497	2.8604	6.2335	4.126	2.1075	0.9455	0.9714	0.9583	0.0286		16902	97.2777	1150	850	6.6187	473	2.7223	6.8823	4.8766	2.0058	0.9363	0.9728	0.9542	0.0272
Escherichia coli	1223	150	1572145	3 (1549597075)	stampy	varscan	stampy/varscan	17375		17299	99.5626	966	169	5.5597	76	0.4374	4.4186	4.0963	0.3223	0.9471	0.9956	0.9707	0.0044		17301	99.5741	1189	172	6.8432	74	0.4259	5.3557	5.0419	0.3138	0.9357	0.9957	0.9648	0.0043
Escherichia coli	1223	300	786073	1 (1549599631)	bwa-mem	16GT	bwa-mem/16GT	17375		17348	99.8446	307	40	1.7669	27	0.1554	1.4163	1.3018	0.1145	0.9826	0.9984	0.9904	0.0016		17347	99.8388	299	40	1.7209	28	0.1612	1.3866	1.2679	0.1187	0.9831	0.9984	0.9907	0.0016
Escherichia coli	1223	300	786073	1 (1549599631)	bwa-mem	freebayes	bwa-mem/freebayes	17375		17354	99.8791	357	0	2.0547	21	0.1209	1.6029	1.5139	0.0891	0.9798	0.9988	0.9892	0.0012		17352	99.8676	352	0	2.0259	23	0.1324	1.5902	1.4927	0.0975	0.9801	0.9987	0.9893	0.0013
Escherichia coli	1223	300	786073	1 (1549599631)	bwa-mem	gatk	bwa-mem/gatk	17375		17244	99.246	517	334	2.9755	131	0.754	2.7478	2.1923	0.5555	0.9709	0.9925	0.9816	0.0075		17236	99.2	502	327	2.8892	139	0.8	2.7182	2.1287	0.5894	0.9717	0.992	0.9817	0.008
Escherichia coli	1223	300	786073	1 (1549599631)	bwa-mem	lofreq	bwa-mem/lofreq	17375		17254	99.3036	152	0	0.8748	121	0.6964	1.1577	0.6446	0.5131	0.9913	0.993	0.9921	0.007		17255	99.3094	183	0	1.0532	120	0.6906	1.2849	0.776	0.5089	0.9895	0.9931	0.9913	0.0069
Escherichia coli	1223	300	786073	1 (1549599631)	bwa-mem	mpileup	bwa-mem/mpileup	17375		17251	99.2863	123	0	0.7079	124	0.7137	1.0474	0.5216	0.5258	0.9929	0.9929	0.9929	0.0071		17251	99.2863	154	0	0.8863	124	0.7137	1.1789	0.653	0.5258	0.9912	0.9929	0.992	0.0071
Escherichia coli	1223	300	786073	1 (1549599631)	bwa-mem	platypus	bwa-mem/platypus	17375		17252	99.2921	255	60	1.4676	123	0.7079	1.6029	1.0813	0.5216	0.9854	0.9929	0.9891	0.0071		17249	99.2748	207	51	1.1914	126	0.7252	1.4121	0.8778	0.5343	0.9881	0.9927	0.9904	0.0073
Escherichia coli	1223	300	786073	1 (1549599631)	bwa-mem	snver	bwa-mem/snver	17375		17285	99.482	179	0	1.0302	90	0.518	1.1407	0.759	0.3816	0.9898	0.9948	0.9923	0.0052		17280	99.4532	182	0	1.0475	95	0.5468	1.1746	0.7718	0.4028	0.9896	0.9945	0.992	0.0055
Escherichia coli	1223	300	786073	1 (1549599631)	bwa-mem	strelka	bwa-mem/strelka	17375		17225	99.1367	138	2	0.7942	150	0.8633	1.2213	0.5852	0.6361	0.9921	0.9914	0.9917	0.0086		17228	99.154	136	0	0.7827	147	0.846	1.2001	0.5767	0.6234	0.9922	0.9915	0.9918	0.0085
Escherichia coli	1223	300	786073	1 (1549599631)	bwa-mem	snvsniffer	bwa-mem/snvsniffer	17375		16884	97.1741	710	575	4.0863	491	2.8259	5.0928	3.0107	2.0821	0.9596	0.9717	0.9656	0.0283		16880	97.1511	750	594	4.3165	495	2.8489	5.2794	3.1804	2.099	0.9575	0.9715	0.9644	0.0285
Escherichia coli	1223	300	786073	1 (1549599631)	bwa-mem	varscan	bwa-mem/varscan	17375		17191	98.941	160	6	0.9209	184	1.059	1.4587	0.6785	0.7803	0.9908	0.9894	0.9901	0.0106		17201	98.9986	160	6	0.9209	174	1.0014	1.4163	0.6785	0.7378	0.9908	0.99	0.9904	0.01
Escherichia coli	1223	300	786073	1 (1549599631)	minimap2	16GT	minimap2/16GT	17375		17346	99.8331	255	42	1.4676	29	0.1669	1.2043	1.0813	0.123	0.9855	0.9983	0.9919	0.0017		17343	99.8158	238	30	1.3698	32	0.1842	1.1449	1.0092	0.1357	0.9865	0.9982	0.9923	0.0018
Escherichia coli	1223	300	786073	1 (1549599631)	minimap2	freebayes	minimap2/freebayes	17375		17348	99.8446	273	0	1.5712	27	0.1554	1.2721	1.1577	0.1145	0.9845	0.9984	0.9914	0.0016		17350	99.8561	280	0	1.6115	25	0.1439	1.2934	1.1873	0.106	0.9841	0.9986	0.9913	0.0014
Escherichia coli	1223	300	786073	1 (1549599631)	minimap2	gatk	minimap2/gatk	17375		17255	99.3094	490	299	2.8201	120	0.6906	2.5867	2.0778	0.5089	0.9724	0.9931	0.9826	0.0069		17245	99.2518	421	262	2.423	130	0.7482	2.3365	1.7852	0.5513	0.9762	0.9925	0.9843	0.0075
Escherichia coli	1223	300	786073	1 (1549599631)	minimap2	lofreq	minimap2/lofreq	17375		17268	99.3842	148	0	0.8518	107	0.6158	1.0813	0.6276	0.4537	0.9915	0.9938	0.9926	0.0062		17274	99.4187	157	0	0.9036	101	0.5813	1.094	0.6658	0.4283	0.991	0.9942	0.9926	0.0058
Escherichia coli	1223	300	786073	1 (1549599631)	minimap2	mpileup	minimap2/mpileup	17375		17261	99.3439	147	0	0.846	114	0.6561	1.1068	0.6234	0.4834	0.9916	0.9934	0.9925	0.0066		17269	99.3899	134	0	0.7712	106	0.6101	1.0177	0.5682	0.4495	0.9923	0.9939	0.9931	0.0061
Escherichia coli	1223	300	786073	1 (1549599631)	minimap2	platypus	minimap2/platypus	17375		17272	99.4072	235	61	1.3525	103	0.5928	1.4333	0.9965	0.4368	0.9866	0.9941	0.9903	0.0059		17275	99.4245	229	48	1.318	100	0.5755	1.3951	0.9711	0.424	0.9869	0.9942	0.9905	0.0058
Escherichia coli	1223	300	786073	1 (1549599631)	minimap2	snver	minimap2/snver	17375		17266	99.3727	161	0	0.9266	109	0.6273	1.1449	0.6827	0.4622	0.9908	0.9937	0.9922	0.0063		17275	99.4245	163	0	0.9381	100	0.5755	1.1152	0.6912	0.424	0.9907	0.9942	0.9924	0.0058
Escherichia coli	1223	300	786073	1 (1549599631)	minimap2	strelka	minimap2/strelka	17375		17236	99.2	136	1	0.7827	139	0.8	1.1661	0.5767	0.5894	0.9922	0.992	0.9921	0.008		17246	99.2576	137	0	0.7885	129	0.7424	1.128	0.5809	0.547	0.9921	0.9926	0.9923	0.0074
Escherichia coli	1223	300	786073	1 (1549599631)	minimap2	snvsniffer	minimap2/snvsniffer	17375		16875	97.1223	733	596	4.2187	500	2.8777	5.2285	3.1083	2.1202	0.9584	0.9712	0.9648	0.0288		16880	97.1511	764	609	4.3971	495	2.8489	5.3388	3.2397	2.099	0.9567	0.9715	0.964	0.0285
Escherichia coli	1223	300	786073	1 (1549599631)	minimap2	varscan	minimap2/varscan	17375		17203	99.0101	180	5	1.036	172	0.9899	1.4927	0.7633	0.7294	0.9896	0.9901	0.9898	0.0099		17206	99.0273	165	3	0.9496	169	0.9727	1.4163	0.6997	0.7166	0.9905	0.9903	0.9904	0.0097
Escherichia coli	1223	300	786073	1 (1549599631)	novoalign	16GT	novoalign/16GT	17375		17347	99.8388	191	19	1.0993	28	0.1612	0.9287	0.8099	0.1187	0.9891	0.9984	0.9937	0.0016		17349	99.8504	183	17	1.0532	26	0.1496	0.8863	0.776	0.1103	0.9896	0.9985	0.994	0.0015
Escherichia coli	1223	300	786073	1 (1549599631)	novoalign	freebayes	novoalign/freebayes	17375		17350	99.8561	260	0	1.4964	25	0.1439	1.2085	1.1025	0.106	0.9852	0.9986	0.9919	0.0014		17352	99.8676	290	0	1.6691	23	0.1324	1.3273	1.2297	0.0975	0.9836	0.9987	0.9911	0.0013
Escherichia coli	1223	300	786073	1 (1549599631)	novoalign	gatk	novoalign/gatk	17375		17241	99.2288	527	351	3.0331	134	0.7712	2.803	2.2347	0.5682	0.9703	0.9923	0.9812	0.0077		17235	99.1942	510	341	2.9353	140	0.8058	2.7563	2.1627	0.5937	0.9713	0.9919	0.9815	0.0081
Escherichia coli	1223	300	786073	1 (1549599631)	novoalign	lofreq	novoalign/lofreq	17375		17290	99.5108	163	0	0.9381	85	0.4892	1.0516	0.6912	0.3604	0.9907	0.9951	0.9929	0.0049		17289	99.505	162	0	0.9324	86	0.495	1.0516	0.687	0.3647	0.9907	0.9951	0.9929	0.0049
Escherichia coli	1223	300	786073	1 (1549599631)	novoalign	mpileup	novoalign/mpileup	17375		17290	99.5108	150	0	0.8633	85	0.4892	0.9965	0.6361	0.3604	0.9914	0.9951	0.9932	0.0049		17289	99.505	153	0	0.8806	86	0.495	1.0135	0.6488	0.3647	0.9912	0.9951	0.9931	0.0049
Escherichia coli	1223	300	786073	1 (1549599631)	novoalign	platypus	novoalign/platypus	17375		17307	99.6086	277	74	1.5942	68	0.3914	1.463	1.1746	0.2884	0.9842	0.9961	0.9901	0.0039		17299	99.5626	252	69	1.4504	76	0.4374	1.3909	1.0686	0.3223	0.9856	0.9956	0.9906	0.0044
Escherichia coli	1223	300	786073	1 (1549599631)	novoalign	snver	novoalign/snver	17375		17291	99.5165	171	0	0.9842	84	0.4835	1.0813	0.7251	0.3562	0.9902	0.9952	0.9927	0.0048		17286	99.4878	169	0	0.9727	89	0.5122	1.094	0.7166	0.3774	0.9903	0.9949	0.9926	0.0051
Escherichia coli	1223	300	786073	1 (1549599631)	novoalign	strelka	novoalign/strelka	17375		17272	99.4072	145	4	0.8345	103	0.5928	1.0516	0.6149	0.4368	0.9917	0.9941	0.9929	0.0059		17270	99.3957	171	0	0.9842	105	0.6043	1.1704	0.7251	0.4453	0.9902	0.994	0.9921	0.006
Escherichia coli	1223	300	786073	1 (1549599631)	novoalign	snvsniffer	novoalign/snvsniffer	17375		16876	97.1281	384	239	2.2101	499	2.8719	3.7444	1.6283	2.116	0.9778	0.9713	0.9745	0.0287		16889	97.2029	391	232	2.2504	486	2.7971	3.7189	1.658	2.0609	0.9774	0.972	0.9747	0.028
Escherichia coli	1223	300	786073	1 (1549599631)	novoalign	varscan	novoalign/varscan	17375		17227	99.1482	184	3	1.059	148	0.8518	1.4078	0.7803	0.6276	0.9894	0.9915	0.9904	0.0085		17225	99.1367	182	7	1.0475	150	0.8633	1.4078	0.7718	0.6361	0.9895	0.9914	0.9904	0.0086
Escherichia coli	1223	300	786073	1 (1549599631)	snippy	snippy	snippy/snippy	17375		17343	99.8158	158	0	0.9094	32	0.1842	0.8057	0.67	0.1357	0.991	0.9982	0.9946	0.0018		17342	99.8101	162	0	0.9324	33	0.1899	0.8269	0.687	0.1399	0.9907	0.9981	0.9944	0.0019
Escherichia coli	1223	300	786073	1 (1549599631)	stampy	16GT	stampy/16GT	17375		17315	99.6547	1113	351	6.4058	60	0.3453	4.9741	4.7197	0.2544	0.9396	0.9965	0.9672	0.0035		17309	99.6201	2056	387	11.8331	66	0.3799	8.9983	8.7185	0.2799	0.8938	0.9962	0.9422	0.0038
Escherichia coli	1223	300	786073	1 (1549599631)	stampy	freebayes	stampy/freebayes	17375		17343	99.8158	5579	0	32.1094	32	0.1842	23.7934	23.6577	0.1357	0.7566	0.9982	0.8608	0.0018		17348	99.8446	5672	0	32.6446	27	0.1554	24.1666	24.0521	0.1145	0.7536	0.9984	0.8589	0.0016
Escherichia coli	1223	300	786073	1 (1549599631)	stampy	gatk	stampy/gatk	17375		17250	99.2806	637	398	3.6662	125	0.7194	3.2313	2.7012	0.5301	0.9644	0.9928	0.9784	0.0072		17238	99.2115	627	393	3.6086	137	0.7885	3.2397	2.6588	0.5809	0.9649	0.9921	0.9783	0.0079
Escherichia coli	1223	300	786073	1 (1549599631)	stampy	lofreq	stampy/lofreq	17375		17239	99.2173	708	0	4.0748	136	0.7827	3.579	3.0023	0.5767	0.9606	0.9922	0.9761	0.0078		17259	99.3324	1078	0	6.2043	116	0.6676	5.0631	4.5713	0.4919	0.9412	0.9933	0.9665	0.0067
Escherichia coli	1223	300	786073	1 (1549599631)	stampy	mpileup	stampy/mpileup	17375		17260	99.3381	995	0	5.7266	115	0.6619	4.7069	4.2193	0.4877	0.9455	0.9934	0.9689	0.0066		17260	99.3381	1187	0	6.8317	115	0.6619	5.5211	5.0335	0.4877	0.9357	0.9934	0.9637	0.0066
Escherichia coli	1223	300	786073	1 (1549599631)	stampy	platypus	stampy/platypus	17375		17241	99.2288	462	121	2.659	134	0.7712	2.5273	1.9591	0.5682	0.9739	0.9923	0.983	0.0077		17276	99.4302	897	132	5.1626	99	0.5698	4.2235	3.8037	0.4198	0.9506	0.9943	0.972	0.0057
Escherichia coli	1223	300	786073	1 (1549599631)	stampy	snver	stampy/snver	17375		17249	99.2748	867	0	4.9899	126	0.7252	4.2108	3.6765	0.5343	0.9521	0.9927	0.972	0.0073		17252	99.2921	1168	0	6.7223	123	0.7079	5.4745	4.9529	0.5216	0.9366	0.9929	0.9639	0.0071
Escherichia coli	1223	300	786073	1 (1549599631)	stampy	strelka	stampy/strelka	17375		17218	99.0964	202	3	1.1626	157	0.9036	1.5223	0.8566	0.6658	0.9884	0.991	0.9897	0.009		17222	99.1194	240	0	1.3813	153	0.8806	1.6665	1.0177	0.6488	0.9863	0.9912	0.9887	0.0088
Escherichia coli	1223	300	786073	1 (1549599631)	stampy	snvsniffer	stampy/snvsniffer	17375		16876	97.1281	1101	833	6.3367	499	2.8719	6.7848	4.6688	2.116	0.9388	0.9713	0.9548	0.0287		16898	97.2547	1350	1022	7.7698	477	2.7453	7.7474	5.7247	2.0227	0.926	0.9725	0.9487	0.0275
Escherichia coli	1223	300	786073	1 (1549599631)	stampy	varscan	stampy/varscan	17375		17199	98.9871	975	212	5.6115	176	1.0129	4.8808	4.1345	0.7463	0.9464	0.9899	0.9677	0.0101		17204	99.0158	1236	176	7.1137	171	0.9842	5.9664	5.2412	0.7251	0.933	0.9902	0.9607	0.0098
Escherichia coli	1223	300	786073	2 (1549600565)	bwa-mem	16GT	bwa-mem/16GT	17375		17349	99.8504	299	33	1.7209	26	0.1496	1.3782	1.2679	0.1103	0.9831	0.9985	0.9907	0.0015		17350	99.8561	289	42	1.6633	25	0.1439	1.3315	1.2255	0.106	0.9836	0.9986	0.991	0.0014
Escherichia coli	1223	300	786073	2 (1549600565)	bwa-mem	freebayes	bwa-mem/freebayes	17375		17353	99.8734	370	0	2.1295	22	0.1266	1.6623	1.569	0.0933	0.9791	0.9987	0.9888	0.0013		17351	99.8619	332	0	1.9108	24	0.1381	1.5096	1.4078	0.1018	0.9812	0.9986	0.9898	0.0014
Escherichia coli	1223	300	786073	2 (1549600565)	bwa-mem	gatk	bwa-mem/gatk	17375		17258	99.3266	596	376	3.4302	117	0.6734	3.0235	2.5273	0.4961	0.9666	0.9933	0.9798	0.0067		17244	99.246	545	344	3.1367	131	0.754	2.8666	2.3111	0.5555	0.9694	0.9925	0.9808	0.0075
Escherichia coli	1223	300	786073	2 (1549600565)	bwa-mem	lofreq	bwa-mem/lofreq	17375		17251	99.2863	156	0	0.8978	124	0.7137	1.1873	0.6615	0.5258	0.991	0.9929	0.9919	0.0071		17252	99.2921	160	0	0.9209	123	0.7079	1.2001	0.6785	0.5216	0.9908	0.9929	0.9918	0.0071
Escherichia coli	1223	300	786073	2 (1549600565)	bwa-mem	mpileup	bwa-mem/mpileup	17375		17247	99.2633	129	0	0.7424	128	0.7367	1.0898	0.547	0.5428	0.9926	0.9926	0.9926	0.0074		17250	99.2806	139	0	0.8	125	0.7194	1.1195	0.5894	0.5301	0.992	0.9928	0.9924	0.0072
Escherichia coli	1223	300	786073	2 (1549600565)	bwa-mem	platypus	bwa-mem/platypus	17375		17250	99.2806	248	74	1.4273	125	0.7194	1.5817	1.0516	0.5301	0.9858	0.9928	0.9893	0.0072		17249	99.2748	241	67	1.3871	126	0.7252	1.5563	1.022	0.5343	0.9862	0.9927	0.9894	0.0073
Escherichia coli	1223	300	786073	2 (1549600565)	bwa-mem	snver	bwa-mem/snver	17375		17279	99.4475	184	0	1.059	96	0.5525	1.1873	0.7803	0.4071	0.9895	0.9945	0.992	0.0055		17278	99.4417	173	0	0.9957	97	0.5583	1.1449	0.7336	0.4113	0.9901	0.9944	0.9922	0.0056
Escherichia coli	1223	300	786073	2 (1549600565)	bwa-mem	strelka	bwa-mem/strelka	17375		17229	99.1597	120	2	0.6906	146	0.8403	1.128	0.5089	0.6191	0.9931	0.9916	0.9923	0.0084		17230	99.1655	129	0	0.7424	145	0.8345	1.1619	0.547	0.6149	0.9926	0.9917	0.9921	0.0083
Escherichia coli	1223	300	786073	2 (1549600565)	bwa-mem	snvsniffer	bwa-mem/snvsniffer	17375		16884	97.1741	707	572	4.0691	491	2.8259	5.0801	2.998	2.0821	0.9598	0.9717	0.9657	0.0283		16889	97.2029	791	626	4.5525	486	2.7971	5.4151	3.3542	2.0609	0.9553	0.972	0.9636	0.028
Escherichia coli	1223	300	786073	2 (1549600565)	bwa-mem	varscan	bwa-mem/varscan	17375		17206	99.0273	164	3	0.9439	169	0.9727	1.4121	0.6954	0.7166	0.9906	0.9903	0.9904	0.0097		17199	98.9871	157	4	0.9036	176	1.0129	1.4121	0.6658	0.7463	0.991	0.9899	0.9904	0.0101
Escherichia coli	1223	300	786073	2 (1549600565)	minimap2	16GT	minimap2/16GT	17375		17346	99.8331	237	23	1.364	29	0.1669	1.128	1.005	0.123	0.9865	0.9983	0.9924	0.0017		17348	99.8446	244	53	1.4043	27	0.1554	1.1492	1.0347	0.1145	0.9861	0.9984	0.9922	0.0016
Escherichia coli	1223	300	786073	2 (1549600565)	minimap2	freebayes	minimap2/freebayes	17375		17350	99.8561	263	0	1.5137	25	0.1439	1.2213	1.1152	0.106	0.9851	0.9986	0.9918	0.0014		17350	99.8561	267	0	1.5367	25	0.1439	1.2382	1.1322	0.106	0.9848	0.9986	0.9917	0.0014
Escherichia coli	1223	300	786073	2 (1549600565)	minimap2	gatk	minimap2/gatk	17375		17269	99.3899	494	300	2.8432	106	0.6101	2.5443	2.0948	0.4495	0.9722	0.9939	0.9829	0.0061		17250	99.2806	434	263	2.4978	125	0.7194	2.3704	1.8404	0.5301	0.9755	0.9928	0.9841	0.0072
Escherichia coli	1223	300	786073	2 (1549600565)	minimap2	lofreq	minimap2/lofreq	17375		17265	99.3669	152	0	0.8748	110	0.6331	1.111	0.6446	0.4665	0.9913	0.9937	0.9925	0.0063		17268	99.3842	145	0	0.8345	107	0.6158	1.0686	0.6149	0.4537	0.9917	0.9938	0.9927	0.0062
Escherichia coli	1223	300	786073	2 (1549600565)	minimap2	mpileup	minimap2/mpileup	17375		17258	99.3266	149	0	0.8576	117	0.6734	1.128	0.6318	0.4961	0.9914	0.9933	0.9923	0.0067		17268	99.3842	127	0	0.7309	107	0.6158	0.9923	0.5385	0.4537	0.9927	0.9938	0.9932	0.0062
Escherichia coli	1223	300	786073	2 (1549600565)	minimap2	platypus	minimap2/platypus	17375		17276	99.4302	230	58	1.3237	99	0.5698	1.3951	0.9753	0.4198	0.9869	0.9943	0.9906	0.0057		17264	99.3612	214	43	1.2317	111	0.6388	1.3782	0.9075	0.4707	0.9878	0.9936	0.9907	0.0064
Escherichia coli	1223	300	786073	2 (1549600565)	minimap2	snver	minimap2/snver	17375		17268	99.3842	159	0	0.9151	107	0.6158	1.128	0.6742	0.4537	0.9909	0.9938	0.9923	0.0062		17271	99.4014	158	0	0.9094	104	0.5986	1.111	0.67	0.441	0.9909	0.994	0.9924	0.006
Escherichia coli	1223	300	786073	2 (1549600565)	minimap2	strelka	minimap2/strelka	17375		17240	99.223	127	0	0.7309	135	0.777	1.111	0.5385	0.5725	0.9927	0.9922	0.9924	0.0078		17242	99.2345	131	0	0.754	133	0.7655	1.1195	0.5555	0.564	0.9925	0.9923	0.9924	0.0077
Escherichia coli	1223	300	786073	2 (1549600565)	minimap2	snvsniffer	minimap2/snvsniffer	17375		16881	97.1568	713	567	4.1036	494	2.8432	5.1183	3.0235	2.0948	0.9595	0.9716	0.9655	0.0284		16887	97.1914	776	600	4.4662	488	2.8086	5.36	3.2906	2.0694	0.9561	0.9719	0.9639	0.0281
Escherichia coli	1223	300	786073	2 (1549600565)	minimap2	varscan	minimap2/varscan	17375		17211	99.0561	175	3	1.0072	164	0.9439	1.4375	0.7421	0.6954	0.9899	0.9906	0.9902	0.0094		17209	99.0446	172	3	0.9899	166	0.9554	1.4333	0.7294	0.7039	0.9901	0.9904	0.9902	0.0096
Escherichia coli	1223	300	786073	2 (1549600565)	novoalign	16GT	novoalign/16GT	17375		17345	99.8273	189	17	1.0878	30	0.1727	0.9287	0.8015	0.1272	0.9892	0.9983	0.9937	0.0017		17346	99.8331	160	12	0.9209	29	0.1669	0.8015	0.6785	0.123	0.9909	0.9983	0.9946	0.0017
Escherichia coli	1223	300	786073	2 (1549600565)	novoalign	freebayes	novoalign/freebayes	17375		17350	99.8561	284	0	1.6345	25	0.1439	1.3103	1.2043	0.106	0.9839	0.9986	0.9912	0.0014		17351	99.8619	263	0	1.5137	24	0.1381	1.217	1.1152	0.1018	0.9851	0.9986	0.9918	0.0014
Escherichia coli	1223	300	786073	2 (1549600565)	novoalign	gatk	novoalign/gatk	17375		17245	99.2518	540	360	3.1079	130	0.7482	2.8411	2.2899	0.5513	0.9696	0.9925	0.9809	0.0075		17242	99.2345	471	308	2.7108	133	0.7655	2.5613	1.9973	0.564	0.9734	0.9923	0.9828	0.0077
Escherichia coli	1223	300	786073	2 (1549600565)	novoalign	lofreq	novoalign/lofreq	17375		17291	99.5165	156	0	0.8978	84	0.4835	1.0177	0.6615	0.3562	0.9911	0.9952	0.9931	0.0048		17292	99.5223	147	0	0.846	83	0.4777	0.9753	0.6234	0.352	0.9916	0.9952	0.9934	0.0048
Escherichia coli	1223	300	786073	2 (1549600565)	novoalign	mpileup	novoalign/mpileup	17375		17292	99.5223	150	0	0.8633	83	0.4777	0.988	0.6361	0.352	0.9914	0.9952	0.9933	0.0048		17291	99.5165	143	0	0.823	84	0.4835	0.9626	0.6064	0.3562	0.9918	0.9952	0.9935	0.0048
Escherichia coli	1223	300	786073	2 (1549600565)	novoalign	platypus	novoalign/platypus	17375		17302	99.5799	278	80	1.6	73	0.4201	1.4884	1.1789	0.3096	0.9842	0.9958	0.99	0.0042		17305	99.5971	241	56	1.3871	70	0.4029	1.3188	1.022	0.2968	0.9863	0.996	0.9911	0.004
Escherichia coli	1223	300	786073	2 (1549600565)	novoalign	snver	novoalign/snver	17375		17290	99.5108	166	0	0.9554	85	0.4892	1.0644	0.7039	0.3604	0.9905	0.9951	0.9928	0.0049		17292	99.5223	166	0	0.9554	83	0.4777	1.0559	0.7039	0.352	0.9905	0.9952	0.9928	0.0048
Escherichia coli	1223	300	786073	2 (1549600565)	novoalign	strelka	novoalign/strelka	17375		17275	99.4245	148	1	0.8518	100	0.5755	1.0516	0.6276	0.424	0.9915	0.9942	0.9928	0.0058		17272	99.4072	144	0	0.8288	103	0.5928	1.0474	0.6106	0.4368	0.9917	0.9941	0.9929	0.0059
Escherichia coli	1223	300	786073	2 (1549600565)	novoalign	snvsniffer	novoalign/snvsniffer	17375		16883	97.1683	385	227	2.2158	492	2.8317	3.7189	1.6326	2.0863	0.9777	0.9717	0.9747	0.0283		16888	97.1971	380	223	2.1871	487	2.8029	3.6765	1.6114	2.0651	0.978	0.972	0.975	0.028
Escherichia coli	1223	300	786073	2 (1549600565)	novoalign	varscan	novoalign/varscan	17375		17231	99.1712	180	4	1.036	144	0.8288	1.3739	0.7633	0.6106	0.9897	0.9917	0.9907	0.0083		17229	99.1597	168	7	0.9669	146	0.8403	1.3315	0.7124	0.6191	0.9903	0.9916	0.9909	0.0084
Escherichia coli	1223	300	786073	2 (1549600565)	snippy	snippy	snippy/snippy	17375		17334	99.764	156	0	0.8978	41	0.236	0.8354	0.6615	0.1739	0.9911	0.9976	0.9943	0.0024		17341	99.8043	152	0	0.8748	34	0.1957	0.7887	0.6446	0.1442	0.9913	0.998	0.9946	0.002
Escherichia coli	1223	300	786073	2 (1549600565)	stampy	16GT	stampy/16GT	17375		17306	99.6029	1118	340	6.4345	69	0.3971	5.0335	4.7409	0.2926	0.9393	0.996	0.9668	0.004		17307	99.6086	2042	378	11.7525	68	0.3914	8.9474	8.6591	0.2884	0.8945	0.9961	0.9426	0.0039
Escherichia coli	1223	300	786073	2 (1549600565)	stampy	freebayes	stampy/freebayes	17375		17344	99.8216	5852	0	33.6806	31	0.1784	24.9468	24.8154	0.1315	0.7477	0.9982	0.855	0.0018		17345	99.8273	5726	0	32.9554	30	0.1727	24.4083	24.2811	0.1272	0.7518	0.9983	0.8577	0.0017
Escherichia coli	1223	300	786073	2 (1549600565)	stampy	gatk	stampy/gatk	17375		17246	99.2576	670	433	3.8561	129	0.7424	3.3882	2.8411	0.547	0.9626	0.9926	0.9774	0.0074		17242	99.2345	584	380	3.3612	133	0.7655	3.0404	2.4764	0.564	0.9672	0.9923	0.9796	0.0077
Escherichia coli	1223	300	786073	2 (1549600565)	stampy	lofreq	stampy/lofreq	17375		17240	99.223	692	0	3.9827	135	0.777	3.5069	2.9344	0.5725	0.9614	0.9922	0.9766	0.0078		17260	99.3381	1123	0	6.4633	115	0.6619	5.2497	4.7621	0.4877	0.9389	0.9934	0.9654	0.0066
Escherichia coli	1223	300	786073	2 (1549600565)	stampy	mpileup	stampy/mpileup	17375		17253	99.2978	949	0	5.4619	122	0.7022	4.5416	4.0242	0.5173	0.9479	0.993	0.9699	0.007		17264	99.3612	1221	0	7.0273	111	0.6388	5.6483	5.1776	0.4707	0.9339	0.9936	0.9628	0.0064
Escherichia coli	1223	300	786073	2 (1549600565)	stampy	platypus	stampy/platypus	17375		17234	99.1885	454	93	2.6129	141	0.8115	2.5231	1.9252	0.5979	0.9743	0.9919	0.983	0.0081		17278	99.4417	991	123	5.7036	97	0.5583	4.6137	4.2023	0.4113	0.9458	0.9944	0.9695	0.0056
Escherichia coli	1223	300	786073	2 (1549600565)	stampy	snver	stampy/snver	17375		17236	99.2	828	0	4.7655	139	0.8	4.1006	3.5111	0.5894	0.9542	0.992	0.9727	0.008		17258	99.3266	1179	0	6.7856	117	0.6734	5.4957	4.9995	0.4961	0.9361	0.9933	0.9639	0.0067
Escherichia coli	1223	300	786073	2 (1549600565)	stampy	strelka	stampy/strelka	17375		17212	99.0619	172	6	0.9899	163	0.9381	1.4206	0.7294	0.6912	0.9901	0.9906	0.9903	0.0094		17226	99.1424	250	1	1.4388	149	0.8576	1.692	1.0601	0.6318	0.9857	0.9914	0.9885	0.0086
Escherichia coli	1223	300	786073	2 (1549600565)	stampy	snvsniffer	stampy/snvsniffer	17375		16874	97.1165	1120	843	6.446	501	2.8835	6.8738	4.7494	2.1245	0.9378	0.9712	0.9542	0.0288		16900	97.2662	1339	1038	7.7065	475	2.7338	7.6923	5.678	2.0142	0.9266	0.9727	0.9491	0.0273
Escherichia coli	1223	300	786073	2 (1549600565)	stampy	varscan	stampy/varscan	17375		17199	98.9871	966	195	5.5597	176	1.0129	4.8426	4.0963	0.7463	0.9468	0.9899	0.9679	0.0101		17209	99.0446	1248	197	7.1827	166	0.9554	5.9961	5.2921	0.7039	0.9324	0.9904	0.9605	0.0096
Escherichia coli	1223	300	786073	3 (1549607769)	bwa-mem	16GT	bwa-mem/16GT	17375		17351	99.8619	302	34	1.7381	24	0.1381	1.3824	1.2806	0.1018	0.9829	0.9986	0.9907	0.0014		17349	99.8504	307	47	1.7669	26	0.1496	1.4121	1.3018	0.1103	0.9826	0.9985	0.9905	0.0015
Escherichia coli	1223	300	786073	3 (1549607769)	bwa-mem	freebayes	bwa-mem/freebayes	17375		17352	99.8676	363	0	2.0892	23	0.1324	1.6368	1.5393	0.0975	0.9795	0.9987	0.989	0.0013		17354	99.8791	355	0	2.0432	21	0.1209	1.5944	1.5054	0.0891	0.98	0.9988	0.9893	0.0012
Escherichia coli	1223	300	786073	3 (1549607769)	bwa-mem	gatk	bwa-mem/gatk	17375		17241	99.2288	533	343	3.0676	134	0.7712	2.8284	2.2602	0.5682	0.97	0.9923	0.981	0.0077		17230	99.1655	528	340	3.0388	145	0.8345	2.8539	2.239	0.6149	0.9703	0.9917	0.9809	0.0083
Escherichia coli	1223	300	786073	3 (1549607769)	bwa-mem	lofreq	bwa-mem/lofreq	17375		17249	99.2748	155	0	0.8921	126	0.7252	1.1916	0.6573	0.5343	0.9911	0.9927	0.9919	0.0073		17259	99.3324	155	0	0.8921	116	0.6676	1.1492	0.6573	0.4919	0.9911	0.9933	0.9922	0.0067
Escherichia coli	1223	300	786073	3 (1549607769)	bwa-mem	mpileup	bwa-mem/mpileup	17375		17245	99.2518	126	0	0.7252	130	0.7482	1.0856	0.5343	0.5513	0.9927	0.9925	0.9926	0.0075		17255	99.3094	128	0	0.7367	120	0.6906	1.0516	0.5428	0.5089	0.9926	0.9931	0.9928	0.0069
Escherichia coli	1223	300	786073	3 (1549607769)	bwa-mem	platypus	bwa-mem/platypus	17375		17260	99.3381	265	73	1.5252	115	0.6619	1.6114	1.1237	0.4877	0.9849	0.9934	0.9891	0.0066		17257	99.3209	215	45	1.2374	118	0.6791	1.4121	0.9117	0.5004	0.9877	0.9932	0.9904	0.0068
Escherichia coli	1223	300	786073	3 (1549607769)	bwa-mem	snver	bwa-mem/snver	17375		17272	99.4072	188	0	1.082	103	0.5928	1.234	0.7972	0.4368	0.9892	0.9941	0.9916	0.0059		17286	99.4878	182	0	1.0475	89	0.5122	1.1492	0.7718	0.3774	0.9896	0.9949	0.9922	0.0051
Escherichia coli	1223	300	786073	3 (1549607769)	bwa-mem	strelka	bwa-mem/strelka	17375		17232	99.177	132	5	0.7597	143	0.823	1.1661	0.5597	0.6064	0.9924	0.9918	0.9921	0.0082		17235	99.1942	135	0	0.777	140	0.8058	1.1661	0.5725	0.5937	0.9922	0.9919	0.992	0.0081
Escherichia coli	1223	300	786073	3 (1549607769)	bwa-mem	snvsniffer	bwa-mem/snvsniffer	17375		16893	97.2259	759	618	4.3683	482	2.7741	5.2625	3.2185	2.0439	0.957	0.9723	0.9646	0.0277		16893	97.2259	798	639	4.5928	482	2.7741	5.4278	3.3839	2.0439	0.9549	0.9723	0.9635	0.0277
Escherichia coli	1223	300	786073	3 (1549607769)	bwa-mem	varscan	bwa-mem/varscan	17375		17203	99.0101	164	7	0.9439	172	0.9899	1.4248	0.6954	0.7294	0.9906	0.9901	0.9903	0.0099		17199	98.9871	161	1	0.9266	176	1.0129	1.429	0.6827	0.7463	0.9907	0.9899	0.9903	0.0101
Escherichia coli	1223	300	786073	3 (1549607769)	minimap2	16GT	minimap2/16GT	17375		17346	99.8331	253	39	1.4561	29	0.1669	1.1958	1.0728	0.123	0.9856	0.9983	0.9919	0.0017		17346	99.8331	249	37	1.4331	29	0.1669	1.1789	1.0559	0.123	0.9858	0.9983	0.992	0.0017
Escherichia coli	1223	300	786073	3 (1549607769)	minimap2	freebayes	minimap2/freebayes	17375		17349	99.8504	277	0	1.5942	26	0.1496	1.2849	1.1746	0.1103	0.9843	0.9985	0.9913	0.0015		17349	99.8504	279	0	1.6058	26	0.1496	1.2934	1.1831	0.1103	0.9842	0.9985	0.9913	0.0015
Escherichia coli	1223	300	786073	3 (1549607769)	minimap2	gatk	minimap2/gatk	17375		17250	99.2806	465	276	2.6763	125	0.7194	2.5019	1.9718	0.5301	0.9738	0.9928	0.9832	0.0072		17239	99.2173	472	291	2.7165	136	0.7827	2.5782	2.0015	0.5767	0.9733	0.9922	0.9827	0.0078
Escherichia coli	1223	300	786073	3 (1549607769)	minimap2	lofreq	minimap2/lofreq	17375		17268	99.3842	148	0	0.8518	107	0.6158	1.0813	0.6276	0.4537	0.9915	0.9938	0.9926	0.0062		17277	99.436	169	0	0.9727	98	0.564	1.1322	0.7166	0.4156	0.9903	0.9944	0.9923	0.0056
Escherichia coli	1223	300	786073	3 (1549607769)	minimap2	mpileup	minimap2/mpileup	17375		17259	99.3324	140	0	0.8058	116	0.6676	1.0856	0.5937	0.4919	0.992	0.9933	0.9926	0.0067		17276	99.4302	162	0	0.9324	99	0.5698	1.1068	0.687	0.4198	0.9907	0.9943	0.9925	0.0057
Escherichia coli	1223	300	786073	3 (1549607769)	minimap2	platypus	minimap2/platypus	17375		17274	99.4187	240	70	1.3813	101	0.5813	1.446	1.0177	0.4283	0.9863	0.9942	0.9902	0.0058		17270	99.3957	217	50	1.2489	105	0.6043	1.3654	0.9202	0.4453	0.9876	0.994	0.9908	0.006
Escherichia coli	1223	300	786073	3 (1549607769)	minimap2	snver	minimap2/snver	17375		17265	99.3669	164	0	0.9439	110	0.6331	1.1619	0.6954	0.4665	0.9906	0.9937	0.9921	0.0063		17280	99.4532	157	0	0.9036	95	0.5468	1.0686	0.6658	0.4028	0.991	0.9945	0.9927	0.0055
Escherichia coli	1223	300	786073	3 (1549607769)	minimap2	strelka	minimap2/strelka	17375		17249	99.2748	134	2	0.7712	126	0.7252	1.1025	0.5682	0.5343	0.9923	0.9927	0.9925	0.0073		17251	99.2863	129	0	0.7424	124	0.7137	1.0728	0.547	0.5258	0.9926	0.9929	0.9927	0.0071
Escherichia coli	1223	300	786073	3 (1549607769)	minimap2	snvsniffer	minimap2/snvsniffer	17375		16882	97.1626	734	585	4.2245	493	2.8374	5.2031	3.1125	2.0906	0.9583	0.9716	0.9649	0.0284		16887	97.1914	777	617	4.4719	488	2.8086	5.3642	3.2949	2.0694	0.956	0.9719	0.9639	0.0281
Escherichia coli	1223	300	786073	3 (1549607769)	minimap2	varscan	minimap2/varscan	17375		17208	99.0388	184	4	1.059	167	0.9612	1.4884	0.7803	0.7082	0.9894	0.9904	0.9899	0.0096		17206	99.0273	181	2	1.0417	169	0.9727	1.4842	0.7675	0.7166	0.9896	0.9903	0.9899	0.0097
Escherichia coli	1223	300	786073	3 (1549607769)	novoalign	16GT	novoalign/16GT	17375		17348	99.8446	198	24	1.1396	27	0.1554	0.9541	0.8396	0.1145	0.9887	0.9984	0.9935	0.0016		17348	99.8446	177	13	1.0187	27	0.1554	0.8651	0.7506	0.1145	0.9899	0.9984	0.9941	0.0016
Escherichia coli	1223	300	786073	3 (1549607769)	novoalign	freebayes	novoalign/freebayes	17375		17352	99.8676	282	0	1.623	23	0.1324	1.2934	1.1958	0.0975	0.984	0.9987	0.9913	0.0013		17353	99.8734	281	0	1.6173	22	0.1266	1.2849	1.1916	0.0933	0.9841	0.9987	0.9913	0.0013
Escherichia coli	1223	300	786073	3 (1549607769)	novoalign	gatk	novoalign/gatk	17375		17242	99.2345	545	375	3.1367	133	0.7655	2.8751	2.3111	0.564	0.9694	0.9923	0.9807	0.0077		17231	99.1712	498	324	2.8662	144	0.8288	2.7224	2.1118	0.6106	0.9719	0.9917	0.9817	0.0083
Escherichia coli	1223	300	786073	3 (1549607769)	novoalign	lofreq	novoalign/lofreq	17375		17295	99.5396	159	0	0.9151	80	0.4604	1.0135	0.6742	0.3392	0.9909	0.9954	0.9931	0.0046		17292	99.5223	152	0	0.8748	83	0.4777	0.9965	0.6446	0.352	0.9913	0.9952	0.9932	0.0048
Escherichia coli	1223	300	786073	3 (1549607769)	novoalign	mpileup	novoalign/mpileup	17375		17289	99.505	154	0	0.8863	86	0.495	1.0177	0.653	0.3647	0.9912	0.9951	0.9931	0.0049		17292	99.5223	146	0	0.8403	83	0.4777	0.9711	0.6191	0.352	0.9916	0.9952	0.9934	0.0048
Escherichia coli	1223	300	786073	3 (1549607769)	novoalign	platypus	novoalign/platypus	17375		17300	99.5683	270	77	1.554	75	0.4317	1.463	1.1449	0.318	0.9846	0.9957	0.9901	0.0043		17308	99.6144	239	50	1.3755	67	0.3856	1.2976	1.0135	0.2841	0.9864	0.9961	0.9912	0.0039
Escherichia coli	1223	300	786073	3 (1549607769)	novoalign	snver	novoalign/snver	17375		17294	99.5338	182	0	1.0475	81	0.4662	1.1152	0.7718	0.3435	0.9896	0.9953	0.9924	0.0047		17282	99.4647	170	0	0.9784	93	0.5353	1.1152	0.7209	0.3944	0.9903	0.9946	0.9924	0.0054
Escherichia coli	1223	300	786073	3 (1549607769)	novoalign	strelka	novoalign/strelka	17375		17281	99.459	159	4	0.9151	94	0.541	1.0728	0.6742	0.3986	0.9909	0.9946	0.9927	0.0054		17273	99.4129	167	0	0.9612	102	0.5871	1.1407	0.7082	0.4325	0.9904	0.9941	0.9922	0.0059
Escherichia coli	1223	300	786073	3 (1549607769)	novoalign	snvsniffer	novoalign/snvsniffer	17375		16887	97.1914	382	228	2.1986	488	2.8086	3.6892	1.6199	2.0694	0.9779	0.9719	0.9749	0.0281		16887	97.1914	405	249	2.3309	488	2.8086	3.7868	1.7174	2.0694	0.9766	0.9719	0.9742	0.0281
Escherichia coli	1223	300	786073	3 (1549607769)	novoalign	varscan	novoalign/varscan	17375		17236	99.2	185	4	1.0647	139	0.8	1.3739	0.7845	0.5894	0.9894	0.992	0.9907	0.008		17222	99.1194	177	5	1.0187	153	0.8806	1.3994	0.7506	0.6488	0.9898	0.9912	0.9905	0.0088
Escherichia coli	1223	300	786073	3 (1549607769)	snippy	snippy	snippy/snippy	17375		17343	99.8158	149	0	0.8576	32	0.1842	0.7675	0.6318	0.1357	0.9915	0.9982	0.9948	0.0018		17341	99.8043	155	0	0.8921	34	0.1957	0.8015	0.6573	0.1442	0.9911	0.998	0.9945	0.002
Escherichia coli	1223	300	786073	3 (1549607769)	stampy	16GT	stampy/16GT	17375		17307	99.6086	1175	336	6.7626	68	0.3914	5.2709	4.9826	0.2884	0.9364	0.9961	0.9653	0.0039		17310	99.6259	1978	351	11.3842	65	0.3741	8.6633	8.3877	0.2756	0.8974	0.9963	0.9443	0.0037
Escherichia coli	1223	300	786073	3 (1549607769)	stampy	freebayes	stampy/freebayes	17375		17344	99.8216	5896	0	33.9338	31	0.1784	25.1334	25.0019	0.1315	0.7463	0.9982	0.8541	0.0018		17343	99.8158	5824	0	33.5194	32	0.1842	24.8323	24.6966	0.1357	0.7486	0.9982	0.8556	0.0018
Escherichia coli	1223	300	786073	3 (1549607769)	stampy	gatk	stampy/gatk	17375		17239	99.2173	683	422	3.9309	136	0.7827	3.473	2.8963	0.5767	0.9619	0.9922	0.9768	0.0078		17235	99.1942	579	361	3.3324	140	0.8058	3.0489	2.4552	0.5937	0.9675	0.9919	0.9795	0.0081
Escherichia coli	1223	300	786073	3 (1549607769)	stampy	lofreq	stampy/lofreq	17375		17248	99.2691	720	0	4.1439	127	0.7309	3.5917	3.0532	0.5385	0.9599	0.9927	0.976	0.0073		17262	99.3496	1096	0	6.3079	113	0.6504	5.1268	4.6476	0.4792	0.9403	0.9935	0.9662	0.0065
Escherichia coli	1223	300	786073	3 (1549607769)	stampy	mpileup	stampy/mpileup	17375		17263	99.3554	1008	0	5.8014	112	0.6446	4.7494	4.2744	0.4749	0.9448	0.9936	0.9686	0.0064		17268	99.3842	1217	0	7.0043	107	0.6158	5.6144	5.1607	0.4537	0.9342	0.9938	0.9631	0.0062
Escherichia coli	1223	300	786073	3 (1549607769)	stampy	platypus	stampy/platypus	17375		17247	99.2633	512	143	2.9468	128	0.7367	2.7139	2.1711	0.5428	0.9712	0.9926	0.9818	0.0074		17280	99.4532	830	137	4.777	95	0.5468	3.9225	3.5196	0.4028	0.9542	0.9945	0.9739	0.0055
Escherichia coli	1223	300	786073	3 (1549607769)	stampy	snver	stampy/snver	17375		17251	99.2863	874	0	5.0302	124	0.7137	4.232	3.7062	0.5258	0.9518	0.9929	0.9719	0.0071		17264	99.3612	1173	0	6.7511	111	0.6388	5.4448	4.9741	0.4707	0.9364	0.9936	0.9642	0.0064
Escherichia coli	1223	300	786073	3 (1549607769)	stampy	strelka	stampy/strelka	17375		17234	99.1885	227	5	1.3065	141	0.8115	1.5605	0.9626	0.5979	0.987	0.9919	0.9894	0.0081		17224	99.1309	260	0	1.4964	151	0.8691	1.7428	1.1025	0.6403	0.9851	0.9913	0.9882	0.0087
Escherichia coli	1223	300	786073	3 (1549607769)	stampy	snvsniffer	stampy/snvsniffer	17375		16865	97.0647	1117	856	6.4288	510	2.9353	6.8993	4.7366	2.1627	0.9379	0.9706	0.954	0.0294		16900	97.2662	1339	997	7.7065	475	2.7338	7.6923	5.678	2.0142	0.9266	0.9727	0.9491	0.0273
Escherichia coli	1223	300	786073	3 (1549607769)	stampy	varscan	stampy/varscan	17375		17210	99.0504	987	194	5.6806	165	0.9496	4.885	4.1854	0.6997	0.9458	0.9905	0.9676	0.0095		17200	98.9928	1296	193	7.459	175	1.0072	6.2378	5.4957	0.7421	0.9299	0.9899	0.959	0.0101
Escherichia coli	14EC017	150	1733094	1 (1549608178)	bwa-mem	16GT	bwa-mem/16GT	16869		16828	99.757	717	68	4.2504	41	0.243	2.9158	2.7581	0.1577	0.9591	0.9976	0.978	0.0024		16832	99.7807	709	61	4.203	37	0.2193	2.8696	2.7273	0.1423	0.9596	0.9978	0.9783	0.0022
Escherichia coli	14EC017	150	1733094	1 (1549608178)	bwa-mem	freebayes	bwa-mem/freebayes	16869		16846	99.8637	994	0	5.8925	23	0.1363	3.9121	3.8236	0.0885	0.9443	0.9986	0.9707	0.0014		16845	99.8577	1021	0	6.0525	24	0.1423	4.0198	3.9275	0.0923	0.9429	0.9986	0.97	0.0014
Escherichia coli	14EC017	150	1733094	1 (1549608178)	bwa-mem	gatk	bwa-mem/gatk	16869		16733	99.1938	1790	1279	10.6112	136	0.8062	7.4087	6.8856	0.5231	0.9034	0.9919	0.9456	0.0081		16723	99.1345	1621	1159	9.6093	146	0.8655	6.7971	6.2355	0.5616	0.9116	0.9913	0.9498	0.0087
Escherichia coli	14EC017	150	1733094	1 (1549608178)	bwa-mem	lofreq	bwa-mem/lofreq	16869		16837	99.8103	657	0	3.8947	32	0.1897	2.6504	2.5273	0.1231	0.9624	0.9981	0.9799	0.0019		16834	99.7925	671	0	3.9777	35	0.2075	2.7158	2.5811	0.1346	0.9617	0.9979	0.9795	0.0021
Escherichia coli	14EC017	150	1733094	1 (1549608178)	bwa-mem	mpileup	bwa-mem/mpileup	16869		16835	99.7984	541	0	3.2071	34	0.2016	2.2118	2.0811	0.1308	0.9689	0.998	0.9832	0.002		16832	99.7807	585	0	3.4679	37	0.2193	2.3926	2.2503	0.1423	0.9664	0.9978	0.9818	0.0022
Escherichia coli	14EC017	150	1733094	1 (1549608178)	bwa-mem	platypus	bwa-mem/platypus	16869		16737	99.2175	698	179	4.1378	132	0.7825	3.1927	2.685	0.5078	0.96	0.9922	0.9758	0.0078		16741	99.2412	591	134	3.5035	128	0.7588	2.7658	2.2734	0.4924	0.9659	0.9924	0.979	0.0076
Escherichia coli	14EC017	150	1733094	1 (1549608178)	bwa-mem	snver	bwa-mem/snver	16869		16847	99.8696	567	0	3.3612	22	0.1304	2.2657	2.1811	0.0846	0.9674	0.9987	0.9828	0.0013		16843	99.8459	582	0	3.4501	26	0.1541	2.3388	2.2388	0.1	0.9666	0.9985	0.9823	0.0015
Escherichia coli	14EC017	150	1733094	1 (1549608178)	bwa-mem	strelka	bwa-mem/strelka	16869		16810	99.6502	611	1	3.622	59	0.3498	2.5773	2.3503	0.227	0.9649	0.9965	0.9804	0.0035		16798	99.5791	636	0	3.7702	71	0.4209	2.7196	2.4465	0.2731	0.9635	0.9958	0.9794	0.0042
Escherichia coli	14EC017	150	1733094	1 (1549608178)	bwa-mem	snvsniffer	bwa-mem/snvsniffer	16869		16203	96.0519	1708	1225	10.1251	666	3.9481	9.132	6.5701	2.5619	0.9046	0.9605	0.9317	0.0395		16196	96.0104	1776	1278	10.5282	673	3.9896	9.4205	6.8317	2.5888	0.9012	0.9601	0.9297	0.0399
Escherichia coli	14EC017	150	1733094	1 (1549608178)	bwa-mem	varscan	bwa-mem/varscan	16869		16798	99.5791	486	14	2.881	71	0.4209	2.1426	1.8695	0.2731	0.9719	0.9958	0.9837	0.0042		16793	99.5495	506	14	2.9996	76	0.4505	2.2388	1.9464	0.2923	0.9707	0.9955	0.9829	0.0045
Escherichia coli	14EC017	150	1733094	1 (1549608178)	minimap2	16GT	minimap2/16GT	16869		16829	99.7629	571	51	3.3849	40	0.2371	2.3503	2.1965	0.1539	0.9672	0.9976	0.9822	0.0024		16823	99.7273	544	62	3.2249	46	0.2727	2.2695	2.0926	0.1769	0.9687	0.9973	0.9828	0.0027
Escherichia coli	14EC017	150	1733094	1 (1549608178)	minimap2	freebayes	minimap2/freebayes	16869		16838	99.8162	638	0	3.7821	31	0.1838	2.5734	2.4542	0.1192	0.9635	0.9982	0.9805	0.0018		16835	99.7984	659	0	3.9066	34	0.2016	2.6658	2.535	0.1308	0.9623	0.998	0.9798	0.002
Escherichia coli	14EC017	150	1733094	1 (1549608178)	minimap2	gatk	minimap2/gatk	16869		16729	99.1701	1277	881	7.5701	140	0.8299	5.4508	4.9122	0.5385	0.9291	0.9917	0.9594	0.0083		16719	99.1108	1235	867	7.3211	150	0.8892	5.3277	4.7507	0.577	0.9312	0.9911	0.9602	0.0089
Escherichia coli	14EC017	150	1733094	1 (1549608178)	minimap2	lofreq	minimap2/lofreq	16869		16817	99.6917	495	0	2.9344	52	0.3083	2.1041	1.9041	0.2	0.9714	0.9969	0.984	0.0031		16818	99.6977	530	0	3.1419	51	0.3023	2.2349	2.0387	0.1962	0.9694	0.997	0.983	0.003
Escherichia coli	14EC017	150	1733094	1 (1549608178)	minimap2	mpileup	minimap2/mpileup	16869		16817	99.6917	415	0	2.4601	52	0.3083	1.7964	1.5964	0.2	0.9759	0.9969	0.9863	0.0031		16816	99.6858	433	0	2.5668	53	0.3142	1.8695	1.6656	0.2039	0.9749	0.9969	0.9858	0.0031
Escherichia coli	14EC017	150	1733094	1 (1549608178)	minimap2	platypus	minimap2/platypus	16869		16698	98.9863	444	118	2.632	171	1.0137	2.3657	1.7079	0.6578	0.9741	0.9899	0.9819	0.0101		16673	98.8381	402	88	2.3831	196	1.1619	2.3003	1.5464	0.754	0.9765	0.9884	0.9824	0.0116
Escherichia coli	14EC017	150	1733094	1 (1549608178)	minimap2	snver	minimap2/snver	16869		16816	99.6858	385	0	2.2823	53	0.3142	1.6848	1.481	0.2039	0.9776	0.9969	0.9872	0.0031		16810	99.6502	396	0	2.3475	59	0.3498	1.7502	1.5233	0.227	0.977	0.9965	0.9867	0.0035
Escherichia coli	14EC017	150	1733094	1 (1549608178)	minimap2	strelka	minimap2/strelka	16869		16783	99.4902	372	1	2.2052	86	0.5098	1.7618	1.431	0.3308	0.9783	0.9949	0.9865	0.0051		16775	99.4428	393	0	2.3297	94	0.5572	1.8733	1.5117	0.3616	0.9771	0.9944	0.9857	0.0056
Escherichia coli	14EC017	150	1733094	1 (1549608178)	minimap2	snvsniffer	minimap2/snvsniffer	16869		16192	95.9867	1522	1032	9.0225	677	4.0133	8.4589	5.8547	2.6042	0.9141	0.9599	0.9364	0.0401		16184	95.9393	1641	1147	9.7279	685	4.0607	8.9474	6.3124	2.635	0.9079	0.9594	0.9329	0.0406
Escherichia coli	14EC017	150	1733094	1 (1549608178)	minimap2	varscan	minimap2/varscan	16869		16769	99.4072	427	12	2.5313	100	0.5928	2.0272	1.6425	0.3847	0.9752	0.9941	0.9846	0.0059		16777	99.4546	439	14	2.6024	92	0.5454	2.0426	1.6887	0.3539	0.9745	0.9945	0.9844	0.0055
Escherichia coli	14EC017	150	1733094	1 (1549608178)	novoalign	16GT	novoalign/16GT	16869		16828	99.757	384	21	2.2764	41	0.243	1.6348	1.4771	0.1577	0.9777	0.9976	0.9875	0.0024		16827	99.751	413	34	2.4483	42	0.249	1.7502	1.5887	0.1616	0.976	0.9975	0.9866	0.0025
Escherichia coli	14EC017	150	1733094	1 (1549608178)	novoalign	freebayes	novoalign/freebayes	16869		16837	99.8103	744	0	4.4105	32	0.1897	2.985	2.8619	0.1231	0.9577	0.9981	0.9775	0.0019		16837	99.8103	747	0	4.4282	32	0.1897	2.9966	2.8735	0.1231	0.9575	0.9981	0.9774	0.0019
Escherichia coli	14EC017	150	1733094	1 (1549608178)	novoalign	gatk	novoalign/gatk	16869		16733	99.1938	1722	1294	10.2081	136	0.8062	7.1471	6.624	0.5231	0.9067	0.9919	0.9474	0.0081		16725	99.1464	1649	1206	9.7753	144	0.8536	6.8971	6.3432	0.5539	0.9103	0.9915	0.9492	0.0085
Escherichia coli	14EC017	150	1733094	1 (1549608178)	novoalign	lofreq	novoalign/lofreq	16869		16822	99.7214	403	0	2.389	47	0.2786	1.731	1.5502	0.1808	0.9766	0.9972	0.9868	0.0028		16832	99.7807	435	0	2.5787	37	0.2193	1.8156	1.6733	0.1423	0.9748	0.9978	0.9862	0.0022
Escherichia coli	14EC017	150	1733094	1 (1549608178)	novoalign	mpileup	novoalign/mpileup	16869		16826	99.7451	397	0	2.3534	43	0.2549	1.6925	1.5271	0.1654	0.9769	0.9975	0.9871	0.0025		16831	99.7747	450	0	2.6676	38	0.2253	1.8772	1.731	0.1462	0.974	0.9977	0.9857	0.0023
Escherichia coli	14EC017	150	1733094	1 (1549608178)	novoalign	platypus	novoalign/platypus	16869		16751	99.3005	655	179	3.8829	118	0.6995	2.9735	2.5196	0.4539	0.9624	0.993	0.9775	0.007		16750	99.2946	589	152	3.4916	119	0.7054	2.7235	2.2657	0.4578	0.966	0.9929	0.9793	0.0071
Escherichia coli	14EC017	150	1733094	1 (1549608178)	novoalign	snver	novoalign/snver	16869		16821	99.7155	391	0	2.3179	48	0.2845	1.6887	1.5041	0.1846	0.9773	0.9972	0.9871	0.0028		16827	99.751	447	0	2.6498	42	0.249	1.881	1.7195	0.1616	0.9741	0.9975	0.9857	0.0025
Escherichia coli	14EC017	150	1733094	1 (1549608178)	novoalign	strelka	novoalign/strelka	16869		16821	99.7155	452	5	2.6795	48	0.2845	1.9233	1.7387	0.1846	0.9738	0.9972	0.9854	0.0028		16827	99.751	455	0	2.6973	42	0.249	1.9118	1.7502	0.1616	0.9737	0.9975	0.9855	0.0025
Escherichia coli	14EC017	150	1733094	1 (1549608178)	novoalign	snvsniffer	novoalign/snvsniffer	16869		16201	96.0401	992	629	5.8806	668	3.9599	6.3855	3.8159	2.5696	0.9423	0.9604	0.9513	0.0396		16202	96.046	1051	671	6.2304	667	3.954	6.6086	4.0429	2.5657	0.9391	0.9605	0.9497	0.0395
Escherichia coli	14EC017	150	1733094	1 (1549608178)	novoalign	varscan	novoalign/varscan	16869		16781	99.4783	363	7	2.1519	88	0.5217	1.7349	1.3963	0.3385	0.9788	0.9948	0.9867	0.0052		16789	99.5258	400	9	2.3712	80	0.4742	1.8464	1.5387	0.3077	0.9767	0.9953	0.9859	0.0047
Escherichia coli	14EC017	150	1733094	1 (1549608178)	snippy	snippy	snippy/snippy	16869		16837	99.8103	320	0	1.897	32	0.1897	1.354	1.2309	0.1231	0.9813	0.9981	0.9896	0.0019		16837	99.8103	325	0	1.9266	32	0.1897	1.3733	1.2502	0.1231	0.9811	0.9981	0.9895	0.0019
Escherichia coli	14EC017	150	1733094	1 (1549608178)	stampy	16GT	stampy/16GT	16869		16793	99.5495	2107	481	12.4904	76	0.4505	8.3973	8.105	0.2923	0.8885	0.9955	0.939	0.0045		16801	99.5969	3646	482	21.6136	68	0.4031	14.2866	14.025	0.2616	0.8217	0.996	0.9005	0.004
Escherichia coli	14EC017	150	1733094	1 (1549608178)	stampy	freebayes	stampy/freebayes	16869		16847	99.8696	7142	0	42.338	22	0.1304	27.5577	27.473	0.0846	0.7023	0.9987	0.8247	0.0013		16843	99.8459	7689	0	45.5807	26	0.1541	29.6772	29.5772	0.1	0.6866	0.9985	0.8137	0.0015
Escherichia coli	14EC017	150	1733094	1 (1549608178)	stampy	gatk	stampy/gatk	16869		16737	99.2175	1787	1258	10.5934	132	0.7825	7.3818	6.874	0.5078	0.9035	0.9922	0.9458	0.0078		16723	99.1345	1709	1194	10.131	146	0.8655	7.1356	6.574	0.5616	0.9073	0.9913	0.9474	0.0087
Escherichia coli	14EC017	150	1733094	1 (1549608178)	stampy	lofreq	stampy/lofreq	16869		16795	99.5613	2179	0	12.9172	74	0.4387	8.6666	8.3819	0.2847	0.8852	0.9956	0.9372	0.0044		16832	99.7807	3017	0	17.8849	37	0.2193	11.7478	11.6054	0.1423	0.848	0.9978	0.9168	0.0022
Escherichia coli	14EC017	150	1733094	1 (1549608178)	stampy	mpileup	stampy/mpileup	16869		16830	99.7688	2509	0	14.8734	39	0.2312	9.8014	9.6513	0.15	0.8703	0.9977	0.9297	0.0023		16840	99.8281	3057	0	18.122	29	0.1719	11.8709	11.7593	0.1116	0.8464	0.9983	0.9161	0.0017
Escherichia coli	14EC017	150	1733094	1 (1549608178)	stampy	platypus	stampy/platypus	16869		16677	98.8618	1240	303	7.3508	192	1.1382	5.5085	4.7699	0.7386	0.9308	0.9886	0.9588	0.0114		16743	99.2531	1708	290	10.1251	126	0.7469	7.0548	6.5701	0.4847	0.9074	0.9925	0.948	0.0075
Escherichia coli	14EC017	150	1733094	1 (1549608178)	stampy	snver	stampy/snver	16869		16806	99.6265	2216	0	13.1365	63	0.3735	8.7666	8.5243	0.2423	0.8835	0.9963	0.9365	0.0037		16840	99.8281	3000	0	17.7841	29	0.1719	11.6516	11.5401	0.1116	0.8488	0.9983	0.9175	0.0017
Escherichia coli	14EC017	150	1733094	1 (1549608178)	stampy	strelka	stampy/strelka	16869		16771	99.4191	785	22	4.6535	98	0.5809	3.3966	3.0196	0.377	0.9553	0.9942	0.9744	0.0058		16795	99.5613	936	1	5.5486	74	0.4387	3.8852	3.6005	0.2847	0.9472	0.9956	0.9708	0.0044
Escherichia coli	14EC017	150	1733094	1 (1549608178)	stampy	snvsniffer	stampy/snvsniffer	16869		16182	95.9274	2409	1724	14.2806	687	4.0726	11.9093	9.2667	2.6427	0.8704	0.9593	0.9127	0.0407		16227	96.1942	2650	1925	15.7093	642	3.8058	12.6633	10.1937	2.4696	0.8596	0.9619	0.9079	0.0381
Escherichia coli	14EC017	150	1733094	1 (1549608178)	stampy	varscan	stampy/varscan	16869		16786	99.508	2652	478	15.7211	83	0.492	10.5207	10.2014	0.3193	0.8636	0.9951	0.9247	0.0049		16807	99.6325	3152	485	18.6852	62	0.3675	12.3632	12.1248	0.2385	0.8421	0.9963	0.9127	0.0037
Escherichia coli	14EC017	150	1733094	2 (1549609053)	bwa-mem	16GT	bwa-mem/16GT	16869		16830	99.7688	717	63	4.2504	39	0.2312	2.9081	2.7581	0.15	0.9591	0.9977	0.978	0.0023		16834	99.7925	704	71	4.1733	35	0.2075	2.8427	2.7081	0.1346	0.9599	0.9979	0.9785	0.0021
Escherichia coli	14EC017	150	1733094	2 (1549609053)	bwa-mem	freebayes	bwa-mem/freebayes	16869		16845	99.8577	984	0	5.8332	24	0.1423	3.8775	3.7851	0.0923	0.9448	0.9986	0.971	0.0014		16845	99.8577	991	0	5.8747	24	0.1423	3.9044	3.8121	0.0923	0.9444	0.9986	0.9707	0.0014
Escherichia coli	14EC017	150	1733094	2 (1549609053)	bwa-mem	gatk	bwa-mem/gatk	16869		16734	99.1997	1755	1239	10.4037	135	0.8003	7.2702	6.7509	0.5193	0.9051	0.992	0.9466	0.008		16723	99.1345	1675	1226	9.9295	146	0.8655	7.0048	6.4432	0.5616	0.909	0.9913	0.9484	0.0087
Escherichia coli	14EC017	150	1733094	2 (1549609053)	bwa-mem	lofreq	bwa-mem/lofreq	16869		16831	99.7747	636	0	3.7702	38	0.2253	2.5927	2.4465	0.1462	0.9636	0.9977	0.9804	0.0023		16826	99.7451	646	0	3.8295	43	0.2549	2.6504	2.485	0.1654	0.963	0.9975	0.9799	0.0025
Escherichia coli	14EC017	150	1733094	2 (1549609053)	bwa-mem	mpileup	bwa-mem/mpileup	16869		16832	99.7807	539	0	3.1952	37	0.2193	2.2157	2.0734	0.1423	0.969	0.9978	0.9832	0.0022		16826	99.7451	561	0	3.3256	43	0.2549	2.3234	2.158	0.1654	0.9677	0.9975	0.9824	0.0025
Escherichia coli	14EC017	150	1733094	2 (1549609053)	bwa-mem	platypus	bwa-mem/platypus	16869		16736	99.2116	705	179	4.1793	133	0.7884	3.2235	2.7119	0.5116	0.9596	0.9921	0.9756	0.0079		16740	99.2353	633	155	3.7524	129	0.7647	2.9312	2.435	0.4962	0.9636	0.9924	0.9778	0.0076
Escherichia coli	14EC017	150	1733094	2 (1549609053)	bwa-mem	snver	bwa-mem/snver	16869		16837	99.8103	564	0	3.3434	32	0.1897	2.2926	2.1695	0.1231	0.9676	0.9981	0.9826	0.0019		16835	99.7984	567	0	3.3612	34	0.2016	2.3119	2.1811	0.1308	0.9674	0.998	0.9825	0.002
Escherichia coli	14EC017	150	1733094	2 (1549609053)	bwa-mem	strelka	bwa-mem/strelka	16869		16804	99.6147	631	0	3.7406	65	0.3853	2.6773	2.4273	0.25	0.9638	0.9961	0.9797	0.0039		16795	99.5613	620	0	3.6754	74	0.4387	2.6696	2.3849	0.2847	0.9644	0.9956	0.9798	0.0044
Escherichia coli	14EC017	150	1733094	2 (1549609053)	bwa-mem	snvsniffer	bwa-mem/snvsniffer	16869		16204	96.0579	1707	1223	10.1192	665	3.9421	9.1243	6.5663	2.558	0.9047	0.9606	0.9318	0.0394		16205	96.0638	1778	1276	10.54	664	3.9362	9.3936	6.8394	2.5542	0.9011	0.9606	0.9299	0.0394
Escherichia coli	14EC017	150	1733094	2 (1549609053)	bwa-mem	varscan	bwa-mem/varscan	16869		16795	99.5613	511	9	3.0292	74	0.4387	2.2503	1.9657	0.2847	0.9705	0.9956	0.9829	0.0044		16798	99.5791	511	12	3.0292	71	0.4209	2.2388	1.9657	0.2731	0.9705	0.9958	0.983	0.0042
Escherichia coli	14EC017	150	1733094	2 (1549609053)	minimap2	16GT	minimap2/16GT	16869		16824	99.7332	565	52	3.3493	45	0.2668	2.3465	2.1734	0.1731	0.9675	0.9973	0.9822	0.0027		16822	99.7214	550	57	3.2604	47	0.2786	2.2965	2.1157	0.1808	0.9683	0.9972	0.9825	0.0028
Escherichia coli	14EC017	150	1733094	2 (1549609053)	minimap2	freebayes	minimap2/freebayes	16869		16838	99.8162	646	0	3.8295	31	0.1838	2.6042	2.485	0.1192	0.9631	0.9982	0.9803	0.0018		16835	99.7984	667	0	3.954	34	0.2016	2.6965	2.5657	0.1308	0.9619	0.998	0.9796	0.002
Escherichia coli	14EC017	150	1733094	2 (1549609053)	minimap2	gatk	minimap2/gatk	16869		16729	99.1701	1291	885	7.6531	140	0.8299	5.5046	4.9661	0.5385	0.9284	0.9917	0.959	0.0083		16718	99.1049	1240	839	7.3508	151	0.8951	5.3507	4.7699	0.5808	0.9309	0.991	0.96	0.009
Escherichia coli	14EC017	150	1733094	2 (1549609053)	minimap2	lofreq	minimap2/lofreq	16869		16815	99.6799	515	0	3.0529	54	0.3201	2.1888	1.981	0.2077	0.9703	0.9968	0.9834	0.0032		16814	99.674	509	0	3.0174	55	0.326	2.1695	1.958	0.2116	0.9706	0.9967	0.9835	0.0033
Escherichia coli	14EC017	150	1733094	2 (1549609053)	minimap2	mpileup	minimap2/mpileup	16869		16812	99.6621	424	0	2.5135	57	0.3379	1.8503	1.631	0.2193	0.9754	0.9966	0.9859	0.0034		16814	99.674	420	0	2.4898	55	0.326	1.8272	1.6156	0.2116	0.9756	0.9967	0.986	0.0033
Escherichia coli	14EC017	150	1733094	2 (1549609053)	minimap2	platypus	minimap2/platypus	16869		16686	98.9152	432	99	2.5609	183	1.0848	2.3657	1.6618	0.7039	0.9748	0.9892	0.9819	0.0108		16684	98.9033	410	99	2.4305	185	1.0967	2.2888	1.5771	0.7116	0.976	0.989	0.9825	0.011
Escherichia coli	14EC017	150	1733094	2 (1549609053)	minimap2	snver	minimap2/snver	16869		16813	99.668	415	0	2.4601	56	0.332	1.8118	1.5964	0.2154	0.9759	0.9967	0.9862	0.0033		16807	99.6325	412	0	2.4423	62	0.3675	1.8233	1.5848	0.2385	0.9761	0.9963	0.9861	0.0037
Escherichia coli	14EC017	150	1733094	2 (1549609053)	minimap2	strelka	minimap2/strelka	16869		16784	99.4961	389	1	2.306	85	0.5039	1.8233	1.4964	0.327	0.9773	0.995	0.9861	0.005		16778	99.4605	395	0	2.3416	91	0.5395	1.8695	1.5194	0.35	0.977	0.9946	0.9857	0.0054
Escherichia coli	14EC017	150	1733094	2 (1549609053)	minimap2	snvsniffer	minimap2/snvsniffer	16869		16194	95.9986	1551	1070	9.1944	675	4.0014	8.5627	5.9662	2.5965	0.9126	0.96	0.9357	0.04		16180	95.9156	1637	1157	9.7042	689	4.0844	8.9474	6.297	2.6504	0.9081	0.9592	0.933	0.0408
Escherichia coli	14EC017	150	1733094	2 (1549609053)	minimap2	varscan	minimap2/varscan	16869		16768	99.4013	449	9	2.6617	101	0.5987	2.1157	1.7272	0.3885	0.9739	0.994	0.9838	0.006		16774	99.4368	454	14	2.6913	95	0.5632	2.1118	1.7464	0.3654	0.9736	0.9944	0.9839	0.0056
Escherichia coli	14EC017	150	1733094	2 (1549609053)	novoalign	16GT	novoalign/16GT	16869		16828	99.757	386	30	2.2882	41	0.243	1.6425	1.4848	0.1577	0.9776	0.9976	0.9875	0.0024		16827	99.751	391	32	2.3179	42	0.249	1.6656	1.5041	0.1616	0.9773	0.9975	0.9873	0.0025
Escherichia coli	14EC017	150	1733094	2 (1549609053)	novoalign	freebayes	novoalign/freebayes	16869		16838	99.8162	695	0	4.12	31	0.1838	2.7927	2.6734	0.1192	0.9604	0.9982	0.9789	0.0018		16837	99.8103	738	0	4.3749	32	0.1897	2.9619	2.8389	0.1231	0.958	0.9981	0.9776	0.0019
Escherichia coli	14EC017	150	1733094	2 (1549609053)	novoalign	gatk	novoalign/gatk	16869		16738	99.2234	1631	1194	9.6686	131	0.7766	6.7779	6.2739	0.5039	0.9112	0.9922	0.95	0.0078		16720	99.1167	1658	1245	9.8287	149	0.8833	6.951	6.3778	0.5732	0.9098	0.9912	0.9488	0.0088
Escherichia coli	14EC017	150	1733094	2 (1549609053)	novoalign	lofreq	novoalign/lofreq	16869		16828	99.757	383	0	2.2704	41	0.243	1.631	1.4733	0.1577	0.9777	0.9976	0.9875	0.0024		16830	99.7688	402	0	2.3831	39	0.2312	1.6964	1.5464	0.15	0.9767	0.9977	0.9871	0.0023
Escherichia coli	14EC017	150	1733094	2 (1549609053)	novoalign	mpileup	novoalign/mpileup	16869		16826	99.7451	401	0	2.3771	43	0.2549	1.7079	1.5425	0.1654	0.9767	0.9975	0.987	0.0025		16831	99.7747	411	0	2.4364	38	0.2253	1.7272	1.581	0.1462	0.9762	0.9977	0.9868	0.0023
Escherichia coli	14EC017	150	1733094	2 (1549609053)	novoalign	platypus	novoalign/platypus	16869		16744	99.259	659	184	3.9066	125	0.741	3.0158	2.535	0.4808	0.9621	0.9926	0.9771	0.0074		16750	99.2946	539	130	3.1952	119	0.7054	2.5311	2.0734	0.4578	0.9688	0.9929	0.9807	0.0071
Escherichia coli	14EC017	150	1733094	2 (1549609053)	novoalign	snver	novoalign/snver	16869		16823	99.7273	391	0	2.3179	46	0.2727	1.681	1.5041	0.1769	0.9773	0.9973	0.9872	0.0027		16826	99.7451	396	0	2.3475	43	0.2549	1.6887	1.5233	0.1654	0.977	0.9975	0.9871	0.0025
Escherichia coli	14EC017	150	1733094	2 (1549609053)	novoalign	strelka	novoalign/strelka	16869		16823	99.7273	427	4	2.5313	46	0.2727	1.8195	1.6425	0.1769	0.9752	0.9973	0.9861	0.0027		16824	99.7332	463	0	2.7447	45	0.2668	1.9541	1.781	0.1731	0.9732	0.9973	0.9851	0.0027
Escherichia coli	14EC017	150	1733094	2 (1549609053)	novoalign	snvsniffer	novoalign/snvsniffer	16869		16200	96.0341	987	624	5.851	669	3.9659	6.3701	3.7967	2.5734	0.9426	0.9603	0.9514	0.0397		16204	96.0579	1039	657	6.1592	665	3.9421	6.5548	3.9967	2.558	0.9397	0.9606	0.95	0.0394
Escherichia coli	14EC017	150	1733094	2 (1549609053)	novoalign	varscan	novoalign/varscan	16869		16790	99.5317	376	8	2.2289	79	0.4683	1.7502	1.4464	0.3039	0.9781	0.9953	0.9866	0.0047		16788	99.5198	374	12	2.2171	81	0.4802	1.7502	1.4387	0.3116	0.9782	0.9952	0.9866	0.0048
Escherichia coli	14EC017	150	1733094	2 (1549609053)	snippy	snippy	snippy/snippy	16869		16837	99.8103	325	0	1.9266	32	0.1897	1.3733	1.2502	0.1231	0.9811	0.9981	0.9895	0.0019		16836	99.8044	319	0	1.891	33	0.1956	1.354	1.2271	0.1269	0.9814	0.998	0.9896	0.002
Escherichia coli	14EC017	150	1733094	2 (1549609053)	stampy	16GT	stampy/16GT	16869		16779	99.4665	2170	490	12.8638	90	0.5335	8.6935	8.3473	0.3462	0.8855	0.9947	0.9369	0.0053		16803	99.6087	3619	483	21.4536	66	0.3913	14.175	13.9212	0.2539	0.8228	0.9961	0.9012	0.0039
Escherichia coli	14EC017	150	1733094	2 (1549609053)	stampy	freebayes	stampy/freebayes	16869		16848	99.8755	7022	0	41.6267	21	0.1245	27.0922	27.0114	0.0808	0.7058	0.9988	0.8271	0.0012		16845	99.8577	7464	0	44.2468	24	0.1423	28.804	28.7117	0.0923	0.693	0.9986	0.8182	0.0014
Escherichia coli	14EC017	150	1733094	2 (1549609053)	stampy	gatk	stampy/gatk	16869		16742	99.2471	1822	1247	10.8009	127	0.7529	7.4972	7.0087	0.4885	0.9019	0.9925	0.945	0.0075		16725	99.1464	1773	1264	10.5104	144	0.8536	7.3741	6.8202	0.5539	0.9042	0.9915	0.9458	0.0085
Escherichia coli	14EC017	150	1733094	2 (1549609053)	stampy	lofreq	stampy/lofreq	16869		16797	99.5732	2072	0	12.2829	72	0.4268	8.2473	7.9703	0.277	0.8902	0.9957	0.94	0.0043		16827	99.751	2935	0	17.3988	42	0.249	11.4516	11.29	0.1616	0.8515	0.9975	0.9187	0.0025
Escherichia coli	14EC017	150	1733094	2 (1549609053)	stampy	mpileup	stampy/mpileup	16869		16821	99.7155	2416	0	14.3221	48	0.2845	9.4782	9.2936	0.1846	0.8744	0.9972	0.9318	0.0028		16836	99.8044	2986	0	17.7011	33	0.1956	11.6131	11.4862	0.1269	0.8494	0.998	0.9177	0.002
Escherichia coli	14EC017	150	1733094	2 (1549609053)	stampy	platypus	stampy/platypus	16869		16678	98.8677	1290	330	7.6472	191	1.1323	5.6969	4.9622	0.7347	0.9282	0.9887	0.9575	0.0113		16742	99.2471	1722	247	10.2081	127	0.7529	7.1125	6.624	0.4885	0.9067	0.9925	0.9477	0.0075
Escherichia coli	14EC017	150	1733094	2 (1549609053)	stampy	snver	stampy/snver	16869		16796	99.5673	2076	0	12.3066	73	0.4327	8.2665	7.9857	0.2808	0.89	0.9957	0.9399	0.0043		16831	99.7747	2911	0	17.2565	38	0.2253	11.3439	11.1977	0.1462	0.8525	0.9977	0.9194	0.0023
Escherichia coli	14EC017	150	1733094	2 (1549609053)	stampy	strelka	stampy/strelka	16869		16772	99.425	787	15	4.6654	97	0.575	3.4005	3.0273	0.3731	0.9552	0.9942	0.9743	0.0058		16800	99.591	930	1	5.5131	69	0.409	3.8428	3.5774	0.2654	0.9475	0.9959	0.9711	0.0041
Escherichia coli	14EC017	150	1733094	2 (1549609053)	stampy	snvsniffer	stampy/snvsniffer	16869		16164	95.8207	2388	1680	14.1561	705	4.1793	11.8978	9.1859	2.7119	0.8713	0.9582	0.9127	0.0418		16232	96.2238	2723	1959	16.142	637	3.7762	12.9249	10.4745	2.4503	0.8563	0.9622	0.9062	0.0378
Escherichia coli	14EC017	150	1733094	2 (1549609053)	stampy	varscan	stampy/varscan	16869		16769	99.4072	2507	442	14.8616	100	0.5928	10.0283	9.6436	0.3847	0.8699	0.9941	0.9279	0.0059		16798	99.5791	3146	468	18.6496	71	0.4209	12.3748	12.1017	0.2731	0.8423	0.9958	0.9126	0.0042
Escherichia coli	14EC017	150	1733094	3 (1549609343)	bwa-mem	16GT	bwa-mem/16GT	16869		16831	99.7747	735	72	4.3571	38	0.2253	2.9735	2.8273	0.1462	0.9582	0.9977	0.9776	0.0023		16831	99.7747	679	58	4.0251	38	0.2253	2.7581	2.6119	0.1462	0.9612	0.9977	0.9791	0.0023
Escherichia coli	14EC017	150	1733094	3 (1549609343)	bwa-mem	freebayes	bwa-mem/freebayes	16869		16846	99.8637	973	0	5.768	23	0.1363	3.8313	3.7428	0.0885	0.9454	0.9986	0.9713	0.0014		16845	99.8577	954	0	5.6553	24	0.1423	3.7621	3.6697	0.0923	0.9464	0.9986	0.9718	0.0014
Escherichia coli	14EC017	150	1733094	3 (1549609343)	bwa-mem	gatk	bwa-mem/gatk	16869		16719	99.1108	1767	1246	10.4748	150	0.8892	7.3741	6.7971	0.577	0.9044	0.9911	0.9458	0.0089		16726	99.1523	1690	1226	10.0184	143	0.8477	7.051	6.5009	0.5501	0.9082	0.9915	0.948	0.0085
Escherichia coli	14EC017	150	1733094	3 (1549609343)	bwa-mem	lofreq	bwa-mem/lofreq	16869		16841	99.834	659	0	3.9066	28	0.166	2.6427	2.535	0.1077	0.9623	0.9983	0.98	0.0017		16835	99.7984	646	0	3.8295	34	0.2016	2.6157	2.485	0.1308	0.963	0.998	0.9802	0.002
Escherichia coli	14EC017	150	1733094	3 (1549609343)	bwa-mem	mpileup	bwa-mem/mpileup	16869		16838	99.8162	589	0	3.4916	31	0.1838	2.3849	2.2657	0.1192	0.9662	0.9982	0.9819	0.0018		16830	99.7688	559	0	3.3138	39	0.2312	2.3003	2.1503	0.15	0.9679	0.9977	0.9826	0.0023
Escherichia coli	14EC017	150	1733094	3 (1549609343)	bwa-mem	platypus	bwa-mem/platypus	16869		16743	99.2531	699	186	4.1437	126	0.7469	3.1735	2.6888	0.4847	0.9599	0.9925	0.9759	0.0075		16739	99.2294	544	123	3.2249	130	0.7706	2.5927	2.0926	0.5001	0.9685	0.9923	0.9803	0.0077
Escherichia coli	14EC017	150	1733094	3 (1549609343)	bwa-mem	snver	bwa-mem/snver	16869		16848	99.8755	601	0	3.5627	21	0.1245	2.3926	2.3119	0.0808	0.9656	0.9988	0.9819	0.0012		16836	99.8044	534	0	3.1656	33	0.1956	2.1811	2.0541	0.1269	0.9693	0.998	0.9834	0.002
Escherichia coli	14EC017	150	1733094	3 (1549609343)	bwa-mem	strelka	bwa-mem/strelka	16869		16816	99.6858	658	2	3.9006	53	0.3142	2.735	2.5311	0.2039	0.9623	0.9969	0.9793	0.0031		16804	99.6147	592	0	3.5094	65	0.3853	2.5273	2.2772	0.25	0.966	0.9961	0.9808	0.0039
Escherichia coli	14EC017	150	1733094	3 (1549609343)	bwa-mem	snvsniffer	bwa-mem/snvsniffer	16869		16199	96.0282	1715	1251	10.1666	670	3.9718	9.1743	6.5971	2.5773	0.9043	0.9603	0.9315	0.0397		16203	96.0519	1793	1305	10.629	666	3.9481	9.459	6.8971	2.5619	0.9004	0.9605	0.9295	0.0395
Escherichia coli	14EC017	150	1733094	3 (1549609343)	bwa-mem	varscan	bwa-mem/varscan	16869		16797	99.5732	552	8	3.2723	72	0.4268	2.4003	2.1234	0.277	0.9682	0.9957	0.9818	0.0043		16785	99.502	512	11	3.0352	84	0.498	2.2926	1.9695	0.3231	0.9704	0.995	0.9825	0.005
Escherichia coli	14EC017	150	1733094	3 (1549609343)	minimap2	16GT	minimap2/16GT	16869		16825	99.7392	574	54	3.4027	44	0.2608	2.3773	2.208	0.1693	0.967	0.9974	0.982	0.0026		16820	99.7095	537	52	3.1834	49	0.2905	2.2542	2.0657	0.1885	0.9691	0.9971	0.9829	0.0029
Escherichia coli	14EC017	150	1733094	3 (1549609343)	minimap2	freebayes	minimap2/freebayes	16869		16837	99.8103	635	0	3.7643	32	0.1897	2.5657	2.4426	0.1231	0.9637	0.9981	0.9806	0.0019		16833	99.7866	644	0	3.8177	36	0.2134	2.6157	2.4773	0.1385	0.9632	0.9979	0.9802	0.0021
Escherichia coli	14EC017	150	1733094	3 (1549609343)	minimap2	gatk	minimap2/gatk	16869		16722	99.1286	1285	893	7.6175	147	0.8714	5.5085	4.943	0.5655	0.9286	0.9913	0.9589	0.0087		16720	99.1167	1221	851	7.2381	149	0.8833	5.27	4.6968	0.5732	0.9319	0.9912	0.9606	0.0088
Escherichia coli	14EC017	150	1733094	3 (1549609343)	minimap2	lofreq	minimap2/lofreq	16869		16825	99.7392	522	0	3.0944	44	0.2608	2.1772	2.008	0.1693	0.9699	0.9974	0.9835	0.0026		16815	99.6799	512	0	3.0352	54	0.3201	2.1772	1.9695	0.2077	0.9705	0.9968	0.9835	0.0032
Escherichia coli	14EC017	150	1733094	3 (1549609343)	minimap2	mpileup	minimap2/mpileup	16869		16822	99.7214	432	0	2.5609	47	0.2786	1.8426	1.6618	0.1808	0.975	0.9972	0.986	0.0028		16812	99.6621	431	0	2.555	57	0.3379	1.8772	1.6579	0.2193	0.975	0.9966	0.9857	0.0034
Escherichia coli	14EC017	150	1733094	3 (1549609343)	minimap2	platypus	minimap2/platypus	16869		16678	98.8677	450	120	2.6676	191	1.1323	2.4657	1.731	0.7347	0.9737	0.9887	0.9811	0.0113		16677	98.8618	397	77	2.3534	192	1.1382	2.2657	1.5271	0.7386	0.9767	0.9886	0.9826	0.0114
Escherichia coli	14EC017	150	1733094	3 (1549609343)	minimap2	snver	minimap2/snver	16869		16817	99.6917	419	0	2.4838	52	0.3083	1.8118	1.6118	0.2	0.9757	0.9969	0.9862	0.0031		16809	99.6443	394	0	2.3356	60	0.3557	1.7464	1.5156	0.2308	0.9771	0.9964	0.9867	0.0036
Escherichia coli	14EC017	150	1733094	3 (1549609343)	minimap2	strelka	minimap2/strelka	16869		16792	99.5435	400	1	2.3712	77	0.4565	1.8349	1.5387	0.2962	0.9767	0.9954	0.986	0.0046		16777	99.4546	386	0	2.2882	92	0.5454	1.8387	1.4848	0.3539	0.9775	0.9945	0.9859	0.0055
Escherichia coli	14EC017	150	1733094	3 (1549609343)	minimap2	snvsniffer	minimap2/snvsniffer	16869		16187	95.9571	1532	1066	9.0817	682	4.0429	8.5166	5.8931	2.6234	0.9135	0.9596	0.936	0.0404		16184	95.9393	1663	1165	9.8583	685	4.0607	9.032	6.397	2.635	0.9068	0.9594	0.9324	0.0406
Escherichia coli	14EC017	150	1733094	3 (1549609343)	minimap2	varscan	minimap2/varscan	16869		16779	99.4665	454	10	2.6913	90	0.5335	2.0926	1.7464	0.3462	0.9737	0.9947	0.9841	0.0053		16768	99.4013	443	9	2.6261	101	0.5987	2.0926	1.7041	0.3885	0.9743	0.994	0.9841	0.006
Escherichia coli	14EC017	150	1733094	3 (1549609343)	novoalign	16GT	novoalign/16GT	16869		16826	99.7451	404	30	2.3949	43	0.2549	1.7195	1.5541	0.1654	0.9766	0.9975	0.9869	0.0025		16827	99.751	405	27	2.4009	42	0.249	1.7195	1.5579	0.1616	0.9765	0.9975	0.9869	0.0025
Escherichia coli	14EC017	150	1733094	3 (1549609343)	novoalign	freebayes	novoalign/freebayes	16869		16837	99.8103	734	0	4.3512	32	0.1897	2.9466	2.8235	0.1231	0.9582	0.9981	0.9777	0.0019		16837	99.8103	728	0	4.3156	32	0.1897	2.9235	2.8004	0.1231	0.9586	0.9981	0.978	0.0019
Escherichia coli	14EC017	150	1733094	3 (1549609343)	novoalign	gatk	novoalign/gatk	16869		16718	99.1049	1668	1232	9.888	151	0.8951	6.9971	6.4163	0.5808	0.9093	0.991	0.9484	0.009		16728	99.1641	1667	1178	9.882	141	0.8359	6.9548	6.4124	0.5424	0.9094	0.9916	0.9487	0.0084
Escherichia coli	14EC017	150	1733094	3 (1549609343)	novoalign	lofreq	novoalign/lofreq	16869		16828	99.757	396	0	2.3475	41	0.243	1.681	1.5233	0.1577	0.977	0.9976	0.9872	0.0024		16833	99.7866	426	0	2.5253	36	0.2134	1.7772	1.6387	0.1385	0.9753	0.9979	0.9865	0.0021
Escherichia coli	14EC017	150	1733094	3 (1549609343)	novoalign	mpileup	novoalign/mpileup	16869		16830	99.7688	397	0	2.3534	39	0.2312	1.6772	1.5271	0.15	0.977	0.9977	0.9872	0.0023		16832	99.7807	443	0	2.6261	37	0.2193	1.8464	1.7041	0.1423	0.9744	0.9978	0.986	0.0022
Escherichia coli	14EC017	150	1733094	3 (1549609343)	novoalign	platypus	novoalign/platypus	16869		16738	99.2234	623	169	3.6932	131	0.7766	2.9004	2.3965	0.5039	0.9641	0.9922	0.9779	0.0078		16755	99.3242	596	128	3.5331	114	0.6758	2.7311	2.2926	0.4385	0.9657	0.9932	0.9793	0.0068
Escherichia coli	14EC017	150	1733094	3 (1549609343)	novoalign	snver	novoalign/snver	16869		16827	99.751	390	0	2.3119	42	0.249	1.6618	1.5002	0.1616	0.9773	0.9975	0.9873	0.0025		16826	99.7451	449	0	2.6617	43	0.2549	1.8926	1.7272	0.1654	0.974	0.9975	0.9856	0.0025
Escherichia coli	14EC017	150	1733094	3 (1549609343)	novoalign	strelka	novoalign/strelka	16869		16822	99.7214	435	7	2.5787	47	0.2786	1.8541	1.6733	0.1808	0.9748	0.9972	0.9859	0.0028		16825	99.7392	458	2	2.715	44	0.2608	1.931	1.7618	0.1693	0.9735	0.9974	0.9853	0.0026
Escherichia coli	14EC017	150	1733094	3 (1549609343)	novoalign	snvsniffer	novoalign/snvsniffer	16869		16198	96.0223	1000	637	5.928	671	3.9777	6.4278	3.8467	2.5811	0.9419	0.9602	0.951	0.0398		16205	96.0638	1049	660	6.2185	664	3.9362	6.5894	4.0352	2.5542	0.9392	0.9606	0.9498	0.0394
Escherichia coli	14EC017	150	1733094	3 (1549609343)	novoalign	varscan	novoalign/varscan	16869		16798	99.5791	372	11	2.2052	71	0.4209	1.7041	1.431	0.2731	0.9783	0.9958	0.987	0.0042		16784	99.4961	409	11	2.4246	85	0.5039	1.9003	1.5733	0.327	0.9762	0.995	0.9855	0.005
Escherichia coli	14EC017	150	1733094	3 (1549609343)	snippy	snippy	snippy/snippy	16869		16838	99.8162	324	0	1.9207	31	0.1838	1.3656	1.2463	0.1192	0.9811	0.9982	0.9896	0.0018		16836	99.8044	319	0	1.891	33	0.1956	1.354	1.2271	0.1269	0.9814	0.998	0.9896	0.002
Escherichia coli	14EC017	150	1733094	3 (1549609343)	stampy	16GT	stampy/16GT	16869		16787	99.5139	2159	496	12.7986	82	0.4861	8.6204	8.305	0.3154	0.886	0.9951	0.9374	0.0049		16805	99.6206	3699	497	21.9278	64	0.3794	14.4751	14.2289	0.2462	0.8196	0.9962	0.8993	0.0038
Escherichia coli	14EC017	150	1733094	3 (1549609343)	stampy	freebayes	stampy/freebayes	16869		16848	99.8755	7283	0	43.1739	21	0.1245	28.0962	28.0154	0.0808	0.6982	0.9988	0.8219	0.0012		16847	99.8696	7648	0	45.3376	22	0.1304	29.5041	29.4194	0.0846	0.6878	0.9987	0.8146	0.0013
Escherichia coli	14EC017	150	1733094	3 (1549609343)	stampy	gatk	stampy/gatk	16869		16727	99.1582	1799	1278	10.6645	142	0.8418	7.4664	6.9202	0.5462	0.9029	0.9916	0.9452	0.0084		16736	99.2116	1722	1207	10.2081	133	0.7884	7.1356	6.624	0.5116	0.9067	0.9921	0.9475	0.0079
Escherichia coli	14EC017	150	1733094	3 (1549609343)	stampy	lofreq	stampy/lofreq	16869		16798	99.5791	2104	0	12.4726	71	0.4209	8.3665	8.0934	0.2731	0.8887	0.9958	0.9392	0.0042		16832	99.7807	2921	0	17.3158	37	0.2193	11.3785	11.2362	0.1423	0.8521	0.9978	0.9192	0.0022
Escherichia coli	14EC017	150	1733094	3 (1549609343)	stampy	mpileup	stampy/mpileup	16869		16835	99.7984	2507	0	14.8616	34	0.2016	9.7744	9.6436	0.1308	0.8704	0.998	0.9298	0.002		16833	99.7866	2898	0	17.1794	36	0.2134	11.2862	11.1477	0.1385	0.8531	0.9979	0.9198	0.0021
Escherichia coli	14EC017	150	1733094	3 (1549609343)	stampy	platypus	stampy/platypus	16869		16662	98.7729	1234	339	7.3152	207	1.2271	5.5431	4.7468	0.7963	0.931	0.9877	0.9585	0.0123		16740	99.2353	1836	261	10.8839	129	0.7647	7.5587	7.0625	0.4962	0.9012	0.9924	0.9446	0.0076
Escherichia coli	14EC017	150	1733094	3 (1549609343)	stampy	snver	stampy/snver	16869		16804	99.6147	2159	0	12.7986	65	0.3853	8.555	8.305	0.25	0.8861	0.9961	0.9379	0.0039		16833	99.7866	2921	0	17.3158	36	0.2134	11.3746	11.2362	0.1385	0.8521	0.9979	0.9193	0.0021
Escherichia coli	14EC017	150	1733094	3 (1549609343)	stampy	strelka	stampy/strelka	16869		16779	99.4665	788	22	4.6713	90	0.5335	3.3774	3.0312	0.3462	0.9551	0.9947	0.9745	0.0053		16802	99.6028	894	1	5.2997	67	0.3972	3.6967	3.4389	0.2577	0.9495	0.996	0.9722	0.004
Escherichia coli	14EC017	150	1733094	3 (1549609343)	stampy	snvsniffer	stampy/snvsniffer	16869		16158	95.7852	2368	1673	14.0376	711	4.2148	11.8439	9.109	2.735	0.8722	0.9579	0.913	0.0421		16225	96.1823	2701	1947	16.0116	644	3.8177	12.8672	10.3899	2.4773	0.8573	0.9618	0.9065	0.0382
Escherichia coli	14EC017	150	1733094	3 (1549609343)	stampy	varscan	stampy/varscan	16869		16791	99.5376	2556	475	15.1521	78	0.4624	10.1322	9.8321	0.3	0.8679	0.9954	0.9273	0.0046		16799	99.585	3129	464	18.5488	70	0.415	12.3055	12.0363	0.2693	0.843	0.9959	0.9131	0.0041
Escherichia coli	14EC017	300	866547	1 (1549610767)	bwa-mem	16GT	bwa-mem/16GT	16869		16842	99.8399	879	47	5.2107	27	0.1601	3.4851	3.3812	0.1039	0.9504	0.9984	0.9738	0.0016		16841	99.834	854	41	5.0625	28	0.166	3.3928	3.2851	0.1077	0.9517	0.9983	0.9744	0.0017
Escherichia coli	14EC017	300	866547	1 (1549610767)	bwa-mem	freebayes	bwa-mem/freebayes	16869		16851	99.8933	1095	0	6.4912	18	0.1067	4.2814	4.2121	0.0692	0.939	0.9989	0.968	0.0011		16853	99.9052	1102	0	6.5327	16	0.0948	4.3006	4.239	0.0615	0.9386	0.9991	0.9679	0.0009
Escherichia coli	14EC017	300	866547	1 (1549610767)	bwa-mem	gatk	bwa-mem/gatk	16869		16729	99.1701	1841	1251	10.9135	140	0.8299	7.6203	7.0817	0.5385	0.9009	0.9917	0.9441	0.0083		16718	99.1049	1862	1287	11.038	151	0.8951	7.7434	7.1625	0.5808	0.8998	0.991	0.9432	0.009
Escherichia coli	14EC017	300	866547	1 (1549610767)	bwa-mem	lofreq	bwa-mem/lofreq	16869		16718	99.1049	662	0	3.9244	151	0.8951	3.1274	2.5465	0.5808	0.9619	0.991	0.9762	0.009		16711	99.0634	645	0	3.8236	158	0.9366	3.0889	2.4811	0.6078	0.9628	0.9906	0.9765	0.0094
Escherichia coli	14EC017	300	866547	1 (1549610767)	bwa-mem	mpileup	bwa-mem/mpileup	16869		16709	99.0515	599	0	3.5509	160	0.9485	2.9196	2.3042	0.6155	0.9654	0.9905	0.9778	0.0095		16712	99.0693	602	0	3.5687	157	0.9307	2.9196	2.3157	0.6039	0.9652	0.9907	0.9778	0.0093
Escherichia coli	14EC017	300	866547	1 (1549610767)	bwa-mem	platypus	bwa-mem/platypus	16869		16716	99.093	779	137	4.6179	153	0.907	3.5851	2.9966	0.5885	0.9555	0.9909	0.9729	0.0091		16727	99.1582	801	164	4.7484	142	0.8418	3.6274	3.0812	0.5462	0.9543	0.9916	0.9726	0.0084
Escherichia coli	14EC017	300	866547	1 (1549610767)	bwa-mem	snver	bwa-mem/snver	16869		16754	99.3183	620	0	3.6754	115	0.6817	2.8273	2.3849	0.4424	0.9643	0.9932	0.9785	0.0068		16740	99.2353	610	0	3.6161	129	0.7647	2.8427	2.3465	0.4962	0.9648	0.9924	0.9784	0.0076
Escherichia coli	14EC017	300	866547	1 (1549610767)	bwa-mem	strelka	bwa-mem/strelka	16869		16688	98.927	587	1	3.4798	181	1.073	2.9543	2.258	0.6962	0.966	0.9893	0.9775	0.0107		16673	98.8381	577	0	3.4205	196	1.1619	2.9735	2.2195	0.754	0.9666	0.9884	0.9774	0.0116
Escherichia coli	14EC017	300	866547	1 (1549610767)	bwa-mem	snvsniffer	bwa-mem/snvsniffer	16869		16180	95.9156	1496	1011	8.8683	689	4.0844	8.405	5.7546	2.6504	0.9154	0.9592	0.9368	0.0408		16185	95.9452	1487	978	8.815	684	4.0548	8.3512	5.72	2.6311	0.9159	0.9595	0.9372	0.0405
Escherichia coli	14EC017	300	866547	1 (1549610767)	bwa-mem	varscan	bwa-mem/varscan	16869		16648	98.6899	590	8	3.4975	221	1.3101	3.1197	2.2695	0.8501	0.9658	0.9869	0.9762	0.0131		16652	98.7136	584	7	3.462	217	1.2864	3.0812	2.2465	0.8347	0.9661	0.9871	0.9765	0.0129
Escherichia coli	14EC017	300	866547	1 (1549610767)	minimap2	16GT	minimap2/16GT	16869		16843	99.8459	684	57	4.0548	26	0.1541	2.7311	2.6311	0.1	0.961	0.9985	0.9794	0.0015		16844	99.8518	676	62	4.0074	25	0.1482	2.6965	2.6004	0.0962	0.9614	0.9985	0.9796	0.0015
Escherichia coli	14EC017	300	866547	1 (1549610767)	minimap2	freebayes	minimap2/freebayes	16869		16847	99.8696	752	0	4.4579	22	0.1304	2.9773	2.8927	0.0846	0.9573	0.9987	0.9776	0.0013		16848	99.8755	788	0	4.6713	21	0.1245	3.112	3.0312	0.0808	0.9553	0.9988	0.9766	0.0012
Escherichia coli	14EC017	300	866547	1 (1549610767)	minimap2	gatk	minimap2/gatk	16869		16731	99.1819	1570	1097	9.307	138	0.8181	6.5701	6.0393	0.5308	0.9142	0.9918	0.9514	0.0082		16721	99.1227	1529	1077	9.064	148	0.8773	6.4509	5.8816	0.5693	0.9162	0.9912	0.9522	0.0088
Escherichia coli	14EC017	300	866547	1 (1549610767)	minimap2	lofreq	minimap2/lofreq	16869		16732	99.1879	508	0	3.0114	137	0.8121	2.4811	1.9541	0.527	0.9705	0.9919	0.9811	0.0081		16734	99.1997	512	0	3.0352	135	0.8003	2.4888	1.9695	0.5193	0.9703	0.992	0.981	0.008
Escherichia coli	14EC017	300	866547	1 (1549610767)	minimap2	mpileup	minimap2/mpileup	16869		16730	99.176	457	0	2.7091	139	0.824	2.2926	1.7579	0.5347	0.9734	0.9918	0.9825	0.0082		16734	99.1997	488	0	2.8929	135	0.8003	2.3965	1.8772	0.5193	0.9717	0.992	0.9817	0.008
Escherichia coli	14EC017	300	866547	1 (1549610767)	minimap2	platypus	minimap2/platypus	16869		16711	99.0634	591	141	3.5035	158	0.9366	2.8812	2.2734	0.6078	0.9658	0.9906	0.978	0.0094		16728	99.1641	596	129	3.5331	141	0.8359	2.835	2.2926	0.5424	0.9656	0.9916	0.9784	0.0084
Escherichia coli	14EC017	300	866547	1 (1549610767)	minimap2	snver	minimap2/snver	16869		16731	99.1819	459	0	2.721	138	0.8181	2.2965	1.7656	0.5308	0.9733	0.9918	0.9825	0.0082		16729	99.1701	477	0	2.8277	140	0.8299	2.3734	1.8349	0.5385	0.9723	0.9917	0.9819	0.0083
Escherichia coli	14EC017	300	866547	1 (1549610767)	minimap2	strelka	minimap2/strelka	16869		16700	98.9982	411	2	2.4364	169	1.0018	2.2311	1.581	0.6501	0.976	0.99	0.983	0.01		16695	98.9685	405	0	2.4009	174	1.0315	2.2272	1.5579	0.6693	0.9763	0.9897	0.983	0.0103
Escherichia coli	14EC017	300	866547	1 (1549610767)	minimap2	snvsniffer	minimap2/snvsniffer	16869		16181	95.9215	1495	1003	8.8624	688	4.0785	8.3973	5.7508	2.6465	0.9154	0.9592	0.9368	0.0408		16183	95.9334	1459	953	8.649	686	4.0666	8.2511	5.6123	2.6388	0.9173	0.9593	0.9378	0.0407
Escherichia coli	14EC017	300	866547	1 (1549610767)	minimap2	varscan	minimap2/varscan	16869		16649	98.6958	445	11	2.638	220	1.3042	2.558	1.7118	0.8463	0.974	0.987	0.9805	0.013		16652	98.7136	466	14	2.7625	217	1.2864	2.6273	1.7926	0.8347	0.9728	0.9871	0.9799	0.0129
Escherichia coli	14EC017	300	866547	1 (1549610767)	novoalign	16GT	novoalign/16GT	16869		16841	99.834	531	39	3.1478	28	0.166	2.1503	2.0426	0.1077	0.9694	0.9983	0.9836	0.0017		16842	99.8399	523	46	3.1004	27	0.1601	2.1157	2.0118	0.1039	0.9699	0.9984	0.9839	0.0016
Escherichia coli	14EC017	300	866547	1 (1549610767)	novoalign	freebayes	novoalign/freebayes	16869		16846	99.8637	849	0	5.0329	23	0.1363	3.3543	3.2658	0.0885	0.952	0.9986	0.9747	0.0014		16848	99.8755	825	0	4.8906	21	0.1245	3.2543	3.1735	0.0808	0.9533	0.9988	0.9755	0.0012
Escherichia coli	14EC017	300	866547	1 (1549610767)	novoalign	gatk	novoalign/gatk	16869		16725	99.1464	1718	1250	10.1844	144	0.8536	7.1625	6.6086	0.5539	0.9068	0.9915	0.9473	0.0085		16719	99.1108	1653	1169	9.799	150	0.8892	6.9356	6.3586	0.577	0.91	0.9911	0.9488	0.0089
Escherichia coli	14EC017	300	866547	1 (1549610767)	novoalign	lofreq	novoalign/lofreq	16869		16760	99.3538	506	0	2.9996	109	0.6462	2.3657	1.9464	0.4193	0.9707	0.9935	0.982	0.0065		16772	99.425	501	0	2.9699	97	0.575	2.3003	1.9272	0.3731	0.971	0.9942	0.9825	0.0058
Escherichia coli	14EC017	300	866547	1 (1549610767)	novoalign	mpileup	novoalign/mpileup	16869		16763	99.3716	500	0	2.964	106	0.6284	2.3311	1.9233	0.4077	0.971	0.9937	0.9822	0.0063		16767	99.3953	499	0	2.9581	102	0.6047	2.3119	1.9195	0.3924	0.9711	0.994	0.9824	0.006
Escherichia coli	14EC017	300	866547	1 (1549610767)	novoalign	platypus	novoalign/platypus	16869		16766	99.3894	829	169	4.9143	103	0.6106	3.5851	3.1889	0.3962	0.9529	0.9939	0.973	0.0061		16783	99.4902	801	160	4.7484	86	0.5098	3.412	3.0812	0.3308	0.9544	0.9949	0.9742	0.0051
Escherichia coli	14EC017	300	866547	1 (1549610767)	novoalign	snver	novoalign/snver	16869		16763	99.3716	532	0	3.1537	106	0.6284	2.4542	2.0464	0.4077	0.9692	0.9937	0.9813	0.0063		16766	99.3894	511	0	3.0292	103	0.6106	2.3619	1.9657	0.3962	0.9704	0.9939	0.982	0.0061
Escherichia coli	14EC017	300	866547	1 (1549610767)	novoalign	strelka	novoalign/strelka	16869		16742	99.2471	489	5	2.8988	127	0.7529	2.3696	1.881	0.4885	0.9716	0.9925	0.9819	0.0075		16747	99.2768	477	1	2.8277	122	0.7232	2.3042	1.8349	0.4693	0.9723	0.9928	0.9824	0.0072
Escherichia coli	14EC017	300	866547	1 (1549610767)	novoalign	snvsniffer	novoalign/snvsniffer	16869		16172	95.8682	1090	709	6.4616	697	4.1318	6.874	4.1929	2.6811	0.9369	0.9587	0.9477	0.0413		16189	95.9689	1094	690	6.4853	680	4.0311	6.824	4.2083	2.6157	0.9367	0.9597	0.9481	0.0403
Escherichia coli	14EC017	300	866547	1 (1549610767)	novoalign	varscan	novoalign/varscan	16869		16680	98.8796	518	12	3.0707	189	1.1204	2.7196	1.9926	0.727	0.9699	0.9888	0.9793	0.0112		16679	98.8737	510	15	3.0233	190	1.1263	2.6927	1.9618	0.7309	0.9703	0.9887	0.9794	0.0113
Escherichia coli	14EC017	300	866547	1 (1549610767)	snippy	snippy	snippy/snippy	16869		16827	99.751	384	0	2.2764	42	0.249	1.6387	1.4771	0.1616	0.9777	0.9975	0.9875	0.0025		16830	99.7688	419	0	2.4838	39	0.2312	1.7618	1.6118	0.15	0.9757	0.9977	0.9866	0.0023
Escherichia coli	14EC017	300	866547	1 (1549610767)	stampy	16GT	stampy/16GT	16869		16755	99.3242	2904	845	17.215	114	0.6758	11.6093	11.1708	0.4385	0.8523	0.9932	0.9174	0.0068		16766	99.3894	4993	892	29.5987	103	0.6106	19.6027	19.2065	0.3962	0.7705	0.9939	0.8681	0.0061
Escherichia coli	14EC017	300	866547	1 (1549610767)	stampy	freebayes	stampy/freebayes	16869		16846	99.8637	11272	0	66.8208	23	0.1363	43.4483	43.3598	0.0885	0.5991	0.9986	0.7489	0.0014		16852	99.8992	11711	0	69.4232	17	0.1008	45.1139	45.0485	0.0654	0.59	0.999	0.7419	0.001
Escherichia coli	14EC017	300	866547	1 (1549610767)	stampy	gatk	stampy/gatk	16869		16726	99.1523	1956	1389	11.5952	143	0.8477	8.0742	7.5241	0.5501	0.8953	0.9915	0.9409	0.0085		16722	99.1286	1926	1342	11.4174	147	0.8714	7.9742	7.4087	0.5655	0.8967	0.9913	0.9416	0.0087
Escherichia coli	14EC017	300	866547	1 (1549610767)	stampy	lofreq	stampy/lofreq	16869		16681	98.8855	1894	0	11.2277	188	1.1145	8.0088	7.2856	0.7232	0.898	0.9889	0.9413	0.0111		16729	99.1701	2810	0	16.6578	140	0.8299	11.3477	10.8092	0.5385	0.8562	0.9917	0.919	0.0083
Escherichia coli	14EC017	300	866547	1 (1549610767)	stampy	mpileup	stampy/mpileup	16869		16726	99.1523	2475	0	14.6719	143	0.8477	10.0706	9.5205	0.5501	0.8711	0.9915	0.9274	0.0085		16744	99.259	3067	0	18.1813	125	0.741	12.2786	11.7978	0.4808	0.8452	0.9926	0.913	0.0074
Escherichia coli	14EC017	300	866547	1 (1549610767)	stampy	platypus	stampy/platypus	16869		16695	98.9685	1378	274	8.1688	174	1.0315	5.9701	5.3007	0.6693	0.9238	0.9897	0.9556	0.0103		16740	99.2353	2326	311	13.7886	129	0.7647	9.4436	8.9474	0.4962	0.878	0.9924	0.9317	0.0076
Escherichia coli	14EC017	300	866547	1 (1549610767)	stampy	snver	stampy/snver	16869		16699	98.9922	2135	0	12.6564	170	1.0078	8.8666	8.2127	0.6539	0.8866	0.9899	0.9354	0.0101		16734	99.1997	2916	0	17.2861	135	0.8003	11.7362	11.2169	0.5193	0.8516	0.992	0.9165	0.008
Escherichia coli	14EC017	300	866547	1 (1549610767)	stampy	strelka	stampy/strelka	16869		16650	98.7018	694	8	4.1141	219	1.2982	3.512	2.6696	0.8424	0.96	0.987	0.9733	0.013		16674	98.844	870	3	5.1574	195	1.156	4.0967	3.3466	0.7501	0.9504	0.9884	0.969	0.0116
Escherichia coli	14EC017	300	866547	1 (1549610767)	stampy	snvsniffer	stampy/snvsniffer	16869		16166	95.8326	2430	1644	14.4051	703	4.1674	12.0517	9.3474	2.7042	0.8693	0.9583	0.9116	0.0417		16201	96.0401	2738	1891	16.231	668	3.9599	13.1018	10.5322	2.5696	0.8554	0.9604	0.9049	0.0396
Escherichia coli	14EC017	300	866547	1 (1549610767)	stampy	varscan	stampy/varscan	16869		16643	98.6603	2515	517	14.909	226	1.3397	10.5438	9.6744	0.8694	0.8687	0.9866	0.9239	0.0134		16673	98.8381	3210	538	19.029	196	1.1619	13.1018	12.3479	0.754	0.8386	0.9884	0.9074	0.0116
Escherichia coli	14EC017	300	866547	2 (1549611572)	bwa-mem	16GT	bwa-mem/16GT	16869		16845	99.8577	908	57	5.3827	24	0.1423	3.5851	3.4928	0.0923	0.9489	0.9986	0.9731	0.0014		16846	99.8637	904	64	5.3589	23	0.1363	3.5659	3.4774	0.0885	0.9491	0.9986	0.9732	0.0014
Escherichia coli	14EC017	300	866547	2 (1549611572)	bwa-mem	freebayes	bwa-mem/freebayes	16869		16855	99.917	1105	0	6.5505	14	0.083	4.3044	4.2506	0.0539	0.9385	0.9992	0.9679	0.0008		16854	99.9111	1126	0	6.675	15	0.0889	4.3891	4.3314	0.0577	0.9374	0.9991	0.9673	0.0009
Escherichia coli	14EC017	300	866547	2 (1549611572)	bwa-mem	gatk	bwa-mem/gatk	16869		16743	99.2531	1886	1299	11.1803	126	0.7469	7.7395	7.2548	0.4847	0.8988	0.9925	0.9433	0.0075		16715	99.0871	1802	1211	10.6823	154	0.9129	7.5241	6.9317	0.5924	0.9027	0.9909	0.9447	0.0091
Escherichia coli	14EC017	300	866547	2 (1549611572)	bwa-mem	lofreq	bwa-mem/lofreq	16869		16717	99.0989	661	0	3.9184	152	0.9011	3.1274	2.5427	0.5847	0.962	0.991	0.9763	0.009		16714	99.0812	655	0	3.8829	155	0.9188	3.1158	2.5196	0.5962	0.9623	0.9908	0.9763	0.0092
Escherichia coli	14EC017	300	866547	2 (1549611572)	bwa-mem	mpileup	bwa-mem/mpileup	16869		16713	99.0752	612	0	3.628	156	0.9248	2.9543	2.3542	0.6001	0.9647	0.9908	0.9776	0.0092		16711	99.0634	602	0	3.5687	158	0.9366	2.9235	2.3157	0.6078	0.9652	0.9906	0.9777	0.0094
Escherichia coli	14EC017	300	866547	2 (1549611572)	bwa-mem	platypus	bwa-mem/platypus	16869		16710	99.0574	843	162	4.9973	159	0.9426	3.8544	3.2428	0.6116	0.952	0.9906	0.9709	0.0094		16720	99.1167	768	148	4.5527	149	0.8833	3.5274	2.9543	0.5732	0.9561	0.9912	0.9733	0.0088
Escherichia coli	14EC017	300	866547	2 (1549611572)	bwa-mem	snver	bwa-mem/snver	16869		16752	99.3064	591	0	3.5035	117	0.6936	2.7235	2.2734	0.4501	0.9659	0.9931	0.9793	0.0069		16749	99.2886	615	0	3.6457	120	0.7114	2.8273	2.3657	0.4616	0.9646	0.9929	0.9785	0.0071
Escherichia coli	14EC017	300	866547	2 (1549611572)	bwa-mem	strelka	bwa-mem/strelka	16869		16690	98.9389	553	2	3.2782	179	1.0611	2.8158	2.1272	0.6886	0.9679	0.9894	0.9785	0.0106		16679	98.8737	574	0	3.4027	190	1.1263	2.9389	2.208	0.7309	0.9667	0.9887	0.9776	0.0113
Escherichia coli	14EC017	300	866547	2 (1549611572)	bwa-mem	snvsniffer	bwa-mem/snvsniffer	16869		16192	95.9867	1474	990	8.7379	677	4.0133	8.2742	5.67	2.6042	0.9166	0.9599	0.9378	0.0401		16197	96.0164	1492	983	8.8446	672	3.9836	8.3242	5.7393	2.585	0.9157	0.9602	0.9374	0.0398
Escherichia coli	14EC017	300	866547	2 (1549611572)	bwa-mem	varscan	bwa-mem/varscan	16869		16645	98.6721	565	8	3.3493	224	1.3279	3.035	2.1734	0.8617	0.9672	0.9867	0.9769	0.0133		16653	98.7195	577	6	3.4205	216	1.2805	3.0504	2.2195	0.8309	0.9665	0.9872	0.9767	0.0128
Escherichia coli	14EC017	300	866547	2 (1549611572)	minimap2	16GT	minimap2/16GT	16869		16845	99.8577	701	72	4.1556	24	0.1423	2.7888	2.6965	0.0923	0.96	0.9986	0.9789	0.0014		16842	99.8399	678	57	4.0192	27	0.1601	2.7119	2.6081	0.1039	0.9613	0.9984	0.9795	0.0016
Escherichia coli	14EC017	300	866547	2 (1549611572)	minimap2	freebayes	minimap2/freebayes	16869		16852	99.8992	761	0	4.5112	17	0.1008	2.9927	2.9273	0.0654	0.9568	0.999	0.9774	0.001		16850	99.8874	773	0	4.5824	19	0.1126	3.0466	2.9735	0.0731	0.9561	0.9989	0.977	0.0011
Escherichia coli	14EC017	300	866547	2 (1549611572)	minimap2	gatk	minimap2/gatk	16869		16743	99.2531	1614	1144	9.5678	126	0.7469	6.6932	6.2085	0.4847	0.9121	0.9925	0.9506	0.0075		16723	99.1345	1474	1026	8.7379	146	0.8655	6.2316	5.67	0.5616	0.919	0.9913	0.9538	0.0087
Escherichia coli	14EC017	300	866547	2 (1549611572)	minimap2	lofreq	minimap2/lofreq	16869		16741	99.2412	523	0	3.1004	128	0.7588	2.5042	2.0118	0.4924	0.9697	0.9924	0.9809	0.0076		16746	99.2709	513	0	3.0411	123	0.7291	2.4465	1.9733	0.4731	0.9703	0.9927	0.9814	0.0073
Escherichia coli	14EC017	300	866547	2 (1549611572)	minimap2	mpileup	minimap2/mpileup	16869		16735	99.2056	480	0	2.8455	134	0.7944	2.3619	1.8464	0.5155	0.9721	0.9921	0.982	0.0079		16743	99.2531	462	0	2.7388	126	0.7469	2.2619	1.7772	0.4847	0.9731	0.9925	0.9827	0.0075
Escherichia coli	14EC017	300	866547	2 (1549611572)	minimap2	platypus	minimap2/platypus	16869		16724	99.1404	623	135	3.6932	145	0.8596	2.9543	2.3965	0.5578	0.9641	0.9914	0.9776	0.0086		16719	99.1108	565	114	3.3493	150	0.8892	2.7504	2.1734	0.577	0.9673	0.9911	0.9791	0.0089
Escherichia coli	14EC017	300	866547	2 (1549611572)	minimap2	snver	minimap2/snver	16869		16730	99.176	439	0	2.6024	139	0.824	2.2234	1.6887	0.5347	0.9744	0.9918	0.983	0.0082		16743	99.2531	440	0	2.6083	126	0.7469	2.1772	1.6925	0.4847	0.9744	0.9925	0.9834	0.0075
Escherichia coli	14EC017	300	866547	2 (1549611572)	minimap2	strelka	minimap2/strelka	16869		16702	99.01	400	0	2.3712	167	0.99	2.1811	1.5387	0.6424	0.9766	0.9901	0.9833	0.0099		16704	99.0219	413	0	2.4483	165	0.9781	2.2234	1.5887	0.6347	0.9759	0.9902	0.983	0.0098
Escherichia coli	14EC017	300	866547	2 (1549611572)	minimap2	snvsniffer	minimap2/snvsniffer	16869		16184	95.9393	1424	939	8.4415	685	4.0607	8.1127	5.4777	2.635	0.9191	0.9594	0.9388	0.0406		16195	96.0045	1477	960	8.7557	674	3.9955	8.2742	5.6816	2.5927	0.9164	0.96	0.9377	0.04
Escherichia coli	14EC017	300	866547	2 (1549611572)	minimap2	varscan	minimap2/varscan	16869		16649	98.6958	475	18	2.8158	220	1.3042	2.6734	1.8272	0.8463	0.9723	0.987	0.9796	0.013		16658	98.7492	459	10	2.721	211	1.2508	2.5773	1.7656	0.8117	0.9732	0.9875	0.9803	0.0125
Escherichia coli	14EC017	300	866547	2 (1549611572)	novoalign	16GT	novoalign/16GT	16869		16837	99.8103	559	46	3.3138	32	0.1897	2.2734	2.1503	0.1231	0.9679	0.9981	0.9828	0.0019		16844	99.8518	519	47	3.0766	25	0.1482	2.0926	1.9964	0.0962	0.9701	0.9985	0.9841	0.0015
Escherichia coli	14EC017	300	866547	2 (1549611572)	novoalign	freebayes	novoalign/freebayes	16869		16848	99.8755	846	0	5.0151	21	0.1245	3.3351	3.2543	0.0808	0.9522	0.9988	0.9749	0.0012		16849	99.8814	849	0	5.0329	20	0.1186	3.3428	3.2658	0.0769	0.952	0.9988	0.9748	0.0012
Escherichia coli	14EC017	300	866547	2 (1549611572)	novoalign	gatk	novoalign/gatk	16869		16739	99.2294	1727	1234	10.2377	130	0.7706	7.1433	6.6432	0.5001	0.9065	0.9923	0.9475	0.0077		16714	99.0812	1641	1183	9.7279	155	0.9188	6.9086	6.3124	0.5962	0.9106	0.9908	0.949	0.0092
Escherichia coli	14EC017	300	866547	2 (1549611572)	novoalign	lofreq	novoalign/lofreq	16869		16761	99.3598	524	0	3.1063	108	0.6402	2.4311	2.0157	0.4154	0.9697	0.9936	0.9815	0.0064		16768	99.4013	476	0	2.8217	101	0.5987	2.2195	1.831	0.3885	0.9724	0.994	0.9831	0.006
Escherichia coli	14EC017	300	866547	2 (1549611572)	novoalign	mpileup	novoalign/mpileup	16869		16759	99.3479	525	0	3.1122	110	0.6521	2.4426	2.0195	0.4231	0.9696	0.9935	0.9814	0.0065		16769	99.4072	488	0	2.8929	100	0.5928	2.2619	1.8772	0.3847	0.9717	0.9941	0.9828	0.0059
Escherichia coli	14EC017	300	866547	2 (1549611572)	novoalign	platypus	novoalign/platypus	16869		16756	99.3301	826	173	4.8966	113	0.6699	3.612	3.1774	0.4347	0.953	0.9933	0.9727	0.0067		16771	99.4191	813	182	4.8195	98	0.5809	3.5043	3.1274	0.377	0.9538	0.9942	0.9736	0.0058
Escherichia coli	14EC017	300	866547	2 (1549611572)	novoalign	snver	novoalign/snver	16869		16758	99.342	522	0	3.0944	111	0.658	2.435	2.008	0.427	0.9698	0.9934	0.9815	0.0066		16759	99.3479	504	0	2.9877	110	0.6521	2.3619	1.9387	0.4231	0.9708	0.9935	0.982	0.0065
Escherichia coli	14EC017	300	866547	2 (1549611572)	novoalign	strelka	novoalign/strelka	16869		16742	99.2471	501	11	2.9699	127	0.7529	2.4157	1.9272	0.4885	0.9709	0.9925	0.9816	0.0075		16738	99.2234	482	1	2.8573	131	0.7766	2.358	1.8541	0.5039	0.972	0.9922	0.982	0.0078
Escherichia coli	14EC017	300	866547	2 (1549611572)	novoalign	snvsniffer	novoalign/snvsniffer	16869		16177	95.8978	1104	696	6.5445	692	4.1022	6.9086	4.2467	2.6619	0.9361	0.959	0.9474	0.041		16193	95.9926	1117	687	6.6216	676	4.0074	6.8971	4.2967	2.6004	0.9355	0.9599	0.9475	0.0401
Escherichia coli	14EC017	300	866547	2 (1549611572)	novoalign	varscan	novoalign/varscan	16869		16672	98.8322	533	10	3.1596	197	1.1678	2.8081	2.0503	0.7578	0.969	0.9883	0.9786	0.0117		16676	98.8559	513	15	3.0411	193	1.1441	2.7158	1.9733	0.7424	0.9702	0.9886	0.9793	0.0114
Escherichia coli	14EC017	300	866547	2 (1549611572)	snippy	snippy	snippy/snippy	16869		16829	99.7629	394	0	2.3356	40	0.2371	1.6695	1.5156	0.1539	0.9771	0.9976	0.9872	0.0024		16828	99.757	386	0	2.2882	41	0.243	1.6425	1.4848	0.1577	0.9776	0.9976	0.9875	0.0024
Escherichia coli	14EC017	300	866547	2 (1549611572)	stampy	16GT	stampy/16GT	16869		16751	99.3005	2917	827	17.2921	118	0.6995	11.6747	11.2208	0.4539	0.8517	0.993	0.9169	0.007		16777	99.4546	4963	872	29.4208	92	0.5454	19.445	19.0911	0.3539	0.7717	0.9945	0.869	0.0055
Escherichia coli	14EC017	300	866547	2 (1549611572)	stampy	freebayes	stampy/freebayes	16869		16845	99.8577	11469	0	67.9886	24	0.1423	44.21	44.1176	0.0923	0.5949	0.9986	0.7456	0.0014		16847	99.8696	12022	0	71.2668	22	0.1304	46.3295	46.2448	0.0846	0.5836	0.9987	0.7367	0.0013
Escherichia coli	14EC017	300	866547	2 (1549611572)	stampy	gatk	stampy/gatk	16869		16739	99.2294	1942	1375	11.5122	130	0.7706	7.9703	7.4703	0.5001	0.896	0.9923	0.9417	0.0077		16713	99.0752	1914	1356	11.3463	156	0.9248	7.9626	7.3626	0.6001	0.8972	0.9908	0.9417	0.0092
Escherichia coli	14EC017	300	866547	2 (1549611572)	stampy	lofreq	stampy/lofreq	16869		16704	99.0219	1937	0	11.4826	165	0.9781	8.0857	7.451	0.6347	0.8961	0.9902	0.9408	0.0098		16727	99.1582	2812	0	16.6696	142	0.8418	11.3631	10.8169	0.5462	0.8561	0.9916	0.9189	0.0084
Escherichia coli	14EC017	300	866547	2 (1549611572)	stampy	mpileup	stampy/mpileup	16869		16744	99.259	2498	0	14.8082	125	0.741	10.0899	9.609	0.4808	0.8702	0.9926	0.9274	0.0074		16746	99.2709	3116	0	18.4718	123	0.7291	12.4594	11.9863	0.4731	0.8431	0.9927	0.9118	0.0073
Escherichia coli	14EC017	300	866547	2 (1549611572)	stampy	platypus	stampy/platypus	16869		16693	98.9567	1384	353	8.2044	176	1.0433	6.0008	5.3238	0.677	0.9234	0.9896	0.9554	0.0104		16748	99.2827	2269	297	13.4507	121	0.7173	9.1936	8.7281	0.4654	0.8807	0.9928	0.9334	0.0072
Escherichia coli	14EC017	300	866547	2 (1549611572)	stampy	snver	stampy/snver	16869		16706	99.0337	2195	0	13.012	163	0.9663	9.0705	8.4435	0.627	0.8839	0.9903	0.9341	0.0097		16736	99.2116	2972	0	17.6181	133	0.7884	11.944	11.4323	0.5116	0.8492	0.9921	0.9151	0.0079
Escherichia coli	14EC017	300	866547	2 (1549611572)	stampy	strelka	stampy/strelka	16869		16666	98.7966	720	13	4.2682	203	1.2034	3.5505	2.7696	0.7809	0.9586	0.988	0.9731	0.012		16676	98.8559	849	2	5.0329	193	1.1441	4.0082	3.2658	0.7424	0.9516	0.9886	0.9697	0.0114
Escherichia coli	14EC017	300	866547	2 (1549611572)	stampy	snvsniffer	stampy/snvsniffer	16869		16149	95.7318	2376	1601	14.085	720	4.2682	11.9093	9.1397	2.7696	0.8717	0.9573	0.9125	0.0427		16201	96.0401	2687	1809	15.9286	668	3.9599	12.9056	10.336	2.5696	0.8577	0.9604	0.9061	0.0396
Escherichia coli	14EC017	300	866547	2 (1549611572)	stampy	varscan	stampy/varscan	16869		16644	98.6662	2573	533	15.2528	225	1.3338	10.763	9.8975	0.8655	0.8661	0.9867	0.9225	0.0133		16682	98.8915	3208	533	19.0171	187	1.1085	13.0595	12.3402	0.7193	0.8387	0.9889	0.9076	0.0111
Escherichia coli	14EC017	300	866547	3 (1549611803)	bwa-mem	16GT	bwa-mem/16GT	16869		16838	99.8162	904	49	5.3589	31	0.1838	3.5967	3.4774	0.1192	0.949	0.9982	0.973	0.0018		16842	99.8399	846	40	5.0151	27	0.1601	3.3582	3.2543	0.1039	0.9522	0.9984	0.9748	0.0016
Escherichia coli	14EC017	300	866547	3 (1549611803)	bwa-mem	freebayes	bwa-mem/freebayes	16869		16855	99.917	1123	0	6.6572	14	0.083	4.3737	4.3198	0.0539	0.9375	0.9992	0.9674	0.0008		16854	99.9111	1117	0	6.6216	15	0.0889	4.3544	4.2967	0.0577	0.9378	0.9991	0.9675	0.0009
Escherichia coli	14EC017	300	866547	3 (1549611803)	bwa-mem	gatk	bwa-mem/gatk	16869		16718	99.1049	1812	1254	10.7416	151	0.8951	7.551	6.9702	0.5808	0.9022	0.991	0.9445	0.009		16713	99.0752	1791	1204	10.6171	156	0.9248	7.4895	6.8894	0.6001	0.9032	0.9908	0.945	0.0092
Escherichia coli	14EC017	300	866547	3 (1549611803)	bwa-mem	lofreq	bwa-mem/lofreq	16869		16712	99.0693	609	0	3.6102	157	0.9307	2.9466	2.3426	0.6039	0.9648	0.9907	0.9776	0.0093		16710	99.0574	653	0	3.871	159	0.9426	3.1235	2.5119	0.6116	0.9624	0.9906	0.9763	0.0094
Escherichia coli	14EC017	300	866547	3 (1549611803)	bwa-mem	mpileup	bwa-mem/mpileup	16869		16715	99.0871	568	0	3.3671	154	0.9129	2.7773	2.1849	0.5924	0.9671	0.9909	0.9789	0.0091		16707	99.0397	597	0	3.539	162	0.9603	2.9196	2.2965	0.6232	0.9655	0.9904	0.9778	0.0096
Escherichia coli	14EC017	300	866547	3 (1549611803)	bwa-mem	platypus	bwa-mem/platypus	16869		16726	99.1523	823	193	4.8788	143	0.8477	3.7159	3.1658	0.5501	0.9531	0.9915	0.9719	0.0085		16726	99.1523	771	139	4.5705	143	0.8477	3.5159	2.9658	0.5501	0.9559	0.9915	0.9734	0.0085
Escherichia coli	14EC017	300	866547	3 (1549611803)	bwa-mem	snver	bwa-mem/snver	16869		16750	99.2946	585	0	3.4679	119	0.7054	2.7081	2.2503	0.4578	0.9663	0.9929	0.9794	0.0071		16742	99.2471	622	0	3.6872	127	0.7529	2.8812	2.3926	0.4885	0.9642	0.9925	0.9781	0.0075
Escherichia coli	14EC017	300	866547	3 (1549611803)	bwa-mem	strelka	bwa-mem/strelka	16869		16688	98.927	548	4	3.2486	181	1.073	2.8042	2.108	0.6962	0.9682	0.9893	0.9786	0.0107		16671	98.8262	564	1	3.3434	198	1.1738	2.9312	2.1695	0.7616	0.9673	0.9883	0.9777	0.0117
Escherichia coli	14EC017	300	866547	3 (1549611803)	bwa-mem	snvsniffer	bwa-mem/snvsniffer	16869		16177	95.8978	1488	987	8.8209	692	4.1022	8.3858	5.7239	2.6619	0.9158	0.959	0.9369	0.041		16191	95.9808	1486	979	8.8091	678	4.0192	8.3242	5.7162	2.6081	0.9159	0.9598	0.9373	0.0402
Escherichia coli	14EC017	300	866547	3 (1549611803)	bwa-mem	varscan	bwa-mem/varscan	16869		16654	98.7255	573	7	3.3968	215	1.2745	3.0312	2.2042	0.827	0.9667	0.9873	0.9769	0.0127		16649	98.6958	592	18	3.5094	220	1.3042	3.1235	2.2772	0.8463	0.9657	0.987	0.9762	0.013
Escherichia coli	14EC017	300	866547	3 (1549611803)	minimap2	16GT	minimap2/16GT	16869		16844	99.8518	685	60	4.0607	25	0.1482	2.7311	2.635	0.0962	0.9609	0.9985	0.9793	0.0015		16844	99.8518	646	52	3.8295	25	0.1482	2.5811	2.485	0.0962	0.9631	0.9985	0.9805	0.0015
Escherichia coli	14EC017	300	866547	3 (1549611803)	minimap2	freebayes	minimap2/freebayes	16869		16848	99.8755	771	0	4.5705	21	0.1245	3.0466	2.9658	0.0808	0.9562	0.9988	0.977	0.0012		16849	99.8814	785	0	4.6535	20	0.1186	3.0966	3.0196	0.0769	0.9555	0.9988	0.9767	0.0012
Escherichia coli	14EC017	300	866547	3 (1549611803)	minimap2	gatk	minimap2/gatk	16869		16717	99.0989	1528	1067	9.058	152	0.9011	6.4624	5.8777	0.5847	0.9163	0.991	0.9522	0.009		16712	99.0693	1497	1058	8.8743	157	0.9307	6.3624	5.7585	0.6039	0.9178	0.9907	0.9529	0.0093
Escherichia coli	14EC017	300	866547	3 (1549611803)	minimap2	lofreq	minimap2/lofreq	16869		16733	99.1938	500	0	2.964	136	0.8062	2.4465	1.9233	0.5231	0.971	0.9919	0.9813	0.0081		16745	99.2649	513	0	3.0411	124	0.7351	2.4503	1.9733	0.477	0.9703	0.9926	0.9813	0.0074
Escherichia coli	14EC017	300	866547	3 (1549611803)	minimap2	mpileup	minimap2/mpileup	16869		16727	99.1582	456	0	2.7032	142	0.8418	2.3003	1.7541	0.5462	0.9735	0.9916	0.9825	0.0084		16741	99.2412	457	0	2.7091	128	0.7588	2.2503	1.7579	0.4924	0.9734	0.9924	0.9828	0.0076
Escherichia coli	14EC017	300	866547	3 (1549611803)	minimap2	platypus	minimap2/platypus	16869		16722	99.1286	588	151	3.4857	147	0.8714	2.8273	2.2619	0.5655	0.966	0.9913	0.9785	0.0087		16719	99.1108	571	129	3.3849	150	0.8892	2.7735	2.1965	0.577	0.967	0.9911	0.9789	0.0089
Escherichia coli	14EC017	300	866547	3 (1549611803)	minimap2	snver	minimap2/snver	16869		16730	99.176	446	0	2.6439	139	0.824	2.2503	1.7156	0.5347	0.974	0.9918	0.9828	0.0082		16735	99.2056	449	0	2.6617	134	0.7944	2.2426	1.7272	0.5155	0.9739	0.9921	0.9829	0.0079
Escherichia coli	14EC017	300	866547	3 (1549611803)	minimap2	strelka	minimap2/strelka	16869		16703	99.0159	400	1	2.3712	166	0.9841	2.1772	1.5387	0.6385	0.9766	0.9902	0.9834	0.0098		16695	98.9685	400	0	2.3712	174	1.0315	2.208	1.5387	0.6693	0.9766	0.9897	0.9831	0.0103
Escherichia coli	14EC017	300	866547	3 (1549611803)	minimap2	snvsniffer	minimap2/snvsniffer	16869		16172	95.8682	1459	963	8.649	697	4.1318	8.2935	5.6123	2.6811	0.9172	0.9587	0.9375	0.0413		16189	95.9689	1451	939	8.6016	680	4.0311	8.1973	5.5815	2.6157	0.9177	0.9597	0.9382	0.0403
Escherichia coli	14EC017	300	866547	3 (1549611803)	minimap2	varscan	minimap2/varscan	16869		16659	98.7551	454	18	2.6913	210	1.2449	2.5542	1.7464	0.8078	0.9735	0.9876	0.9805	0.0124		16655	98.7314	464	14	2.7506	214	1.2686	2.6081	1.7849	0.8232	0.9729	0.9873	0.98	0.0127
Escherichia coli	14EC017	300	866547	3 (1549611803)	novoalign	16GT	novoalign/16GT	16869		16839	99.8222	549	42	3.2545	30	0.1778	2.2272	2.1118	0.1154	0.9684	0.9982	0.9831	0.0018		16841	99.834	534	40	3.1656	28	0.166	2.1618	2.0541	0.1077	0.9693	0.9983	0.9836	0.0017
Escherichia coli	14EC017	300	866547	3 (1549611803)	novoalign	freebayes	novoalign/freebayes	16869		16846	99.8637	881	0	5.2226	23	0.1363	3.4774	3.3889	0.0885	0.9503	0.9986	0.9739	0.0014		16847	99.8696	884	0	5.2404	22	0.1304	3.4851	3.4005	0.0846	0.9501	0.9987	0.9738	0.0013
Escherichia coli	14EC017	300	866547	3 (1549611803)	novoalign	gatk	novoalign/gatk	16869		16719	99.1108	1722	1215	10.2081	150	0.8892	7.201	6.624	0.577	0.9066	0.9911	0.947	0.0089		16712	99.0693	1598	1125	9.473	157	0.9307	6.7509	6.147	0.6039	0.9127	0.9907	0.9501	0.0093
Escherichia coli	14EC017	300	866547	3 (1549611803)	novoalign	lofreq	novoalign/lofreq	16869		16754	99.3183	509	0	3.0174	115	0.6817	2.4003	1.958	0.4424	0.9705	0.9932	0.9817	0.0068		16765	99.3835	504	0	2.9877	104	0.6165	2.3388	1.9387	0.4001	0.9708	0.9938	0.9822	0.0062
Escherichia coli	14EC017	300	866547	3 (1549611803)	novoalign	mpileup	novoalign/mpileup	16869		16755	99.3242	503	0	2.9818	114	0.6758	2.3734	1.9349	0.4385	0.9709	0.9932	0.9819	0.0068		16765	99.3835	492	0	2.9166	104	0.6165	2.2926	1.8926	0.4001	0.9715	0.9938	0.9825	0.0062
Escherichia coli	14EC017	300	866547	3 (1549611803)	novoalign	platypus	novoalign/platypus	16869		16757	99.3361	864	198	5.1218	112	0.6639	3.7544	3.3235	0.4308	0.951	0.9934	0.9717	0.0066		16776	99.4487	808	151	4.7899	93	0.5513	3.4659	3.1081	0.3577	0.954	0.9945	0.9738	0.0055
Escherichia coli	14EC017	300	866547	3 (1549611803)	novoalign	snver	novoalign/snver	16869		16751	99.3005	522	0	3.0944	118	0.6995	2.4619	2.008	0.4539	0.9698	0.993	0.9813	0.007		16754	99.3183	519	0	3.0766	115	0.6817	2.4388	1.9964	0.4424	0.97	0.9932	0.9815	0.0068
Escherichia coli	14EC017	300	866547	3 (1549611803)	novoalign	strelka	novoalign/strelka	16869		16736	99.2116	511	6	3.0292	133	0.7884	2.4773	1.9657	0.5116	0.9704	0.9921	0.9811	0.0079		16738	99.2234	483	0	2.8632	131	0.7766	2.3619	1.8579	0.5039	0.972	0.9922	0.982	0.0078
Escherichia coli	14EC017	300	866547	3 (1549611803)	novoalign	snvsniffer	novoalign/snvsniffer	16869		16171	95.8622	1119	704	6.6335	698	4.1378	6.9894	4.3044	2.685	0.9353	0.9586	0.9468	0.0414		16185	95.9452	1145	698	6.7876	684	4.0548	7.0356	4.4045	2.6311	0.9339	0.9595	0.9465	0.0405
Escherichia coli	14EC017	300	866547	3 (1549611803)	novoalign	varscan	novoalign/varscan	16869		16676	98.8559	510	12	3.0233	193	1.1441	2.7042	1.9618	0.7424	0.9703	0.9886	0.9794	0.0114		16675	98.85	504	19	2.9877	194	1.15	2.685	1.9387	0.7463	0.9707	0.9885	0.9795	0.0115
Escherichia coli	14EC017	300	866547	3 (1549611803)	snippy	snippy	snippy/snippy	16869		16830	99.7688	384	0	2.2764	39	0.2312	1.6271	1.4771	0.15	0.9777	0.9977	0.9876	0.0023		16832	99.7807	366	0	2.1697	37	0.2193	1.5502	1.4079	0.1423	0.9787	0.9978	0.9882	0.0022
Escherichia coli	14EC017	300	866547	3 (1549611803)	stampy	16GT	stampy/16GT	16869		16760	99.3538	2889	819	17.1261	109	0.6462	11.5324	11.1131	0.4193	0.853	0.9935	0.9179	0.0065		16767	99.3953	4863	833	28.828	102	0.6047	19.0988	18.7064	0.3924	0.7752	0.994	0.8711	0.006
Escherichia coli	14EC017	300	866547	3 (1549611803)	stampy	freebayes	stampy/freebayes	16869		16849	99.8814	11358	0	67.3306	20	0.1186	43.7676	43.6906	0.0769	0.5973	0.9988	0.7476	0.0012		16846	99.8637	11734	0	69.5595	23	0.1363	45.2255	45.137	0.0885	0.5894	0.9986	0.7413	0.0014
Escherichia coli	14EC017	300	866547	3 (1549611803)	stampy	gatk	stampy/gatk	16869		16715	99.0871	1928	1401	11.4292	154	0.9129	8.0088	7.4164	0.5924	0.8966	0.9909	0.9414	0.0091		16721	99.1227	1925	1276	11.4115	148	0.8773	7.9742	7.4049	0.5693	0.8968	0.9912	0.9416	0.0088
Escherichia coli	14EC017	300	866547	3 (1549611803)	stampy	lofreq	stampy/lofreq	16869		16689	98.933	1843	0	10.9254	180	1.067	7.7818	7.0894	0.6924	0.9006	0.9893	0.9429	0.0107		16723	99.1345	2713	0	16.0828	146	0.8655	10.9977	10.4361	0.5616	0.8604	0.9913	0.9212	0.0087
Escherichia coli	14EC017	300	866547	3 (1549611803)	stampy	mpileup	stampy/mpileup	16869		16735	99.2056	2441	0	14.4703	134	0.7944	9.9052	9.3898	0.5155	0.8727	0.9921	0.9286	0.0079		16740	99.2353	2986	0	17.7011	129	0.7647	11.9824	11.4862	0.4962	0.8486	0.9924	0.9149	0.0076
Escherichia coli	14EC017	300	866547	3 (1549611803)	stampy	platypus	stampy/platypus	16869		16694	98.9626	1395	299	8.2696	175	1.0374	6.0393	5.3661	0.6732	0.9229	0.9896	0.9551	0.0104		16748	99.2827	2384	251	14.1324	121	0.7173	9.6359	9.1705	0.4654	0.8754	0.9928	0.9304	0.0072
Escherichia coli	14EC017	300	866547	3 (1549611803)	stampy	snver	stampy/snver	16869		16700	98.9982	2118	0	12.5556	169	1.0018	8.7974	8.1473	0.6501	0.8874	0.99	0.9359	0.01		16729	99.1701	2927	0	17.3514	140	0.8299	11.7978	11.2592	0.5385	0.8511	0.9917	0.916	0.0083
Escherichia coli	14EC017	300	866547	3 (1549611803)	stampy	strelka	stampy/strelka	16869		16646	98.678	743	18	4.4045	223	1.322	3.7159	2.8581	0.8578	0.9573	0.9868	0.9718	0.0132		16667	98.8025	879	3	5.2107	202	1.1975	4.1583	3.3812	0.777	0.9499	0.988	0.9686	0.012
Escherichia coli	14EC017	300	866547	3 (1549611803)	stampy	snvsniffer	stampy/snvsniffer	16869		16163	95.8148	2477	1669	14.6837	706	4.1852	12.244	9.5282	2.7158	0.8671	0.9581	0.9103	0.0419		16185	95.9452	2700	1840	16.0057	684	4.0548	13.0172	10.386	2.6311	0.857	0.9595	0.9054	0.0405
Escherichia coli	14EC017	300	866547	3 (1549611803)	stampy	varscan	stampy/varscan	16869		16651	98.7077	2525	517	14.9683	218	1.2923	10.5515	9.7129	0.8386	0.8683	0.9871	0.9239	0.0129		16674	98.844	3159	533	18.7267	195	1.156	12.9018	12.1517	0.7501	0.8407	0.9884	0.9086	0.0116
Escherichia coli	14EC020	150	1638295	1 (1549614453)	bwa-mem	16GT	bwa-mem/16GT	15784		15739	99.7149	1245	45	7.8877	45	0.2851	5.2494	5.0662	0.1831	0.9267	0.9971	0.9606	0.0029		15738	99.7086	1193	55	7.5583	46	0.2914	5.0418	4.8546	0.1872	0.9295	0.9971	0.9621	0.0029
Escherichia coli	14EC020	150	1638295	1 (1549614453)	bwa-mem	freebayes	bwa-mem/freebayes	15784		15751	99.7909	1728	0	10.9478	33	0.2091	7.166	7.0317	0.1343	0.9011	0.9979	0.947	0.0021		15752	99.7973	1637	0	10.3713	32	0.2027	6.7916	6.6614	0.1302	0.9059	0.998	0.9497	0.002
Escherichia coli	14EC020	150	1638295	1 (1549614453)	bwa-mem	gatk	bwa-mem/gatk	15784		15602	98.8469	1912	924	12.1135	182	1.1531	8.5211	7.7804	0.7406	0.8908	0.9885	0.9371	0.0115		15603	98.8533	1665	905	10.5487	181	1.1467	7.5119	6.7753	0.7365	0.9036	0.9885	0.9441	0.0115
Escherichia coli	14EC020	150	1638295	1 (1549614453)	bwa-mem	lofreq	bwa-mem/lofreq	15784		15744	99.7466	1134	0	7.1845	40	0.2534	4.7773	4.6146	0.1628	0.9328	0.9975	0.9641	0.0025		15738	99.7086	1089	0	6.8994	46	0.2914	4.6186	4.4314	0.1872	0.9353	0.9971	0.9652	0.0029
Escherichia coli	14EC020	150	1638295	1 (1549614453)	bwa-mem	mpileup	bwa-mem/mpileup	15784		15740	99.7212	1118	0	7.0831	44	0.2788	4.7285	4.5494	0.179	0.9337	0.9972	0.9644	0.0028		15735	99.6896	1044	0	6.6143	49	0.3104	4.4477	4.2483	0.1994	0.9378	0.9969	0.9664	0.0031
Escherichia coli	14EC020	150	1638295	1 (1549614453)	bwa-mem	platypus	bwa-mem/platypus	15784		15574	98.6695	1143	193	7.2415	210	1.3305	5.5057	4.6512	0.8545	0.9316	0.9867	0.9584	0.0133		15590	98.7709	913	126	5.7843	194	1.2291	4.5047	3.7152	0.7894	0.9447	0.9877	0.9657	0.0123
Escherichia coli	14EC020	150	1638295	1 (1549614453)	bwa-mem	snver	bwa-mem/snver	15784		15753	99.8036	1064	0	6.741	31	0.1964	4.4559	4.3297	0.1261	0.9367	0.998	0.9664	0.002		15747	99.7656	1032	0	6.5383	37	0.2344	4.3501	4.1995	0.1506	0.9385	0.9977	0.9672	0.0023
Escherichia coli	14EC020	150	1638295	1 (1549614453)	bwa-mem	strelka	bwa-mem/strelka	15784		15710	99.5312	1303	5	8.2552	74	0.4688	5.6034	5.3023	0.3011	0.9234	0.9953	0.958	0.0047		15710	99.5312	1270	0	8.0461	74	0.4688	5.4691	5.168	0.3011	0.9252	0.9953	0.959	0.0047
Escherichia coli	14EC020	150	1638295	1 (1549614453)	bwa-mem	snvsniffer	bwa-mem/snvsniffer	15784		14770	93.5758	1684	998	10.669	1014	6.4242	10.9789	6.8527	4.1262	0.8977	0.9358	0.9164	0.0642		14775	93.6075	1764	1037	11.1759	1009	6.3925	11.2841	7.1782	4.1059	0.8933	0.9361	0.9142	0.0639
Escherichia coli	14EC020	150	1638295	1 (1549614453)	bwa-mem	varscan	bwa-mem/varscan	15784		15681	99.3474	988	12	6.2595	103	0.6526	4.4396	4.0204	0.4191	0.9407	0.9935	0.9664	0.0065		15682	99.3538	990	15	6.2722	102	0.6462	4.4436	4.0286	0.4151	0.9406	0.9935	0.9663	0.0065
Escherichia coli	14EC020	150	1638295	1 (1549614453)	minimap2	16GT	minimap2/16GT	15784		15728	99.6452	794	60	5.0304	56	0.3548	3.4589	3.231	0.2279	0.9519	0.9965	0.9737	0.0035		15719	99.5882	771	77	4.8847	65	0.4118	3.4019	3.1374	0.2645	0.9532	0.9959	0.9741	0.0041
Escherichia coli	14EC020	150	1638295	1 (1549614453)	minimap2	freebayes	minimap2/freebayes	15784		15747	99.7656	951	0	6.0251	37	0.2344	4.0204	3.8699	0.1506	0.943	0.9977	0.9696	0.0023		15749	99.7783	906	0	5.74	35	0.2217	3.8292	3.6868	0.1424	0.9456	0.9978	0.971	0.0022
Escherichia coli	14EC020	150	1638295	1 (1549614453)	minimap2	gatk	minimap2/gatk	15784		15585	98.7392	1247	699	7.9004	199	1.2608	5.8842	5.0744	0.8098	0.9259	0.9874	0.9557	0.0126		15576	98.6822	1055	592	6.684	208	1.3178	5.1395	4.2931	0.8464	0.9366	0.9868	0.961	0.0132
Escherichia coli	14EC020	150	1638295	1 (1549614453)	minimap2	lofreq	minimap2/lofreq	15784		15724	99.6199	673	0	4.2638	60	0.3801	2.9828	2.7386	0.2442	0.959	0.9962	0.9772	0.0038		15705	99.4995	656	0	4.1561	79	0.5005	2.9909	2.6694	0.3215	0.9599	0.995	0.9771	0.005
Escherichia coli	14EC020	150	1638295	1 (1549614453)	minimap2	mpileup	minimap2/mpileup	15784		15719	99.5882	626	0	3.966	65	0.4118	2.8119	2.5474	0.2645	0.9617	0.9959	0.9785	0.0041		15707	99.5122	631	0	3.9977	77	0.4878	2.881	2.5677	0.3133	0.9614	0.9951	0.978	0.0049
Escherichia coli	14EC020	150	1638295	1 (1549614453)	minimap2	platypus	minimap2/platypus	15784		15328	97.111	569	84	3.6049	456	2.889	4.171	2.3154	1.8556	0.9642	0.9711	0.9676	0.0289		15309	96.9906	510	81	3.2311	475	3.0094	4.0082	2.0753	1.9329	0.9678	0.9699	0.9688	0.0301
Escherichia coli	14EC020	150	1638295	1 (1549614453)	minimap2	snver	minimap2/snver	15784		15689	99.3981	623	0	3.947	95	0.6019	2.9217	2.5352	0.3866	0.9618	0.994	0.9776	0.006		15668	99.2651	604	0	3.8267	116	0.7349	2.9299	2.4578	0.472	0.9629	0.9927	0.9776	0.0073
Escherichia coli	14EC020	150	1638295	1 (1549614453)	minimap2	strelka	minimap2/strelka	15784		15651	99.1574	601	0	3.8077	133	0.8426	2.9868	2.4456	0.5412	0.963	0.9916	0.9771	0.0084		15643	99.1067	582	0	3.6873	141	0.8933	2.9421	2.3683	0.5738	0.9641	0.9911	0.9774	0.0089
Escherichia coli	14EC020	150	1638295	1 (1549614453)	minimap2	snvsniffer	minimap2/snvsniffer	15784		14742	93.3984	1513	896	9.5857	1042	6.6016	10.397	6.1568	4.2402	0.9069	0.934	0.9203	0.066		14739	93.3794	1562	899	9.8961	1045	6.6206	10.6086	6.3562	4.2524	0.9042	0.9338	0.9188	0.0662
Escherichia coli	14EC020	150	1638295	1 (1549614453)	minimap2	varscan	minimap2/varscan	15784		15627	99.0053	693	13	4.3905	157	0.9947	3.4589	2.82	0.6389	0.9575	0.9901	0.9735	0.0099		15620	98.961	705	11	4.4665	164	1.039	3.5362	2.8688	0.6674	0.9568	0.9896	0.9729	0.0104
Escherichia coli	14EC020	150	1638295	1 (1549614453)	novoalign	16GT	novoalign/16GT	15784		15723	99.6135	706	25	4.4729	61	0.3865	3.1211	2.8729	0.2482	0.957	0.9961	0.9762	0.0039		15711	99.5375	686	45	4.3462	73	0.4625	3.0886	2.7915	0.2971	0.9582	0.9954	0.9764	0.0046
Escherichia coli	14EC020	150	1638295	1 (1549614453)	novoalign	freebayes	novoalign/freebayes	15784		15747	99.7656	1155	0	7.3175	37	0.2344	4.8506	4.7	0.1506	0.9317	0.9977	0.9636	0.0023		15740	99.7212	1187	0	7.5203	44	0.2788	5.0093	4.8302	0.179	0.9299	0.9972	0.9624	0.0028
Escherichia coli	14EC020	150	1638295	1 (1549614453)	novoalign	gatk	novoalign/gatk	15784		15591	98.7772	1674	959	10.6057	193	1.2228	7.5973	6.812	0.7854	0.903	0.9878	0.9435	0.0122		15604	98.8596	1594	890	10.0988	180	1.1404	7.2189	6.4864	0.7325	0.9073	0.9886	0.9462	0.0114
Escherichia coli	14EC020	150	1638295	1 (1549614453)	novoalign	lofreq	novoalign/lofreq	15784		15719	99.5882	639	0	4.0484	65	0.4118	2.8648	2.6003	0.2645	0.9609	0.9959	0.9781	0.0041		15714	99.5565	726	0	4.5996	70	0.4435	3.2391	2.9543	0.2848	0.9558	0.9956	0.9753	0.0044
Escherichia coli	14EC020	150	1638295	1 (1549614453)	novoalign	mpileup	novoalign/mpileup	15784		15725	99.6262	697	0	4.4159	59	0.3738	3.0764	2.8363	0.2401	0.9576	0.9963	0.9766	0.0037		15727	99.6389	769	0	4.872	57	0.3611	3.3612	3.1293	0.2319	0.9534	0.9964	0.9744	0.0036
Escherichia coli	14EC020	150	1638295	1 (1549614453)	novoalign	platypus	novoalign/platypus	15784		15557	98.5618	928	187	5.8794	227	1.4382	4.7	3.7763	0.9237	0.9437	0.9856	0.9642	0.0144		15577	98.6885	837	148	5.3028	207	1.3115	4.2483	3.406	0.8423	0.949	0.9869	0.9676	0.0131
Escherichia coli	14EC020	150	1638295	1 (1549614453)	novoalign	snver	novoalign/snver	15784		15719	99.5882	689	0	4.3652	65	0.4118	3.0682	2.8037	0.2645	0.958	0.9959	0.9766	0.0041		15713	99.5502	753	0	4.7707	71	0.4498	3.3531	3.0642	0.2889	0.9543	0.9955	0.9745	0.0045
Escherichia coli	14EC020	150	1638295	1 (1549614453)	novoalign	strelka	novoalign/strelka	15784		15722	99.6072	802	7	5.0811	62	0.3928	3.5159	3.2636	0.2523	0.9515	0.9961	0.9733	0.0039		15720	99.5945	857	1	5.4295	64	0.4055	3.7478	3.4874	0.2604	0.9483	0.9959	0.9715	0.0041
Escherichia coli	14EC020	150	1638295	1 (1549614453)	novoalign	snvsniffer	novoalign/snvsniffer	15784		14728	93.3097	1018	560	6.4496	1056	6.6903	8.4397	4.1425	4.2972	0.9353	0.9331	0.9342	0.0669		14744	93.411	1120	598	7.0958	1040	6.589	8.7896	4.5576	4.232	0.9294	0.9341	0.9317	0.0659
Escherichia coli	14EC020	150	1638295	1 (1549614453)	novoalign	varscan	novoalign/varscan	15784		15650	99.151	656	11	4.1561	134	0.849	3.2147	2.6694	0.5453	0.9598	0.9915	0.9754	0.0085		15646	99.1257	721	25	4.5679	138	0.8743	3.4955	2.9339	0.5616	0.9559	0.9913	0.9733	0.0087
Escherichia coli	14EC020	150	1638295	1 (1549614453)	snippy	snippy	snippy/snippy	15784		15754	99.8099	520	0	3.2945	30	0.1901	2.2381	2.116	0.1221	0.968	0.9981	0.9828	0.0019		15754	99.8099	514	0	3.2565	30	0.1901	2.2137	2.0916	0.1221	0.9684	0.9981	0.983	0.0019
Escherichia coli	14EC020	150	1638295	1 (1549614453)	stampy	16GT	stampy/16GT	15784		15663	99.2334	5209	1047	33.0018	121	0.7666	21.6892	21.1968	0.4924	0.7504	0.9923	0.8546	0.0077		15712	99.5438	9236	993	58.515	72	0.4562	37.8768	37.5838	0.293	0.6298	0.9954	0.7715	0.0046
Escherichia coli	14EC020	150	1638295	1 (1549614453)	stampy	freebayes	stampy/freebayes	15784		15753	99.8036	15656	0	99.1891	31	0.1964	63.8347	63.7085	0.1261	0.5015	0.998	0.6676	0.002		15758	99.8353	16574	0	105.005	26	0.1647	67.5499	67.4441	0.1058	0.4874	0.9984	0.655	0.0016
Escherichia coli	14EC020	150	1638295	1 (1549614453)	stampy	gatk	stampy/gatk	15784		15599	98.8279	1794	926	11.3659	185	1.1721	8.0531	7.3003	0.7528	0.8969	0.9883	0.9404	0.0117		15601	98.8406	1784	933	11.3026	183	1.1594	8.0043	7.2596	0.7447	0.8974	0.9884	0.9407	0.0116
Escherichia coli	14EC020	150	1638295	1 (1549614453)	stampy	lofreq	stampy/lofreq	15784		15672	99.2904	5522	0	34.9848	112	0.7096	22.9263	22.4705	0.4558	0.7395	0.9929	0.8477	0.0071		15747	99.7656	7988	0	50.6082	37	0.2344	32.6559	32.5053	0.1506	0.6635	0.9977	0.797	0.0023
Escherichia coli	14EC020	150	1638295	1 (1549614453)	stampy	mpileup	stampy/mpileup	15784		15719	99.5882	6828	0	43.259	65	0.4118	28.0495	27.785	0.2645	0.6972	0.9959	0.8202	0.0041		15744	99.7466	8186	0	51.8626	40	0.2534	33.4738	33.3111	0.1628	0.6579	0.9975	0.7929	0.0025
Escherichia coli	14EC020	150	1638295	1 (1549614453)	stampy	platypus	stampy/platypus	15784		15392	97.5165	2471	282	15.6551	392	2.4835	11.6503	10.0552	1.5952	0.8617	0.9752	0.9149	0.0248		15575	98.6759	4714	354	29.8657	209	1.3241	20.033	19.1825	0.8505	0.7677	0.9868	0.8636	0.0132
Escherichia coli	14EC020	150	1638295	1 (1549614453)	stampy	snver	stampy/snver	15784		15677	99.3221	6087	0	38.5644	107	0.6779	25.2051	24.7697	0.4354	0.7203	0.9932	0.835	0.0068		15745	99.7529	8205	0	51.983	39	0.2471	33.5471	33.3884	0.1587	0.6574	0.9975	0.7925	0.0025
Escherichia coli	14EC020	150	1638295	1 (1549614453)	stampy	strelka	stampy/strelka	15784		15641	99.094	2143	48	13.577	143	0.906	9.3024	8.7204	0.5819	0.8795	0.9909	0.9319	0.0091		15695	99.4361	2650	2	16.7892	89	0.5639	11.1457	10.7836	0.3622	0.8555	0.9944	0.9197	0.0056
Escherichia coli	14EC020	150	1638295	1 (1549614453)	stampy	snvsniffer	stampy/snvsniffer	15784		14712	93.2083	3412	2034	21.6168	1072	6.7917	18.2466	13.8844	4.3623	0.8117	0.9321	0.8677	0.0679		14816	93.8672	3736	2221	23.6695	968	6.1328	19.1419	15.2028	3.9391	0.7986	0.9387	0.863	0.0613
Escherichia coli	14EC020	150	1638295	1 (1549614453)	stampy	varscan	stampy/varscan	15784		15628	99.0117	7277	1203	46.1036	156	0.9883	30.2469	29.6121	0.6348	0.6823	0.9901	0.8079	0.0099		15673	99.2968	8966	1126	56.8044	111	0.7032	36.9368	36.4851	0.4517	0.6361	0.993	0.7755	0.007
Escherichia coli	14EC020	150	1638295	2 (1549614588)	bwa-mem	16GT	bwa-mem/16GT	15784		15739	99.7149	1285	43	8.1412	45	0.2851	5.4121	5.229	0.1831	0.9245	0.9971	0.9594	0.0029		15739	99.7149	1212	50	7.6787	45	0.2851	5.1151	4.932	0.1831	0.9285	0.9971	0.9616	0.0029
Escherichia coli	14EC020	150	1638295	2 (1549614588)	bwa-mem	freebayes	bwa-mem/freebayes	15784		15751	99.7909	1719	0	10.8908	33	0.2091	7.1294	6.9951	0.1343	0.9016	0.9979	0.9473	0.0021		15750	99.7846	1669	0	10.574	34	0.2154	6.93	6.7916	0.1384	0.9042	0.9978	0.9487	0.0022
Escherichia coli	14EC020	150	1638295	2 (1549614588)	bwa-mem	gatk	bwa-mem/gatk	15784		15620	98.961	1923	902	12.1832	164	1.039	8.4926	7.8252	0.6674	0.8904	0.9896	0.9374	0.0104		15609	98.8913	1586	852	10.0482	175	1.1087	7.166	6.4539	0.7121	0.9078	0.9889	0.9466	0.0111
Escherichia coli	14EC020	150	1638295	2 (1549614588)	bwa-mem	lofreq	bwa-mem/lofreq	15784		15740	99.7212	1141	0	7.2288	44	0.2788	4.8221	4.643	0.179	0.9324	0.9972	0.9637	0.0028		15742	99.7339	1105	0	7.0008	42	0.2661	4.6675	4.4965	0.1709	0.9344	0.9973	0.9648	0.0027
Escherichia coli	14EC020	150	1638295	2 (1549614588)	bwa-mem	mpileup	bwa-mem/mpileup	15784		15738	99.7086	1109	0	7.0261	46	0.2914	4.7	4.5128	0.1872	0.9342	0.9971	0.9646	0.0029		15740	99.7212	1083	0	6.8614	44	0.2788	4.5861	4.407	0.179	0.9356	0.9972	0.9654	0.0028
Escherichia coli	14EC020	150	1638295	2 (1549614588)	bwa-mem	platypus	bwa-mem/platypus	15784		15595	98.8026	1115	187	7.0641	189	1.1974	5.3063	4.5372	0.7691	0.9333	0.988	0.9599	0.012		15583	98.7266	937	154	5.9364	201	1.2734	4.6308	3.8129	0.8179	0.9433	0.9873	0.9648	0.0127
Escherichia coli	14EC020	150	1638295	2 (1549614588)	bwa-mem	snver	bwa-mem/snver	15784		15751	99.7909	1101	0	6.9754	33	0.2091	4.6146	4.4803	0.1343	0.9347	0.9979	0.9653	0.0021		15747	99.7656	1071	0	6.7854	37	0.2344	4.5088	4.3582	0.1506	0.9363	0.9977	0.966	0.0023
Escherichia coli	14EC020	150	1638295	2 (1549614588)	bwa-mem	strelka	bwa-mem/strelka	15784		15712	99.5438	1352	2	8.5656	72	0.4562	5.7946	5.5017	0.293	0.9208	0.9954	0.9566	0.0046		15711	99.5375	1287	0	8.1538	73	0.4625	5.5342	5.2372	0.2971	0.9243	0.9954	0.9585	0.0046
Escherichia coli	14EC020	150	1638295	2 (1549614588)	bwa-mem	snvsniffer	bwa-mem/snvsniffer	15784		14776	93.6138	1735	1034	10.9921	1008	6.3862	11.162	7.0602	4.1018	0.8949	0.9361	0.915	0.0639		14770	93.5758	1768	1031	11.2012	1014	6.4242	11.3207	7.1945	4.1262	0.8931	0.9358	0.914	0.0642
Escherichia coli	14EC020	150	1638295	2 (1549614588)	bwa-mem	varscan	bwa-mem/varscan	15784		15675	99.3094	1021	12	6.4686	109	0.6906	4.5983	4.1547	0.4436	0.9388	0.9931	0.9652	0.0069		15683	99.3601	967	9	6.1265	101	0.6399	4.346	3.935	0.411	0.9419	0.9936	0.9671	0.0064
Escherichia coli	14EC020	150	1638295	2 (1549614588)	minimap2	16GT	minimap2/16GT	15784		15731	99.6642	820	58	5.1951	53	0.3358	3.5525	3.3368	0.2157	0.9505	0.9966	0.973	0.0034		15720	99.5945	771	69	4.8847	64	0.4055	3.3978	3.1374	0.2604	0.9532	0.9959	0.9741	0.0041
Escherichia coli	14EC020	150	1638295	2 (1549614588)	minimap2	freebayes	minimap2/freebayes	15784		15748	99.7719	938	0	5.9427	36	0.2281	3.9635	3.817	0.1465	0.9438	0.9977	0.97	0.0023		15747	99.7656	936	0	5.9301	37	0.2344	3.9594	3.8088	0.1506	0.9439	0.9977	0.9701	0.0023
Escherichia coli	14EC020	150	1638295	2 (1549614588)	minimap2	gatk	minimap2/gatk	15784		15599	98.8279	1205	666	7.6343	185	1.1721	5.6563	4.9035	0.7528	0.9283	0.9883	0.9574	0.0117		15578	98.6949	1114	613	7.0578	206	1.3051	5.3714	4.5332	0.8383	0.9333	0.9869	0.9594	0.0131
Escherichia coli	14EC020	150	1638295	2 (1549614588)	minimap2	lofreq	minimap2/lofreq	15784		15707	99.5122	690	0	4.3715	77	0.4878	3.1211	2.8078	0.3133	0.9579	0.9951	0.9761	0.0049		15712	99.5438	681	0	4.3145	72	0.4562	3.0642	2.7712	0.293	0.9585	0.9954	0.9766	0.0046
Escherichia coli	14EC020	150	1638295	2 (1549614588)	minimap2	mpileup	minimap2/mpileup	15784		15708	99.5185	643	0	4.0737	76	0.4815	2.9258	2.6165	0.3093	0.9607	0.9952	0.9776	0.0048		15714	99.5565	631	0	3.9977	70	0.4435	2.8526	2.5677	0.2848	0.9614	0.9956	0.9782	0.0044
Escherichia coli	14EC020	150	1638295	2 (1549614588)	minimap2	platypus	minimap2/platypus	15784		15323	97.0793	565	82	3.5796	461	2.9207	4.1751	2.2991	1.8759	0.9644	0.9708	0.9676	0.0292		15311	97.0033	503	60	3.1868	473	2.9967	3.9716	2.0468	1.9248	0.9682	0.97	0.9691	0.03
Escherichia coli	14EC020	150	1638295	2 (1549614588)	minimap2	snver	minimap2/snver	15784		15682	99.3538	624	0	3.9534	102	0.6462	2.9543	2.5392	0.4151	0.9617	0.9935	0.9773	0.0065		15677	99.3221	613	0	3.8837	107	0.6779	2.9299	2.4945	0.4354	0.9624	0.9932	0.9776	0.0068
Escherichia coli	14EC020	150	1638295	2 (1549614588)	minimap2	strelka	minimap2/strelka	15784		15649	99.1447	605	0	3.833	135	0.8553	3.0113	2.4619	0.5494	0.9628	0.9914	0.9769	0.0086		15635	99.056	570	0	3.6113	149	0.944	2.9258	2.3195	0.6063	0.9648	0.9906	0.9775	0.0094
Escherichia coli	14EC020	150	1638295	2 (1549614588)	minimap2	snvsniffer	minimap2/snvsniffer	15784		14738	93.373	1537	916	9.7377	1046	6.627	10.5109	6.2545	4.2565	0.9056	0.9337	0.9194	0.0663		14727	93.3033	1574	907	9.9721	1057	6.6967	10.7063	6.405	4.3012	0.9034	0.933	0.918	0.067
Escherichia coli	14EC020	150	1638295	2 (1549614588)	minimap2	varscan	minimap2/varscan	15784		15633	99.0433	730	10	4.6249	151	0.9567	3.585	2.9706	0.6145	0.9554	0.9904	0.9726	0.0096		15627	99.0053	691	11	4.3779	157	0.9947	3.4507	2.8119	0.6389	0.9577	0.9901	0.9736	0.0099
Escherichia coli	14EC020	150	1638295	2 (1549614588)	novoalign	16GT	novoalign/16GT	15784		15719	99.5882	716	39	4.5362	65	0.4118	3.1781	2.9136	0.2645	0.9564	0.9959	0.9758	0.0041		15711	99.5375	711	34	4.5046	73	0.4625	3.1903	2.8933	0.2971	0.9567	0.9954	0.9757	0.0046
Escherichia coli	14EC020	150	1638295	2 (1549614588)	novoalign	freebayes	novoalign/freebayes	15784		15745	99.7529	1213	0	7.685	39	0.2471	5.0947	4.936	0.1587	0.9285	0.9975	0.9618	0.0025		15745	99.7529	1228	0	7.78	39	0.2471	5.1558	4.9971	0.1587	0.9276	0.9975	0.9613	0.0025
Escherichia coli	14EC020	150	1638295	2 (1549614588)	novoalign	gatk	novoalign/gatk	15784		15603	98.8533	1562	900	9.8961	181	1.1467	7.0927	6.3562	0.7365	0.909	0.9885	0.9471	0.0115		15607	98.8786	1601	891	10.1432	177	1.1214	7.2352	6.5149	0.7203	0.907	0.9888	0.9461	0.0112
Escherichia coli	14EC020	150	1638295	2 (1549614588)	novoalign	lofreq	novoalign/lofreq	15784		15706	99.5058	683	0	4.3272	78	0.4942	3.0967	2.7793	0.3174	0.9583	0.9951	0.9764	0.0049		15718	99.5819	720	0	4.5616	66	0.4181	3.1984	2.9299	0.2686	0.9562	0.9958	0.9756	0.0042
Escherichia coli	14EC020	150	1638295	2 (1549614588)	novoalign	mpileup	novoalign/mpileup	15784		15715	99.5628	736	0	4.6629	69	0.4372	3.2758	2.995	0.2808	0.9553	0.9956	0.975	0.0044		15724	99.6199	754	0	4.777	60	0.3801	3.3124	3.0682	0.2442	0.9542	0.9962	0.9747	0.0038
Escherichia coli	14EC020	150	1638295	2 (1549614588)	novoalign	platypus	novoalign/platypus	15784		15576	98.6822	933	197	5.911	208	1.3178	4.643	3.7966	0.8464	0.9435	0.9868	0.9647	0.0132		15574	98.6695	872	154	5.5246	210	1.3305	4.403	3.5484	0.8545	0.947	0.9867	0.9664	0.0133
Escherichia coli	14EC020	150	1638295	2 (1549614588)	novoalign	snver	novoalign/snver	15784		15709	99.5248	745	0	4.72	75	0.4752	3.3368	3.0316	0.3052	0.9547	0.9952	0.9745	0.0048		15712	99.5438	749	0	4.7453	72	0.4562	3.3409	3.0479	0.293	0.9545	0.9954	0.9745	0.0046
Escherichia coli	14EC020	150	1638295	2 (1549614588)	novoalign	strelka	novoalign/strelka	15784		15708	99.5185	813	6	5.1508	76	0.4815	3.6176	3.3083	0.3093	0.9508	0.9952	0.9725	0.0048		15710	99.5312	873	0	5.5309	74	0.4688	3.8536	3.5525	0.3011	0.9474	0.9953	0.9708	0.0047
Escherichia coli	14EC020	150	1638295	2 (1549614588)	novoalign	snvsniffer	novoalign/snvsniffer	15784		14749	93.4427	1035	563	6.5573	1035	6.5573	8.4234	4.2117	4.2117	0.9344	0.9344	0.9344	0.0656		14743	93.4047	1084	578	6.8677	1041	6.5953	8.6472	4.4111	4.2361	0.9315	0.934	0.9327	0.066
Escherichia coli	14EC020	150	1638295	2 (1549614588)	novoalign	varscan	novoalign/varscan	15784		15638	99.075	705	9	4.4665	146	0.925	3.4629	2.8688	0.5941	0.9569	0.9908	0.9736	0.0092		15654	99.1764	719	22	4.5552	130	0.8236	3.4548	2.9258	0.529	0.9561	0.9918	0.9736	0.0082
Escherichia coli	14EC020	150	1638295	2 (1549614588)	snippy	snippy	snippy/snippy	15784		15755	99.8163	495	0	3.1361	29	0.1837	2.1323	2.0143	0.118	0.9695	0.9982	0.9836	0.0018		15752	99.7973	498	0	3.1551	32	0.2027	2.1567	2.0265	0.1302	0.9694	0.998	0.9835	0.002
Escherichia coli	14EC020	150	1638295	2 (1549614588)	stampy	16GT	stampy/16GT	15784		15665	99.2461	5184	1039	32.8434	119	0.7539	21.5793	21.0951	0.4842	0.7514	0.9925	0.8553	0.0075		15708	99.5185	9193	966	58.2425	76	0.4815	37.7181	37.4088	0.3093	0.6308	0.9952	0.7722	0.0048
Escherichia coli	14EC020	150	1638295	2 (1549614588)	stampy	freebayes	stampy/freebayes	15784		15748	99.7719	15798	0	100.089	36	0.2281	64.4328	64.2863	0.1465	0.4992	0.9977	0.6654	0.0023		15754	99.8099	16745	0	106.088	30	0.1901	68.262	68.1399	0.1221	0.4848	0.9981	0.6526	0.0019
Escherichia coli	14EC020	150	1638295	2 (1549614588)	stampy	gatk	stampy/gatk	15784		15603	98.8533	1995	971	12.6394	181	1.1467	8.8547	8.1182	0.7365	0.8866	0.9885	0.9348	0.0115		15608	98.8849	1856	949	11.7587	176	1.1151	8.2688	7.5526	0.7162	0.8937	0.9888	0.9388	0.0112
Escherichia coli	14EC020	150	1638295	2 (1549614588)	stampy	lofreq	stampy/lofreq	15784		15662	99.2271	5652	0	35.8084	122	0.7729	23.496	22.9995	0.4965	0.7348	0.9923	0.8444	0.0077		15750	99.7846	7980	0	50.5575	34	0.2154	32.6111	32.4728	0.1384	0.6637	0.9978	0.7972	0.0022
Escherichia coli	14EC020	150	1638295	2 (1549614588)	stampy	mpileup	stampy/mpileup	15784		15723	99.6135	7013	0	44.4311	61	0.3865	28.786	28.5378	0.2482	0.6915	0.9961	0.8163	0.0039		15749	99.7783	8046	0	50.9757	35	0.2217	32.8838	32.7414	0.1424	0.6619	0.9978	0.7959	0.0022
Escherichia coli	14EC020	150	1638295	2 (1549614588)	stampy	platypus	stampy/platypus	15784		15396	97.5418	2475	248	15.6804	388	2.4582	11.6503	10.0714	1.5789	0.8615	0.9754	0.9149	0.0246		15557	98.5618	4792	313	30.3599	227	1.4382	20.4237	19.4999	0.9237	0.7645	0.9856	0.8611	0.0144
Escherichia coli	14EC020	150	1638295	2 (1549614588)	stampy	snver	stampy/snver	15784		15681	99.3474	6199	0	39.2739	103	0.6526	25.6445	25.2254	0.4191	0.7167	0.9935	0.8327	0.0065		15739	99.7149	8225	0	52.1097	45	0.2851	33.6529	33.4698	0.1831	0.6568	0.9971	0.7919	0.0029
Escherichia coli	14EC020	150	1638295	2 (1549614588)	stampy	strelka	stampy/strelka	15784		15643	99.1067	2167	43	13.7291	141	0.8933	9.3919	8.8181	0.5738	0.8783	0.9911	0.9313	0.0089		15675	99.3094	2672	4	16.9285	109	0.6906	11.3166	10.8731	0.4436	0.8544	0.9931	0.9185	0.0069
Escherichia coli	14EC020	150	1638295	2 (1549614588)	stampy	snvsniffer	stampy/snvsniffer	15784		14728	93.3097	3339	2011	21.1543	1056	6.6903	17.8844	13.5873	4.2972	0.8152	0.9331	0.8702	0.0669		14805	93.7975	3754	2222	23.7836	979	6.2025	19.2599	15.276	3.9838	0.7977	0.938	0.8622	0.062
Escherichia coli	14EC020	150	1638295	2 (1549614588)	stampy	varscan	stampy/varscan	15784		15628	99.0117	7621	1215	48.2831	156	0.9883	31.6467	31.0119	0.6348	0.6722	0.9901	0.8008	0.0099		15677	99.3221	8892	1086	56.3355	107	0.6779	36.6194	36.184	0.4354	0.6381	0.9932	0.777	0.0068
Escherichia coli	14EC020	150	1638295	3 (1549616789)	bwa-mem	16GT	bwa-mem/16GT	15784		15739	99.7149	1291	51	8.1792	45	0.2851	5.4365	5.2534	0.1831	0.9242	0.9971	0.9593	0.0029		15739	99.7149	1203	51	7.6216	45	0.2851	5.0785	4.8953	0.1831	0.929	0.9971	0.9618	0.0029
Escherichia coli	14EC020	150	1638295	3 (1549616789)	bwa-mem	freebayes	bwa-mem/freebayes	15784		15753	99.8036	1741	0	11.0302	31	0.1964	7.2107	7.0846	0.1261	0.9005	0.998	0.9467	0.002		15750	99.7846	1658	0	10.5043	34	0.2154	6.8852	6.7469	0.1384	0.9048	0.9978	0.949	0.0022
Escherichia coli	14EC020	150	1638295	3 (1549616789)	bwa-mem	gatk	bwa-mem/gatk	15784		15604	98.8596	1756	890	11.1252	180	1.1404	7.8781	7.1456	0.7325	0.8988	0.9886	0.9416	0.0114		15599	98.8279	1688	811	10.6944	185	1.1721	7.6217	6.8689	0.7528	0.9024	0.9883	0.9434	0.0117
Escherichia coli	14EC020	150	1638295	3 (1549616789)	bwa-mem	lofreq	bwa-mem/lofreq	15784		15738	99.7086	1144	0	7.2478	46	0.2914	4.8424	4.6552	0.1872	0.9322	0.9971	0.9636	0.0029		15732	99.6706	1081	0	6.8487	52	0.3294	4.6105	4.3989	0.2116	0.9357	0.9967	0.9652	0.0033
Escherichia coli	14EC020	150	1638295	3 (1549616789)	bwa-mem	mpileup	bwa-mem/mpileup	15784		15737	99.7022	1103	0	6.9881	47	0.2978	4.6797	4.4884	0.1913	0.9345	0.997	0.9647	0.003		15727	99.6389	1053	0	6.6713	57	0.3611	4.5169	4.2849	0.2319	0.9372	0.9964	0.9659	0.0036
Escherichia coli	14EC020	150	1638295	3 (1549616789)	bwa-mem	platypus	bwa-mem/platypus	15784		15579	98.7012	1113	188	7.0514	205	1.2988	5.3633	4.5291	0.8342	0.9333	0.987	0.9594	0.013		15590	98.7709	1038	176	6.5763	194	1.2291	5.0133	4.2239	0.7894	0.9376	0.9877	0.962	0.0123
Escherichia coli	14EC020	150	1638295	3 (1549616789)	bwa-mem	snver	bwa-mem/snver	15784		15751	99.7909	1072	0	6.7917	33	0.2091	4.4965	4.3623	0.1343	0.9363	0.9979	0.9661	0.0021		15733	99.6769	1032	0	6.5383	51	0.3231	4.407	4.1995	0.2075	0.9384	0.9968	0.9667	0.0032
Escherichia coli	14EC020	150	1638295	3 (1549616789)	bwa-mem	strelka	bwa-mem/strelka	15784		15715	99.5628	1340	2	8.4896	69	0.4372	5.7336	5.4528	0.2808	0.9214	0.9956	0.9571	0.0044		15699	99.4615	1251	0	7.9257	85	0.5385	5.4365	5.0907	0.3459	0.9262	0.9946	0.9592	0.0054
Escherichia coli	14EC020	150	1638295	3 (1549616789)	bwa-mem	snvsniffer	bwa-mem/snvsniffer	15784		14775	93.6075	1679	991	10.6374	1009	6.3925	10.9382	6.8323	4.1059	0.898	0.9361	0.9167	0.0639		14775	93.6075	1765	1032	11.1822	1009	6.3925	11.2882	7.1823	4.1059	0.8933	0.9361	0.9142	0.0639
Escherichia coli	14EC020	150	1638295	3 (1549616789)	bwa-mem	varscan	bwa-mem/varscan	15784		15697	99.4488	991	13	6.2785	87	0.5512	4.3867	4.0326	0.354	0.9406	0.9945	0.9668	0.0055		15682	99.3538	994	10	6.2975	102	0.6462	4.4599	4.0449	0.4151	0.9404	0.9935	0.9662	0.0065
Escherichia coli	14EC020	150	1638295	3 (1549616789)	minimap2	16GT	minimap2/16GT	15784		15739	99.7149	834	69	5.2838	45	0.2851	3.5769	3.3938	0.1831	0.9497	0.9971	0.9728	0.0029		15731	99.6642	781	64	4.948	53	0.3358	3.3938	3.1781	0.2157	0.9527	0.9966	0.9742	0.0034
Escherichia coli	14EC020	150	1638295	3 (1549616789)	minimap2	freebayes	minimap2/freebayes	15784		15753	99.8036	955	0	6.0504	31	0.1964	4.0123	3.8862	0.1261	0.9428	0.998	0.9696	0.002		15747	99.7656	908	0	5.7527	37	0.2344	3.8455	3.6949	0.1506	0.9455	0.9977	0.9709	0.0023
Escherichia coli	14EC020	150	1638295	3 (1549616789)	minimap2	gatk	minimap2/gatk	15784		15583	98.7266	1259	700	7.9764	201	1.2734	5.9411	5.1232	0.8179	0.9252	0.9873	0.9552	0.0127		15585	98.7392	1084	607	6.8677	199	1.2608	5.2209	4.4111	0.8098	0.935	0.9874	0.9605	0.0126
Escherichia coli	14EC020	150	1638295	3 (1549616789)	minimap2	lofreq	minimap2/lofreq	15784		15719	99.5882	718	0	4.5489	65	0.4118	3.1862	2.9217	0.2645	0.9563	0.9959	0.9757	0.0041		15711	99.5375	656	0	4.1561	73	0.4625	2.9665	2.6694	0.2971	0.9599	0.9954	0.9773	0.0046
Escherichia coli	14EC020	150	1638295	3 (1549616789)	minimap2	mpileup	minimap2/mpileup	15784		15717	99.5755	653	0	4.1371	67	0.4245	2.9299	2.6572	0.2726	0.9601	0.9958	0.9776	0.0042		15708	99.5185	601	0	3.8077	76	0.4815	2.7549	2.4456	0.3093	0.9631	0.9952	0.9789	0.0048
Escherichia coli	14EC020	150	1638295	3 (1549616789)	minimap2	platypus	minimap2/platypus	15784		15342	97.1997	589	76	3.7316	442	2.8003	4.1954	2.3968	1.7986	0.963	0.972	0.9675	0.028		15328	97.111	532	60	3.3705	456	2.889	4.0204	2.1649	1.8556	0.9665	0.9711	0.9688	0.0289
Escherichia coli	14EC020	150	1638295	3 (1549616789)	minimap2	snver	minimap2/snver	15784		15686	99.3791	637	0	4.0357	98	0.6209	2.9909	2.5921	0.3988	0.961	0.9938	0.9771	0.0062		15680	99.3411	608	0	3.852	104	0.6589	2.8973	2.4741	0.4232	0.9627	0.9934	0.9778	0.0066
Escherichia coli	14EC020	150	1638295	3 (1549616789)	minimap2	strelka	minimap2/strelka	15784		15664	99.2397	593	4	3.757	120	0.7603	2.9014	2.4131	0.4883	0.9635	0.9924	0.9777	0.0076		15638	99.075	582	0	3.6873	146	0.925	2.9624	2.3683	0.5941	0.9641	0.9908	0.9773	0.0092
Escherichia coli	14EC020	150	1638295	3 (1549616789)	minimap2	snvsniffer	minimap2/snvsniffer	15784		14752	93.4617	1489	878	9.4336	1032	6.5383	10.2586	6.0591	4.1995	0.9083	0.9346	0.9213	0.0654		14734	93.3477	1589	928	10.0672	1050	6.6523	10.7388	6.4661	4.2727	0.9027	0.9335	0.9178	0.0665
Escherichia coli	14EC020	150	1638295	3 (1549616789)	minimap2	varscan	minimap2/varscan	15784		15639	99.0813	714	10	4.5236	145	0.9187	3.4955	2.9055	0.59	0.9563	0.9908	0.9732	0.0092		15620	98.961	681	9	4.3145	164	1.039	3.4385	2.7712	0.6674	0.9582	0.9896	0.9736	0.0104
Escherichia coli	14EC020	150	1638295	3 (1549616789)	novoalign	16GT	novoalign/16GT	15784		15726	99.6325	709	40	4.4919	58	0.3675	3.1211	2.8851	0.236	0.9569	0.9963	0.9762	0.0037		15716	99.5692	712	39	4.5109	68	0.4308	3.174	2.8973	0.2767	0.9567	0.9957	0.9758	0.0043
Escherichia coli	14EC020	150	1638295	3 (1549616789)	novoalign	freebayes	novoalign/freebayes	15784		15749	99.7783	1172	0	7.4252	35	0.2217	4.9116	4.7692	0.1424	0.9307	0.9978	0.9631	0.0022		15741	99.7276	1166	0	7.3872	43	0.2724	4.9197	4.7448	0.175	0.931	0.9973	0.963	0.0027
Escherichia coli	14EC020	150	1638295	3 (1549616789)	novoalign	gatk	novoalign/gatk	15784		15580	98.7076	1657	887	10.498	204	1.2924	7.5729	6.7428	0.8301	0.9039	0.9871	0.9437	0.0129		15606	98.8723	1529	864	9.687	178	1.1277	6.9462	6.2219	0.7243	0.9108	0.9887	0.9482	0.0113
Escherichia coli	14EC020	150	1638295	3 (1549616789)	novoalign	lofreq	novoalign/lofreq	15784		15705	99.4995	669	0	4.2385	79	0.5005	3.0438	2.7223	0.3215	0.9591	0.995	0.9767	0.005		15715	99.5628	713	0	4.5172	69	0.4372	3.1822	2.9014	0.2808	0.9566	0.9956	0.9757	0.0044
Escherichia coli	14EC020	150	1638295	3 (1549616789)	novoalign	mpileup	novoalign/mpileup	15784		15714	99.5565	705	0	4.4665	70	0.4435	3.1537	2.8688	0.2848	0.9571	0.9956	0.976	0.0044		15717	99.5755	731	0	4.6313	67	0.4245	3.2473	2.9746	0.2726	0.9556	0.9958	0.9753	0.0042
Escherichia coli	14EC020	150	1638295	3 (1549616789)	novoalign	platypus	novoalign/platypus	15784		15580	98.7076	968	221	6.1328	204	1.2924	4.7692	3.9391	0.8301	0.9415	0.9871	0.9638	0.0129		15575	98.6759	829	160	5.2522	209	1.3241	4.2239	3.3734	0.8505	0.9495	0.9868	0.9678	0.0132
Escherichia coli	14EC020	150	1638295	3 (1549616789)	novoalign	snver	novoalign/snver	15784		15708	99.5185	696	0	4.4095	76	0.4815	3.1415	2.8322	0.3093	0.9576	0.9952	0.976	0.0048		15715	99.5628	731	0	4.6313	69	0.4372	3.2554	2.9746	0.2808	0.9556	0.9956	0.9752	0.0044
Escherichia coli	14EC020	150	1638295	3 (1549616789)	novoalign	strelka	novoalign/strelka	15784		15715	99.5628	797	9	5.0494	69	0.4372	3.524	3.2432	0.2808	0.9517	0.9956	0.9732	0.0044		15712	99.5438	819	2	5.1888	72	0.4562	3.6257	3.3327	0.293	0.9505	0.9954	0.9724	0.0046
Escherichia coli	14EC020	150	1638295	3 (1549616789)	novoalign	snvsniffer	novoalign/snvsniffer	15784		14738	93.373	1033	562	6.5446	1046	6.627	8.46	4.2036	4.2565	0.9345	0.9337	0.9341	0.0663		14740	93.3857	1076	588	6.817	1044	6.6143	8.6269	4.3785	4.2483	0.932	0.9339	0.9329	0.0661
Escherichia coli	14EC020	150	1638295	3 (1549616789)	novoalign	varscan	novoalign/varscan	15784		15659	99.2081	681	11	4.3145	125	0.7919	3.2798	2.7712	0.5087	0.9583	0.9921	0.9749	0.0079		15658	99.2017	710	24	4.4982	126	0.7983	3.4019	2.8892	0.5127	0.9566	0.992	0.974	0.008
Escherichia coli	14EC020	150	1638295	3 (1549616789)	snippy	snippy	snippy/snippy	15784		15755	99.8163	507	0	3.2121	29	0.1837	2.1811	2.0631	0.118	0.9688	0.9982	0.9833	0.0018		15757	99.8289	506	0	3.2058	27	0.1711	2.1689	2.0591	0.1099	0.9689	0.9983	0.9834	0.0017
Escherichia coli	14EC020	150	1638295	3 (1549616789)	stampy	16GT	stampy/16GT	15784		15658	99.2017	5194	1041	32.9067	126	0.7983	21.6485	21.1358	0.5127	0.7509	0.992	0.8548	0.008		15714	99.5565	9268	962	58.7177	70	0.4435	37.9989	37.714	0.2848	0.629	0.9956	0.7709	0.0044
Escherichia coli	14EC020	150	1638295	3 (1549616789)	stampy	freebayes	stampy/freebayes	15784		15751	99.7909	15752	0	99.7973	33	0.2091	64.2334	64.0992	0.1343	0.5	0.9979	0.6662	0.0021		15755	99.8163	16638	0	105.41	29	0.1837	67.8225	67.7045	0.118	0.4864	0.9982	0.6541	0.0018
Escherichia coli	14EC020	150	1638295	3 (1549616789)	stampy	gatk	stampy/gatk	15784		15607	98.8786	1818	929	11.518	177	1.1214	8.1182	7.3979	0.7203	0.8957	0.9888	0.94	0.0112		15613	98.9166	1830	950	11.594	171	1.0834	8.1426	7.4468	0.6958	0.8951	0.9892	0.9398	0.0108
Escherichia coli	14EC020	150	1638295	3 (1549616789)	stampy	lofreq	stampy/lofreq	15784		15675	99.3094	5603	0	35.498	109	0.6906	23.2437	22.8001	0.4436	0.7367	0.9931	0.8459	0.0069		15735	99.6896	7903	0	50.0697	49	0.3104	32.3588	32.1595	0.1994	0.6657	0.9969	0.7983	0.0031
Escherichia coli	14EC020	150	1638295	3 (1549616789)	stampy	mpileup	stampy/mpileup	15784		15724	99.6199	7046	0	44.6401	60	0.3801	28.9162	28.6721	0.2442	0.6906	0.9962	0.8157	0.0038		15734	99.6832	8124	0	51.4698	50	0.3168	33.2622	33.0588	0.2035	0.6595	0.9968	0.7938	0.0032
Escherichia coli	14EC020	150	1638295	3 (1549616789)	stampy	platypus	stampy/platypus	15784		15419	97.6875	2424	209	15.3573	365	2.3125	11.3492	9.8639	1.4853	0.8641	0.9769	0.917	0.0231		15552	98.5302	4955	349	31.3925	232	1.4698	21.1073	20.1632	0.9441	0.7584	0.9853	0.8571	0.0147
Escherichia coli	14EC020	150	1638295	3 (1549616789)	stampy	snver	stampy/snver	15784		15683	99.3601	6162	0	39.0395	101	0.6399	25.4858	25.0748	0.411	0.7179	0.9936	0.8335	0.0064		15732	99.6706	8219	0	52.0717	52	0.3294	33.6569	33.4453	0.2116	0.6568	0.9967	0.7918	0.0033
Escherichia coli	14EC020	150	1638295	3 (1549616789)	stampy	strelka	stampy/strelka	15784		15647	99.132	2133	42	13.5137	137	0.868	9.2372	8.6798	0.5575	0.88	0.9913	0.9323	0.0087		15676	99.3158	2682	1	16.9919	108	0.6842	11.3533	10.9138	0.4395	0.8539	0.9932	0.9183	0.0068
Escherichia coli	14EC020	150	1638295	3 (1549616789)	stampy	snvsniffer	stampy/snvsniffer	15784		14737	93.3667	3364	1982	21.3127	1047	6.6333	17.9496	13.689	4.2605	0.8142	0.9337	0.8699	0.0663		14792	93.7152	3729	2244	23.6252	992	6.2848	19.211	15.1743	4.0367	0.7987	0.9372	0.8624	0.0628
Escherichia coli	14EC020	150	1638295	3 (1549616789)	stampy	varscan	stampy/varscan	15784		15650	99.151	7403	1190	46.9019	134	0.849	30.6701	30.1248	0.5453	0.6789	0.9915	0.8059	0.0085		15683	99.3601	8973	1140	56.8487	101	0.6399	36.9246	36.5136	0.411	0.6361	0.9936	0.7756	0.0064
Escherichia coli	14EC020	300	819148	1 (1549617346)	bwa-mem	16GT	bwa-mem/16GT	15784		15743	99.7402	1741	76	11.0302	41	0.2598	7.2514	7.0846	0.1668	0.9004	0.9974	0.9464	0.0026		15742	99.7339	1573	50	9.9658	42	0.2661	6.5719	6.401	0.1709	0.9092	0.9973	0.9512	0.0027
Escherichia coli	14EC020	300	819148	1 (1549617346)	bwa-mem	freebayes	bwa-mem/freebayes	15784		15755	99.8163	2011	0	12.7408	29	0.1837	8.3013	8.1833	0.118	0.8868	0.9982	0.9392	0.0018		15755	99.8163	1970	0	12.481	29	0.1837	8.1345	8.0165	0.118	0.8889	0.9982	0.9404	0.0018
Escherichia coli	14EC020	300	819148	1 (1549617346)	bwa-mem	gatk	bwa-mem/gatk	15784		15590	98.7709	1954	1024	12.3796	194	1.2291	8.7408	7.9514	0.7894	0.8886	0.9877	0.9355	0.0123		15595	98.8026	1817	787	11.5117	189	1.1974	8.163	7.3939	0.7691	0.8956	0.988	0.9395	0.012
Escherichia coli	14EC020	300	819148	1 (1549617346)	bwa-mem	lofreq	bwa-mem/lofreq	15784		15532	98.4034	1381	0	8.7494	252	1.5966	6.6451	5.6197	1.0255	0.9183	0.984	0.95	0.016		15541	98.4605	1386	0	8.781	243	1.5395	6.6288	5.64	0.9888	0.9181	0.9846	0.9502	0.0154
Escherichia coli	14EC020	300	819148	1 (1549617346)	bwa-mem	mpileup	bwa-mem/mpileup	15784		15524	98.3528	1329	0	8.4199	260	1.6472	6.4661	5.4081	1.058	0.9211	0.9835	0.9513	0.0165		15536	98.4288	1320	0	8.3629	248	1.5712	6.3806	5.3714	1.0092	0.9217	0.9843	0.952	0.0157
Escherichia coli	14EC020	300	819148	1 (1549617346)	bwa-mem	platypus	bwa-mem/platypus	15784		15602	98.8469	1344	171	8.515	182	1.1531	6.2097	5.4691	0.7406	0.9207	0.9885	0.9534	0.0115		15578	98.6949	1248	135	7.9067	206	1.3051	5.9167	5.0785	0.8383	0.9258	0.9869	0.9554	0.0131
Escherichia coli	14EC020	300	819148	1 (1549617346)	bwa-mem	snver	bwa-mem/snver	15784		15593	98.7899	1390	0	8.8064	191	1.2101	6.4335	5.6563	0.7772	0.9182	0.9879	0.9518	0.0121		15592	98.7836	1393	0	8.8254	192	1.2164	6.4498	5.6685	0.7813	0.918	0.9878	0.9516	0.0122
Escherichia coli	14EC020	300	819148	1 (1549617346)	bwa-mem	strelka	bwa-mem/strelka	15784		15489	98.131	1395	1	8.8381	295	1.869	6.8771	5.6766	1.2004	0.9174	0.9813	0.9483	0.0187		15498	98.188	1435	0	9.0915	286	1.812	7.0032	5.8394	1.1638	0.9153	0.9819	0.9474	0.0181
Escherichia coli	14EC020	300	819148	1 (1549617346)	bwa-mem	snvsniffer	bwa-mem/snvsniffer	15784		14700	93.1323	1422	724	9.0091	1084	6.8677	10.1976	5.7865	4.4111	0.9118	0.9313	0.9214	0.0687		14718	93.2463	1483	727	9.3956	1066	6.7537	10.3726	6.0347	4.3378	0.9085	0.9325	0.9203	0.0675
Escherichia coli	14EC020	300	819148	1 (1549617346)	bwa-mem	varscan	bwa-mem/varscan	15784		15432	97.7699	1311	15	8.3059	352	2.2301	6.7672	5.3348	1.4324	0.9217	0.9777	0.9489	0.0223		15432	97.7699	1307	18	8.2805	352	2.2301	6.7509	5.3185	1.4324	0.9219	0.9777	0.949	0.0223
Escherichia coli	14EC020	300	819148	1 (1549617346)	minimap2	16GT	minimap2/16GT	15784		15757	99.8289	1170	87	7.4126	27	0.1711	4.8709	4.761	0.1099	0.9309	0.9983	0.9634	0.0017		15752	99.7973	1116	73	7.0705	32	0.2027	4.6715	4.5413	0.1302	0.9338	0.998	0.9648	0.002
Escherichia coli	14EC020	300	819148	1 (1549617346)	minimap2	freebayes	minimap2/freebayes	15784		15760	99.8479	1217	0	7.7103	24	0.1521	5.05	4.9523	0.0977	0.9283	0.9985	0.9621	0.0015		15760	99.8479	1224	0	7.7547	24	0.1521	5.0785	4.9808	0.0977	0.9279	0.9985	0.9619	0.0015
Escherichia coli	14EC020	300	819148	1 (1549617346)	minimap2	gatk	minimap2/gatk	15784		15587	98.7519	1444	759	9.1485	197	1.2481	6.6777	5.876	0.8016	0.9152	0.9875	0.95	0.0125		15589	98.7646	1301	662	8.2425	195	1.2354	6.0876	5.2941	0.7935	0.923	0.9876	0.9542	0.0124
Escherichia coli	14EC020	300	819148	1 (1549617346)	minimap2	lofreq	minimap2/lofreq	15784		15594	98.7962	794	0	5.0304	190	1.2038	4.0042	3.231	0.7732	0.9515	0.988	0.9694	0.012		15583	98.7266	768	0	4.8657	201	1.2734	3.9431	3.1252	0.8179	0.953	0.9873	0.9698	0.0127
Escherichia coli	14EC020	300	819148	1 (1549617346)	minimap2	mpileup	minimap2/mpileup	15784		15579	98.7012	722	0	4.5743	205	1.2988	3.7722	2.938	0.8342	0.9557	0.987	0.9711	0.013		15569	98.6379	695	0	4.4032	215	1.3621	3.703	2.8281	0.8749	0.9573	0.9864	0.9716	0.0136
Escherichia coli	14EC020	300	819148	1 (1549617346)	minimap2	platypus	minimap2/platypus	15784		15602	98.8469	783	141	4.9607	182	1.1531	3.9268	3.1862	0.7406	0.9522	0.9885	0.97	0.0115		15585	98.7392	748	101	4.739	199	1.2608	3.8536	3.0438	0.8098	0.9542	0.9874	0.9705	0.0126
Escherichia coli	14EC020	300	819148	1 (1549617346)	minimap2	snver	minimap2/snver	15784		15574	98.6695	692	0	4.3842	210	1.3305	3.6705	2.8159	0.8545	0.9575	0.9867	0.9719	0.0133		15565	98.6125	649	0	4.1118	219	1.3875	3.5321	2.641	0.8912	0.96	0.9861	0.9729	0.0139
Escherichia coli	14EC020	300	819148	1 (1549617346)	minimap2	strelka	minimap2/strelka	15784		15524	98.3528	578	3	3.6619	260	1.6472	3.41	2.352	1.058	0.9641	0.9835	0.9737	0.0165		15520	98.3274	577	0	3.6556	264	1.6726	3.4223	2.348	1.0743	0.9642	0.9833	0.9737	0.0167
Escherichia coli	14EC020	300	819148	1 (1549617346)	minimap2	snvsniffer	minimap2/snvsniffer	15784		14687	93.0499	1376	705	8.7177	1097	6.9501	10.0633	5.5993	4.464	0.9143	0.9305	0.9223	0.0695		14700	93.1323	1401	709	8.8761	1084	6.8677	10.1121	5.701	4.4111	0.913	0.9313	0.9221	0.0687
Escherichia coli	14EC020	300	819148	1 (1549617346)	minimap2	varscan	minimap2/varscan	15784		15391	97.5101	762	19	4.8277	393	2.4899	4.7	3.1008	1.5992	0.9528	0.9751	0.9638	0.0249		15409	97.6242	780	22	4.9417	375	2.3758	4.7	3.174	1.526	0.9518	0.9762	0.9638	0.0238
Escherichia coli	14EC020	300	819148	1 (1549617346)	novoalign	16GT	novoalign/16GT	15784		15740	99.7212	1003	68	6.3545	44	0.2788	4.2605	4.0815	0.179	0.9401	0.9972	0.9678	0.0028		15744	99.7466	1006	73	6.3735	40	0.2534	4.2565	4.0937	0.1628	0.9399	0.9975	0.9678	0.0025
Escherichia coli	14EC020	300	819148	1 (1549617346)	novoalign	freebayes	novoalign/freebayes	15784		15754	99.8099	1403	0	8.8887	30	0.1901	5.8313	5.7092	0.1221	0.9182	0.9981	0.9565	0.0019		15753	99.8036	1394	0	8.8317	31	0.1964	5.7987	5.6726	0.1261	0.9187	0.998	0.9567	0.002
Escherichia coli	14EC020	300	819148	1 (1549617346)	novoalign	gatk	novoalign/gatk	15784		15592	98.7836	1711	929	10.8401	192	1.2164	7.7438	6.9625	0.7813	0.9011	0.9878	0.9425	0.0122		15584	98.7329	1522	785	9.6427	200	1.2671	7.0073	6.1934	0.8139	0.911	0.9873	0.9476	0.0127
Escherichia coli	14EC020	300	819148	1 (1549617346)	novoalign	lofreq	novoalign/lofreq	15784		15601	98.8406	891	0	5.645	183	1.1594	4.3704	3.6257	0.7447	0.946	0.9884	0.9667	0.0116		15594	98.7962	929	0	5.8857	190	1.2038	4.5535	3.7804	0.7732	0.9438	0.988	0.9654	0.012
Escherichia coli	14EC020	300	819148	1 (1549617346)	novoalign	mpileup	novoalign/mpileup	15784		15602	98.8469	903	0	5.721	182	1.1531	4.4152	3.6746	0.7406	0.9453	0.9885	0.9664	0.0115		15593	98.7899	893	0	5.6576	191	1.2101	4.4111	3.6339	0.7772	0.9458	0.9879	0.9664	0.0121
Escherichia coli	14EC020	300	819148	1 (1549617346)	novoalign	platypus	novoalign/platypus	15784		15635	99.056	1110	187	7.0324	149	0.944	5.1232	4.5169	0.6063	0.9337	0.9906	0.9613	0.0094		15633	99.0433	1118	173	7.0831	151	0.9567	5.1639	4.5494	0.6145	0.9333	0.9904	0.961	0.0096
Escherichia coli	14EC020	300	819148	1 (1549617346)	novoalign	snver	novoalign/snver	15784		15596	98.8089	954	0	6.0441	188	1.1911	4.6471	3.8821	0.765	0.9424	0.9881	0.9647	0.0119		15577	98.6885	955	0	6.0504	207	1.3115	4.7285	3.8862	0.8423	0.9422	0.9869	0.964	0.0131
Escherichia coli	14EC020	300	819148	1 (1549617346)	novoalign	strelka	novoalign/strelka	15784		15576	98.6822	890	4	5.6386	208	1.3178	4.4681	3.6217	0.8464	0.9459	0.9868	0.9659	0.0132		15561	98.5872	871	0	5.5182	223	1.4128	4.4518	3.5443	0.9074	0.947	0.9859	0.9661	0.0141
Escherichia coli	14EC020	300	819148	1 (1549617346)	novoalign	snvsniffer	novoalign/snvsniffer	15784		14653	92.8345	1090	546	6.9057	1131	7.1655	9.0379	4.4355	4.6023	0.9308	0.9283	0.9295	0.0717		14678	92.9929	1088	516	6.8931	1106	7.0071	8.928	4.4274	4.5006	0.931	0.9299	0.9304	0.0701
Escherichia coli	14EC020	300	819148	1 (1549617346)	novoalign	varscan	novoalign/varscan	15784		15456	97.9219	992	17	6.2848	328	2.0781	5.3714	4.0367	1.3347	0.9397	0.9792	0.959	0.0208		15451	97.8903	960	37	6.0821	333	2.1097	5.2616	3.9065	1.3551	0.9415	0.9789	0.9598	0.0211
Escherichia coli	14EC020	300	819148	1 (1549617346)	snippy	snippy	snippy/snippy	15784		15744	99.7466	691	0	4.3779	40	0.2534	2.9746	2.8119	0.1628	0.958	0.9975	0.9774	0.0025		15742	99.7339	671	0	4.2511	42	0.2661	2.9014	2.7305	0.1709	0.9591	0.9973	0.9778	0.0027
Escherichia coli	14EC020	300	819148	1 (1549617346)	stampy	16GT	stampy/16GT	15784		15648	99.1384	7001	1773	44.355	136	0.8616	29.0424	28.489	0.5534	0.6909	0.9914	0.8143	0.0086		15680	99.3411	11538	1655	73.0993	104	0.6589	47.3745	46.9513	0.4232	0.5761	0.9934	0.7293	0.0066
Escherichia coli	14EC020	300	819148	1 (1549617346)	stampy	freebayes	stampy/freebayes	15784		15746	99.7592	23718	0	150.266	38	0.2408	96.6696	96.515	0.1546	0.399	0.9976	0.57	0.0024		15754	99.8099	24010	0	152.116	30	0.1901	97.8253	97.7032	0.1221	0.3962	0.9981	0.5672	0.0019
Escherichia coli	14EC020	300	819148	1 (1549617346)	stampy	gatk	stampy/gatk	15784		15572	98.6569	1968	1074	12.4683	212	1.3431	8.871	8.0083	0.8627	0.8878	0.9866	0.9346	0.0134		15593	98.7899	1789	929	11.3343	191	1.2101	8.0572	7.2799	0.7772	0.8971	0.9879	0.9403	0.0121
Escherichia coli	14EC020	300	819148	1 (1549617346)	stampy	lofreq	stampy/lofreq	15784		15483	98.093	5858	0	37.1135	301	1.907	25.0626	23.8378	1.2249	0.7255	0.9809	0.8341	0.0191		15569	98.6379	8407	0	53.2628	215	1.3621	35.0853	34.2104	0.8749	0.6494	0.9864	0.7832	0.0136
Escherichia coli	14EC020	300	819148	1 (1549617346)	stampy	mpileup	stampy/mpileup	15784		15544	98.4795	7895	0	50.019	240	1.5205	33.1035	32.1269	0.9766	0.6632	0.9848	0.7926	0.0152		15558	98.5682	9310	0	58.9838	226	1.4318	38.8046	37.8849	0.9197	0.6256	0.9857	0.7654	0.0143
Escherichia coli	14EC020	300	819148	1 (1549617346)	stampy	platypus	stampy/platypus	15784		15453	97.9029	2717	228	17.2136	331	2.0971	12.4031	11.0562	1.3469	0.8505	0.979	0.9102	0.021		15592	98.7836	5483	323	34.7377	192	1.2164	23.0931	22.3118	0.7813	0.7398	0.9878	0.846	0.0122
Escherichia coli	14EC020	300	819148	1 (1549617346)	stampy	snver	stampy/snver	15784		15494	98.1627	7217	0	45.7235	290	1.8373	30.548	29.3679	1.1801	0.6822	0.9816	0.805	0.0184		15548	98.5048	9303	0	58.9394	236	1.4952	38.8168	37.8564	0.9603	0.6256	0.985	0.7652	0.015
Escherichia coli	14EC020	300	819148	1 (1549617346)	stampy	strelka	stampy/strelka	15784		15416	97.6685	2122	20	13.444	368	2.3315	10.1325	8.635	1.4975	0.879	0.9767	0.9253	0.0233		15465	97.979	2683	5	16.9982	319	2.021	12.216	10.9179	1.2981	0.8522	0.9798	0.9116	0.0202
Escherichia coli	14EC020	300	819148	1 (1549617346)	stampy	snvsniffer	stampy/snvsniffer	15784		14718	93.2463	3297	1850	20.8882	1066	6.7537	17.7542	13.4164	4.3378	0.817	0.9325	0.8709	0.0675		14754	93.4744	3676	2057	23.2894	1030	6.5256	19.15	14.9586	4.1913	0.8005	0.9347	0.8624	0.0653
Escherichia coli	14EC020	300	819148	1 (1549617346)	stampy	varscan	stampy/varscan	15784		15390	97.5038	8376	1673	53.0664	394	2.4962	35.6875	34.0842	1.6033	0.6476	0.975	0.7783	0.025		15419	97.6875	10267	1659	65.0469	365	2.3125	43.2645	41.7792	1.4853	0.6003	0.9769	0.7436	0.0231
Escherichia coli	14EC020	300	819148	2 (1549618717)	bwa-mem	16GT	bwa-mem/16GT	15784		15742	99.7339	1697	54	10.7514	42	0.2661	7.0765	6.9056	0.1709	0.9027	0.9973	0.9476	0.0027		15746	99.7592	1655	68	10.4853	38	0.2408	6.8893	6.7346	0.1546	0.9049	0.9976	0.949	0.0024
Escherichia coli	14EC020	300	819148	2 (1549618717)	bwa-mem	freebayes	bwa-mem/freebayes	15784		15756	99.8226	2096	0	13.2793	28	0.1774	8.6431	8.5292	0.1139	0.8826	0.9982	0.9368	0.0018		15756	99.8226	1973	0	12.5	28	0.1774	8.1426	8.0287	0.1139	0.8887	0.9982	0.9403	0.0018
Escherichia coli	14EC020	300	819148	2 (1549618717)	bwa-mem	gatk	bwa-mem/gatk	15784		15598	98.8216	1852	865	11.7334	186	1.1784	8.2932	7.5363	0.7569	0.8939	0.9882	0.9387	0.0118		15583	98.7266	1755	890	11.1189	201	1.2734	7.9595	7.1416	0.8179	0.8988	0.9873	0.941	0.0127
Escherichia coli	14EC020	300	819148	2 (1549618717)	bwa-mem	lofreq	bwa-mem/lofreq	15784		15535	98.4225	1384	0	8.7684	249	1.5775	6.6451	5.6319	1.0132	0.9182	0.9842	0.9501	0.0158		15523	98.3464	1373	0	8.6987	261	1.6536	6.6492	5.5871	1.0621	0.9187	0.9835	0.95	0.0165
Escherichia coli	14EC020	300	819148	2 (1549618717)	bwa-mem	mpileup	bwa-mem/mpileup	15784		15526	98.3654	1341	0	8.4959	258	1.6346	6.5068	5.4569	1.0499	0.9205	0.9837	0.9511	0.0163		15519	98.3211	1317	0	8.3439	265	1.6789	6.4376	5.3592	1.0784	0.9218	0.9832	0.9515	0.0168
Escherichia coli	14EC020	300	819148	2 (1549618717)	bwa-mem	platypus	bwa-mem/platypus	15784		15596	98.8089	1327	177	8.4072	188	1.1911	6.1649	5.3999	0.765	0.9216	0.9881	0.9537	0.0119		15581	98.7139	1174	118	7.4379	203	1.2861	5.6034	4.7773	0.8261	0.9299	0.9871	0.9576	0.0129
Escherichia coli	14EC020	300	819148	2 (1549618717)	bwa-mem	snver	bwa-mem/snver	15784		15598	98.8216	1382	0	8.7557	186	1.1784	6.3806	5.6237	0.7569	0.9186	0.9882	0.9521	0.0118		15582	98.7202	1374	0	8.705	202	1.2798	6.4132	5.5912	0.822	0.919	0.9872	0.9519	0.0128
Escherichia coli	14EC020	300	819148	2 (1549618717)	bwa-mem	strelka	bwa-mem/strelka	15784		15507	98.2451	1492	1	9.4526	277	1.7549	7.1985	6.0714	1.1272	0.9122	0.9825	0.946	0.0175		15480	98.074	1435	0	9.0915	304	1.926	7.0765	5.8394	1.2371	0.9152	0.9807	0.9468	0.0193
Escherichia coli	14EC020	300	819148	2 (1549618717)	bwa-mem	snvsniffer	bwa-mem/snvsniffer	15784		14693	93.0879	1389	714	8.8001	1091	6.9121	10.0918	5.6522	4.4396	0.9136	0.9309	0.9222	0.0691		14716	93.2337	1483	761	9.3956	1068	6.7663	10.3807	6.0347	4.346	0.9085	0.9323	0.9202	0.0677
Escherichia coli	14EC020	300	819148	2 (1549618717)	bwa-mem	varscan	bwa-mem/varscan	15784		15427	97.7382	1316	15	8.3376	357	2.2618	6.8079	5.3552	1.4527	0.9214	0.9774	0.9486	0.0226		15409	97.6242	1319	17	8.3566	375	2.3758	6.8933	5.3674	1.526	0.9212	0.9762	0.9479	0.0238
Escherichia coli	14EC020	300	819148	2 (1549618717)	minimap2	16GT	minimap2/16GT	15784		15757	99.8289	1180	90	7.4759	27	0.1711	4.9116	4.8017	0.1099	0.9303	0.9983	0.9631	0.0017		15758	99.8353	1077	73	6.8234	26	0.1647	4.4884	4.3826	0.1058	0.936	0.9984	0.9662	0.0016
Escherichia coli	14EC020	300	819148	2 (1549618717)	minimap2	freebayes	minimap2/freebayes	15784		15762	99.8606	1268	0	8.0335	22	0.1394	5.2494	5.1598	0.0895	0.9255	0.9986	0.9607	0.0014		15764	99.8733	1202	0	7.6153	20	0.1267	4.9726	4.8913	0.0814	0.9292	0.9987	0.9627	0.0013
Escherichia coli	14EC020	300	819148	2 (1549618717)	minimap2	gatk	minimap2/gatk	15784		15597	98.8153	1398	733	8.8571	187	1.1847	6.4498	5.6888	0.761	0.9177	0.9882	0.9516	0.0118		15587	98.7519	1386	697	8.781	197	1.2481	6.4417	5.64	0.8016	0.9183	0.9875	0.9516	0.0125
Escherichia coli	14EC020	300	819148	2 (1549618717)	minimap2	lofreq	minimap2/lofreq	15784		15588	98.7582	772	0	4.891	196	1.2418	3.9391	3.1415	0.7976	0.9528	0.9876	0.9699	0.0124		15585	98.7392	773	0	4.8974	199	1.2608	3.9553	3.1455	0.8098	0.9527	0.9874	0.9697	0.0126
Escherichia coli	14EC020	300	819148	2 (1549618717)	minimap2	mpileup	minimap2/mpileup	15784		15582	98.7202	714	0	4.5236	202	1.2798	3.7275	2.9055	0.822	0.9562	0.9872	0.9715	0.0128		15577	98.6885	701	0	4.4412	207	1.3115	3.6949	2.8526	0.8423	0.9569	0.9869	0.9717	0.0131
Escherichia coli	14EC020	300	819148	2 (1549618717)	minimap2	platypus	minimap2/platypus	15784		15608	98.8849	737	102	4.6693	176	1.1151	3.7152	2.9991	0.7162	0.9549	0.9888	0.9716	0.0112		15586	98.7456	740	97	4.6883	198	1.2544	3.817	3.0113	0.8057	0.9547	0.9875	0.9708	0.0125
Escherichia coli	14EC020	300	819148	2 (1549618717)	minimap2	snver	minimap2/snver	15784		15575	98.6759	665	0	4.2131	209	1.3241	3.5565	2.7061	0.8505	0.9591	0.9868	0.9728	0.0132		15568	98.6315	670	0	4.2448	216	1.3685	3.6054	2.7264	0.879	0.9587	0.9863	0.9723	0.0137
Escherichia coli	14EC020	300	819148	2 (1549618717)	minimap2	strelka	minimap2/strelka	15784		15546	98.4921	589	1	3.7316	238	1.5079	3.3653	2.3968	0.9685	0.9635	0.9849	0.9741	0.0151		15524	98.3528	602	0	3.814	260	1.6472	3.5077	2.4497	1.058	0.9627	0.9835	0.973	0.0165
Escherichia coli	14EC020	300	819148	2 (1549618717)	minimap2	snvsniffer	minimap2/snvsniffer	15784		14694	93.0943	1377	719	8.724	1090	6.9057	10.0389	5.6034	4.4355	0.9143	0.9309	0.9225	0.0691		14695	93.1006	1384	712	8.7684	1089	6.8994	10.0633	5.6319	4.4314	0.9139	0.931	0.9224	0.069
Escherichia coli	14EC020	300	819148	2 (1549618717)	minimap2	varscan	minimap2/varscan	15784		15424	97.7192	738	12	4.6756	360	2.2808	4.4681	3.0031	1.4649	0.9543	0.9772	0.9656	0.0228		15398	97.5545	753	16	4.7707	386	2.4455	4.6349	3.0642	1.5707	0.9534	0.9755	0.9643	0.0245
Escherichia coli	14EC020	300	819148	2 (1549618717)	novoalign	16GT	novoalign/16GT	15784		15742	99.7339	999	62	6.3292	42	0.2661	4.2361	4.0652	0.1709	0.9403	0.9973	0.968	0.0027		15741	99.7276	950	57	6.0188	43	0.2724	4.0408	3.8658	0.175	0.9431	0.9973	0.9694	0.0027
Escherichia coli	14EC020	300	819148	2 (1549618717)	novoalign	freebayes	novoalign/freebayes	15784		15753	99.8036	1416	0	8.9711	31	0.1964	5.8882	5.7621	0.1261	0.9175	0.998	0.9561	0.002		15753	99.8036	1388	0	8.7937	31	0.1964	5.7743	5.6481	0.1261	0.919	0.998	0.9569	0.002
Escherichia coli	14EC020	300	819148	2 (1549618717)	novoalign	gatk	novoalign/gatk	15784		15583	98.7266	1578	788	9.9975	201	1.2734	7.2392	6.4213	0.8179	0.908	0.9873	0.946	0.0127		15574	98.6695	1559	820	9.8771	210	1.3305	7.1985	6.344	0.8545	0.909	0.9867	0.9463	0.0133
Escherichia coli	14EC020	300	819148	2 (1549618717)	novoalign	lofreq	novoalign/lofreq	15784		15594	98.7962	874	0	5.5373	190	1.2038	4.3297	3.5565	0.7732	0.9469	0.988	0.967	0.012		15616	98.9356	930	0	5.892	168	1.0644	4.4681	3.7844	0.6836	0.9438	0.9894	0.9661	0.0106
Escherichia coli	14EC020	300	819148	2 (1549618717)	novoalign	mpileup	novoalign/mpileup	15784		15600	98.8343	881	0	5.5816	184	1.1657	4.3338	3.585	0.7487	0.9465	0.9883	0.9669	0.0117		15616	98.9356	920	0	5.8287	168	1.0644	4.4274	3.7437	0.6836	0.9444	0.9894	0.9664	0.0106
Escherichia coli	14EC020	300	819148	2 (1549618717)	novoalign	platypus	novoalign/platypus	15784		15640	99.0877	1168	222	7.3999	144	0.9123	5.3389	4.7529	0.586	0.9305	0.9909	0.9598	0.0091		15630	99.0243	1085	176	6.874	154	0.9757	5.0418	4.4152	0.6267	0.9351	0.9902	0.9619	0.0098
Escherichia coli	14EC020	300	819148	2 (1549618717)	novoalign	snver	novoalign/snver	15784		15585	98.7392	939	0	5.9491	199	1.2608	4.6308	3.821	0.8098	0.9432	0.9874	0.9648	0.0126		15594	98.7962	932	0	5.9047	190	1.2038	4.5657	3.7926	0.7732	0.9436	0.988	0.9653	0.012
Escherichia coli	14EC020	300	819148	2 (1549618717)	novoalign	strelka	novoalign/strelka	15784		15578	98.6949	877	1	5.5563	206	1.3051	4.407	3.5688	0.8383	0.9467	0.9869	0.9664	0.0131		15579	98.7012	897	2	5.683	205	1.2988	4.4843	3.6501	0.8342	0.9456	0.987	0.9659	0.013
Escherichia coli	14EC020	300	819148	2 (1549618717)	novoalign	snvsniffer	novoalign/snvsniffer	15784		14656	92.8535	1098	537	6.9564	1128	7.1465	9.0582	4.4681	4.5901	0.9303	0.9285	0.9294	0.0715		14664	92.9042	1172	578	7.4252	1120	7.0958	9.3268	4.7692	4.5576	0.926	0.929	0.9275	0.071
Escherichia coli	14EC020	300	819148	2 (1549618717)	novoalign	varscan	novoalign/varscan	15784		15451	97.8903	959	18	6.0758	333	2.1097	5.2575	3.9024	1.3551	0.9416	0.9789	0.9599	0.0211		15450	97.8839	968	36	6.1328	334	2.1161	5.2982	3.9391	1.3591	0.941	0.9788	0.9595	0.0212
Escherichia coli	14EC020	300	819148	2 (1549618717)	snippy	snippy	snippy/snippy	15784		15737	99.7022	648	0	4.1054	47	0.2978	2.8281	2.6369	0.1913	0.9605	0.997	0.9784	0.003		15737	99.7022	626	0	3.966	47	0.2978	2.7386	2.5474	0.1913	0.9617	0.997	0.979	0.003
Escherichia coli	14EC020	300	819148	2 (1549618717)	stampy	16GT	stampy/16GT	15784		15644	99.113	6981	1764	44.2283	140	0.887	28.9773	28.4076	0.5697	0.6914	0.9911	0.8146	0.0089		15683	99.3601	11695	1724	74.094	101	0.6399	48.0011	47.5901	0.411	0.5728	0.9936	0.7267	0.0064
Escherichia coli	14EC020	300	819148	2 (1549618717)	stampy	freebayes	stampy/freebayes	15784		15752	99.7973	23495	0	148.853	32	0.2027	95.7377	95.6075	0.1302	0.4014	0.998	0.5725	0.002		15751	99.7909	23921	0	151.552	33	0.2091	97.4753	97.341	0.1343	0.397	0.9979	0.568	0.0021
Escherichia coli	14EC020	300	819148	2 (1549618717)	stampy	gatk	stampy/gatk	15784		15576	98.6822	2068	1044	13.1019	208	1.3178	9.2617	8.4153	0.8464	0.8828	0.9868	0.9319	0.0132		15587	98.7519	1936	911	12.2656	197	1.2481	8.6798	7.8781	0.8016	0.8895	0.9875	0.9359	0.0125
Escherichia coli	14EC020	300	819148	2 (1549618717)	stampy	lofreq	stampy/lofreq	15784		15482	98.0867	5836	0	36.9742	302	1.9133	24.9772	23.7483	1.2289	0.7262	0.9809	0.8345	0.0191		15557	98.5618	8567	0	54.2765	227	1.4382	35.7852	34.8614	0.9237	0.6449	0.9856	0.7797	0.0144
Escherichia coli	14EC020	300	819148	2 (1549618717)	stampy	mpileup	stampy/mpileup	15784		15559	98.5745	7802	0	49.4298	225	1.4255	32.664	31.7485	0.9156	0.666	0.9857	0.7949	0.0143		15561	98.5872	9359	0	59.2942	223	1.4128	38.9918	38.0843	0.9074	0.6244	0.9859	0.7646	0.0141
Escherichia coli	14EC020	300	819148	2 (1549618717)	stampy	platypus	stampy/platypus	15784		15453	97.9029	2780	253	17.6128	331	2.0971	12.6595	11.3126	1.3469	0.8475	0.979	0.9085	0.021		15597	98.8153	5600	300	35.479	187	1.1847	23.5489	22.7879	0.761	0.7358	0.9882	0.8435	0.0118
Escherichia coli	14EC020	300	819148	2 (1549618717)	stampy	snver	stampy/snver	15784		15494	98.1627	7324	0	46.4014	290	1.8373	30.9834	29.8033	1.1801	0.679	0.9816	0.8027	0.0184		15544	98.4795	9318	0	59.0345	240	1.5205	38.8941	37.9175	0.9766	0.6252	0.9848	0.7648	0.0152
Escherichia coli	14EC020	300	819148	2 (1549618717)	stampy	strelka	stampy/strelka	15784		15433	97.7762	2136	19	13.5327	351	2.2238	10.1203	8.692	1.4283	0.8784	0.9778	0.9254	0.0222		15466	97.9853	2662	4	16.8652	318	2.0147	12.1264	10.8324	1.294	0.8532	0.9799	0.9122	0.0201
Escherichia coli	14EC020	300	819148	2 (1549618717)	stampy	snvsniffer	stampy/snvsniffer	15784		14713	93.2146	3274	1886	20.7425	1071	6.7854	17.681	13.3228	4.3582	0.818	0.9321	0.8713	0.0679		14749	93.4427	3753	2183	23.7772	1035	6.5573	19.4837	15.272	4.2117	0.7972	0.9344	0.8604	0.0656
Escherichia coli	14EC020	300	819148	2 (1549618717)	stampy	varscan	stampy/varscan	15784		15395	97.5355	8378	1681	53.0791	389	2.4645	35.6753	34.0924	1.5829	0.6476	0.9754	0.7784	0.0246		15407	97.6115	10220	1569	64.7491	377	2.3885	43.1221	41.588	1.5341	0.6012	0.9761	0.7441	0.0239
Escherichia coli	14EC020	300	819148	3 (1549619312)	bwa-mem	16GT	bwa-mem/16GT	15784		15742	99.7339	1640	58	10.3903	42	0.2661	6.8445	6.6736	0.1709	0.9056	0.9973	0.9492	0.0027		15744	99.7466	1627	60	10.3079	40	0.2534	6.7835	6.6207	0.1628	0.9063	0.9975	0.9497	0.0025
Escherichia coli	14EC020	300	819148	3 (1549619312)	bwa-mem	freebayes	bwa-mem/freebayes	15784		15756	99.8226	1972	0	12.4937	28	0.1774	8.1385	8.0246	0.1139	0.8888	0.9982	0.9403	0.0018		15753	99.8036	1991	0	12.614	31	0.1964	8.2281	8.1019	0.1261	0.8878	0.998	0.9397	0.002
Escherichia coli	14EC020	300	819148	3 (1549619312)	bwa-mem	gatk	bwa-mem/gatk	15784		15595	98.8026	2007	913	12.7154	189	1.1974	8.9361	8.167	0.7691	0.886	0.988	0.9342	0.012		15587	98.7519	1741	836	11.0302	197	1.2481	7.8862	7.0846	0.8016	0.8995	0.9875	0.9414	0.0125
Escherichia coli	14EC020	300	819148	3 (1549619312)	bwa-mem	lofreq	bwa-mem/lofreq	15784		15537	98.4351	1373	0	8.6987	247	1.5649	6.5922	5.5871	1.0051	0.9188	0.9844	0.9505	0.0156		15532	98.4034	1355	0	8.5846	252	1.5966	6.5393	5.5139	1.0255	0.9198	0.984	0.9508	0.016
Escherichia coli	14EC020	300	819148	3 (1549619312)	bwa-mem	mpileup	bwa-mem/mpileup	15784		15531	98.3971	1318	0	8.3502	253	1.6029	6.3928	5.3633	1.0295	0.9218	0.984	0.9519	0.016		15529	98.3844	1318	0	8.3502	255	1.6156	6.401	5.3633	1.0377	0.9218	0.9838	0.9518	0.0162
Escherichia coli	14EC020	300	819148	3 (1549619312)	bwa-mem	platypus	bwa-mem/platypus	15784		15590	98.7709	1363	195	8.6353	194	1.2291	6.3359	5.5464	0.7894	0.9196	0.9877	0.9524	0.0123		15574	98.6695	1293	136	8.1918	210	1.3305	6.1161	5.2616	0.8545	0.9233	0.9867	0.9539	0.0133
Escherichia coli	14EC020	300	819148	3 (1549619312)	bwa-mem	snver	bwa-mem/snver	15784		15593	98.7899	1385	0	8.7747	191	1.2101	6.4132	5.6359	0.7772	0.9184	0.9879	0.9519	0.0121		15587	98.7519	1389	0	8.8001	197	1.2481	6.4539	5.6522	0.8016	0.9182	0.9875	0.9516	0.0125
Escherichia coli	14EC020	300	819148	3 (1549619312)	bwa-mem	strelka	bwa-mem/strelka	15784		15500	98.2007	1518	0	9.6173	284	1.7993	7.3328	6.1772	1.1557	0.9108	0.982	0.9451	0.018		15484	98.0993	1493	0	9.4589	300	1.9007	7.2962	6.0754	1.2208	0.9121	0.981	0.9453	0.019
Escherichia coli	14EC020	300	819148	3 (1549619312)	bwa-mem	snvsniffer	bwa-mem/snvsniffer	15784		14691	93.0753	1388	702	8.7937	1093	6.9247	10.0959	5.6481	4.4477	0.9137	0.9308	0.9222	0.0692		14707	93.1766	1468	759	9.3006	1077	6.8234	10.3563	5.9737	4.3826	0.9092	0.9318	0.9204	0.0682
Escherichia coli	14EC020	300	819148	3 (1549619312)	bwa-mem	varscan	bwa-mem/varscan	15784		15436	97.7952	1342	17	8.5023	348	2.2048	6.8771	5.461	1.4161	0.92	0.978	0.9481	0.022		15437	97.8016	1276	14	8.0841	347	2.1984	6.6044	5.1924	1.412	0.9237	0.978	0.9501	0.022
Escherichia coli	14EC020	300	819148	3 (1549619312)	minimap2	16GT	minimap2/16GT	15784		15753	99.8036	1166	81	7.3872	31	0.1964	4.8709	4.7448	0.1261	0.9311	0.998	0.9634	0.002		15755	99.8163	1106	82	7.0071	29	0.1837	4.6186	4.5006	0.118	0.9344	0.9982	0.9652	0.0018
Escherichia coli	14EC020	300	819148	3 (1549619312)	minimap2	freebayes	minimap2/freebayes	15784		15759	99.8416	1200	0	7.6026	25	0.1584	4.9849	4.8831	0.1017	0.9292	0.9984	0.9626	0.0016		15761	99.8543	1250	0	7.9194	23	0.1457	5.1802	5.0866	0.0936	0.9265	0.9985	0.9612	0.0015
Escherichia coli	14EC020	300	819148	3 (1549619312)	minimap2	gatk	minimap2/gatk	15784		15604	98.8596	1444	702	9.1485	180	1.1404	6.6085	5.876	0.7325	0.9153	0.9886	0.9505	0.0114		15588	98.7582	1331	669	8.4326	196	1.2418	6.2138	5.4162	0.7976	0.9213	0.9876	0.9533	0.0124
Escherichia coli	14EC020	300	819148	3 (1549619312)	minimap2	lofreq	minimap2/lofreq	15784		15599	98.8279	783	0	4.9607	185	1.1721	3.9391	3.1862	0.7528	0.9522	0.9883	0.9699	0.0117		15586	98.7456	782	0	4.9544	198	1.2544	3.9879	3.1822	0.8057	0.9522	0.9875	0.9695	0.0125
Escherichia coli	14EC020	300	819148	3 (1549619312)	minimap2	mpileup	minimap2/mpileup	15784		15590	98.7709	705	0	4.4665	194	1.2291	3.6583	2.8688	0.7894	0.9567	0.9877	0.972	0.0123		15577	98.6885	731	0	4.6313	207	1.3115	3.817	2.9746	0.8423	0.9552	0.9869	0.9708	0.0131
Escherichia coli	14EC020	300	819148	3 (1549619312)	minimap2	platypus	minimap2/platypus	15784		15600	98.8343	761	101	4.8213	184	1.1657	3.8455	3.0967	0.7487	0.9535	0.9883	0.9706	0.0117		15591	98.7772	731	87	4.6313	193	1.2228	3.76	2.9746	0.7854	0.9552	0.9878	0.9712	0.0122
Escherichia coli	14EC020	300	819148	3 (1549619312)	minimap2	snver	minimap2/snver	15784		15584	98.7329	694	0	4.3969	200	1.2671	3.6379	2.8241	0.8139	0.9574	0.9873	0.9721	0.0127		15552	98.5302	691	0	4.3779	232	1.4698	3.7559	2.8119	0.9441	0.9575	0.9853	0.9712	0.0147
Escherichia coli	14EC020	300	819148	3 (1549619312)	minimap2	strelka	minimap2/strelka	15784		15541	98.4605	584	3	3.6999	243	1.5395	3.3653	2.3765	0.9888	0.9638	0.9846	0.9741	0.0154		15505	98.2324	590	0	3.738	279	1.7676	3.5362	2.4009	1.1353	0.9633	0.9823	0.9727	0.0177
Escherichia coli	14EC020	300	819148	3 (1549619312)	minimap2	snvsniffer	minimap2/snvsniffer	15784		14690	93.0689	1356	690	8.591	1094	6.9311	9.9697	5.5179	4.4518	0.9155	0.9307	0.923	0.0693		14708	93.183	1433	763	9.0788	1076	6.817	10.2098	5.8313	4.3785	0.9112	0.9318	0.9214	0.0682
Escherichia coli	14EC020	300	819148	3 (1549619312)	minimap2	varscan	minimap2/varscan	15784		15408	97.6178	778	18	4.929	376	2.3822	4.6959	3.1659	1.53	0.9519	0.9762	0.9639	0.0238		15403	97.5862	759	18	4.8087	381	2.4138	4.639	3.0886	1.5504	0.953	0.9759	0.9643	0.0241
Escherichia coli	14EC020	300	819148	3 (1549619312)	novoalign	16GT	novoalign/16GT	15784		15745	99.7529	971	62	6.1518	39	0.2471	4.11	3.9513	0.1587	0.9419	0.9975	0.9689	0.0025		15744	99.7466	981	62	6.2152	40	0.2534	4.1547	3.992	0.1628	0.9413	0.9975	0.9686	0.0025
Escherichia coli	14EC020	300	819148	3 (1549619312)	novoalign	freebayes	novoalign/freebayes	15784		15754	99.8099	1388	0	8.7937	30	0.1901	5.7702	5.6481	0.1221	0.919	0.9981	0.9569	0.0019		15753	99.8036	1383	0	8.762	31	0.1964	5.7539	5.6278	0.1261	0.9193	0.998	0.957	0.002
Escherichia coli	14EC020	300	819148	3 (1549619312)	novoalign	gatk	novoalign/gatk	15784		15579	98.7012	1690	865	10.707	205	1.2988	7.7113	6.8771	0.8342	0.9021	0.987	0.9426	0.013		15585	98.7392	1609	846	10.1939	199	1.2608	7.3572	6.5475	0.8098	0.9064	0.9874	0.9452	0.0126
Escherichia coli	14EC020	300	819148	3 (1549619312)	novoalign	lofreq	novoalign/lofreq	15784		15611	98.904	881	0	5.5816	173	1.096	4.289	3.585	0.704	0.9466	0.989	0.9673	0.011		15604	98.8596	927	0	5.873	180	1.1404	4.5047	3.7722	0.7325	0.9439	0.9886	0.9657	0.0114
Escherichia coli	14EC020	300	819148	3 (1549619312)	novoalign	mpileup	novoalign/mpileup	15784		15615	98.9293	883	0	5.5943	169	1.0707	4.2809	3.5932	0.6877	0.9465	0.9893	0.9674	0.0107		15606	98.8723	909	0	5.759	178	1.1277	4.4233	3.699	0.7243	0.945	0.9887	0.9664	0.0113
Escherichia coli	14EC020	300	819148	3 (1549619312)	novoalign	platypus	novoalign/platypus	15784		15627	99.0053	1154	225	7.3112	157	0.9947	5.3348	4.6959	0.6389	0.9312	0.9901	0.9597	0.0099		15633	99.0433	1102	165	6.9818	151	0.9567	5.0988	4.4843	0.6145	0.9341	0.9904	0.9614	0.0096
Escherichia coli	14EC020	300	819148	3 (1549619312)	novoalign	snver	novoalign/snver	15784		15600	98.8343	941	0	5.9617	184	1.1657	4.5779	3.8292	0.7487	0.9431	0.9883	0.9652	0.0117		15583	98.7266	940	0	5.9554	201	1.2734	4.643	3.8251	0.8179	0.9431	0.9873	0.9647	0.0127
Escherichia coli	14EC020	300	819148	3 (1549619312)	novoalign	strelka	novoalign/strelka	15784		15592	98.7836	895	9	5.6703	192	1.2164	4.4233	3.642	0.7813	0.9457	0.9878	0.9663	0.0122		15569	98.6379	930	2	5.892	215	1.3621	4.6593	3.7844	0.8749	0.9436	0.9864	0.9645	0.0136
Escherichia coli	14EC020	300	819148	3 (1549619312)	novoalign	snvsniffer	novoalign/snvsniffer	15784		14652	92.8282	1078	510	6.8297	1132	7.1718	8.9931	4.3867	4.6064	0.9315	0.9283	0.9299	0.0717		14659	92.8725	1190	582	7.5393	1125	7.1275	9.4204	4.8424	4.5779	0.9249	0.9287	0.9268	0.0713
Escherichia coli	14EC020	300	819148	3 (1549619312)	novoalign	varscan	novoalign/varscan	15784		15443	97.8396	988	20	6.2595	341	2.1604	5.4081	4.0204	1.3876	0.9399	0.9784	0.9588	0.0216		15450	97.8839	954	38	6.0441	334	2.1161	5.2412	3.8821	1.3591	0.9418	0.9788	0.9599	0.0212
Escherichia coli	14EC020	300	819148	3 (1549619312)	snippy	snippy	snippy/snippy	15784		15741	99.7276	680	0	4.3082	43	0.2724	2.9421	2.7671	0.175	0.9586	0.9973	0.9776	0.0027		15736	99.6959	669	0	4.2385	48	0.3041	2.9177	2.7223	0.1953	0.9592	0.997	0.9777	0.003
Escherichia coli	14EC020	300	819148	3 (1549619312)	stampy	16GT	stampy/16GT	15784		15646	99.1257	7050	1794	44.6655	138	0.8743	29.2499	28.6884	0.5616	0.6894	0.9913	0.8132	0.0087		15688	99.3918	11664	1739	73.8976	96	0.6082	47.8546	47.464	0.3907	0.5736	0.9939	0.7274	0.0061
Escherichia coli	14EC020	300	819148	3 (1549619312)	stampy	freebayes	stampy/freebayes	15784		15747	99.7656	23441	0	148.511	37	0.2344	95.5383	95.3878	0.1506	0.4018	0.9977	0.5729	0.0023		15750	99.7846	23793	0	150.741	34	0.2154	96.9585	96.8202	0.1384	0.3983	0.9978	0.5693	0.0022
Escherichia coli	14EC020	300	819148	3 (1549619312)	stampy	gatk	stampy/gatk	15784		15576	98.6822	2029	1061	12.8548	208	1.3178	9.103	8.2566	0.8464	0.8847	0.9868	0.933	0.0132		15595	98.8026	1920	881	12.1642	189	1.1974	8.5821	7.813	0.7691	0.8904	0.988	0.9367	0.012
Escherichia coli	14EC020	300	819148	3 (1549619312)	stampy	lofreq	stampy/lofreq	15784		15485	98.1057	5868	0	37.1769	299	1.8943	25.0952	23.8785	1.2167	0.7252	0.9811	0.834	0.0189		15561	98.5872	8465	0	53.6303	223	1.4128	35.3538	34.4464	0.9074	0.6477	0.9859	0.7818	0.0141
Escherichia coli	14EC020	300	819148	3 (1549619312)	stampy	mpileup	stampy/mpileup	15784		15556	98.5555	7861	0	49.8036	228	1.4445	32.9163	31.9885	0.9278	0.6643	0.9856	0.7937	0.0144		15571	98.6505	9176	0	58.1348	213	1.3495	38.2064	37.3396	0.8668	0.6292	0.9865	0.7683	0.0135
Escherichia coli	14EC020	300	819148	3 (1549619312)	stampy	platypus	stampy/platypus	15784		15471	98.017	2700	224	17.1059	313	1.983	12.2607	10.987	1.2737	0.8514	0.9802	0.9113	0.0198		15613	98.9166	5854	368	37.0882	171	1.0834	24.5174	23.8215	0.6958	0.7273	0.9892	0.8383	0.0108
Escherichia coli	14EC020	300	819148	3 (1549619312)	stampy	snver	stampy/snver	15784		15504	98.2261	7245	0	45.9009	280	1.7739	30.6213	29.4819	1.1394	0.6815	0.9823	0.8047	0.0177		15547	98.4985	9398	0	59.5413	237	1.5015	39.2074	38.243	0.9644	0.6233	0.985	0.7635	0.015
Escherichia coli	14EC020	300	819148	3 (1549619312)	stampy	strelka	stampy/strelka	15784		15435	97.7889	2080	23	13.1779	349	2.2111	9.8843	8.4641	1.4202	0.8812	0.9779	0.927	0.0221		15462	97.96	2632	1	16.6751	322	2.04	12.0206	10.7103	1.3103	0.8545	0.9796	0.9128	0.0204
Escherichia coli	14EC020	300	819148	3 (1549619312)	stampy	snvsniffer	stampy/snvsniffer	15784		14728	93.3097	3267	1822	20.6982	1056	6.6903	17.5915	13.2943	4.2972	0.8184	0.9331	0.872	0.0669		14757	93.4934	3729	2184	23.6252	1027	6.5066	19.3535	15.1743	4.1791	0.7983	0.9349	0.8612	0.0651
Escherichia coli	14EC020	300	819148	3 (1549619312)	stampy	varscan	stampy/varscan	15784		15384	97.4658	8453	1680	53.5542	400	2.5342	36.0253	34.3975	1.6277	0.6454	0.9747	0.7766	0.0253		15419	97.6875	10215	1567	64.7174	365	2.3125	43.0529	41.5676	1.4853	0.6015	0.9769	0.7446	0.0231
Escherichia coli	2012C-4227	150	1734284	1 (1549621447)	bwa-mem	16GT	bwa-mem/16GT	15992		15970	99.8624	923	58	5.7716	22	0.1376	3.6326	3.5481	0.0846	0.9454	0.9986	0.9713	0.0014		15969	99.8562	855	56	5.3464	23	0.1438	3.3751	3.2867	0.0884	0.9492	0.9986	0.9733	0.0014
Escherichia coli	2012C-4227	150	1734284	1 (1549621447)	bwa-mem	freebayes	bwa-mem/freebayes	15992		15972	99.8749	1234	0	7.7164	20	0.1251	4.8204	4.7436	0.0769	0.9283	0.9987	0.9622	0.0013		15975	99.8937	1201	0	7.51	17	0.1063	4.682	4.6167	0.0653	0.9301	0.9989	0.9633	0.0011
Escherichia coli	2012C-4227	150	1734284	1 (1549621447)	bwa-mem	gatk	bwa-mem/gatk	15992		15822	98.937	1683	1089	10.524	170	1.063	7.123	6.4695	0.6535	0.9039	0.9894	0.9447	0.0106		15800	98.7994	1452	1005	9.0795	192	1.2006	6.3196	5.5816	0.7381	0.9158	0.988	0.9505	0.012
Escherichia coli	2012C-4227	150	1734284	1 (1549621447)	bwa-mem	lofreq	bwa-mem/lofreq	15992		15966	99.8374	800	0	5.0025	26	0.1626	3.1752	3.0752	0.0999	0.9523	0.9984	0.9748	0.0016		15970	99.8624	748	0	4.6773	22	0.1376	2.9599	2.8753	0.0846	0.9553	0.9986	0.9765	0.0014
Escherichia coli	2012C-4227	150	1734284	1 (1549621447)	bwa-mem	mpileup	bwa-mem/mpileup	15992		15953	99.7561	752	0	4.7024	39	0.2439	3.0406	2.8907	0.1499	0.955	0.9976	0.9758	0.0024		15952	99.7499	683	0	4.2709	40	0.2501	2.7792	2.6255	0.1538	0.9589	0.9975	0.9778	0.0025
Escherichia coli	2012C-4227	150	1734284	1 (1549621447)	bwa-mem	platypus	bwa-mem/platypus	15992		15809	98.8557	617	114	3.8582	183	1.1443	3.0752	2.3718	0.7035	0.9624	0.9886	0.9753	0.0114		15818	98.912	522	92	3.2641	174	1.088	2.6755	2.0066	0.6689	0.9681	0.9891	0.9785	0.0109
Escherichia coli	2012C-4227	150	1734284	1 (1549621447)	bwa-mem	snver	bwa-mem/snver	15992		15972	99.8749	733	0	4.5835	20	0.1251	2.8946	2.8177	0.0769	0.9561	0.9987	0.9769	0.0013		15972	99.8749	682	0	4.2646	20	0.1251	2.6985	2.6216	0.0769	0.959	0.9987	0.9784	0.0013
Escherichia coli	2012C-4227	150	1734284	1 (1549621447)	bwa-mem	strelka	bwa-mem/strelka	15992		15927	99.5935	725	1	4.5335	65	0.4065	3.0368	2.7869	0.2499	0.9565	0.9959	0.9758	0.0041		15932	99.6248	653	0	4.0833	60	0.3752	2.7408	2.5102	0.2306	0.9606	0.9962	0.9781	0.0038
Escherichia coli	2012C-4227	150	1734284	1 (1549621447)	bwa-mem	snvsniffer	bwa-mem/snvsniffer	15992		15316	95.7729	1469	877	9.1858	676	4.2271	8.2455	5.6469	2.5986	0.9125	0.9577	0.9346	0.0423		15318	95.7854	1534	875	9.5923	674	4.2146	8.4877	5.8968	2.5909	0.909	0.9579	0.9328	0.0421
Escherichia coli	2012C-4227	150	1734284	1 (1549621447)	bwa-mem	varscan	bwa-mem/varscan	15992		15912	99.4997	646	24	4.0395	80	0.5003	2.7908	2.4833	0.3075	0.961	0.995	0.9777	0.005		15903	99.4435	628	30	3.927	89	0.5565	2.7562	2.4141	0.3421	0.962	0.9944	0.9779	0.0056
Escherichia coli	2012C-4227	150	1734284	1 (1549621447)	minimap2	16GT	minimap2/16GT	15992		15952	99.7499	731	52	4.571	40	0.2501	2.9638	2.81	0.1538	0.9562	0.9975	0.9764	0.0025		15949	99.7311	676	46	4.2271	43	0.2689	2.7639	2.5986	0.1653	0.9593	0.9973	0.9779	0.0027
Escherichia coli	2012C-4227	150	1734284	1 (1549621447)	minimap2	freebayes	minimap2/freebayes	15992		15970	99.8624	836	0	5.2276	22	0.1376	3.2982	3.2136	0.0846	0.9503	0.9986	0.9739	0.0014		15972	99.8749	776	0	4.8524	20	0.1251	3.0599	2.983	0.0769	0.9537	0.9987	0.9757	0.0013
Escherichia coli	2012C-4227	150	1734284	1 (1549621447)	minimap2	gatk	minimap2/gatk	15992		15813	98.8807	1209	753	7.56	179	1.1193	5.3355	4.6475	0.6881	0.929	0.9888	0.958	0.0112		15786	98.7119	1110	698	6.941	206	1.2881	5.0588	4.2669	0.7919	0.9343	0.9871	0.96	0.0129
Escherichia coli	2012C-4227	150	1734284	1 (1549621447)	minimap2	lofreq	minimap2/lofreq	15992		15932	99.6248	609	0	3.8082	60	0.3752	2.5717	2.341	0.2306	0.9632	0.9962	0.9794	0.0038		15937	99.6561	600	0	3.7519	55	0.3439	2.5179	2.3064	0.2114	0.9637	0.9966	0.9799	0.0034
Escherichia coli	2012C-4227	150	1734284	1 (1549621447)	minimap2	mpileup	minimap2/mpileup	15992		15922	99.5623	527	0	3.2954	70	0.4377	2.2949	2.0258	0.2691	0.968	0.9956	0.9816	0.0044		15928	99.5998	524	0	3.2766	64	0.4002	2.2603	2.0143	0.246	0.9681	0.996	0.9819	0.004
Escherichia coli	2012C-4227	150	1734284	1 (1549621447)	minimap2	platypus	minimap2/platypus	15992		15715	98.2679	442	75	2.7639	277	1.7321	2.7639	1.6991	1.0648	0.9726	0.9827	0.9776	0.0173		15694	98.1366	393	73	2.4575	298	1.8634	2.6562	1.5107	1.1455	0.9756	0.9814	0.9785	0.0186
Escherichia coli	2012C-4227	150	1734284	1 (1549621447)	minimap2	snver	minimap2/snver	15992		15911	99.4935	532	0	3.3267	81	0.5065	2.3564	2.045	0.3114	0.9676	0.9949	0.9811	0.0051		15903	99.4435	482	0	3.014	89	0.5565	2.195	1.8528	0.3421	0.9706	0.9944	0.9824	0.0056
Escherichia coli	2012C-4227	150	1734284	1 (1549621447)	minimap2	strelka	minimap2/strelka	15992		15878	99.2871	499	7	3.1203	114	0.7129	2.3564	1.9182	0.4382	0.9695	0.9929	0.9811	0.0071		15885	99.3309	458	0	2.8639	107	0.6691	2.1719	1.7606	0.4113	0.972	0.9933	0.9825	0.0067
Escherichia coli	2012C-4227	150	1734284	1 (1549621447)	minimap2	snvsniffer	minimap2/snvsniffer	15992		15281	95.554	1349	784	8.4355	711	4.446	7.9187	5.1856	2.7331	0.9189	0.9555	0.9368	0.0445		15291	95.6166	1370	750	8.5668	701	4.3834	7.961	5.2663	2.6947	0.9178	0.9562	0.9366	0.0438
Escherichia coli	2012C-4227	150	1734284	1 (1549621447)	minimap2	varscan	minimap2/varscan	15992		15859	99.1683	513	21	3.2079	133	0.8317	2.4833	1.972	0.5113	0.9687	0.9917	0.9801	0.0083		15852	99.1246	527	24	3.2954	140	0.8754	2.564	2.0258	0.5382	0.9678	0.9912	0.9794	0.0088
Escherichia coli	2012C-4227	150	1734284	1 (1549621447)	novoalign	16GT	novoalign/16GT	15992		15952	99.7499	534	41	3.3392	40	0.2501	2.2065	2.0527	0.1538	0.9676	0.9975	0.9823	0.0025		15949	99.7311	521	38	3.2579	43	0.2689	2.168	2.0027	0.1653	0.9684	0.9973	0.9826	0.0027
Escherichia coli	2012C-4227	150	1734284	1 (1549621447)	novoalign	freebayes	novoalign/freebayes	15992		15968	99.8499	880	0	5.5028	24	0.1501	3.475	3.3828	0.0923	0.9478	0.9985	0.9725	0.0015		15967	99.8437	859	0	5.3714	25	0.1563	3.3981	3.302	0.0961	0.9489	0.9984	0.973	0.0016
Escherichia coli	2012C-4227	150	1734284	1 (1549621447)	novoalign	gatk	novoalign/gatk	15992		15815	98.8932	1578	1097	9.8674	177	1.1068	6.7463	6.0659	0.6804	0.9093	0.9889	0.9474	0.0111		15796	98.7744	1505	1021	9.411	196	1.2256	6.5387	5.7853	0.7534	0.913	0.9877	0.9489	0.0123
Escherichia coli	2012C-4227	150	1734284	1 (1549621447)	novoalign	lofreq	novoalign/lofreq	15992		15944	99.6998	529	0	3.3079	48	0.3002	2.218	2.0335	0.1845	0.9679	0.997	0.9822	0.003		15942	99.6873	516	0	3.2266	50	0.3127	2.1757	1.9835	0.1922	0.9686	0.9969	0.9825	0.0031
Escherichia coli	2012C-4227	150	1734284	1 (1549621447)	novoalign	mpileup	novoalign/mpileup	15992		15947	99.7186	516	0	3.2266	45	0.2814	2.1565	1.9835	0.173	0.9687	0.9972	0.9827	0.0028		15935	99.6436	520	0	3.2516	57	0.3564	2.218	1.9989	0.2191	0.9684	0.9964	0.9822	0.0036
Escherichia coli	2012C-4227	150	1734284	1 (1549621447)	novoalign	platypus	novoalign/platypus	15992		15814	98.8869	658	133	4.1146	178	1.1131	3.2136	2.5294	0.6842	0.9601	0.9889	0.9743	0.0111		15830	98.987	599	120	3.7456	162	1.013	2.9253	2.3026	0.6227	0.9635	0.9899	0.9765	0.0101
Escherichia coli	2012C-4227	150	1734284	1 (1549621447)	novoalign	snver	novoalign/snver	15992		15946	99.7124	544	0	3.4017	46	0.2876	2.268	2.0912	0.1768	0.967	0.9971	0.9818	0.0029		15932	99.6248	537	0	3.3579	60	0.3752	2.2949	2.0643	0.2306	0.9674	0.9962	0.9816	0.0038
Escherichia coli	2012C-4227	150	1734284	1 (1549621447)	novoalign	strelka	novoalign/strelka	15992		15954	99.7624	573	10	3.583	38	0.2376	2.3487	2.2026	0.1461	0.9653	0.9976	0.9812	0.0024		15946	99.7124	555	1	3.4705	46	0.2876	2.3103	2.1334	0.1768	0.9664	0.9971	0.9815	0.0029
Escherichia coli	2012C-4227	150	1734284	1 (1549621447)	novoalign	snvsniffer	novoalign/snvsniffer	15992		15303	95.6916	920	553	5.7529	689	4.3084	6.1851	3.5365	2.6485	0.9433	0.9569	0.9501	0.0431		15302	95.6853	960	559	6.003	690	4.3147	6.3427	3.6903	2.6524	0.941	0.9569	0.9489	0.0431
Escherichia coli	2012C-4227	150	1734284	1 (1549621447)	novoalign	varscan	novoalign/varscan	15992		15878	99.2871	504	20	3.1516	114	0.7129	2.3756	1.9374	0.4382	0.9692	0.9929	0.9809	0.0071		15869	99.2309	502	28	3.1391	123	0.7691	2.4025	1.9297	0.4728	0.9693	0.9923	0.9807	0.0077
Escherichia coli	2012C-4227	150	1734284	1 (1549621447)	snippy	snippy	snippy/snippy	15992		15969	99.8562	395	0	2.47	23	0.1438	1.6068	1.5184	0.0884	0.9759	0.9986	0.9871	0.0014		15963	99.8187	411	0	2.57	29	0.1813	1.6914	1.5799	0.1115	0.9749	0.9982	0.9864	0.0018
Escherichia coli	2012C-4227	150	1734284	1 (1549621447)	stampy	16GT	stampy/16GT	15992		15908	99.4747	2409	627	15.0638	84	0.5253	9.5832	9.2603	0.3229	0.8685	0.9947	0.9273	0.0053		15932	99.6248	4394	658	27.4762	60	0.3752	17.1214	16.8907	0.2306	0.7838	0.9962	0.8773	0.0038
Escherichia coli	2012C-4227	150	1734284	1 (1549621447)	stampy	freebayes	stampy/freebayes	15992		15973	99.8812	9672	0	60.4802	19	0.1188	37.2527	37.1796	0.073	0.6229	0.9988	0.7673	0.0012		15979	99.9187	10479	0	65.5265	13	0.0813	40.3317	40.2818	0.05	0.6039	0.9992	0.7528	0.0008
Escherichia coli	2012C-4227	150	1734284	1 (1549621447)	stampy	gatk	stampy/gatk	15992		15817	98.9057	1663	1049	10.3989	175	1.0943	7.0654	6.3926	0.6727	0.9049	0.9891	0.9451	0.0109		15798	98.7869	1564	934	9.7799	194	1.2131	6.7578	6.0121	0.7457	0.9099	0.9879	0.9473	0.0121
Escherichia coli	2012C-4227	150	1734284	1 (1549621447)	stampy	lofreq	stampy/lofreq	15992		15912	99.4997	2265	0	14.1633	80	0.5003	9.0143	8.7068	0.3075	0.8754	0.995	0.9314	0.005		15951	99.7436	3472	0	21.7109	41	0.2564	13.5041	13.3465	0.1576	0.8212	0.9974	0.9008	0.0026
Escherichia coli	2012C-4227	150	1734284	1 (1549621447)	stampy	mpileup	stampy/mpileup	15992		15937	99.6561	2812	0	17.5838	55	0.3439	11.0209	10.8095	0.2114	0.85	0.9966	0.9175	0.0034		15943	99.6936	3504	0	21.911	49	0.3064	13.6579	13.4695	0.1884	0.8198	0.9969	0.8997	0.0031
Escherichia coli	2012C-4227	150	1734284	1 (1549621447)	stampy	platypus	stampy/platypus	15992		15717	98.2804	1088	238	6.8034	275	1.7196	5.2394	4.1823	1.0571	0.9353	0.9828	0.9585	0.0172		15809	98.8557	1987	237	12.425	183	1.1443	8.3416	7.6381	0.7035	0.8883	0.9886	0.9358	0.0114
Escherichia coli	2012C-4227	150	1734284	1 (1549621447)	stampy	snver	stampy/snver	15992		15911	99.4935	2541	0	15.8892	81	0.5065	10.0791	9.7677	0.3114	0.8623	0.9949	0.9239	0.0051		15940	99.6748	3626	0	22.6738	52	0.3252	14.1384	13.9385	0.1999	0.8147	0.9967	0.8966	0.0033
Escherichia coli	2012C-4227	150	1734284	1 (1549621447)	stampy	strelka	stampy/strelka	15992		15892	99.3747	823	20	5.1463	100	0.6253	3.5481	3.1637	0.3844	0.9508	0.9937	0.9718	0.0063		15913	99.506	1037	1	6.4845	79	0.494	4.29	3.9863	0.3037	0.9388	0.9951	0.9661	0.0049
Escherichia coli	2012C-4227	150	1734284	1 (1549621447)	stampy	snvsniffer	stampy/snvsniffer	15992		15254	95.3852	2820	1738	17.6338	738	4.6148	13.6771	10.8402	2.8369	0.844	0.9539	0.8956	0.0461		15332	95.8729	3294	2057	20.5978	660	4.1271	15.1994	12.6623	2.5371	0.8232	0.9587	0.8858	0.0413
Escherichia coli	2012C-4227	150	1734284	1 (1549621447)	stampy	varscan	stampy/varscan	15992		15870	99.2371	3384	797	21.1606	122	0.7629	13.4772	13.0083	0.469	0.8242	0.9924	0.9005	0.0076		15876	99.2746	4124	816	25.7879	116	0.7254	16.2988	15.8528	0.4459	0.7938	0.9927	0.8822	0.0073
Escherichia coli	2012C-4227	150	1734284	2 (1549622820)	bwa-mem	16GT	bwa-mem/16GT	15992		15968	99.8499	903	47	5.6466	24	0.1501	3.5634	3.4712	0.0923	0.9465	0.9985	0.9718	0.0015		15970	99.8624	881	59	5.509	22	0.1376	3.4712	3.3866	0.0846	0.9477	0.9986	0.9725	0.0014
Escherichia coli	2012C-4227	150	1734284	2 (1549622820)	bwa-mem	freebayes	bwa-mem/freebayes	15992		15971	99.8687	1214	0	7.5913	21	0.1313	4.7474	4.6667	0.0807	0.9294	0.9987	0.9628	0.0013		15976	99.8999	1207	0	7.5475	16	0.1001	4.7013	4.6398	0.0615	0.9298	0.999	0.9632	0.001
Escherichia coli	2012C-4227	150	1734284	2 (1549622820)	bwa-mem	gatk	bwa-mem/gatk	15992		15832	98.9995	1716	1055	10.7304	160	1.0005	7.2114	6.5964	0.615	0.9022	0.99	0.9441	0.01		15797	98.7806	1491	1016	9.3234	195	1.2194	6.4811	5.7315	0.7496	0.9138	0.9878	0.9494	0.0122
Escherichia coli	2012C-4227	150	1734284	2 (1549622820)	bwa-mem	lofreq	bwa-mem/lofreq	15992		15971	99.8687	787	0	4.9212	21	0.1313	3.106	3.0253	0.0807	0.953	0.9987	0.9753	0.0013		15967	99.8437	759	0	4.7461	25	0.1563	3.0137	2.9176	0.0961	0.9546	0.9984	0.976	0.0016
Escherichia coli	2012C-4227	150	1734284	2 (1549622820)	bwa-mem	mpileup	bwa-mem/mpileup	15992		15951	99.7436	697	0	4.3584	41	0.2564	2.8369	2.6793	0.1576	0.9581	0.9974	0.9774	0.0026		15951	99.7436	695	0	4.3459	41	0.2564	2.8292	2.6716	0.1576	0.9582	0.9974	0.9774	0.0026
Escherichia coli	2012C-4227	150	1734284	2 (1549622820)	bwa-mem	platypus	bwa-mem/platypus	15992		15814	98.8869	643	115	4.0208	178	1.1131	3.156	2.4717	0.6842	0.9609	0.9889	0.9747	0.0111		15835	99.0183	546	90	3.4142	157	0.9817	2.7024	2.0988	0.6035	0.9667	0.9902	0.9783	0.0098
Escherichia coli	2012C-4227	150	1734284	2 (1549622820)	bwa-mem	snver	bwa-mem/snver	15992		15971	99.8687	682	0	4.2646	21	0.1313	2.7024	2.6216	0.0807	0.959	0.9987	0.9784	0.0013		15970	99.8624	694	0	4.3397	22	0.1376	2.7523	2.6678	0.0846	0.9584	0.9986	0.9781	0.0014
Escherichia coli	2012C-4227	150	1734284	2 (1549622820)	bwa-mem	strelka	bwa-mem/strelka	15992		15934	99.6373	696	8	4.3522	58	0.3627	2.8984	2.6755	0.223	0.9581	0.9964	0.9769	0.0036		15921	99.556	683	0	4.2709	71	0.444	2.8984	2.6255	0.2729	0.9589	0.9956	0.9769	0.0044
Escherichia coli	2012C-4227	150	1734284	2 (1549622820)	bwa-mem	snvsniffer	bwa-mem/snvsniffer	15992		15314	95.7604	1453	872	9.0858	678	4.2396	8.1917	5.5854	2.6063	0.9133	0.9576	0.9349	0.0424		15315	95.7666	1460	830	9.1296	677	4.2334	8.2147	5.6123	2.6024	0.913	0.9577	0.9348	0.0423
Escherichia coli	2012C-4227	150	1734284	2 (1549622820)	bwa-mem	varscan	bwa-mem/varscan	15992		15903	99.4435	635	27	3.9707	89	0.5565	2.7831	2.441	0.3421	0.9616	0.9944	0.9777	0.0056		15907	99.4685	611	26	3.8207	85	0.5315	2.6755	2.3487	0.3267	0.963	0.9947	0.9786	0.0053
Escherichia coli	2012C-4227	150	1734284	2 (1549622820)	minimap2	16GT	minimap2/16GT	15992		15952	99.7499	719	51	4.496	40	0.2501	2.9176	2.7639	0.1538	0.9569	0.9975	0.9768	0.0025		15951	99.7436	711	56	4.446	41	0.2564	2.8907	2.7331	0.1576	0.9573	0.9974	0.9769	0.0026
Escherichia coli	2012C-4227	150	1734284	2 (1549622820)	minimap2	freebayes	minimap2/freebayes	15992		15971	99.8687	805	0	5.0338	21	0.1313	3.1752	3.0945	0.0807	0.952	0.9987	0.9748	0.0013		15971	99.8687	806	0	5.04	21	0.1313	3.179	3.0983	0.0807	0.952	0.9987	0.9748	0.0013
Escherichia coli	2012C-4227	150	1734284	2 (1549622820)	minimap2	gatk	minimap2/gatk	15992		15815	98.8932	1167	732	7.2974	177	1.1068	5.1664	4.486	0.6804	0.9313	0.9889	0.9592	0.0111		15781	98.6806	1142	722	7.1411	211	1.3194	5.201	4.3899	0.8111	0.9325	0.9868	0.9589	0.0132
Escherichia coli	2012C-4227	150	1734284	2 (1549622820)	minimap2	lofreq	minimap2/lofreq	15992		15938	99.6623	617	0	3.8582	54	0.3377	2.5794	2.3718	0.2076	0.9627	0.9966	0.9794	0.0034		15934	99.6373	628	0	3.927	58	0.3627	2.637	2.4141	0.223	0.9621	0.9964	0.9789	0.0036
Escherichia coli	2012C-4227	150	1734284	2 (1549622820)	minimap2	mpileup	minimap2/mpileup	15992		15926	99.5873	525	0	3.2829	66	0.4127	2.2718	2.0181	0.2537	0.9681	0.9959	0.9818	0.0041		15926	99.5873	539	0	3.3704	66	0.4127	2.3256	2.0719	0.2537	0.9673	0.9959	0.9814	0.0041
Escherichia coli	2012C-4227	150	1734284	2 (1549622820)	minimap2	platypus	minimap2/platypus	15992		15708	98.2241	426	64	2.6638	284	1.7759	2.7293	1.6376	1.0917	0.9736	0.9822	0.9779	0.0178		15706	98.2116	404	59	2.5263	286	1.7884	2.6524	1.553	1.0994	0.9749	0.9821	0.9785	0.0179
Escherichia coli	2012C-4227	150	1734284	2 (1549622820)	minimap2	snver	minimap2/snver	15992		15908	99.4747	511	0	3.1953	84	0.5253	2.2872	1.9643	0.3229	0.9689	0.9947	0.9816	0.0053		15907	99.4685	504	0	3.1516	85	0.5315	2.2641	1.9374	0.3267	0.9693	0.9947	0.9818	0.0053
Escherichia coli	2012C-4227	150	1734284	2 (1549622820)	minimap2	strelka	minimap2/strelka	15992		15880	99.2996	463	2	2.8952	112	0.7004	2.2103	1.7798	0.4305	0.9717	0.993	0.9822	0.007		15862	99.1871	464	0	2.9015	130	0.8129	2.2834	1.7836	0.4997	0.9716	0.9919	0.9816	0.0081
Escherichia coli	2012C-4227	150	1734284	2 (1549622820)	minimap2	snvsniffer	minimap2/snvsniffer	15992		15287	95.5915	1343	754	8.3979	705	4.4085	7.8726	5.1626	2.7101	0.9192	0.9559	0.9372	0.0441		15277	95.529	1383	749	8.6481	715	4.471	8.0648	5.3163	2.7485	0.917	0.9553	0.9358	0.0447
Escherichia coli	2012C-4227	150	1734284	2 (1549622820)	minimap2	varscan	minimap2/varscan	15992		15858	99.1621	555	22	3.4705	134	0.8379	2.6485	2.1334	0.5151	0.9662	0.9916	0.9787	0.0084		15854	99.1371	558	22	3.4892	138	0.8629	2.6755	2.145	0.5305	0.966	0.9914	0.9785	0.0086
Escherichia coli	2012C-4227	150	1734284	2 (1549622820)	novoalign	16GT	novoalign/16GT	15992		15953	99.7561	529	40	3.3079	39	0.2439	2.1834	2.0335	0.1499	0.9679	0.9976	0.9825	0.0024		15961	99.8062	510	43	3.1891	31	0.1938	2.0796	1.9605	0.1192	0.969	0.9981	0.9833	0.0019
Escherichia coli	2012C-4227	150	1734284	2 (1549622820)	novoalign	freebayes	novoalign/freebayes	15992		15970	99.8624	879	0	5.4965	22	0.1376	3.4635	3.3789	0.0846	0.9478	0.9986	0.9725	0.0014		15967	99.8437	851	0	5.3214	25	0.1563	3.3674	3.2713	0.0961	0.9494	0.9984	0.9733	0.0016
Escherichia coli	2012C-4227	150	1734284	2 (1549622820)	novoalign	gatk	novoalign/gatk	15992		15828	98.9745	1510	1028	9.4422	164	1.0255	6.4349	5.8045	0.6304	0.9129	0.9897	0.9497	0.0103		15791	98.7431	1513	1029	9.461	201	1.2569	6.5887	5.816	0.7727	0.9126	0.9874	0.9485	0.0126
Escherichia coli	2012C-4227	150	1734284	2 (1549622820)	novoalign	lofreq	novoalign/lofreq	15992		15945	99.7061	516	0	3.2266	47	0.2939	2.1642	1.9835	0.1807	0.9687	0.9971	0.9827	0.0029		15948	99.7249	516	0	3.2266	44	0.2751	2.1527	1.9835	0.1691	0.9687	0.9972	0.9827	0.0028
Escherichia coli	2012C-4227	150	1734284	2 (1549622820)	novoalign	mpileup	novoalign/mpileup	15992		15941	99.6811	511	0	3.1953	51	0.3189	2.1604	1.9643	0.196	0.9689	0.9968	0.9827	0.0032		15941	99.6811	528	0	3.3017	51	0.3189	2.2257	2.0297	0.196	0.9679	0.9968	0.9821	0.0032
Escherichia coli	2012C-4227	150	1734284	2 (1549622820)	novoalign	platypus	novoalign/platypus	15992		15816	98.8994	658	134	4.1146	176	1.1006	3.2059	2.5294	0.6766	0.9601	0.989	0.9743	0.011		15819	98.9182	548	111	3.4267	173	1.0818	2.7716	2.1065	0.665	0.9665	0.9892	0.9777	0.0108
Escherichia coli	2012C-4227	150	1734284	2 (1549622820)	novoalign	snver	novoalign/snver	15992		15935	99.6436	545	0	3.408	57	0.3564	2.3141	2.095	0.2191	0.9669	0.9964	0.9814	0.0036		15941	99.6811	533	0	3.3329	51	0.3189	2.2449	2.0489	0.196	0.9676	0.9968	0.982	0.0032
Escherichia coli	2012C-4227	150	1734284	2 (1549622820)	novoalign	strelka	novoalign/strelka	15992		15950	99.7374	549	8	3.433	42	0.2626	2.2718	2.1104	0.1614	0.9667	0.9974	0.9818	0.0026		15937	99.6561	533	2	3.3329	55	0.3439	2.2603	2.0489	0.2114	0.9676	0.9966	0.9819	0.0034
Escherichia coli	2012C-4227	150	1734284	2 (1549622820)	novoalign	snvsniffer	novoalign/snvsniffer	15992		15295	95.6416	947	548	5.9217	697	4.3584	6.3196	3.6403	2.6793	0.9417	0.9564	0.949	0.0436		15301	95.6791	960	566	6.003	691	4.3209	6.3465	3.6903	2.6562	0.941	0.9568	0.9488	0.0432
Escherichia coli	2012C-4227	150	1734284	2 (1549622820)	novoalign	varscan	novoalign/varscan	15992		15872	99.2496	516	19	3.2266	120	0.7504	2.4448	1.9835	0.4613	0.9685	0.9925	0.9804	0.0075		15882	99.3122	517	24	3.2329	110	0.6878	2.4102	1.9874	0.4228	0.9685	0.9931	0.9806	0.0069
Escherichia coli	2012C-4227	150	1734284	2 (1549622820)	snippy	snippy	snippy/snippy	15992		15966	99.8374	391	0	2.445	26	0.1626	1.603	1.503	0.0999	0.9761	0.9984	0.9871	0.0016		15963	99.8187	405	0	2.5325	29	0.1813	1.6683	1.5568	0.1115	0.9753	0.9982	0.9866	0.0018
Escherichia coli	2012C-4227	150	1734284	2 (1549622820)	stampy	16GT	stampy/16GT	15992		15899	99.4185	2446	636	15.2951	93	0.5815	9.76	9.4025	0.3575	0.8667	0.9942	0.9261	0.0058		15932	99.6248	4429	637	27.6951	60	0.3752	17.2559	17.0253	0.2306	0.7825	0.9962	0.8765	0.0038
Escherichia coli	2012C-4227	150	1734284	2 (1549622820)	stampy	freebayes	stampy/freebayes	15992		15975	99.8937	9606	0	60.0675	17	0.1063	36.9913	36.9259	0.0653	0.6245	0.9989	0.7685	0.0011		15976	99.8999	10539	0	65.9017	16	0.1001	40.5739	40.5124	0.0615	0.6025	0.999	0.7517	0.001
Escherichia coli	2012C-4227	150	1734284	2 (1549622820)	stampy	gatk	stampy/gatk	15992		15831	98.9932	1781	1092	11.1368	161	1.0068	7.4651	6.8462	0.6189	0.8989	0.9899	0.9422	0.0101		15806	98.8369	1819	1013	11.3744	186	1.1631	7.7073	6.9923	0.715	0.8968	0.9884	0.9404	0.0116
Escherichia coli	2012C-4227	150	1734284	2 (1549622820)	stampy	lofreq	stampy/lofreq	15992		15915	99.5185	2205	0	13.7881	77	0.4815	8.7721	8.4761	0.296	0.8783	0.9952	0.9331	0.0048		15953	99.7561	3440	0	21.5108	39	0.2439	13.3734	13.2235	0.1499	0.8226	0.9976	0.9017	0.0024
Escherichia coli	2012C-4227	150	1734284	2 (1549622820)	stampy	mpileup	stampy/mpileup	15992		15926	99.5873	2616	0	16.3582	66	0.4127	10.3097	10.056	0.2537	0.8589	0.9959	0.9223	0.0041		15944	99.6998	3412	0	21.3357	48	0.3002	13.3004	13.1159	0.1845	0.8237	0.997	0.9021	0.003
Escherichia coli	2012C-4227	150	1734284	2 (1549622820)	stampy	platypus	stampy/platypus	15992		15721	98.3054	1066	237	6.6658	271	1.6946	5.1395	4.0978	1.0417	0.9365	0.9831	0.9592	0.0169		15800	98.7994	2026	238	12.6688	192	1.2006	8.5261	7.788	0.7381	0.8863	0.988	0.9344	0.012
Escherichia coli	2012C-4227	150	1734284	2 (1549622820)	stampy	snver	stampy/snver	15992		15910	99.4872	2412	0	15.0825	82	0.5128	9.5871	9.2718	0.3152	0.8684	0.9949	0.9274	0.0051		15942	99.6873	3581	0	22.3924	50	0.3127	13.9577	13.7655	0.1922	0.8166	0.9969	0.8978	0.0031
Escherichia coli	2012C-4227	150	1734284	2 (1549622820)	stampy	strelka	stampy/strelka	15992		15892	99.3747	837	20	5.2339	100	0.6253	3.6019	3.2175	0.3844	0.95	0.9937	0.9714	0.0063		15905	99.456	1008	0	6.3032	87	0.544	4.2092	3.8748	0.3344	0.9404	0.9946	0.9667	0.0054
Escherichia coli	2012C-4227	150	1734284	2 (1549622820)	stampy	snvsniffer	stampy/snvsniffer	15992		15259	95.4165	2793	1752	17.465	733	4.5835	13.5541	10.7364	2.8177	0.8453	0.9542	0.8965	0.0458		15325	95.8292	3218	1984	20.1226	667	4.1708	14.9341	12.3701	2.564	0.8265	0.9583	0.8875	0.0417
Escherichia coli	2012C-4227	150	1734284	2 (1549622820)	stampy	varscan	stampy/varscan	15992		15870	99.2371	3242	785	20.2726	122	0.7629	12.9314	12.4624	0.469	0.8304	0.9924	0.9042	0.0076		15888	99.3497	4123	812	25.7816	104	0.6503	16.2488	15.849	0.3998	0.794	0.9935	0.8826	0.0065
Escherichia coli	2012C-4227	150	1734284	3 (1549635108)	bwa-mem	16GT	bwa-mem/16GT	15992		15969	99.8562	904	54	5.6528	23	0.1438	3.5634	3.475	0.0884	0.9464	0.9986	0.9718	0.0014		15968	99.8499	864	61	5.4027	24	0.1501	3.4135	3.3213	0.0923	0.9487	0.9985	0.973	0.0015
Escherichia coli	2012C-4227	150	1734284	3 (1549635108)	bwa-mem	freebayes	bwa-mem/freebayes	15992		15969	99.8562	1249	0	7.8102	23	0.1438	4.8896	4.8012	0.0884	0.9275	0.9986	0.9617	0.0014		15972	99.8749	1178	0	7.3662	20	0.1251	4.6052	4.5283	0.0769	0.9313	0.9987	0.9638	0.0013
Escherichia coli	2012C-4227	150	1734284	3 (1549635108)	bwa-mem	gatk	bwa-mem/gatk	15992		15817	98.9057	1590	1023	9.9425	175	1.0943	6.7847	6.112	0.6727	0.9087	0.9891	0.9472	0.0109		15814	98.8869	1593	1024	9.9612	178	1.1131	6.8078	6.1236	0.6842	0.9085	0.9889	0.947	0.0111
Escherichia coli	2012C-4227	150	1734284	3 (1549635108)	bwa-mem	lofreq	bwa-mem/lofreq	15992		15967	99.8437	792	0	4.9525	25	0.1563	3.1406	3.0445	0.0961	0.9527	0.9984	0.975	0.0016		15972	99.8749	765	0	4.7836	20	0.1251	3.0176	2.9407	0.0769	0.9543	0.9987	0.976	0.0013
Escherichia coli	2012C-4227	150	1734284	3 (1549635108)	bwa-mem	mpileup	bwa-mem/mpileup	15992		15946	99.7124	727	0	4.546	46	0.2876	2.9714	2.7946	0.1768	0.9564	0.9971	0.9763	0.0029		15955	99.7686	709	0	4.4335	37	0.2314	2.8677	2.7254	0.1422	0.9575	0.9977	0.9772	0.0023
Escherichia coli	2012C-4227	150	1734284	3 (1549635108)	bwa-mem	platypus	bwa-mem/platypus	15992		15800	98.7994	630	111	3.9395	192	1.2006	3.1598	2.4217	0.7381	0.9617	0.988	0.9747	0.012		15826	98.962	550	76	3.4392	166	1.038	2.7523	2.1142	0.6381	0.9664	0.9896	0.9779	0.0104
Escherichia coli	2012C-4227	150	1734284	3 (1549635108)	bwa-mem	snver	bwa-mem/snver	15992		15967	99.8437	729	0	4.5585	25	0.1563	2.8984	2.8023	0.0961	0.9563	0.9984	0.9769	0.0016		15973	99.8812	691	0	4.3209	19	0.1188	2.7293	2.6562	0.073	0.9585	0.9988	0.9782	0.0012
Escherichia coli	2012C-4227	150	1734284	3 (1549635108)	bwa-mem	strelka	bwa-mem/strelka	15992		15931	99.6186	733	3	4.5835	61	0.3814	3.0522	2.8177	0.2345	0.956	0.9962	0.9757	0.0038		15935	99.6436	668	0	4.1771	57	0.3564	2.7869	2.5678	0.2191	0.9598	0.9964	0.9778	0.0036
Escherichia coli	2012C-4227	150	1734284	3 (1549635108)	bwa-mem	snvsniffer	bwa-mem/snvsniffer	15992		15321	95.8042	1483	863	9.2734	671	4.1958	8.2801	5.7007	2.5794	0.9117	0.958	0.9343	0.042		15324	95.8229	1474	857	9.2171	668	4.1771	8.2339	5.6661	2.5678	0.9123	0.9582	0.9347	0.0418
Escherichia coli	2012C-4227	150	1734284	3 (1549635108)	bwa-mem	varscan	bwa-mem/varscan	15992		15908	99.4747	651	26	4.0708	84	0.5253	2.8254	2.5025	0.3229	0.9607	0.9947	0.9774	0.0053		15901	99.431	629	30	3.9332	91	0.569	2.7677	2.4179	0.3498	0.9619	0.9943	0.9778	0.0057
Escherichia coli	2012C-4227	150	1734284	3 (1549635108)	minimap2	16GT	minimap2/16GT	15992		15953	99.7561	727	52	4.546	39	0.2439	2.9445	2.7946	0.1499	0.9564	0.9976	0.9766	0.0024		15948	99.7249	705	52	4.4085	44	0.2751	2.8792	2.7101	0.1691	0.9577	0.9972	0.9771	0.0028
Escherichia coli	2012C-4227	150	1734284	3 (1549635108)	minimap2	freebayes	minimap2/freebayes	15992		15967	99.8437	812	0	5.0775	25	0.1563	3.2175	3.1214	0.0961	0.9516	0.9984	0.9744	0.0016		15973	99.8812	822	0	5.1401	19	0.1188	3.2328	3.1598	0.073	0.9511	0.9988	0.9744	0.0012
Escherichia coli	2012C-4227	150	1734284	3 (1549635108)	minimap2	gatk	minimap2/gatk	15992		15805	98.8307	1189	739	7.435	187	1.1693	5.2894	4.5706	0.7188	0.93	0.9883	0.9583	0.0117		15807	98.8432	1117	686	6.9847	185	1.1568	5.0049	4.2938	0.7111	0.934	0.9884	0.9604	0.0116
Escherichia coli	2012C-4227	150	1734284	3 (1549635108)	minimap2	lofreq	minimap2/lofreq	15992		15935	99.6436	646	0	4.0395	57	0.3564	2.7024	2.4833	0.2191	0.961	0.9964	0.9784	0.0036		15936	99.6498	615	0	3.8457	56	0.3502	2.5794	2.3641	0.2153	0.9628	0.9965	0.9794	0.0035
Escherichia coli	2012C-4227	150	1734284	3 (1549635108)	minimap2	mpileup	minimap2/mpileup	15992		15918	99.5373	566	0	3.5393	74	0.4627	2.4602	2.1757	0.2845	0.9657	0.9954	0.9803	0.0046		15930	99.6123	536	0	3.3517	62	0.3877	2.2987	2.0604	0.2383	0.9674	0.9961	0.9815	0.0039
Escherichia coli	2012C-4227	150	1734284	3 (1549635108)	minimap2	platypus	minimap2/platypus	15992		15713	98.2554	415	67	2.595	279	1.7446	2.6678	1.5953	1.0725	0.9743	0.9826	0.9784	0.0174		15714	98.2616	409	60	2.5575	278	1.7384	2.6409	1.5722	1.0686	0.9746	0.9826	0.9786	0.0174
Escherichia coli	2012C-4227	150	1734284	3 (1549635108)	minimap2	snver	minimap2/snver	15992		15905	99.456	544	0	3.4017	87	0.544	2.4256	2.0912	0.3344	0.9669	0.9946	0.9806	0.0054		15904	99.4497	506	0	3.1641	88	0.5503	2.2834	1.9451	0.3383	0.9692	0.9945	0.9817	0.0055
Escherichia coli	2012C-4227	150	1734284	3 (1549635108)	minimap2	strelka	minimap2/strelka	15992		15876	99.2746	485	2	3.0328	116	0.7254	2.3103	1.8644	0.4459	0.9704	0.9927	0.9814	0.0073		15872	99.2496	491	0	3.0703	120	0.7504	2.3487	1.8874	0.4613	0.97	0.9925	0.9811	0.0075
Escherichia coli	2012C-4227	150	1734284	3 (1549635108)	minimap2	snvsniffer	minimap2/snvsniffer	15992		15294	95.6353	1361	769	8.5105	698	4.3647	7.9149	5.2317	2.6831	0.9183	0.9564	0.937	0.0436		15286	95.5853	1364	738	8.5293	706	4.4147	7.9572	5.2433	2.7139	0.9181	0.9559	0.9366	0.0441
Escherichia coli	2012C-4227	150	1734284	3 (1549635108)	minimap2	varscan	minimap2/varscan	15992		15854	99.1371	560	25	3.5018	138	0.8629	2.6831	2.1527	0.5305	0.9659	0.9914	0.9785	0.0086		15854	99.1371	542	25	3.3892	138	0.8629	2.614	2.0835	0.5305	0.9669	0.9914	0.979	0.0086
Escherichia coli	2012C-4227	150	1734284	3 (1549635108)	novoalign	16GT	novoalign/16GT	15992		15959	99.7936	525	42	3.2829	33	0.2064	2.145	2.0181	0.1269	0.9682	0.9979	0.9828	0.0021		15949	99.7311	528	43	3.3017	43	0.2689	2.195	2.0297	0.1653	0.968	0.9973	0.9824	0.0027
Escherichia coli	2012C-4227	150	1734284	3 (1549635108)	novoalign	freebayes	novoalign/freebayes	15992		15968	99.8499	874	0	5.4652	24	0.1501	3.452	3.3597	0.0923	0.9481	0.9985	0.9726	0.0015		15965	99.8312	887	0	5.5465	27	0.1688	3.5135	3.4097	0.1038	0.9474	0.9983	0.9722	0.0017
Escherichia coli	2012C-4227	150	1734284	3 (1549635108)	novoalign	gatk	novoalign/gatk	15992		15819	98.9182	1492	1024	9.3297	173	1.0818	6.4003	5.7353	0.665	0.9138	0.9892	0.95	0.0108		15817	98.9057	1498	995	9.3672	175	1.0943	6.4311	5.7584	0.6727	0.9135	0.9891	0.9498	0.0109
Escherichia coli	2012C-4227	150	1734284	3 (1549635108)	novoalign	lofreq	novoalign/lofreq	15992		15952	99.7499	523	0	3.2704	40	0.2501	2.1642	2.0104	0.1538	0.9683	0.9975	0.9827	0.0025		15942	99.6873	533	0	3.3329	50	0.3127	2.2411	2.0489	0.1922	0.9676	0.9969	0.982	0.0031
Escherichia coli	2012C-4227	150	1734284	3 (1549635108)	novoalign	mpileup	novoalign/mpileup	15992		15935	99.6436	524	0	3.2766	57	0.3564	2.2334	2.0143	0.2191	0.9682	0.9964	0.9821	0.0036		15932	99.6248	537	0	3.3579	60	0.3752	2.2949	2.0643	0.2306	0.9674	0.9962	0.9816	0.0038
Escherichia coli	2012C-4227	150	1734284	3 (1549635108)	novoalign	platypus	novoalign/platypus	15992		15831	98.9932	672	151	4.2021	161	1.0068	3.2021	2.5832	0.6189	0.9593	0.9899	0.9744	0.0101		15816	98.8994	592	126	3.7019	176	1.1006	2.9522	2.2757	0.6766	0.9639	0.989	0.9763	0.011
Escherichia coli	2012C-4227	150	1734284	3 (1549635108)	novoalign	snver	novoalign/snver	15992		15944	99.6998	553	0	3.458	48	0.3002	2.3103	2.1258	0.1845	0.9665	0.997	0.9815	0.003		15930	99.6123	533	0	3.3329	62	0.3877	2.2872	2.0489	0.2383	0.9676	0.9961	0.9816	0.0039
Escherichia coli	2012C-4227	150	1734284	3 (1549635108)	novoalign	strelka	novoalign/strelka	15992		15949	99.7311	571	9	3.5705	43	0.2689	2.3602	2.195	0.1653	0.9654	0.9973	0.9811	0.0027		15942	99.6873	601	0	3.7581	50	0.3127	2.5025	2.3103	0.1922	0.9637	0.9969	0.98	0.0031
Escherichia coli	2012C-4227	150	1734284	3 (1549635108)	novoalign	snvsniffer	novoalign/snvsniffer	15992		15292	95.6228	956	549	5.978	700	4.3772	6.3657	3.6749	2.6908	0.9412	0.9562	0.9486	0.0438		15303	95.6916	983	559	6.1468	689	4.3084	6.4272	3.7787	2.6485	0.9396	0.9569	0.9482	0.0431
Escherichia coli	2012C-4227	150	1734284	3 (1549635108)	novoalign	varscan	novoalign/varscan	15992		15878	99.2871	514	17	3.2141	114	0.7129	2.4141	1.9758	0.4382	0.9686	0.9929	0.9806	0.0071		15871	99.2434	499	29	3.1203	121	0.7566	2.3833	1.9182	0.4651	0.9695	0.9924	0.9808	0.0076
Escherichia coli	2012C-4227	150	1734284	3 (1549635108)	snippy	snippy	snippy/snippy	15992		15966	99.8374	433	0	2.7076	26	0.1626	1.7644	1.6645	0.0999	0.9736	0.9984	0.9858	0.0016		15965	99.8312	413	0	2.5825	27	0.1688	1.6914	1.5876	0.1038	0.9748	0.9983	0.9864	0.0017
Escherichia coli	2012C-4227	150	1734284	3 (1549635108)	stampy	16GT	stampy/16GT	15992		15912	99.4997	2447	637	15.3014	80	0.5003	9.7139	9.4064	0.3075	0.8667	0.995	0.9264	0.005		15932	99.6248	4381	622	27.3949	60	0.3752	17.0714	16.8408	0.2306	0.7843	0.9962	0.8776	0.0038
Escherichia coli	2012C-4227	150	1734284	3 (1549635108)	stampy	freebayes	stampy/freebayes	15992		15978	99.9125	9690	0	60.5928	14	0.0875	37.3026	37.2488	0.0538	0.6225	0.9991	0.7671	0.0009		15978	99.9125	10398	0	65.02	14	0.0875	40.0242	39.9704	0.0538	0.6058	0.9991	0.7543	0.0009
Escherichia coli	2012C-4227	150	1734284	3 (1549635108)	stampy	gatk	stampy/gatk	15992		15820	98.9245	1698	1087	10.6178	172	1.0755	7.1884	6.5272	0.6612	0.9031	0.9892	0.9442	0.0108		15819	98.9182	1622	972	10.1426	173	1.0818	6.9001	6.235	0.665	0.907	0.9892	0.9463	0.0108
Escherichia coli	2012C-4227	150	1734284	3 (1549635108)	stampy	lofreq	stampy/lofreq	15992		15912	99.4997	2208	0	13.8069	80	0.5003	8.7952	8.4877	0.3075	0.8781	0.995	0.9329	0.005		15958	99.7874	3369	0	21.0668	34	0.2126	13.0813	12.9506	0.1307	0.8257	0.9979	0.9037	0.0021
Escherichia coli	2012C-4227	150	1734284	3 (1549635108)	stampy	mpileup	stampy/mpileup	15992		15929	99.6061	2789	0	17.44	63	0.3939	10.9632	10.721	0.2422	0.851	0.9961	0.9179	0.0039		15940	99.6748	3470	0	21.6983	52	0.3252	13.5387	13.3388	0.1999	0.8212	0.9967	0.9005	0.0033
Escherichia coli	2012C-4227	150	1734284	3 (1549635108)	stampy	platypus	stampy/platypus	15992		15704	98.1991	1063	189	6.6471	288	1.8009	5.1933	4.0862	1.1071	0.9366	0.982	0.9588	0.018		15799	98.7931	2103	247	13.1503	193	1.2069	8.8259	8.084	0.7419	0.8825	0.9879	0.9322	0.0121
Escherichia coli	2012C-4227	150	1734284	3 (1549635108)	stampy	snver	stampy/snver	15992		15905	99.456	2526	0	15.7954	87	0.544	10.0445	9.7101	0.3344	0.8629	0.9946	0.9241	0.0054		15949	99.7311	3559	0	22.2549	43	0.2689	13.8463	13.681	0.1653	0.8176	0.9973	0.8986	0.0027
Escherichia coli	2012C-4227	150	1734284	3 (1549635108)	stampy	strelka	stampy/strelka	15992		15890	99.3622	833	26	5.2089	102	0.6378	3.5942	3.2021	0.3921	0.9502	0.9936	0.9714	0.0064		15921	99.556	1040	2	6.5033	71	0.444	4.2707	3.9978	0.2729	0.9387	0.9956	0.9663	0.0044
Escherichia coli	2012C-4227	150	1734284	3 (1549635108)	stampy	snvsniffer	stampy/snvsniffer	15992		15260	95.4227	2853	1779	17.8402	732	4.5773	13.7809	10.9671	2.8138	0.8425	0.9542	0.8949	0.0458		15335	95.8917	3202	1978	20.0225	657	4.1083	14.8342	12.3086	2.5255	0.8273	0.9589	0.8883	0.0411
Escherichia coli	2012C-4227	150	1734284	3 (1549635108)	stampy	varscan	stampy/varscan	15992		15874	99.2621	3359	777	21.0043	118	0.7379	13.3657	12.9122	0.4536	0.8254	0.9926	0.9013	0.0074		15889	99.3559	4098	815	25.6253	103	0.6441	16.1488	15.7529	0.3959	0.795	0.9936	0.8833	0.0064
Escherichia coli	2012C-4227	300	867142	1 (1549635108)	bwa-mem	16GT	bwa-mem/16GT	15992		15976	99.8999	1170	55	7.3162	16	0.1001	4.559	4.4975	0.0615	0.9318	0.999	0.9642	0.001		15976	99.8999	1049	54	6.5595	16	0.1001	4.0939	4.0324	0.0615	0.9384	0.999	0.9678	0.001
Escherichia coli	2012C-4227	300	867142	1 (1549635108)	bwa-mem	freebayes	bwa-mem/freebayes	15992		15974	99.8874	1401	0	8.7606	18	0.1126	5.4547	5.3855	0.0692	0.9194	0.9989	0.9575	0.0011		15977	99.9062	1378	0	8.6168	15	0.0938	5.3548	5.2971	0.0577	0.9206	0.9991	0.9582	0.0009
Escherichia coli	2012C-4227	300	867142	1 (1549635108)	bwa-mem	gatk	bwa-mem/gatk	15992		15792	98.7494	1634	990	10.2176	200	1.2506	7.05	6.2812	0.7688	0.9062	0.9875	0.9451	0.0125		15784	98.6993	1447	935	9.0483	208	1.3007	6.3619	5.5623	0.7996	0.916	0.987	0.9502	0.013
Escherichia coli	2012C-4227	300	867142	1 (1549635108)	bwa-mem	lofreq	bwa-mem/lofreq	15992		15802	98.8119	803	0	5.0213	190	1.1881	3.8171	3.0868	0.7304	0.9516	0.9881	0.9695	0.0119		15813	98.8807	818	0	5.1151	179	1.1193	3.8325	3.1444	0.6881	0.9508	0.9888	0.9694	0.0112
Escherichia coli	2012C-4227	300	867142	1 (1549635108)	bwa-mem	mpileup	bwa-mem/mpileup	15992		15794	98.7619	749	0	4.6836	198	1.2381	3.6403	2.8792	0.7611	0.9547	0.9876	0.9709	0.0124		15809	98.8557	762	0	4.7649	183	1.1443	3.6326	2.9292	0.7035	0.954	0.9886	0.971	0.0114
Escherichia coli	2012C-4227	300	867142	1 (1549635108)	bwa-mem	platypus	bwa-mem/platypus	15992		15831	98.9932	748	112	4.6773	161	1.0068	3.4942	2.8753	0.6189	0.9549	0.9899	0.9721	0.0101		15833	99.0058	685	92	4.2834	159	0.9942	3.2444	2.6332	0.6112	0.9585	0.9901	0.974	0.0099
Escherichia coli	2012C-4227	300	867142	1 (1549635108)	bwa-mem	snver	bwa-mem/snver	15992		15840	99.0495	746	0	4.6648	152	0.9505	3.452	2.8677	0.5843	0.955	0.9905	0.9724	0.0095		15842	99.062	775	0	4.8462	150	0.938	3.5557	2.9791	0.5766	0.9534	0.9906	0.9716	0.0094
Escherichia coli	2012C-4227	300	867142	1 (1549635108)	bwa-mem	strelka	bwa-mem/strelka	15992		15769	98.6056	679	0	4.2459	223	1.3944	3.4673	2.6101	0.8572	0.9587	0.9861	0.9722	0.0139		15758	98.5368	685	0	4.2834	234	1.4632	3.5327	2.6332	0.8995	0.9583	0.9854	0.9717	0.0146
Escherichia coli	2012C-4227	300	867142	1 (1549635108)	bwa-mem	snvsniffer	bwa-mem/snvsniffer	15992		15275	95.5165	1140	564	7.1286	717	4.4835	7.1384	4.3822	2.7562	0.9306	0.9552	0.9427	0.0448		15303	95.6916	1224	596	7.6538	689	4.3084	7.3537	4.7051	2.6485	0.9259	0.9569	0.9411	0.0431
Escherichia coli	2012C-4227	300	867142	1 (1549635108)	bwa-mem	varscan	bwa-mem/varscan	15992		15716	98.2741	725	30	4.5335	276	1.7259	3.8479	2.7869	1.061	0.9559	0.9827	0.9691	0.0173		15717	98.2804	722	30	4.5148	275	1.7196	3.8325	2.7754	1.0571	0.9561	0.9828	0.9693	0.0172
Escherichia coli	2012C-4227	300	867142	1 (1549635108)	minimap2	16GT	minimap2/16GT	15992		15978	99.9125	899	68	5.6216	14	0.0875	3.5096	3.4558	0.0538	0.9467	0.9991	0.9722	0.0009		15974	99.8874	857	85	5.3589	18	0.1126	3.3635	3.2943	0.0692	0.9491	0.9989	0.9734	0.0011
Escherichia coli	2012C-4227	300	867142	1 (1549635108)	minimap2	freebayes	minimap2/freebayes	15992		15979	99.9187	1046	0	6.5408	13	0.0813	4.0708	4.0209	0.05	0.9386	0.9992	0.968	0.0008		15976	99.8999	1033	0	6.4595	16	0.1001	4.0324	3.9709	0.0615	0.9393	0.999	0.9682	0.001
Escherichia coli	2012C-4227	300	867142	1 (1549635108)	minimap2	gatk	minimap2/gatk	15992		15800	98.7994	1344	815	8.4042	192	1.2006	5.9045	5.1664	0.7381	0.9216	0.988	0.9536	0.012		15789	98.7306	1266	785	7.9165	203	1.2694	5.6469	4.8666	0.7803	0.9258	0.9873	0.9556	0.0127
Escherichia coli	2012C-4227	300	867142	1 (1549635108)	minimap2	lofreq	minimap2/lofreq	15992		15837	99.0308	620	0	3.8769	155	0.9692	2.9791	2.3833	0.5958	0.9623	0.9903	0.9761	0.0097		15833	99.0058	618	0	3.8644	159	0.9942	2.9868	2.3756	0.6112	0.9624	0.9901	0.9761	0.0099
Escherichia coli	2012C-4227	300	867142	1 (1549635108)	minimap2	mpileup	minimap2/mpileup	15992		15824	98.9495	535	0	3.3454	168	1.0505	2.7024	2.0566	0.6458	0.9673	0.9895	0.9783	0.0105		15827	98.9682	535	0	3.3454	165	1.0318	2.6908	2.0566	0.6343	0.9673	0.9897	0.9784	0.0103
Escherichia coli	2012C-4227	300	867142	1 (1549635108)	minimap2	platypus	minimap2/platypus	15992		15845	99.0808	608	94	3.8019	147	0.9192	2.9023	2.3372	0.5651	0.963	0.9908	0.9767	0.0092		15842	99.062	459	64	2.8702	150	0.938	2.341	1.7644	0.5766	0.9718	0.9906	0.9811	0.0094
Escherichia coli	2012C-4227	300	867142	1 (1549635108)	minimap2	snver	minimap2/snver	15992		15811	98.8682	532	0	3.3267	181	1.1318	2.7408	2.045	0.6958	0.9674	0.9887	0.9779	0.0113		15815	98.8932	530	0	3.3142	177	1.1068	2.7177	2.0373	0.6804	0.9676	0.9889	0.9781	0.0111
Escherichia coli	2012C-4227	300	867142	1 (1549635108)	minimap2	strelka	minimap2/strelka	15992		15778	98.6618	442	3	2.7639	214	1.3382	2.5217	1.6991	0.8226	0.9727	0.9866	0.9796	0.0134		15759	98.543	440	0	2.7514	233	1.457	2.587	1.6914	0.8957	0.9728	0.9854	0.9791	0.0146
Escherichia coli	2012C-4227	300	867142	1 (1549635108)	minimap2	snvsniffer	minimap2/snvsniffer	15992		15268	95.4727	1145	566	7.1598	724	4.5273	7.1845	4.4014	2.7831	0.9302	0.9547	0.9423	0.0453		15289	95.6041	1151	554	7.1973	703	4.3959	7.1269	4.4245	2.7024	0.93	0.956	0.9428	0.044
Escherichia coli	2012C-4227	300	867142	1 (1549635108)	minimap2	varscan	minimap2/varscan	15992		15687	98.0928	573	31	3.583	305	1.9072	3.3751	2.2026	1.1724	0.9648	0.9809	0.9728	0.0191		15688	98.099	559	26	3.4955	304	1.901	3.3174	2.1488	1.1686	0.9656	0.981	0.9732	0.019
Escherichia coli	2012C-4227	300	867142	1 (1549635108)	novoalign	16GT	novoalign/16GT	15992		15975	99.8937	720	61	4.5023	17	0.1063	2.8331	2.7677	0.0653	0.9569	0.9989	0.9774	0.0011		15975	99.8937	692	57	4.3272	17	0.1063	2.7254	2.6601	0.0653	0.9585	0.9989	0.9783	0.0011
Escherichia coli	2012C-4227	300	867142	1 (1549635108)	novoalign	freebayes	novoalign/freebayes	15992		15975	99.8937	1060	0	6.6283	17	0.1063	4.14	4.0747	0.0653	0.9378	0.9989	0.9674	0.0011		15976	99.8999	1061	0	6.6346	16	0.1001	4.14	4.0785	0.0615	0.9377	0.999	0.9674	0.001
Escherichia coli	2012C-4227	300	867142	1 (1549635108)	novoalign	gatk	novoalign/gatk	15992		15796	98.7744	1613	1001	10.0863	196	1.2256	6.9539	6.2004	0.7534	0.9073	0.9877	0.9458	0.0123		15787	98.7181	1489	918	9.3109	205	1.2819	6.5118	5.7238	0.788	0.9138	0.9872	0.9491	0.0128
Escherichia coli	2012C-4227	300	867142	1 (1549635108)	novoalign	lofreq	novoalign/lofreq	15992		15859	99.1683	615	0	3.8457	133	0.8317	2.8753	2.3641	0.5113	0.9627	0.9917	0.977	0.0083		15861	99.1808	657	0	4.1083	131	0.8192	3.0291	2.5255	0.5036	0.9602	0.9918	0.9757	0.0082
Escherichia coli	2012C-4227	300	867142	1 (1549635108)	novoalign	mpileup	novoalign/mpileup	15992		15850	99.1121	599	0	3.7456	142	0.8879	2.8484	2.3026	0.5459	0.9636	0.9911	0.9772	0.0089		15857	99.1558	633	0	3.9582	135	0.8442	2.9522	2.4333	0.5189	0.9616	0.9916	0.9764	0.0084
Escherichia coli	2012C-4227	300	867142	1 (1549635108)	novoalign	platypus	novoalign/platypus	15992		15890	99.3622	859	156	5.3714	102	0.6378	3.6941	3.302	0.3921	0.9487	0.9936	0.9706	0.0064		15893	99.3809	805	170	5.0338	99	0.6191	3.475	3.0945	0.3806	0.9518	0.9938	0.9723	0.0062
Escherichia coli	2012C-4227	300	867142	1 (1549635108)	novoalign	snver	novoalign/snver	15992		15841	99.0558	692	0	4.3272	151	0.9442	3.2405	2.6601	0.5805	0.9581	0.9906	0.9741	0.0094		15852	99.1246	674	0	4.2146	140	0.8754	3.1291	2.5909	0.5382	0.9592	0.9912	0.9749	0.0088
Escherichia coli	2012C-4227	300	867142	1 (1549635108)	novoalign	strelka	novoalign/strelka	15992		15831	98.9932	605	1	3.7831	161	1.0068	2.9445	2.3256	0.6189	0.9632	0.9899	0.9764	0.0101		15819	98.9182	621	1	3.8832	173	1.0818	3.0522	2.3872	0.665	0.9622	0.9892	0.9755	0.0108
Escherichia coli	2012C-4227	300	867142	1 (1549635108)	novoalign	snvsniffer	novoalign/snvsniffer	15992		15255	95.3914	967	519	6.0468	737	4.6086	6.5503	3.7172	2.8331	0.9404	0.9539	0.9471	0.0461		15273	95.504	978	482	6.1156	719	4.496	6.5233	3.7595	2.7639	0.9398	0.955	0.9473	0.045
Escherichia coli	2012C-4227	300	867142	1 (1549635108)	novoalign	varscan	novoalign/varscan	15992		15730	98.3617	660	25	4.1271	262	1.6383	3.5442	2.5371	1.0071	0.9597	0.9836	0.9715	0.0164		15747	98.468	673	28	4.2084	245	1.532	3.5288	2.587	0.9418	0.959	0.9847	0.9717	0.0153
Escherichia coli	2012C-4227	300	867142	1 (1549635108)	snippy	snippy	snippy/snippy	15992		15947	99.7186	452	0	2.8264	45	0.2814	1.9105	1.7375	0.173	0.9724	0.9972	0.9846	0.0028		15944	99.6998	455	0	2.8452	48	0.3002	1.9336	1.749	0.1845	0.9723	0.997	0.9845	0.003
Escherichia coli	2012C-4227	300	867142	1 (1549635108)	stampy	16GT	stampy/16GT	15992		15889	99.3559	3157	1065	19.7411	103	0.6441	12.5316	12.1357	0.3959	0.8342	0.9936	0.9069	0.0064		15904	99.4497	5854	1225	36.6058	88	0.5503	22.8413	22.503	0.3383	0.7309	0.9945	0.8426	0.0055
Escherichia coli	2012C-4227	300	867142	1 (1549635108)	stampy	freebayes	stampy/freebayes	15992		15972	99.8749	15678	0	98.0365	20	0.1251	60.3438	60.267	0.0769	0.5046	0.9987	0.6705	0.0013		15976	99.8999	15656	0	97.8989	16	0.1001	60.2439	60.1824	0.0615	0.5051	0.999	0.671	0.001
Escherichia coli	2012C-4227	300	867142	1 (1549635108)	stampy	gatk	stampy/gatk	15992		15788	98.7244	1912	1169	11.956	204	1.2756	8.134	7.3498	0.7842	0.892	0.9872	0.9372	0.0128		15805	98.8307	1930	1095	12.0685	187	1.1693	8.1378	7.419	0.7188	0.8912	0.9883	0.9372	0.0117
Escherichia coli	2012C-4227	300	867142	1 (1549635108)	stampy	lofreq	stampy/lofreq	15992		15777	98.6556	2123	0	13.2754	215	1.3444	8.9874	8.1609	0.8265	0.8814	0.9866	0.931	0.0134		15822	98.937	3184	0	19.91	170	1.063	12.8929	12.2394	0.6535	0.8325	0.9894	0.9042	0.0106
Escherichia coli	2012C-4227	300	867142	1 (1549635108)	stampy	mpileup	stampy/mpileup	15992		15816	98.8994	3108	0	19.4347	176	1.1006	12.6238	11.9473	0.6766	0.8358	0.989	0.906	0.011		15829	98.9807	3688	0	23.0615	163	1.0193	14.8034	14.1768	0.6266	0.811	0.9898	0.8915	0.0102
Escherichia coli	2012C-4227	300	867142	1 (1549635108)	stampy	platypus	stampy/platypus	15992		15773	98.6306	1326	276	8.2916	219	1.3694	5.9391	5.0972	0.8418	0.9225	0.9863	0.9533	0.0137		15860	99.1746	3012	331	18.8344	132	0.8254	12.0857	11.5783	0.5074	0.8404	0.9917	0.9098	0.0083
Escherichia coli	2012C-4227	300	867142	1 (1549635108)	stampy	snver	stampy/snver	15992		15771	98.6181	2824	0	17.6588	221	1.3819	11.7051	10.8556	0.8495	0.8481	0.9862	0.912	0.0138		15818	98.912	3829	0	23.9432	174	1.088	15.3877	14.7189	0.6689	0.8051	0.9891	0.8877	0.0109
Escherichia coli	2012C-4227	300	867142	1 (1549635108)	stampy	strelka	stampy/strelka	15992		15709	98.2304	730	10	4.5648	283	1.7696	3.894	2.8062	1.0879	0.9556	0.9823	0.9688	0.0177		15719	98.2929	896	3	5.6028	273	1.7071	4.4937	3.4443	1.0494	0.9461	0.9829	0.9641	0.0171
Escherichia coli	2012C-4227	300	867142	1 (1549635108)	stampy	snvsniffer	stampy/snvsniffer	15992		15266	95.4602	2889	1739	18.0653	726	4.5398	13.8962	11.1054	2.7908	0.8409	0.9546	0.8941	0.0454		15334	95.8854	3357	2007	20.9917	658	4.1146	15.4338	12.9045	2.5294	0.8204	0.9589	0.8843	0.0411
Escherichia coli	2012C-4227	300	867142	1 (1549635108)	stampy	varscan	stampy/varscan	15992		15700	98.1741	3658	1136	22.8739	292	1.8259	15.184	14.0615	1.1225	0.811	0.9817	0.8882	0.0183		15721	98.3054	4296	1099	26.8634	271	1.6946	17.5558	16.514	1.0417	0.7854	0.9831	0.8732	0.0169
Escherichia coli	2012C-4227	300	867142	2 (1549648934)	bwa-mem	16GT	bwa-mem/16GT	15992		15976	99.8999	1108	61	6.9285	16	0.1001	4.3207	4.2592	0.0615	0.9351	0.999	0.966	0.001		15975	99.8937	1134	66	7.091	17	0.1063	4.4245	4.3591	0.0653	0.9337	0.9989	0.9652	0.0011
Escherichia coli	2012C-4227	300	867142	2 (1549648934)	bwa-mem	freebayes	bwa-mem/freebayes	15992		15976	99.8999	1388	0	8.6793	16	0.1001	5.397	5.3355	0.0615	0.9201	0.999	0.9579	0.001		15974	99.8874	1357	0	8.4855	18	0.1126	5.2856	5.2164	0.0692	0.9217	0.9989	0.9587	0.0011
Escherichia coli	2012C-4227	300	867142	2 (1549648934)	bwa-mem	gatk	bwa-mem/gatk	15992		15793	98.7556	1652	972	10.3302	199	1.2444	7.1153	6.3504	0.765	0.9053	0.9876	0.9447	0.0124		15785	98.7056	1468	960	9.1796	207	1.2944	6.4388	5.6431	0.7957	0.9149	0.9871	0.9496	0.0129
Escherichia coli	2012C-4227	300	867142	2 (1549648934)	bwa-mem	lofreq	bwa-mem/lofreq	15992		15819	98.9182	827	0	5.1713	173	1.0818	3.844	3.179	0.665	0.9503	0.9892	0.9694	0.0108		15806	98.8369	823	0	5.1463	186	1.1631	3.8786	3.1637	0.715	0.9505	0.9884	0.9691	0.0116
Escherichia coli	2012C-4227	300	867142	2 (1549648934)	bwa-mem	mpileup	bwa-mem/mpileup	15992		15811	98.8682	780	0	4.8774	181	1.1318	3.6941	2.9984	0.6958	0.953	0.9887	0.9705	0.0113		15798	98.7869	762	0	4.7649	194	1.2131	3.6749	2.9292	0.7457	0.954	0.9879	0.9707	0.0121
Escherichia coli	2012C-4227	300	867142	2 (1549648934)	bwa-mem	platypus	bwa-mem/platypus	15992		15834	99.012	786	109	4.915	158	0.988	3.6288	3.0214	0.6074	0.9527	0.9901	0.971	0.0099		15818	98.912	728	103	4.5523	174	1.088	3.4673	2.7985	0.6689	0.956	0.9891	0.9723	0.0109
Escherichia coli	2012C-4227	300	867142	2 (1549648934)	bwa-mem	snver	bwa-mem/snver	15992		15854	99.1371	784	0	4.9025	138	0.8629	3.5442	3.0137	0.5305	0.9529	0.9914	0.9718	0.0086		15840	99.0495	770	0	4.8149	152	0.9505	3.5442	2.9599	0.5843	0.9536	0.9905	0.9717	0.0095
Escherichia coli	2012C-4227	300	867142	2 (1549648934)	bwa-mem	strelka	bwa-mem/strelka	15992		15780	98.6743	746	1	4.6648	212	1.3257	3.6826	2.8677	0.8149	0.9549	0.9867	0.9705	0.0133		15758	98.5368	673	0	4.2084	234	1.4632	3.4865	2.587	0.8995	0.959	0.9854	0.972	0.0146
Escherichia coli	2012C-4227	300	867142	2 (1549648934)	bwa-mem	snvsniffer	bwa-mem/snvsniffer	15992		15285	95.579	1170	607	7.3162	707	4.421	7.2153	4.4975	2.7177	0.9289	0.9558	0.9422	0.0442		15313	95.7541	1209	586	7.56	679	4.2459	7.2576	4.6475	2.6101	0.9268	0.9575	0.9419	0.0425
Escherichia coli	2012C-4227	300	867142	2 (1549648934)	bwa-mem	varscan	bwa-mem/varscan	15992		15721	98.3054	739	28	4.6211	271	1.6946	3.8825	2.8408	1.0417	0.9551	0.9831	0.9689	0.0169		15719	98.2929	740	31	4.6273	273	1.7071	3.894	2.8446	1.0494	0.955	0.9829	0.9687	0.0171
Escherichia coli	2012C-4227	300	867142	2 (1549648934)	minimap2	16GT	minimap2/16GT	15992		15978	99.9125	867	54	5.4215	14	0.0875	3.3866	3.3328	0.0538	0.9485	0.9991	0.9731	0.0009		15978	99.9125	880	80	5.5028	14	0.0875	3.4366	3.3828	0.0538	0.9478	0.9991	0.9728	0.0009
Escherichia coli	2012C-4227	300	867142	2 (1549648934)	minimap2	freebayes	minimap2/freebayes	15992		15978	99.9125	1050	0	6.5658	14	0.0875	4.0901	4.0362	0.0538	0.9383	0.9991	0.9677	0.0009		15975	99.8937	1063	0	6.6471	17	0.1063	4.1516	4.0862	0.0653	0.9376	0.9989	0.9673	0.0011
Escherichia coli	2012C-4227	300	867142	2 (1549648934)	minimap2	gatk	minimap2/gatk	15992		15801	98.8057	1303	764	8.1478	191	1.1943	5.743	5.0088	0.7342	0.9238	0.9881	0.9549	0.0119		15793	98.7556	1256	759	7.8539	199	1.2444	5.5931	4.8281	0.765	0.9263	0.9876	0.956	0.0124
Escherichia coli	2012C-4227	300	867142	2 (1549648934)	minimap2	lofreq	minimap2/lofreq	15992		15846	99.087	584	0	3.6518	146	0.913	2.8062	2.2449	0.5612	0.9645	0.9909	0.9775	0.0091		15844	99.0745	604	0	3.7769	148	0.9255	2.8907	2.3218	0.5689	0.9633	0.9907	0.9768	0.0093
Escherichia coli	2012C-4227	300	867142	2 (1549648934)	minimap2	mpileup	minimap2/mpileup	15992		15834	99.012	500	0	3.1266	158	0.988	2.5294	1.922	0.6074	0.9694	0.9901	0.9796	0.0099		15834	99.012	531	0	3.3204	158	0.988	2.6485	2.0412	0.6074	0.9676	0.9901	0.9787	0.0099
Escherichia coli	2012C-4227	300	867142	2 (1549648934)	minimap2	platypus	minimap2/platypus	15992		15839	99.0433	592	103	3.7019	153	0.9567	2.8638	2.2757	0.5881	0.964	0.9904	0.977	0.0096		15827	98.9682	507	67	3.1703	165	1.0318	2.5832	1.9489	0.6343	0.969	0.9897	0.9792	0.0103
Escherichia coli	2012C-4227	300	867142	2 (1549648934)	minimap2	snver	minimap2/snver	15992		15831	98.9932	478	0	2.989	161	1.0068	2.4563	1.8375	0.6189	0.9707	0.9899	0.9802	0.0101		15820	98.9245	516	0	3.2266	172	1.0755	2.6447	1.9835	0.6612	0.9684	0.9892	0.9787	0.0108
Escherichia coli	2012C-4227	300	867142	2 (1549648934)	minimap2	strelka	minimap2/strelka	15992		15790	98.7369	420	1	2.6263	202	1.2631	2.391	1.6145	0.7765	0.9741	0.9874	0.9807	0.0126		15775	98.6431	435	0	2.7201	217	1.3569	2.5063	1.6722	0.8342	0.9732	0.9864	0.9798	0.0136
Escherichia coli	2012C-4227	300	867142	2 (1549648934)	minimap2	snvsniffer	minimap2/snvsniffer	15992		15275	95.5165	1142	561	7.1411	717	4.4835	7.1461	4.3899	2.7562	0.9304	0.9552	0.9426	0.0448		15290	95.6103	1154	554	7.2161	702	4.3897	7.1345	4.436	2.6985	0.9298	0.9561	0.9428	0.0439
Escherichia coli	2012C-4227	300	867142	2 (1549648934)	minimap2	varscan	minimap2/varscan	15992		15688	98.099	545	28	3.408	304	1.901	3.2636	2.095	1.1686	0.9664	0.981	0.9736	0.019		15687	98.0928	565	30	3.533	305	1.9072	3.3443	2.1719	1.1724	0.9652	0.9809	0.973	0.0191
Escherichia coli	2012C-4227	300	867142	2 (1549648934)	novoalign	16GT	novoalign/16GT	15992		15974	99.8874	698	51	4.3647	18	0.1126	2.7523	2.6831	0.0692	0.9581	0.9989	0.9781	0.0011		15973	99.8812	670	61	4.1896	19	0.1188	2.6485	2.5755	0.073	0.9597	0.9988	0.9789	0.0012
Escherichia coli	2012C-4227	300	867142	2 (1549648934)	novoalign	freebayes	novoalign/freebayes	15992		15975	99.8937	1047	0	6.547	17	0.1063	4.0901	4.0247	0.0653	0.9385	0.9989	0.9678	0.0011		15976	99.8999	1042	0	6.5158	16	0.1001	4.067	4.0055	0.0615	0.9388	0.999	0.968	0.001
Escherichia coli	2012C-4227	300	867142	2 (1549648934)	novoalign	gatk	novoalign/gatk	15992		15795	98.7681	1675	1088	10.474	197	1.2319	7.1961	6.4388	0.7573	0.9041	0.9877	0.9441	0.0123		15786	98.7119	1458	935	9.1171	206	1.2881	6.3965	5.6046	0.7919	0.9154	0.9871	0.9499	0.0129
Escherichia coli	2012C-4227	300	867142	2 (1549648934)	novoalign	lofreq	novoalign/lofreq	15992		15845	99.0808	631	0	3.9457	147	0.9192	2.9907	2.4256	0.5651	0.9617	0.9908	0.976	0.0092		15859	99.1683	661	0	4.1333	133	0.8317	3.0522	2.5409	0.5113	0.96	0.9917	0.9756	0.0083
Escherichia coli	2012C-4227	300	867142	2 (1549648934)	novoalign	mpileup	novoalign/mpileup	15992		15843	99.0683	605	0	3.7831	149	0.9317	2.8984	2.3256	0.5728	0.9632	0.9907	0.9768	0.0093		15852	99.1246	638	0	3.9895	140	0.8754	2.9907	2.4525	0.5382	0.9613	0.9912	0.976	0.0088
Escherichia coli	2012C-4227	300	867142	2 (1549648934)	novoalign	platypus	novoalign/platypus	15992		15877	99.2809	911	158	5.6966	115	0.7191	3.944	3.5019	0.4421	0.9457	0.9928	0.9687	0.0072		15887	99.3434	813	157	5.0838	105	0.6566	3.5288	3.1252	0.4036	0.9513	0.9934	0.9719	0.0066
Escherichia coli	2012C-4227	300	867142	2 (1549648934)	novoalign	snver	novoalign/snver	15992		15843	99.0683	682	0	4.2646	149	0.9317	3.1944	2.6216	0.5728	0.9587	0.9907	0.9744	0.0093		15847	99.0933	671	0	4.1958	145	0.9067	3.1367	2.5794	0.5574	0.9594	0.9909	0.9749	0.0091
Escherichia coli	2012C-4227	300	867142	2 (1549648934)	novoalign	strelka	novoalign/strelka	15992		15817	98.9057	610	4	3.8144	175	1.0943	3.0176	2.3449	0.6727	0.9629	0.9891	0.9758	0.0109		15824	98.9495	605	0	3.7831	168	1.0505	2.9714	2.3256	0.6458	0.9632	0.9895	0.9762	0.0105
Escherichia coli	2012C-4227	300	867142	2 (1549648934)	novoalign	snvsniffer	novoalign/snvsniffer	15992		15271	95.4915	940	496	5.8779	721	4.5085	6.385	3.6134	2.7716	0.942	0.9549	0.9484	0.0451		15281	95.554	960	456	6.003	711	4.446	6.4234	3.6903	2.7331	0.9409	0.9555	0.9481	0.0445
Escherichia coli	2012C-4227	300	867142	2 (1549648934)	novoalign	varscan	novoalign/varscan	15992		15751	98.493	656	25	4.1021	241	1.507	3.4481	2.5217	0.9264	0.96	0.9849	0.9723	0.0151		15742	98.4367	670	36	4.1896	250	1.5633	3.5365	2.5755	0.961	0.9592	0.9844	0.9716	0.0156
Escherichia coli	2012C-4227	300	867142	2 (1549648934)	snippy	snippy	snippy/snippy	15992		15954	99.7624	432	0	2.7014	38	0.2376	1.8067	1.6606	0.1461	0.9736	0.9976	0.9855	0.0024		15953	99.7561	455	0	2.8452	39	0.2439	1.899	1.749	0.1499	0.9723	0.9976	0.9848	0.0024
Escherichia coli	2012C-4227	300	867142	2 (1549648934)	stampy	16GT	stampy/16GT	15992		15885	99.3309	3270	1119	20.4477	107	0.6691	12.9813	12.57	0.4113	0.8293	0.9933	0.9039	0.0067		15902	99.4372	5930	1272	37.081	90	0.5628	23.1412	22.7952	0.346	0.7284	0.9944	0.8409	0.0056
Escherichia coli	2012C-4227	300	867142	2 (1549648934)	stampy	freebayes	stampy/freebayes	15992		15972	99.8749	15633	0	97.7551	20	0.1251	60.1709	60.094	0.0769	0.5054	0.9987	0.6712	0.0013		15977	99.9062	15578	0	97.4112	15	0.0938	59.9402	59.8826	0.0577	0.5063	0.9991	0.672	0.0009
Escherichia coli	2012C-4227	300	867142	2 (1549648934)	stampy	gatk	stampy/gatk	15992		15793	98.7556	1875	1193	11.7246	199	1.2444	7.9726	7.2076	0.765	0.8939	0.9876	0.9384	0.0124		15803	98.8182	1816	1149	11.3557	189	1.1818	7.7073	6.9808	0.7265	0.8969	0.9882	0.9403	0.0118
Escherichia coli	2012C-4227	300	867142	2 (1549648934)	stampy	lofreq	stampy/lofreq	15992		15778	98.6618	2271	0	14.2009	214	1.3382	9.5525	8.7298	0.8226	0.8742	0.9866	0.927	0.0134		15819	98.9182	3216	0	20.1101	173	1.0818	13.0275	12.3625	0.665	0.831	0.9892	0.9032	0.0108
Escherichia coli	2012C-4227	300	867142	2 (1549648934)	stampy	mpileup	stampy/mpileup	15992		15817	98.9057	3064	0	19.1596	175	1.0943	12.4509	11.7782	0.6727	0.8377	0.9891	0.9071	0.0109		15820	98.9245	3685	0	23.0428	172	1.0755	14.8265	14.1653	0.6612	0.8111	0.9892	0.8913	0.0108
Escherichia coli	2012C-4227	300	867142	2 (1549648934)	stampy	platypus	stampy/platypus	15992		15785	98.7056	1323	224	8.2729	207	1.2944	5.8814	5.0857	0.7957	0.9227	0.9871	0.9538	0.0129		15848	99.0995	2964	308	18.5343	144	0.9005	11.9473	11.3938	0.5535	0.8424	0.991	0.9107	0.009
Escherichia coli	2012C-4227	300	867142	2 (1549648934)	stampy	snver	stampy/snver	15992		15786	98.7119	2940	0	18.3842	206	1.2881	12.0934	11.3015	0.7919	0.843	0.9871	0.9094	0.0129		15809	98.8557	3785	0	23.6681	183	1.1443	15.2532	14.5497	0.7035	0.8068	0.9886	0.8885	0.0114
Escherichia coli	2012C-4227	300	867142	2 (1549648934)	stampy	strelka	stampy/strelka	15992		15710	98.2366	720	14	4.5023	282	1.7634	3.8517	2.7677	1.084	0.9562	0.9824	0.9691	0.0176		15729	98.3554	905	2	5.6591	263	1.6446	4.4898	3.4789	1.011	0.9456	0.9836	0.9642	0.0164
Escherichia coli	2012C-4227	300	867142	2 (1549648934)	stampy	snvsniffer	stampy/snvsniffer	15992		15259	95.4165	2923	1760	18.2779	733	4.5835	14.0538	11.2361	2.8177	0.8392	0.9542	0.893	0.0458		15313	95.7541	3403	2028	21.2794	679	4.2459	15.6914	13.0813	2.6101	0.8182	0.9575	0.8824	0.0425
Escherichia coli	2012C-4227	300	867142	2 (1549648934)	stampy	varscan	stampy/varscan	15992		15706	98.2116	3779	1191	23.6306	286	1.7884	15.626	14.5267	1.0994	0.8061	0.9821	0.8854	0.0179		15733	98.3804	4393	1150	27.47	259	1.6196	17.8825	16.8869	0.9956	0.7817	0.9838	0.8712	0.0162
Escherichia coli	2012C-4227	300	867142	3 (1549651616)	bwa-mem	16GT	bwa-mem/16GT	15992		15976	99.8999	1121	47	7.0098	16	0.1001	4.3707	4.3092	0.0615	0.9344	0.999	0.9656	0.001		15975	99.8937	1100	62	6.8784	17	0.1063	4.2938	4.2285	0.0653	0.9356	0.9989	0.9662	0.0011
Escherichia coli	2012C-4227	300	867142	3 (1549651616)	bwa-mem	freebayes	bwa-mem/freebayes	15992		15974	99.8874	1403	0	8.7731	18	0.1126	5.4624	5.3932	0.0692	0.9193	0.9989	0.9574	0.0011		15977	99.9062	1397	0	8.7356	15	0.0938	5.4278	5.3701	0.0577	0.9196	0.9991	0.9577	0.0009
Escherichia coli	2012C-4227	300	867142	3 (1549651616)	bwa-mem	gatk	bwa-mem/gatk	15992		15787	98.7181	1717	1070	10.7366	205	1.2819	7.3883	6.6002	0.788	0.9019	0.9872	0.9426	0.0128		15796	98.7744	1423	866	8.8982	196	1.2256	6.2235	5.4701	0.7534	0.9174	0.9877	0.9513	0.0123
Escherichia coli	2012C-4227	300	867142	3 (1549651616)	bwa-mem	lofreq	bwa-mem/lofreq	15992		15810	98.8619	808	0	5.0525	182	1.1381	3.8056	3.106	0.6996	0.9514	0.9886	0.9696	0.0114		15812	98.8744	806	0	5.04	180	1.1256	3.7902	3.0983	0.6919	0.9515	0.9887	0.9697	0.0113
Escherichia coli	2012C-4227	300	867142	3 (1549651616)	bwa-mem	mpileup	bwa-mem/mpileup	15992		15798	98.7869	739	0	4.6211	194	1.2131	3.5865	2.8408	0.7457	0.9553	0.9879	0.9713	0.0121		15805	98.8307	744	0	4.6523	187	1.1693	3.5788	2.86	0.7188	0.955	0.9883	0.9714	0.0117
Escherichia coli	2012C-4227	300	867142	3 (1549651616)	bwa-mem	platypus	bwa-mem/platypus	15992		15832	98.9995	788	113	4.9275	160	1.0005	3.6442	3.0291	0.615	0.9526	0.99	0.9709	0.01		15830	98.987	735	108	4.596	162	1.013	3.4481	2.8254	0.6227	0.9556	0.9899	0.9724	0.0101
Escherichia coli	2012C-4227	300	867142	3 (1549651616)	bwa-mem	snver	bwa-mem/snver	15992		15845	99.0808	753	0	4.7086	147	0.9192	3.4596	2.8946	0.5651	0.9546	0.9908	0.9724	0.0092		15853	99.1308	757	0	4.7336	139	0.8692	3.4443	2.9099	0.5343	0.9544	0.9913	0.9725	0.0087
Escherichia coli	2012C-4227	300	867142	3 (1549651616)	bwa-mem	strelka	bwa-mem/strelka	15992		15763	98.568	680	2	4.2521	229	1.432	3.4942	2.614	0.8803	0.9586	0.9857	0.972	0.0143		15777	98.6556	691	0	4.3209	215	1.3444	3.4827	2.6562	0.8265	0.958	0.9866	0.9721	0.0134
Escherichia coli	2012C-4227	300	867142	3 (1549651616)	bwa-mem	snvsniffer	bwa-mem/snvsniffer	15992		15276	95.5228	1141	550	7.1348	716	4.4772	7.1384	4.3861	2.7523	0.9305	0.9552	0.9427	0.0448		15292	95.6228	1239	625	7.7476	700	4.3772	7.4536	4.7628	2.6908	0.925	0.9562	0.9403	0.0438
Escherichia coli	2012C-4227	300	867142	3 (1549651616)	bwa-mem	varscan	bwa-mem/varscan	15992		15723	98.3179	746	30	4.6648	269	1.6821	3.9017	2.8677	1.034	0.9547	0.9832	0.9687	0.0168		15723	98.3179	730	28	4.5648	269	1.6821	3.8402	2.8062	1.034	0.9556	0.9832	0.9692	0.0168
Escherichia coli	2012C-4227	300	867142	3 (1549651616)	minimap2	16GT	minimap2/16GT	15992		15977	99.9062	871	68	5.4465	15	0.0938	3.4058	3.3482	0.0577	0.9483	0.9991	0.973	0.0009		15978	99.9125	841	63	5.2589	14	0.0875	3.2867	3.2328	0.0538	0.95	0.9991	0.9739	0.0009
Escherichia coli	2012C-4227	300	867142	3 (1549651616)	minimap2	freebayes	minimap2/freebayes	15992		15977	99.9062	1095	0	6.8472	15	0.0938	4.2669	4.2092	0.0577	0.9359	0.9991	0.9665	0.0009		15979	99.9187	1070	0	6.6908	13	0.0813	4.1631	4.1131	0.05	0.9372	0.9992	0.9672	0.0008
Escherichia coli	2012C-4227	300	867142	3 (1549651616)	minimap2	gatk	minimap2/gatk	15992		15790	98.7369	1322	799	8.2666	202	1.2631	5.8583	5.0818	0.7765	0.9227	0.9874	0.954	0.0126		15798	98.7869	1247	755	7.7976	194	1.2131	5.5393	4.7935	0.7457	0.9268	0.9879	0.9564	0.0121
Escherichia coli	2012C-4227	300	867142	3 (1549651616)	minimap2	lofreq	minimap2/lofreq	15992		15848	99.0995	596	0	3.7269	144	0.9005	2.8446	2.2911	0.5535	0.9638	0.991	0.9772	0.009		15853	99.1308	603	0	3.7706	139	0.8692	2.8523	2.318	0.5343	0.9634	0.9913	0.9772	0.0087
Escherichia coli	2012C-4227	300	867142	3 (1549651616)	minimap2	mpileup	minimap2/mpileup	15992		15832	98.9995	518	0	3.2391	160	1.0005	2.6063	1.9912	0.615	0.9683	0.99	0.979	0.01		15840	99.0495	532	0	3.3267	152	0.9505	2.6293	2.045	0.5843	0.9675	0.9905	0.9789	0.0095
Escherichia coli	2012C-4227	300	867142	3 (1549651616)	minimap2	platypus	minimap2/platypus	15992		15850	99.1121	563	86	3.5205	142	0.8879	2.7101	2.1642	0.5459	0.9657	0.9911	0.9782	0.0089		15858	99.1621	527	76	3.2954	134	0.8379	2.5409	2.0258	0.5151	0.9678	0.9916	0.9796	0.0084
Escherichia coli	2012C-4227	300	867142	3 (1549651616)	minimap2	snver	minimap2/snver	15992		15834	99.012	511	0	3.1953	158	0.988	2.5717	1.9643	0.6074	0.9687	0.9901	0.9793	0.0099		15826	98.962	527	0	3.2954	166	1.038	2.6639	2.0258	0.6381	0.9678	0.9896	0.9786	0.0104
Escherichia coli	2012C-4227	300	867142	3 (1549651616)	minimap2	strelka	minimap2/strelka	15992		15789	98.7306	444	4	2.7764	203	1.2694	2.4871	1.7068	0.7803	0.9726	0.9873	0.9799	0.0127		15785	98.7056	451	0	2.8202	207	1.2944	2.5294	1.7337	0.7957	0.9722	0.9871	0.9796	0.0129
Escherichia coli	2012C-4227	300	867142	3 (1549651616)	minimap2	snvsniffer	minimap2/snvsniffer	15992		15262	95.4352	1096	530	6.8534	730	4.5648	7.0192	4.2131	2.8062	0.933	0.9544	0.9436	0.0456		15289	95.6041	1197	565	7.485	703	4.3959	7.3037	4.6013	2.7024	0.9274	0.956	0.9415	0.044
Escherichia coli	2012C-4227	300	867142	3 (1549651616)	minimap2	varscan	minimap2/varscan	15992		15704	98.1991	563	33	3.5205	288	1.8009	3.2713	2.1642	1.1071	0.9654	0.982	0.9736	0.018		15694	98.1366	561	33	3.508	298	1.8634	3.302	2.1565	1.1455	0.9655	0.9814	0.9734	0.0186
Escherichia coli	2012C-4227	300	867142	3 (1549651616)	novoalign	16GT	novoalign/16GT	15992		15976	99.8999	692	48	4.3272	16	0.1001	2.7216	2.6601	0.0615	0.9585	0.999	0.9783	0.001		15974	99.8874	676	63	4.2271	18	0.1126	2.6678	2.5986	0.0692	0.9594	0.9989	0.9788	0.0011
Escherichia coli	2012C-4227	300	867142	3 (1549651616)	novoalign	freebayes	novoalign/freebayes	15992		15975	99.8937	1072	0	6.7034	17	0.1063	4.1862	4.1208	0.0653	0.9371	0.9989	0.967	0.0011		15976	99.8999	1056	0	6.6033	16	0.1001	4.1208	4.0593	0.0615	0.938	0.999	0.9675	0.001
Escherichia coli	2012C-4227	300	867142	3 (1549651616)	novoalign	gatk	novoalign/gatk	15992		15786	98.7119	1571	1007	9.8237	206	1.2881	6.8309	6.039	0.7919	0.9095	0.9871	0.9467	0.0129		15794	98.7619	1401	846	8.7606	198	1.2381	6.1466	5.3855	0.7611	0.9185	0.9876	0.9518	0.0124
Escherichia coli	2012C-4227	300	867142	3 (1549651616)	novoalign	lofreq	novoalign/lofreq	15992		15857	99.1558	636	0	3.977	135	0.8442	2.9638	2.4448	0.5189	0.9614	0.9916	0.9763	0.0084		15863	99.1933	654	0	4.0895	129	0.8067	3.0099	2.514	0.4959	0.9604	0.9919	0.9759	0.0081
Escherichia coli	2012C-4227	300	867142	3 (1549651616)	novoalign	mpileup	novoalign/mpileup	15992		15853	99.1308	614	0	3.8394	139	0.8692	2.8946	2.3602	0.5343	0.9627	0.9913	0.9768	0.0087		15858	99.1621	635	0	3.9707	134	0.8379	2.9561	2.441	0.5151	0.9615	0.9916	0.9763	0.0084
Escherichia coli	2012C-4227	300	867142	3 (1549651616)	novoalign	platypus	novoalign/platypus	15992		15890	99.3622	851	148	5.3214	102	0.6378	3.6634	3.2713	0.3921	0.9492	0.9936	0.9709	0.0064		15897	99.406	816	147	5.1026	95	0.594	3.5019	3.1367	0.3652	0.9512	0.9941	0.9722	0.0059
Escherichia coli	2012C-4227	300	867142	3 (1549651616)	novoalign	snver	novoalign/snver	15992		15851	99.1183	702	0	4.3897	141	0.8817	3.2405	2.6985	0.542	0.9576	0.9912	0.9741	0.0088		15852	99.1246	682	0	4.2646	140	0.8754	3.1598	2.6216	0.5382	0.9588	0.9912	0.9747	0.0088
Escherichia coli	2012C-4227	300	867142	3 (1549651616)	novoalign	strelka	novoalign/strelka	15992		15837	99.0308	583	2	3.6456	155	0.9692	2.8369	2.2411	0.5958	0.9645	0.9903	0.9772	0.0097		15827	98.9682	649	3	4.0583	165	1.0318	3.1291	2.4948	0.6343	0.9606	0.9897	0.9749	0.0103
Escherichia coli	2012C-4227	300	867142	3 (1549651616)	novoalign	snvsniffer	novoalign/snvsniffer	15992		15252	95.3727	927	473	5.7966	740	4.6273	6.408	3.5634	2.8446	0.9427	0.9537	0.9482	0.0463		15275	95.5165	1005	499	6.2844	717	4.4835	6.6194	3.8633	2.7562	0.9383	0.9552	0.9467	0.0448
Escherichia coli	2012C-4227	300	867142	3 (1549651616)	novoalign	varscan	novoalign/varscan	15992		15746	98.4617	682	23	4.2646	246	1.5383	3.5673	2.6216	0.9456	0.9585	0.9846	0.9714	0.0154		15747	98.468	670	41	4.1896	245	1.532	3.5173	2.5755	0.9418	0.9592	0.9847	0.9718	0.0153
Escherichia coli	2012C-4227	300	867142	3 (1549651616)	snippy	snippy	snippy/snippy	15992		15947	99.7186	452	0	2.8264	45	0.2814	1.9105	1.7375	0.173	0.9724	0.9972	0.9846	0.0028		15947	99.7186	451	0	2.8202	45	0.2814	1.9066	1.7337	0.173	0.9725	0.9972	0.9847	0.0028
Escherichia coli	2012C-4227	300	867142	3 (1549651616)	stampy	16GT	stampy/16GT	15992		15895	99.3934	3276	1113	20.4852	97	0.6066	12.966	12.5931	0.3729	0.8291	0.9939	0.9041	0.0061		15895	99.3934	5838	1204	36.5058	97	0.6066	22.8144	22.4415	0.3729	0.7314	0.9939	0.8427	0.0061
Escherichia coli	2012C-4227	300	867142	3 (1549651616)	stampy	freebayes	stampy/freebayes	15992		15968	99.8499	15286	0	95.5853	24	0.1501	58.8523	58.7601	0.0923	0.5109	0.9985	0.6759	0.0015		15971	99.8687	15509	0	96.9797	21	0.1313	59.698	59.6173	0.0807	0.5073	0.9987	0.6728	0.0013
Escherichia coli	2012C-4227	300	867142	3 (1549651616)	stampy	gatk	stampy/gatk	15992		15797	98.7806	1937	1205	12.1123	195	1.2194	8.1955	7.4459	0.7496	0.8908	0.9878	0.9368	0.0122		15811	98.8682	1786	1061	11.1681	181	1.1318	7.5612	6.8655	0.6958	0.8985	0.9887	0.9414	0.0113
Escherichia coli	2012C-4227	300	867142	3 (1549651616)	stampy	lofreq	stampy/lofreq	15992		15786	98.7119	2184	0	13.6568	206	1.2881	9.1873	8.3954	0.7919	0.8785	0.9871	0.9296	0.0129		15834	99.012	3264	0	20.4102	158	0.988	13.1543	12.547	0.6074	0.8291	0.9901	0.9025	0.0099
Escherichia coli	2012C-4227	300	867142	3 (1549651616)	stampy	mpileup	stampy/mpileup	15992		15817	98.9057	3064	0	19.1596	175	1.0943	12.4509	11.7782	0.6727	0.8377	0.9891	0.9071	0.0109		15831	98.9932	3722	0	23.2741	161	1.0068	14.9264	14.3075	0.6189	0.8096	0.9899	0.8907	0.0101
Escherichia coli	2012C-4227	300	867142	3 (1549651616)	stampy	platypus	stampy/platypus	15992		15793	98.7556	1365	224	8.5355	199	1.2444	6.0121	5.2471	0.765	0.9204	0.9876	0.9528	0.0124		15855	99.1433	2899	309	18.1278	137	0.8567	11.6705	11.1439	0.5266	0.8454	0.9914	0.9126	0.0086
Escherichia coli	2012C-4227	300	867142	3 (1549651616)	stampy	snver	stampy/snver	15992		15794	98.7619	2872	0	17.959	198	1.2381	11.8012	11.0401	0.7611	0.8461	0.9876	0.9114	0.0124		15817	98.9057	3883	0	24.2809	175	1.0943	15.5991	14.9264	0.6727	0.8029	0.9891	0.8863	0.0109
Escherichia coli	2012C-4227	300	867142	3 (1549651616)	stampy	strelka	stampy/strelka	15992		15713	98.2554	719	8	4.496	279	1.7446	3.8364	2.7639	1.0725	0.9562	0.9826	0.9692	0.0174		15736	98.3992	911	4	5.6966	256	1.6008	4.486	3.5019	0.9841	0.9453	0.984	0.9643	0.016
Escherichia coli	2012C-4227	300	867142	3 (1549651616)	stampy	snvsniffer	stampy/snvsniffer	15992		15278	95.5353	3027	1803	18.9282	714	4.4647	14.3806	11.6359	2.7446	0.8346	0.9554	0.8909	0.0446		15324	95.8229	3409	2066	21.3169	668	4.1771	15.6722	13.1044	2.5678	0.818	0.9582	0.8826	0.0418
Escherichia coli	2012C-4227	300	867142	3 (1549651616)	stampy	varscan	stampy/varscan	15992		15708	98.2241	3727	1186	23.3054	284	1.7759	15.4185	14.3268	1.0917	0.8082	0.9822	0.8867	0.0178		15717	98.2804	4389	1194	27.445	275	1.7196	17.9286	16.8715	1.0571	0.7817	0.9828	0.8708	0.0172
Escherichia coli	2013C-4465	150	1809646	1 (1549655033)	bwa-mem	16GT	bwa-mem/16GT	16541		16484	99.6554	742	50	4.4858	57	0.3446	2.9435	2.7335	0.21	0.9569	0.9966	0.9763	0.0034		16472	99.5829	727	55	4.3951	69	0.4171	2.9324	2.6782	0.2542	0.9577	0.9958	0.9764	0.0042
Escherichia coli	2013C-4465	150	1809646	1 (1549655033)	bwa-mem	freebayes	bwa-mem/freebayes	16541		16507	99.7945	1070	0	6.4688	34	0.2055	4.0671	3.9418	0.1253	0.9391	0.9979	0.9676	0.0021		16504	99.7763	1037	0	6.2693	37	0.2237	3.9566	3.8203	0.1363	0.9409	0.9978	0.9685	0.0022
Escherichia coli	2013C-4465	150	1809646	1 (1549655033)	bwa-mem	gatk	bwa-mem/gatk	16541		16223	98.0775	1831	1368	11.0695	318	1.9225	7.9168	6.7453	1.1715	0.8986	0.9808	0.9379	0.0192		16199	97.9324	1748	1322	10.5677	342	2.0676	7.6995	6.4396	1.2599	0.9026	0.9793	0.9394	0.0207
Escherichia coli	2013C-4465	150	1809646	1 (1549655033)	bwa-mem	lofreq	bwa-mem/lofreq	16541		16480	99.6312	637	0	3.851	61	0.3688	2.5714	2.3467	0.2247	0.9628	0.9963	0.9793	0.0037		16486	99.6675	660	0	3.9901	55	0.3325	2.634	2.4314	0.2026	0.9615	0.9967	0.9788	0.0033
Escherichia coli	2013C-4465	150	1809646	1 (1549655033)	bwa-mem	mpileup	bwa-mem/mpileup	16541		16464	99.5345	615	0	3.718	77	0.4655	2.5493	2.2656	0.2837	0.964	0.9953	0.9794	0.0047		16466	99.5466	615	0	3.718	75	0.4534	2.5419	2.2656	0.2763	0.964	0.9955	0.9795	0.0045
Escherichia coli	2013C-4465	150	1809646	1 (1549655033)	bwa-mem	platypus	bwa-mem/platypus	16541		16245	98.2105	758	221	4.5826	296	1.7895	3.8829	2.7924	1.0905	0.9554	0.9821	0.9686	0.0179		16231	98.1259	603	147	3.6455	310	1.8741	3.3635	2.2214	1.142	0.9642	0.9813	0.9727	0.0187
Escherichia coli	2013C-4465	150	1809646	1 (1549655033)	bwa-mem	snver	bwa-mem/snver	16541		16486	99.6675	620	0	3.7483	55	0.3325	2.4867	2.2841	0.2026	0.9638	0.9967	0.98	0.0033		16487	99.6735	647	0	3.9115	54	0.3265	2.5825	2.3835	0.1989	0.9622	0.9967	0.9791	0.0033
Escherichia coli	2013C-4465	150	1809646	1 (1549655033)	bwa-mem	strelka	bwa-mem/strelka	16541		16434	99.3531	619	1	3.7422	107	0.6469	2.6746	2.2804	0.3942	0.9637	0.9935	0.9784	0.0065		16436	99.3652	633	1	3.8269	105	0.6348	2.7188	2.3319	0.3868	0.9629	0.9937	0.9781	0.0063
Escherichia coli	2013C-4465	150	1809646	1 (1549655033)	bwa-mem	snvsniffer	bwa-mem/snvsniffer	16541		15651	94.6194	1514	1059	9.153	890	5.3806	8.8562	5.5775	3.2787	0.9118	0.9462	0.9287	0.0538		15650	94.6134	1566	1069	9.4674	891	5.3866	9.0515	5.7691	3.2824	0.909	0.9461	0.9272	0.0539
Escherichia coli	2013C-4465	150	1809646	1 (1549655033)	bwa-mem	varscan	bwa-mem/varscan	16541		16404	99.1718	607	18	3.6697	137	0.8282	2.7409	2.2362	0.5047	0.9643	0.9917	0.9778	0.0083		16402	99.1597	629	21	3.8027	139	0.8403	2.8293	2.3172	0.5121	0.9631	0.9916	0.9771	0.0084
Escherichia coli	2013C-4465	150	1809646	1 (1549655033)	minimap2	16GT	minimap2/16GT	16541		16429	99.3229	666	66	4.0264	112	0.6771	2.8661	2.4535	0.4126	0.961	0.9932	0.9768	0.0068		16423	99.2866	626	70	3.7845	118	0.7134	2.7409	2.3062	0.4347	0.9633	0.9929	0.9779	0.0071
Escherichia coli	2013C-4465	150	1809646	1 (1549655033)	minimap2	freebayes	minimap2/freebayes	16541		16464	99.5345	906	0	5.4773	77	0.4655	3.6213	3.3377	0.2837	0.9478	0.9953	0.971	0.0047		16465	99.5405	904	0	5.4652	76	0.4595	3.6103	3.3303	0.28	0.948	0.9954	0.9711	0.0046
Escherichia coli	2013C-4465	150	1809646	1 (1549655033)	minimap2	gatk	minimap2/gatk	16541		16198	97.9264	1420	1026	8.5847	343	2.0736	6.4948	5.2312	1.2636	0.9194	0.9793	0.9484	0.0207		16178	97.8055	1311	911	7.9258	363	2.1945	6.167	4.8297	1.3373	0.925	0.9781	0.9508	0.0219
Escherichia coli	2013C-4465	150	1809646	1 (1549655033)	minimap2	lofreq	minimap2/lofreq	16541		16393	99.1053	542	0	3.2767	148	0.8947	2.5419	1.9967	0.5452	0.968	0.9911	0.9794	0.0089		16394	99.1113	553	0	3.3432	147	0.8887	2.5788	2.0372	0.5415	0.9674	0.9911	0.9791	0.0089
Escherichia coli	2013C-4465	150	1809646	1 (1549655033)	minimap2	mpileup	minimap2/mpileup	16541		16376	99.0025	531	0	3.2102	165	0.9975	2.564	1.9562	0.6079	0.9686	0.99	0.9792	0.01		16382	99.0388	519	0	3.1377	159	0.9612	2.4977	1.912	0.5857	0.9693	0.9904	0.9797	0.0096
Escherichia coli	2013C-4465	150	1809646	1 (1549655033)	minimap2	platypus	minimap2/platypus	16541		16129	97.5092	510	116	3.0832	412	2.4908	3.3966	1.8788	1.5178	0.9693	0.9751	0.9722	0.0249		16093	97.2916	451	69	2.7266	448	2.7084	3.3119	1.6615	1.6504	0.9727	0.9729	0.9728	0.0271
Escherichia coli	2013C-4465	150	1809646	1 (1549655033)	minimap2	snver	minimap2/snver	16541		16365	98.936	553	0	3.3432	176	1.064	2.6856	2.0372	0.6484	0.9673	0.9894	0.9782	0.0106		16360	98.9057	534	0	3.2283	181	1.0943	2.634	1.9672	0.6668	0.9684	0.9891	0.9786	0.0109
Escherichia coli	2013C-4465	150	1809646	1 (1549655033)	minimap2	strelka	minimap2/strelka	16541		16323	98.6821	517	6	3.1256	218	1.3179	2.7077	1.9046	0.8031	0.9693	0.9868	0.978	0.0132		16322	98.676	521	0	3.1497	219	1.324	2.7261	1.9193	0.8068	0.9691	0.9868	0.9779	0.0132
Escherichia coli	2013C-4465	150	1809646	1 (1549655033)	minimap2	snvsniffer	minimap2/snvsniffer	16541		15597	94.293	1342	902	8.1132	944	5.707	8.4215	4.9439	3.4777	0.9208	0.9429	0.9317	0.0571		15597	94.293	1449	946	8.7601	944	5.707	8.8157	5.3381	3.4777	0.915	0.9429	0.9287	0.0571
Escherichia coli	2013C-4465	150	1809646	1 (1549655033)	minimap2	varscan	minimap2/varscan	16541		16304	98.5672	556	18	3.3613	237	1.4328	2.9214	2.0483	0.8731	0.967	0.9857	0.9763	0.0143		16308	98.5914	564	16	3.4097	233	1.4086	2.9361	2.0778	0.8584	0.9666	0.9859	0.9762	0.0141
Escherichia coli	2013C-4465	150	1809646	1 (1549655033)	novoalign	16GT	novoalign/16GT	16541		16446	99.4257	562	42	3.3976	95	0.5743	2.4204	2.0704	0.35	0.967	0.9943	0.9805	0.0057		16452	99.4619	534	54	3.2283	89	0.5381	2.2951	1.9672	0.3279	0.9686	0.9946	0.9814	0.0054
Escherichia coli	2013C-4465	150	1809646	1 (1549655033)	novoalign	freebayes	novoalign/freebayes	16541		16474	99.5949	861	0	5.2052	67	0.4051	3.4187	3.1719	0.2468	0.9503	0.9959	0.9726	0.0041		16480	99.6312	837	0	5.0602	61	0.3688	3.3082	3.0835	0.2247	0.9517	0.9963	0.9735	0.0037
Escherichia coli	2013C-4465	150	1809646	1 (1549655033)	novoalign	gatk	novoalign/gatk	16541		16217	98.0412	1734	1345	10.483	324	1.9588	7.5816	6.388	1.1936	0.9034	0.9804	0.9403	0.0196		16188	97.8659	1674	1289	10.1203	353	2.1341	7.4674	6.167	1.3004	0.9063	0.9787	0.9411	0.0213
Escherichia coli	2013C-4465	150	1809646	1 (1549655033)	novoalign	lofreq	novoalign/lofreq	16541		16428	99.3168	516	0	3.1195	113	0.6832	2.3172	1.9009	0.4163	0.9695	0.9932	0.9812	0.0068		16444	99.4136	540	0	3.2646	97	0.5864	2.3467	1.9893	0.3573	0.9682	0.9941	0.981	0.0059
Escherichia coli	2013C-4465	150	1809646	1 (1549655033)	novoalign	mpileup	novoalign/mpileup	16541		16417	99.2503	491	0	2.9684	124	0.7497	2.2656	1.8088	0.4568	0.971	0.9925	0.9816	0.0075		16430	99.3289	529	0	3.1981	111	0.6711	2.3577	1.9488	0.4089	0.9688	0.9933	0.9809	0.0067
Escherichia coli	2013C-4465	150	1809646	1 (1549655033)	novoalign	platypus	novoalign/platypus	16541		16249	98.2347	771	190	4.6611	292	1.7653	3.9161	2.8403	1.0757	0.9547	0.9823	0.9683	0.0177		16240	98.1803	634	133	3.8329	301	1.8197	3.4445	2.3356	1.1089	0.9624	0.9818	0.972	0.0182
Escherichia coli	2013C-4465	150	1809646	1 (1549655033)	novoalign	snver	novoalign/snver	16541		16416	99.2443	537	0	3.2465	125	0.7557	2.4388	1.9783	0.4605	0.9683	0.9924	0.9802	0.0076		16428	99.3168	529	0	3.1981	113	0.6832	2.3651	1.9488	0.4163	0.9688	0.9932	0.9808	0.0068
Escherichia coli	2013C-4465	150	1809646	1 (1549655033)	novoalign	strelka	novoalign/strelka	16541		16421	99.2745	601	8	3.6334	120	0.7255	2.6561	2.2141	0.4421	0.9647	0.9927	0.9785	0.0073		16433	99.3471	580	2	3.5064	108	0.6529	2.5346	2.1367	0.3979	0.9659	0.9935	0.9795	0.0065
Escherichia coli	2013C-4465	150	1809646	1 (1549655033)	novoalign	snvsniffer	novoalign/snvsniffer	16541		15616	94.4078	1067	695	6.4506	925	5.5922	7.3385	3.9308	3.4077	0.936	0.9441	0.94	0.0559		15621	94.4381	1128	713	6.8194	920	5.5619	7.5448	4.1555	3.3892	0.9327	0.9444	0.9385	0.0556
Escherichia coli	2013C-4465	150	1809646	1 (1549655033)	novoalign	varscan	novoalign/varscan	16541		16346	98.8211	515	16	3.1135	195	1.1789	2.6156	1.8972	0.7184	0.9695	0.9882	0.9788	0.0118		16369	98.9602	525	21	3.1739	172	1.0398	2.5677	1.9341	0.6336	0.9689	0.9896	0.9791	0.0104
Escherichia coli	2013C-4465	150	1809646	1 (1549655033)	snippy	snippy	snippy/snippy	16541		16464	99.5345	415	0	2.5089	77	0.4655	1.8125	1.5288	0.2837	0.9754	0.9953	0.9852	0.0047		16459	99.5043	443	0	2.6782	82	0.4957	1.9341	1.632	0.3021	0.9738	0.995	0.9843	0.005
Escherichia coli	2013C-4465	150	1809646	1 (1549655033)	stampy	16GT	stampy/16GT	16541		16408	99.1959	2162	664	13.0706	133	0.8041	8.4547	7.9647	0.49	0.8836	0.992	0.9347	0.008		16453	99.468	4065	728	24.5753	88	0.532	15.2995	14.9753	0.3242	0.8019	0.9947	0.888	0.0053
Escherichia coli	2013C-4465	150	1809646	1 (1549655033)	stampy	freebayes	stampy/freebayes	16541		16508	99.8005	9685	0	58.5515	33	0.1995	35.8007	35.6792	0.1216	0.6302	0.998	0.7726	0.002		16508	99.8005	10318	0	62.3783	33	0.1995	38.1327	38.0111	0.1216	0.6154	0.998	0.7613	0.002
Escherichia coli	2013C-4465	150	1809646	1 (1549655033)	stampy	gatk	stampy/gatk	16541		16211	98.005	1992	1452	12.0428	330	1.995	8.5542	7.3385	1.2157	0.8906	0.98	0.9332	0.02		16189	97.872	1842	1413	11.136	352	2.128	8.0826	6.7859	1.2968	0.8978	0.9787	0.9365	0.0213
Escherichia coli	2013C-4465	150	1809646	1 (1549655033)	stampy	lofreq	stampy/lofreq	16541		16424	99.2927	1857	0	11.2266	117	0.7073	7.2721	6.8411	0.431	0.8984	0.9929	0.9433	0.0071		16492	99.7038	3029	0	18.3121	49	0.2962	11.3392	11.1587	0.1805	0.8448	0.997	0.9146	0.003
Escherichia coli	2013C-4465	150	1809646	1 (1549655033)	stampy	mpileup	stampy/mpileup	16541		16443	99.4075	2224	0	13.4454	98	0.5925	8.5542	8.1931	0.361	0.8809	0.9941	0.9341	0.0059		16464	99.5345	2983	0	18.034	77	0.4655	11.2729	10.9893	0.2837	0.8466	0.9953	0.9149	0.0047
Escherichia coli	2013C-4465	150	1809646	1 (1549655033)	stampy	platypus	stampy/platypus	16541		16134	97.5394	1052	283	6.36	407	2.4606	5.3749	3.8755	1.4994	0.9388	0.9754	0.9568	0.0246		16228	98.1077	1735	296	10.4891	313	1.8923	7.5448	6.3917	1.1531	0.9034	0.9811	0.9406	0.0189
Escherichia coli	2013C-4465	150	1809646	1 (1549655033)	stampy	snver	stampy/snver	16541		16424	99.2927	2267	0	13.7053	117	0.7073	8.7826	8.3515	0.431	0.8787	0.9929	0.9323	0.0071		16479	99.6252	3482	0	21.0507	62	0.3748	13.056	12.8276	0.2284	0.8256	0.9963	0.903	0.0037
Escherichia coli	2013C-4465	150	1809646	1 (1549655033)	stampy	strelka	stampy/strelka	16541		16380	99.0267	631	15	3.8148	161	0.9733	2.9177	2.3246	0.5931	0.9629	0.9903	0.9764	0.0097		16413	99.2262	731	2	4.4193	128	0.7738	3.1645	2.693	0.4715	0.9574	0.9923	0.9745	0.0077
Escherichia coli	2013C-4465	150	1809646	1 (1549655033)	stampy	snvsniffer	stampy/snvsniffer	16541		15603	94.3292	2888	1968	17.4596	938	5.6708	14.0948	10.6393	3.4556	0.8438	0.9433	0.8908	0.0567		15685	94.825	3289	2220	19.8839	856	5.175	15.27	12.1166	3.1535	0.8267	0.9482	0.8833	0.0518
Escherichia coli	2013C-4465	150	1809646	1 (1549655033)	stampy	varscan	stampy/varscan	16541		16371	98.9723	2828	768	17.0969	170	1.0277	11.0445	10.4182	0.6263	0.8527	0.9897	0.9161	0.0103		16394	99.1113	3725	825	22.5198	147	0.8887	14.2643	13.7228	0.5415	0.8149	0.9911	0.8944	0.0089
Escherichia coli	2013C-4465	150	1809646	2 (1549657769)	bwa-mem	16GT	bwa-mem/16GT	16541		16481	99.6373	762	57	4.6067	60	0.3627	3.0282	2.8072	0.221	0.9558	0.9964	0.9757	0.0036		16480	99.6312	706	43	4.2682	61	0.3688	2.8256	2.6009	0.2247	0.9589	0.9963	0.9772	0.0037
Escherichia coli	2013C-4465	150	1809646	2 (1549657769)	bwa-mem	freebayes	bwa-mem/freebayes	16541		16500	99.7521	1087	0	6.5715	41	0.2479	4.1555	4.0045	0.151	0.9382	0.9975	0.9669	0.0025		16506	99.7884	1072	0	6.4809	35	0.2116	4.0781	3.9492	0.1289	0.939	0.9979	0.9676	0.0021
Escherichia coli	2013C-4465	150	1809646	2 (1549657769)	bwa-mem	gatk	bwa-mem/gatk	16541		16229	98.1138	1709	1277	10.3319	312	1.8862	7.4453	6.2959	1.1494	0.9047	0.9811	0.9414	0.0189		16193	97.8961	1689	1264	10.211	348	2.1039	7.5042	6.2222	1.282	0.9055	0.979	0.9408	0.021
Escherichia coli	2013C-4465	150	1809646	2 (1549657769)	bwa-mem	lofreq	bwa-mem/lofreq	16541		16486	99.6675	639	0	3.8631	55	0.3325	2.5567	2.3541	0.2026	0.9627	0.9967	0.9794	0.0033		16481	99.6373	627	0	3.7906	60	0.3627	2.5309	2.3098	0.221	0.9634	0.9964	0.9796	0.0036
Escherichia coli	2013C-4465	150	1809646	2 (1549657769)	bwa-mem	mpileup	bwa-mem/mpileup	16541		16460	99.5103	623	0	3.7664	81	0.4897	2.5935	2.2951	0.2984	0.9635	0.9951	0.979	0.0049		16463	99.5284	611	0	3.6939	78	0.4716	2.5382	2.2509	0.2873	0.9642	0.9953	0.9795	0.0047
Escherichia coli	2013C-4465	150	1809646	2 (1549657769)	bwa-mem	platypus	bwa-mem/platypus	16541		16240	98.1803	729	193	4.4072	301	1.8197	3.7945	2.6856	1.1089	0.957	0.9818	0.9692	0.0182		16262	98.3133	637	161	3.851	279	1.6867	3.3745	2.3467	1.0278	0.9623	0.9831	0.9726	0.0169
Escherichia coli	2013C-4465	150	1809646	2 (1549657769)	bwa-mem	snver	bwa-mem/snver	16541		16485	99.6614	642	0	3.8813	56	0.3386	2.5714	2.3651	0.2063	0.9625	0.9966	0.9793	0.0034		16480	99.6312	623	0	3.7664	61	0.3688	2.5198	2.2951	0.2247	0.9636	0.9963	0.9797	0.0037
Escherichia coli	2013C-4465	150	1809646	2 (1549657769)	bwa-mem	strelka	bwa-mem/strelka	16541		16439	99.3834	623	3	3.7664	102	0.6166	2.6709	2.2951	0.3758	0.9635	0.9938	0.9784	0.0062		16440	99.3894	637	1	3.851	101	0.6106	2.7188	2.3467	0.3721	0.9627	0.9939	0.9781	0.0061
Escherichia coli	2013C-4465	150	1809646	2 (1549657769)	bwa-mem	snvsniffer	bwa-mem/snvsniffer	16541		15652	94.6255	1509	1041	9.1228	889	5.3745	8.8341	5.5591	3.275	0.9121	0.9463	0.9289	0.0537		15657	94.6557	1585	1086	9.5823	884	5.3443	9.0957	5.8391	3.2566	0.9081	0.9466	0.927	0.0534
Escherichia coli	2013C-4465	150	1809646	2 (1549657769)	bwa-mem	varscan	bwa-mem/varscan	16541		16387	99.069	616	13	3.7241	154	0.931	2.8367	2.2693	0.5673	0.9638	0.9907	0.9771	0.0093		16386	99.0629	600	16	3.6274	155	0.9371	2.7814	2.2104	0.571	0.9647	0.9906	0.9775	0.0094
Escherichia coli	2013C-4465	150	1809646	2 (1549657769)	minimap2	16GT	minimap2/16GT	16541		16431	99.335	680	73	4.111	110	0.665	2.9103	2.5051	0.4052	0.9603	0.9933	0.9765	0.0067		16428	99.3168	647	70	3.9115	113	0.6832	2.7998	2.3835	0.4163	0.9621	0.9932	0.9774	0.0068
Escherichia coli	2013C-4465	150	1809646	2 (1549657769)	minimap2	freebayes	minimap2/freebayes	16541		16465	99.5405	878	0	5.308	76	0.4595	3.5145	3.2345	0.28	0.9494	0.9954	0.9719	0.0046		16465	99.5405	878	0	5.308	76	0.4595	3.5145	3.2345	0.28	0.9494	0.9954	0.9719	0.0046
Escherichia coli	2013C-4465	150	1809646	2 (1549657769)	minimap2	gatk	minimap2/gatk	16541		16217	98.0412	1441	1009	8.7117	324	1.9588	6.5022	5.3086	1.1936	0.9184	0.9804	0.9484	0.0196		16186	97.8538	1266	885	7.6537	355	2.1462	5.9717	4.6639	1.3078	0.9275	0.9785	0.9523	0.0215
Escherichia coli	2013C-4465	150	1809646	2 (1549657769)	minimap2	lofreq	minimap2/lofreq	16541		16394	99.1113	549	0	3.319	147	0.8887	2.564	2.0225	0.5415	0.9676	0.9911	0.9792	0.0089		16389	99.0811	576	0	3.4823	152	0.9189	2.6819	2.122	0.56	0.966	0.9908	0.9782	0.0092
Escherichia coli	2013C-4465	150	1809646	2 (1549657769)	minimap2	mpileup	minimap2/mpileup	16541		16371	98.9723	497	0	3.0047	170	1.0277	2.4572	1.8309	0.6263	0.9705	0.9897	0.98	0.0103		16373	98.9843	529	0	3.1981	168	1.0157	2.5677	1.9488	0.6189	0.9687	0.9898	0.9791	0.0102
Escherichia coli	2013C-4465	150	1809646	2 (1549657769)	minimap2	platypus	minimap2/platypus	16541		16142	97.5878	521	111	3.1497	399	2.4122	3.3892	1.9193	1.4699	0.9687	0.9759	0.9723	0.0241		16108	97.3823	464	89	2.8052	433	2.6177	3.3045	1.7094	1.5952	0.972	0.9738	0.9729	0.0262
Escherichia coli	2013C-4465	150	1809646	2 (1549657769)	minimap2	snver	minimap2/snver	16541		16364	98.9299	564	0	3.4097	177	1.0701	2.7298	2.0778	0.6521	0.9667	0.9893	0.9779	0.0107		16369	98.9602	546	0	3.3009	172	1.0398	2.6451	2.0114	0.6336	0.9677	0.9896	0.9785	0.0104
Escherichia coli	2013C-4465	150	1809646	2 (1549657769)	minimap2	strelka	minimap2/strelka	16541		16320	98.6639	516	4	3.1195	221	1.3361	2.7151	1.9009	0.8142	0.9694	0.9866	0.9779	0.0134		16328	98.7123	536	1	3.2404	213	1.2877	2.7593	1.9746	0.7847	0.9682	0.9871	0.9776	0.0129
Escherichia coli	2013C-4465	150	1809646	2 (1549657769)	minimap2	snvsniffer	minimap2/snvsniffer	16541		15611	94.3776	1359	900	8.2159	930	5.6224	8.4326	5.0065	3.4261	0.9199	0.9438	0.9317	0.0562		15621	94.4381	1478	968	8.9354	920	5.5619	8.8341	5.4449	3.3892	0.9136	0.9444	0.9287	0.0556
Escherichia coli	2013C-4465	150	1809646	2 (1549657769)	minimap2	varscan	minimap2/varscan	16541		16313	98.6216	554	18	3.3493	228	1.3784	2.8809	2.0409	0.8399	0.9672	0.9862	0.9766	0.0138		16298	98.5309	562	20	3.3976	243	1.4691	2.9656	2.0704	0.8952	0.9667	0.9853	0.9759	0.0147
Escherichia coli	2013C-4465	150	1809646	2 (1549657769)	novoalign	16GT	novoalign/16GT	16541		16446	99.4257	553	41	3.3432	95	0.5743	2.3872	2.0372	0.35	0.9675	0.9943	0.9807	0.0057		16448	99.4378	524	39	3.1679	93	0.5622	2.273	1.9304	0.3426	0.9691	0.9944	0.9816	0.0056
Escherichia coli	2013C-4465	150	1809646	2 (1549657769)	novoalign	freebayes	novoalign/freebayes	16541		16473	99.5889	865	0	5.2294	68	0.4111	3.4371	3.1866	0.2505	0.9501	0.9959	0.9725	0.0041		16477	99.6131	845	0	5.1085	64	0.3869	3.3487	3.1129	0.2358	0.9512	0.9961	0.9731	0.0039
Escherichia coli	2013C-4465	150	1809646	2 (1549657769)	novoalign	gatk	novoalign/gatk	16541		16230	98.1198	1725	1338	10.4286	311	1.8802	7.5005	6.3548	1.1457	0.9039	0.9812	0.941	0.0188		16193	97.8961	1601	1231	9.679	348	2.1039	7.18	5.898	1.282	0.91	0.979	0.9432	0.021
Escherichia coli	2013C-4465	150	1809646	2 (1549657769)	novoalign	lofreq	novoalign/lofreq	16541		16428	99.3168	509	0	3.0772	113	0.6832	2.2914	1.8751	0.4163	0.9699	0.9932	0.9814	0.0068		16445	99.4196	509	0	3.0772	96	0.5804	2.2288	1.8751	0.3537	0.97	0.9942	0.982	0.0058
Escherichia coli	2013C-4465	150	1809646	2 (1549657769)	novoalign	mpileup	novoalign/mpileup	16541		16414	99.2322	499	0	3.0167	127	0.7678	2.3062	1.8383	0.4679	0.9705	0.9923	0.9813	0.0077		16428	99.3168	494	0	2.9865	113	0.6832	2.2362	1.8199	0.4163	0.9708	0.9932	0.9819	0.0068
Escherichia coli	2013C-4465	150	1809646	2 (1549657769)	novoalign	platypus	novoalign/platypus	16541		16266	98.3375	792	210	4.7881	275	1.6625	3.9308	2.9177	1.0131	0.9536	0.9834	0.9683	0.0166		16273	98.3798	628	143	3.7966	268	1.6202	3.3008	2.3135	0.9873	0.9628	0.9838	0.9732	0.0162
Escherichia coli	2013C-4465	150	1809646	2 (1549657769)	novoalign	snver	novoalign/snver	16541		16415	99.2383	533	0	3.2223	126	0.7617	2.4277	1.9636	0.4642	0.9686	0.9924	0.9804	0.0076		16426	99.3048	513	0	3.1014	115	0.6952	2.3135	1.8899	0.4237	0.9697	0.993	0.9812	0.007
Escherichia coli	2013C-4465	150	1809646	2 (1549657769)	novoalign	strelka	novoalign/strelka	16541		16414	99.2322	561	14	3.3916	127	0.7678	2.5346	2.0667	0.4679	0.967	0.9923	0.9795	0.0077		16430	99.3289	577	3	3.4883	111	0.6711	2.5346	2.1256	0.4089	0.9661	0.9933	0.9795	0.0067
Escherichia coli	2013C-4465	150	1809646	2 (1549657769)	novoalign	snvsniffer	novoalign/snvsniffer	16541		15624	94.4562	1070	705	6.4688	917	5.5438	7.32	3.9418	3.3782	0.9359	0.9446	0.9402	0.0554		15641	94.559	1147	730	6.9343	900	5.441	7.5411	4.2255	3.3156	0.9317	0.9456	0.9386	0.0544
Escherichia coli	2013C-4465	150	1809646	2 (1549657769)	novoalign	varscan	novoalign/varscan	16541		16352	98.8574	529	12	3.1981	189	1.1426	2.6451	1.9488	0.6963	0.9687	0.9886	0.9785	0.0114		16346	98.8211	505	21	3.053	195	1.1789	2.5788	1.8604	0.7184	0.97	0.9882	0.979	0.0118
Escherichia coli	2013C-4465	150	1809646	2 (1549657769)	snippy	snippy	snippy/snippy	16541		16462	99.5224	415	0	2.5089	79	0.4776	1.8199	1.5288	0.291	0.9754	0.9952	0.9852	0.0048		16463	99.5284	432	0	2.6117	78	0.4716	1.8788	1.5915	0.2873	0.9744	0.9953	0.9847	0.0047
Escherichia coli	2013C-4465	150	1809646	2 (1549657769)	stampy	16GT	stampy/16GT	16541		16400	99.1476	2180	669	13.1794	141	0.8524	8.5505	8.031	0.5194	0.8827	0.9915	0.9339	0.0085		16444	99.4136	4131	746	24.9743	97	0.5864	15.5758	15.2184	0.3573	0.7992	0.9941	0.8861	0.0059
Escherichia coli	2013C-4465	150	1809646	2 (1549657769)	stampy	freebayes	stampy/freebayes	16541		16504	99.7763	9856	0	59.5853	37	0.2237	36.4454	36.3091	0.1363	0.6261	0.9978	0.7694	0.0022		16506	99.7884	10071	0	60.8851	35	0.2116	37.2301	37.1012	0.1289	0.6211	0.9979	0.7657	0.0021
Escherichia coli	2013C-4465	150	1809646	2 (1549657769)	stampy	gatk	stampy/gatk	16541		16215	98.0291	1915	1449	11.5773	326	1.9709	8.2558	7.0548	1.201	0.8944	0.9803	0.9354	0.0197		16184	97.8417	1946	1417	11.7647	357	2.1583	8.4842	7.169	1.3152	0.8927	0.9784	0.9336	0.0216
Escherichia coli	2013C-4465	150	1809646	2 (1549657769)	stampy	lofreq	stampy/lofreq	16541		16417	99.2503	1862	0	11.2569	124	0.7497	7.3163	6.8595	0.4568	0.8981	0.9925	0.9429	0.0075		16484	99.6554	3000	0	18.1368	57	0.3446	11.2619	11.0519	0.21	0.846	0.9966	0.9151	0.0034
Escherichia coli	2013C-4465	150	1809646	2 (1549657769)	stampy	mpileup	stampy/mpileup	16541		16439	99.3834	2177	0	13.1612	102	0.6166	8.3957	8.02	0.3758	0.8831	0.9938	0.9352	0.0062		16457	99.4922	2940	0	17.774	84	0.5078	11.1403	10.8308	0.3095	0.8484	0.9949	0.9158	0.0051
Escherichia coli	2013C-4465	150	1809646	2 (1549657769)	stampy	platypus	stampy/platypus	16541		16125	97.485	1141	346	6.898	416	2.515	5.7359	4.2034	1.5325	0.9339	0.9749	0.954	0.0251		16242	98.1924	1932	336	11.6801	299	1.8076	8.2189	7.1174	1.1015	0.8937	0.9819	0.9357	0.0181
Escherichia coli	2013C-4465	150	1809646	2 (1549657769)	stampy	snver	stampy/snver	16541		16425	99.2987	2288	0	13.8323	116	0.7013	8.8562	8.4289	0.4273	0.8777	0.993	0.9318	0.007		16483	99.6494	3410	0	20.6154	58	0.3506	12.776	12.5623	0.2137	0.8286	0.9965	0.9048	0.0035
Escherichia coli	2013C-4465	150	1809646	2 (1549657769)	stampy	strelka	stampy/strelka	16541		16385	99.0569	580	15	3.5064	156	0.9431	2.7114	2.1367	0.5747	0.9658	0.9906	0.978	0.0094		16415	99.2383	726	3	4.3891	126	0.7617	3.1387	2.6746	0.4642	0.9576	0.9924	0.9747	0.0076
Escherichia coli	2013C-4465	150	1809646	2 (1549657769)	stampy	snvsniffer	stampy/snvsniffer	16541		15603	94.3292	2857	1958	17.2722	938	5.6708	13.9806	10.5251	3.4556	0.8452	0.9433	0.8916	0.0567		15690	94.8552	3256	2205	19.6844	851	5.1448	15.13	11.995	3.1351	0.8281	0.9486	0.8843	0.0514
Escherichia coli	2013C-4465	150	1809646	2 (1549657769)	stampy	varscan	stampy/varscan	16541		16372	98.9783	2863	761	17.3085	169	1.0217	11.1698	10.5472	0.6226	0.8512	0.9898	0.9153	0.0102		16378	99.0146	3771	872	22.7979	163	0.9854	14.4927	13.8922	0.6005	0.8128	0.9901	0.8927	0.0099
Escherichia coli	2013C-4465	150	1809646	3 (1549657964)	bwa-mem	16GT	bwa-mem/16GT	16541		16478	99.6191	751	59	4.5402	63	0.3809	2.9987	2.7667	0.2321	0.9564	0.9962	0.9759	0.0038		16478	99.6191	707	58	4.2742	63	0.3809	2.8367	2.6046	0.2321	0.9589	0.9962	0.9772	0.0038
Escherichia coli	2013C-4465	150	1809646	3 (1549657964)	bwa-mem	freebayes	bwa-mem/freebayes	16541		16503	99.7703	1054	0	6.372	38	0.2297	4.0229	3.8829	0.14	0.94	0.9977	0.968	0.0023		16508	99.8005	1041	0	6.2935	33	0.1995	3.9566	3.835	0.1216	0.9407	0.998	0.9685	0.002
Escherichia coli	2013C-4465	150	1809646	3 (1549657964)	bwa-mem	gatk	bwa-mem/gatk	16541		16204	97.9626	1745	1307	10.5495	337	2.0374	7.67	6.4285	1.2415	0.9028	0.9796	0.9396	0.0204		16191	97.884	1676	1273	10.1324	350	2.116	7.4637	6.1743	1.2894	0.9062	0.9788	0.9411	0.0212
Escherichia coli	2013C-4465	150	1809646	3 (1549657964)	bwa-mem	lofreq	bwa-mem/lofreq	16541		16482	99.6433	634	0	3.8329	59	0.3567	2.553	2.3356	0.2174	0.963	0.9964	0.9794	0.0036		16479	99.6252	638	0	3.8571	62	0.3748	2.5788	2.3504	0.2284	0.9627	0.9963	0.9792	0.0037
Escherichia coli	2013C-4465	150	1809646	3 (1549657964)	bwa-mem	mpileup	bwa-mem/mpileup	16541		16460	99.5103	587	0	3.5488	81	0.4897	2.4609	2.1625	0.2984	0.9656	0.9951	0.9801	0.0049		16462	99.5224	635	0	3.8389	79	0.4776	2.6303	2.3393	0.291	0.9629	0.9952	0.9788	0.0048
Escherichia coli	2013C-4465	150	1809646	3 (1549657964)	bwa-mem	platypus	bwa-mem/platypus	16541		16259	98.2951	711	191	4.2984	282	1.7049	3.6582	2.6193	1.0389	0.9581	0.983	0.9704	0.017		16248	98.2286	632	146	3.8208	293	1.7714	3.4077	2.3283	1.0794	0.9626	0.9823	0.9724	0.0177
Escherichia coli	2013C-4465	150	1809646	3 (1549657964)	bwa-mem	snver	bwa-mem/snver	16541		16490	99.6917	617	0	3.7301	51	0.3083	2.4609	2.273	0.1879	0.9639	0.9969	0.9801	0.0031		16484	99.6554	643	0	3.8873	57	0.3446	2.5788	2.3688	0.21	0.9625	0.9966	0.9793	0.0034
Escherichia coli	2013C-4465	150	1809646	3 (1549657964)	bwa-mem	strelka	bwa-mem/strelka	16541		16441	99.3954	612	5	3.6999	100	0.6046	2.623	2.2546	0.3684	0.9641	0.994	0.9788	0.006		16434	99.3531	623	0	3.7664	107	0.6469	2.6893	2.2951	0.3942	0.9635	0.9935	0.9783	0.0065
Escherichia coli	2013C-4465	150	1809646	3 (1549657964)	bwa-mem	snvsniffer	bwa-mem/snvsniffer	16541		15634	94.5167	1487	1016	8.9898	907	5.4833	8.8194	5.4781	3.3414	0.9131	0.9452	0.9289	0.0548		15651	94.6194	1585	1095	9.5823	890	5.3806	9.1178	5.8391	3.2787	0.908	0.9462	0.9267	0.0538
Escherichia coli	2013C-4465	150	1809646	3 (1549657964)	bwa-mem	varscan	bwa-mem/varscan	16541		16391	99.0932	611	18	3.6939	150	0.9068	2.8035	2.2509	0.5526	0.9641	0.9909	0.9773	0.0091		16402	99.1597	605	25	3.6576	139	0.8403	2.7409	2.2288	0.5121	0.9644	0.9916	0.9778	0.0084
Escherichia coli	2013C-4465	150	1809646	3 (1549657964)	minimap2	16GT	minimap2/16GT	16541		16436	99.3652	667	80	4.0324	105	0.6348	2.844	2.4572	0.3868	0.961	0.9937	0.9771	0.0063		16422	99.2806	618	66	3.7362	119	0.7194	2.7151	2.2767	0.4384	0.9637	0.9928	0.978	0.0072
Escherichia coli	2013C-4465	150	1809646	3 (1549657964)	minimap2	freebayes	minimap2/freebayes	16541		16465	99.5405	894	0	5.4048	76	0.4595	3.5734	3.2935	0.28	0.9485	0.9954	0.9714	0.0046		16466	99.5466	892	0	5.3927	75	0.4534	3.5624	3.2861	0.2763	0.9486	0.9955	0.9715	0.0045
Escherichia coli	2013C-4465	150	1809646	3 (1549657964)	minimap2	gatk	minimap2/gatk	16541		16207	97.9808	1422	990	8.5968	334	2.0192	6.469	5.2386	1.2304	0.9193	0.9798	0.9486	0.0202		16176	97.7934	1249	890	7.5509	365	2.2066	5.9459	4.6013	1.3446	0.9283	0.9779	0.9525	0.0221
Escherichia coli	2013C-4465	150	1809646	3 (1549657964)	minimap2	lofreq	minimap2/lofreq	16541		16391	99.0932	572	0	3.4581	150	0.9068	2.6598	2.1072	0.5526	0.9663	0.9909	0.9784	0.0091		16395	99.1173	546	0	3.3009	146	0.8827	2.5493	2.0114	0.5379	0.9678	0.9912	0.9794	0.0088
Escherichia coli	2013C-4465	150	1809646	3 (1549657964)	minimap2	mpileup	minimap2/mpileup	16541		16373	98.9843	520	0	3.1437	168	1.0157	2.5346	1.9157	0.6189	0.9692	0.9898	0.9794	0.0102		16382	99.0388	522	0	3.1558	159	0.9612	2.5088	1.923	0.5857	0.9691	0.9904	0.9796	0.0096
Escherichia coli	2013C-4465	150	1809646	3 (1549657964)	minimap2	platypus	minimap2/platypus	16541		16126	97.4911	517	107	3.1256	415	2.5089	3.4335	1.9046	1.5288	0.9689	0.9749	0.9719	0.0251		16112	97.4064	439	68	2.654	429	2.5936	3.1977	1.6173	1.5804	0.9735	0.9741	0.9738	0.0259
Escherichia coli	2013C-4465	150	1809646	3 (1549657964)	minimap2	snver	minimap2/snver	16541		16364	98.9299	562	0	3.3976	177	1.0701	2.7224	2.0704	0.6521	0.9668	0.9893	0.9779	0.0107		16363	98.9239	566	0	3.4218	178	1.0761	2.7409	2.0851	0.6557	0.9666	0.9892	0.9778	0.0108
Escherichia coli	2013C-4465	150	1809646	3 (1549657964)	minimap2	strelka	minimap2/strelka	16541		16321	98.67	523	2	3.1618	220	1.33	2.7372	1.9267	0.8105	0.969	0.9867	0.9778	0.0133		16309	98.5974	501	1	3.0288	232	1.4026	2.7003	1.8457	0.8547	0.9702	0.986	0.978	0.014
Escherichia coli	2013C-4465	150	1809646	3 (1549657964)	minimap2	snvsniffer	minimap2/snvsniffer	16541		15587	94.2325	1335	856	8.0709	954	5.7675	8.4326	4.9181	3.5145	0.9211	0.9423	0.9316	0.0577		15601	94.3172	1458	955	8.8145	940	5.6828	8.8341	5.3712	3.4629	0.9145	0.9432	0.9286	0.0568
Escherichia coli	2013C-4465	150	1809646	3 (1549657964)	minimap2	varscan	minimap2/varscan	16541		16312	98.6156	576	17	3.4823	229	1.3844	2.9656	2.122	0.8436	0.9659	0.9862	0.9759	0.0138		16307	98.5853	569	18	3.4399	234	1.4147	2.9582	2.0962	0.862	0.9663	0.9859	0.976	0.0141
Escherichia coli	2013C-4465	150	1809646	3 (1549657964)	novoalign	16GT	novoalign/16GT	16541		16445	99.4196	556	41	3.3613	96	0.5804	2.4019	2.0483	0.3537	0.9673	0.9942	0.9806	0.0058		16450	99.4499	510	29	3.0832	91	0.5501	2.2141	1.8788	0.3352	0.9699	0.9945	0.982	0.0055
Escherichia coli	2013C-4465	150	1809646	3 (1549657964)	novoalign	freebayes	novoalign/freebayes	16541		16474	99.5949	849	0	5.1327	67	0.4051	3.3745	3.1277	0.2468	0.951	0.9959	0.9729	0.0041		16478	99.6191	826	0	4.9937	63	0.3809	3.275	3.043	0.2321	0.9523	0.9962	0.9738	0.0038
Escherichia coli	2013C-4465	150	1809646	3 (1549657964)	novoalign	gatk	novoalign/gatk	16541		16193	97.8961	1692	1267	10.2291	348	2.1039	7.5153	6.2333	1.282	0.9054	0.979	0.9408	0.021		16190	97.878	1629	1261	9.8483	351	2.122	7.2942	6.0012	1.2931	0.9086	0.9788	0.9424	0.0212
Escherichia coli	2013C-4465	150	1809646	3 (1549657964)	novoalign	lofreq	novoalign/lofreq	16541		16423	99.2866	486	0	2.9382	118	0.7134	2.2251	1.7904	0.4347	0.9713	0.9929	0.982	0.0071		16439	99.3834	502	0	3.0349	102	0.6166	2.2251	1.8493	0.3758	0.9704	0.9938	0.982	0.0062
Escherichia coli	2013C-4465	150	1809646	3 (1549657964)	novoalign	mpileup	novoalign/mpileup	16541		16418	99.2564	492	0	2.9744	123	0.7436	2.2656	1.8125	0.4531	0.9709	0.9926	0.9816	0.0074		16431	99.335	491	0	2.9684	110	0.665	2.2141	1.8088	0.4052	0.971	0.9933	0.982	0.0067
Escherichia coli	2013C-4465	150	1809646	3 (1549657964)	novoalign	platypus	novoalign/platypus	16541		16267	98.3435	747	169	4.5161	274	1.6565	3.7613	2.7519	1.0094	0.9561	0.9834	0.9696	0.0166		16256	98.277	668	157	4.0384	285	1.723	3.5108	2.4609	1.0499	0.9605	0.9828	0.9715	0.0172
Escherichia coli	2013C-4465	150	1809646	3 (1549657964)	novoalign	snver	novoalign/snver	16541		16409	99.202	534	0	3.2283	132	0.798	2.4535	1.9672	0.4863	0.9685	0.992	0.9801	0.008		16421	99.2745	504	0	3.047	120	0.7255	2.2988	1.8567	0.4421	0.9702	0.9927	0.9813	0.0073
Escherichia coli	2013C-4465	150	1809646	3 (1549657964)	novoalign	strelka	novoalign/strelka	16541		16416	99.2443	562	12	3.3976	125	0.7557	2.5309	2.0704	0.4605	0.9669	0.9924	0.9795	0.0076		16419	99.2624	581	2	3.5125	122	0.7376	2.5898	2.1404	0.4494	0.9658	0.9926	0.979	0.0074
Escherichia coli	2013C-4465	150	1809646	3 (1549657964)	novoalign	snvsniffer	novoalign/snvsniffer	16541		15612	94.3837	1052	665	6.36	929	5.6163	7.2979	3.8755	3.4224	0.9369	0.9438	0.9403	0.0562		15621	94.4381	1145	739	6.9222	920	5.5619	7.6074	4.2181	3.3892	0.9317	0.9444	0.938	0.0556
Escherichia coli	2013C-4465	150	1809646	3 (1549657964)	novoalign	varscan	novoalign/varscan	16541		16348	98.8332	510	10	3.0832	193	1.1668	2.5898	1.8788	0.711	0.9697	0.9883	0.9789	0.0117		16363	98.9239	502	24	3.0349	178	1.0761	2.5051	1.8493	0.6557	0.9702	0.9892	0.9796	0.0108
Escherichia coli	2013C-4465	150	1809646	3 (1549657964)	snippy	snippy	snippy/snippy	16541		16459	99.5043	443	0	2.6782	82	0.4957	1.9341	1.632	0.3021	0.9738	0.995	0.9843	0.005		16457	99.4922	430	0	2.5996	84	0.5078	1.8936	1.5841	0.3095	0.9745	0.9949	0.9846	0.0051
Escherichia coli	2013C-4465	150	1809646	3 (1549657964)	stampy	16GT	stampy/16GT	16541		16412	99.2201	2175	667	13.1491	129	0.7799	8.4878	8.0126	0.4752	0.883	0.9922	0.9344	0.0078		16443	99.4075	4078	739	24.6539	98	0.5925	15.3842	15.0232	0.361	0.8013	0.9941	0.8873	0.0059
Escherichia coli	2013C-4465	150	1809646	3 (1549657964)	stampy	freebayes	stampy/freebayes	16541		16510	99.8126	9591	0	57.9832	31	0.1874	35.4471	35.3329	0.1142	0.6325	0.9981	0.7743	0.0019		16513	99.8307	10380	0	62.7532	28	0.1693	38.3427	38.2395	0.1032	0.614	0.9983	0.7604	0.0017
Escherichia coli	2013C-4465	150	1809646	3 (1549657964)	stampy	gatk	stampy/gatk	16541		16206	97.9747	1951	1479	11.7949	335	2.0253	8.4215	7.1874	1.2341	0.8925	0.9797	0.9341	0.0203		16190	97.878	1867	1387	11.2871	351	2.122	8.171	6.878	1.2931	0.8966	0.9788	0.9359	0.0212
Escherichia coli	2013C-4465	150	1809646	3 (1549657964)	stampy	lofreq	stampy/lofreq	16541		16432	99.341	1885	0	11.3959	109	0.659	7.3458	6.9443	0.4016	0.8971	0.9934	0.9428	0.0066		16489	99.6856	2985	0	18.0461	52	0.3144	11.1882	10.9966	0.1916	0.8467	0.9969	0.9157	0.0031
Escherichia coli	2013C-4465	150	1809646	3 (1549657964)	stampy	mpileup	stampy/mpileup	16541		16444	99.4136	2274	0	13.7477	97	0.5864	8.7347	8.3773	0.3573	0.8785	0.9941	0.9327	0.0059		16463	99.5284	2963	0	17.9131	78	0.4716	11.2029	10.9156	0.2873	0.8475	0.9953	0.9155	0.0047
Escherichia coli	2013C-4465	150	1809646	3 (1549657964)	stampy	platypus	stampy/platypus	16541		16128	97.5032	1120	295	6.7711	413	2.4968	5.6475	4.126	1.5215	0.9351	0.975	0.9546	0.025		16244	98.2045	1933	329	11.6861	297	1.7955	8.2152	7.1211	1.0941	0.8937	0.982	0.9358	0.018
Escherichia coli	2013C-4465	150	1809646	3 (1549657964)	stampy	snver	stampy/snver	16541		16427	99.3108	2227	0	13.4635	114	0.6892	8.6242	8.2042	0.42	0.8806	0.9931	0.9335	0.0069		16478	99.6191	3357	0	20.295	63	0.3809	12.5991	12.3671	0.2321	0.8308	0.9962	0.906	0.0038
Escherichia coli	2013C-4465	150	1809646	3 (1549657964)	stampy	strelka	stampy/strelka	16541		16386	99.0629	610	13	3.6878	155	0.9371	2.8182	2.2472	0.571	0.9641	0.9906	0.9772	0.0094		16413	99.2262	726	3	4.3891	128	0.7738	3.1461	2.6746	0.4715	0.9576	0.9923	0.9746	0.0077
Escherichia coli	2013C-4465	150	1809646	3 (1549657964)	stampy	snvsniffer	stampy/snvsniffer	16541		15618	94.4199	2838	1915	17.1574	923	5.5801	13.8554	10.4551	3.4003	0.8462	0.9442	0.8925	0.0558		15664	94.698	3237	2181	19.5696	877	5.302	15.1558	11.925	3.2308	0.8287	0.947	0.8839	0.053
Escherichia coli	2013C-4465	150	1809646	3 (1549657964)	stampy	varscan	stampy/varscan	16541		16376	99.0025	2911	823	17.5987	165	0.9975	11.3319	10.724	0.6079	0.8491	0.99	0.9142	0.01		16393	99.1053	3711	885	22.4352	148	0.8947	14.2164	13.6712	0.5452	0.8154	0.9911	0.8947	0.0089
Escherichia coli	2013C-4465	300	904823	1 (1549658547)	bwa-mem	16GT	bwa-mem/16GT	16541		16494	99.7159	908	107	5.4894	47	0.2841	3.5182	3.345	0.1731	0.9478	0.9972	0.9719	0.0028		16493	99.7098	861	95	5.2052	48	0.2902	3.3487	3.1719	0.1768	0.9504	0.9971	0.9732	0.0029
Escherichia coli	2013C-4465	300	904823	1 (1549658547)	bwa-mem	freebayes	bwa-mem/freebayes	16541		16502	99.7642	1132	0	6.8436	39	0.2358	4.3139	4.1702	0.1437	0.9358	0.9976	0.9657	0.0024		16506	99.7884	1093	0	6.6078	35	0.2116	4.1555	4.0266	0.1289	0.9379	0.9979	0.967	0.0021
Escherichia coli	2013C-4465	300	904823	1 (1549658547)	bwa-mem	gatk	bwa-mem/gatk	16541		16219	98.0533	1775	1369	10.7309	322	1.9467	7.7253	6.539	1.1862	0.9014	0.9805	0.9393	0.0195		16198	97.9264	1718	1315	10.3863	343	2.0736	7.5926	6.329	1.2636	0.9041	0.9793	0.9402	0.0207
Escherichia coli	2013C-4465	300	904823	1 (1549658547)	bwa-mem	lofreq	bwa-mem/lofreq	16541		16260	98.3012	555	0	3.3553	281	1.6988	3.0798	2.0446	1.0352	0.967	0.983	0.9749	0.017		16249	98.2347	560	0	3.3855	292	1.7653	3.1387	2.063	1.0757	0.9667	0.9823	0.9744	0.0177
Escherichia coli	2013C-4465	300	904823	1 (1549658547)	bwa-mem	mpileup	bwa-mem/mpileup	16541		16255	98.271	535	0	3.2344	286	1.729	3.0245	1.9709	1.0536	0.9681	0.9827	0.9753	0.0173		16240	98.1803	536	0	3.2404	301	1.8197	3.0835	1.9746	1.1089	0.968	0.9818	0.9749	0.0182
Escherichia coli	2013C-4465	300	904823	1 (1549658547)	bwa-mem	platypus	bwa-mem/platypus	16541		16283	98.4402	702	127	4.244	258	1.5598	3.5366	2.5861	0.9505	0.9587	0.9844	0.9714	0.0156		16281	98.4281	626	104	3.7845	260	1.5719	3.264	2.3062	0.9578	0.963	0.9843	0.9735	0.0157
Escherichia coli	2013C-4465	300	904823	1 (1549658547)	bwa-mem	snver	bwa-mem/snver	16541		16318	98.6518	632	0	3.8208	223	1.3482	3.1498	2.3283	0.8215	0.9627	0.9865	0.9745	0.0135		16302	98.5551	607	0	3.6697	239	1.4449	3.1166	2.2362	0.8805	0.9641	0.9856	0.9747	0.0144
Escherichia coli	2013C-4465	300	904823	1 (1549658547)	bwa-mem	strelka	bwa-mem/strelka	16541		16199	97.9324	496	1	2.9986	342	2.0676	3.0872	1.8272	1.2599	0.9703	0.9793	0.9748	0.0207		16194	97.9022	514	1	3.1074	347	2.0978	3.1719	1.8936	1.2783	0.9692	0.979	0.9741	0.021
Escherichia coli	2013C-4465	300	904823	1 (1549658547)	bwa-mem	snvsniffer	bwa-mem/snvsniffer	16541		15568	94.1176	1201	751	7.2607	973	5.8824	8.0089	4.4244	3.5845	0.9284	0.9412	0.9348	0.0588		15593	94.2688	1243	778	7.5147	948	5.7312	8.0716	4.5792	3.4924	0.9262	0.9427	0.9344	0.0573
Escherichia coli	2013C-4465	300	904823	1 (1549658547)	bwa-mem	varscan	bwa-mem/varscan	16541		16155	97.6664	583	15	3.5246	386	2.3336	3.5698	2.1477	1.422	0.9652	0.9767	0.9709	0.0233		16151	97.6422	568	14	3.4339	390	2.3578	3.5292	2.0925	1.4367	0.966	0.9764	0.9712	0.0236
Escherichia coli	2013C-4465	300	904823	1 (1549658547)	minimap2	16GT	minimap2/16GT	16541		16461	99.5164	845	98	5.1085	80	0.4836	3.4077	3.1129	0.2947	0.9512	0.9952	0.9727	0.0048		16473	99.5889	825	86	4.9876	68	0.4111	3.2898	3.0393	0.2505	0.9523	0.9959	0.9736	0.0041
Escherichia coli	2013C-4465	300	904823	1 (1549658547)	minimap2	freebayes	minimap2/freebayes	16541		16494	99.7159	1034	0	6.2511	47	0.2841	3.9824	3.8092	0.1731	0.941	0.9972	0.9683	0.0028		16489	99.6856	998	0	6.0335	52	0.3144	3.8682	3.6766	0.1916	0.9429	0.9969	0.9691	0.0031
Escherichia coli	2013C-4465	300	904823	1 (1549658547)	minimap2	gatk	minimap2/gatk	16541		16213	98.017	1487	1036	8.9898	328	1.983	6.6864	5.4781	1.2083	0.916	0.9802	0.947	0.0198		16191	97.884	1402	953	8.4759	350	2.116	6.4543	5.1649	1.2894	0.9203	0.9788	0.9486	0.0212
Escherichia coli	2013C-4465	300	904823	1 (1549658547)	minimap2	lofreq	minimap2/lofreq	16541		16292	98.4946	499	0	3.0167	249	1.5054	2.7556	1.8383	0.9173	0.9703	0.9849	0.9775	0.0151		16264	98.3254	485	0	2.9321	277	1.6746	2.8072	1.7867	1.0205	0.971	0.9833	0.9771	0.0167
Escherichia coli	2013C-4465	300	904823	1 (1549658547)	minimap2	mpileup	minimap2/mpileup	16541		16285	98.4523	500	0	3.0228	256	1.5477	2.7851	1.842	0.9431	0.9702	0.9845	0.9773	0.0155		16256	98.277	469	0	2.8354	285	1.723	2.7777	1.7278	1.0499	0.972	0.9828	0.9774	0.0172
Escherichia coli	2013C-4465	300	904823	1 (1549658547)	minimap2	platypus	minimap2/platypus	16541		16324	98.6881	613	125	3.7059	217	1.3119	3.0577	2.2583	0.7994	0.9638	0.9869	0.9752	0.0131		16286	98.4584	587	112	3.5488	255	1.5416	3.1019	2.1625	0.9394	0.9652	0.9846	0.9748	0.0154
Escherichia coli	2013C-4465	300	904823	1 (1549658547)	minimap2	snver	minimap2/snver	16541		16283	98.4402	519	0	3.1377	258	1.5598	2.8624	1.912	0.9505	0.9691	0.9844	0.9767	0.0156		16253	98.2589	499	0	3.0167	288	1.7411	2.8993	1.8383	1.061	0.9702	0.9826	0.9764	0.0174
Escherichia coli	2013C-4465	300	904823	1 (1549658547)	minimap2	strelka	minimap2/strelka	16541		16224	98.0835	435	0	2.6298	317	1.9165	2.7703	1.6025	1.1678	0.9739	0.9808	0.9773	0.0192		16198	97.9264	419	0	2.5331	343	2.0736	2.8072	1.5436	1.2636	0.9748	0.9793	0.977	0.0207
Escherichia coli	2013C-4465	300	904823	1 (1549658547)	minimap2	snvsniffer	minimap2/snvsniffer	16541		15576	94.166	1167	733	7.0552	965	5.834	7.8542	4.2992	3.555	0.9303	0.9417	0.936	0.0583		15581	94.1962	1202	737	7.2668	960	5.8038	7.9647	4.4281	3.5366	0.9284	0.942	0.9352	0.058
Escherichia coli	2013C-4465	300	904823	1 (1549658547)	minimap2	varscan	minimap2/varscan	16541		16118	97.4427	491	19	2.9684	423	2.5573	3.3671	1.8088	1.5583	0.9704	0.9744	0.9724	0.0256		16079	97.2069	504	18	3.047	462	2.7931	3.5587	1.8567	1.702	0.9696	0.9721	0.9708	0.0279
Escherichia coli	2013C-4465	300	904823	1 (1549658547)	novoalign	16GT	novoalign/16GT	16541		16465	99.5405	657	54	3.9719	76	0.4595	2.7003	2.4204	0.28	0.9616	0.9954	0.9782	0.0046		16467	99.5526	608	62	3.6757	74	0.4474	2.5125	2.2398	0.2726	0.9644	0.9955	0.9797	0.0045
Escherichia coli	2013C-4465	300	904823	1 (1549658547)	novoalign	freebayes	novoalign/freebayes	16541		16486	99.6675	976	0	5.9005	55	0.3325	3.7982	3.5955	0.2026	0.9441	0.9967	0.9697	0.0033		16489	99.6856	951	0	5.7494	52	0.3144	3.695	3.5034	0.1916	0.9455	0.9969	0.9705	0.0031
Escherichia coli	2013C-4465	300	904823	1 (1549658547)	novoalign	gatk	novoalign/gatk	16541		16229	98.1138	1668	1236	10.084	312	1.8862	7.2942	6.1448	1.1494	0.9068	0.9811	0.9425	0.0189		16198	97.9264	1590	1169	9.6125	343	2.0736	7.1211	5.8575	1.2636	0.9106	0.9793	0.9437	0.0207
Escherichia coli	2013C-4465	300	904823	1 (1549658547)	novoalign	lofreq	novoalign/lofreq	16541		16298	98.5309	519	0	3.1377	243	1.4691	2.8072	1.912	0.8952	0.9691	0.9853	0.9771	0.0147		16306	98.5793	503	0	3.0409	235	1.4207	2.7188	1.853	0.8657	0.9701	0.9858	0.9779	0.0142
Escherichia coli	2013C-4465	300	904823	1 (1549658547)	novoalign	mpileup	novoalign/mpileup	16541		16298	98.5309	510	0	3.0832	243	1.4691	2.774	1.8788	0.8952	0.9697	0.9853	0.9774	0.0147		16301	98.5491	486	0	2.9382	240	1.4509	2.6746	1.7904	0.8842	0.971	0.9855	0.9782	0.0145
Escherichia coli	2013C-4465	300	904823	1 (1549658547)	novoalign	platypus	novoalign/platypus	16541		16349	98.8392	770	160	4.6551	192	1.1608	3.544	2.8367	0.7073	0.955	0.9884	0.9714	0.0116		16354	98.8695	739	154	4.4677	187	1.1305	3.4113	2.7224	0.6889	0.9568	0.9887	0.9725	0.0113
Escherichia coli	2013C-4465	300	904823	1 (1549658547)	novoalign	snver	novoalign/snver	16541		16296	98.5188	593	0	3.585	245	1.4812	3.0872	2.1846	0.9026	0.9649	0.9852	0.9749	0.0148		16289	98.4765	555	0	3.3553	252	1.5235	2.973	2.0446	0.9284	0.9671	0.9848	0.9759	0.0152
Escherichia coli	2013C-4465	300	904823	1 (1549658547)	novoalign	strelka	novoalign/strelka	16541		16278	98.41	519	9	3.1377	263	1.59	2.8809	1.912	0.9689	0.9691	0.9841	0.9765	0.0159		16262	98.3133	500	2	3.0228	279	1.6867	2.8698	1.842	1.0278	0.9702	0.9831	0.9766	0.0169
Escherichia coli	2013C-4465	300	904823	1 (1549658547)	novoalign	snvsniffer	novoalign/snvsniffer	16541		15542	93.9605	1019	626	6.1604	999	6.0395	7.4342	3.754	3.6803	0.9385	0.9396	0.939	0.0604		15572	94.1418	1039	639	6.2814	969	5.8582	7.3974	3.8276	3.5698	0.9375	0.9414	0.9394	0.0586
Escherichia coli	2013C-4465	300	904823	1 (1549658547)	novoalign	varscan	novoalign/varscan	16541		16150	97.6362	549	23	3.319	391	2.3638	3.4629	2.0225	1.4404	0.9671	0.9764	0.9717	0.0236		16147	97.618	546	36	3.3009	394	2.382	3.4629	2.0114	1.4515	0.9673	0.9762	0.9717	0.0238
Escherichia coli	2013C-4465	300	904823	1 (1549658547)	snippy	snippy	snippy/snippy	16541		16426	99.3048	513	0	3.1014	115	0.6952	2.3135	1.8899	0.4237	0.9697	0.993	0.9812	0.007		16435	99.3592	521	0	3.1497	106	0.6408	2.3098	1.9193	0.3905	0.9693	0.9936	0.9813	0.0064
Escherichia coli	2013C-4465	300	904823	1 (1549658547)	stampy	16GT	stampy/16GT	16541		16402	99.1597	3152	1220	19.0557	139	0.8403	12.1239	11.6118	0.5121	0.8388	0.9916	0.9088	0.0084		16414	99.2322	5880	1492	35.548	127	0.7678	22.1296	21.6617	0.4679	0.7363	0.9923	0.8453	0.0077
Escherichia coli	2013C-4465	300	904823	1 (1549658547)	stampy	freebayes	stampy/freebayes	16541		16515	99.8428	15813	0	95.5988	26	0.1572	58.3503	58.2545	0.0958	0.5109	0.9984	0.6759	0.0016		16509	99.8065	16112	0	97.4064	32	0.1935	59.4739	59.356	0.1179	0.5061	0.9981	0.6716	0.0019
Escherichia coli	2013C-4465	300	904823	1 (1549658547)	stampy	gatk	stampy/gatk	16541		16212	98.011	1872	1345	11.3173	329	1.989	8.1084	6.8964	1.212	0.8965	0.9801	0.9364	0.0199		16201	97.9445	1813	1291	10.9606	340	2.0555	7.9316	6.679	1.2525	0.8994	0.9794	0.9377	0.0206
Escherichia coli	2013C-4465	300	904823	1 (1549658547)	stampy	lofreq	stampy/lofreq	16541		16263	98.3193	1775	0	10.7309	278	1.6807	7.5632	6.539	1.0241	0.9016	0.9832	0.9406	0.0168		16318	98.6518	2877	0	17.3931	223	1.3482	11.4203	10.5988	0.8215	0.8501	0.9865	0.9132	0.0135
Escherichia coli	2013C-4465	300	904823	1 (1549658547)	stampy	mpileup	stampy/mpileup	16541		16309	98.5974	2612	0	15.7911	232	1.4026	10.4772	9.6225	0.8547	0.862	0.986	0.9198	0.014		16300	98.543	3449	0	20.8512	241	1.457	13.5938	12.706	0.8878	0.8254	0.9854	0.8983	0.0146
Escherichia coli	2013C-4465	300	904823	1 (1549658547)	stampy	platypus	stampy/platypus	16541		16214	98.0231	1287	251	7.7807	327	1.9769	5.9459	4.7413	1.2047	0.9265	0.9802	0.9526	0.0198		16351	98.8513	2587	321	15.6399	190	1.1487	10.2304	9.5304	0.7	0.8634	0.9885	0.9217	0.0115
Escherichia coli	2013C-4465	300	904823	1 (1549658547)	stampy	snver	stampy/snver	16541		16249	98.2347	2658	0	16.0692	292	1.7653	10.8677	9.792	1.0757	0.8594	0.9823	0.9167	0.0177		16301	98.5491	3727	0	22.5319	240	1.4509	14.6143	13.7301	0.8842	0.8139	0.9855	0.8915	0.0145
Escherichia coli	2013C-4465	300	904823	1 (1549658547)	stampy	strelka	stampy/strelka	16541		16194	97.9022	494	6	2.9865	347	2.0978	3.0982	1.8199	1.2783	0.9704	0.979	0.9747	0.021		16211	98.005	583	3	3.5246	330	1.995	3.3635	2.1477	1.2157	0.9653	0.98	0.9726	0.02
Escherichia coli	2013C-4465	300	904823	1 (1549658547)	stampy	snvsniffer	stampy/snvsniffer	16541		15600	94.3111	2849	1851	17.2239	941	5.6889	13.9622	10.4956	3.4666	0.8456	0.9431	0.8917	0.0569		15633	94.5106	3215	2078	19.4366	908	5.4894	15.189	11.8439	3.345	0.8294	0.9451	0.8835	0.0549
Escherichia coli	2013C-4465	300	904823	1 (1549658547)	stampy	varscan	stampy/varscan	16541		16158	97.6845	3407	1220	20.5973	383	2.3155	13.9622	12.5513	1.411	0.8259	0.9768	0.895	0.0232		16156	97.6725	4269	1354	25.8086	385	2.3275	17.1452	15.7268	1.4183	0.791	0.9767	0.8741	0.0233
Escherichia coli	2013C-4465	300	904823	2 (1549659452)	bwa-mem	16GT	bwa-mem/16GT	16541		16497	99.734	916	96	5.5378	44	0.266	3.5366	3.3745	0.1621	0.9474	0.9973	0.9717	0.0027		16487	99.6735	853	83	5.1569	54	0.3265	3.3414	3.1424	0.1989	0.9508	0.9967	0.9732	0.0033
Escherichia coli	2013C-4465	300	904823	2 (1549659452)	bwa-mem	freebayes	bwa-mem/freebayes	16541		16506	99.7884	1138	0	6.8799	35	0.2116	4.3213	4.1923	0.1289	0.9355	0.9979	0.9657	0.0021		16505	99.7824	1092	0	6.6018	36	0.2176	4.1555	4.0229	0.1326	0.9379	0.9978	0.9669	0.0022
Escherichia coli	2013C-4465	300	904823	2 (1549659452)	bwa-mem	gatk	bwa-mem/gatk	16541		16201	97.9445	1747	1322	10.5616	340	2.0555	7.6884	6.4359	1.2525	0.9027	0.9794	0.9395	0.0206		16175	97.7873	1621	1199	9.7999	366	2.2127	7.32	5.9717	1.3483	0.9089	0.9779	0.9421	0.0221
Escherichia coli	2013C-4465	300	904823	2 (1549659452)	bwa-mem	lofreq	bwa-mem/lofreq	16541		16265	98.3314	536	0	3.2404	276	1.6686	2.9914	1.9746	1.0168	0.9681	0.9833	0.9756	0.0167		16267	98.3435	556	0	3.3613	274	1.6565	3.0577	2.0483	1.0094	0.967	0.9834	0.9751	0.0166
Escherichia coli	2013C-4465	300	904823	2 (1549659452)	bwa-mem	mpileup	bwa-mem/mpileup	16541		16255	98.271	515	0	3.1135	286	1.729	2.9509	1.8972	1.0536	0.9693	0.9827	0.976	0.0173		16260	98.3012	527	0	3.186	281	1.6988	2.9766	1.9414	1.0352	0.9686	0.983	0.9757	0.017
Escherichia coli	2013C-4465	300	904823	2 (1549659452)	bwa-mem	platypus	bwa-mem/platypus	16541		16288	98.4705	697	143	4.2138	253	1.5295	3.4998	2.5677	0.932	0.959	0.9847	0.9717	0.0153		16270	98.3616	612	120	3.6999	271	1.6384	3.2529	2.2546	0.9984	0.9637	0.9836	0.9735	0.0164
Escherichia coli	2013C-4465	300	904823	2 (1549659452)	bwa-mem	snver	bwa-mem/snver	16541		16315	98.6337	622	0	3.7604	226	1.3663	3.124	2.2914	0.8326	0.9633	0.9863	0.9747	0.0137		16318	98.6518	631	0	3.8148	223	1.3482	3.1461	2.3246	0.8215	0.9628	0.9865	0.9745	0.0135
Escherichia coli	2013C-4465	300	904823	2 (1549659452)	bwa-mem	strelka	bwa-mem/strelka	16541		16198	97.9264	513	1	3.1014	343	2.0736	3.1535	1.8899	1.2636	0.9693	0.9793	0.9743	0.0207		16199	97.9324	530	0	3.2042	342	2.0676	3.2124	1.9525	1.2599	0.9683	0.9793	0.9738	0.0207
Escherichia coli	2013C-4465	300	904823	2 (1549659452)	bwa-mem	snvsniffer	bwa-mem/snvsniffer	16541		15572	94.1418	1185	770	7.164	969	5.8582	7.9353	4.3655	3.5698	0.9293	0.9414	0.9353	0.0586		15591	94.2567	1209	765	7.3091	950	5.7433	7.9537	4.4539	3.4998	0.928	0.9426	0.9352	0.0574
Escherichia coli	2013C-4465	300	904823	2 (1549659452)	bwa-mem	varscan	bwa-mem/varscan	16541		16162	97.7087	550	16	3.3251	379	2.2913	3.4224	2.0262	1.3962	0.9671	0.9771	0.9721	0.0229		16163	97.7148	572	15	3.4581	378	2.2852	3.4998	2.1072	1.3925	0.9658	0.9771	0.9714	0.0229
Escherichia coli	2013C-4465	300	904823	2 (1549659452)	minimap2	16GT	minimap2/16GT	16541		16464	99.5345	834	92	5.042	77	0.4655	3.3561	3.0724	0.2837	0.9518	0.9953	0.9731	0.0047		16469	99.5647	820	98	4.9574	72	0.4353	3.2861	3.0208	0.2652	0.9526	0.9956	0.9736	0.0044
Escherichia coli	2013C-4465	300	904823	2 (1549659452)	minimap2	freebayes	minimap2/freebayes	16541		16489	99.6856	1015	0	6.1363	52	0.3144	3.9308	3.7392	0.1916	0.942	0.9969	0.9687	0.0031		16491	99.6977	996	0	6.0214	50	0.3023	3.8534	3.6692	0.1842	0.943	0.997	0.9692	0.003
Escherichia coli	2013C-4465	300	904823	2 (1549659452)	minimap2	gatk	minimap2/gatk	16541		16186	97.8538	1573	1106	9.5097	355	2.1462	7.1027	5.7949	1.3078	0.9114	0.9785	0.9438	0.0215		16171	97.7631	1356	954	8.1978	370	2.2369	6.3585	4.9955	1.3631	0.9226	0.9776	0.9493	0.0224
Escherichia coli	2013C-4465	300	904823	2 (1549659452)	minimap2	lofreq	minimap2/lofreq	16541		16300	98.543	483	0	2.92	241	1.457	2.6672	1.7794	0.8878	0.9712	0.9854	0.9782	0.0146		16282	98.4342	496	0	2.9986	259	1.5658	2.7814	1.8272	0.9541	0.9704	0.9843	0.9773	0.0157
Escherichia coli	2013C-4465	300	904823	2 (1549659452)	minimap2	mpileup	minimap2/mpileup	16541		16281	98.4281	471	0	2.8475	260	1.5719	2.693	1.7351	0.9578	0.9719	0.9843	0.9781	0.0157		16269	98.3556	494	0	2.9865	272	1.6444	2.8219	1.8199	1.002	0.9705	0.9836	0.977	0.0164
Escherichia coli	2013C-4465	300	904823	2 (1549659452)	minimap2	platypus	minimap2/platypus	16541		16293	98.5007	615	122	3.718	248	1.4993	3.1793	2.2656	0.9136	0.9636	0.985	0.9742	0.015		16298	98.5309	564	116	3.4097	243	1.4691	2.973	2.0778	0.8952	0.9666	0.9853	0.9759	0.0147
Escherichia coli	2013C-4465	300	904823	2 (1549659452)	minimap2	snver	minimap2/snver	16541		16281	98.4281	510	0	3.0832	260	1.5719	2.8367	1.8788	0.9578	0.9696	0.9843	0.9769	0.0157		16262	98.3133	533	0	3.2223	279	1.6867	2.9914	1.9636	1.0278	0.9683	0.9831	0.9756	0.0169
Escherichia coli	2013C-4465	300	904823	2 (1549659452)	minimap2	strelka	minimap2/strelka	16541		16219	98.0533	427	0	2.5815	322	1.9467	2.7593	1.5731	1.1862	0.9743	0.9805	0.9774	0.0195		16204	97.9626	428	0	2.5875	337	2.0374	2.8182	1.5767	1.2415	0.9743	0.9796	0.9769	0.0204
Escherichia coli	2013C-4465	300	904823	2 (1549659452)	minimap2	snvsniffer	minimap2/snvsniffer	16541		15576	94.166	1110	713	6.7106	965	5.834	7.6442	4.0892	3.555	0.9335	0.9417	0.9376	0.0583		15595	94.2809	1179	736	7.1277	946	5.7191	7.8284	4.3434	3.485	0.9297	0.9428	0.9362	0.0572
Escherichia coli	2013C-4465	300	904823	2 (1549659452)	minimap2	varscan	minimap2/varscan	16541		16099	97.3279	487	20	2.9442	442	2.6721	3.4224	1.7941	1.6283	0.9706	0.9733	0.9719	0.0267		16077	97.1948	508	16	3.0712	464	2.8052	3.5808	1.8715	1.7094	0.9694	0.9719	0.9706	0.0281
Escherichia coli	2013C-4465	300	904823	2 (1549659452)	novoalign	16GT	novoalign/16GT	16541		16465	99.5405	676	69	4.0868	76	0.4595	2.7703	2.4904	0.28	0.9606	0.9954	0.9777	0.0046		16467	99.5526	637	71	3.851	74	0.4474	2.6193	2.3467	0.2726	0.9628	0.9955	0.9789	0.0045
Escherichia coli	2013C-4465	300	904823	2 (1549659452)	novoalign	freebayes	novoalign/freebayes	16541		16487	99.6735	984	0	5.9489	54	0.3265	3.824	3.625	0.1989	0.9437	0.9967	0.9695	0.0033		16489	99.6856	951	0	5.7494	52	0.3144	3.695	3.5034	0.1916	0.9455	0.9969	0.9705	0.0031
Escherichia coli	2013C-4465	300	904823	2 (1549659452)	novoalign	gatk	novoalign/gatk	16541		16193	97.8961	1730	1287	10.4589	348	2.1039	7.6553	6.3733	1.282	0.9035	0.979	0.9397	0.021		16175	97.7873	1583	1135	9.5702	366	2.2127	7.18	5.8317	1.3483	0.9109	0.9779	0.9432	0.0221
Escherichia coli	2013C-4465	300	904823	2 (1549659452)	novoalign	lofreq	novoalign/lofreq	16541		16290	98.4826	502	0	3.0349	251	1.5174	2.774	1.8493	0.9247	0.9701	0.9848	0.9774	0.0152		16299	98.537	526	0	3.18	242	1.463	2.8293	1.9378	0.8915	0.9687	0.9854	0.977	0.0146
Escherichia coli	2013C-4465	300	904823	2 (1549659452)	novoalign	mpileup	novoalign/mpileup	16541		16293	98.5007	491	0	2.9684	248	1.4993	2.7224	1.8088	0.9136	0.9707	0.985	0.9778	0.015		16292	98.4946	511	0	3.0893	249	1.5054	2.7998	1.8825	0.9173	0.9696	0.9849	0.9772	0.0151
Escherichia coli	2013C-4465	300	904823	2 (1549659452)	novoalign	platypus	novoalign/platypus	16541		16347	98.8272	755	151	4.5644	194	1.1728	3.4961	2.7814	0.7147	0.9559	0.9883	0.9718	0.0117		16354	98.8695	744	149	4.4979	187	1.1305	3.4298	2.7409	0.6889	0.9565	0.9887	0.9723	0.0113
Escherichia coli	2013C-4465	300	904823	2 (1549659452)	novoalign	snver	novoalign/snver	16541		16287	98.4644	583	0	3.5246	254	1.5356	3.0835	2.1477	0.9357	0.9654	0.9846	0.9749	0.0154		16281	98.4281	582	0	3.5185	260	1.5719	3.1019	2.1441	0.9578	0.9655	0.9843	0.9748	0.0157
Escherichia coli	2013C-4465	300	904823	2 (1549659452)	novoalign	strelka	novoalign/strelka	16541		16258	98.2891	515	16	3.1135	283	1.7109	2.9398	1.8972	1.0426	0.9693	0.9829	0.9761	0.0171		16260	98.3012	535	0	3.2344	281	1.6988	3.0061	1.9709	1.0352	0.9681	0.983	0.9755	0.017
Escherichia coli	2013C-4465	300	904823	2 (1549659452)	novoalign	snvsniffer	novoalign/snvsniffer	16541		15553	94.027	972	626	5.8763	988	5.973	7.2206	3.5808	3.6398	0.9412	0.9403	0.9407	0.0597		15580	94.1902	1027	625	6.2088	961	5.8098	7.3237	3.7834	3.5403	0.9382	0.9419	0.94	0.0581
Escherichia coli	2013C-4465	300	904823	2 (1549659452)	novoalign	varscan	novoalign/varscan	16541		16168	97.745	543	19	3.2828	373	2.255	3.3745	2.0004	1.3741	0.9675	0.9774	0.9724	0.0226		16168	97.745	550	34	3.3251	373	2.255	3.4003	2.0262	1.3741	0.9671	0.9774	0.9722	0.0226
Escherichia coli	2013C-4465	300	904823	2 (1549659452)	snippy	snippy	snippy/snippy	16541		16429	99.3229	494	0	2.9865	112	0.6771	2.2325	1.8199	0.4126	0.9708	0.9932	0.9819	0.0068		16420	99.2685	508	0	3.0712	121	0.7315	2.3172	1.8715	0.4458	0.97	0.9927	0.9812	0.0073
Escherichia coli	2013C-4465	300	904823	2 (1549659452)	stampy	16GT	stampy/16GT	16541		16406	99.1838	3126	1235	18.8985	135	0.8162	12.0134	11.5161	0.4973	0.84	0.9918	0.9096	0.0082		16417	99.2503	5817	1429	35.1672	124	0.7497	21.8864	21.4296	0.4568	0.7384	0.9925	0.8468	0.0075
Escherichia coli	2013C-4465	300	904823	2 (1549659452)	stampy	freebayes	stampy/freebayes	16541		16518	99.861	15924	0	96.2699	23	0.139	58.7481	58.6634	0.0847	0.5092	0.9986	0.6745	0.0014		16509	99.8065	15894	0	96.0885	32	0.1935	58.6708	58.5529	0.1179	0.5095	0.9981	0.6746	0.0019
Escherichia coli	2013C-4465	300	904823	2 (1549659452)	stampy	gatk	stampy/gatk	16541		16200	97.9385	1893	1347	11.4443	341	2.0615	8.23	6.9737	1.2562	0.8954	0.9794	0.9355	0.0206		16183	97.8357	1749	1213	10.5737	358	2.1643	7.7621	6.4432	1.3189	0.9025	0.9784	0.9389	0.0216
Escherichia coli	2013C-4465	300	904823	2 (1549659452)	stampy	lofreq	stampy/lofreq	16541		16259	98.2951	1763	0	10.6584	282	1.7049	7.5337	6.4948	1.0389	0.9022	0.983	0.9409	0.017		16326	98.7002	2870	0	17.3508	215	1.2998	11.365	10.573	0.7921	0.8505	0.987	0.9137	0.013
Escherichia coli	2013C-4465	300	904823	2 (1549659452)	stampy	mpileup	stampy/mpileup	16541		16313	98.6216	2587	0	15.6399	228	1.3784	10.3704	9.5304	0.8399	0.8631	0.9862	0.9206	0.0138		16321	98.67	3403	0	20.5731	220	1.33	13.347	12.5365	0.8105	0.8275	0.9867	0.9001	0.0133
Escherichia coli	2013C-4465	300	904823	2 (1549659452)	stampy	platypus	stampy/platypus	16541		16219	98.0533	1252	263	7.5691	322	1.9467	5.7986	4.6123	1.1862	0.9283	0.9805	0.9537	0.0195		16340	98.7848	2633	275	15.918	201	1.2152	10.4403	9.6999	0.7405	0.8612	0.9878	0.9202	0.0122
Escherichia coli	2013C-4465	300	904823	2 (1549659452)	stampy	snver	stampy/snver	16541		16243	98.1984	2602	0	15.7306	298	1.8016	10.6835	9.5857	1.0978	0.8619	0.982	0.918	0.018		16301	98.5491	3714	0	22.4533	240	1.4509	14.5664	13.6822	0.8842	0.8144	0.9855	0.8918	0.0145
Escherichia coli	2013C-4465	300	904823	2 (1549659452)	stampy	strelka	stampy/strelka	16541		16196	97.9143	498	5	3.0107	345	2.0857	3.1056	1.8346	1.271	0.9702	0.9791	0.9746	0.0209		16188	97.8659	584	3	3.5306	353	2.1341	3.4519	2.1514	1.3004	0.9652	0.9787	0.9719	0.0213
Escherichia coli	2013C-4465	300	904823	2 (1549659452)	stampy	snvsniffer	stampy/snvsniffer	16541		15588	94.2386	3004	1961	18.1609	953	5.7614	14.5774	11.0666	3.5108	0.8384	0.9424	0.8874	0.0576		15630	94.4925	3117	2013	18.8441	911	5.5075	14.839	11.4829	3.3561	0.8337	0.9449	0.8858	0.0551
Escherichia coli	2013C-4465	300	904823	2 (1549659452)	stampy	varscan	stampy/varscan	16541		16142	97.5878	3262	1154	19.7207	399	2.4122	13.487	12.0171	1.4699	0.8319	0.9759	0.8982	0.0241		16168	97.745	4270	1276	25.8146	373	2.255	17.1046	15.7305	1.3741	0.7911	0.9774	0.8744	0.0226
Escherichia coli	2013C-4465	300	904823	3 (1549663932)	bwa-mem	16GT	bwa-mem/16GT	16541		16488	99.6796	897	92	5.4229	53	0.3204	3.4998	3.3045	0.1952	0.9484	0.9968	0.972	0.0032		16496	99.7279	878	112	5.308	45	0.2721	3.4003	3.2345	0.1658	0.9495	0.9973	0.9728	0.0027
Escherichia coli	2013C-4465	300	904823	3 (1549663932)	bwa-mem	freebayes	bwa-mem/freebayes	16541		16505	99.7824	1135	0	6.8617	36	0.2176	4.3139	4.1813	0.1326	0.9357	0.9978	0.9658	0.0022		16507	99.7945	1099	0	6.6441	34	0.2055	4.1739	4.0487	0.1253	0.9376	0.9979	0.9668	0.0021
Escherichia coli	2013C-4465	300	904823	3 (1549663932)	bwa-mem	gatk	bwa-mem/gatk	16541		16196	97.9143	1766	1353	10.6765	345	2.0857	7.7768	6.5059	1.271	0.9017	0.9791	0.9388	0.0209		16169	97.751	1648	1260	9.9631	372	2.249	7.4416	6.0712	1.3704	0.9075	0.9775	0.9412	0.0225
Escherichia coli	2013C-4465	300	904823	3 (1549663932)	bwa-mem	lofreq	bwa-mem/lofreq	16541		16265	98.3314	541	0	3.2707	276	1.6686	3.0098	1.993	1.0168	0.9678	0.9833	0.9755	0.0167		16261	98.3072	573	0	3.4641	280	1.6928	3.1424	2.1109	1.0315	0.966	0.9831	0.9745	0.0169
Escherichia coli	2013C-4465	300	904823	3 (1549663932)	bwa-mem	mpileup	bwa-mem/mpileup	16541		16256	98.277	516	0	3.1195	285	1.723	2.9509	1.9009	1.0499	0.9692	0.9828	0.976	0.0172		16254	98.2649	554	0	3.3493	287	1.7351	3.0982	2.0409	1.0573	0.967	0.9826	0.9747	0.0174
Escherichia coli	2013C-4465	300	904823	3 (1549663932)	bwa-mem	platypus	bwa-mem/platypus	16541		16280	98.4221	707	129	4.2742	261	1.5779	3.5661	2.6046	0.9615	0.9584	0.9842	0.9711	0.0158		16282	98.4342	627	104	3.7906	259	1.5658	3.264	2.3098	0.9541	0.9629	0.9843	0.9735	0.0157
Escherichia coli	2013C-4465	300	904823	3 (1549663932)	bwa-mem	snver	bwa-mem/snver	16541		16317	98.6458	592	0	3.579	224	1.3542	3.0061	2.1809	0.8252	0.965	0.9865	0.9756	0.0135		16315	98.6337	626	0	3.7845	226	1.3663	3.1387	2.3062	0.8326	0.963	0.9863	0.9745	0.0137
Escherichia coli	2013C-4465	300	904823	3 (1549663932)	bwa-mem	strelka	bwa-mem/strelka	16541		16219	98.0533	477	0	2.8837	322	1.9467	2.9435	1.7572	1.1862	0.9714	0.9805	0.9759	0.0195		16198	97.9264	521	0	3.1497	343	2.0736	3.1829	1.9193	1.2636	0.9688	0.9793	0.974	0.0207
Escherichia coli	2013C-4465	300	904823	3 (1549663932)	bwa-mem	snvsniffer	bwa-mem/snvsniffer	16541		15582	94.2023	1193	745	7.2124	959	5.7977	7.9279	4.395	3.5329	0.9289	0.942	0.9354	0.058		15602	94.3232	1217	766	7.3575	939	5.6768	7.9426	4.4834	3.4592	0.9276	0.9432	0.9353	0.0568
Escherichia coli	2013C-4465	300	904823	3 (1549663932)	bwa-mem	varscan	bwa-mem/varscan	16541		16154	97.6604	543	14	3.2828	387	2.3396	3.4261	2.0004	1.4257	0.9675	0.9766	0.972	0.0234		16160	97.6966	569	20	3.4399	381	2.3034	3.4998	2.0962	1.4036	0.966	0.977	0.9715	0.023
Escherichia coli	2013C-4465	300	904823	3 (1549663932)	minimap2	16GT	minimap2/16GT	16541		16473	99.5889	860	102	5.1992	68	0.4111	3.4187	3.1682	0.2505	0.9504	0.9959	0.9726	0.0041		16472	99.5829	836	111	5.0541	69	0.4171	3.334	3.0798	0.2542	0.9517	0.9958	0.9733	0.0042
Escherichia coli	2013C-4465	300	904823	3 (1549663932)	minimap2	freebayes	minimap2/freebayes	16541		16489	99.6856	1062	0	6.4204	52	0.3144	4.1039	3.9124	0.1916	0.9395	0.9969	0.9673	0.0031		16490	99.6917	1019	0	6.1604	51	0.3083	3.9418	3.754	0.1879	0.9418	0.9969	0.9686	0.0031
Escherichia coli	2013C-4465	300	904823	3 (1549663932)	minimap2	gatk	minimap2/gatk	16541		16187	97.8599	1535	1096	9.28	354	2.1401	6.959	5.6549	1.3041	0.9134	0.9786	0.9449	0.0214		16194	97.9022	1382	986	8.355	347	2.0978	6.3696	5.0912	1.2783	0.9214	0.979	0.9493	0.021
Escherichia coli	2013C-4465	300	904823	3 (1549663932)	minimap2	lofreq	minimap2/lofreq	16541		16288	98.4705	461	0	2.787	253	1.5295	2.6303	1.6983	0.932	0.9725	0.9847	0.9786	0.0153		16277	98.404	487	0	2.9442	264	1.596	2.7667	1.7941	0.9726	0.9709	0.984	0.9774	0.016
Escherichia coli	2013C-4465	300	904823	3 (1549663932)	minimap2	mpileup	minimap2/mpileup	16541		16281	98.4281	443	0	2.6782	260	1.5719	2.5898	1.632	0.9578	0.9735	0.9843	0.9789	0.0157		16267	98.3435	484	0	2.9261	274	1.6565	2.7924	1.783	1.0094	0.9711	0.9834	0.9772	0.0166
Escherichia coli	2013C-4465	300	904823	3 (1549663932)	minimap2	platypus	minimap2/platypus	16541		16304	98.5672	588	110	3.5548	237	1.4328	3.0393	2.1662	0.8731	0.9652	0.9857	0.9753	0.0143		16285	98.4523	582	98	3.5185	256	1.5477	3.0872	2.1441	0.9431	0.9655	0.9845	0.9749	0.0155
Escherichia coli	2013C-4465	300	904823	3 (1549663932)	minimap2	snver	minimap2/snver	16541		16277	98.404	490	0	2.9623	264	1.596	2.7777	1.8051	0.9726	0.9708	0.984	0.9774	0.016		16259	98.2951	497	0	3.0047	282	1.7049	2.8698	1.8309	1.0389	0.9703	0.983	0.9766	0.017
Escherichia coli	2013C-4465	300	904823	3 (1549663932)	minimap2	strelka	minimap2/strelka	16541		16219	98.0533	412	2	2.4908	322	1.9467	2.704	1.5178	1.1862	0.9752	0.9805	0.9778	0.0195		16194	97.9022	416	0	2.515	347	2.0978	2.8109	1.5325	1.2783	0.975	0.979	0.977	0.021
Escherichia coli	2013C-4465	300	904823	3 (1549663932)	minimap2	snvsniffer	minimap2/snvsniffer	16541		15567	94.1116	1160	726	7.0129	974	5.8884	7.8616	4.2734	3.5882	0.9307	0.9411	0.9359	0.0589		15588	94.2386	1178	736	7.1217	953	5.7614	7.8505	4.3397	3.5108	0.9297	0.9424	0.936	0.0576
Escherichia coli	2013C-4465	300	904823	3 (1549663932)	minimap2	varscan	minimap2/varscan	16541		16093	97.2916	477	20	2.8837	448	2.7084	3.4077	1.7572	1.6504	0.9712	0.9729	0.972	0.0271		16091	97.2795	504	25	3.047	450	2.7205	3.5145	1.8567	1.6578	0.9696	0.9728	0.9712	0.0272
Escherichia coli	2013C-4465	300	904823	3 (1549663932)	novoalign	16GT	novoalign/16GT	16541		16465	99.5405	632	54	3.8208	76	0.4595	2.6082	2.3283	0.28	0.963	0.9954	0.9789	0.0046		16465	99.5405	612	64	3.6999	76	0.4595	2.5346	2.2546	0.28	0.9642	0.9954	0.9796	0.0046
Escherichia coli	2013C-4465	300	904823	3 (1549663932)	novoalign	freebayes	novoalign/freebayes	16541		16485	99.6614	950	0	5.7433	56	0.3386	3.7061	3.4998	0.2063	0.9455	0.9966	0.9704	0.0034		16491	99.6977	936	0	5.6587	50	0.3023	3.6324	3.4482	0.1842	0.9463	0.997	0.971	0.003
Escherichia coli	2013C-4465	300	904823	3 (1549663932)	novoalign	gatk	novoalign/gatk	16541		16198	97.9264	1618	1204	9.7818	343	2.0736	7.2242	5.9607	1.2636	0.9092	0.9793	0.9429	0.0207		16185	97.8478	1557	1136	9.413	356	2.1522	7.0474	5.7359	1.3115	0.9122	0.9785	0.9442	0.0215
Escherichia coli	2013C-4465	300	904823	3 (1549663932)	novoalign	lofreq	novoalign/lofreq	16541		16297	98.5249	529	0	3.1981	244	1.4751	2.8477	1.9488	0.8989	0.9686	0.9852	0.9768	0.0148		16310	98.6035	511	0	3.0893	231	1.3965	2.7335	1.8825	0.851	0.9696	0.986	0.9777	0.014
Escherichia coli	2013C-4465	300	904823	3 (1549663932)	novoalign	mpileup	novoalign/mpileup	16541		16303	98.5612	506	0	3.0591	238	1.4388	2.7409	1.8641	0.8768	0.9699	0.9856	0.9777	0.0144		16308	98.5914	499	0	3.0167	233	1.4086	2.6967	1.8383	0.8584	0.9703	0.9859	0.978	0.0141
Escherichia coli	2013C-4465	300	904823	3 (1549663932)	novoalign	platypus	novoalign/platypus	16541		16356	98.8816	781	164	4.7216	185	1.1184	3.5587	2.8772	0.6815	0.9544	0.9888	0.9713	0.0112		16356	98.8816	711	149	4.2984	185	1.1184	3.3008	2.6193	0.6815	0.9583	0.9888	0.9733	0.0112
Escherichia coli	2013C-4465	300	904823	3 (1549663932)	novoalign	snver	novoalign/snver	16541		16298	98.5309	580	0	3.5064	243	1.4691	3.0319	2.1367	0.8952	0.9656	0.9853	0.9754	0.0147		16294	98.5067	561	0	3.3916	247	1.4933	2.9766	2.0667	0.9099	0.9667	0.9851	0.9758	0.0149
Escherichia coli	2013C-4465	300	904823	3 (1549663932)	novoalign	strelka	novoalign/strelka	16541		16267	98.3435	503	4	3.0409	274	1.6565	2.8624	1.853	1.0094	0.97	0.9834	0.9767	0.0166		16264	98.3254	516	2	3.1195	277	1.6746	2.9214	1.9009	1.0205	0.9692	0.9833	0.9762	0.0167
Escherichia coli	2013C-4465	300	904823	3 (1549663932)	novoalign	snvsniffer	novoalign/snvsniffer	16541		15544	93.9726	992	624	5.9972	997	6.0274	7.3274	3.6545	3.6729	0.94	0.9397	0.9398	0.0603		15579	94.1841	1027	621	6.2088	962	5.8159	7.3274	3.7834	3.544	0.9382	0.9418	0.94	0.0582
Escherichia coli	2013C-4465	300	904823	3 (1549663932)	novoalign	varscan	novoalign/varscan	16541		16143	97.5939	546	22	3.3009	398	2.4061	3.4777	2.0114	1.4662	0.9673	0.9759	0.9716	0.0241		16163	97.7148	547	36	3.3069	378	2.2852	3.4077	2.0151	1.3925	0.9673	0.9771	0.9722	0.0229
Escherichia coli	2013C-4465	300	904823	3 (1549663932)	snippy	snippy	snippy/snippy	16541		16430	99.3289	511	0	3.0893	111	0.6711	2.2914	1.8825	0.4089	0.9698	0.9933	0.9814	0.0067		16427	99.3108	505	0	3.053	114	0.6892	2.2804	1.8604	0.42	0.9702	0.9931	0.9815	0.0069
Escherichia coli	2013C-4465	300	904823	3 (1549663932)	stampy	16GT	stampy/16GT	16541		16389	99.0811	3148	1271	19.0315	152	0.9189	12.1571	11.5971	0.56	0.8389	0.9908	0.9085	0.0092		16427	99.3108	5884	1454	35.5722	114	0.6892	22.0964	21.6764	0.42	0.7363	0.9931	0.8456	0.0069
Escherichia coli	2013C-4465	300	904823	3 (1549663932)	stampy	freebayes	stampy/freebayes	16541		16516	99.8489	16196	0	97.9143	25	0.1511	59.7575	59.6654	0.0921	0.5049	0.9985	0.6707	0.0015		16514	99.8368	15837	0	95.7439	27	0.1632	58.4424	58.3429	0.0995	0.5105	0.9984	0.6756	0.0016
Escherichia coli	2013C-4465	300	904823	3 (1549663932)	stampy	gatk	stampy/gatk	16541		16200	97.9385	1839	1329	11.1178	341	2.0615	8.031	6.7748	1.2562	0.8981	0.9794	0.937	0.0206		16197	97.9203	1821	1285	11.009	344	2.0797	7.9758	6.7085	1.2673	0.8989	0.9792	0.9373	0.0208
Escherichia coli	2013C-4465	300	904823	3 (1549663932)	stampy	lofreq	stampy/lofreq	16541		16277	98.404	1766	0	10.6765	264	1.596	7.4784	6.5059	0.9726	0.9021	0.984	0.9413	0.016		16318	98.6518	2966	0	17.9312	223	1.3482	11.7482	10.9266	0.8215	0.8462	0.9865	0.911	0.0135
Escherichia coli	2013C-4465	300	904823	3 (1549663932)	stampy	mpileup	stampy/mpileup	16541		16327	98.7062	2581	0	15.6037	214	1.2938	10.2967	9.5083	0.7884	0.8635	0.9871	0.9212	0.0129		16312	98.6156	3453	0	20.8754	229	1.3844	13.5643	12.7207	0.8436	0.8253	0.9862	0.8986	0.0138
Escherichia coli	2013C-4465	300	904823	3 (1549663932)	stampy	platypus	stampy/platypus	16541		16223	98.0775	1158	202	7.0008	318	1.9225	5.4375	4.266	1.1715	0.9334	0.9808	0.9565	0.0192		16333	98.7425	2561	280	15.4827	208	1.2575	10.2009	9.4346	0.7663	0.8645	0.9874	0.9219	0.0126
Escherichia coli	2013C-4465	300	904823	3 (1549663932)	stampy	snver	stampy/snver	16541		16244	98.2045	2611	0	15.785	297	1.7955	10.713	9.6188	1.0941	0.8615	0.982	0.9178	0.018		16294	98.5067	3713	0	22.4473	247	1.4933	14.5885	13.6786	0.9099	0.8144	0.9851	0.8917	0.0149
Escherichia coli	2013C-4465	300	904823	3 (1549663932)	stampy	strelka	stampy/strelka	16541		16204	97.9626	472	5	2.8535	337	2.0374	2.9803	1.7388	1.2415	0.9717	0.9796	0.9756	0.0204		16198	97.9264	599	1	3.6213	343	2.0736	3.4703	2.2067	1.2636	0.9643	0.9793	0.9717	0.0207
Escherichia coli	2013C-4465	300	904823	3 (1549663932)	stampy	snvsniffer	stampy/snvsniffer	16541		15598	94.299	2893	1868	17.4899	943	5.701	14.1317	10.6577	3.474	0.8435	0.943	0.8905	0.057		15637	94.5348	3147	1987	19.0255	904	5.4652	14.9237	11.5934	3.3303	0.8325	0.9453	0.8853	0.0547
Escherichia coli	2013C-4465	300	904823	3 (1549663932)	stampy	varscan	stampy/varscan	16541		16166	97.7329	3315	1189	20.0411	375	2.2671	13.5938	12.2123	1.3815	0.8298	0.9773	0.8975	0.0227		16175	97.7873	4274	1337	25.8388	366	2.2127	17.0936	15.7453	1.3483	0.791	0.9779	0.8746	0.0221
[truncated: 5,658 more rows]
