# Supplementary material for: Genomic diversity affects the accuracy of bacterial single-nucleotide polymorphism–calling pipelines
Source: Gigascience. 2020 Feb 6;9(2):giaa007. doi: 10.1093/gigascience/giaa007 (PMC7002876; doi:10.1093/gigascience/giaa007)
Supplement: giaa007_Supplement_Files [file giaa007_supplement_files.zip › Supplementary Table 15.xlsx]

## Sheet: Supplementary Text 15
Supplementary Table 15. Summary statistics of SNP calling pipelines after aligning simulated error-free reads to a reference genome differing from their origin, both with and without local indel realignment.
Species	Strain	Read length	Number of reads sequenced to obtain 50-fold coverage	Replicate number (dwgsim seed)	Aligner	Caller	Aligner/caller	Total number of true SNPs		Without local indel realignment																	With local indel realignment
										No. of true positives	No. of true positives as a % of no. of true SNPs	No. of false positives	No. of false positives (that are also heterozygous calls)	No. of false positives as a % of no. of true SNPs	No. of false negatives	No. of false negatives as a % of no. of true SNPs	Total number of errors (=FP+FN) per million sequenced bases	Total number of FPs per million sequenced bases	Total number of FNs per million sequenced bases	Precision (positive predictive value)	Recall (sensitivity)	F-score (=2 . precision. recall/(precision + recall))	Miss rate		No. of true positives	No. of true positives as a % of no. of true SNPs	No. of false positives	No. of false positives (that are also heterozygous calls)	No. of false positives as a % of no. of true SNPs	No. of false negatives	No. of false negatives as a % of no. of true SNPs	Total number of errors (=FP+FN) per million sequenced bases	Total number of FPs per million sequenced bases	Total number of FNs per million sequenced bases	Precision (positive predictive value)	Recall (sensitivity)	F-score (=2 . precision. recall/(precision + recall))	Miss rate
Escherichia coli	09-00049	150	1762187	1 (1549581048)	bwa-mem	16GT	bwa-mem/16GT	17049		16999	99.7067	523	50	3.0676	50	0.2933	2.1678	1.9786	0.1892	0.9702	0.9971	0.9835	0.0029		16999	99.7067	523	49	3.0676	50	0.2933	2.1678	1.9786	0.1892	0.9702	0.9971	0.9835	0.0029
Escherichia coli	09-00049	150	1762187	1 (1549581048)	bwa-mem	freebayes	bwa-mem/freebayes	17049		17013	99.7888	707	0	4.1469	36	0.2112	2.8109	2.6747	0.1362	0.9601	0.9979	0.9786	0.0021		17013	99.7888	706	0	4.141	36	0.2112	2.8071	2.6709	0.1362	0.9602	0.9979	0.9787	0.0021
Escherichia coli	09-00049	150	1762187	1 (1549581048)	bwa-mem	gatk	bwa-mem/gatk	17049		16923	99.261	2031	1589	11.9127	126	0.739	8.1603	7.6836	0.4767	0.8928	0.9926	0.9401	0.0074		16923	99.261	2027	1589	11.8893	126	0.739	8.1452	7.6685	0.4767	0.893	0.9926	0.9402	0.0074
Escherichia coli	09-00049	150	1762187	1 (1549581048)	bwa-mem	lofreq	bwa-mem/lofreq	17049		17004	99.7361	419	0	2.4576	45	0.2639	1.7554	1.5852	0.1702	0.976	0.9974	0.9866	0.0026		17004	99.7361	419	0	2.4576	45	0.2639	1.7554	1.5852	0.1702	0.976	0.9974	0.9866	0.0026
Escherichia coli	09-00049	150	1762187	1 (1549581048)	bwa-mem	mpileup	bwa-mem/mpileup	17049		16983	99.6129	385	0	2.2582	66	0.3871	1.7062	1.4565	0.2497	0.9778	0.9961	0.9869	0.0039		16983	99.6129	385	0	2.2582	66	0.3871	1.7062	1.4565	0.2497	0.9778	0.9961	0.9869	0.0039
Escherichia coli	09-00049	150	1762187	1 (1549581048)	bwa-mem	platypus	bwa-mem/platypus	17049		16983	99.6129	825	259	4.839	66	0.3871	3.3708	3.1211	0.2497	0.9537	0.9961	0.9744	0.0039		16983	99.6129	826	259	4.8449	66	0.3871	3.3746	3.1249	0.2497	0.9536	0.9961	0.9744	0.0039
Escherichia coli	09-00049	150	1762187	1 (1549581048)	bwa-mem	snver	bwa-mem/snver	17049		17008	99.7595	445	0	2.6101	41	0.2405	1.8386	1.6835	0.1551	0.9745	0.9976	0.9859	0.0024		17008	99.7595	443	0	2.5984	41	0.2405	1.8311	1.6759	0.1551	0.9746	0.9976	0.986	0.0024
Escherichia coli	09-00049	150	1762187	1 (1549581048)	bwa-mem	strelka	bwa-mem/strelka	17049		17001	99.7185	546	10	3.2025	48	0.2815	2.2472	2.0656	0.1816	0.9689	0.9972	0.9828	0.0028		17001	99.7185	546	10	3.2025	48	0.2815	2.2472	2.0656	0.1816	0.9689	0.9972	0.9828	0.0028
Escherichia coli	09-00049	150	1762187	1 (1549581048)	bwa-mem	snvsniffer	bwa-mem/snvsniffer	17049		14619	85.747	729	490	4.2759	2430	14.253	11.9511	2.7579	9.1931	0.9525	0.8575	0.9025	0.1425		14619	85.747	724	487	4.2466	2430	14.253	11.9321	2.739	9.1931	0.9528	0.8575	0.9026	0.1425
Escherichia coli	09-00049	150	1762187	1 (1549581048)	bwa-mem	varscan	bwa-mem/varscan	17049		16938	99.3489	397	13	2.3286	111	0.6511	1.9219	1.5019	0.4199	0.9771	0.9935	0.9852	0.0065		16938	99.3489	393	12	2.3051	111	0.6511	1.9067	1.4868	0.4199	0.9773	0.9935	0.9853	0.0065
Escherichia coli	09-00049	150	1762187	1 (1549581048)	minimap2	16GT	minimap2/16GT	17049		16995	99.6833	506	43	2.9679	54	0.3167	2.1186	1.9143	0.2043	0.9711	0.9968	0.9838	0.0032		16995	99.6833	506	42	2.9679	54	0.3167	2.1186	1.9143	0.2043	0.9711	0.9968	0.9838	0.0032
Escherichia coli	09-00049	150	1762187	1 (1549581048)	minimap2	freebayes	minimap2/freebayes	17049		17006	99.7478	614	0	3.6014	43	0.2522	2.4855	2.3229	0.1627	0.9652	0.9975	0.9811	0.0025		17006	99.7478	613	0	3.5955	43	0.2522	2.4818	2.3191	0.1627	0.9652	0.9975	0.9811	0.0025
Escherichia coli	09-00049	150	1762187	1 (1549581048)	minimap2	gatk	minimap2/gatk	17049		16903	99.1436	1442	1064	8.458	146	0.8564	6.0077	5.4553	0.5523	0.9214	0.9914	0.9551	0.0086		16903	99.1436	1436	1060	8.4228	146	0.8564	5.985	5.4326	0.5523	0.9217	0.9914	0.9553	0.0086
Escherichia coli	09-00049	150	1762187	1 (1549581048)	minimap2	lofreq	minimap2/lofreq	17049		16966	99.5132	410	0	2.4048	83	0.4868	1.8651	1.5511	0.314	0.9764	0.9951	0.9857	0.0049		16966	99.5132	410	0	2.4048	83	0.4868	1.8651	1.5511	0.314	0.9764	0.9951	0.9857	0.0049
Escherichia coli	09-00049	150	1762187	1 (1549581048)	minimap2	mpileup	minimap2/mpileup	17049		16952	99.4311	372	0	2.1819	97	0.5689	1.7743	1.4073	0.367	0.9785	0.9943	0.9863	0.0057		16952	99.4311	372	0	2.1819	97	0.5689	1.7743	1.4073	0.367	0.9785	0.9943	0.9863	0.0057
Escherichia coli	09-00049	150	1762187	1 (1549581048)	minimap2	platypus	minimap2/platypus	17049		16927	99.2844	577	145	3.3844	122	0.7156	2.6444	2.1829	0.4615	0.967	0.9928	0.9797	0.0072		16927	99.2844	578	145	3.3902	122	0.7156	2.6482	2.1867	0.4615	0.967	0.9928	0.9797	0.0072
Escherichia coli	09-00049	150	1762187	1 (1549581048)	minimap2	snver	minimap2/snver	17049		16948	99.4076	430	0	2.5221	101	0.5924	2.0089	1.6268	0.3821	0.9753	0.9941	0.9846	0.0059		16948	99.4076	426	0	2.4987	101	0.5924	1.9937	1.6116	0.3821	0.9755	0.9941	0.9847	0.0059
Escherichia coli	09-00049	150	1762187	1 (1549581048)	minimap2	strelka	minimap2/strelka	17049		16938	99.3489	411	0	2.4107	111	0.6511	1.9748	1.5549	0.4199	0.9763	0.9935	0.9848	0.0065		16938	99.3489	411	0	2.4107	111	0.6511	1.9748	1.5549	0.4199	0.9763	0.9935	0.9848	0.0065
Escherichia coli	09-00049	150	1762187	1 (1549581048)	minimap2	snvsniffer	minimap2/snvsniffer	17049		14611	85.7	756	505	4.4343	2438	14.3	12.0835	2.8601	9.2234	0.9508	0.857	0.9015	0.143		14611	85.7	751	502	4.405	2438	14.3	12.0646	2.8412	9.2234	0.9511	0.857	0.9016	0.143
Escherichia coli	09-00049	150	1762187	1 (1549581048)	minimap2	varscan	minimap2/varscan	17049		16897	99.1085	436	14	2.5573	152	0.8915	2.2245	1.6495	0.575	0.9748	0.9911	0.9829	0.0089		16897	99.1085	431	13	2.528	152	0.8915	2.2056	1.6306	0.575	0.9751	0.9911	0.983	0.0089
Escherichia coli	09-00049	150	1762187	1 (1549581048)	novoalign	16GT	novoalign/16GT	17049		16987	99.6363	412	21	2.4166	62	0.3637	1.7932	1.5587	0.2346	0.9763	0.9964	0.9862	0.0036		16987	99.6363	412	21	2.4166	62	0.3637	1.7932	1.5587	0.2346	0.9763	0.9964	0.9862	0.0036
Escherichia coli	09-00049	150	1762187	1 (1549581048)	novoalign	freebayes	novoalign/freebayes	17049		16997	99.695	508	0	2.9796	52	0.305	2.1186	1.9219	0.1967	0.971	0.9969	0.9838	0.0031		16997	99.695	508	0	2.9796	52	0.305	2.1186	1.9219	0.1967	0.971	0.9969	0.9838	0.0031
Escherichia coli	09-00049	150	1762187	1 (1549581048)	novoalign	gatk	novoalign/gatk	17049		16907	99.1671	1832	1432	10.7455	142	0.8329	7.468	6.9308	0.5372	0.9022	0.9917	0.9448	0.0083		16907	99.1671	1832	1432	10.7455	142	0.8329	7.468	6.9308	0.5372	0.9022	0.9917	0.9448	0.0083
Escherichia coli	09-00049	150	1762187	1 (1549581048)	novoalign	lofreq	novoalign/lofreq	17049		16969	99.5308	328	0	1.9239	80	0.4692	1.5435	1.2409	0.3027	0.981	0.9953	0.9881	0.0047		16969	99.5308	328	0	1.9239	80	0.4692	1.5435	1.2409	0.3027	0.981	0.9953	0.9881	0.0047
Escherichia coli	09-00049	150	1762187	1 (1549581048)	novoalign	mpileup	novoalign/mpileup	17049		16960	99.478	309	0	1.8124	89	0.522	1.5057	1.169	0.3367	0.9821	0.9948	0.9884	0.0052		16960	99.478	309	0	1.8124	89	0.522	1.5057	1.169	0.3367	0.9821	0.9948	0.9884	0.0052
Escherichia coli	09-00049	150	1762187	1 (1549581048)	novoalign	platypus	novoalign/platypus	17049		16968	99.5249	734	203	4.3052	81	0.4751	3.0833	2.7769	0.3064	0.9585	0.9952	0.9765	0.0048		16969	99.5308	735	203	4.3111	80	0.4692	3.0833	2.7806	0.3027	0.9585	0.9953	0.9766	0.0047
Escherichia coli	09-00049	150	1762187	1 (1549581048)	novoalign	snver	novoalign/snver	17049		16969	99.5308	357	0	2.094	80	0.4692	1.6532	1.3506	0.3027	0.9794	0.9953	0.9873	0.0047		16969	99.5308	357	0	2.094	80	0.4692	1.6532	1.3506	0.3027	0.9794	0.9953	0.9873	0.0047
Escherichia coli	09-00049	150	1762187	1 (1549581048)	novoalign	strelka	novoalign/strelka	17049		16982	99.607	422	11	2.4752	67	0.393	1.85	1.5965	0.2535	0.9758	0.9961	0.9858	0.0039		16982	99.607	422	11	2.4752	67	0.393	1.85	1.5965	0.2535	0.9758	0.9961	0.9858	0.0039
Escherichia coli	09-00049	150	1762187	1 (1549581048)	novoalign	snvsniffer	novoalign/snvsniffer	17049		14309	83.9287	464	267	2.7216	2740	16.0713	12.1213	1.7554	10.3659	0.9686	0.8393	0.8993	0.1607		14309	83.9287	464	267	2.7216	2740	16.0713	12.1213	1.7554	10.3659	0.9686	0.8393	0.8993	0.1607
Escherichia coli	09-00049	150	1762187	1 (1549581048)	novoalign	varscan	novoalign/varscan	17049		16888	99.0557	341	9	2.0001	161	0.9443	1.8992	1.2901	0.6091	0.9802	0.9906	0.9854	0.0094		16888	99.0557	341	9	2.0001	161	0.9443	1.8992	1.2901	0.6091	0.9802	0.9906	0.9854	0.0094
Escherichia coli	09-00049	150	1762187	1 (1549581048)	snippy	snippy	snippy/snippy	17049		16993	99.6715	319	0	1.8711	56	0.3285	1.4187	1.2068	0.2119	0.9816	0.9967	0.9891	0.0033		16993	99.6715	319	0	1.8711	56	0.3285	1.4187	1.2068	0.2119	0.9816	0.9967	0.9891	0.0033
Escherichia coli	09-00049	150	1762187	1 (1549581048)	stampy	16GT	stampy/16GT	17049		16862	98.9032	1504	230	8.8216	187	1.0968	6.3974	5.6899	0.7075	0.9181	0.989	0.9522	0.011		16865	98.9208	1402	200	8.2234	184	1.0792	6.0001	5.304	0.6961	0.9232	0.9892	0.9551	0.0108
Escherichia coli	09-00049	150	1762187	1 (1549581048)	stampy	freebayes	stampy/freebayes	17049		17015	99.8006	7851	0	46.0496	34	0.1994	29.8304	29.7017	0.1286	0.6843	0.998	0.8119	0.002		17004	99.7361	7519	0	44.1023	45	0.2639	28.616	28.4457	0.1702	0.6934	0.9974	0.8181	0.0026
Escherichia coli	09-00049	150	1762187	1 (1549581048)	stampy	gatk	stampy/gatk	17049		16918	99.2316	2775	1973	16.2766	131	0.7684	10.9939	10.4983	0.4956	0.8591	0.9923	0.9209	0.0077		16920	99.2434	2737	1946	16.0537	129	0.7566	10.8426	10.3546	0.488	0.8608	0.9924	0.9219	0.0076
Escherichia coli	09-00049	150	1762187	1 (1549581048)	stampy	lofreq	stampy/lofreq	17049		16862	98.9032	784	0	4.5985	187	1.0968	3.6735	2.966	0.7075	0.9556	0.989	0.972	0.011		16863	98.909	763	0	4.4753	186	1.091	3.5902	2.8866	0.7037	0.9567	0.9891	0.9726	0.0109
Escherichia coli	09-00049	150	1762187	1 (1549581048)	stampy	mpileup	stampy/mpileup	17049		16851	98.8386	705	0	4.1351	198	1.1614	3.4162	2.6671	0.7491	0.9598	0.9884	0.9739	0.0116		16851	98.8386	706	0	4.141	198	1.1614	3.42	2.6709	0.7491	0.9598	0.9884	0.9739	0.0116
Escherichia coli	09-00049	150	1762187	1 (1549581048)	stampy	platypus	stampy/platypus	17049		16846	98.8093	1072	316	6.2878	203	1.1907	4.8236	4.0556	0.768	0.9402	0.9881	0.9636	0.0119		16839	98.7683	1046	300	6.1353	210	1.2317	4.7517	3.9572	0.7945	0.9415	0.9877	0.964	0.0123
Escherichia coli	09-00049	150	1762187	1 (1549581048)	stampy	snver	stampy/snver	17049		16839	98.7683	806	0	4.7276	210	1.2317	3.8437	3.0492	0.7945	0.9543	0.9877	0.9707	0.0123		16837	98.7565	844	0	4.9504	212	1.2435	3.995	3.193	0.802	0.9523	0.9876	0.9696	0.0124
Escherichia coli	09-00049	150	1762187	1 (1549581048)	stampy	strelka	stampy/strelka	17049		16855	98.8621	416	15	2.44	194	1.1379	2.3077	1.5738	0.7339	0.9759	0.9886	0.9822	0.0114		16839	98.7683	374	13	2.1937	210	1.2317	2.2094	1.4149	0.7945	0.9783	0.9877	0.983	0.0123
Escherichia coli	09-00049	150	1762187	1 (1549581048)	stampy	snvsniffer	stampy/snvsniffer	17049		14627	85.7939	876	549	5.1381	2422	14.2061	12.4769	3.3141	9.1629	0.9435	0.8579	0.8987	0.1421		14620	85.7528	853	535	5.0032	2429	14.2472	12.4164	3.2271	9.1893	0.9449	0.8575	0.8991	0.1425
Escherichia coli	09-00049	150	1762187	1 (1549581048)	stampy	varscan	stampy/varscan	17049		16804	98.563	854	70	5.0091	245	1.437	4.1577	3.2308	0.9269	0.9516	0.9856	0.9683	0.0144		16809	98.5923	829	63	4.8625	240	1.4077	4.0442	3.1363	0.908	0.953	0.9859	0.9692	0.0141
Escherichia coli	09-00049	150	1762187	2 (1549584392)	bwa-mem	16GT	bwa-mem/16GT	17049		17002	99.7243	531	50	3.1146	47	0.2757	2.1867	2.0089	0.1778	0.9697	0.9972	0.9833	0.0028		17002	99.7243	531	49	3.1146	47	0.2757	2.1867	2.0089	0.1778	0.9697	0.9972	0.9833	0.0028
Escherichia coli	09-00049	150	1762187	2 (1549584392)	bwa-mem	freebayes	bwa-mem/freebayes	17049		17012	99.783	707	0	4.1469	37	0.217	2.8147	2.6747	0.14	0.9601	0.9978	0.9786	0.0022		17012	99.783	708	0	4.1527	37	0.217	2.8185	2.6785	0.14	0.96	0.9978	0.9785	0.0022
Escherichia coli	09-00049	150	1762187	2 (1549584392)	bwa-mem	gatk	bwa-mem/gatk	17049		16926	99.2786	1990	1568	11.6722	123	0.7214	7.9939	7.5285	0.4653	0.8948	0.9928	0.9413	0.0072		16926	99.2786	1996	1568	11.7074	123	0.7214	8.0166	7.5512	0.4653	0.8945	0.9928	0.9411	0.0072
Escherichia coli	09-00049	150	1762187	2 (1549584392)	bwa-mem	lofreq	bwa-mem/lofreq	17049		17004	99.7361	412	0	2.4166	45	0.2639	1.7289	1.5587	0.1702	0.9763	0.9974	0.9867	0.0026		17004	99.7361	412	0	2.4166	45	0.2639	1.7289	1.5587	0.1702	0.9763	0.9974	0.9867	0.0026
Escherichia coli	09-00049	150	1762187	2 (1549584392)	bwa-mem	mpileup	bwa-mem/mpileup	17049		16991	99.6598	366	0	2.1468	58	0.3402	1.6041	1.3846	0.2194	0.9789	0.9966	0.9877	0.0034		16991	99.6598	364	0	2.135	58	0.3402	1.5965	1.3771	0.2194	0.979	0.9966	0.9877	0.0034
Escherichia coli	09-00049	150	1762187	2 (1549584392)	bwa-mem	platypus	bwa-mem/platypus	17049		16980	99.5953	811	272	4.7569	69	0.4047	3.3292	3.0682	0.261	0.9544	0.996	0.9748	0.004		16980	99.5953	812	272	4.7627	69	0.4047	3.333	3.0719	0.261	0.9544	0.996	0.9748	0.004
Escherichia coli	09-00049	150	1762187	2 (1549584392)	bwa-mem	snver	bwa-mem/snver	17049		17008	99.7595	441	0	2.5867	41	0.2405	1.8235	1.6684	0.1551	0.9747	0.9976	0.986	0.0024		17008	99.7595	438	0	2.5691	41	0.2405	1.8121	1.657	0.1551	0.9749	0.9976	0.9861	0.0024
Escherichia coli	09-00049	150	1762187	2 (1549584392)	bwa-mem	strelka	bwa-mem/strelka	17049		17008	99.7595	530	11	3.1087	41	0.2405	2.1602	2.0051	0.1551	0.9698	0.9976	0.9835	0.0024		17008	99.7595	530	11	3.1087	41	0.2405	2.1602	2.0051	0.1551	0.9698	0.9976	0.9835	0.0024
Escherichia coli	09-00049	150	1762187	2 (1549584392)	bwa-mem	snvsniffer	bwa-mem/snvsniffer	17049		14610	85.6942	713	482	4.1821	2439	14.3058	11.9246	2.6974	9.2272	0.9535	0.8569	0.9026	0.1431		14610	85.6942	711	481	4.1703	2439	14.3058	11.917	2.6898	9.2272	0.9536	0.8569	0.9027	0.1431
Escherichia coli	09-00049	150	1762187	2 (1549584392)	bwa-mem	varscan	bwa-mem/varscan	17049		16942	99.3724	399	13	2.3403	107	0.6276	1.9143	1.5095	0.4048	0.977	0.9937	0.9853	0.0063		16942	99.3724	392	12	2.2993	107	0.6276	1.8878	1.483	0.4048	0.9774	0.9937	0.9855	0.0063
Escherichia coli	09-00049	150	1762187	2 (1549584392)	minimap2	16GT	minimap2/16GT	17049		17001	99.7185	510	51	2.9914	48	0.2815	2.111	1.9294	0.1816	0.9709	0.9972	0.9839	0.0028		17001	99.7185	510	50	2.9914	48	0.2815	2.111	1.9294	0.1816	0.9709	0.9972	0.9839	0.0028
Escherichia coli	09-00049	150	1762187	2 (1549584392)	minimap2	freebayes	minimap2/freebayes	17049		17008	99.7595	624	0	3.66	41	0.2405	2.5158	2.3607	0.1551	0.9646	0.9976	0.9808	0.0024		17008	99.7595	627	0	3.6776	41	0.2405	2.5272	2.3721	0.1551	0.9644	0.9976	0.9807	0.0024
Escherichia coli	09-00049	150	1762187	2 (1549584392)	minimap2	gatk	minimap2/gatk	17049		16899	99.1202	1429	1048	8.3817	150	0.8798	5.9736	5.4062	0.5675	0.922	0.9912	0.9553	0.0088		16899	99.1202	1429	1048	8.3817	150	0.8798	5.9736	5.4062	0.5675	0.922	0.9912	0.9553	0.0088
Escherichia coli	09-00049	150	1762187	2 (1549584392)	minimap2	lofreq	minimap2/lofreq	17049		16964	99.5014	403	0	2.3638	85	0.4986	1.8462	1.5246	0.3216	0.9768	0.995	0.9858	0.005		16964	99.5014	403	0	2.3638	85	0.4986	1.8462	1.5246	0.3216	0.9768	0.995	0.9858	0.005
Escherichia coli	09-00049	150	1762187	2 (1549584392)	minimap2	mpileup	minimap2/mpileup	17049		16952	99.4311	365	0	2.1409	97	0.5689	1.7478	1.3809	0.367	0.9789	0.9943	0.9865	0.0057		16952	99.4311	363	0	2.1292	97	0.5689	1.7403	1.3733	0.367	0.979	0.9943	0.9866	0.0057
Escherichia coli	09-00049	150	1762187	2 (1549584392)	minimap2	platypus	minimap2/platypus	17049		16929	99.2961	571	137	3.3492	120	0.7039	2.6142	2.1602	0.454	0.9674	0.993	0.98	0.007		16929	99.2961	572	137	3.355	120	0.7039	2.618	2.164	0.454	0.9673	0.993	0.98	0.007
Escherichia coli	09-00049	150	1762187	2 (1549584392)	minimap2	snver	minimap2/snver	17049		16949	99.4135	412	0	2.4166	100	0.5865	1.937	1.5587	0.3783	0.9763	0.9941	0.9851	0.0059		16949	99.4135	408	0	2.3931	100	0.5865	1.9219	1.5435	0.3783	0.9765	0.9941	0.9852	0.0059
Escherichia coli	09-00049	150	1762187	2 (1549584392)	minimap2	strelka	minimap2/strelka	17049		16945	99.39	406	2	2.3814	104	0.61	1.9294	1.536	0.3935	0.9766	0.9939	0.9852	0.0061		16945	99.39	406	2	2.3814	104	0.61	1.9294	1.536	0.3935	0.9766	0.9939	0.9852	0.0061
Escherichia coli	09-00049	150	1762187	2 (1549584392)	minimap2	snvsniffer	minimap2/snvsniffer	17049		14606	85.6707	740	496	4.3404	2443	14.3293	12.0419	2.7996	9.2423	0.9518	0.8567	0.9017	0.1433		14606	85.6707	737	495	4.3228	2443	14.3293	12.0305	2.7882	9.2423	0.952	0.8567	0.9018	0.1433
Escherichia coli	09-00049	150	1762187	2 (1549584392)	minimap2	varscan	minimap2/varscan	17049		16908	99.173	418	12	2.4518	141	0.827	2.1148	1.5814	0.5334	0.9759	0.9917	0.9837	0.0083		16908	99.173	411	11	2.4107	141	0.827	2.0883	1.5549	0.5334	0.9763	0.9917	0.9839	0.0083
Escherichia coli	09-00049	150	1762187	2 (1549584392)	novoalign	16GT	novoalign/16GT	17049		16988	99.6422	413	22	2.4224	61	0.3578	1.7932	1.5625	0.2308	0.9763	0.9964	0.9862	0.0036		16988	99.6422	414	22	2.4283	61	0.3578	1.797	1.5662	0.2308	0.9762	0.9964	0.9862	0.0036
Escherichia coli	09-00049	150	1762187	2 (1549584392)	novoalign	freebayes	novoalign/freebayes	17049		16996	99.6891	515	0	3.0207	53	0.3109	2.1488	1.9483	0.2005	0.9706	0.9969	0.9836	0.0031		16996	99.6891	515	0	3.0207	53	0.3109	2.1488	1.9483	0.2005	0.9706	0.9969	0.9836	0.0031
Escherichia coli	09-00049	150	1762187	2 (1549584392)	novoalign	gatk	novoalign/gatk	17049		16918	99.2316	1810	1415	10.6165	131	0.7684	7.3432	6.8476	0.4956	0.9034	0.9923	0.9458	0.0077		16918	99.2316	1810	1415	10.6165	131	0.7684	7.3432	6.8476	0.4956	0.9034	0.9923	0.9458	0.0077
Escherichia coli	09-00049	150	1762187	2 (1549584392)	novoalign	lofreq	novoalign/lofreq	17049		16966	99.5132	333	0	1.9532	83	0.4868	1.5738	1.2598	0.314	0.9808	0.9951	0.9879	0.0049		16966	99.5132	333	0	1.9532	83	0.4868	1.5738	1.2598	0.314	0.9808	0.9951	0.9879	0.0049
Escherichia coli	09-00049	150	1762187	2 (1549584392)	novoalign	mpileup	novoalign/mpileup	17049		16960	99.478	312	0	1.83	89	0.522	1.5171	1.1804	0.3367	0.9819	0.9948	0.9883	0.0052		16960	99.478	313	0	1.8359	89	0.522	1.5208	1.1841	0.3367	0.9819	0.9948	0.9883	0.0052
Escherichia coli	09-00049	150	1762187	2 (1549584392)	novoalign	platypus	novoalign/platypus	17049		16972	99.5484	728	204	4.27	77	0.4516	3.0455	2.7542	0.2913	0.9589	0.9955	0.9769	0.0045		16972	99.5484	728	204	4.27	77	0.4516	3.0455	2.7542	0.2913	0.9589	0.9955	0.9769	0.0045
Escherichia coli	09-00049	150	1762187	2 (1549584392)	novoalign	snver	novoalign/snver	17049		16969	99.5308	359	0	2.1057	80	0.4692	1.6608	1.3582	0.3027	0.9793	0.9953	0.9872	0.0047		16969	99.5308	359	0	2.1057	80	0.4692	1.6608	1.3582	0.3027	0.9793	0.9953	0.9872	0.0047
Escherichia coli	09-00049	150	1762187	2 (1549584392)	novoalign	strelka	novoalign/strelka	17049		16985	99.6246	413	9	2.4224	64	0.3754	1.8046	1.5625	0.2421	0.9763	0.9962	0.9861	0.0038		16985	99.6246	413	9	2.4224	64	0.3754	1.8046	1.5625	0.2421	0.9763	0.9962	0.9861	0.0038
Escherichia coli	09-00049	150	1762187	2 (1549584392)	novoalign	snvsniffer	novoalign/snvsniffer	17049		14291	83.8231	457	259	2.6805	2758	16.1769	12.1629	1.7289	10.434	0.969	0.8382	0.8989	0.1618		14291	83.8231	457	259	2.6805	2758	16.1769	12.1629	1.7289	10.434	0.969	0.8382	0.8989	0.1618
Escherichia coli	09-00049	150	1762187	2 (1549584392)	novoalign	varscan	novoalign/varscan	17049		16915	99.214	345	9	2.0236	134	0.786	1.8121	1.3052	0.5069	0.98	0.9921	0.986	0.0079		16915	99.214	344	9	2.0177	134	0.786	1.8084	1.3014	0.5069	0.9801	0.9921	0.9861	0.0079
Escherichia coli	09-00049	150	1762187	2 (1549584392)	snippy	snippy	snippy/snippy	17049		16997	99.695	317	0	1.8593	52	0.305	1.396	1.1993	0.1967	0.9817	0.9969	0.9892	0.0031		16997	99.695	317	0	1.8593	52	0.305	1.396	1.1993	0.1967	0.9817	0.9969	0.9892	0.0031
Escherichia coli	09-00049	150	1762187	2 (1549584392)	stampy	16GT	stampy/16GT	17049		16863	98.909	1492	226	8.7512	186	1.091	6.3482	5.6445	0.7037	0.9187	0.9891	0.9526	0.0109		16866	98.9266	1403	209	8.2292	183	1.0734	6.0001	5.3078	0.6923	0.9232	0.9893	0.9551	0.0107
Escherichia coli	09-00049	150	1762187	2 (1549584392)	stampy	freebayes	stampy/freebayes	17049		17019	99.824	7904	0	46.3605	30	0.176	30.0157	29.9022	0.1135	0.6829	0.9982	0.811	0.0018		17005	99.7419	7327	0	42.9761	44	0.2581	27.8858	27.7194	0.1665	0.6989	0.9974	0.8219	0.0026
Escherichia coli	09-00049	150	1762187	2 (1549584392)	stampy	gatk	stampy/gatk	17049		16926	99.2786	2722	1942	15.9657	123	0.7214	10.7631	10.2978	0.4653	0.8615	0.9928	0.9225	0.0072		16926	99.2786	2742	1961	16.0831	123	0.7214	10.8388	10.3735	0.4653	0.8606	0.9928	0.922	0.0072
Escherichia coli	09-00049	150	1762187	2 (1549584392)	stampy	lofreq	stampy/lofreq	17049		16861	98.8973	719	0	4.2173	188	1.1027	3.4313	2.7201	0.7112	0.9591	0.989	0.9738	0.011		16861	98.8973	708	0	4.1527	188	1.1027	3.3897	2.6785	0.7112	0.9597	0.989	0.9741	0.011
Escherichia coli	09-00049	150	1762187	2 (1549584392)	stampy	mpileup	stampy/mpileup	17049		16850	98.8328	672	0	3.9416	199	1.1672	3.2951	2.5423	0.7529	0.9616	0.9883	0.9748	0.0117		16855	98.8621	669	0	3.924	194	1.1379	3.2649	2.5309	0.7339	0.9618	0.9886	0.975	0.0114
Escherichia coli	09-00049	150	1762187	2 (1549584392)	stampy	platypus	stampy/platypus	17049		16851	98.8386	1073	309	6.2936	198	1.1614	4.8084	4.0594	0.7491	0.9401	0.9884	0.9636	0.0116		16847	98.8152	1079	331	6.3288	202	1.1848	4.8463	4.0821	0.7642	0.9398	0.9882	0.9634	0.0118
Escherichia coli	09-00049	150	1762187	2 (1549584392)	stampy	snver	stampy/snver	17049		16853	98.8504	774	0	4.5399	196	1.1496	3.6697	2.9282	0.7415	0.9561	0.9885	0.972	0.0115		16846	98.8093	778	0	4.5633	203	1.1907	3.7113	2.9433	0.768	0.9559	0.9881	0.9717	0.0119
Escherichia coli	09-00049	150	1762187	2 (1549584392)	stampy	strelka	stampy/strelka	17049		16858	98.8797	418	11	2.4518	191	1.1203	2.304	1.5814	0.7226	0.9758	0.9888	0.9823	0.0112		16843	98.7917	396	15	2.3227	206	1.2083	2.2775	1.4981	0.7793	0.977	0.9879	0.9824	0.0121
Escherichia coli	09-00049	150	1762187	2 (1549584392)	stampy	snvsniffer	stampy/snvsniffer	17049		14645	85.8995	864	539	5.0677	2404	14.1005	12.3634	3.2687	9.0948	0.9443	0.859	0.8996	0.141		14636	85.8467	838	524	4.9152	2413	14.1533	12.2991	3.1703	9.1288	0.9458	0.8585	0.9	0.1415
Escherichia coli	09-00049	150	1762187	2 (1549584392)	stampy	varscan	stampy/varscan	17049		16812	98.6099	812	66	4.7627	237	1.3901	3.9686	3.0719	0.8966	0.9539	0.9861	0.9697	0.0139		16816	98.6334	777	58	4.5575	233	1.3666	3.821	2.9395	0.8815	0.9558	0.9863	0.9708	0.0137
Escherichia coli	09-00049	150	1762187	3 (1549589876)	bwa-mem	16GT	bwa-mem/16GT	17049		17002	99.7243	512	41	3.0031	47	0.2757	2.1148	1.937	0.1778	0.9708	0.9972	0.9838	0.0028		17002	99.7243	512	40	3.0031	47	0.2757	2.1148	1.937	0.1778	0.9708	0.9972	0.9838	0.0028
Escherichia coli	09-00049	150	1762187	3 (1549589876)	bwa-mem	freebayes	bwa-mem/freebayes	17049		17012	99.783	678	0	3.9768	37	0.217	2.705	2.565	0.14	0.9617	0.9978	0.9794	0.0022		17012	99.783	679	0	3.9826	37	0.217	2.7088	2.5688	0.14	0.9616	0.9978	0.9794	0.0022
Escherichia coli	09-00049	150	1762187	3 (1549589876)	bwa-mem	gatk	bwa-mem/gatk	17049		16929	99.2961	1994	1566	11.6957	120	0.7039	7.9976	7.5437	0.454	0.8946	0.993	0.9412	0.007		16929	99.2961	1986	1562	11.6488	120	0.7039	7.9674	7.5134	0.454	0.895	0.993	0.9415	0.007
Escherichia coli	09-00049	150	1762187	3 (1549589876)	bwa-mem	lofreq	bwa-mem/lofreq	17049		17004	99.7361	404	0	2.3696	45	0.2639	1.6986	1.5284	0.1702	0.9768	0.9974	0.987	0.0026		17004	99.7361	404	0	2.3696	45	0.2639	1.6986	1.5284	0.1702	0.9768	0.9974	0.987	0.0026
Escherichia coli	09-00049	150	1762187	3 (1549589876)	bwa-mem	mpileup	bwa-mem/mpileup	17049		16991	99.6598	373	0	2.1878	58	0.3402	1.6306	1.4111	0.2194	0.9785	0.9966	0.9875	0.0034		16991	99.6598	372	0	2.1819	58	0.3402	1.6268	1.4073	0.2194	0.9786	0.9966	0.9875	0.0034
Escherichia coli	09-00049	150	1762187	3 (1549589876)	bwa-mem	platypus	bwa-mem/platypus	17049		16982	99.607	774	236	4.5399	67	0.393	3.1817	2.9282	0.2535	0.9564	0.9961	0.9758	0.0039		16982	99.607	776	236	4.5516	67	0.393	3.1892	2.9357	0.2535	0.9563	0.9961	0.9758	0.0039
Escherichia coli	09-00049	150	1762187	3 (1549589876)	bwa-mem	snver	bwa-mem/snver	17049		17012	99.783	441	0	2.5867	37	0.217	1.8084	1.6684	0.14	0.9747	0.9978	0.9861	0.0022		17012	99.783	434	0	2.5456	37	0.217	1.7819	1.6419	0.14	0.9751	0.9978	0.9863	0.0022
Escherichia coli	09-00049	150	1762187	3 (1549589876)	bwa-mem	strelka	bwa-mem/strelka	17049		17001	99.7185	539	6	3.1615	48	0.2815	2.2207	2.0391	0.1816	0.9693	0.9972	0.9831	0.0028		17001	99.7185	539	6	3.1615	48	0.2815	2.2207	2.0391	0.1816	0.9693	0.9972	0.9831	0.0028
Escherichia coli	09-00049	150	1762187	3 (1549589876)	bwa-mem	snvsniffer	bwa-mem/snvsniffer	17049		14605	85.6648	740	498	4.3404	2444	14.3352	12.0456	2.7996	9.2461	0.9518	0.8566	0.9017	0.1434		14605	85.6648	736	498	4.317	2444	14.3352	12.0305	2.7844	9.2461	0.952	0.8566	0.9018	0.1434
Escherichia coli	09-00049	150	1762187	3 (1549589876)	bwa-mem	varscan	bwa-mem/varscan	17049		16944	99.3841	398	15	2.3344	105	0.6159	1.9029	1.5057	0.3972	0.977	0.9938	0.9853	0.0062		16944	99.3841	388	15	2.2758	105	0.6159	1.8651	1.4679	0.3972	0.9776	0.9938	0.9856	0.0062
Escherichia coli	09-00049	150	1762187	3 (1549589876)	minimap2	16GT	minimap2/16GT	17049		17002	99.7243	498	48	2.921	47	0.2757	2.0618	1.884	0.1778	0.9715	0.9972	0.9842	0.0028		17002	99.7243	498	47	2.921	47	0.2757	2.0618	1.884	0.1778	0.9715	0.9972	0.9842	0.0028
Escherichia coli	09-00049	150	1762187	3 (1549589876)	minimap2	freebayes	minimap2/freebayes	17049		17007	99.7537	621	0	3.6424	42	0.2463	2.5082	2.3494	0.1589	0.9648	0.9975	0.9809	0.0025		17007	99.7537	622	0	3.6483	42	0.2463	2.512	2.3531	0.1589	0.9647	0.9975	0.9808	0.0025
Escherichia coli	09-00049	150	1762187	3 (1549589876)	minimap2	gatk	minimap2/gatk	17049		16904	99.1495	1443	1067	8.4638	145	0.8505	6.0077	5.4591	0.5486	0.9213	0.9915	0.9551	0.0085		16904	99.1495	1443	1067	8.4638	145	0.8505	6.0077	5.4591	0.5486	0.9213	0.9915	0.9551	0.0085
Escherichia coli	09-00049	150	1762187	3 (1549589876)	minimap2	lofreq	minimap2/lofreq	17049		16962	99.4897	420	0	2.4635	87	0.5103	1.9181	1.5889	0.3291	0.9758	0.9949	0.9853	0.0051		16962	99.4897	421	0	2.4694	87	0.5103	1.9219	1.5927	0.3291	0.9758	0.9949	0.9853	0.0051
Escherichia coli	09-00049	150	1762187	3 (1549589876)	minimap2	mpileup	minimap2/mpileup	17049		16958	99.4662	375	0	2.1995	91	0.5338	1.763	1.4187	0.3443	0.9784	0.9947	0.9865	0.0053		16958	99.4662	374	0	2.1937	91	0.5338	1.7592	1.4149	0.3443	0.9784	0.9947	0.9865	0.0053
Escherichia coli	09-00049	150	1762187	3 (1549589876)	minimap2	platypus	minimap2/platypus	17049		16938	99.3489	580	140	3.402	111	0.6511	2.6142	2.1942	0.4199	0.9669	0.9935	0.98	0.0065		16938	99.3489	581	140	3.4078	111	0.6511	2.618	2.198	0.4199	0.9668	0.9935	0.98	0.0065
Escherichia coli	09-00049	150	1762187	3 (1549589876)	minimap2	snver	minimap2/snver	17049		16950	99.4193	431	0	2.528	99	0.5807	2.0051	1.6306	0.3745	0.9752	0.9942	0.9846	0.0058		16950	99.4193	424	0	2.4869	99	0.5807	1.9786	1.6041	0.3745	0.9756	0.9942	0.9848	0.0058
Escherichia coli	09-00049	150	1762187	3 (1549589876)	minimap2	strelka	minimap2/strelka	17049		16939	99.3548	428	4	2.5104	110	0.6452	2.0354	1.6192	0.4161	0.9754	0.9935	0.9844	0.0065		16939	99.3548	428	4	2.5104	110	0.6452	2.0354	1.6192	0.4161	0.9754	0.9935	0.9844	0.0065
Escherichia coli	09-00049	150	1762187	3 (1549589876)	minimap2	snvsniffer	minimap2/snvsniffer	17049		14594	85.6003	756	501	4.4343	2455	14.3997	12.1478	2.8601	9.2877	0.9507	0.856	0.9009	0.144		14594	85.6003	752	501	4.4108	2455	14.3997	12.1327	2.845	9.2877	0.951	0.856	0.901	0.144
Escherichia coli	09-00049	150	1762187	3 (1549589876)	minimap2	varscan	minimap2/varscan	17049		16906	99.1612	430	14	2.5221	143	0.8388	2.1678	1.6268	0.541	0.9752	0.9916	0.9833	0.0084		16906	99.1612	420	14	2.4635	143	0.8388	2.1299	1.5889	0.541	0.9758	0.9916	0.9836	0.0084
Escherichia coli	09-00049	150	1762187	3 (1549589876)	novoalign	16GT	novoalign/16GT	17049		16991	99.6598	411	24	2.4107	58	0.3402	1.7743	1.5549	0.2194	0.9764	0.9966	0.9864	0.0034		16991	99.6598	411	24	2.4107	58	0.3402	1.7743	1.5549	0.2194	0.9764	0.9966	0.9864	0.0034
Escherichia coli	09-00049	150	1762187	3 (1549589876)	novoalign	freebayes	novoalign/freebayes	17049		16996	99.6891	513	0	3.009	53	0.3109	2.1413	1.9408	0.2005	0.9707	0.9969	0.9836	0.0031		16996	99.6891	513	0	3.009	53	0.3109	2.1413	1.9408	0.2005	0.9707	0.9969	0.9836	0.0031
Escherichia coli	09-00049	150	1762187	3 (1549589876)	novoalign	gatk	novoalign/gatk	17049		16914	99.2082	1806	1370	10.593	135	0.7918	7.3432	6.8324	0.5107	0.9035	0.9921	0.9457	0.0079		16914	99.2082	1804	1368	10.5813	135	0.7918	7.3356	6.8249	0.5107	0.9036	0.9921	0.9458	0.0079
Escherichia coli	09-00049	150	1762187	3 (1549589876)	novoalign	lofreq	novoalign/lofreq	17049		16978	99.5836	347	0	2.0353	71	0.4164	1.5814	1.3128	0.2686	0.98	0.9958	0.9878	0.0042		16978	99.5836	347	0	2.0353	71	0.4164	1.5814	1.3128	0.2686	0.98	0.9958	0.9878	0.0042
Escherichia coli	09-00049	150	1762187	3 (1549589876)	novoalign	mpileup	novoalign/mpileup	17049		16962	99.4897	330	0	1.9356	87	0.5103	1.5776	1.2484	0.3291	0.9809	0.9949	0.9879	0.0051		16962	99.4897	329	0	1.9297	87	0.5103	1.5738	1.2447	0.3291	0.981	0.9949	0.9879	0.0051
Escherichia coli	09-00049	150	1762187	3 (1549589876)	novoalign	platypus	novoalign/platypus	17049		16973	99.5542	709	202	4.1586	76	0.4458	2.9698	2.6823	0.2875	0.9599	0.9955	0.9774	0.0045		16973	99.5542	709	202	4.1586	76	0.4458	2.9698	2.6823	0.2875	0.9599	0.9955	0.9774	0.0045
Escherichia coli	09-00049	150	1762187	3 (1549589876)	novoalign	snver	novoalign/snver	17049		16977	99.5777	370	0	2.1702	72	0.4223	1.6722	1.3998	0.2724	0.9787	0.9958	0.9872	0.0042		16977	99.5777	369	0	2.1643	72	0.4223	1.6684	1.396	0.2724	0.9787	0.9958	0.9872	0.0042
Escherichia coli	09-00049	150	1762187	3 (1549589876)	novoalign	strelka	novoalign/strelka	17049		16989	99.6481	440	20	2.5808	60	0.3519	1.8916	1.6646	0.227	0.9748	0.9965	0.9855	0.0035		16989	99.6481	440	20	2.5808	60	0.3519	1.8916	1.6646	0.227	0.9748	0.9965	0.9855	0.0035
Escherichia coli	09-00049	150	1762187	3 (1549589876)	novoalign	snvsniffer	novoalign/snvsniffer	17049		14291	83.8231	457	262	2.6805	2758	16.1769	12.1629	1.7289	10.434	0.969	0.8382	0.8989	0.1618		14291	83.8231	457	262	2.6805	2758	16.1769	12.1629	1.7289	10.434	0.969	0.8382	0.8989	0.1618
Escherichia coli	09-00049	150	1762187	3 (1549589876)	novoalign	varscan	novoalign/varscan	17049		16903	99.1436	357	10	2.094	146	0.8564	1.9029	1.3506	0.5523	0.9793	0.9914	0.9853	0.0086		16903	99.1436	356	10	2.0881	146	0.8564	1.8992	1.3468	0.5523	0.9794	0.9914	0.9854	0.0086
Escherichia coli	09-00049	150	1762187	3 (1549589876)	snippy	snippy	snippy/snippy	17049		16998	99.7009	310	0	1.8183	51	0.2991	1.3657	1.1728	0.1929	0.9821	0.997	0.9895	0.003		16998	99.7009	310	0	1.8183	51	0.2991	1.3657	1.1728	0.1929	0.9821	0.997	0.9895	0.003
Escherichia coli	09-00049	150	1762187	3 (1549589876)	stampy	16GT	stampy/16GT	17049		16862	98.9032	1471	218	8.6281	187	1.0968	6.2725	5.5651	0.7075	0.9198	0.989	0.9531	0.011		16870	98.9501	1389	204	8.1471	179	1.0499	5.932	5.2548	0.6772	0.9239	0.9895	0.9556	0.0105
Escherichia coli	09-00049	150	1762187	3 (1549589876)	stampy	freebayes	stampy/freebayes	17049		17017	99.8123	7694	0	45.1287	32	0.1877	29.2288	29.1078	0.1211	0.6886	0.9981	0.815	0.0019		17001	99.7185	7295	0	42.7884	48	0.2815	27.7799	27.5983	0.1816	0.6997	0.9972	0.8224	0.0028
Escherichia coli	09-00049	150	1762187	3 (1549589876)	stampy	gatk	stampy/gatk	17049		16922	99.2551	2686	1921	15.7546	127	0.7449	10.6421	10.1616	0.4805	0.863	0.9926	0.9233	0.0074		16922	99.2551	2693	1923	15.7956	127	0.7449	10.6686	10.1881	0.4805	0.8627	0.9926	0.9231	0.0074
Escherichia coli	09-00049	150	1762187	3 (1549589876)	stampy	lofreq	stampy/lofreq	17049		16865	98.9208	725	0	4.2524	184	1.0792	3.4389	2.7428	0.6961	0.9588	0.9892	0.9738	0.0108		16865	98.9208	684	0	4.012	184	1.0792	3.2838	2.5877	0.6961	0.961	0.9892	0.9749	0.0108
Escherichia coli	09-00049	150	1762187	3 (1549589876)	stampy	mpileup	stampy/mpileup	17049		16855	98.8621	676	0	3.965	194	1.1379	3.2914	2.5574	0.7339	0.9614	0.9886	0.9748	0.0114		16858	98.8797	647	0	3.7949	191	1.1203	3.1703	2.4477	0.7226	0.963	0.9888	0.9757	0.0112
Escherichia coli	09-00049	150	1762187	3 (1549589876)	stampy	platypus	stampy/platypus	17049		16854	98.8562	1051	310	6.1646	195	1.1438	4.7138	3.9761	0.7377	0.9413	0.9886	0.9644	0.0114		16843	98.7917	1056	267	6.1939	206	1.2083	4.7744	3.995	0.7793	0.941	0.9879	0.9639	0.0121
Escherichia coli	09-00049	150	1762187	3 (1549589876)	stampy	snver	stampy/snver	17049		16854	98.8562	812	0	4.7627	195	1.1438	3.8097	3.0719	0.7377	0.954	0.9886	0.971	0.0114		16844	98.7976	763	0	4.4753	205	1.2024	3.6621	2.8866	0.7756	0.9567	0.988	0.9721	0.012
Escherichia coli	09-00049	150	1762187	3 (1549589876)	stampy	strelka	stampy/strelka	17049		16860	98.8914	431	24	2.528	189	1.1086	2.3456	1.6306	0.715	0.9751	0.9889	0.982	0.0111		16844	98.7976	404	26	2.3696	205	1.2024	2.304	1.5284	0.7756	0.9766	0.988	0.9823	0.012
Escherichia coli	09-00049	150	1762187	3 (1549589876)	stampy	snvsniffer	stampy/snvsniffer	17049		14632	85.8232	881	548	5.1675	2417	14.1768	12.4769	3.333	9.1439	0.9432	0.8582	0.8987	0.1418		14618	85.7411	853	533	5.0032	2431	14.2589	12.424	3.2271	9.1969	0.9449	0.8574	0.899	0.1426
Escherichia coli	09-00049	150	1762187	3 (1549589876)	stampy	varscan	stampy/varscan	17049		16810	98.5982	812	57	4.7627	239	1.4018	3.9761	3.0719	0.9042	0.9539	0.986	0.9697	0.014		16809	98.5923	761	57	4.4636	240	1.4077	3.787	2.879	0.908	0.9567	0.9859	0.9711	0.0141
Escherichia coli	09-00049	300	881094	1 (1549592335)	bwa-mem	16GT	bwa-mem/16GT	17049		17006	99.7478	617	32	3.619	43	0.2522	2.4969	2.3342	0.1627	0.965	0.9975	0.981	0.0025		17006	99.7478	612	31	3.5897	43	0.2522	2.478	2.3153	0.1627	0.9653	0.9975	0.9811	0.0025
Escherichia coli	09-00049	300	881094	1 (1549592335)	bwa-mem	freebayes	bwa-mem/freebayes	17049		17019	99.824	817	0	4.7921	30	0.176	3.2044	3.0909	0.1135	0.9542	0.9982	0.9757	0.0018		17019	99.824	817	0	4.7921	30	0.176	3.2044	3.0909	0.1135	0.9542	0.9982	0.9757	0.0018
Escherichia coli	09-00049	300	881094	1 (1549592335)	bwa-mem	gatk	bwa-mem/gatk	17049		16930	99.302	2054	1564	12.0476	119	0.698	8.2208	7.7707	0.4502	0.8918	0.993	0.9397	0.007		16929	99.2961	2055	1566	12.0535	120	0.7039	8.2284	7.7744	0.454	0.8918	0.993	0.9397	0.007
Escherichia coli	09-00049	300	881094	1 (1549592335)	bwa-mem	lofreq	bwa-mem/lofreq	17049		16835	98.7448	383	0	2.2465	214	1.2552	2.2586	1.449	0.8096	0.9778	0.9874	0.9826	0.0126		16835	98.7448	378	0	2.2171	214	1.2552	2.2396	1.43	0.8096	0.978	0.9874	0.9827	0.0126
Escherichia coli	09-00049	300	881094	1 (1549592335)	bwa-mem	mpileup	bwa-mem/mpileup	17049		16829	98.7096	353	0	2.0705	220	1.2904	2.1678	1.3355	0.8323	0.9795	0.9871	0.9833	0.0129		16829	98.7096	349	0	2.047	220	1.2904	2.1526	1.3203	0.8323	0.9797	0.9871	0.9834	0.0129
Escherichia coli	09-00049	300	881094	1 (1549592335)	bwa-mem	platypus	bwa-mem/platypus	17049		16873	98.9677	845	272	4.9563	176	1.0323	3.8626	3.1968	0.6658	0.9523	0.9897	0.9706	0.0103		16873	98.9677	839	265	4.9211	176	1.0323	3.8399	3.1741	0.6658	0.9526	0.9897	0.9708	0.0103
Escherichia coli	09-00049	300	881094	1 (1549592335)	bwa-mem	snver	bwa-mem/snver	17049		16869	98.9442	472	0	2.7685	180	1.0558	2.4666	1.7857	0.681	0.9728	0.9894	0.981	0.0106		16869	98.9442	471	0	2.7626	180	1.0558	2.4628	1.7819	0.681	0.9728	0.9894	0.981	0.0106
Escherichia coli	09-00049	300	881094	1 (1549592335)	bwa-mem	strelka	bwa-mem/strelka	17049		16805	98.5688	437	1	2.5632	244	1.4312	2.5763	1.6532	0.9231	0.9747	0.9857	0.9802	0.0143		16805	98.5688	424	1	2.4869	244	1.4312	2.5272	1.6041	0.9231	0.9754	0.9857	0.9805	0.0143
Escherichia coli	09-00049	300	881094	1 (1549592335)	bwa-mem	snvsniffer	bwa-mem/snvsniffer	17049		12577	73.7697	475	306	2.7861	4472	26.2303	18.7154	1.797	16.9184	0.9636	0.7377	0.8357	0.2623		12577	73.7697	475	305	2.7861	4472	26.2303	18.7154	1.797	16.9184	0.9636	0.7377	0.8357	0.2623
Escherichia coli	09-00049	300	881094	1 (1549592335)	bwa-mem	varscan	bwa-mem/varscan	17049		16747	98.2286	430	9	2.5221	302	1.7714	2.7693	1.6268	1.1425	0.975	0.9823	0.9786	0.0177		16747	98.2286	422	9	2.4752	302	1.7714	2.739	1.5965	1.1425	0.9754	0.9823	0.9788	0.0177
Escherichia coli	09-00049	300	881094	1 (1549592335)	minimap2	16GT	minimap2/16GT	17049		17013	99.7888	612	48	3.5897	36	0.2112	2.4515	2.3153	0.1362	0.9653	0.9979	0.9813	0.0021		17012	99.783	582	45	3.4137	37	0.217	2.3418	2.2018	0.14	0.9669	0.9978	0.9821	0.0022
Escherichia coli	09-00049	300	881094	1 (1549592335)	minimap2	freebayes	minimap2/freebayes	17049		17020	99.8299	715	0	4.1938	29	0.1701	2.8147	2.705	0.1097	0.9597	0.9983	0.9786	0.0017		17020	99.8299	706	0	4.141	29	0.1701	2.7806	2.6709	0.1097	0.9602	0.9983	0.9789	0.0017
Escherichia coli	09-00049	300	881094	1 (1549592335)	minimap2	gatk	minimap2/gatk	17049		16920	99.2434	1560	1140	9.1501	129	0.7566	6.3898	5.9018	0.488	0.9156	0.9924	0.9525	0.0076		16920	99.2434	1556	1139	9.1266	129	0.7566	6.3747	5.8866	0.488	0.9158	0.9924	0.9526	0.0076
Escherichia coli	09-00049	300	881094	1 (1549592335)	minimap2	lofreq	minimap2/lofreq	17049		16882	99.0205	355	0	2.0822	167	0.9795	1.9748	1.343	0.6318	0.9794	0.9902	0.9848	0.0098		16882	99.0205	335	0	1.9649	167	0.9795	1.8992	1.2674	0.6318	0.9805	0.9902	0.9853	0.0098
Escherichia coli	09-00049	300	881094	1 (1549592335)	minimap2	mpileup	minimap2/mpileup	17049		16869	98.9442	319	0	1.8711	180	1.0558	1.8878	1.2068	0.681	0.9814	0.9894	0.9854	0.0106		16868	98.9384	292	0	1.7127	181	1.0616	1.7894	1.1047	0.6848	0.983	0.9894	0.9862	0.0106
Escherichia coli	09-00049	300	881094	1 (1549592335)	minimap2	platypus	minimap2/platypus	17049		16892	99.0791	659	174	3.8653	157	0.9209	3.0871	2.4931	0.594	0.9625	0.9908	0.9764	0.0092		16892	99.0791	647	171	3.7949	157	0.9209	3.0417	2.4477	0.594	0.9631	0.9908	0.9768	0.0092
Escherichia coli	09-00049	300	881094	1 (1549592335)	minimap2	snver	minimap2/snver	17049		16875	98.9794	398	0	2.3344	174	1.0206	2.164	1.5057	0.6583	0.977	0.9898	0.9834	0.0102		16873	98.9677	423	0	2.4811	176	1.0323	2.2661	1.6003	0.6658	0.9755	0.9897	0.9825	0.0103
Escherichia coli	09-00049	300	881094	1 (1549592335)	minimap2	strelka	minimap2/strelka	17049		16846	98.8093	362	0	2.1233	203	1.1907	2.1375	1.3695	0.768	0.979	0.9881	0.9835	0.0119		16843	98.7917	326	0	1.9121	206	1.2083	2.0127	1.2333	0.7793	0.981	0.9879	0.9844	0.0121
Escherichia coli	09-00049	300	881094	1 (1549592335)	minimap2	snvsniffer	minimap2/snvsniffer	17049		12576	73.7639	485	322	2.8447	4473	26.2361	18.757	1.8348	16.9222	0.9629	0.7376	0.8353	0.2624		12576	73.7639	479	318	2.8095	4473	26.2361	18.7343	1.8121	16.9222	0.9633	0.7376	0.8355	0.2624
Escherichia coli	09-00049	300	881094	1 (1549592335)	minimap2	varscan	minimap2/varscan	17049		16737	98.17	412	13	2.4166	312	1.83	2.739	1.5587	1.1804	0.976	0.9817	0.9788	0.0183		16736	98.1641	381	13	2.2347	313	1.8359	2.6255	1.4414	1.1841	0.9777	0.9816	0.9796	0.0184
Escherichia coli	09-00049	300	881094	1 (1549592335)	novoalign	16GT	novoalign/16GT	17049		16991	99.6598	512	30	3.0031	58	0.3402	2.1564	1.937	0.2194	0.9707	0.9966	0.9835	0.0034		16990	99.6539	508	27	2.9796	59	0.3461	2.1451	1.9219	0.2232	0.971	0.9965	0.9836	0.0035
Escherichia coli	09-00049	300	881094	1 (1549592335)	novoalign	freebayes	novoalign/freebayes	17049		17005	99.7419	647	0	3.7949	44	0.2581	2.6142	2.4477	0.1665	0.9633	0.9974	0.9801	0.0026		17003	99.7302	649	0	3.8067	46	0.2698	2.6293	2.4553	0.174	0.9632	0.9973	0.98	0.0027
Escherichia coli	09-00049	300	881094	1 (1549592335)	novoalign	gatk	novoalign/gatk	17049		16898	99.1143	1875	1427	10.9977	151	0.8857	7.6647	7.0935	0.5713	0.9001	0.9911	0.9434	0.0089		16899	99.1202	1876	1422	11.0036	150	0.8798	7.6647	7.0972	0.5675	0.9001	0.9912	0.9435	0.0088
Escherichia coli	09-00049	300	881094	1 (1549592335)	novoalign	lofreq	novoalign/lofreq	17049		16892	99.0791	375	0	2.1995	157	0.9209	2.0127	1.4187	0.594	0.9783	0.9908	0.9845	0.0092		16891	99.0733	372	0	2.1819	158	0.9267	2.0051	1.4073	0.5977	0.9785	0.9907	0.9846	0.0093
Escherichia coli	09-00049	300	881094	1 (1549592335)	novoalign	mpileup	novoalign/mpileup	17049		16883	99.0263	354	0	2.0764	166	0.9737	1.9673	1.3392	0.628	0.9795	0.9903	0.9849	0.0097		16880	99.0087	349	0	2.047	169	0.9913	1.9597	1.3203	0.6394	0.9797	0.9901	0.9849	0.0099
Escherichia coli	09-00049	300	881094	1 (1549592335)	novoalign	platypus	novoalign/platypus	17049		16924	99.2668	824	234	4.8331	125	0.7332	3.5902	3.1173	0.4729	0.9536	0.9927	0.9728	0.0073		16923	99.261	811	231	4.7569	126	0.739	3.5448	3.0682	0.4767	0.9543	0.9926	0.9731	0.0074
Escherichia coli	09-00049	300	881094	1 (1549592335)	novoalign	snver	novoalign/snver	17049		16895	99.0967	413	0	2.4224	154	0.9033	2.1451	1.5625	0.5826	0.9761	0.991	0.9835	0.009		16891	99.0733	414	0	2.4283	158	0.9267	2.164	1.5662	0.5977	0.9761	0.9907	0.9833	0.0093
Escherichia coli	09-00049	300	881094	1 (1549592335)	novoalign	strelka	novoalign/strelka	17049		16876	98.9853	408	5	2.3931	173	1.0147	2.198	1.5435	0.6545	0.9764	0.9899	0.9831	0.0101		16873	98.9677	405	5	2.3755	176	1.0323	2.198	1.5322	0.6658	0.9766	0.9897	0.9831	0.0103
Escherichia coli	09-00049	300	881094	1 (1549592335)	novoalign	snvsniffer	novoalign/snvsniffer	17049		12294	72.1098	340	184	1.9943	4755	27.8902	19.2753	1.2863	17.989	0.9731	0.7211	0.8284	0.2789		12294	72.1098	336	184	1.9708	4755	27.8902	19.2602	1.2711	17.989	0.9734	0.7211	0.8285	0.2789
Escherichia coli	09-00049	300	881094	1 (1549592335)	novoalign	varscan	novoalign/varscan	17049		16771	98.3694	400	9	2.3462	278	1.6306	2.565	1.5133	1.0517	0.9767	0.9837	0.9802	0.0163		16769	98.3577	396	8	2.3227	280	1.6423	2.5574	1.4981	1.0593	0.9769	0.9836	0.9802	0.0164
Escherichia coli	09-00049	300	881094	1 (1549592335)	snippy	snippy	snippy/snippy	17049		16990	99.6539	372	0	2.1819	59	0.3461	1.6306	1.4073	0.2232	0.9786	0.9965	0.9875	0.0035		16990	99.6539	372	0	2.1819	59	0.3461	1.6306	1.4073	0.2232	0.9786	0.9965	0.9875	0.0035
Escherichia coli	09-00049	300	881094	1 (1549592335)	stampy	16GT	stampy/16GT	17049		16840	98.7741	1884	348	11.0505	209	1.2259	7.9182	7.1275	0.7907	0.8994	0.9877	0.9415	0.0123		16852	98.8445	1607	250	9.4258	197	1.1555	6.8249	6.0796	0.7453	0.9129	0.9884	0.9492	0.0116
Escherichia coli	09-00049	300	881094	1 (1549592335)	stampy	freebayes	stampy/freebayes	17049		17010	99.7712	13015	0	76.3388	39	0.2288	49.3856	49.2381	0.1475	0.5665	0.9977	0.7227	0.0023		16997	99.695	12304	0	72.1685	52	0.305	46.745	46.5482	0.1967	0.5801	0.9969	0.7334	0.0031
Escherichia coli	09-00049	300	881094	1 (1549592335)	stampy	gatk	stampy/gatk	17049		16918	99.2316	2702	1820	15.8484	131	0.7684	10.7177	10.2222	0.4956	0.8623	0.9923	0.9227	0.0077		16919	99.2375	2781	1841	16.3118	130	0.7625	11.0128	10.521	0.4918	0.8588	0.9924	0.9208	0.0076
Escherichia coli	09-00049	300	881094	1 (1549592335)	stampy	lofreq	stampy/lofreq	17049		16728	98.1172	646	0	3.7891	321	1.8828	3.6583	2.4439	1.2144	0.9628	0.9812	0.9719	0.0188		16723	98.0879	626	0	3.6718	326	1.9121	3.6016	2.3683	1.2333	0.9639	0.9809	0.9723	0.0191
Escherichia coli	09-00049	300	881094	1 (1549592335)	stampy	mpileup	stampy/mpileup	17049		16732	98.1407	627	0	3.6776	317	1.8593	3.5713	2.3721	1.1993	0.9639	0.9814	0.9726	0.0186		16731	98.1348	587	0	3.443	318	1.8652	3.4238	2.2207	1.2031	0.9661	0.9813	0.9736	0.0187
Escherichia coli	09-00049	300	881094	1 (1549592335)	stampy	platypus	stampy/platypus	17049		16775	98.3929	829	237	4.8625	274	1.6071	4.1728	3.1363	1.0366	0.9529	0.9839	0.9682	0.0161		16757	98.2873	846	225	4.9622	292	1.7127	4.3053	3.2006	1.1047	0.9519	0.9829	0.9672	0.0171
Escherichia coli	09-00049	300	881094	1 (1549592335)	stampy	snver	stampy/snver	17049		16699	97.9471	870	0	5.1029	350	2.0529	4.6155	3.2914	1.3241	0.9505	0.9795	0.9648	0.0205		16696	97.9295	800	0	4.6924	353	2.0705	4.362	3.0265	1.3355	0.9543	0.9793	0.9666	0.0207
Escherichia coli	09-00049	300	881094	1 (1549592335)	stampy	strelka	stampy/strelka	17049		16676	97.8122	324	10	1.9004	373	2.1878	2.6369	1.2258	1.4111	0.9809	0.9781	0.9795	0.0219		16658	97.7066	326	12	1.9121	391	2.2934	2.7125	1.2333	1.4792	0.9808	0.9771	0.9789	0.0229
Escherichia coli	09-00049	300	881094	1 (1549592335)	stampy	snvsniffer	stampy/snvsniffer	17049		12674	74.3387	677	386	3.9709	4375	25.6613	19.1126	2.5612	16.5514	0.9493	0.7434	0.8338	0.2566		12675	74.3445	630	357	3.6952	4374	25.6555	18.931	2.3834	16.5476	0.9526	0.7434	0.8351	0.2566
Escherichia coli	09-00049	300	881094	1 (1549592335)	stampy	varscan	stampy/varscan	17049		16629	97.5365	755	65	4.4284	420	2.4635	4.4452	2.8563	1.5889	0.9566	0.9754	0.9659	0.0246		16629	97.5365	704	55	4.1293	420	2.4635	4.2523	2.6634	1.5889	0.9594	0.9754	0.9673	0.0246
Escherichia coli	09-00049	300	881094	2 (1549593319)	bwa-mem	16GT	bwa-mem/16GT	17049		17010	99.7712	625	44	3.6659	39	0.2288	2.512	2.3645	0.1475	0.9646	0.9977	0.9809	0.0023		17010	99.7712	621	44	3.6424	39	0.2288	2.4969	2.3494	0.1475	0.9648	0.9977	0.981	0.0023
Escherichia coli	09-00049	300	881094	2 (1549593319)	bwa-mem	freebayes	bwa-mem/freebayes	17049		17019	99.824	809	0	4.7451	30	0.176	3.1741	3.0606	0.1135	0.9546	0.9982	0.9759	0.0018		17019	99.824	809	0	4.7451	30	0.176	3.1741	3.0606	0.1135	0.9546	0.9982	0.9759	0.0018
Escherichia coli	09-00049	300	881094	2 (1549593319)	bwa-mem	gatk	bwa-mem/gatk	17049		16921	99.2492	2076	1614	12.1767	128	0.7508	8.3381	7.8539	0.4842	0.8907	0.9925	0.9388	0.0075		16921	99.2492	2076	1614	12.1767	128	0.7508	8.3381	7.8539	0.4842	0.8907	0.9925	0.9388	0.0075
Escherichia coli	09-00049	300	881094	2 (1549593319)	bwa-mem	lofreq	bwa-mem/lofreq	17049		16835	98.7448	393	0	2.3051	214	1.2552	2.2964	1.4868	0.8096	0.9772	0.9874	0.9823	0.0126		16835	98.7448	388	0	2.2758	214	1.2552	2.2775	1.4679	0.8096	0.9775	0.9874	0.9824	0.0126
Escherichia coli	09-00049	300	881094	2 (1549593319)	bwa-mem	mpileup	bwa-mem/mpileup	17049		16828	98.7037	359	0	2.1057	221	1.2963	2.1942	1.3582	0.8361	0.9791	0.987	0.983	0.013		16828	98.7037	355	0	2.0822	221	1.2963	2.1791	1.343	0.8361	0.9793	0.987	0.9831	0.013
Escherichia coli	09-00049	300	881094	2 (1549593319)	bwa-mem	platypus	bwa-mem/platypus	17049		16870	98.9501	834	262	4.8918	179	1.0499	3.8324	3.1552	0.6772	0.9529	0.9895	0.9709	0.0105		16870	98.9501	827	255	4.8507	179	1.0499	3.8059	3.1287	0.6772	0.9533	0.9895	0.9711	0.0105
Escherichia coli	09-00049	300	881094	2 (1549593319)	bwa-mem	snver	bwa-mem/snver	17049		16879	99.0029	472	0	2.7685	170	0.9971	2.4288	1.7857	0.6431	0.9728	0.99	0.9813	0.01		16879	99.0029	466	0	2.7333	170	0.9971	2.4061	1.763	0.6431	0.9731	0.99	0.9815	0.01
Escherichia coli	09-00049	300	881094	2 (1549593319)	bwa-mem	strelka	bwa-mem/strelka	17049		16792	98.4926	424	3	2.4869	257	1.5074	2.5763	1.6041	0.9723	0.9754	0.9849	0.9801	0.0151		16792	98.4926	411	3	2.4107	257	1.5074	2.5272	1.5549	0.9723	0.9761	0.9849	0.9805	0.0151
Escherichia coli	09-00049	300	881094	2 (1549593319)	bwa-mem	snvsniffer	bwa-mem/snvsniffer	17049		12600	73.9046	511	344	2.9972	4449	26.0954	18.7646	1.9332	16.8314	0.961	0.739	0.8355	0.261		12600	73.9046	511	344	2.9972	4449	26.0954	18.7646	1.9332	16.8314	0.961	0.739	0.8355	0.261
Escherichia coli	09-00049	300	881094	2 (1549593319)	bwa-mem	varscan	bwa-mem/varscan	17049		16746	98.2228	426	9	2.4987	303	1.7772	2.7579	1.6116	1.1463	0.9752	0.9822	0.9787	0.0178		16746	98.2228	419	9	2.4576	303	1.7772	2.7315	1.5852	1.1463	0.9756	0.9822	0.9789	0.0178
Escherichia coli	09-00049	300	881094	2 (1549593319)	minimap2	16GT	minimap2/16GT	17049		17016	99.8064	616	55	3.6131	33	0.1936	2.4553	2.3304	0.1248	0.9651	0.9981	0.9813	0.0019		17015	99.8006	594	54	3.4841	34	0.1994	2.3758	2.2472	0.1286	0.9663	0.998	0.9819	0.002
Escherichia coli	09-00049	300	881094	2 (1549593319)	minimap2	freebayes	minimap2/freebayes	17049		17021	99.8358	721	0	4.229	28	0.1642	2.8336	2.7277	0.1059	0.9594	0.9984	0.9785	0.0016		17021	99.8358	714	0	4.1879	28	0.1642	2.8071	2.7012	0.1059	0.9597	0.9984	0.9787	0.0016
Escherichia coli	09-00049	300	881094	2 (1549593319)	minimap2	gatk	minimap2/gatk	17049		16914	99.2082	1613	1162	9.461	135	0.7918	6.613	6.1023	0.5107	0.9129	0.9921	0.9509	0.0079		16914	99.2082	1617	1162	9.4844	135	0.7918	6.6281	6.1174	0.5107	0.9127	0.9921	0.9507	0.0079
Escherichia coli	09-00049	300	881094	2 (1549593319)	minimap2	lofreq	minimap2/lofreq	17049		16873	98.9677	361	0	2.1174	176	1.0323	2.0316	1.3657	0.6658	0.9791	0.9897	0.9844	0.0103		16873	98.9677	344	0	2.0177	176	1.0323	1.9673	1.3014	0.6658	0.98	0.9897	0.9848	0.0103
Escherichia coli	09-00049	300	881094	2 (1549593319)	minimap2	mpileup	minimap2/mpileup	17049		16862	98.9032	334	0	1.9591	187	1.0968	1.971	1.2636	0.7075	0.9806	0.989	0.9848	0.011		16861	98.8973	311	0	1.8242	188	1.1027	1.8878	1.1766	0.7112	0.9819	0.989	0.9854	0.011
Escherichia coli	09-00049	300	881094	2 (1549593319)	minimap2	platypus	minimap2/platypus	17049		16897	99.1085	673	167	3.9474	152	0.8915	3.1211	2.5461	0.575	0.9617	0.9911	0.9762	0.0089		16897	99.1085	652	164	3.8243	152	0.8915	3.0417	2.4666	0.575	0.9628	0.9911	0.9767	0.0089
Escherichia coli	09-00049	300	881094	2 (1549593319)	minimap2	snver	minimap2/snver	17049		16868	98.9384	392	0	2.2993	181	1.0616	2.1678	1.483	0.6848	0.9773	0.9894	0.9833	0.0106		16867	98.9325	450	0	2.6395	182	1.0675	2.391	1.7024	0.6885	0.974	0.9893	0.9816	0.0107
Escherichia coli	09-00049	300	881094	2 (1549593319)	minimap2	strelka	minimap2/strelka	17049		16829	98.7096	357	4	2.094	220	1.2904	2.1829	1.3506	0.8323	0.9792	0.9871	0.9831	0.0129		16827	98.6979	335	4	1.9649	222	1.3021	2.1072	1.2674	0.8399	0.9805	0.987	0.9837	0.013
Escherichia coli	09-00049	300	881094	2 (1549593319)	minimap2	snvsniffer	minimap2/snvsniffer	17049		12595	73.8753	491	334	2.8799	4454	26.1247	18.7078	1.8575	16.8503	0.9625	0.7388	0.8359	0.2612		12595	73.8753	485	331	2.8447	4454	26.1247	18.6851	1.8348	16.8503	0.9629	0.7388	0.8361	0.2612
Escherichia coli	09-00049	300	881094	2 (1549593319)	minimap2	varscan	minimap2/varscan	17049		16736	98.1641	410	16	2.4048	313	1.8359	2.7352	1.5511	1.1841	0.9761	0.9816	0.9788	0.0184		16735	98.1582	384	15	2.2523	314	1.8418	2.6407	1.4527	1.1879	0.9776	0.9816	0.9796	0.0184
Escherichia coli	09-00049	300	881094	2 (1549593319)	novoalign	16GT	novoalign/16GT	17049		16996	99.6891	504	30	2.9562	53	0.3109	2.1072	1.9067	0.2005	0.9712	0.9969	0.9839	0.0031		16994	99.6774	502	29	2.9445	55	0.3226	2.1072	1.8992	0.2081	0.9713	0.9968	0.9839	0.0032
Escherichia coli	09-00049	300	881094	2 (1549593319)	novoalign	freebayes	novoalign/freebayes	17049		17006	99.7478	630	0	3.6952	43	0.2522	2.5461	2.3834	0.1627	0.9643	0.9975	0.9806	0.0025		17003	99.7302	627	0	3.6776	46	0.2698	2.5461	2.3721	0.174	0.9644	0.9973	0.9806	0.0027
Escherichia coli	09-00049	300	881094	2 (1549593319)	novoalign	gatk	novoalign/gatk	17049		16920	99.2434	1861	1435	10.9156	129	0.7566	7.5285	7.0405	0.488	0.9009	0.9924	0.9444	0.0076		16920	99.2434	1867	1441	10.9508	129	0.7566	7.5512	7.0632	0.488	0.9006	0.9924	0.9443	0.0076
Escherichia coli	09-00049	300	881094	2 (1549593319)	novoalign	lofreq	novoalign/lofreq	17049		16887	99.0498	386	0	2.2641	162	0.9502	2.0732	1.4603	0.6129	0.9777	0.9905	0.9841	0.0095		16884	99.0322	383	0	2.2465	165	0.9678	2.0732	1.449	0.6242	0.9778	0.9903	0.984	0.0097
Escherichia coli	09-00049	300	881094	2 (1549593319)	novoalign	mpileup	novoalign/mpileup	17049		16884	99.0322	359	0	2.1057	165	0.9678	1.9824	1.3582	0.6242	0.9792	0.9903	0.9847	0.0097		16881	99.0146	356	0	2.0881	168	0.9854	1.9824	1.3468	0.6356	0.9793	0.9901	0.9847	0.0099
Escherichia coli	09-00049	300	881094	2 (1549593319)	novoalign	platypus	novoalign/platypus	17049		16918	99.2316	832	225	4.8801	131	0.7684	3.6432	3.1476	0.4956	0.9531	0.9923	0.9723	0.0077		16918	99.2316	829	231	4.8625	131	0.7684	3.6319	3.1363	0.4956	0.9533	0.9923	0.9724	0.0077
Escherichia coli	09-00049	300	881094	2 (1549593319)	novoalign	snver	novoalign/snver	17049		16886	99.0439	428	0	2.5104	163	0.9561	2.2359	1.6192	0.6167	0.9753	0.9904	0.9828	0.0096		16882	99.0205	425	0	2.4928	167	0.9795	2.2396	1.6079	0.6318	0.9754	0.9902	0.9827	0.0098
Escherichia coli	09-00049	300	881094	2 (1549593319)	novoalign	strelka	novoalign/strelka	17049		16861	98.8973	434	7	2.5456	188	1.1027	2.3531	1.6419	0.7112	0.9749	0.989	0.9819	0.011		16858	98.8797	430	7	2.5221	191	1.1203	2.3494	1.6268	0.7226	0.9751	0.9888	0.9819	0.0112
Escherichia coli	09-00049	300	881094	2 (1549593319)	novoalign	snvsniffer	novoalign/snvsniffer	17049		12344	72.4031	352	195	2.0646	4705	27.5969	19.1315	1.3317	17.7999	0.9723	0.724	0.83	0.276		12344	72.4031	348	194	2.0412	4705	27.5969	19.1164	1.3165	17.7999	0.9726	0.724	0.8301	0.276
Escherichia coli	09-00049	300	881094	2 (1549593319)	novoalign	varscan	novoalign/varscan	17049		16776	98.3987	405	8	2.3755	273	1.6013	2.565	1.5322	1.0328	0.9764	0.984	0.9802	0.016		16773	98.3811	402	7	2.3579	276	1.6189	2.565	1.5208	1.0442	0.9766	0.9838	0.9802	0.0162
Escherichia coli	09-00049	300	881094	2 (1549593319)	snippy	snippy	snippy/snippy	17049		16993	99.6715	382	0	2.2406	56	0.3285	1.657	1.4452	0.2119	0.978	0.9967	0.9873	0.0033		16993	99.6715	382	0	2.2406	56	0.3285	1.657	1.4452	0.2119	0.978	0.9967	0.9873	0.0033
Escherichia coli	09-00049	300	881094	2 (1549593319)	stampy	16GT	stampy/16GT	17049		16843	98.7917	1879	346	11.0212	206	1.2083	7.8879	7.1086	0.7793	0.8996	0.9879	0.9417	0.0121		16855	98.8621	1618	262	9.4903	194	1.1379	6.8551	6.1212	0.7339	0.9124	0.9886	0.949	0.0114
Escherichia coli	09-00049	300	881094	2 (1549593319)	stampy	freebayes	stampy/freebayes	17049		17004	99.7361	12964	0	76.0397	45	0.2639	49.2154	49.0451	0.1702	0.5674	0.9974	0.7233	0.0026		16999	99.7067	11935	0	70.0041	50	0.2933	45.3414	45.1522	0.1892	0.5875	0.9971	0.7394	0.0029
Escherichia coli	09-00049	300	881094	2 (1549593319)	stampy	gatk	stampy/gatk	17049		16921	99.2492	2789	1910	16.3587	128	0.7508	11.0355	10.5513	0.4842	0.8585	0.9925	0.9206	0.0075		16923	99.261	2776	1893	16.2825	126	0.739	10.9788	10.5021	0.4767	0.8591	0.9926	0.921	0.0074
Escherichia coli	09-00049	300	881094	2 (1549593319)	stampy	lofreq	stampy/lofreq	17049		16733	98.1465	643	0	3.7715	316	1.8535	3.6281	2.4326	1.1955	0.963	0.9815	0.9722	0.0185		16734	98.1524	613	0	3.5955	315	1.8476	3.5108	2.3191	1.1917	0.9647	0.9815	0.973	0.0185
Escherichia coli	09-00049	300	881094	2 (1549593319)	stampy	mpileup	stampy/mpileup	17049		16741	98.1934	610	0	3.5779	308	1.8066	3.473	2.3077	1.1652	0.9648	0.9819	0.9733	0.0181		16738	98.1758	588	0	3.4489	311	1.8242	3.4011	2.2245	1.1766	0.9661	0.9818	0.9739	0.0182
Escherichia coli	09-00049	300	881094	2 (1549593319)	stampy	platypus	stampy/platypus	17049		16776	98.3987	895	256	5.2496	273	1.6013	4.4188	3.3859	1.0328	0.9494	0.984	0.9664	0.016		16750	98.2462	937	209	5.4959	299	1.7538	4.676	3.5448	1.1312	0.947	0.9825	0.9644	0.0175
Escherichia coli	09-00049	300	881094	2 (1549593319)	stampy	snver	stampy/snver	17049		16706	97.9882	976	0	5.7247	343	2.0118	4.99	3.6924	1.2976	0.9448	0.9799	0.962	0.0201		16703	97.9706	803	0	4.71	346	2.0294	4.3469	3.0379	1.309	0.9541	0.9797	0.9667	0.0203
Escherichia coli	09-00049	300	881094	2 (1549593319)	stampy	strelka	stampy/strelka	17049		16685	97.865	360	18	2.1116	364	2.135	2.739	1.3619	1.3771	0.9789	0.9786	0.9787	0.0214		16670	97.777	319	8	1.8711	379	2.223	2.6407	1.2068	1.4338	0.9812	0.9778	0.9795	0.0222
Escherichia coli	09-00049	300	881094	2 (1549593319)	stampy	snvsniffer	stampy/snvsniffer	17049		12705	74.5205	684	397	4.012	4344	25.4795	19.0218	2.5877	16.4341	0.9489	0.7452	0.8348	0.2548		12707	74.5322	640	374	3.7539	4342	25.4678	18.8478	2.4212	16.4266	0.952	0.7453	0.8361	0.2547
Escherichia coli	09-00049	300	881094	2 (1549593319)	stampy	varscan	stampy/varscan	17049		16630	97.5424	771	73	4.5223	419	2.4576	4.502	2.9168	1.5852	0.9557	0.9754	0.9654	0.0246		16635	97.5717	718	61	4.2114	414	2.4283	4.2826	2.7163	1.5662	0.9586	0.9757	0.9671	0.0243
Escherichia coli	09-00049	300	881094	3 (1549595485)	bwa-mem	16GT	bwa-mem/16GT	17049		17010	99.7712	633	45	3.7128	39	0.2288	2.5423	2.3948	0.1475	0.9641	0.9977	0.9806	0.0023		17010	99.7712	628	44	3.6835	39	0.2288	2.5234	2.3758	0.1475	0.9644	0.9977	0.9808	0.0023
Escherichia coli	09-00049	300	881094	3 (1549595485)	bwa-mem	freebayes	bwa-mem/freebayes	17049		17019	99.824	793	0	4.6513	30	0.176	3.1136	3.0001	0.1135	0.9555	0.9982	0.9764	0.0018		17019	99.824	793	0	4.6513	30	0.176	3.1136	3.0001	0.1135	0.9555	0.9982	0.9764	0.0018
Escherichia coli	09-00049	300	881094	3 (1549595485)	bwa-mem	gatk	bwa-mem/gatk	17049		16924	99.2668	2140	1640	12.5521	125	0.7332	8.5689	8.096	0.4729	0.8877	0.9927	0.9373	0.0073		16924	99.2668	2145	1645	12.5814	125	0.7332	8.5878	8.1149	0.4729	0.8875	0.9927	0.9372	0.0073
Escherichia coli	09-00049	300	881094	3 (1549595485)	bwa-mem	lofreq	bwa-mem/lofreq	17049		16838	98.7624	396	0	2.3227	211	1.2376	2.2964	1.4981	0.7983	0.977	0.9876	0.9823	0.0124		16838	98.7624	391	0	2.2934	211	1.2376	2.2775	1.4792	0.7983	0.9773	0.9876	0.9824	0.0124
Escherichia coli	09-00049	300	881094	3 (1549595485)	bwa-mem	mpileup	bwa-mem/mpileup	17049		16831	98.7213	372	0	2.1819	218	1.2787	2.2321	1.4073	0.8247	0.9784	0.9872	0.9828	0.0128		16831	98.7213	368	0	2.1585	218	1.2787	2.2169	1.3922	0.8247	0.9786	0.9872	0.9829	0.0128
Escherichia coli	09-00049	300	881094	3 (1549595485)	bwa-mem	platypus	bwa-mem/platypus	17049		16876	98.9853	838	260	4.9152	173	1.0147	3.8248	3.1703	0.6545	0.9527	0.9899	0.9709	0.0101		16876	98.9853	832	253	4.8801	173	1.0147	3.8021	3.1476	0.6545	0.953	0.9899	0.9711	0.0101
Escherichia coli	09-00049	300	881094	3 (1549595485)	bwa-mem	snver	bwa-mem/snver	17049		16874	98.9735	484	0	2.8389	175	1.0265	2.4931	1.8311	0.6621	0.9721	0.9897	0.9808	0.0103		16874	98.9735	482	0	2.8271	175	1.0265	2.4855	1.8235	0.6621	0.9722	0.9897	0.9809	0.0103
Escherichia coli	09-00049	300	881094	3 (1549595485)	bwa-mem	strelka	bwa-mem/strelka	17049		16797	98.5219	436	7	2.5573	252	1.4781	2.6028	1.6495	0.9534	0.9747	0.9852	0.9799	0.0148		16797	98.5219	423	7	2.4811	252	1.4781	2.5536	1.6003	0.9534	0.9754	0.9852	0.9803	0.0148
Escherichia coli	09-00049	300	881094	3 (1549595485)	bwa-mem	snvsniffer	bwa-mem/snvsniffer	17049		12606	73.9398	507	333	2.9738	4443	26.0602	18.7267	1.9181	16.8087	0.9613	0.7394	0.8359	0.2606		12606	73.9398	506	332	2.9679	4443	26.0602	18.723	1.9143	16.8087	0.9614	0.7394	0.8359	0.2606
Escherichia coli	09-00049	300	881094	3 (1549595485)	bwa-mem	varscan	bwa-mem/varscan	17049		16744	98.211	435	10	2.5515	305	1.789	2.7996	1.6457	1.1539	0.9747	0.9821	0.9784	0.0179		16744	98.211	426	10	2.4987	305	1.789	2.7655	1.6116	1.1539	0.9752	0.9821	0.9786	0.0179
Escherichia coli	09-00049	300	881094	3 (1549595485)	minimap2	16GT	minimap2/16GT	17049		17017	99.8123	627	55	3.6776	32	0.1877	2.4931	2.3721	0.1211	0.9645	0.9981	0.981	0.0019		17016	99.8064	607	54	3.5603	33	0.1936	2.4212	2.2964	0.1248	0.9656	0.9981	0.9816	0.0019
Escherichia coli	09-00049	300	881094	3 (1549595485)	minimap2	freebayes	minimap2/freebayes	17049		17021	99.8358	727	0	4.2642	28	0.1642	2.8563	2.7504	0.1059	0.959	0.9984	0.9783	0.0016		17021	99.8358	721	0	4.229	28	0.1642	2.8336	2.7277	0.1059	0.9594	0.9984	0.9785	0.0016
Escherichia coli	09-00049	300	881094	3 (1549595485)	minimap2	gatk	minimap2/gatk	17049		16921	99.2492	1639	1197	9.6135	128	0.7508	6.6849	6.2006	0.4842	0.9117	0.9925	0.9504	0.0075		16921	99.2492	1645	1202	9.6487	128	0.7508	6.7076	6.2233	0.4842	0.9114	0.9925	0.9502	0.0075
Escherichia coli	09-00049	300	881094	3 (1549595485)	minimap2	lofreq	minimap2/lofreq	17049		16870	98.9501	365	0	2.1409	179	1.0499	2.058	1.3809	0.6772	0.9788	0.9895	0.9841	0.0105		16870	98.9501	349	0	2.047	179	1.0499	1.9975	1.3203	0.6772	0.9797	0.9895	0.9846	0.0105
Escherichia coli	09-00049	300	881094	3 (1549595485)	minimap2	mpileup	minimap2/mpileup	17049		16863	98.909	330	0	1.9356	186	1.091	1.9521	1.2484	0.7037	0.9808	0.9891	0.9849	0.0109		16862	98.9032	308	0	1.8066	187	1.0968	1.8727	1.1652	0.7075	0.9821	0.989	0.9855	0.011
Escherichia coli	09-00049	300	881094	3 (1549595485)	minimap2	platypus	minimap2/platypus	17049		16887	99.0498	709	186	4.1586	162	0.9502	3.2951	2.6823	0.6129	0.9597	0.9905	0.9749	0.0095		16887	99.0498	699	185	4.0999	162	0.9502	3.2573	2.6444	0.6129	0.9603	0.9905	0.9752	0.0095
Escherichia coli	09-00049	300	881094	3 (1549595485)	minimap2	snver	minimap2/snver	17049		16870	98.9501	390	0	2.2875	179	1.0499	2.1526	1.4754	0.6772	0.9774	0.9895	0.9834	0.0105		16868	98.9384	450	0	2.6395	181	1.0616	2.3872	1.7024	0.6848	0.974	0.9894	0.9816	0.0106
Escherichia coli	09-00049	300	881094	3 (1549595485)	minimap2	strelka	minimap2/strelka	17049		16831	98.7213	343	1	2.0118	218	1.2787	2.1224	1.2976	0.8247	0.98	0.9872	0.9836	0.0128		16830	98.7155	320	1	1.8769	219	1.2845	2.0391	1.2106	0.8285	0.9813	0.9872	0.9842	0.0128
Escherichia coli	09-00049	300	881094	3 (1549595485)	minimap2	snvsniffer	minimap2/snvsniffer	17049		12603	73.9222	509	337	2.9855	4446	26.0778	18.7457	1.9256	16.82	0.9612	0.7392	0.8357	0.2608		12603	73.9222	502	333	2.9445	4446	26.0778	18.7192	1.8992	16.82	0.9617	0.7392	0.8359	0.2608
Escherichia coli	09-00049	300	881094	3 (1549595485)	minimap2	varscan	minimap2/varscan	17049		16730	98.1289	412	16	2.4166	319	1.8711	2.7655	1.5587	1.2068	0.976	0.9813	0.9786	0.0187		16729	98.1231	386	15	2.2641	320	1.8769	2.6709	1.4603	1.2106	0.9774	0.9812	0.9793	0.0188
Escherichia coli	09-00049	300	881094	3 (1549595485)	novoalign	16GT	novoalign/16GT	17049		16994	99.6774	504	19	2.9562	55	0.3226	2.1148	1.9067	0.2081	0.9712	0.9968	0.9838	0.0032		16993	99.6715	500	17	2.9327	56	0.3285	2.1034	1.8916	0.2119	0.9714	0.9967	0.9839	0.0033
Escherichia coli	09-00049	300	881094	3 (1549595485)	novoalign	freebayes	novoalign/freebayes	17049		17006	99.7478	628	0	3.6835	43	0.2522	2.5385	2.3758	0.1627	0.9644	0.9975	0.9807	0.0025		17003	99.7302	627	0	3.6776	46	0.2698	2.5461	2.3721	0.174	0.9644	0.9973	0.9806	0.0027
Escherichia coli	09-00049	300	881094	3 (1549595485)	novoalign	gatk	novoalign/gatk	17049		16909	99.1788	1890	1420	11.0857	140	0.8212	7.6799	7.1502	0.5296	0.8995	0.9918	0.9434	0.0082		16909	99.1788	1893	1414	11.1033	140	0.8212	7.6912	7.1616	0.5296	0.8993	0.9918	0.9433	0.0082
Escherichia coli	09-00049	300	881094	3 (1549595485)	novoalign	lofreq	novoalign/lofreq	17049		16885	99.0381	383	0	2.2465	164	0.9619	2.0694	1.449	0.6204	0.9778	0.9904	0.9841	0.0096		16882	99.0205	380	0	2.2289	167	0.9795	2.0694	1.4376	0.6318	0.978	0.9902	0.9841	0.0098
Escherichia coli	09-00049	300	881094	3 (1549595485)	novoalign	mpileup	novoalign/mpileup	17049		16881	99.0146	362	0	2.1233	168	0.9854	2.0051	1.3695	0.6356	0.979	0.9901	0.9845	0.0099		16878	98.997	358	0	2.0998	171	1.003	2.0013	1.3544	0.6469	0.9792	0.99	0.9846	0.01
Escherichia coli	09-00049	300	881094	3 (1549595485)	novoalign	platypus	novoalign/platypus	17049		16914	99.2082	824	222	4.8331	135	0.7918	3.6281	3.1173	0.5107	0.9535	0.9921	0.9724	0.0079		16913	99.2023	812	218	4.7627	136	0.7977	3.5865	3.0719	0.5145	0.9542	0.992	0.9727	0.008
Escherichia coli	09-00049	300	881094	3 (1549595485)	novoalign	snver	novoalign/snver	17049		16885	99.0381	421	0	2.4694	164	0.9619	2.2132	1.5927	0.6204	0.9757	0.9904	0.983	0.0096		16881	99.0146	426	0	2.4987	168	0.9854	2.2472	1.6116	0.6356	0.9754	0.9901	0.9827	0.0099
Escherichia coli	09-00049	300	881094	3 (1549595485)	novoalign	strelka	novoalign/strelka	17049		16860	98.8914	422	4	2.4752	189	1.1086	2.3115	1.5965	0.715	0.9756	0.9889	0.9822	0.0111		16858	98.8797	419	4	2.4576	191	1.1203	2.3077	1.5852	0.7226	0.9757	0.9888	0.9822	0.0112
Escherichia coli	09-00049	300	881094	3 (1549595485)	novoalign	snvsniffer	novoalign/snvsniffer	17049		12331	72.3268	359	195	2.1057	4718	27.6732	19.2072	1.3582	17.849	0.9717	0.7233	0.8293	0.2767		12331	72.3268	354	193	2.0764	4718	27.6732	19.1883	1.3392	17.849	0.9721	0.7233	0.8294	0.2767
Escherichia coli	09-00049	300	881094	3 (1549595485)	novoalign	varscan	novoalign/varscan	17049		16767	98.3459	402	6	2.3579	282	1.6541	2.5877	1.5208	1.0669	0.9766	0.9835	0.98	0.0165		16764	98.3283	399	5	2.3403	285	1.6717	2.5877	1.5095	1.0782	0.9768	0.9833	0.98	0.0167
Escherichia coli	09-00049	300	881094	3 (1549595485)	snippy	snippy	snippy/snippy	17049		16997	99.695	355	0	2.0822	52	0.305	1.5398	1.343	0.1967	0.9795	0.9969	0.9881	0.0031		16997	99.695	355	0	2.0822	52	0.305	1.5398	1.343	0.1967	0.9795	0.9969	0.9881	0.0031
Escherichia coli	09-00049	300	881094	3 (1549595485)	stampy	16GT	stampy/16GT	17049		16847	98.8152	1897	363	11.1268	202	1.1848	7.9409	7.1767	0.7642	0.8988	0.9882	0.9414	0.0118		16853	98.8504	1651	266	9.6839	196	1.1496	6.9875	6.246	0.7415	0.9108	0.9885	0.9481	0.0115
Escherichia coli	09-00049	300	881094	3 (1549595485)	stampy	freebayes	stampy/freebayes	17049		17013	99.7888	13208	0	77.4708	36	0.2112	50.1044	49.9682	0.1362	0.563	0.9979	0.7199	0.0021		17002	99.7243	12066	0	70.7725	47	0.2757	45.8256	45.6478	0.1778	0.5849	0.9972	0.7373	0.0028
Escherichia coli	09-00049	300	881094	3 (1549595485)	stampy	gatk	stampy/gatk	17049		16921	99.2492	2718	1823	15.9423	128	0.7508	10.7669	10.2827	0.4842	0.8616	0.9925	0.9224	0.0075		16920	99.2434	2729	1854	16.0068	129	0.7566	10.8123	10.3243	0.488	0.8611	0.9924	0.9221	0.0076
Escherichia coli	09-00049	300	881094	3 (1549595485)	stampy	lofreq	stampy/lofreq	17049		16725	98.0996	642	0	3.7656	324	1.9004	3.6546	2.4288	1.2258	0.963	0.981	0.9719	0.019		16720	98.0703	609	0	3.5721	329	1.9297	3.5486	2.304	1.2447	0.9649	0.9807	0.9727	0.0193
Escherichia coli	09-00049	300	881094	3 (1549595485)	stampy	mpileup	stampy/mpileup	17049		16734	98.1524	612	0	3.5897	315	1.8476	3.507	2.3153	1.1917	0.9647	0.9815	0.973	0.0185		16729	98.1231	578	0	3.3902	320	1.8769	3.3973	2.1867	1.2106	0.9666	0.9812	0.9738	0.0188
Escherichia coli	09-00049	300	881094	3 (1549595485)	stampy	platypus	stampy/platypus	17049		16770	98.3635	809	245	4.7451	279	1.6365	4.1161	3.0606	1.0555	0.954	0.9836	0.9686	0.0164		16754	98.2697	778	204	4.5633	295	1.7303	4.0594	2.9433	1.116	0.9556	0.9827	0.969	0.0173
Escherichia coli	09-00049	300	881094	3 (1549595485)	stampy	snver	stampy/snver	17049		16696	97.9295	891	0	5.2261	353	2.0705	4.7063	3.3708	1.3355	0.9493	0.9793	0.9641	0.0207		16692	97.906	777	0	4.5575	357	2.094	4.2901	2.9395	1.3506	0.9555	0.9791	0.9672	0.0209
Escherichia coli	09-00049	300	881094	3 (1549595485)	stampy	strelka	stampy/strelka	17049		16677	97.8181	351	10	2.0588	372	2.1819	2.7352	1.3279	1.4073	0.9794	0.9782	0.9788	0.0218		16660	97.7183	318	9	1.8652	389	2.2817	2.6747	1.2031	1.4717	0.9813	0.9772	0.9792	0.0228
Escherichia coli	09-00049	300	881094	3 (1549595485)	stampy	snvsniffer	stampy/snvsniffer	17049		12737	74.7082	705	401	4.1351	4312	25.2918	18.9802	2.6671	16.3131	0.9476	0.7471	0.8355	0.2529		12746	74.761	650	359	3.8125	4303	25.239	18.7381	2.4591	16.279	0.9515	0.7476	0.8373	0.2524
Escherichia coli	09-00049	300	881094	3 (1549595485)	stampy	varscan	stampy/varscan	17049		16627	97.5248	778	72	4.5633	422	2.4752	4.5398	2.9433	1.5965	0.9553	0.9752	0.9651	0.0248		16628	97.5306	723	56	4.2407	421	2.4694	4.328	2.7352	1.5927	0.9583	0.9753	0.9667	0.0247
Escherichia coli	1223	150	1572145	1 (1549595726)	bwa-mem	16GT	bwa-mem/16GT	17375		17347	99.8388	252	38	1.4504	28	0.1612	1.1873	1.0686	0.1187	0.9857	0.9984	0.992	0.0016		17347	99.8388	252	38	1.4504	28	0.1612	1.1873	1.0686	0.1187	0.9857	0.9984	0.992	0.0016
Escherichia coli	1223	150	1572145	1 (1549595726)	bwa-mem	freebayes	bwa-mem/freebayes	17375		17349	99.8504	304	0	1.7496	26	0.1496	1.3994	1.2891	0.1103	0.9828	0.9985	0.9906	0.0015		17349	99.8504	303	0	1.7439	26	0.1496	1.3951	1.2849	0.1103	0.9828	0.9985	0.9906	0.0015
Escherichia coli	1223	150	1572145	1 (1549595726)	bwa-mem	gatk	bwa-mem/gatk	17375		17296	99.5453	714	460	4.1094	79	0.4547	3.3627	3.0277	0.335	0.9604	0.9955	0.9776	0.0045		17296	99.5453	713	460	4.1036	79	0.4547	3.3585	3.0235	0.335	0.9604	0.9955	0.9776	0.0045
Escherichia coli	1223	150	1572145	1 (1549595726)	bwa-mem	lofreq	bwa-mem/lofreq	17375		17339	99.7928	158	0	0.9094	36	0.2072	0.8227	0.67	0.1527	0.991	0.9979	0.9944	0.0021		17339	99.7928	158	0	0.9094	36	0.2072	0.8227	0.67	0.1527	0.991	0.9979	0.9944	0.0021
Escherichia coli	1223	150	1572145	1 (1549595726)	bwa-mem	mpileup	bwa-mem/mpileup	17375		17326	99.718	136	0	0.7827	49	0.282	0.7845	0.5767	0.2078	0.9922	0.9972	0.9947	0.0028		17326	99.718	136	0	0.7827	49	0.282	0.7845	0.5767	0.2078	0.9922	0.9972	0.9947	0.0028
Escherichia coli	1223	150	1572145	1 (1549595726)	bwa-mem	platypus	bwa-mem/platypus	17375		17324	99.7065	261	78	1.5022	51	0.2935	1.323	1.1068	0.2163	0.9852	0.9971	0.9911	0.0029		17324	99.7065	261	78	1.5022	51	0.2935	1.323	1.1068	0.2163	0.9852	0.9971	0.9911	0.0029
Escherichia coli	1223	150	1572145	1 (1549595726)	bwa-mem	snver	bwa-mem/snver	17375		17349	99.8504	159	0	0.9151	26	0.1496	0.7845	0.6742	0.1103	0.9909	0.9985	0.9947	0.0015		17349	99.8504	158	0	0.9094	26	0.1496	0.7803	0.67	0.1103	0.991	0.9985	0.9947	0.0015
Escherichia coli	1223	150	1572145	1 (1549595726)	bwa-mem	strelka	bwa-mem/strelka	17375		17336	99.7755	194	1	1.1165	39	0.2245	0.988	0.8227	0.1654	0.9889	0.9978	0.9933	0.0022		17336	99.7755	194	1	1.1165	39	0.2245	0.988	0.8227	0.1654	0.9889	0.9978	0.9933	0.0022
Escherichia coli	1223	150	1572145	1 (1549595726)	bwa-mem	snvsniffer	bwa-mem/snvsniffer	17375		16422	94.5151	443	350	2.5496	953	5.4849	5.9197	1.8785	4.0412	0.9737	0.9452	0.9592	0.0548		16422	94.5151	441	349	2.5381	953	5.4849	5.9112	1.8701	4.0412	0.9738	0.9452	0.9593	0.0548
Escherichia coli	1223	150	1572145	1 (1549595726)	bwa-mem	varscan	bwa-mem/varscan	17375		17306	99.6029	139	3	0.8	69	0.3971	0.882	0.5894	0.2926	0.992	0.996	0.994	0.004		17306	99.6029	138	3	0.7942	69	0.3971	0.8778	0.5852	0.2926	0.9921	0.996	0.994	0.004
Escherichia coli	1223	150	1572145	1 (1549595726)	minimap2	16GT	minimap2/16GT	17375		17339	99.7928	205	39	1.1799	36	0.2072	1.022	0.8693	0.1527	0.9883	0.9979	0.9931	0.0021		17339	99.7928	204	39	1.1741	36	0.2072	1.0177	0.8651	0.1527	0.9884	0.9979	0.9931	0.0021
Escherichia coli	1223	150	1572145	1 (1549595726)	minimap2	freebayes	minimap2/freebayes	17375		17343	99.8158	214	0	1.2317	32	0.1842	1.0432	0.9075	0.1357	0.9878	0.9982	0.993	0.0018		17343	99.8158	212	0	1.2201	32	0.1842	1.0347	0.899	0.1357	0.9879	0.9982	0.993	0.0018
Escherichia coli	1223	150	1572145	1 (1549595726)	minimap2	gatk	minimap2/gatk	17375		17283	99.4705	460	293	2.6475	92	0.5295	2.3408	1.9506	0.3901	0.9741	0.9947	0.9843	0.0053		17283	99.4705	460	293	2.6475	92	0.5295	2.3408	1.9506	0.3901	0.9741	0.9947	0.9843	0.0053
Escherichia coli	1223	150	1572145	1 (1549595726)	minimap2	lofreq	minimap2/lofreq	17375		17322	99.695	134	0	0.7712	53	0.305	0.793	0.5682	0.2247	0.9923	0.9969	0.9946	0.0031		17322	99.695	133	0	0.7655	53	0.305	0.7887	0.564	0.2247	0.9924	0.9969	0.9946	0.0031
Escherichia coli	1223	150	1572145	1 (1549595726)	minimap2	mpileup	minimap2/mpileup	17375		17313	99.6432	120	0	0.6906	62	0.3568	0.7718	0.5089	0.2629	0.9931	0.9964	0.9947	0.0036		17313	99.6432	119	0	0.6849	62	0.3568	0.7675	0.5046	0.2629	0.9932	0.9964	0.9948	0.0036
Escherichia coli	1223	150	1572145	1 (1549595726)	minimap2	platypus	minimap2/platypus	17375		17295	99.5396	173	31	0.9957	80	0.4604	1.0728	0.7336	0.3392	0.9901	0.9954	0.9927	0.0046		17295	99.5396	171	31	0.9842	80	0.4604	1.0644	0.7251	0.3392	0.9902	0.9954	0.9928	0.0046
Escherichia coli	1223	150	1572145	1 (1549595726)	minimap2	snver	minimap2/snver	17375		17324	99.7065	141	0	0.8115	51	0.2935	0.8142	0.5979	0.2163	0.9919	0.9971	0.9945	0.0029		17324	99.7065	139	0	0.8	51	0.2935	0.8057	0.5894	0.2163	0.992	0.9971	0.9945	0.0029
Escherichia coli	1223	150	1572145	1 (1549595726)	minimap2	strelka	minimap2/strelka	17375		17314	99.6489	117	2	0.6734	61	0.3511	0.7548	0.4961	0.2587	0.9933	0.9965	0.9949	0.0035		17314	99.6489	115	2	0.6619	61	0.3511	0.7463	0.4877	0.2587	0.9934	0.9965	0.9949	0.0035
Escherichia coli	1223	150	1572145	1 (1549595726)	minimap2	snvsniffer	minimap2/snvsniffer	17375		16423	94.5209	453	356	2.6072	952	5.4791	5.9579	1.9209	4.0369	0.9732	0.9452	0.959	0.0548		16423	94.5209	450	355	2.5899	952	5.4791	5.9452	1.9082	4.0369	0.9733	0.9452	0.959	0.0548
Escherichia coli	1223	150	1572145	1 (1549595726)	minimap2	varscan	minimap2/varscan	17375		17286	99.4878	139	3	0.8	89	0.5122	0.9668	0.5894	0.3774	0.992	0.9949	0.9934	0.0051		17286	99.4878	137	3	0.7885	89	0.5122	0.9584	0.5809	0.3774	0.9921	0.9949	0.9935	0.0051
Escherichia coli	1223	150	1572145	1 (1549595726)	novoalign	16GT	novoalign/16GT	17375		17342	99.8101	158	5	0.9094	33	0.1899	0.8099	0.67	0.1399	0.991	0.9981	0.9945	0.0019		17342	99.8101	158	5	0.9094	33	0.1899	0.8099	0.67	0.1399	0.991	0.9981	0.9945	0.0019
Escherichia coli	1223	150	1572145	1 (1549595726)	novoalign	freebayes	novoalign/freebayes	17375		17344	99.8216	224	0	1.2892	31	0.1784	1.0813	0.9499	0.1315	0.9872	0.9982	0.9927	0.0018		17344	99.8216	224	0	1.2892	31	0.1784	1.0813	0.9499	0.1315	0.9872	0.9982	0.9927	0.0018
Escherichia coli	1223	150	1572145	1 (1549595726)	novoalign	gatk	novoalign/gatk	17375		17280	99.4532	621	384	3.5741	95	0.5468	3.0362	2.6333	0.4028	0.9653	0.9945	0.9797	0.0055		17280	99.4532	621	384	3.5741	95	0.5468	3.0362	2.6333	0.4028	0.9653	0.9945	0.9797	0.0055
Escherichia coli	1223	150	1572145	1 (1549595726)	novoalign	lofreq	novoalign/lofreq	17375		17332	99.7525	114	0	0.6561	43	0.2475	0.6658	0.4834	0.1823	0.9935	0.9975	0.9955	0.0025		17332	99.7525	114	0	0.6561	43	0.2475	0.6658	0.4834	0.1823	0.9935	0.9975	0.9955	0.0025
Escherichia coli	1223	150	1572145	1 (1549595726)	novoalign	mpileup	novoalign/mpileup	17375		17327	99.7237	96	0	0.5525	48	0.2763	0.6106	0.4071	0.2035	0.9945	0.9972	0.9958	0.0028		17327	99.7237	96	0	0.5525	48	0.2763	0.6106	0.4071	0.2035	0.9945	0.9972	0.9958	0.0028
Escherichia coli	1223	150	1572145	1 (1549595726)	novoalign	platypus	novoalign/platypus	17375		17327	99.7237	216	46	1.2432	48	0.2763	1.1195	0.9159	0.2035	0.9877	0.9972	0.9924	0.0028		17327	99.7237	216	46	1.2432	48	0.2763	1.1195	0.9159	0.2035	0.9877	0.9972	0.9924	0.0028
Escherichia coli	1223	150	1572145	1 (1549595726)	novoalign	snver	novoalign/snver	17375		17332	99.7525	119	0	0.6849	43	0.2475	0.687	0.5046	0.1823	0.9932	0.9975	0.9953	0.0025		17332	99.7525	119	0	0.6849	43	0.2475	0.687	0.5046	0.1823	0.9932	0.9975	0.9953	0.0025
Escherichia coli	1223	150	1572145	1 (1549595726)	novoalign	strelka	novoalign/strelka	17375		17335	99.7698	133	4	0.7655	40	0.2302	0.7336	0.564	0.1696	0.9924	0.9977	0.995	0.0023		17335	99.7698	133	4	0.7655	40	0.2302	0.7336	0.564	0.1696	0.9924	0.9977	0.995	0.0023
Escherichia coli	1223	150	1572145	1 (1549595726)	novoalign	snvsniffer	novoalign/snvsniffer	17375		16307	93.8532	157	93	0.9036	1068	6.1468	5.1946	0.6658	4.5288	0.9905	0.9385	0.9638	0.0615		16307	93.8532	157	93	0.9036	1068	6.1468	5.1946	0.6658	4.5288	0.9905	0.9385	0.9638	0.0615
Escherichia coli	1223	150	1572145	1 (1549595726)	novoalign	varscan	novoalign/varscan	17375		17294	99.5338	104	2	0.5986	81	0.4662	0.7845	0.441	0.3435	0.994	0.9953	0.9946	0.0047		17294	99.5338	104	2	0.5986	81	0.4662	0.7845	0.441	0.3435	0.994	0.9953	0.9946	0.0047
Escherichia coli	1223	150	1572145	1 (1549595726)	snippy	snippy	snippy/snippy	17375		17334	99.764	94	0	0.541	41	0.236	0.5725	0.3986	0.1739	0.9946	0.9976	0.9961	0.0024		17334	99.764	94	0	0.541	41	0.236	0.5725	0.3986	0.1739	0.9946	0.9976	0.9961	0.0024
Escherichia coli	1223	150	1572145	1 (1549595726)	stampy	16GT	stampy/16GT	17375		17272	99.4072	726	87	4.1784	103	0.5928	3.5154	3.0786	0.4368	0.9597	0.9941	0.9766	0.0059		17275	99.4245	684	78	3.9367	100	0.5755	3.3245	2.9005	0.424	0.9619	0.9942	0.9778	0.0058
Escherichia coli	1223	150	1572145	1 (1549595726)	stampy	freebayes	stampy/freebayes	17375		17341	99.8043	3046	0	17.5309	34	0.1957	13.0607	12.9165	0.1442	0.8506	0.998	0.9184	0.002		17331	99.7468	2832	0	16.2993	44	0.2532	12.1957	12.0091	0.1866	0.8595	0.9975	0.9234	0.0025
Escherichia coli	1223	150	1572145	1 (1549595726)	stampy	gatk	stampy/gatk	17375		17292	99.5223	1026	615	5.905	83	0.4777	4.7027	4.3507	0.352	0.944	0.9952	0.9689	0.0048		17292	99.5223	1048	639	6.0317	83	0.4777	4.796	4.444	0.352	0.9429	0.9952	0.9683	0.0048
Escherichia coli	1223	150	1572145	1 (1549595726)	stampy	lofreq	stampy/lofreq	17375		17276	99.4302	360	0	2.0719	99	0.5698	1.9464	1.5266	0.4198	0.9796	0.9943	0.9869	0.0057		17277	99.436	349	0	2.0086	98	0.564	1.8955	1.4799	0.4156	0.9802	0.9944	0.9872	0.0056
Escherichia coli	1223	150	1572145	1 (1549595726)	stampy	mpileup	stampy/mpileup	17375		17263	99.3554	350	0	2.0144	112	0.6446	1.9591	1.4842	0.4749	0.9801	0.9936	0.9868	0.0064		17269	99.3899	354	0	2.0374	106	0.6101	1.9506	1.5011	0.4495	0.9799	0.9939	0.9869	0.0061
Escherichia coli	1223	150	1572145	1 (1549595726)	stampy	platypus	stampy/platypus	17375		17259	99.3324	478	93	2.7511	116	0.6676	2.5189	2.027	0.4919	0.9731	0.9933	0.9831	0.0067		17258	99.3266	411	77	2.3655	117	0.6734	2.239	1.7428	0.4961	0.9767	0.9933	0.9849	0.0067
Escherichia coli	1223	150	1572145	1 (1549595726)	stampy	snver	stampy/snver	17375		17275	99.4245	382	0	2.1986	100	0.5755	2.0439	1.6199	0.424	0.9784	0.9942	0.9862	0.0058		17273	99.4129	376	0	2.164	102	0.5871	2.027	1.5944	0.4325	0.9787	0.9941	0.9863	0.0059
Escherichia coli	1223	150	1572145	1 (1549595726)	stampy	strelka	stampy/strelka	17375		17278	99.4417	241	10	1.3871	97	0.5583	1.4333	1.022	0.4113	0.9862	0.9944	0.9903	0.0056		17277	99.436	230	8	1.3237	98	0.564	1.3909	0.9753	0.4156	0.9869	0.9944	0.9906	0.0056
Escherichia coli	1223	150	1572145	1 (1549595726)	stampy	snvsniffer	stampy/snvsniffer	17375		16370	94.2158	391	293	2.2504	1005	5.7842	5.9197	1.658	4.2617	0.9767	0.9422	0.9591	0.0578		16365	94.1871	381	281	2.1928	1010	5.8129	5.8985	1.6156	4.2829	0.9772	0.9419	0.9592	0.0581
Escherichia coli	1223	150	1572145	1 (1549595726)	stampy	varscan	stampy/varscan	17375		17241	99.2288	338	25	1.9453	134	0.7712	2.0015	1.4333	0.5682	0.9808	0.9923	0.9865	0.0077		17238	99.2115	332	21	1.9108	137	0.7885	1.9888	1.4078	0.5809	0.9811	0.9921	0.9866	0.0079
Escherichia coli	1223	150	1572145	2 (1549597075)	bwa-mem	16GT	bwa-mem/16GT	17375		17344	99.8216	250	35	1.4388	31	0.1784	1.1916	1.0601	0.1315	0.9858	0.9982	0.992	0.0018		17344	99.8216	250	35	1.4388	31	0.1784	1.1916	1.0601	0.1315	0.9858	0.9982	0.992	0.0018
Escherichia coli	1223	150	1572145	2 (1549597075)	bwa-mem	freebayes	bwa-mem/freebayes	17375		17349	99.8504	304	0	1.7496	26	0.1496	1.3994	1.2891	0.1103	0.9828	0.9985	0.9906	0.0015		17349	99.8504	304	0	1.7496	26	0.1496	1.3994	1.2891	0.1103	0.9828	0.9985	0.9906	0.0015
Escherichia coli	1223	150	1572145	2 (1549597075)	bwa-mem	gatk	bwa-mem/gatk	17375		17289	99.505	741	464	4.2647	86	0.495	3.5069	3.1422	0.3647	0.9589	0.9951	0.9767	0.0049		17289	99.505	741	464	4.2647	86	0.495	3.5069	3.1422	0.3647	0.9589	0.9951	0.9767	0.0049
Escherichia coli	1223	150	1572145	2 (1549597075)	bwa-mem	lofreq	bwa-mem/lofreq	17375		17344	99.8216	154	0	0.8863	31	0.1784	0.7845	0.653	0.1315	0.9912	0.9982	0.9947	0.0018		17344	99.8216	154	0	0.8863	31	0.1784	0.7845	0.653	0.1315	0.9912	0.9982	0.9947	0.0018
Escherichia coli	1223	150	1572145	2 (1549597075)	bwa-mem	mpileup	bwa-mem/mpileup	17375		17326	99.718	134	0	0.7712	49	0.282	0.776	0.5682	0.2078	0.9923	0.9972	0.9947	0.0028		17326	99.718	134	0	0.7712	49	0.282	0.776	0.5682	0.2078	0.9923	0.9972	0.9947	0.0028
Escherichia coli	1223	150	1572145	2 (1549597075)	bwa-mem	platypus	bwa-mem/platypus	17375		17314	99.6489	277	72	1.5942	61	0.3511	1.4333	1.1746	0.2587	0.9843	0.9965	0.9904	0.0035		17314	99.6489	277	72	1.5942	61	0.3511	1.4333	1.1746	0.2587	0.9843	0.9965	0.9904	0.0035
Escherichia coli	1223	150	1572145	2 (1549597075)	bwa-mem	snver	bwa-mem/snver	17375		17347	99.8388	165	0	0.9496	28	0.1612	0.8184	0.6997	0.1187	0.9906	0.9984	0.9945	0.0016		17347	99.8388	164	0	0.9439	28	0.1612	0.8142	0.6954	0.1187	0.9906	0.9984	0.9945	0.0016
Escherichia coli	1223	150	1572145	2 (1549597075)	bwa-mem	strelka	bwa-mem/strelka	17375		17342	99.8101	187	0	1.0763	33	0.1899	0.9329	0.793	0.1399	0.9893	0.9981	0.9937	0.0019		17342	99.8101	187	0	1.0763	33	0.1899	0.9329	0.793	0.1399	0.9893	0.9981	0.9937	0.0019
Escherichia coli	1223	150	1572145	2 (1549597075)	bwa-mem	snvsniffer	bwa-mem/snvsniffer	17375		16425	94.5324	442	349	2.5439	950	5.4676	5.9028	1.8743	4.0285	0.9738	0.9453	0.9593	0.0547		16425	94.5324	441	348	2.5381	950	5.4676	5.8985	1.8701	4.0285	0.9739	0.9453	0.9594	0.0547
Escherichia coli	1223	150	1572145	2 (1549597075)	bwa-mem	varscan	bwa-mem/varscan	17375		17298	99.5568	141	3	0.8115	77	0.4432	0.9244	0.5979	0.3265	0.9919	0.9956	0.9937	0.0044		17298	99.5568	140	3	0.8058	77	0.4432	0.9202	0.5937	0.3265	0.992	0.9956	0.9938	0.0044
Escherichia coli	1223	150	1572145	2 (1549597075)	minimap2	16GT	minimap2/16GT	17375		17337	99.7813	190	31	1.0935	38	0.2187	0.9668	0.8057	0.1611	0.9892	0.9978	0.9935	0.0022		17337	99.7813	190	31	1.0935	38	0.2187	0.9668	0.8057	0.1611	0.9892	0.9978	0.9935	0.0022
Escherichia coli	1223	150	1572145	2 (1549597075)	minimap2	freebayes	minimap2/freebayes	17375		17342	99.8101	209	0	1.2029	33	0.1899	1.0262	0.8863	0.1399	0.9881	0.9981	0.9931	0.0019		17342	99.8101	205	0	1.1799	33	0.1899	1.0092	0.8693	0.1399	0.9883	0.9981	0.9932	0.0019
Escherichia coli	1223	150	1572145	2 (1549597075)	minimap2	gatk	minimap2/gatk	17375		17277	99.436	436	289	2.5094	98	0.564	2.2644	1.8489	0.4156	0.9754	0.9944	0.9848	0.0056		17277	99.436	436	289	2.5094	98	0.564	2.2644	1.8489	0.4156	0.9754	0.9944	0.9848	0.0056
Escherichia coli	1223	150	1572145	2 (1549597075)	minimap2	lofreq	minimap2/lofreq	17375		17323	99.7007	130	0	0.7482	52	0.2993	0.7718	0.5513	0.2205	0.9926	0.997	0.9948	0.003		17323	99.7007	130	0	0.7482	52	0.2993	0.7718	0.5513	0.2205	0.9926	0.997	0.9948	0.003
Escherichia coli	1223	150	1572145	2 (1549597075)	minimap2	mpileup	minimap2/mpileup	17375		17309	99.6201	117	0	0.6734	66	0.3799	0.776	0.4961	0.2799	0.9933	0.9962	0.9947	0.0038		17309	99.6201	115	0	0.6619	66	0.3799	0.7675	0.4877	0.2799	0.9934	0.9962	0.9948	0.0038
Escherichia coli	1223	150	1572145	2 (1549597075)	minimap2	platypus	minimap2/platypus	17375		17298	99.5568	193	41	1.1108	77	0.4432	1.1449	0.8184	0.3265	0.989	0.9956	0.9923	0.0044		17298	99.5568	191	41	1.0993	77	0.4432	1.1365	0.8099	0.3265	0.9891	0.9956	0.9923	0.0044
Escherichia coli	1223	150	1572145	2 (1549597075)	minimap2	snver	minimap2/snver	17375		17322	99.695	123	0	0.7079	53	0.305	0.7463	0.5216	0.2247	0.9929	0.9969	0.9949	0.0031		17322	99.695	120	0	0.6906	53	0.305	0.7336	0.5089	0.2247	0.9931	0.9969	0.995	0.0031
Escherichia coli	1223	150	1572145	2 (1549597075)	minimap2	strelka	minimap2/strelka	17375		17312	99.6374	120	2	0.6906	63	0.3626	0.776	0.5089	0.2672	0.9931	0.9964	0.9947	0.0036		17312	99.6374	118	2	0.6791	63	0.3626	0.7675	0.5004	0.2672	0.9932	0.9964	0.9948	0.0036
Escherichia coli	1223	150	1572145	2 (1549597075)	minimap2	snvsniffer	minimap2/snvsniffer	17375		16422	94.5151	448	347	2.5784	953	5.4849	5.9409	1.8997	4.0412	0.9734	0.9452	0.9591	0.0548		16422	94.5151	445	347	2.5612	953	5.4849	5.9282	1.887	4.0412	0.9736	0.9452	0.9592	0.0548
Escherichia coli	1223	150	1572145	2 (1549597075)	minimap2	varscan	minimap2/varscan	17375		17280	99.4532	140	3	0.8058	95	0.5468	0.9965	0.5937	0.4028	0.992	0.9945	0.9932	0.0055		17280	99.4532	136	3	0.7827	95	0.5468	0.9796	0.5767	0.4028	0.9922	0.9945	0.9933	0.0055
Escherichia coli	1223	150	1572145	2 (1549597075)	novoalign	16GT	novoalign/16GT	17375		17340	99.7986	149	5	0.8576	35	0.2014	0.7803	0.6318	0.1484	0.9915	0.998	0.9947	0.002		17340	99.7986	149	5	0.8576	35	0.2014	0.7803	0.6318	0.1484	0.9915	0.998	0.9947	0.002
Escherichia coli	1223	150	1572145	2 (1549597075)	novoalign	freebayes	novoalign/freebayes	17375		17342	99.8101	204	0	1.1741	33	0.1899	1.005	0.8651	0.1399	0.9884	0.9981	0.9932	0.0019		17342	99.8101	204	0	1.1741	33	0.1899	1.005	0.8651	0.1399	0.9884	0.9981	0.9932	0.0019
Escherichia coli	1223	150	1572145	2 (1549597075)	novoalign	gatk	novoalign/gatk	17375		17290	99.5108	594	386	3.4187	85	0.4892	2.8793	2.5189	0.3604	0.9668	0.9951	0.9807	0.0049		17290	99.5108	594	386	3.4187	85	0.4892	2.8793	2.5189	0.3604	0.9668	0.9951	0.9807	0.0049
Escherichia coli	1223	150	1572145	2 (1549597075)	novoalign	lofreq	novoalign/lofreq	17375		17334	99.764	100	0	0.5755	41	0.236	0.5979	0.424	0.1739	0.9943	0.9976	0.9959	0.0024		17334	99.764	100	0	0.5755	41	0.236	0.5979	0.424	0.1739	0.9943	0.9976	0.9959	0.0024
Escherichia coli	1223	150	1572145	2 (1549597075)	novoalign	mpileup	novoalign/mpileup	17375		17326	99.718	103	0	0.5928	49	0.282	0.6446	0.4368	0.2078	0.9941	0.9972	0.9956	0.0028		17326	99.718	103	0	0.5928	49	0.282	0.6446	0.4368	0.2078	0.9941	0.9972	0.9956	0.0028
Escherichia coli	1223	150	1572145	2 (1549597075)	novoalign	platypus	novoalign/platypus	17375		17327	99.7237	205	45	1.1799	48	0.2763	1.0728	0.8693	0.2035	0.9883	0.9972	0.9927	0.0028		17327	99.7237	205	45	1.1799	48	0.2763	1.0728	0.8693	0.2035	0.9883	0.9972	0.9927	0.0028
Escherichia coli	1223	150	1572145	2 (1549597075)	novoalign	snver	novoalign/snver	17375		17334	99.764	117	0	0.6734	41	0.236	0.67	0.4961	0.1739	0.9933	0.9976	0.9954	0.0024		17334	99.764	117	0	0.6734	41	0.236	0.67	0.4961	0.1739	0.9933	0.9976	0.9954	0.0024
Escherichia coli	1223	150	1572145	2 (1549597075)	novoalign	strelka	novoalign/strelka	17375		17342	99.8101	121	1	0.6964	33	0.1899	0.653	0.5131	0.1399	0.9931	0.9981	0.9956	0.0019		17342	99.8101	121	1	0.6964	33	0.1899	0.653	0.5131	0.1399	0.9931	0.9981	0.9956	0.0019
Escherichia coli	1223	150	1572145	2 (1549597075)	novoalign	snvsniffer	novoalign/snvsniffer	17375		16301	93.8187	148	84	0.8518	1074	6.1813	5.1819	0.6276	4.5543	0.991	0.9382	0.9639	0.0618		16301	93.8187	148	84	0.8518	1074	6.1813	5.1819	0.6276	4.5543	0.991	0.9382	0.9639	0.0618
Escherichia coli	1223	150	1572145	2 (1549597075)	novoalign	varscan	novoalign/varscan	17375		17289	99.505	101	2	0.5813	86	0.495	0.793	0.4283	0.3647	0.9942	0.9951	0.9946	0.0049		17289	99.505	101	2	0.5813	86	0.495	0.793	0.4283	0.3647	0.9942	0.9951	0.9946	0.0049
Escherichia coli	1223	150	1572145	2 (1549597075)	snippy	snippy	snippy/snippy	17375		17335	99.7698	109	0	0.6273	40	0.2302	0.6318	0.4622	0.1696	0.9938	0.9977	0.9957	0.0023		17335	99.7698	109	0	0.6273	40	0.2302	0.6318	0.4622	0.1696	0.9938	0.9977	0.9957	0.0023
Escherichia coli	1223	150	1572145	2 (1549597075)	stampy	16GT	stampy/16GT	17375		17271	99.4014	686	70	3.9482	104	0.5986	3.35	2.909	0.441	0.9618	0.994	0.9776	0.006		17274	99.4187	649	67	3.7353	101	0.5813	3.1804	2.7521	0.4283	0.9638	0.9942	0.9788	0.0058
Escherichia coli	1223	150	1572145	2 (1549597075)	stampy	freebayes	stampy/freebayes	17375		17342	99.8101	3131	0	18.0201	33	0.1899	13.4169	13.277	0.1399	0.8471	0.9981	0.9164	0.0019		17331	99.7468	2915	0	16.777	44	0.2532	12.5476	12.361	0.1866	0.856	0.9975	0.9213	0.0025
Escherichia coli	1223	150	1572145	2 (1549597075)	stampy	gatk	stampy/gatk	17375		17291	99.5165	1025	654	5.8993	84	0.4835	4.7027	4.3465	0.3562	0.944	0.9952	0.9689	0.0048		17291	99.5165	1029	657	5.9223	84	0.4835	4.7197	4.3635	0.3562	0.9438	0.9952	0.9688	0.0048
Escherichia coli	1223	150	1572145	2 (1549597075)	stampy	lofreq	stampy/lofreq	17375		17278	99.4417	371	0	2.1353	97	0.5583	1.9846	1.5732	0.4113	0.979	0.9944	0.9866	0.0056		17277	99.436	358	0	2.0604	98	0.564	1.9337	1.5181	0.4156	0.9797	0.9944	0.987	0.0056
Escherichia coli	1223	150	1572145	2 (1549597075)	stampy	mpileup	stampy/mpileup	17375		17263	99.3554	372	0	2.141	112	0.6446	2.0524	1.5775	0.4749	0.9789	0.9936	0.9862	0.0064		17265	99.3669	371	0	2.1353	110	0.6331	2.0397	1.5732	0.4665	0.979	0.9937	0.9863	0.0063
Escherichia coli	1223	150	1572145	2 (1549597075)	stampy	platypus	stampy/platypus	17375		17259	99.3324	434	95	2.4978	116	0.6676	2.3323	1.8404	0.4919	0.9755	0.9933	0.9843	0.0067		17254	99.3036	407	60	2.3424	121	0.6964	2.239	1.7259	0.5131	0.977	0.993	0.9849	0.007
Escherichia coli	1223	150	1572145	2 (1549597075)	stampy	snver	stampy/snver	17375		17271	99.4014	403	0	2.3194	104	0.5986	2.1499	1.7089	0.441	0.9772	0.994	0.9855	0.006		17267	99.3784	397	0	2.2849	108	0.6216	2.1414	1.6835	0.458	0.9775	0.9938	0.9856	0.0062
Escherichia coli	1223	150	1572145	2 (1549597075)	stampy	strelka	stampy/strelka	17375		17279	99.4475	211	11	1.2144	96	0.5525	1.3018	0.8947	0.4071	0.9879	0.9945	0.9912	0.0055		17273	99.4129	198	6	1.1396	102	0.5871	1.2721	0.8396	0.4325	0.9887	0.9941	0.9914	0.0059
Escherichia coli	1223	150	1572145	2 (1549597075)	stampy	snvsniffer	stampy/snvsniffer	17375		16413	94.4633	401	292	2.3079	962	5.5367	5.7798	1.7004	4.0794	0.9762	0.9446	0.9601	0.0554		16402	94.4	375	267	2.1583	973	5.6	5.7162	1.5902	4.126	0.9776	0.944	0.9605	0.056
Escherichia coli	1223	150	1572145	2 (1549597075)	stampy	varscan	stampy/varscan	17375		17237	99.2058	414	27	2.3827	138	0.7942	2.3408	1.7556	0.5852	0.9765	0.9921	0.9842	0.0079		17234	99.1885	400	22	2.3022	141	0.8115	2.2941	1.6962	0.5979	0.9773	0.9919	0.9845	0.0081
Escherichia coli	1223	150	1572145	3 (1549597075)	bwa-mem	16GT	bwa-mem/16GT	17375		17344	99.8216	250	35	1.4388	31	0.1784	1.1916	1.0601	0.1315	0.9858	0.9982	0.992	0.0018		17344	99.8216	250	35	1.4388	31	0.1784	1.1916	1.0601	0.1315	0.9858	0.9982	0.992	0.0018
Escherichia coli	1223	150	1572145	3 (1549597075)	bwa-mem	freebayes	bwa-mem/freebayes	17375		17349	99.8504	304	0	1.7496	26	0.1496	1.3994	1.2891	0.1103	0.9828	0.9985	0.9906	0.0015		17349	99.8504	304	0	1.7496	26	0.1496	1.3994	1.2891	0.1103	0.9828	0.9985	0.9906	0.0015
Escherichia coli	1223	150	1572145	3 (1549597075)	bwa-mem	gatk	bwa-mem/gatk	17375		17289	99.505	741	464	4.2647	86	0.495	3.5069	3.1422	0.3647	0.9589	0.9951	0.9767	0.0049		17289	99.505	741	464	4.2647	86	0.495	3.5069	3.1422	0.3647	0.9589	0.9951	0.9767	0.0049
Escherichia coli	1223	150	1572145	3 (1549597075)	bwa-mem	lofreq	bwa-mem/lofreq	17375		17344	99.8216	154	0	0.8863	31	0.1784	0.7845	0.653	0.1315	0.9912	0.9982	0.9947	0.0018		17344	99.8216	154	0	0.8863	31	0.1784	0.7845	0.653	0.1315	0.9912	0.9982	0.9947	0.0018
Escherichia coli	1223	150	1572145	3 (1549597075)	bwa-mem	mpileup	bwa-mem/mpileup	17375		17326	99.718	134	0	0.7712	49	0.282	0.776	0.5682	0.2078	0.9923	0.9972	0.9947	0.0028		17326	99.718	134	0	0.7712	49	0.282	0.776	0.5682	0.2078	0.9923	0.9972	0.9947	0.0028
Escherichia coli	1223	150	1572145	3 (1549597075)	bwa-mem	platypus	bwa-mem/platypus	17375		17314	99.6489	277	72	1.5942	61	0.3511	1.4333	1.1746	0.2587	0.9843	0.9965	0.9904	0.0035		17314	99.6489	277	72	1.5942	61	0.3511	1.4333	1.1746	0.2587	0.9843	0.9965	0.9904	0.0035
Escherichia coli	1223	150	1572145	3 (1549597075)	bwa-mem	snver	bwa-mem/snver	17375		17347	99.8388	165	0	0.9496	28	0.1612	0.8184	0.6997	0.1187	0.9906	0.9984	0.9945	0.0016		17347	99.8388	164	0	0.9439	28	0.1612	0.8142	0.6954	0.1187	0.9906	0.9984	0.9945	0.0016
Escherichia coli	1223	150	1572145	3 (1549597075)	bwa-mem	strelka	bwa-mem/strelka	17375		17342	99.8101	187	0	1.0763	33	0.1899	0.9329	0.793	0.1399	0.9893	0.9981	0.9937	0.0019		17342	99.8101	187	0	1.0763	33	0.1899	0.9329	0.793	0.1399	0.9893	0.9981	0.9937	0.0019
Escherichia coli	1223	150	1572145	3 (1549597075)	bwa-mem	snvsniffer	bwa-mem/snvsniffer	17375		16425	94.5324	442	349	2.5439	950	5.4676	5.9028	1.8743	4.0285	0.9738	0.9453	0.9593	0.0547		16425	94.5324	441	348	2.5381	950	5.4676	5.8985	1.8701	4.0285	0.9739	0.9453	0.9594	0.0547
Escherichia coli	1223	150	1572145	3 (1549597075)	bwa-mem	varscan	bwa-mem/varscan	17375		17298	99.5568	141	3	0.8115	77	0.4432	0.9244	0.5979	0.3265	0.9919	0.9956	0.9937	0.0044		17298	99.5568	140	3	0.8058	77	0.4432	0.9202	0.5937	0.3265	0.992	0.9956	0.9938	0.0044
Escherichia coli	1223	150	1572145	3 (1549597075)	minimap2	16GT	minimap2/16GT	17375		17337	99.7813	190	31	1.0935	38	0.2187	0.9668	0.8057	0.1611	0.9892	0.9978	0.9935	0.0022		17337	99.7813	190	31	1.0935	38	0.2187	0.9668	0.8057	0.1611	0.9892	0.9978	0.9935	0.0022
Escherichia coli	1223	150	1572145	3 (1549597075)	minimap2	freebayes	minimap2/freebayes	17375		17342	99.8101	209	0	1.2029	33	0.1899	1.0262	0.8863	0.1399	0.9881	0.9981	0.9931	0.0019		17342	99.8101	205	0	1.1799	33	0.1899	1.0092	0.8693	0.1399	0.9883	0.9981	0.9932	0.0019
Escherichia coli	1223	150	1572145	3 (1549597075)	minimap2	gatk	minimap2/gatk	17375		17277	99.436	436	289	2.5094	98	0.564	2.2644	1.8489	0.4156	0.9754	0.9944	0.9848	0.0056		17277	99.436	436	289	2.5094	98	0.564	2.2644	1.8489	0.4156	0.9754	0.9944	0.9848	0.0056
Escherichia coli	1223	150	1572145	3 (1549597075)	minimap2	lofreq	minimap2/lofreq	17375		17323	99.7007	130	0	0.7482	52	0.2993	0.7718	0.5513	0.2205	0.9926	0.997	0.9948	0.003		17323	99.7007	130	0	0.7482	52	0.2993	0.7718	0.5513	0.2205	0.9926	0.997	0.9948	0.003
Escherichia coli	1223	150	1572145	3 (1549597075)	minimap2	mpileup	minimap2/mpileup	17375		17309	99.6201	117	0	0.6734	66	0.3799	0.776	0.4961	0.2799	0.9933	0.9962	0.9947	0.0038		17309	99.6201	115	0	0.6619	66	0.3799	0.7675	0.4877	0.2799	0.9934	0.9962	0.9948	0.0038
Escherichia coli	1223	150	1572145	3 (1549597075)	minimap2	platypus	minimap2/platypus	17375		17298	99.5568	193	41	1.1108	77	0.4432	1.1449	0.8184	0.3265	0.989	0.9956	0.9923	0.0044		17298	99.5568	191	41	1.0993	77	0.4432	1.1365	0.8099	0.3265	0.9891	0.9956	0.9923	0.0044
Escherichia coli	1223	150	1572145	3 (1549597075)	minimap2	snver	minimap2/snver	17375		17322	99.695	123	0	0.7079	53	0.305	0.7463	0.5216	0.2247	0.9929	0.9969	0.9949	0.0031		17322	99.695	120	0	0.6906	53	0.305	0.7336	0.5089	0.2247	0.9931	0.9969	0.995	0.0031
Escherichia coli	1223	150	1572145	3 (1549597075)	minimap2	strelka	minimap2/strelka	17375		17312	99.6374	120	2	0.6906	63	0.3626	0.776	0.5089	0.2672	0.9931	0.9964	0.9947	0.0036		17312	99.6374	118	2	0.6791	63	0.3626	0.7675	0.5004	0.2672	0.9932	0.9964	0.9948	0.0036
Escherichia coli	1223	150	1572145	3 (1549597075)	minimap2	snvsniffer	minimap2/snvsniffer	17375		16422	94.5151	448	347	2.5784	953	5.4849	5.9409	1.8997	4.0412	0.9734	0.9452	0.9591	0.0548		16422	94.5151	445	347	2.5612	953	5.4849	5.9282	1.887	4.0412	0.9736	0.9452	0.9592	0.0548
Escherichia coli	1223	150	1572145	3 (1549597075)	minimap2	varscan	minimap2/varscan	17375		17280	99.4532	140	3	0.8058	95	0.5468	0.9965	0.5937	0.4028	0.992	0.9945	0.9932	0.0055		17280	99.4532	136	3	0.7827	95	0.5468	0.9796	0.5767	0.4028	0.9922	0.9945	0.9933	0.0055
Escherichia coli	1223	150	1572145	3 (1549597075)	novoalign	16GT	novoalign/16GT	17375		17340	99.7986	149	5	0.8576	35	0.2014	0.7803	0.6318	0.1484	0.9915	0.998	0.9947	0.002		17340	99.7986	149	5	0.8576	35	0.2014	0.7803	0.6318	0.1484	0.9915	0.998	0.9947	0.002
Escherichia coli	1223	150	1572145	3 (1549597075)	novoalign	freebayes	novoalign/freebayes	17375		17342	99.8101	204	0	1.1741	33	0.1899	1.005	0.8651	0.1399	0.9884	0.9981	0.9932	0.0019		17342	99.8101	204	0	1.1741	33	0.1899	1.005	0.8651	0.1399	0.9884	0.9981	0.9932	0.0019
Escherichia coli	1223	150	1572145	3 (1549597075)	novoalign	gatk	novoalign/gatk	17375		17290	99.5108	594	386	3.4187	85	0.4892	2.8793	2.5189	0.3604	0.9668	0.9951	0.9807	0.0049		17290	99.5108	594	386	3.4187	85	0.4892	2.8793	2.5189	0.3604	0.9668	0.9951	0.9807	0.0049
Escherichia coli	1223	150	1572145	3 (1549597075)	novoalign	lofreq	novoalign/lofreq	17375		17334	99.764	100	0	0.5755	41	0.236	0.5979	0.424	0.1739	0.9943	0.9976	0.9959	0.0024		17334	99.764	100	0	0.5755	41	0.236	0.5979	0.424	0.1739	0.9943	0.9976	0.9959	0.0024
Escherichia coli	1223	150	1572145	3 (1549597075)	novoalign	mpileup	novoalign/mpileup	17375		17326	99.718	103	0	0.5928	49	0.282	0.6446	0.4368	0.2078	0.9941	0.9972	0.9956	0.0028		17326	99.718	103	0	0.5928	49	0.282	0.6446	0.4368	0.2078	0.9941	0.9972	0.9956	0.0028
Escherichia coli	1223	150	1572145	3 (1549597075)	novoalign	platypus	novoalign/platypus	17375		17327	99.7237	205	45	1.1799	48	0.2763	1.0728	0.8693	0.2035	0.9883	0.9972	0.9927	0.0028		17327	99.7237	205	45	1.1799	48	0.2763	1.0728	0.8693	0.2035	0.9883	0.9972	0.9927	0.0028
Escherichia coli	1223	150	1572145	3 (1549597075)	novoalign	snver	novoalign/snver	17375		17334	99.764	117	0	0.6734	41	0.236	0.67	0.4961	0.1739	0.9933	0.9976	0.9954	0.0024		17334	99.764	117	0	0.6734	41	0.236	0.67	0.4961	0.1739	0.9933	0.9976	0.9954	0.0024
Escherichia coli	1223	150	1572145	3 (1549597075)	novoalign	strelka	novoalign/strelka	17375		17342	99.8101	121	1	0.6964	33	0.1899	0.653	0.5131	0.1399	0.9931	0.9981	0.9956	0.0019		17342	99.8101	121	1	0.6964	33	0.1899	0.653	0.5131	0.1399	0.9931	0.9981	0.9956	0.0019
Escherichia coli	1223	150	1572145	3 (1549597075)	novoalign	snvsniffer	novoalign/snvsniffer	17375		16301	93.8187	148	84	0.8518	1074	6.1813	5.1819	0.6276	4.5543	0.991	0.9382	0.9639	0.0618		16301	93.8187	148	84	0.8518	1074	6.1813	5.1819	0.6276	4.5543	0.991	0.9382	0.9639	0.0618
Escherichia coli	1223	150	1572145	3 (1549597075)	novoalign	varscan	novoalign/varscan	17375		17289	99.505	101	2	0.5813	86	0.495	0.793	0.4283	0.3647	0.9942	0.9951	0.9946	0.0049		17289	99.505	101	2	0.5813	86	0.495	0.793	0.4283	0.3647	0.9942	0.9951	0.9946	0.0049
Escherichia coli	1223	150	1572145	3 (1549597075)	snippy	snippy	snippy/snippy	17375		17335	99.7698	109	0	0.6273	40	0.2302	0.6318	0.4622	0.1696	0.9938	0.9977	0.9957	0.0023		17335	99.7698	109	0	0.6273	40	0.2302	0.6318	0.4622	0.1696	0.9938	0.9977	0.9957	0.0023
Escherichia coli	1223	150	1572145	3 (1549597075)	stampy	16GT	stampy/16GT	17375		17271	99.4014	691	75	3.977	104	0.5986	3.3712	2.9302	0.441	0.9615	0.994	0.9775	0.006		17274	99.4187	646	63	3.718	101	0.5813	3.1676	2.7394	0.4283	0.964	0.9942	0.9789	0.0058
Escherichia coli	1223	150	1572145	3 (1549597075)	stampy	freebayes	stampy/freebayes	17375		17342	99.8101	3121	0	17.9626	33	0.1899	13.3745	13.2346	0.1399	0.8475	0.9981	0.9167	0.0019		17331	99.7468	2907	0	16.7309	44	0.2532	12.5137	12.3271	0.1866	0.8564	0.9975	0.9216	0.0025
Escherichia coli	1223	150	1572145	3 (1549597075)	stampy	gatk	stampy/gatk	17375		17291	99.5165	1027	657	5.9108	84	0.4835	4.7112	4.355	0.3562	0.9439	0.9952	0.9689	0.0048		17291	99.5165	1029	658	5.9223	84	0.4835	4.7197	4.3635	0.3562	0.9438	0.9952	0.9688	0.0048
Escherichia coli	1223	150	1572145	3 (1549597075)	stampy	lofreq	stampy/lofreq	17375		17278	99.4417	372	0	2.141	97	0.5583	1.9888	1.5775	0.4113	0.9789	0.9944	0.9866	0.0056		17277	99.436	356	0	2.0489	98	0.564	1.9252	1.5096	0.4156	0.9798	0.9944	0.987	0.0056
Escherichia coli	1223	150	1572145	3 (1549597075)	stampy	mpileup	stampy/mpileup	17375		17263	99.3554	373	0	2.1468	112	0.6446	2.0566	1.5817	0.4749	0.9789	0.9936	0.9862	0.0064		17265	99.3669	367	0	2.1122	110	0.6331	2.0227	1.5563	0.4665	0.9792	0.9937	0.9864	0.0063
Escherichia coli	1223	150	1572145	3 (1549597075)	stampy	platypus	stampy/platypus	17375		17258	99.3266	432	93	2.4863	117	0.6734	2.328	1.8319	0.4961	0.9756	0.9933	0.9844	0.0067		17254	99.3036	409	60	2.354	121	0.6964	2.2475	1.7344	0.5131	0.9768	0.993	0.9848	0.007
Escherichia coli	1223	150	1572145	3 (1549597075)	stampy	snver	stampy/snver	17375		17271	99.4014	402	0	2.3137	104	0.5986	2.1457	1.7047	0.441	0.9773	0.994	0.9856	0.006		17267	99.3784	392	0	2.2561	108	0.6216	2.1202	1.6623	0.458	0.9778	0.9938	0.9857	0.0062
Escherichia coli	1223	150	1572145	3 (1549597075)	stampy	strelka	stampy/strelka	17375		17279	99.4475	212	11	1.2201	96	0.5525	1.3061	0.899	0.4071	0.9879	0.9945	0.9912	0.0055		17273	99.4129	197	6	1.1338	102	0.5871	1.2679	0.8354	0.4325	0.9887	0.9941	0.9914	0.0059
Escherichia coli	1223	150	1572145	3 (1549597075)	stampy	snvsniffer	stampy/snvsniffer	17375		16413	94.4633	396	285	2.2791	962	5.5367	5.7586	1.6792	4.0794	0.9764	0.9446	0.9602	0.0554		16402	94.4	379	272	2.1813	973	5.6	5.7331	1.6071	4.126	0.9774	0.944	0.9604	0.056
Escherichia coli	1223	150	1572145	3 (1549597075)	stampy	varscan	stampy/varscan	17375		17237	99.2058	413	27	2.377	138	0.7942	2.3365	1.7513	0.5852	0.9766	0.9921	0.9843	0.0079		17234	99.1885	399	22	2.2964	141	0.8115	2.2899	1.692	0.5979	0.9774	0.9919	0.9846	0.0081
Escherichia coli	1223	300	786073	1 (1549599631)	bwa-mem	16GT	bwa-mem/16GT	17375		17350	99.8561	339	53	1.9511	25	0.1439	1.5435	1.4375	0.106	0.9808	0.9986	0.9896	0.0014		17350	99.8561	333	53	1.9165	25	0.1439	1.5181	1.4121	0.106	0.9812	0.9986	0.9898	0.0014
Escherichia coli	1223	300	786073	1 (1549599631)	bwa-mem	freebayes	bwa-mem/freebayes	17375		17353	99.8734	355	0	2.0432	22	0.1266	1.5987	1.5054	0.0933	0.98	0.9987	0.9893	0.0013		17353	99.8734	355	0	2.0432	22	0.1266	1.5987	1.5054	0.0933	0.98	0.9987	0.9893	0.0013
Escherichia coli	1223	300	786073	1 (1549599631)	bwa-mem	gatk	bwa-mem/gatk	17375		17300	99.5683	750	495	4.3165	75	0.4317	3.4984	3.1804	0.318	0.9584	0.9957	0.9767	0.0043		17300	99.5683	757	489	4.3568	75	0.4317	3.5281	3.2101	0.318	0.9581	0.9957	0.9765	0.0043
Escherichia coli	1223	300	786073	1 (1549599631)	bwa-mem	lofreq	bwa-mem/lofreq	17375		17260	99.3381	171	0	0.9842	115	0.6619	1.2128	0.7251	0.4877	0.9902	0.9934	0.9918	0.0066		17260	99.3381	164	0	0.9439	115	0.6619	1.1831	0.6954	0.4877	0.9906	0.9934	0.992	0.0066
Escherichia coli	1223	300	786073	1 (1549599631)	bwa-mem	mpileup	bwa-mem/mpileup	17375		17255	99.3094	140	0	0.8058	120	0.6906	1.1025	0.5937	0.5089	0.992	0.9931	0.9925	0.0069		17255	99.3094	133	0	0.7655	120	0.6906	1.0728	0.564	0.5089	0.9924	0.9931	0.9927	0.0069
Escherichia coli	1223	300	786073	1 (1549599631)	bwa-mem	platypus	bwa-mem/platypus	17375		17256	99.3151	309	84	1.7784	119	0.6849	1.8149	1.3103	0.5046	0.9824	0.9932	0.9878	0.0068		17256	99.3151	309	84	1.7784	119	0.6849	1.8149	1.3103	0.5046	0.9824	0.9932	0.9878	0.0068
Escherichia coli	1223	300	786073	1 (1549599631)	bwa-mem	snver	bwa-mem/snver	17375		17287	99.4935	170	0	0.9784	88	0.5065	1.094	0.7209	0.3732	0.9903	0.9949	0.9926	0.0051		17287	99.4935	163	0	0.9381	88	0.5065	1.0644	0.6912	0.3732	0.9907	0.9949	0.9928	0.0051
Escherichia coli	1223	300	786073	1 (1549599631)	bwa-mem	strelka	bwa-mem/strelka	17375		17238	99.2115	144	1	0.8288	137	0.7885	1.1916	0.6106	0.5809	0.9917	0.9921	0.9919	0.0079		17237	99.2058	136	1	0.7827	138	0.7942	1.1619	0.5767	0.5852	0.9922	0.9921	0.9921	0.0079
Escherichia coli	1223	300	786073	1 (1549599631)	bwa-mem	snvsniffer	bwa-mem/snvsniffer	17375		15886	91.4302	366	247	2.1065	1489	8.5698	7.8661	1.552	6.3141	0.9775	0.9143	0.9448	0.0857		15887	91.436	360	247	2.0719	1488	8.564	7.8364	1.5266	6.3099	0.9778	0.9144	0.945	0.0856
Escherichia coli	1223	300	786073	1 (1549599631)	bwa-mem	varscan	bwa-mem/varscan	17375		17198	98.9813	153	2	0.8806	177	1.0187	1.3994	0.6488	0.7506	0.9912	0.9898	0.9905	0.0102		17198	98.9813	145	2	0.8345	177	1.0187	1.3654	0.6149	0.7506	0.9916	0.9898	0.9907	0.0102
Escherichia coli	1223	300	786073	1 (1549599631)	minimap2	16GT	minimap2/16GT	17375		17347	99.8388	286	47	1.646	28	0.1612	1.3315	1.2128	0.1187	0.9838	0.9984	0.991	0.0016		17347	99.8388	277	47	1.5942	28	0.1612	1.2934	1.1746	0.1187	0.9843	0.9984	0.9913	0.0016
Escherichia coli	1223	300	786073	1 (1549599631)	minimap2	freebayes	minimap2/freebayes	17375		17348	99.8446	258	0	1.4849	27	0.1554	1.2085	1.094	0.1145	0.9853	0.9984	0.9918	0.0016		17348	99.8446	256	0	1.4734	27	0.1554	1.2001	1.0856	0.1145	0.9855	0.9984	0.9919	0.0016
Escherichia coli	1223	300	786073	1 (1549599631)	minimap2	gatk	minimap2/gatk	17375		17300	99.5683	579	364	3.3324	75	0.4317	2.7733	2.4552	0.318	0.9676	0.9957	0.9814	0.0043		17300	99.5683	580	365	3.3381	75	0.4317	2.7775	2.4595	0.318	0.9676	0.9957	0.9814	0.0043
Escherichia coli	1223	300	786073	1 (1549599631)	minimap2	lofreq	minimap2/lofreq	17375		17278	99.4417	166	0	0.9554	97	0.5583	1.1152	0.7039	0.4113	0.9905	0.9944	0.9924	0.0056		17278	99.4417	158	0	0.9094	97	0.5583	1.0813	0.67	0.4113	0.9909	0.9944	0.9926	0.0056
Escherichia coli	1223	300	786073	1 (1549599631)	minimap2	mpileup	minimap2/mpileup	17375		17270	99.3957	148	0	0.8518	105	0.6043	1.0728	0.6276	0.4453	0.9915	0.994	0.9927	0.006		17270	99.3957	139	0	0.8	105	0.6043	1.0347	0.5894	0.4453	0.992	0.994	0.993	0.006
Escherichia coli	1223	300	786073	1 (1549599631)	minimap2	platypus	minimap2/platypus	17375		17266	99.3727	268	86	1.5424	109	0.6273	1.5987	1.1365	0.4622	0.9847	0.9937	0.9892	0.0063		17266	99.3727	259	86	1.4906	109	0.6273	1.5605	1.0983	0.4622	0.9852	0.9937	0.9894	0.0063
Escherichia coli	1223	300	786073	1 (1549599631)	minimap2	snver	minimap2/snver	17375		17283	99.4705	176	0	1.0129	92	0.5295	1.1365	0.7463	0.3901	0.9899	0.9947	0.9923	0.0053		17283	99.4705	219	0	1.2604	92	0.5295	1.3188	0.9287	0.3901	0.9875	0.9947	0.9911	0.0053
Escherichia coli	1223	300	786073	1 (1549599631)	minimap2	strelka	minimap2/strelka	17375		17256	99.3151	149	2	0.8576	119	0.6849	1.1365	0.6318	0.5046	0.9914	0.9932	0.9923	0.0068		17256	99.3151	140	2	0.8058	119	0.6849	1.0983	0.5937	0.5046	0.992	0.9932	0.9926	0.0068
Escherichia coli	1223	300	786073	1 (1549599631)	minimap2	snvsniffer	minimap2/snvsniffer	17375		15890	91.4532	359	232	2.0662	1485	8.5468	7.8195	1.5223	6.2971	0.9779	0.9145	0.9451	0.0855		15891	91.459	345	226	1.9856	1484	8.541	7.7559	1.463	6.2929	0.9788	0.9146	0.9456	0.0854
Escherichia coli	1223	300	786073	1 (1549599631)	minimap2	varscan	minimap2/varscan	17375		17219	99.1022	164	2	0.9439	156	0.8978	1.357	0.6954	0.6615	0.9906	0.991	0.9908	0.009		17219	99.1022	154	2	0.8863	156	0.8978	1.3146	0.653	0.6615	0.9911	0.991	0.991	0.009
Escherichia coli	1223	300	786073	1 (1549599631)	novoalign	16GT	novoalign/16GT	17375		17346	99.8331	201	22	1.1568	29	0.1669	0.9753	0.8523	0.123	0.9885	0.9983	0.9934	0.0017		17346	99.8331	196	22	1.1281	29	0.1669	0.9541	0.8311	0.123	0.9888	0.9983	0.9935	0.0017
Escherichia coli	1223	300	786073	1 (1549599631)	novoalign	freebayes	novoalign/freebayes	17375		17347	99.8388	244	0	1.4043	28	0.1612	1.1534	1.0347	0.1187	0.9861	0.9984	0.9922	0.0016		17347	99.8388	245	0	1.4101	28	0.1612	1.1577	1.0389	0.1187	0.9861	0.9984	0.9922	0.0016
Escherichia coli	1223	300	786073	1 (1549599631)	novoalign	gatk	novoalign/gatk	17375		17298	99.5568	637	446	3.6662	77	0.4432	3.0277	2.7012	0.3265	0.9645	0.9956	0.9798	0.0044		17298	99.5568	637	446	3.6662	77	0.4432	3.0277	2.7012	0.3265	0.9645	0.9956	0.9798	0.0044
Escherichia coli	1223	300	786073	1 (1549599631)	novoalign	lofreq	novoalign/lofreq	17375		17288	99.4993	150	0	0.8633	87	0.5007	1.005	0.6361	0.3689	0.9914	0.995	0.9932	0.005		17288	99.4993	146	0	0.8403	87	0.5007	0.988	0.6191	0.3689	0.9916	0.995	0.9933	0.005
Escherichia coli	1223	300	786073	1 (1549599631)	novoalign	mpileup	novoalign/mpileup	17375		17283	99.4705	133	0	0.7655	92	0.5295	0.9541	0.564	0.3901	0.9924	0.9947	0.9935	0.0053		17283	99.4705	128	0	0.7367	92	0.5295	0.9329	0.5428	0.3901	0.9926	0.9947	0.9936	0.0053
Escherichia coli	1223	300	786073	1 (1549599631)	novoalign	platypus	novoalign/platypus	17375		17307	99.6086	306	93	1.7612	68	0.3914	1.5859	1.2976	0.2884	0.9826	0.9961	0.9893	0.0039		17307	99.6086	306	93	1.7612	68	0.3914	1.5859	1.2976	0.2884	0.9826	0.9961	0.9893	0.0039
Escherichia coli	1223	300	786073	1 (1549599631)	novoalign	snver	novoalign/snver	17375		17289	99.505	154	0	0.8863	86	0.495	1.0177	0.653	0.3647	0.9912	0.9951	0.9931	0.0049		17289	99.505	149	0	0.8576	86	0.495	0.9965	0.6318	0.3647	0.9915	0.9951	0.9933	0.0049
Escherichia coli	1223	300	786073	1 (1549599631)	novoalign	strelka	novoalign/strelka	17375		17276	99.4302	154	2	0.8863	99	0.5698	1.0728	0.653	0.4198	0.9912	0.9943	0.9927	0.0057		17275	99.4245	147	2	0.846	100	0.5755	1.0474	0.6234	0.424	0.9916	0.9942	0.9929	0.0058
Escherichia coli	1223	300	786073	1 (1549599631)	novoalign	snvsniffer	novoalign/snvsniffer	17375		15821	91.0561	187	99	1.0763	1554	8.9439	7.3827	0.793	6.5897	0.9883	0.9106	0.9479	0.0894		15821	91.0561	179	94	1.0302	1554	8.9439	7.3488	0.759	6.5897	0.9888	0.9106	0.9481	0.0894
Escherichia coli	1223	300	786073	1 (1549599631)	novoalign	varscan	novoalign/varscan	17375		17222	99.1194	159	2	0.9151	153	0.8806	1.323	0.6742	0.6488	0.9909	0.9912	0.991	0.0088		17222	99.1194	154	2	0.8863	153	0.8806	1.3018	0.653	0.6488	0.9911	0.9912	0.9911	0.0088
Escherichia coli	1223	300	786073	1 (1549599631)	snippy	snippy	snippy/snippy	17375		17345	99.8273	156	0	0.8978	30	0.1727	0.7887	0.6615	0.1272	0.9911	0.9983	0.9947	0.0017		17345	99.8273	156	0	0.8978	30	0.1727	0.7887	0.6615	0.1272	0.9911	0.9983	0.9947	0.0017
Escherichia coli	1223	300	786073	1 (1549599631)	stampy	16GT	stampy/16GT	17375		17269	99.3899	903	154	5.1971	106	0.6101	4.2787	3.8292	0.4495	0.9503	0.9939	0.9716	0.0061		17268	99.3842	798	129	4.5928	107	0.6158	3.8376	3.3839	0.4537	0.9558	0.9938	0.9744	0.0062
Escherichia coli	1223	300	786073	1 (1549599631)	stampy	freebayes	stampy/freebayes	17375		17342	99.8101	5557	0	31.9827	33	0.1899	23.7044	23.5644	0.1399	0.7573	0.9981	0.8612	0.0019		17331	99.7468	4936	0	28.4086	44	0.2532	21.1177	20.9311	0.1866	0.7783	0.9975	0.8744	0.0025
Escherichia coli	1223	300	786073	1 (1549599631)	stampy	gatk	stampy/gatk	17375		17283	99.4705	1296	822	7.459	92	0.5295	5.8858	5.4957	0.3901	0.9302	0.9947	0.9614	0.0053		17283	99.4705	1285	821	7.3957	92	0.5295	5.8392	5.449	0.3901	0.9308	0.9947	0.9617	0.0053
Escherichia coli	1223	300	786073	1 (1549599631)	stampy	lofreq	stampy/lofreq	17375		17206	99.0273	351	0	2.0201	169	0.9727	2.2051	1.4884	0.7166	0.98	0.9903	0.9851	0.0097		17210	99.0504	333	0	1.9165	165	0.9496	2.1118	1.4121	0.6997	0.981	0.9905	0.9857	0.0095
Escherichia coli	1223	300	786073	1 (1549599631)	stampy	mpileup	stampy/mpileup	17375		17205	99.0216	372	0	2.141	170	0.9784	2.2983	1.5775	0.7209	0.9788	0.9902	0.9845	0.0098		17208	99.0388	344	0	1.9799	167	0.9612	2.1669	1.4587	0.7082	0.9804	0.9904	0.9854	0.0096
Escherichia coli	1223	300	786073	1 (1549599631)	stampy	platypus	stampy/platypus	17375		17220	99.1079	346	83	1.9914	155	0.8921	2.1245	1.4672	0.6573	0.9803	0.9911	0.9857	0.0089		17219	99.1022	320	71	1.8417	156	0.8978	2.0185	1.357	0.6615	0.9818	0.991	0.9864	0.009
Escherichia coli	1223	300	786073	1 (1549599631)	stampy	snver	stampy/snver	17375		17204	99.0158	443	0	2.5496	171	0.9842	2.6037	1.8785	0.7251	0.9749	0.9902	0.9825	0.0098		17209	99.0446	379	0	2.1813	166	0.9554	2.3111	1.6071	0.7039	0.9785	0.9904	0.9844	0.0096
Escherichia coli	1223	300	786073	1 (1549599631)	stampy	strelka	stampy/strelka	17375		17184	98.9007	136	7	0.7827	191	1.0993	1.3866	0.5767	0.8099	0.9921	0.989	0.9905	0.011		17181	98.8835	144	9	0.8288	194	1.1165	1.4333	0.6106	0.8227	0.9917	0.9888	0.9902	0.0112
Escherichia coli	1223	300	786073	1 (1549599631)	stampy	snvsniffer	stampy/snvsniffer	17375		15886	91.4302	404	271	2.3252	1489	8.5698	8.0273	1.7132	6.3141	0.9752	0.9143	0.9438	0.0857		15886	91.4302	387	258	2.2273	1489	8.5698	7.9552	1.6411	6.3141	0.9762	0.9143	0.9442	0.0857
Escherichia coli	1223	300	786073	1 (1549599631)	stampy	varscan	stampy/varscan	17375		17147	98.6878	409	28	2.354	228	1.3122	2.7012	1.7344	0.9668	0.9767	0.9869	0.9818	0.0131		17150	98.705	378	26	2.1755	225	1.295	2.557	1.6029	0.9541	0.9784	0.9871	0.9827	0.0129
Escherichia coli	1223	300	786073	2 (1549600565)	bwa-mem	16GT	bwa-mem/16GT	17375		17350	99.8561	334	40	1.9223	25	0.1439	1.5223	1.4163	0.106	0.9811	0.9986	0.9898	0.0014		17350	99.8561	328	40	1.8878	25	0.1439	1.4969	1.3909	0.106	0.9814	0.9986	0.9899	0.0014
Escherichia coli	1223	300	786073	2 (1549600565)	bwa-mem	freebayes	bwa-mem/freebayes	17375		17352	99.8676	353	0	2.0317	23	0.1324	1.5944	1.4969	0.0975	0.9801	0.9987	0.9893	0.0013		17352	99.8676	353	0	2.0317	23	0.1324	1.5944	1.4969	0.0975	0.9801	0.9987	0.9893	0.0013
Escherichia coli	1223	300	786073	2 (1549600565)	bwa-mem	gatk	bwa-mem/gatk	17375		17300	99.5683	774	507	4.4547	75	0.4317	3.6002	3.2821	0.318	0.9572	0.9957	0.9761	0.0043		17300	99.5683	776	510	4.4662	75	0.4317	3.6087	3.2906	0.318	0.9571	0.9957	0.976	0.0043
Escherichia coli	1223	300	786073	2 (1549600565)	bwa-mem	lofreq	bwa-mem/lofreq	17375		17257	99.3209	157	0	0.9036	118	0.6791	1.1661	0.6658	0.5004	0.991	0.9932	0.9921	0.0068		17257	99.3209	151	0	0.8691	118	0.6791	1.1407	0.6403	0.5004	0.9913	0.9932	0.9922	0.0068
Escherichia coli	1223	300	786073	2 (1549600565)	bwa-mem	mpileup	bwa-mem/mpileup	17375		17255	99.3094	129	0	0.7424	120	0.6906	1.0559	0.547	0.5089	0.9926	0.9931	0.9928	0.0069		17255	99.3094	122	0	0.7022	120	0.6906	1.0262	0.5173	0.5089	0.993	0.9931	0.993	0.0069
Escherichia coli	1223	300	786073	2 (1549600565)	bwa-mem	platypus	bwa-mem/platypus	17375		17256	99.3151	282	71	1.623	119	0.6849	1.7004	1.1958	0.5046	0.9839	0.9932	0.9885	0.0068		17256	99.3151	282	71	1.623	119	0.6849	1.7004	1.1958	0.5046	0.9839	0.9932	0.9885	0.0068
Escherichia coli	1223	300	786073	2 (1549600565)	bwa-mem	snver	bwa-mem/snver	17375		17287	99.4935	181	0	1.0417	88	0.5065	1.1407	0.7675	0.3732	0.9896	0.9949	0.9922	0.0051		17287	99.4935	175	0	1.0072	88	0.5065	1.1152	0.7421	0.3732	0.99	0.9949	0.9924	0.0051
Escherichia coli	1223	300	786073	2 (1549600565)	bwa-mem	strelka	bwa-mem/strelka	17375		17237	99.2058	136	2	0.7827	138	0.7942	1.1619	0.5767	0.5852	0.9922	0.9921	0.9921	0.0079		17237	99.2058	129	2	0.7424	138	0.7942	1.1322	0.547	0.5852	0.9926	0.9921	0.9923	0.0079
Escherichia coli	1223	300	786073	2 (1549600565)	bwa-mem	snvsniffer	bwa-mem/snvsniffer	17375		15907	91.5511	361	244	2.0777	1468	8.4489	7.7559	1.5308	6.225	0.9778	0.9155	0.9456	0.0845		15907	91.5511	356	244	2.0489	1468	8.4489	7.7347	1.5096	6.225	0.9781	0.9155	0.9458	0.0845
Escherichia coli	1223	300	786073	2 (1549600565)	bwa-mem	varscan	bwa-mem/varscan	17375		17204	99.0158	157	2	0.9036	171	0.9842	1.3909	0.6658	0.7251	0.991	0.9902	0.9906	0.0098		17204	99.0158	150	2	0.8633	171	0.9842	1.3612	0.6361	0.7251	0.9914	0.9902	0.9908	0.0098
Escherichia coli	1223	300	786073	2 (1549600565)	minimap2	16GT	minimap2/16GT	17375		17348	99.8446	273	46	1.5712	27	0.1554	1.2721	1.1577	0.1145	0.9845	0.9984	0.9914	0.0016		17348	99.8446	264	46	1.5194	27	0.1554	1.234	1.1195	0.1145	0.985	0.9984	0.9917	0.0016
Escherichia coli	1223	300	786073	2 (1549600565)	minimap2	freebayes	minimap2/freebayes	17375		17349	99.8504	265	0	1.5252	26	0.1496	1.234	1.1237	0.1103	0.985	0.9985	0.9917	0.0015		17349	99.8504	259	0	1.4906	26	0.1496	1.2085	1.0983	0.1103	0.9853	0.9985	0.9919	0.0015
Escherichia coli	1223	300	786073	2 (1549600565)	minimap2	gatk	minimap2/gatk	17375		17299	99.5626	580	367	3.3381	76	0.4374	2.7818	2.4595	0.3223	0.9676	0.9956	0.9814	0.0044		17299	99.5626	579	366	3.3324	76	0.4374	2.7775	2.4552	0.3223	0.9676	0.9956	0.9814	0.0044
Escherichia coli	1223	300	786073	2 (1549600565)	minimap2	lofreq	minimap2/lofreq	17375		17278	99.4417	151	0	0.8691	97	0.5583	1.0516	0.6403	0.4113	0.9913	0.9944	0.9928	0.0056		17278	99.4417	143	0	0.823	97	0.5583	1.0177	0.6064	0.4113	0.9918	0.9944	0.9931	0.0056
Escherichia coli	1223	300	786073	2 (1549600565)	minimap2	mpileup	minimap2/mpileup	17375		17270	99.3957	136	0	0.7827	105	0.6043	1.022	0.5767	0.4453	0.9922	0.994	0.9931	0.006		17270	99.3957	127	0	0.7309	105	0.6043	0.9838	0.5385	0.4453	0.9927	0.994	0.9933	0.006
Escherichia coli	1223	300	786073	2 (1549600565)	minimap2	platypus	minimap2/platypus	17375		17281	99.459	265	75	1.5252	94	0.541	1.5223	1.1237	0.3986	0.9849	0.9946	0.9897	0.0054		17281	99.459	261	75	1.5022	94	0.541	1.5054	1.1068	0.3986	0.9851	0.9946	0.9898	0.0054
Escherichia coli	1223	300	786073	2 (1549600565)	minimap2	snver	minimap2/snver	17375		17282	99.4647	178	0	1.0245	93	0.5353	1.1492	0.7548	0.3944	0.9898	0.9946	0.9922	0.0054		17282	99.4647	250	0	1.4388	93	0.5353	1.4545	1.0601	0.3944	0.9857	0.9946	0.9901	0.0054
Escherichia coli	1223	300	786073	2 (1549600565)	minimap2	strelka	minimap2/strelka	17375		17259	99.3324	154	0	0.8863	116	0.6676	1.1449	0.653	0.4919	0.9912	0.9933	0.9922	0.0067		17259	99.3324	148	0	0.8518	116	0.6676	1.1195	0.6276	0.4919	0.9915	0.9933	0.9924	0.0067
Escherichia coli	1223	300	786073	2 (1549600565)	minimap2	snvsniffer	minimap2/snvsniffer	17375		15908	91.5568	360	238	2.0719	1467	8.4432	7.7474	1.5266	6.2208	0.9779	0.9156	0.9457	0.0844		15908	91.5568	347	232	1.9971	1467	8.4432	7.6923	1.4715	6.2208	0.9787	0.9156	0.9461	0.0844
Escherichia coli	1223	300	786073	2 (1549600565)	minimap2	varscan	minimap2/varscan	17375		17217	99.0906	163	2	0.9381	158	0.9094	1.3612	0.6912	0.67	0.9906	0.9909	0.9907	0.0091		17217	99.0906	154	2	0.8863	158	0.9094	1.323	0.653	0.67	0.9911	0.9909	0.991	0.0091
Escherichia coli	1223	300	786073	2 (1549600565)	novoalign	16GT	novoalign/16GT	17375		17346	99.8331	204	15	1.1741	29	0.1669	0.988	0.8651	0.123	0.9884	0.9983	0.9933	0.0017		17346	99.8331	199	15	1.1453	29	0.1669	0.9668	0.8439	0.123	0.9887	0.9983	0.9935	0.0017
Escherichia coli	1223	300	786073	2 (1549600565)	novoalign	freebayes	novoalign/freebayes	17375		17348	99.8446	236	0	1.3583	27	0.1554	1.1152	1.0008	0.1145	0.9866	0.9984	0.9925	0.0016		17348	99.8446	238	0	1.3698	27	0.1554	1.1237	1.0092	0.1145	0.9865	0.9984	0.9924	0.0016
Escherichia coli	1223	300	786073	2 (1549600565)	novoalign	gatk	novoalign/gatk	17375		17293	99.5281	664	462	3.8216	82	0.4719	3.1634	2.8157	0.3477	0.963	0.9953	0.9789	0.0047		17293	99.5281	664	462	3.8216	82	0.4719	3.1634	2.8157	0.3477	0.963	0.9953	0.9789	0.0047
Escherichia coli	1223	300	786073	2 (1549600565)	novoalign	lofreq	novoalign/lofreq	17375		17276	99.4302	156	0	0.8978	99	0.5698	1.0813	0.6615	0.4198	0.9911	0.9943	0.9927	0.0057		17276	99.4302	152	0	0.8748	99	0.5698	1.0644	0.6446	0.4198	0.9913	0.9943	0.9928	0.0057
Escherichia coli	1223	300	786073	2 (1549600565)	novoalign	mpileup	novoalign/mpileup	17375		17275	99.4245	135	0	0.777	100	0.5755	0.9965	0.5725	0.424	0.9922	0.9942	0.9932	0.0058		17275	99.4245	131	0	0.754	100	0.5755	0.9796	0.5555	0.424	0.9925	0.9942	0.9933	0.0058
Escherichia coli	1223	300	786073	2 (1549600565)	novoalign	platypus	novoalign/platypus	17375		17297	99.5511	282	76	1.623	78	0.4489	1.5266	1.1958	0.3308	0.984	0.9955	0.9897	0.0045		17297	99.5511	282	76	1.623	78	0.4489	1.5266	1.1958	0.3308	0.984	0.9955	0.9897	0.0045
Escherichia coli	1223	300	786073	2 (1549600565)	novoalign	snver	novoalign/snver	17375		17276	99.4302	167	0	0.9612	99	0.5698	1.128	0.7082	0.4198	0.9904	0.9943	0.9923	0.0057		17276	99.4302	162	0	0.9324	99	0.5698	1.1068	0.687	0.4198	0.9907	0.9943	0.9925	0.0057
Escherichia coli	1223	300	786073	2 (1549600565)	novoalign	strelka	novoalign/strelka	17375		17266	99.3727	142	3	0.8173	109	0.6273	1.0644	0.6021	0.4622	0.9918	0.9937	0.9927	0.0063		17266	99.3727	136	3	0.7827	109	0.6273	1.0389	0.5767	0.4622	0.9922	0.9937	0.9929	0.0063
Escherichia coli	1223	300	786073	2 (1549600565)	novoalign	snvsniffer	novoalign/snvsniffer	17375		15835	91.1367	185	97	1.0647	1540	8.8633	7.3149	0.7845	6.5304	0.9885	0.9114	0.9484	0.0886		15835	91.1367	180	93	1.036	1540	8.8633	7.2936	0.7633	6.5304	0.9888	0.9114	0.9485	0.0886
Escherichia coli	1223	300	786073	2 (1549600565)	novoalign	varscan	novoalign/varscan	17375		17224	99.1309	167	2	0.9612	151	0.8691	1.3485	0.7082	0.6403	0.9904	0.9913	0.9908	0.0087		17224	99.1309	162	2	0.9324	151	0.8691	1.3273	0.687	0.6403	0.9907	0.9913	0.991	0.0087
Escherichia coli	1223	300	786073	2 (1549600565)	snippy	snippy	snippy/snippy	17375		17344	99.8216	148	0	0.8518	31	0.1784	0.759	0.6276	0.1315	0.9915	0.9982	0.9948	0.0018		17344	99.8216	148	0	0.8518	31	0.1784	0.759	0.6276	0.1315	0.9915	0.9982	0.9948	0.0018
Escherichia coli	1223	300	786073	2 (1549600565)	stampy	16GT	stampy/16GT	17375		17264	99.3612	896	154	5.1568	111	0.6388	4.2702	3.7995	0.4707	0.9507	0.9936	0.9717	0.0064		17263	99.3554	799	125	4.5986	112	0.6446	3.8631	3.3882	0.4749	0.9558	0.9936	0.9743	0.0064
Escherichia coli	1223	300	786073	2 (1549600565)	stampy	freebayes	stampy/freebayes	17375		17346	99.8331	5702	0	32.8173	29	0.1669	24.3023	24.1793	0.123	0.7526	0.9983	0.8582	0.0017		17329	99.7353	5184	0	29.836	46	0.2647	22.1778	21.9827	0.1951	0.7697	0.9974	0.8689	0.0026
Escherichia coli	1223	300	786073	2 (1549600565)	stampy	gatk	stampy/gatk	17375		17280	99.4532	1252	791	7.2058	95	0.5468	5.7119	5.3091	0.4028	0.9324	0.9945	0.9624	0.0055		17279	99.4475	1274	797	7.3324	96	0.5525	5.8095	5.4024	0.4071	0.9313	0.9945	0.9619	0.0055
Escherichia coli	1223	300	786073	2 (1549600565)	stampy	lofreq	stampy/lofreq	17375		17206	99.0273	391	0	2.2504	169	0.9727	2.3747	1.658	0.7166	0.9778	0.9903	0.984	0.0097		17207	99.0331	357	0	2.0547	168	0.9669	2.2263	1.5139	0.7124	0.9797	0.9903	0.985	0.0097
Escherichia coli	1223	300	786073	2 (1549600565)	stampy	mpileup	stampy/mpileup	17375		17202	99.0043	401	0	2.3079	173	0.9957	2.434	1.7004	0.7336	0.9772	0.99	0.9836	0.01		17202	99.0043	367	0	2.1122	173	0.9957	2.2899	1.5563	0.7336	0.9791	0.99	0.9845	0.01
Escherichia coli	1223	300	786073	2 (1549600565)	stampy	platypus	stampy/platypus	17375		17219	99.1022	335	68	1.9281	156	0.8978	2.0821	1.4206	0.6615	0.9809	0.991	0.9859	0.009		17215	99.0791	322	76	1.8532	160	0.9209	2.0439	1.3654	0.6785	0.9816	0.9908	0.9862	0.0092
Escherichia coli	1223	300	786073	2 (1549600565)	stampy	snver	stampy/snver	17375		17190	98.9353	421	0	2.423	185	1.0647	2.5697	1.7852	0.7845	0.9761	0.9894	0.9827	0.0106		17193	98.9525	376	0	2.164	182	1.0475	2.3662	1.5944	0.7718	0.9786	0.9895	0.984	0.0105
Escherichia coli	1223	300	786073	2 (1549600565)	stampy	strelka	stampy/strelka	17375		17182	98.8892	146	8	0.8403	193	1.1108	1.4375	0.6191	0.8184	0.9916	0.9889	0.9902	0.0111		17178	98.8662	154	5	0.8863	197	1.1338	1.4884	0.653	0.8354	0.9911	0.9887	0.9899	0.0113
Escherichia coli	1223	300	786073	2 (1549600565)	stampy	snvsniffer	stampy/snvsniffer	17375		15892	91.4647	383	249	2.2043	1483	8.5353	7.9128	1.6241	6.2887	0.9765	0.9146	0.9445	0.0854		15890	91.4532	367	243	2.1122	1485	8.5468	7.8534	1.5563	6.2971	0.9774	0.9145	0.9449	0.0855
Escherichia coli	1223	300	786073	2 (1549600565)	stampy	varscan	stampy/varscan	17375		17150	98.705	421	22	2.423	225	1.295	2.7394	1.7852	0.9541	0.976	0.9871	0.9815	0.0129		17151	98.7108	383	21	2.2043	224	1.2892	2.574	1.6241	0.9499	0.9782	0.9871	0.9826	0.0129
Escherichia coli	1223	300	786073	3 (1549607769)	bwa-mem	16GT	bwa-mem/16GT	17375		17350	99.8561	372	83	2.141	25	0.1439	1.6835	1.5775	0.106	0.979	0.9986	0.9887	0.0014		17350	99.8561	366	83	2.1065	25	0.1439	1.658	1.552	0.106	0.9793	0.9986	0.9889	0.0014
Escherichia coli	1223	300	786073	3 (1549607769)	bwa-mem	freebayes	bwa-mem/freebayes	17375		17353	99.8734	351	0	2.0201	22	0.1266	1.5817	1.4884	0.0933	0.9802	0.9987	0.9894	0.0013		17353	99.8734	351	0	2.0201	22	0.1266	1.5817	1.4884	0.0933	0.9802	0.9987	0.9894	0.0013
Escherichia coli	1223	300	786073	3 (1549607769)	bwa-mem	gatk	bwa-mem/gatk	17375		17302	99.5799	775	518	4.4604	73	0.4201	3.5959	3.2864	0.3096	0.9571	0.9958	0.9761	0.0042		17302	99.5799	775	518	4.4604	73	0.4201	3.5959	3.2864	0.3096	0.9571	0.9958	0.9761	0.0042
Escherichia coli	1223	300	786073	3 (1549607769)	bwa-mem	lofreq	bwa-mem/lofreq	17375		17255	99.3094	145	0	0.8345	120	0.6906	1.1237	0.6149	0.5089	0.9917	0.9931	0.9924	0.0069		17255	99.3094	138	0	0.7942	120	0.6906	1.094	0.5852	0.5089	0.9921	0.9931	0.9926	0.0069
Escherichia coli	1223	300	786073	3 (1549607769)	bwa-mem	mpileup	bwa-mem/mpileup	17375		17252	99.2921	109	0	0.6273	123	0.7079	0.9838	0.4622	0.5216	0.9937	0.9929	0.9933	0.0071		17252	99.2921	101	0	0.5813	123	0.7079	0.9499	0.4283	0.5216	0.9942	0.9929	0.9935	0.0071
Escherichia coli	1223	300	786073	3 (1549607769)	bwa-mem	platypus	bwa-mem/platypus	17375		17253	99.2978	286	73	1.646	122	0.7022	1.7301	1.2128	0.5173	0.9837	0.993	0.9883	0.007		17253	99.2978	286	73	1.646	122	0.7022	1.7301	1.2128	0.5173	0.9837	0.993	0.9883	0.007
Escherichia coli	1223	300	786073	3 (1549607769)	bwa-mem	snver	bwa-mem/snver	17375		17285	99.482	180	0	1.036	90	0.518	1.1449	0.7633	0.3816	0.9897	0.9948	0.9922	0.0052		17285	99.482	172	0	0.9899	90	0.518	1.111	0.7294	0.3816	0.9901	0.9948	0.9924	0.0052
Escherichia coli	1223	300	786073	3 (1549607769)	bwa-mem	strelka	bwa-mem/strelka	17375		17241	99.2288	123	0	0.7079	134	0.7712	1.0898	0.5216	0.5682	0.9929	0.9923	0.9926	0.0077		17241	99.2288	116	0	0.6676	134	0.7712	1.0601	0.4919	0.5682	0.9933	0.9923	0.9928	0.0077
Escherichia coli	1223	300	786073	3 (1549607769)	bwa-mem	snvsniffer	bwa-mem/snvsniffer	17375		15883	91.4129	358	232	2.0604	1492	8.5871	7.8449	1.5181	6.3268	0.978	0.9141	0.945	0.0859		15883	91.4129	352	232	2.0259	1492	8.5871	7.8195	1.4927	6.3268	0.9783	0.9141	0.9451	0.0859
Escherichia coli	1223	300	786073	3 (1549607769)	bwa-mem	varscan	bwa-mem/varscan	17375		17205	99.0216	154	2	0.8863	170	0.9784	1.3739	0.653	0.7209	0.9911	0.9902	0.9906	0.0098		17205	99.0216	145	2	0.8345	170	0.9784	1.3358	0.6149	0.7209	0.9916	0.9902	0.9909	0.0098
Escherichia coli	1223	300	786073	3 (1549607769)	minimap2	16GT	minimap2/16GT	17375		17346	99.8331	324	79	1.8647	29	0.1669	1.4969	1.3739	0.123	0.9817	0.9983	0.9899	0.0017		17346	99.8331	315	79	1.8129	29	0.1669	1.4587	1.3358	0.123	0.9822	0.9983	0.9902	0.0017
Escherichia coli	1223	300	786073	3 (1549607769)	minimap2	freebayes	minimap2/freebayes	17375		17349	99.8504	269	0	1.5482	26	0.1496	1.2509	1.1407	0.1103	0.9847	0.9985	0.9916	0.0015		17349	99.8504	267	0	1.5367	26	0.1496	1.2425	1.1322	0.1103	0.9848	0.9985	0.9916	0.0015
Escherichia coli	1223	300	786073	3 (1549607769)	minimap2	gatk	minimap2/gatk	17375		17300	99.5683	560	343	3.223	75	0.4317	2.6927	2.3747	0.318	0.9686	0.9957	0.982	0.0043		17300	99.5683	562	345	3.2345	75	0.4317	2.7012	2.3832	0.318	0.9685	0.9957	0.9819	0.0043
Escherichia coli	1223	300	786073	3 (1549607769)	minimap2	lofreq	minimap2/lofreq	17375		17277	99.436	164	0	0.9439	98	0.564	1.111	0.6954	0.4156	0.9906	0.9944	0.9925	0.0056		17277	99.436	156	0	0.8978	98	0.564	1.0771	0.6615	0.4156	0.9911	0.9944	0.9927	0.0056
Escherichia coli	1223	300	786073	3 (1549607769)	minimap2	mpileup	minimap2/mpileup	17375		17272	99.4072	149	0	0.8576	103	0.5928	1.0686	0.6318	0.4368	0.9914	0.9941	0.9927	0.0059		17272	99.4072	140	0	0.8058	103	0.5928	1.0304	0.5937	0.4368	0.992	0.9941	0.993	0.0059
Escherichia coli	1223	300	786073	3 (1549607769)	minimap2	platypus	minimap2/platypus	17375		17280	99.4532	274	75	1.577	95	0.5468	1.5647	1.1619	0.4028	0.9844	0.9945	0.9894	0.0055		17280	99.4532	270	75	1.554	95	0.5468	1.5478	1.1449	0.4028	0.9846	0.9945	0.9895	0.0055
Escherichia coli	1223	300	786073	3 (1549607769)	minimap2	snver	minimap2/snver	17375		17281	99.459	174	0	1.0014	94	0.541	1.1365	0.7378	0.3986	0.99	0.9946	0.9923	0.0054		17281	99.459	217	0	1.2489	94	0.541	1.3188	0.9202	0.3986	0.9876	0.9946	0.9911	0.0054
Escherichia coli	1223	300	786073	3 (1549607769)	minimap2	strelka	minimap2/strelka	17375		17263	99.3554	140	0	0.8058	112	0.6446	1.0686	0.5937	0.4749	0.992	0.9936	0.9928	0.0064		17263	99.3554	134	0	0.7712	112	0.6446	1.0432	0.5682	0.4749	0.9923	0.9936	0.9929	0.0064
Escherichia coli	1223	300	786073	3 (1549607769)	minimap2	snvsniffer	minimap2/snvsniffer	17375		15887	91.436	358	237	2.0604	1488	8.564	7.8279	1.5181	6.3099	0.978	0.9144	0.9451	0.0856		15887	91.436	344	229	1.9799	1488	8.564	7.7686	1.4587	6.3099	0.9788	0.9144	0.9455	0.0856
Escherichia coli	1223	300	786073	3 (1549607769)	minimap2	varscan	minimap2/varscan	17375		17213	99.0676	178	2	1.0245	162	0.9324	1.4418	0.7548	0.687	0.9898	0.9907	0.9902	0.0093		17213	99.0676	168	2	0.9669	162	0.9324	1.3994	0.7124	0.687	0.9903	0.9907	0.9905	0.0093
Escherichia coli	1223	300	786073	3 (1549607769)	novoalign	16GT	novoalign/16GT	17375		17345	99.8273	192	10	1.105	30	0.1727	0.9414	0.8142	0.1272	0.9891	0.9983	0.9937	0.0017		17345	99.8273	187	10	1.0763	30	0.1727	0.9202	0.793	0.1272	0.9893	0.9983	0.9938	0.0017
Escherichia coli	1223	300	786073	3 (1549607769)	novoalign	freebayes	novoalign/freebayes	17375		17348	99.8446	231	0	1.3295	27	0.1554	1.094	0.9796	0.1145	0.9869	0.9984	0.9926	0.0016		17348	99.8446	233	0	1.341	27	0.1554	1.1025	0.988	0.1145	0.9867	0.9984	0.9925	0.0016
Escherichia coli	1223	300	786073	3 (1549607769)	novoalign	gatk	novoalign/gatk	17375		17293	99.5281	656	457	3.7755	82	0.4719	3.1295	2.7818	0.3477	0.9635	0.9953	0.9791	0.0047		17293	99.5281	656	457	3.7755	82	0.4719	3.1295	2.7818	0.3477	0.9635	0.9953	0.9791	0.0047
Escherichia coli	1223	300	786073	3 (1549607769)	novoalign	lofreq	novoalign/lofreq	17375		17280	99.4532	145	0	0.8345	95	0.5468	1.0177	0.6149	0.4028	0.9917	0.9945	0.9931	0.0055		17280	99.4532	141	0	0.8115	95	0.5468	1.0008	0.5979	0.4028	0.9919	0.9945	0.9932	0.0055
Escherichia coli	1223	300	786073	3 (1549607769)	novoalign	mpileup	novoalign/mpileup	17375		17279	99.4475	119	0	0.6849	96	0.5525	0.9117	0.5046	0.4071	0.9932	0.9945	0.9938	0.0055		17279	99.4475	114	0	0.6561	96	0.5525	0.8905	0.4834	0.4071	0.9934	0.9945	0.9939	0.0055
Escherichia coli	1223	300	786073	3 (1549607769)	novoalign	platypus	novoalign/platypus	17375		17300	99.5683	297	86	1.7094	75	0.4317	1.5775	1.2594	0.318	0.9831	0.9957	0.9894	0.0043		17300	99.5683	305	94	1.7554	75	0.4317	1.6114	1.2934	0.318	0.9827	0.9957	0.9892	0.0043
Escherichia coli	1223	300	786073	3 (1549607769)	novoalign	snver	novoalign/snver	17375		17281	99.459	157	0	0.9036	94	0.541	1.0644	0.6658	0.3986	0.991	0.9946	0.9928	0.0054		17281	99.459	152	0	0.8748	94	0.541	1.0432	0.6446	0.3986	0.9913	0.9946	0.9929	0.0054
Escherichia coli	1223	300	786073	3 (1549607769)	novoalign	strelka	novoalign/strelka	17375		17268	99.3842	141	6	0.8115	107	0.6158	1.0516	0.5979	0.4537	0.9919	0.9938	0.9928	0.0062		17268	99.3842	135	6	0.777	107	0.6158	1.0262	0.5725	0.4537	0.9922	0.9938	0.993	0.0062
Escherichia coli	1223	300	786073	3 (1549607769)	novoalign	snvsniffer	novoalign/snvsniffer	17375		15822	91.0619	182	92	1.0475	1553	8.9381	7.3573	0.7718	6.5855	0.9886	0.9106	0.948	0.0894		15824	91.0734	174	87	1.0014	1551	8.9266	7.3149	0.7378	6.577	0.9891	0.9107	0.9483	0.0893
Escherichia coli	1223	300	786073	3 (1549607769)	novoalign	varscan	novoalign/varscan	17375		17227	99.1482	160	1	0.9209	148	0.8518	1.3061	0.6785	0.6276	0.9908	0.9915	0.9911	0.0085		17227	99.1482	155	1	0.8921	148	0.8518	1.2849	0.6573	0.6276	0.9911	0.9915	0.9913	0.0085
Escherichia coli	1223	300	786073	3 (1549607769)	snippy	snippy	snippy/snippy	17375		17342	99.8101	152	0	0.8748	33	0.1899	0.7845	0.6446	0.1399	0.9913	0.9981	0.9947	0.0019		17342	99.8101	152	0	0.8748	33	0.1899	0.7845	0.6446	0.1399	0.9913	0.9981	0.9947	0.0019
Escherichia coli	1223	300	786073	3 (1549607769)	stampy	16GT	stampy/16GT	17375		17269	99.3899	873	135	5.0245	106	0.6101	4.1514	3.702	0.4495	0.9519	0.9939	0.9724	0.0061		17268	99.3842	781	116	4.495	107	0.6158	3.7656	3.3118	0.4537	0.9567	0.9938	0.9749	0.0062
Escherichia coli	1223	300	786073	3 (1549607769)	stampy	freebayes	stampy/freebayes	17375		17339	99.7928	5696	0	32.7827	36	0.2072	24.3065	24.1538	0.1527	0.7527	0.9979	0.8581	0.0021		17331	99.7468	5051	0	29.0705	44	0.2532	21.6053	21.4187	0.1866	0.7743	0.9975	0.8718	0.0025
Escherichia coli	1223	300	786073	3 (1549607769)	stampy	gatk	stampy/gatk	17375		17280	99.4532	1277	808	7.3496	95	0.5468	5.818	5.4151	0.4028	0.9312	0.9945	0.9618	0.0055		17280	99.4532	1272	803	7.3209	95	0.5468	5.7968	5.3939	0.4028	0.9314	0.9945	0.9619	0.0055
Escherichia coli	1223	300	786073	3 (1549607769)	stampy	lofreq	stampy/lofreq	17375		17204	99.0158	384	0	2.2101	171	0.9842	2.3535	1.6283	0.7251	0.9782	0.9902	0.9842	0.0098		17203	99.0101	334	0	1.9223	172	0.9899	2.1457	1.4163	0.7294	0.981	0.9901	0.9855	0.0099
Escherichia coli	1223	300	786073	3 (1549607769)	stampy	mpileup	stampy/mpileup	17375		17201	98.9986	390	0	2.2446	174	1.0014	2.3916	1.6538	0.7378	0.9778	0.99	0.9839	0.01		17200	98.9928	353	0	2.0317	175	1.0072	2.239	1.4969	0.7421	0.9799	0.9899	0.9849	0.0101
Escherichia coli	1223	300	786073	3 (1549607769)	stampy	platypus	stampy/platypus	17375		17225	99.1367	331	83	1.905	150	0.8633	2.0397	1.4036	0.6361	0.9811	0.9914	0.9862	0.0086		17222	99.1194	327	74	1.882	153	0.8806	2.0354	1.3866	0.6488	0.9814	0.9912	0.9863	0.0088
Escherichia coli	1223	300	786073	3 (1549607769)	stampy	snver	stampy/snver	17375		17192	98.9468	411	0	2.3655	183	1.0532	2.5189	1.7428	0.776	0.9767	0.9895	0.9831	0.0105		17197	98.9755	386	0	2.2216	178	1.0245	2.3916	1.6368	0.7548	0.978	0.9898	0.9839	0.0102
Escherichia coli	1223	300	786073	3 (1549607769)	stampy	strelka	stampy/strelka	17375		17180	98.8777	162	12	0.9324	195	1.1223	1.5139	0.687	0.8269	0.9907	0.9888	0.9897	0.0112		17183	98.895	160	10	0.9209	192	1.105	1.4927	0.6785	0.8142	0.9908	0.9889	0.9898	0.0111
Escherichia coli	1223	300	786073	3 (1549607769)	stampy	snvsniffer	stampy/snvsniffer	17375		15890	91.4532	389	250	2.2388	1485	8.5468	7.9467	1.6496	6.2971	0.9761	0.9145	0.9443	0.0855		15890	91.4532	372	242	2.141	1485	8.5468	7.8746	1.5775	6.2971	0.9771	0.9145	0.9448	0.0855
Escherichia coli	1223	300	786073	3 (1549607769)	stampy	varscan	stampy/varscan	17375		17151	98.7108	407	21	2.3424	224	1.2892	2.6758	1.7259	0.9499	0.9768	0.9871	0.9819	0.0129		17157	98.7453	371	23	2.1353	218	1.2547	2.4977	1.5732	0.9244	0.9788	0.9875	0.9831	0.0125
Escherichia coli	14EC017	150	1733094	1 (1549608178)	bwa-mem	16GT	bwa-mem/16GT	16869		16836	99.8044	757	69	4.4875	33	0.1956	3.0389	2.9119	0.1269	0.957	0.998	0.9771	0.002		16836	99.8044	756	69	4.4816	33	0.1956	3.035	2.9081	0.1269	0.957	0.998	0.9771	0.002
Escherichia coli	14EC017	150	1733094	1 (1549608178)	bwa-mem	freebayes	bwa-mem/freebayes	16869		16845	99.8577	1018	0	6.0347	24	0.1423	4.0082	3.9159	0.0923	0.943	0.9986	0.97	0.0014		16845	99.8577	1018	0	6.0347	24	0.1423	4.0082	3.9159	0.0923	0.943	0.9986	0.97	0.0014
Escherichia coli	14EC017	150	1733094	1 (1549608178)	bwa-mem	gatk	bwa-mem/gatk	16869		16778	99.4605	2261	1544	13.4033	91	0.5395	9.0474	8.6974	0.35	0.8812	0.9946	0.9345	0.0054		16778	99.4605	2261	1544	13.4033	91	0.5395	9.0474	8.6974	0.35	0.8812	0.9946	0.9345	0.0054
Escherichia coli	14EC017	150	1733094	1 (1549608178)	bwa-mem	lofreq	bwa-mem/lofreq	16869		16835	99.7984	655	0	3.8829	34	0.2016	2.6504	2.5196	0.1308	0.9626	0.998	0.98	0.002		16835	99.7984	655	0	3.8829	34	0.2016	2.6504	2.5196	0.1308	0.9626	0.998	0.98	0.002
Escherichia coli	14EC017	150	1733094	1 (1549608178)	bwa-mem	mpileup	bwa-mem/mpileup	16869		16833	99.7866	533	0	3.1596	36	0.2134	2.1888	2.0503	0.1385	0.9693	0.9979	0.9834	0.0021		16833	99.7866	532	0	3.1537	36	0.2134	2.1849	2.0464	0.1385	0.9694	0.9979	0.9834	0.0021
Escherichia coli	14EC017	150	1733094	1 (1549608178)	bwa-mem	platypus	bwa-mem/platypus	16869		16812	99.6621	910	228	5.3945	57	0.3379	3.7197	3.5005	0.2193	0.9487	0.9966	0.9721	0.0034		16812	99.6621	910	228	5.3945	57	0.3379	3.7197	3.5005	0.2193	0.9487	0.9966	0.9721	0.0034
Escherichia coli	14EC017	150	1733094	1 (1549608178)	bwa-mem	snver	bwa-mem/snver	16869		16841	99.834	597	0	3.539	28	0.166	2.4042	2.2965	0.1077	0.9658	0.9983	0.9818	0.0017		16841	99.834	595	0	3.5272	28	0.166	2.3965	2.2888	0.1077	0.9659	0.9983	0.9818	0.0017
Escherichia coli	14EC017	150	1733094	1 (1549608178)	bwa-mem	strelka	bwa-mem/strelka	16869		16828	99.757	651	4	3.8591	41	0.243	2.6619	2.5042	0.1577	0.9628	0.9976	0.9799	0.0024		16828	99.757	651	4	3.8591	41	0.243	2.6619	2.5042	0.1577	0.9628	0.9976	0.9799	0.0024
Escherichia coli	14EC017	150	1733094	1 (1549608178)	bwa-mem	snvsniffer	bwa-mem/snvsniffer	16869		15281	90.5863	825	452	4.8906	1588	9.4137	9.2821	3.1735	6.1085	0.9488	0.9059	0.9269	0.0941		15281	90.5863	823	451	4.8788	1588	9.4137	9.2744	3.1658	6.1085	0.9489	0.9059	0.9269	0.0941
Escherichia coli	14EC017	150	1733094	1 (1549608178)	bwa-mem	varscan	bwa-mem/varscan	16869		16795	99.5613	517	6	3.0648	74	0.4387	2.2734	1.9887	0.2847	0.9701	0.9956	0.9827	0.0044		16795	99.5613	515	6	3.0529	74	0.4387	2.2657	1.981	0.2847	0.9702	0.9956	0.9827	0.0044
Escherichia coli	14EC017	150	1733094	1 (1549608178)	minimap2	16GT	minimap2/16GT	16869		16836	99.8044	625	73	3.705	33	0.1956	2.5311	2.4042	0.1269	0.9642	0.998	0.9808	0.002		16836	99.8044	625	73	3.705	33	0.1956	2.5311	2.4042	0.1269	0.9642	0.998	0.9808	0.002
Escherichia coli	14EC017	150	1733094	1 (1549608178)	minimap2	freebayes	minimap2/freebayes	16869		16840	99.8281	648	0	3.8414	29	0.1719	2.6042	2.4927	0.1116	0.9629	0.9983	0.9803	0.0017		16840	99.8281	650	0	3.8532	29	0.1719	2.6119	2.5003	0.1116	0.9628	0.9983	0.9802	0.0017
Escherichia coli	14EC017	150	1733094	1 (1549608178)	minimap2	gatk	minimap2/gatk	16869		16761	99.3598	1529	1058	9.064	108	0.6402	6.297	5.8816	0.4154	0.9164	0.9936	0.9534	0.0064		16761	99.3598	1527	1058	9.0521	108	0.6402	6.2893	5.8739	0.4154	0.9165	0.9936	0.9535	0.0064
Escherichia coli	14EC017	150	1733094	1 (1549608178)	minimap2	lofreq	minimap2/lofreq	16869		16813	99.668	533	0	3.1596	56	0.332	2.2657	2.0503	0.2154	0.9693	0.9967	0.9828	0.0033		16813	99.668	534	0	3.1656	56	0.332	2.2695	2.0541	0.2154	0.9692	0.9967	0.9828	0.0033
Escherichia coli	14EC017	150	1733094	1 (1549608178)	minimap2	mpileup	minimap2/mpileup	16869		16810	99.6502	427	0	2.5313	59	0.3498	1.8695	1.6425	0.227	0.9752	0.9965	0.9857	0.0035		16810	99.6502	427	0	2.5313	59	0.3498	1.8695	1.6425	0.227	0.9752	0.9965	0.9857	0.0035
Escherichia coli	14EC017	150	1733094	1 (1549608178)	minimap2	platypus	minimap2/platypus	16869		16783	99.4902	570	155	3.379	86	0.5098	2.5234	2.1926	0.3308	0.9672	0.9949	0.9809	0.0051		16783	99.4902	571	155	3.3849	86	0.5098	2.5273	2.1965	0.3308	0.9671	0.9949	0.9808	0.0051
Escherichia coli	14EC017	150	1733094	1 (1549608178)	minimap2	snver	minimap2/snver	16869		16809	99.6443	411	0	2.4364	60	0.3557	1.8118	1.581	0.2308	0.9761	0.9964	0.9861	0.0036		16809	99.6443	445	0	2.638	60	0.3557	1.9426	1.7118	0.2308	0.9742	0.9964	0.9852	0.0036
Escherichia coli	14EC017	150	1733094	1 (1549608178)	minimap2	strelka	minimap2/strelka	16869		16803	99.6087	394	4	2.3356	66	0.3913	1.7695	1.5156	0.2539	0.9771	0.9961	0.9865	0.0039		16803	99.6087	395	4	2.3416	66	0.3913	1.7733	1.5194	0.2539	0.977	0.9961	0.9865	0.0039
Escherichia coli	14EC017	150	1733094	1 (1549608178)	minimap2	snvsniffer	minimap2/snvsniffer	16869		15278	90.5685	804	433	4.7661	1591	9.4315	9.2128	3.0927	6.1201	0.95	0.9057	0.9273	0.0943		15278	90.5685	800	431	4.7424	1591	9.4315	9.1974	3.0773	6.1201	0.9502	0.9057	0.9274	0.0943
Escherichia coli	14EC017	150	1733094	1 (1549608178)	minimap2	varscan	minimap2/varscan	16869		16776	99.4487	452	9	2.6795	93	0.5513	2.0964	1.7387	0.3577	0.9738	0.9945	0.984	0.0055		16776	99.4487	451	9	2.6735	93	0.5513	2.0926	1.7349	0.3577	0.9738	0.9945	0.984	0.0055
Escherichia coli	14EC017	150	1733094	1 (1549608178)	novoalign	16GT	novoalign/16GT	16869		16829	99.7629	414	32	2.4542	40	0.2371	1.7464	1.5925	0.1539	0.976	0.9976	0.9867	0.0024		16829	99.7629	415	32	2.4601	40	0.2371	1.7502	1.5964	0.1539	0.9759	0.9976	0.9866	0.0024
Escherichia coli	14EC017	150	1733094	1 (1549608178)	novoalign	freebayes	novoalign/freebayes	16869		16839	99.8222	612	0	3.628	30	0.1778	2.4696	2.3542	0.1154	0.9649	0.9982	0.9813	0.0018		16839	99.8222	613	0	3.6339	30	0.1778	2.4734	2.358	0.1154	0.9649	0.9982	0.9813	0.0018
Escherichia coli	14EC017	150	1733094	1 (1549608178)	novoalign	gatk	novoalign/gatk	16869		16782	99.4843	1932	1419	11.453	87	0.5157	7.7665	7.4318	0.3347	0.8968	0.9948	0.9433	0.0052		16783	99.4902	1928	1418	11.4292	86	0.5098	7.7472	7.4164	0.3308	0.897	0.9949	0.9434	0.0051
Escherichia coli	14EC017	150	1733094	1 (1549608178)	novoalign	lofreq	novoalign/lofreq	16869		16813	99.668	375	0	2.223	56	0.332	1.6579	1.4425	0.2154	0.9782	0.9967	0.9874	0.0033		16813	99.668	376	0	2.2289	56	0.332	1.6618	1.4464	0.2154	0.9781	0.9967	0.9873	0.0033
Escherichia coli	14EC017	150	1733094	1 (1549608178)	novoalign	mpileup	novoalign/mpileup	16869		16816	99.6858	365	0	2.1637	53	0.3142	1.6079	1.404	0.2039	0.9788	0.9969	0.9878	0.0031		16816	99.6858	363	0	2.1519	53	0.3142	1.6002	1.3963	0.2039	0.9789	0.9969	0.9878	0.0031
Escherichia coli	14EC017	150	1733094	1 (1549608178)	novoalign	platypus	novoalign/platypus	16869		16814	99.674	720	189	4.2682	55	0.326	2.9812	2.7696	0.2116	0.9589	0.9967	0.9774	0.0033		16814	99.674	718	187	4.2563	55	0.326	2.9735	2.7619	0.2116	0.959	0.9967	0.9775	0.0033
Escherichia coli	14EC017	150	1733094	1 (1549608178)	novoalign	snver	novoalign/snver	16869		16818	99.6977	390	0	2.3119	51	0.3023	1.6964	1.5002	0.1962	0.9773	0.997	0.9871	0.003		16818	99.6977	390	0	2.3119	51	0.3023	1.6964	1.5002	0.1962	0.9773	0.997	0.9871	0.003
Escherichia coli	14EC017	150	1733094	1 (1549608178)	novoalign	strelka	novoalign/strelka	16869		16821	99.7155	471	11	2.7921	48	0.2845	1.9964	1.8118	0.1846	0.9728	0.9972	0.9848	0.0028		16821	99.7155	472	11	2.798	48	0.2845	2.0003	1.8156	0.1846	0.9727	0.9972	0.9848	0.0028
Escherichia coli	14EC017	150	1733094	1 (1549608178)	novoalign	snvsniffer	novoalign/snvsniffer	16869		15105	89.5429	464	208	2.7506	1764	10.4571	8.5704	1.7849	6.7856	0.9702	0.8954	0.9313	0.1046		15105	89.5429	464	208	2.7506	1764	10.4571	8.5704	1.7849	6.7856	0.9702	0.8954	0.9313	0.1046
Escherichia coli	14EC017	150	1733094	1 (1549608178)	novoalign	varscan	novoalign/varscan	16869		16774	99.4368	348	4	2.063	95	0.5632	1.7041	1.3386	0.3654	0.9797	0.9944	0.987	0.0056		16774	99.4368	348	4	2.063	95	0.5632	1.7041	1.3386	0.3654	0.9797	0.9944	0.987	0.0056
Escherichia coli	14EC017	150	1733094	1 (1549608178)	snippy	snippy	snippy/snippy	16869		16838	99.8162	328	0	1.9444	31	0.1838	1.381	1.2617	0.1192	0.9809	0.9982	0.9895	0.0018		16838	99.8162	328	0	1.9444	31	0.1838	1.381	1.2617	0.1192	0.9809	0.9982	0.9895	0.0018
Escherichia coli	14EC017	150	1733094	1 (1549608178)	stampy	16GT	stampy/16GT	16869		16735	99.2056	1812	238	10.7416	134	0.7944	7.4856	6.9702	0.5155	0.9023	0.9921	0.9451	0.0079		16741	99.2412	1725	247	10.2259	128	0.7588	7.1279	6.6355	0.4924	0.9066	0.9924	0.9476	0.0076
Escherichia coli	14EC017	150	1733094	1 (1549608178)	stampy	freebayes	stampy/freebayes	16869		16837	99.8103	6388	0	37.8683	32	0.1897	24.6957	24.5726	0.1231	0.725	0.9981	0.8399	0.0019		16835	99.7984	5990	0	35.5089	34	0.2016	23.1724	23.0416	0.1308	0.7376	0.998	0.8483	0.002
Escherichia coli	14EC017	150	1733094	1 (1549608178)	stampy	gatk	stampy/gatk	16869		16779	99.4665	3066	1913	18.1754	90	0.5335	12.1401	11.7939	0.3462	0.8455	0.9947	0.9141	0.0053		16779	99.4665	3059	1911	18.1339	90	0.5335	12.1132	11.767	0.3462	0.8458	0.9947	0.9142	0.0053
Escherichia coli	14EC017	150	1733094	1 (1549608178)	stampy	lofreq	stampy/lofreq	16869		16733	99.1938	1169	0	6.9299	136	0.8062	5.0199	4.4968	0.5231	0.9347	0.9919	0.9625	0.0081		16732	99.1879	1147	0	6.7995	137	0.8121	4.9391	4.4121	0.527	0.9358	0.9919	0.963	0.0081
Escherichia coli	14EC017	150	1733094	1 (1549608178)	stampy	mpileup	stampy/mpileup	16869		16734	99.1997	1060	0	6.2837	135	0.8003	4.5968	4.0775	0.5193	0.9404	0.992	0.9655	0.008		16732	99.1879	1068	0	6.3311	137	0.8121	4.6353	4.1083	0.527	0.94	0.9919	0.9653	0.0081
Escherichia coli	14EC017	150	1733094	1 (1549608178)	stampy	platypus	stampy/platypus	16869		16715	99.0871	1533	413	9.0877	154	0.9129	6.4894	5.897	0.5924	0.916	0.9909	0.952	0.0091		16716	99.093	1501	415	8.898	153	0.907	6.3624	5.7739	0.5885	0.9176	0.9909	0.9528	0.0091
Escherichia coli	14EC017	150	1733094	1 (1549608178)	stampy	snver	stampy/snver	16869		16731	99.1819	1168	0	6.9239	138	0.8181	5.0238	4.4929	0.5308	0.9347	0.9918	0.9624	0.0082		16732	99.1879	1162	0	6.8884	137	0.8121	4.9968	4.4698	0.527	0.9351	0.9919	0.9627	0.0081
Escherichia coli	14EC017	150	1733094	1 (1549608178)	stampy	strelka	stampy/strelka	16869		16728	99.1641	653	27	3.871	141	0.8359	3.0543	2.5119	0.5424	0.9624	0.9916	0.9768	0.0084		16722	99.1286	662	26	3.9244	147	0.8714	3.112	2.5465	0.5655	0.9619	0.9913	0.9764	0.0087
Escherichia coli	14EC017	150	1733094	1 (1549608178)	stampy	snvsniffer	stampy/snvsniffer	16869		15257	90.444	849	469	5.0329	1612	9.556	9.4667	3.2658	6.2009	0.9473	0.9044	0.9254	0.0956		15249	90.3966	833	453	4.9381	1620	9.6034	9.4359	3.2043	6.2316	0.9482	0.904	0.9256	0.096
Escherichia coli	14EC017	150	1733094	1 (1549608178)	stampy	varscan	stampy/varscan	16869		16703	99.0159	1173	65	6.9536	166	0.9841	5.1507	4.5122	0.6385	0.9344	0.9902	0.9615	0.0098		16700	98.9982	1161	55	6.8824	169	1.0018	5.1161	4.466	0.6501	0.935	0.99	0.9617	0.01
Escherichia coli	14EC017	150	1733094	2 (1549609053)	bwa-mem	16GT	bwa-mem/16GT	16869		16836	99.8044	776	81	4.6002	33	0.1956	3.112	2.985	0.1269	0.9559	0.998	0.9765	0.002		16836	99.8044	776	81	4.6002	33	0.1956	3.112	2.985	0.1269	0.9559	0.998	0.9765	0.002
Escherichia coli	14EC017	150	1733094	2 (1549609053)	bwa-mem	freebayes	bwa-mem/freebayes	16869		16846	99.8637	1033	0	6.1237	23	0.1363	4.0621	3.9736	0.0885	0.9422	0.9986	0.9696	0.0014		16846	99.8637	1033	0	6.1237	23	0.1363	4.0621	3.9736	0.0885	0.9422	0.9986	0.9696	0.0014
Escherichia coli	14EC017	150	1733094	2 (1549609053)	bwa-mem	gatk	bwa-mem/gatk	16869		16776	99.4487	2289	1566	13.5693	93	0.5513	9.1628	8.8051	0.3577	0.8799	0.9945	0.9337	0.0055		16776	99.4487	2289	1566	13.5693	93	0.5513	9.1628	8.8051	0.3577	0.8799	0.9945	0.9337	0.0055
Escherichia coli	14EC017	150	1733094	2 (1549609053)	bwa-mem	lofreq	bwa-mem/lofreq	16869		16834	99.7925	660	0	3.9125	35	0.2075	2.6734	2.5388	0.1346	0.9623	0.9979	0.9798	0.0021		16834	99.7925	660	0	3.9125	35	0.2075	2.6734	2.5388	0.1346	0.9623	0.9979	0.9798	0.0021
Escherichia coli	14EC017	150	1733094	2 (1549609053)	bwa-mem	mpileup	bwa-mem/mpileup	16869		16829	99.7629	550	0	3.2604	40	0.2371	2.2695	2.1157	0.1539	0.9684	0.9976	0.9828	0.0024		16829	99.7629	547	0	3.2426	40	0.2371	2.258	2.1041	0.1539	0.9685	0.9976	0.9828	0.0024
Escherichia coli	14EC017	150	1733094	2 (1549609053)	bwa-mem	platypus	bwa-mem/platypus	16869		16815	99.6799	830	181	4.9203	54	0.3201	3.4005	3.1927	0.2077	0.953	0.9968	0.9744	0.0032		16815	99.6799	830	181	4.9203	54	0.3201	3.4005	3.1927	0.2077	0.953	0.9968	0.9744	0.0032
Escherichia coli	14EC017	150	1733094	2 (1549609053)	bwa-mem	snver	bwa-mem/snver	16869		16838	99.8162	595	0	3.5272	31	0.1838	2.408	2.2888	0.1192	0.9659	0.9982	0.9818	0.0018		16838	99.8162	590	0	3.4975	31	0.1838	2.3888	2.2695	0.1192	0.9661	0.9982	0.9819	0.0018
Escherichia coli	14EC017	150	1733094	2 (1549609053)	bwa-mem	strelka	bwa-mem/strelka	16869		16829	99.7629	648	5	3.8414	40	0.2371	2.6465	2.4927	0.1539	0.9629	0.9976	0.9799	0.0024		16830	99.7688	649	5	3.8473	39	0.2312	2.6465	2.4965	0.15	0.9629	0.9977	0.98	0.0023
Escherichia coli	14EC017	150	1733094	2 (1549609053)	bwa-mem	snvsniffer	bwa-mem/snvsniffer	16869		15267	90.5033	799	443	4.7365	1602	9.4967	9.2359	3.0735	6.1624	0.9503	0.905	0.9271	0.095		15267	90.5033	795	440	4.7128	1602	9.4967	9.2205	3.0581	6.1624	0.9505	0.905	0.9272	0.095
Escherichia coli	14EC017	150	1733094	2 (1549609053)	bwa-mem	varscan	bwa-mem/varscan	16869		16794	99.5554	512	6	3.0352	75	0.4446	2.258	1.9695	0.2885	0.9704	0.9956	0.9828	0.0044		16794	99.5554	507	6	3.0055	75	0.4446	2.2388	1.9503	0.2885	0.9707	0.9956	0.983	0.0044
Escherichia coli	14EC017	150	1733094	2 (1549609053)	minimap2	16GT	minimap2/16GT	16869		16830	99.7688	644	85	3.8177	39	0.2312	2.6273	2.4773	0.15	0.9631	0.9977	0.9801	0.0023		16830	99.7688	645	85	3.8236	39	0.2312	2.6311	2.4811	0.15	0.9631	0.9977	0.9801	0.0023
Escherichia coli	14EC017	150	1733094	2 (1549609053)	minimap2	freebayes	minimap2/freebayes	16869		16839	99.8222	640	0	3.7939	30	0.1778	2.5773	2.4619	0.1154	0.9634	0.9982	0.9805	0.0018		16839	99.8222	641	0	3.7999	30	0.1778	2.5811	2.4657	0.1154	0.9633	0.9982	0.9804	0.0018
Escherichia coli	14EC017	150	1733094	2 (1549609053)	minimap2	gatk	minimap2/gatk	16869		16761	99.3598	1519	1046	9.0047	108	0.6402	6.2586	5.8431	0.4154	0.9169	0.9936	0.9537	0.0064		16761	99.3598	1516	1043	8.9869	108	0.6402	6.247	5.8316	0.4154	0.9171	0.9936	0.9538	0.0064
Escherichia coli	14EC017	150	1733094	2 (1549609053)	minimap2	lofreq	minimap2/lofreq	16869		16826	99.7451	539	0	3.1952	43	0.2549	2.2388	2.0734	0.1654	0.969	0.9975	0.983	0.0025		16826	99.7451	540	0	3.2011	43	0.2549	2.2426	2.0772	0.1654	0.9689	0.9975	0.983	0.0025
Escherichia coli	14EC017	150	1733094	2 (1549609053)	minimap2	mpileup	minimap2/mpileup	16869		16825	99.7392	426	0	2.5253	44	0.2608	1.8079	1.6387	0.1693	0.9753	0.9974	0.9862	0.0026		16825	99.7392	424	0	2.5135	44	0.2608	1.8002	1.631	0.1693	0.9754	0.9974	0.9863	0.0026
Escherichia coli	14EC017	150	1733094	2 (1549609053)	minimap2	platypus	minimap2/platypus	16869		16790	99.5317	571	126	3.3849	79	0.4683	2.5003	2.1965	0.3039	0.9671	0.9953	0.981	0.0047		16790	99.5317	574	126	3.4027	79	0.4683	2.5119	2.208	0.3039	0.9669	0.9953	0.9809	0.0047
Escherichia coli	14EC017	150	1733094	2 (1549609053)	minimap2	snver	minimap2/snver	16869		16827	99.751	410	0	2.4305	42	0.249	1.7387	1.5771	0.1616	0.9762	0.9975	0.9867	0.0025		16827	99.751	435	0	2.5787	42	0.249	1.8349	1.6733	0.1616	0.9748	0.9975	0.986	0.0025
Escherichia coli	14EC017	150	1733094	2 (1549609053)	minimap2	strelka	minimap2/strelka	16869		16819	99.7036	404	3	2.3949	50	0.2964	1.7464	1.5541	0.1923	0.9765	0.997	0.9866	0.003		16819	99.7036	405	3	2.4009	50	0.2964	1.7502	1.5579	0.1923	0.9765	0.997	0.9866	0.003
Escherichia coli	14EC017	150	1733094	2 (1549609053)	minimap2	snvsniffer	minimap2/snvsniffer	16869		15263	90.4796	813	442	4.8195	1606	9.5204	9.3051	3.1274	6.1778	0.9494	0.9048	0.9266	0.0952		15263	90.4796	808	439	4.7899	1606	9.5204	9.2859	3.1081	6.1778	0.9497	0.9048	0.9267	0.0952
Escherichia coli	14EC017	150	1733094	2 (1549609053)	minimap2	varscan	minimap2/varscan	16869		16774	99.4368	428	10	2.5372	95	0.5632	2.0118	1.6464	0.3654	0.9751	0.9944	0.9847	0.0056		16774	99.4368	424	10	2.5135	95	0.5632	1.9964	1.631	0.3654	0.9753	0.9944	0.9848	0.0056
Escherichia coli	14EC017	150	1733094	2 (1549609053)	novoalign	16GT	novoalign/16GT	16869		16826	99.7451	415	34	2.4601	43	0.2549	1.7618	1.5964	0.1654	0.9759	0.9975	0.9866	0.0025		16826	99.7451	416	34	2.4661	43	0.2549	1.7656	1.6002	0.1654	0.9759	0.9975	0.9866	0.0025
Escherichia coli	14EC017	150	1733094	2 (1549609053)	novoalign	freebayes	novoalign/freebayes	16869		16837	99.8103	608	0	3.6042	32	0.1897	2.4619	2.3388	0.1231	0.9651	0.9981	0.9813	0.0019		16837	99.8103	609	0	3.6102	32	0.1897	2.4657	2.3426	0.1231	0.9651	0.9981	0.9813	0.0019
Escherichia coli	14EC017	150	1733094	2 (1549609053)	novoalign	gatk	novoalign/gatk	16869		16791	99.5376	1943	1421	11.5182	78	0.4624	7.7742	7.4741	0.3	0.8963	0.9954	0.9433	0.0046		16791	99.5376	1941	1421	11.5063	78	0.4624	7.7665	7.4664	0.3	0.8964	0.9954	0.9433	0.0046
Escherichia coli	14EC017	150	1733094	2 (1549609053)	novoalign	lofreq	novoalign/lofreq	16869		16827	99.751	386	0	2.2882	42	0.249	1.6464	1.4848	0.1616	0.9776	0.9975	0.9874	0.0025		16827	99.751	387	0	2.2941	42	0.249	1.6502	1.4887	0.1616	0.9775	0.9975	0.9874	0.0025
Escherichia coli	14EC017	150	1733094	2 (1549609053)	novoalign	mpileup	novoalign/mpileup	16869		16825	99.7392	365	0	2.1637	44	0.2608	1.5733	1.404	0.1693	0.9788	0.9974	0.988	0.0026		16825	99.7392	363	0	2.1519	44	0.2608	1.5656	1.3963	0.1693	0.9789	0.9974	0.9881	0.0026
Escherichia coli	14EC017	150	1733094	2 (1549609053)	novoalign	platypus	novoalign/platypus	16869		16816	99.6858	727	191	4.3097	53	0.3142	3.0004	2.7965	0.2039	0.9586	0.9969	0.9774	0.0031		16816	99.6858	715	189	4.2385	53	0.3142	2.9543	2.7504	0.2039	0.9592	0.9969	0.9777	0.0031
Escherichia coli	14EC017	150	1733094	2 (1549609053)	novoalign	snver	novoalign/snver	16869		16827	99.751	391	0	2.3179	42	0.249	1.6656	1.5041	0.1616	0.9773	0.9975	0.9873	0.0025		16827	99.751	391	0	2.3179	42	0.249	1.6656	1.5041	0.1616	0.9773	0.9975	0.9873	0.0025
Escherichia coli	14EC017	150	1733094	2 (1549609053)	novoalign	strelka	novoalign/strelka	16869		16829	99.7629	459	14	2.721	40	0.2371	1.9195	1.7656	0.1539	0.9734	0.9976	0.9854	0.0024		16829	99.7629	459	14	2.721	40	0.2371	1.9195	1.7656	0.1539	0.9734	0.9976	0.9854	0.0024
Escherichia coli	14EC017	150	1733094	2 (1549609053)	novoalign	snvsniffer	novoalign/snvsniffer	16869		15113	89.5904	457	208	2.7091	1756	10.4096	8.5127	1.7579	6.7548	0.9706	0.8959	0.9318	0.1041		15113	89.5904	457	208	2.7091	1756	10.4096	8.5127	1.7579	6.7548	0.9706	0.8959	0.9318	0.1041
Escherichia coli	14EC017	150	1733094	2 (1549609053)	novoalign	varscan	novoalign/varscan	16869		16783	99.4902	347	4	2.057	86	0.5098	1.6656	1.3348	0.3308	0.9797	0.9949	0.9872	0.0051		16783	99.4902	347	4	2.057	86	0.5098	1.6656	1.3348	0.3308	0.9797	0.9949	0.9872	0.0051
Escherichia coli	14EC017	150	1733094	2 (1549609053)	snippy	snippy	snippy/snippy	16869		16835	99.7984	343	0	2.0333	34	0.2016	1.4502	1.3194	0.1308	0.98	0.998	0.9889	0.002		16835	99.7984	343	0	2.0333	34	0.2016	1.4502	1.3194	0.1308	0.98	0.998	0.9889	0.002
Escherichia coli	14EC017	150	1733094	2 (1549609053)	stampy	16GT	stampy/16GT	16869		16734	99.1997	1783	220	10.5697	135	0.8003	7.3779	6.8586	0.5193	0.9037	0.992	0.9458	0.008		16739	99.2294	1694	209	10.0421	130	0.7706	7.0164	6.5163	0.5001	0.9081	0.9923	0.9483	0.0077
Escherichia coli	14EC017	150	1733094	2 (1549609053)	stampy	freebayes	stampy/freebayes	16869		16835	99.7984	6292	0	37.2992	34	0.2016	24.3341	24.2033	0.1308	0.7279	0.998	0.8418	0.002		16832	99.7807	5858	0	34.7264	37	0.2193	22.6762	22.5339	0.1423	0.7418	0.9978	0.851	0.0022
Escherichia coli	14EC017	150	1733094	2 (1549609053)	stampy	gatk	stampy/gatk	16869		16783	99.4902	3110	1922	18.4362	86	0.5098	12.294	11.9632	0.3308	0.8437	0.9949	0.9131	0.0051		16783	99.4902	3102	1912	18.3888	86	0.5098	12.2632	11.9324	0.3308	0.844	0.9949	0.9133	0.0051
Escherichia coli	14EC017	150	1733094	2 (1549609053)	stampy	lofreq	stampy/lofreq	16869		16736	99.2116	1169	0	6.9299	133	0.7884	5.0084	4.4968	0.5116	0.9347	0.9921	0.9625	0.0079		16735	99.2056	1139	0	6.752	134	0.7944	4.8968	4.3814	0.5155	0.9363	0.9921	0.9634	0.0079
Escherichia coli	14EC017	150	1733094	2 (1549609053)	stampy	mpileup	stampy/mpileup	16869		16740	99.2353	1088	0	6.4497	129	0.7647	4.6814	4.1852	0.4962	0.939	0.9924	0.965	0.0076		16739	99.2294	1067	0	6.3252	130	0.7706	4.6045	4.1044	0.5001	0.9401	0.9923	0.9655	0.0077
Escherichia coli	14EC017	150	1733094	2 (1549609053)	stampy	platypus	stampy/platypus	16869		16718	99.1049	1443	330	8.5542	151	0.8951	6.1316	5.5508	0.5808	0.9205	0.991	0.9544	0.009		16714	99.0812	1398	321	8.2874	155	0.9188	5.9739	5.3777	0.5962	0.9228	0.9908	0.9556	0.0092
Escherichia coli	14EC017	150	1733094	2 (1549609053)	stampy	snver	stampy/snver	16869		16734	99.1997	1115	0	6.6098	135	0.8003	4.8084	4.2891	0.5193	0.9375	0.992	0.964	0.008		16736	99.2116	1137	0	6.7402	133	0.7884	4.8853	4.3737	0.5116	0.9364	0.9921	0.9634	0.0079
Escherichia coli	14EC017	150	1733094	2 (1549609053)	stampy	strelka	stampy/strelka	16869		16729	99.1701	634	21	3.7584	140	0.8299	2.9773	2.4388	0.5385	0.9635	0.9917	0.9774	0.0083		16724	99.1404	621	15	3.6813	145	0.8596	2.9466	2.3888	0.5578	0.9642	0.9914	0.9776	0.0086
Escherichia coli	14EC017	150	1733094	2 (1549609053)	stampy	snvsniffer	stampy/snvsniffer	16869		15261	90.4677	846	474	5.0151	1608	9.5323	9.4398	3.2543	6.1855	0.9475	0.9047	0.9256	0.0953		15265	90.4914	823	457	4.8788	1604	9.5086	9.3359	3.1658	6.1701	0.9488	0.9049	0.9263	0.0951
Escherichia coli	14EC017	150	1733094	2 (1549609053)	stampy	varscan	stampy/varscan	16869		16705	99.0278	1174	54	6.9595	164	0.9722	5.1469	4.516	0.6309	0.9343	0.9903	0.9615	0.0097		16705	99.0278	1140	56	6.758	164	0.9722	5.0161	4.3852	0.6309	0.9361	0.9903	0.9624	0.0097
Escherichia coli	14EC017	150	1733094	3 (1549609343)	bwa-mem	16GT	bwa-mem/16GT	16869		16842	99.8399	787	84	4.6654	27	0.1601	3.1312	3.0273	0.1039	0.9554	0.9984	0.9764	0.0016		16842	99.8399	787	84	4.6654	27	0.1601	3.1312	3.0273	0.1039	0.9554	0.9984	0.9764	0.0016
Escherichia coli	14EC017	150	1733094	3 (1549609343)	bwa-mem	freebayes	bwa-mem/freebayes	16869		16846	99.8637	1005	0	5.9577	23	0.1363	3.9544	3.8659	0.0885	0.9437	0.9986	0.9704	0.0014		16846	99.8637	1005	0	5.9577	23	0.1363	3.9544	3.8659	0.0885	0.9437	0.9986	0.9704	0.0014
Escherichia coli	14EC017	150	1733094	3 (1549609343)	bwa-mem	gatk	bwa-mem/gatk	16869		16778	99.4605	2291	1557	13.5811	91	0.5395	9.1628	8.8128	0.35	0.8799	0.9946	0.9337	0.0054		16778	99.4605	2292	1557	13.5871	91	0.5395	9.1667	8.8166	0.35	0.8798	0.9946	0.9337	0.0054
Escherichia coli	14EC017	150	1733094	3 (1549609343)	bwa-mem	lofreq	bwa-mem/lofreq	16869		16837	99.8103	694	0	4.1141	32	0.1897	2.7927	2.6696	0.1231	0.9604	0.9981	0.9789	0.0019		16837	99.8103	694	0	4.1141	32	0.1897	2.7927	2.6696	0.1231	0.9604	0.9981	0.9789	0.0019
Escherichia coli	14EC017	150	1733094	3 (1549609343)	bwa-mem	mpileup	bwa-mem/mpileup	16869		16835	99.7984	585	0	3.4679	34	0.2016	2.3811	2.2503	0.1308	0.9664	0.998	0.9819	0.002		16835	99.7984	584	0	3.462	34	0.2016	2.3773	2.2465	0.1308	0.9665	0.998	0.982	0.002
Escherichia coli	14EC017	150	1733094	3 (1549609343)	bwa-mem	platypus	bwa-mem/platypus	16869		16814	99.674	903	209	5.353	55	0.326	3.6851	3.4736	0.2116	0.949	0.9967	0.9723	0.0033		16814	99.674	903	209	5.353	55	0.326	3.6851	3.4736	0.2116	0.949	0.9967	0.9723	0.0033
Escherichia coli	14EC017	150	1733094	3 (1549609343)	bwa-mem	snver	bwa-mem/snver	16869		16843	99.8459	597	0	3.539	26	0.1541	2.3965	2.2965	0.1	0.9658	0.9985	0.9819	0.0015		16843	99.8459	595	0	3.5272	26	0.1541	2.3888	2.2888	0.1	0.9659	0.9985	0.9819	0.0015
Escherichia coli	14EC017	150	1733094	3 (1549609343)	bwa-mem	strelka	bwa-mem/strelka	16869		16827	99.751	680	2	4.0311	42	0.249	2.7773	2.6157	0.1616	0.9612	0.9975	0.979	0.0025		16827	99.751	680	2	4.0311	42	0.249	2.7773	2.6157	0.1616	0.9612	0.9975	0.979	0.0025
Escherichia coli	14EC017	150	1733094	3 (1549609343)	bwa-mem	snvsniffer	bwa-mem/snvsniffer	16869		15301	90.7048	815	452	4.8313	1568	9.2952	9.1667	3.135	6.0316	0.9494	0.907	0.9277	0.093		15301	90.7048	814	451	4.8254	1568	9.2952	9.1628	3.1312	6.0316	0.9495	0.907	0.9278	0.093
Escherichia coli	14EC017	150	1733094	3 (1549609343)	bwa-mem	varscan	bwa-mem/varscan	16869		16802	99.6028	508	7	3.0114	67	0.3972	2.2118	1.9541	0.2577	0.9707	0.996	0.9832	0.004		16802	99.6028	505	7	2.9937	67	0.3972	2.2003	1.9426	0.2577	0.9708	0.996	0.9832	0.004
Escherichia coli	14EC017	150	1733094	3 (1549609343)	minimap2	16GT	minimap2/16GT	16869		16834	99.7925	626	66	3.7109	35	0.2075	2.5427	2.408	0.1346	0.9641	0.9979	0.9807	0.0021		16834	99.7925	625	66	3.705	35	0.2075	2.5388	2.4042	0.1346	0.9642	0.9979	0.9808	0.0021
Escherichia coli	14EC017	150	1733094	3 (1549609343)	minimap2	freebayes	minimap2/freebayes	16869		16841	99.834	656	0	3.8888	28	0.166	2.6311	2.5234	0.1077	0.9625	0.9983	0.9801	0.0017		16841	99.834	655	0	3.8829	28	0.166	2.6273	2.5196	0.1077	0.9626	0.9983	0.9801	0.0017
Escherichia coli	14EC017	150	1733094	3 (1549609343)	minimap2	gatk	minimap2/gatk	16869		16762	99.3657	1536	1062	9.1055	107	0.6343	6.3201	5.9085	0.4116	0.9161	0.9937	0.9533	0.0063		16762	99.3657	1533	1059	9.0877	107	0.6343	6.3086	5.897	0.4116	0.9162	0.9937	0.9534	0.0063
Escherichia coli	14EC017	150	1733094	3 (1549609343)	minimap2	lofreq	minimap2/lofreq	16869		16817	99.6917	562	0	3.3316	52	0.3083	2.3619	2.1618	0.2	0.9677	0.9969	0.9821	0.0031		16817	99.6917	561	0	3.3256	52	0.3083	2.358	2.158	0.2	0.9677	0.9969	0.9821	0.0031
Escherichia coli	14EC017	150	1733094	3 (1549609343)	minimap2	mpileup	minimap2/mpileup	16869		16815	99.6799	436	0	2.5846	54	0.3201	1.8849	1.6772	0.2077	0.9747	0.9968	0.9856	0.0032		16815	99.6799	434	0	2.5728	54	0.3201	1.8772	1.6695	0.2077	0.9748	0.9968	0.9857	0.0032
Escherichia coli	14EC017	150	1733094	3 (1549609343)	minimap2	platypus	minimap2/platypus	16869		16790	99.5317	578	134	3.4264	79	0.4683	2.5273	2.2234	0.3039	0.9667	0.9953	0.9808	0.0047		16790	99.5317	577	134	3.4205	79	0.4683	2.5234	2.2195	0.3039	0.9668	0.9953	0.9808	0.0047
Escherichia coli	14EC017	150	1733094	3 (1549609343)	minimap2	snver	minimap2/snver	16869		16814	99.674	417	0	2.472	55	0.326	1.8156	1.6041	0.2116	0.9758	0.9967	0.9861	0.0033		16814	99.674	413	0	2.4483	55	0.326	1.8002	1.5887	0.2116	0.976	0.9967	0.9862	0.0033
Escherichia coli	14EC017	150	1733094	3 (1549609343)	minimap2	strelka	minimap2/strelka	16869		16802	99.6028	415	1	2.4601	67	0.3972	1.8541	1.5964	0.2577	0.9759	0.996	0.9858	0.004		16802	99.6028	413	1	2.4483	67	0.3972	1.8464	1.5887	0.2577	0.976	0.996	0.9859	0.004
Escherichia coli	14EC017	150	1733094	3 (1549609343)	minimap2	snvsniffer	minimap2/snvsniffer	16869		15297	90.6811	790	427	4.6831	1572	9.3189	9.0859	3.0389	6.047	0.9509	0.9068	0.9283	0.0932		15297	90.6811	787	426	4.6654	1572	9.3189	9.0743	3.0273	6.047	0.9511	0.9068	0.9284	0.0932
Escherichia coli	14EC017	150	1733094	3 (1549609343)	minimap2	varscan	minimap2/varscan	16869		16774	99.4368	450	10	2.6676	95	0.5632	2.0964	1.731	0.3654	0.9739	0.9944	0.984	0.0056		16774	99.4368	445	10	2.638	95	0.5632	2.0772	1.7118	0.3654	0.9742	0.9944	0.9842	0.0056
Escherichia coli	14EC017	150	1733094	3 (1549609343)	novoalign	16GT	novoalign/16GT	16869		16828	99.757	431	45	2.555	41	0.243	1.8156	1.6579	0.1577	0.975	0.9976	0.9862	0.0024		16828	99.757	432	45	2.5609	41	0.243	1.8195	1.6618	0.1577	0.975	0.9976	0.9862	0.0024
Escherichia coli	14EC017	150	1733094	3 (1549609343)	novoalign	freebayes	novoalign/freebayes	16869		16839	99.8222	624	0	3.6991	30	0.1778	2.5157	2.4003	0.1154	0.9643	0.9982	0.981	0.0018		16839	99.8222	625	0	3.705	30	0.1778	2.5196	2.4042	0.1154	0.9642	0.9982	0.9809	0.0018
Escherichia coli	14EC017	150	1733094	3 (1549609343)	novoalign	gatk	novoalign/gatk	16869		16781	99.4783	1893	1398	11.2218	88	0.5217	7.6203	7.2818	0.3385	0.8986	0.9948	0.9443	0.0052		16781	99.4783	1892	1397	11.2158	88	0.5217	7.6164	7.2779	0.3385	0.8987	0.9948	0.9443	0.0052
Escherichia coli	14EC017	150	1733094	3 (1549609343)	novoalign	lofreq	novoalign/lofreq	16869		16823	99.7273	379	0	2.2467	46	0.2727	1.6348	1.4579	0.1769	0.978	0.9973	0.9876	0.0027		16823	99.7273	380	0	2.2527	46	0.2727	1.6387	1.4617	0.1769	0.9779	0.9973	0.9875	0.0027
Escherichia coli	14EC017	150	1733094	3 (1549609343)	novoalign	mpileup	novoalign/mpileup	16869		16822	99.7214	388	0	2.3001	47	0.2786	1.6733	1.4925	0.1808	0.9775	0.9972	0.9873	0.0028		16822	99.7214	387	0	2.2941	47	0.2786	1.6695	1.4887	0.1808	0.9775	0.9972	0.9873	0.0028
Escherichia coli	14EC017	150	1733094	3 (1549609343)	novoalign	platypus	novoalign/platypus	16869		16818	99.6977	768	203	4.5527	51	0.3023	3.1504	2.9543	0.1962	0.9563	0.997	0.9762	0.003		16818	99.6977	770	203	4.5646	51	0.3023	3.1581	2.9619	0.1962	0.9562	0.997	0.9762	0.003
Escherichia coli	14EC017	150	1733094	3 (1549609343)	novoalign	snver	novoalign/snver	16869		16824	99.7332	400	0	2.3712	45	0.2668	1.7118	1.5387	0.1731	0.9768	0.9973	0.9869	0.0027		16824	99.7332	401	0	2.3771	45	0.2668	1.7156	1.5425	0.1731	0.9767	0.9973	0.9869	0.0027
Escherichia coli	14EC017	150	1733094	3 (1549609343)	novoalign	strelka	novoalign/strelka	16869		16826	99.7451	455	7	2.6973	43	0.2549	1.9156	1.7502	0.1654	0.9737	0.9975	0.9855	0.0025		16826	99.7451	455	7	2.6973	43	0.2549	1.9156	1.7502	0.1654	0.9737	0.9975	0.9855	0.0025
Escherichia coli	14EC017	150	1733094	3 (1549609343)	novoalign	snvsniffer	novoalign/snvsniffer	16869		15104	89.537	451	212	2.6735	1765	10.463	8.5243	1.7349	6.7894	0.971	0.8954	0.9317	0.1046		15104	89.537	451	212	2.6735	1765	10.463	8.5243	1.7349	6.7894	0.971	0.8954	0.9317	0.1046
Escherichia coli	14EC017	150	1733094	3 (1549609343)	novoalign	varscan	novoalign/varscan	16869		16784	99.4961	356	4	2.1104	85	0.5039	1.6964	1.3694	0.327	0.9792	0.995	0.987	0.005		16784	99.4961	357	4	2.1163	85	0.5039	1.7002	1.3733	0.327	0.9792	0.995	0.987	0.005
Escherichia coli	14EC017	150	1733094	3 (1549609343)	snippy	snippy	snippy/snippy	16869		16832	99.7807	330	0	1.9563	37	0.2193	1.4117	1.2694	0.1423	0.9808	0.9978	0.9892	0.0022		16832	99.7807	330	0	1.9563	37	0.2193	1.4117	1.2694	0.1423	0.9808	0.9978	0.9892	0.0022
Escherichia coli	14EC017	150	1733094	3 (1549609343)	stampy	16GT	stampy/16GT	16869		16739	99.2294	1804	225	10.6942	130	0.7706	7.4395	6.9394	0.5001	0.9027	0.9923	0.9454	0.0077		16741	99.2412	1721	210	10.2021	128	0.7588	7.1125	6.6201	0.4924	0.9068	0.9924	0.9477	0.0076
Escherichia coli	14EC017	150	1733094	3 (1549609343)	stampy	freebayes	stampy/freebayes	16869		16836	99.8044	6660	0	39.4807	33	0.1956	25.7459	25.6189	0.1269	0.7165	0.998	0.8341	0.002		16833	99.7866	6142	0	36.41	36	0.2134	23.7648	23.6263	0.1385	0.7327	0.9979	0.845	0.0021
Escherichia coli	14EC017	150	1733094	3 (1549609343)	stampy	gatk	stampy/gatk	16869		16775	99.4428	2930	1899	17.3691	94	0.5572	11.6324	11.2708	0.3616	0.8513	0.9944	0.9173	0.0056		16775	99.4428	2951	1892	17.4936	94	0.5572	11.7132	11.3516	0.3616	0.8504	0.9944	0.9168	0.0056
Escherichia coli	14EC017	150	1733094	3 (1549609343)	stampy	lofreq	stampy/lofreq	16869		16736	99.2116	1167	0	6.918	133	0.7884	5.0007	4.4891	0.5116	0.9348	0.9921	0.9626	0.0079		16736	99.2116	1124	0	6.6631	133	0.7884	4.8353	4.3237	0.5116	0.9371	0.9921	0.9638	0.0079
Escherichia coli	14EC017	150	1733094	3 (1549609343)	stampy	mpileup	stampy/mpileup	16869		16738	99.2234	1088	0	6.4497	131	0.7766	4.6891	4.1852	0.5039	0.939	0.9922	0.9649	0.0078		16735	99.2056	1045	0	6.1948	134	0.7944	4.5352	4.0198	0.5155	0.9412	0.9921	0.966	0.0079
Escherichia coli	14EC017	150	1733094	3 (1549609343)	stampy	platypus	stampy/platypus	16869		16721	99.1227	1520	421	9.0106	148	0.8773	6.4163	5.847	0.5693	0.9167	0.9912	0.9525	0.0088		16725	99.1464	1523	394	9.0284	144	0.8536	6.4124	5.8585	0.5539	0.9165	0.9915	0.9525	0.0085
Escherichia coli	14EC017	150	1733094	3 (1549609343)	stampy	snver	stampy/snver	16869		16738	99.2234	1127	0	6.6809	131	0.7766	4.8391	4.3352	0.5039	0.9369	0.9922	0.9638	0.0078		16737	99.2175	1111	0	6.586	132	0.7825	4.7814	4.2737	0.5078	0.9378	0.9922	0.9642	0.0078
Escherichia coli	14EC017	150	1733094	3 (1549609343)	stampy	strelka	stampy/strelka	16869		16729	99.1701	645	25	3.8236	140	0.8299	3.0196	2.4811	0.5385	0.9629	0.9917	0.9771	0.0083		16726	99.1523	645	26	3.8236	143	0.8477	3.0312	2.4811	0.5501	0.9629	0.9915	0.977	0.0085
Escherichia coli	14EC017	150	1733094	3 (1549609343)	stampy	snvsniffer	stampy/snvsniffer	16869		15291	90.6456	864	487	5.1218	1578	9.3544	9.3936	3.3235	6.0701	0.9465	0.9065	0.9261	0.0935		15290	90.6396	852	474	5.0507	1579	9.3604	9.3513	3.2774	6.0739	0.9472	0.9064	0.9264	0.0936
Escherichia coli	14EC017	150	1733094	3 (1549609343)	stampy	varscan	stampy/varscan	16869		16705	99.0278	1136	52	6.7342	164	0.9722	5.0007	4.3698	0.6309	0.9363	0.9903	0.9625	0.0097		16701	99.0041	1111	51	6.586	168	0.9959	4.9199	4.2737	0.6462	0.9376	0.99	0.9631	0.01
Escherichia coli	14EC017	300	866547	1 (1549610767)	bwa-mem	16GT	bwa-mem/16GT	16869		16847	99.8696	941	73	5.5783	22	0.1304	3.7044	3.6197	0.0846	0.9471	0.9987	0.9722	0.0013		16847	99.8696	942	73	5.5842	22	0.1304	3.7082	3.6236	0.0846	0.947	0.9987	0.9722	0.0013
Escherichia coli	14EC017	300	866547	1 (1549610767)	bwa-mem	freebayes	bwa-mem/freebayes	16869		16852	99.8992	1135	0	6.7283	17	0.1008	4.4314	4.366	0.0654	0.9369	0.999	0.967	0.001		16852	99.8992	1136	0	6.7342	17	0.1008	4.4352	4.3698	0.0654	0.9368	0.999	0.9669	0.001
Escherichia coli	14EC017	300	866547	1 (1549610767)	bwa-mem	gatk	bwa-mem/gatk	16869		16776	99.4487	2314	1467	13.7175	93	0.5513	9.259	8.9012	0.3577	0.8788	0.9945	0.9331	0.0055		16776	99.4487	2314	1467	13.7175	93	0.5513	9.259	8.9012	0.3577	0.8788	0.9945	0.9331	0.0055
Escherichia coli	14EC017	300	866547	1 (1549610767)	bwa-mem	lofreq	bwa-mem/lofreq	16869		16717	99.0989	639	0	3.788	152	0.9011	3.0427	2.458	0.5847	0.9632	0.991	0.9769	0.009		16717	99.0989	640	0	3.7939	152	0.9011	3.0466	2.4619	0.5847	0.9631	0.991	0.9769	0.009
Escherichia coli	14EC017	300	866547	1 (1549610767)	bwa-mem	mpileup	bwa-mem/mpileup	16869		16717	99.0989	607	0	3.5983	152	0.9011	2.9196	2.3349	0.5847	0.965	0.991	0.9778	0.009		16717	99.0989	606	0	3.5924	152	0.9011	2.9158	2.3311	0.5847	0.965	0.991	0.9778	0.009
Escherichia coli	14EC017	300	866547	1 (1549610767)	bwa-mem	platypus	bwa-mem/platypus	16869		16734	99.1997	1008	263	5.9755	135	0.8003	4.3968	3.8775	0.5193	0.9432	0.992	0.967	0.008		16734	99.1997	1009	263	5.9814	135	0.8003	4.4006	3.8813	0.5193	0.9431	0.992	0.9669	0.008
Escherichia coli	14EC017	300	866547	1 (1549610767)	bwa-mem	snver	bwa-mem/snver	16869		16757	99.3361	619	0	3.6695	112	0.6639	2.8119	2.3811	0.4308	0.9644	0.9934	0.9787	0.0066		16757	99.3361	619	0	3.6695	112	0.6639	2.8119	2.3811	0.4308	0.9644	0.9934	0.9787	0.0066
Escherichia coli	14EC017	300	866547	1 (1549610767)	bwa-mem	strelka	bwa-mem/strelka	16869		16688	98.927	574	4	3.4027	181	1.073	2.9042	2.208	0.6962	0.9667	0.9893	0.9779	0.0107		16688	98.927	573	4	3.3968	181	1.073	2.9004	2.2042	0.6962	0.9668	0.9893	0.9779	0.0107
Escherichia coli	14EC017	300	866547	1 (1549610767)	bwa-mem	snvsniffer	bwa-mem/snvsniffer	16869		14132	83.775	582	267	3.4501	2737	16.225	12.7671	2.2388	10.5284	0.9604	0.8377	0.8949	0.1623		14132	83.775	580	267	3.4383	2737	16.225	12.7595	2.2311	10.5284	0.9606	0.8377	0.895	0.1623
Escherichia coli	14EC017	300	866547	1 (1549610767)	bwa-mem	varscan	bwa-mem/varscan	16869		16641	98.6484	570	7	3.379	228	1.3516	3.0697	2.1926	0.877	0.9669	0.9865	0.9766	0.0135		16641	98.6484	568	7	3.3671	228	1.3516	3.062	2.1849	0.877	0.967	0.9865	0.9767	0.0135
Escherichia coli	14EC017	300	866547	1 (1549610767)	minimap2	16GT	minimap2/16GT	16869		16845	99.8577	754	70	4.4697	24	0.1423	2.9927	2.9004	0.0923	0.9572	0.9986	0.9775	0.0014		16845	99.8577	748	68	4.4342	24	0.1423	2.9696	2.8773	0.0923	0.9575	0.9986	0.9776	0.0014
Escherichia coli	14EC017	300	866547	1 (1549610767)	minimap2	freebayes	minimap2/freebayes	16869		16848	99.8755	795	0	4.7128	21	0.1245	3.1389	3.0581	0.0808	0.9549	0.9988	0.9764	0.0012		16848	99.8755	796	0	4.7187	21	0.1245	3.1427	3.062	0.0808	0.9549	0.9988	0.9764	0.0012
Escherichia coli	14EC017	300	866547	1 (1549610767)	minimap2	gatk	minimap2/gatk	16869		16766	99.3894	1782	1221	10.5638	103	0.6106	7.251	6.8548	0.3962	0.9039	0.9939	0.9468	0.0061		16766	99.3894	1776	1217	10.5282	103	0.6106	7.2279	6.8317	0.3962	0.9042	0.9939	0.9469	0.0061
Escherichia coli	14EC017	300	866547	1 (1549610767)	minimap2	lofreq	minimap2/lofreq	16869		16734	99.1997	533	0	3.1596	135	0.8003	2.5696	2.0503	0.5193	0.9691	0.992	0.9804	0.008		16734	99.1997	531	0	3.1478	135	0.8003	2.5619	2.0426	0.5193	0.9692	0.992	0.9805	0.008
Escherichia coli	14EC017	300	866547	1 (1549610767)	minimap2	mpileup	minimap2/mpileup	16869		16727	99.1582	481	0	2.8514	142	0.8418	2.3965	1.8503	0.5462	0.972	0.9916	0.9817	0.0084		16727	99.1582	477	0	2.8277	142	0.8418	2.3811	1.8349	0.5462	0.9723	0.9916	0.9819	0.0084
Escherichia coli	14EC017	300	866547	1 (1549610767)	minimap2	platypus	minimap2/platypus	16869		16731	99.1819	746	215	4.4223	138	0.8181	3.4005	2.8696	0.5308	0.9573	0.9918	0.9742	0.0082		16731	99.1819	743	215	4.4045	138	0.8181	3.3889	2.8581	0.5308	0.9575	0.9918	0.9743	0.0082
Escherichia coli	14EC017	300	866547	1 (1549610767)	minimap2	snver	minimap2/snver	16869		16732	99.1879	447	0	2.6498	137	0.8121	2.2465	1.7195	0.527	0.974	0.9919	0.9829	0.0081		16732	99.1879	487	0	2.887	137	0.8121	2.4003	1.8733	0.527	0.9717	0.9919	0.9817	0.0081
Escherichia coli	14EC017	300	866547	1 (1549610767)	minimap2	strelka	minimap2/strelka	16869		16699	98.9922	404	2	2.3949	170	1.0078	2.208	1.5541	0.6539	0.9764	0.9899	0.9831	0.0101		16699	98.9922	399	2	2.3653	170	1.0078	2.1888	1.5348	0.6539	0.9767	0.9899	0.9833	0.0101
Escherichia coli	14EC017	300	866547	1 (1549610767)	minimap2	snvsniffer	minimap2/snvsniffer	16869		14131	83.769	588	271	3.4857	2738	16.231	12.7941	2.2619	10.5322	0.9601	0.8377	0.8947	0.1623		14131	83.769	582	267	3.4501	2738	16.231	12.771	2.2388	10.5322	0.9604	0.8377	0.8949	0.1623
Escherichia coli	14EC017	300	866547	1 (1549610767)	minimap2	varscan	minimap2/varscan	16869		16647	98.684	471	9	2.7921	222	1.316	2.6658	1.8118	0.854	0.9725	0.9868	0.9796	0.0132		16647	98.684	466	9	2.7625	222	1.316	2.6465	1.7926	0.854	0.9728	0.9868	0.9797	0.0132
Escherichia coli	14EC017	300	866547	1 (1549610767)	novoalign	16GT	novoalign/16GT	16869		16837	99.8103	585	57	3.4679	32	0.1897	2.3734	2.2503	0.1231	0.9664	0.9981	0.982	0.0019		16837	99.8103	585	57	3.4679	32	0.1897	2.3734	2.2503	0.1231	0.9664	0.9981	0.982	0.0019
Escherichia coli	14EC017	300	866547	1 (1549610767)	novoalign	freebayes	novoalign/freebayes	16869		16846	99.8637	863	0	5.1159	23	0.1363	3.4082	3.3197	0.0885	0.9513	0.9986	0.9744	0.0014		16846	99.8637	864	0	5.1218	23	0.1363	3.412	3.3235	0.0885	0.9512	0.9986	0.9743	0.0014
Escherichia coli	14EC017	300	866547	1 (1549610767)	novoalign	gatk	novoalign/gatk	16869		16771	99.4191	1910	1334	11.3225	98	0.5809	7.7241	7.3472	0.377	0.8978	0.9942	0.9435	0.0058		16771	99.4191	1921	1338	11.3878	98	0.5809	7.7665	7.3895	0.377	0.8972	0.9942	0.9432	0.0058
Escherichia coli	14EC017	300	866547	1 (1549610767)	novoalign	lofreq	novoalign/lofreq	16869		16761	99.3598	494	0	2.9284	108	0.6402	2.3157	1.9003	0.4154	0.9714	0.9936	0.9824	0.0064		16761	99.3598	495	0	2.9344	108	0.6402	2.3196	1.9041	0.4154	0.9713	0.9936	0.9823	0.0064
Escherichia coli	14EC017	300	866547	1 (1549610767)	novoalign	mpileup	novoalign/mpileup	16869		16754	99.3183	501	0	2.9699	115	0.6817	2.3696	1.9272	0.4424	0.971	0.9932	0.982	0.0068		16754	99.3183	500	0	2.964	115	0.6817	2.3657	1.9233	0.4424	0.971	0.9932	0.982	0.0068
Escherichia coli	14EC017	300	866547	1 (1549610767)	novoalign	platypus	novoalign/platypus	16869		16773	99.4309	1000	258	5.928	96	0.5691	4.216	3.8467	0.3693	0.9437	0.9943	0.9683	0.0057		16773	99.4309	998	258	5.9162	96	0.5691	4.2083	3.839	0.3693	0.9438	0.9943	0.9684	0.0057
Escherichia coli	14EC017	300	866547	1 (1549610767)	novoalign	snver	novoalign/snver	16869		16761	99.3598	529	0	3.1359	108	0.6402	2.4503	2.0349	0.4154	0.9694	0.9936	0.9814	0.0064		16761	99.3598	529	0	3.1359	108	0.6402	2.4503	2.0349	0.4154	0.9694	0.9936	0.9814	0.0064
Escherichia coli	14EC017	300	866547	1 (1549610767)	novoalign	strelka	novoalign/strelka	16869		16737	99.2175	526	14	3.1181	132	0.7825	2.5311	2.0234	0.5078	0.9695	0.9922	0.9807	0.0078		16737	99.2175	526	15	3.1181	132	0.7825	2.5311	2.0234	0.5078	0.9695	0.9922	0.9807	0.0078
Escherichia coli	14EC017	300	866547	1 (1549610767)	novoalign	snvsniffer	novoalign/snvsniffer	16869		13982	82.8858	412	169	2.4423	2887	17.1142	12.6902	1.5848	11.1054	0.9714	0.8289	0.8945	0.1711		13982	82.8858	412	168	2.4423	2887	17.1142	12.6902	1.5848	11.1054	0.9714	0.8289	0.8945	0.1711
Escherichia coli	14EC017	300	866547	1 (1549610767)	novoalign	varscan	novoalign/varscan	16869		16663	98.7788	504	3	2.9877	206	1.2212	2.7311	1.9387	0.7924	0.9706	0.9878	0.9791	0.0122		16663	98.7788	509	3	3.0174	206	1.2212	2.7504	1.958	0.7924	0.9704	0.9878	0.979	0.0122
Escherichia coli	14EC017	300	866547	1 (1549610767)	snippy	snippy	snippy/snippy	16869		16832	99.7807	387	0	2.2941	37	0.2193	1.631	1.4887	0.1423	0.9775	0.9978	0.9875	0.0022		16832	99.7807	387	0	2.2941	37	0.2193	1.631	1.4887	0.1423	0.9775	0.9978	0.9875	0.0022
Escherichia coli	14EC017	300	866547	1 (1549610767)	stampy	16GT	stampy/16GT	16869		16718	99.1049	2207	337	13.0832	151	0.8951	9.0705	8.4896	0.5808	0.8834	0.991	0.9341	0.009		16721	99.1227	1932	256	11.453	148	0.8773	8.0011	7.4318	0.5693	0.8964	0.9912	0.9414	0.0088
Escherichia coli	14EC017	300	866547	1 (1549610767)	stampy	freebayes	stampy/freebayes	16869		16841	99.834	10748	0	63.7145	28	0.166	41.4519	41.3442	0.1077	0.6104	0.9983	0.7576	0.0017		16832	99.7807	9718	0	57.6086	37	0.2193	37.5244	37.3821	0.1423	0.634	0.9978	0.7753	0.0022
Escherichia coli	14EC017	300	866547	1 (1549610767)	stampy	gatk	stampy/gatk	16869		16778	99.4605	3417	2187	20.2561	91	0.5395	13.4942	13.1441	0.35	0.8308	0.9946	0.9054	0.0054		16778	99.4605	3466	2211	20.5466	91	0.5395	13.6827	13.3326	0.35	0.8288	0.9946	0.9042	0.0054
Escherichia coli	14EC017	300	866547	1 (1549610767)	stampy	lofreq	stampy/lofreq	16869		16626	98.5595	1036	0	6.1414	243	1.4405	4.9199	3.9852	0.9347	0.9413	0.9856	0.9629	0.0144		16630	98.5832	999	0	5.9221	239	1.4168	4.7622	3.8428	0.9194	0.9433	0.9858	0.9641	0.0142
Escherichia coli	14EC017	300	866547	1 (1549610767)	stampy	mpileup	stampy/mpileup	16869		16627	98.5654	1002	0	5.9399	242	1.4346	4.7853	3.8544	0.9309	0.9432	0.9857	0.964	0.0143		16631	98.5891	993	0	5.8865	238	1.4109	4.7353	3.8198	0.9155	0.9437	0.9859	0.9643	0.0141
Escherichia coli	14EC017	300	866547	1 (1549610767)	stampy	platypus	stampy/platypus	16869		16644	98.6662	1059	290	6.2778	225	1.3338	4.9391	4.0736	0.8655	0.9402	0.9867	0.9629	0.0133		16649	98.6958	1104	295	6.5445	220	1.3042	5.093	4.2467	0.8463	0.9378	0.987	0.9618	0.013
Escherichia coli	14EC017	300	866547	1 (1549610767)	stampy	snver	stampy/snver	16869		16613	98.4824	1060	0	6.2837	256	1.5176	5.0622	4.0775	0.9848	0.94	0.9848	0.9619	0.0152		16620	98.5239	1015	0	6.017	249	1.4761	4.8622	3.9044	0.9578	0.9424	0.9852	0.9633	0.0148
Escherichia coli	14EC017	300	866547	1 (1549610767)	stampy	strelka	stampy/strelka	16869		16588	98.3342	597	12	3.539	281	1.6658	3.3774	2.2965	1.0809	0.9653	0.9833	0.9742	0.0167		16577	98.269	594	13	3.5213	292	1.731	3.4082	2.2849	1.1232	0.9654	0.9827	0.974	0.0173
Escherichia coli	14EC017	300	866547	1 (1549610767)	stampy	snvsniffer	stampy/snvsniffer	16869		14178	84.0477	719	365	4.2623	2691	15.9523	13.1172	2.7658	10.3514	0.9517	0.8405	0.8927	0.1595		14180	84.0595	695	347	4.12	2689	15.9405	13.0172	2.6734	10.3437	0.9533	0.8406	0.8934	0.1594
Escherichia coli	14EC017	300	866547	1 (1549610767)	stampy	varscan	stampy/varscan	16869		16563	98.186	1105	44	6.5505	306	1.814	5.4277	4.2506	1.1771	0.9375	0.9819	0.9592	0.0181		16571	98.2334	1055	35	6.2541	298	1.7666	5.2046	4.0583	1.1463	0.9401	0.9823	0.9607	0.0177
Escherichia coli	14EC017	300	866547	2 (1549611572)	bwa-mem	16GT	bwa-mem/16GT	16869		16850	99.8874	926	52	5.4894	19	0.1126	3.6351	3.562	0.0731	0.9479	0.9989	0.9727	0.0011		16850	99.8874	926	51	5.4894	19	0.1126	3.6351	3.562	0.0731	0.9479	0.9989	0.9727	0.0011
Escherichia coli	14EC017	300	866547	2 (1549611572)	bwa-mem	freebayes	bwa-mem/freebayes	16869		16854	99.9111	1110	0	6.5801	15	0.0889	4.3275	4.2698	0.0577	0.9382	0.9991	0.9677	0.0009		16854	99.9111	1111	0	6.586	15	0.0889	4.3314	4.2737	0.0577	0.9382	0.9991	0.9677	0.0009
Escherichia coli	14EC017	300	866547	2 (1549611572)	bwa-mem	gatk	bwa-mem/gatk	16869		16776	99.4487	2312	1474	13.7056	93	0.5513	9.2513	8.8935	0.3577	0.8789	0.9945	0.9331	0.0055		16776	99.4487	2313	1474	13.7115	93	0.5513	9.2551	8.8974	0.3577	0.8788	0.9945	0.9331	0.0055
Escherichia coli	14EC017	300	866547	2 (1549611572)	bwa-mem	lofreq	bwa-mem/lofreq	16869		16721	99.1227	657	0	3.8947	148	0.8773	3.0966	2.5273	0.5693	0.9622	0.9912	0.9765	0.0088		16721	99.1227	657	0	3.8947	148	0.8773	3.0966	2.5273	0.5693	0.9622	0.9912	0.9765	0.0088
Escherichia coli	14EC017	300	866547	2 (1549611572)	bwa-mem	mpileup	bwa-mem/mpileup	16869		16715	99.0871	617	0	3.6576	154	0.9129	2.9658	2.3734	0.5924	0.9644	0.9909	0.9775	0.0091		16715	99.0871	615	0	3.6457	154	0.9129	2.9581	2.3657	0.5924	0.9645	0.9909	0.9775	0.0091
Escherichia coli	14EC017	300	866547	2 (1549611572)	bwa-mem	platypus	bwa-mem/platypus	16869		16737	99.2175	953	226	5.6494	132	0.7825	4.1737	3.6659	0.5078	0.9461	0.9922	0.9686	0.0078		16737	99.2175	954	226	5.6553	132	0.7825	4.1775	3.6697	0.5078	0.9461	0.9922	0.9686	0.0078
Escherichia coli	14EC017	300	866547	2 (1549611572)	bwa-mem	snver	bwa-mem/snver	16869		16757	99.3361	592	0	3.5094	112	0.6639	2.7081	2.2772	0.4308	0.9659	0.9934	0.9795	0.0066		16757	99.3361	592	0	3.5094	112	0.6639	2.7081	2.2772	0.4308	0.9659	0.9934	0.9795	0.0066
Escherichia coli	14EC017	300	866547	2 (1549611572)	bwa-mem	strelka	bwa-mem/strelka	16869		16696	98.9745	575	2	3.4086	173	1.0255	2.8773	2.2118	0.6655	0.9667	0.9897	0.9781	0.0103		16696	98.9745	573	2	3.3968	173	1.0255	2.8696	2.2042	0.6655	0.9668	0.9897	0.9781	0.0103
Escherichia coli	14EC017	300	866547	2 (1549611572)	bwa-mem	snvsniffer	bwa-mem/snvsniffer	16869		14131	83.769	599	273	3.5509	2738	16.231	12.8364	2.3042	10.5322	0.9593	0.8377	0.8944	0.1623		14133	83.7809	595	273	3.5272	2736	16.2191	12.8133	2.2888	10.5245	0.9596	0.8378	0.8946	0.1622
Escherichia coli	14EC017	300	866547	2 (1549611572)	bwa-mem	varscan	bwa-mem/varscan	16869		16647	98.684	560	6	3.3197	222	1.316	3.0081	2.1541	0.854	0.9675	0.9868	0.9771	0.0132		16647	98.684	555	6	3.2901	222	1.316	2.9889	2.1349	0.854	0.9677	0.9868	0.9772	0.0132
Escherichia coli	14EC017	300	866547	2 (1549611572)	minimap2	16GT	minimap2/16GT	16869		16846	99.8637	760	60	4.5053	23	0.1363	3.012	2.9235	0.0885	0.9568	0.9986	0.9773	0.0014		16846	99.8637	754	58	4.4697	23	0.1363	2.9889	2.9004	0.0885	0.9572	0.9986	0.9775	0.0014
Escherichia coli	14EC017	300	866547	2 (1549611572)	minimap2	freebayes	minimap2/freebayes	16869		16850	99.8874	779	0	4.6179	19	0.1126	3.0697	2.9966	0.0731	0.9558	0.9989	0.9769	0.0011		16850	99.8874	779	0	4.6179	19	0.1126	3.0697	2.9966	0.0731	0.9558	0.9989	0.9769	0.0011
Escherichia coli	14EC017	300	866547	2 (1549611572)	minimap2	gatk	minimap2/gatk	16869		16767	99.3953	1753	1192	10.3918	102	0.6047	7.1356	6.7432	0.3924	0.9053	0.994	0.9476	0.006		16767	99.3953	1750	1186	10.3741	102	0.6047	7.1241	6.7317	0.3924	0.9055	0.994	0.9477	0.006
Escherichia coli	14EC017	300	866547	2 (1549611572)	minimap2	lofreq	minimap2/lofreq	16869		16745	99.2649	509	0	3.0174	124	0.7351	2.435	1.958	0.477	0.9705	0.9926	0.9814	0.0074		16745	99.2649	506	0	2.9996	124	0.7351	2.4234	1.9464	0.477	0.9707	0.9926	0.9815	0.0074
Escherichia coli	14EC017	300	866547	2 (1549611572)	minimap2	mpileup	minimap2/mpileup	16869		16739	99.2294	449	0	2.6617	130	0.7706	2.2272	1.7272	0.5001	0.9739	0.9923	0.983	0.0077		16739	99.2294	445	0	2.638	130	0.7706	2.2118	1.7118	0.5001	0.9741	0.9923	0.9831	0.0077
Escherichia coli	14EC017	300	866547	2 (1549611572)	minimap2	platypus	minimap2/platypus	16869		16743	99.2531	685	184	4.0607	126	0.7469	3.1197	2.635	0.4847	0.9607	0.9925	0.9763	0.0075		16743	99.2531	681	184	4.037	126	0.7469	3.1043	2.6196	0.4847	0.9609	0.9925	0.9764	0.0075
Escherichia coli	14EC017	300	866547	2 (1549611572)	minimap2	snver	minimap2/snver	16869		16747	99.2768	450	0	2.6676	122	0.7232	2.2003	1.731	0.4693	0.9738	0.9928	0.9832	0.0072		16747	99.2768	520	0	3.0826	122	0.7232	2.4696	2.0003	0.4693	0.9699	0.9928	0.9812	0.0072
Escherichia coli	14EC017	300	866547	2 (1549611572)	minimap2	strelka	minimap2/strelka	16869		16719	99.1108	422	5	2.5016	150	0.8892	2.2003	1.6233	0.577	0.9754	0.9911	0.9832	0.0089		16719	99.1108	418	5	2.4779	150	0.8892	2.1849	1.6079	0.577	0.9756	0.9911	0.9833	0.0089
Escherichia coli	14EC017	300	866547	2 (1549611572)	minimap2	snvsniffer	minimap2/snvsniffer	16869		14129	83.7572	593	277	3.5153	2740	16.2428	12.821	2.2811	10.5399	0.9597	0.8376	0.8945	0.1624		14131	83.769	586	274	3.4738	2738	16.231	12.7864	2.2542	10.5322	0.9602	0.8377	0.8948	0.1623
Escherichia coli	14EC017	300	866547	2 (1549611572)	minimap2	varscan	minimap2/varscan	16869		16648	98.6899	440	10	2.6083	221	1.3101	2.5427	1.6925	0.8501	0.9743	0.9869	0.9806	0.0131		16648	98.6899	432	10	2.5609	221	1.3101	2.5119	1.6618	0.8501	0.9747	0.9869	0.9808	0.0131
Escherichia coli	14EC017	300	866547	2 (1549611572)	novoalign	16GT	novoalign/16GT	16869		16837	99.8103	585	43	3.4679	32	0.1897	2.3734	2.2503	0.1231	0.9664	0.9981	0.982	0.0019		16837	99.8103	584	42	3.462	32	0.1897	2.3696	2.2465	0.1231	0.9665	0.9981	0.982	0.0019
Escherichia coli	14EC017	300	866547	2 (1549611572)	novoalign	freebayes	novoalign/freebayes	16869		16846	99.8637	790	0	4.6831	23	0.1363	3.1274	3.0389	0.0885	0.9552	0.9986	0.9764	0.0014		16846	99.8637	791	0	4.6891	23	0.1363	3.1312	3.0427	0.0885	0.9552	0.9986	0.9764	0.0014
Escherichia coli	14EC017	300	866547	2 (1549611572)	novoalign	gatk	novoalign/gatk	16869		16772	99.425	1915	1327	11.3522	97	0.575	7.7395	7.3664	0.3731	0.8975	0.9942	0.9434	0.0058		16772	99.425	1915	1327	11.3522	97	0.575	7.7395	7.3664	0.3731	0.8975	0.9942	0.9434	0.0058
Escherichia coli	14EC017	300	866547	2 (1549611572)	novoalign	lofreq	novoalign/lofreq	16869		16764	99.3776	510	0	3.0233	105	0.6224	2.3657	1.9618	0.4039	0.9705	0.9938	0.982	0.0062		16764	99.3776	512	0	3.0352	105	0.6224	2.3734	1.9695	0.4039	0.9704	0.9938	0.982	0.0062
Escherichia coli	14EC017	300	866547	2 (1549611572)	novoalign	mpileup	novoalign/mpileup	16869		16762	99.3657	492	0	2.9166	107	0.6343	2.3042	1.8926	0.4116	0.9715	0.9937	0.9825	0.0063		16762	99.3657	492	0	2.9166	107	0.6343	2.3042	1.8926	0.4116	0.9715	0.9937	0.9825	0.0063
Escherichia coli	14EC017	300	866547	2 (1549611572)	novoalign	platypus	novoalign/platypus	16869		16767	99.3953	948	247	5.6198	102	0.6047	4.039	3.6467	0.3924	0.9465	0.994	0.9697	0.006		16767	99.3953	948	249	5.6198	102	0.6047	4.039	3.6467	0.3924	0.9465	0.994	0.9697	0.006
Escherichia coli	14EC017	300	866547	2 (1549611572)	novoalign	snver	novoalign/snver	16869		16764	99.3776	527	0	3.1241	105	0.6224	2.4311	2.0272	0.4039	0.9695	0.9938	0.9815	0.0062		16764	99.3776	528	0	3.13	105	0.6224	2.435	2.031	0.4039	0.9695	0.9938	0.9815	0.0062
Escherichia coli	14EC017	300	866547	2 (1549611572)	novoalign	strelka	novoalign/strelka	16869		16747	99.2768	510	9	3.0233	122	0.7232	2.4311	1.9618	0.4693	0.9704	0.9928	0.9815	0.0072		16747	99.2768	509	9	3.0174	122	0.7232	2.4273	1.958	0.4693	0.9705	0.9928	0.9815	0.0072
Escherichia coli	14EC017	300	866547	2 (1549611572)	novoalign	snvsniffer	novoalign/snvsniffer	16869		13972	82.8265	422	176	2.5016	2897	17.1735	12.7671	1.6233	11.1438	0.9707	0.8283	0.8939	0.1717		13972	82.8265	420	175	2.4898	2897	17.1735	12.7595	1.6156	11.1438	0.9708	0.8283	0.8939	0.1717
Escherichia coli	14EC017	300	866547	2 (1549611572)	novoalign	varscan	novoalign/varscan	16869		16660	98.761	492	3	2.9166	209	1.239	2.6965	1.8926	0.804	0.9713	0.9876	0.9794	0.0124		16660	98.761	493	3	2.9225	209	1.239	2.7004	1.8964	0.804	0.9713	0.9876	0.9794	0.0124
Escherichia coli	14EC017	300	866547	2 (1549611572)	snippy	snippy	snippy/snippy	16869		16835	99.7984	377	0	2.2349	34	0.2016	1.581	1.4502	0.1308	0.9781	0.998	0.9879	0.002		16835	99.7984	377	0	2.2349	34	0.2016	1.581	1.4502	0.1308	0.9781	0.998	0.9879	0.002
Escherichia coli	14EC017	300	866547	2 (1549611572)	stampy	16GT	stampy/16GT	16869		16726	99.1523	2194	353	13.0061	143	0.8477	8.9897	8.4396	0.5501	0.884	0.9915	0.9347	0.0085		16719	99.1108	1921	264	11.3878	150	0.8892	7.9665	7.3895	0.577	0.8969	0.9911	0.9416	0.0089
Escherichia coli	14EC017	300	866547	2 (1549611572)	stampy	freebayes	stampy/freebayes	16869		16833	99.7866	11089	0	65.736	36	0.2134	42.7944	42.6559	0.1385	0.6029	0.9979	0.7517	0.0021		16830	99.7688	10274	0	60.9046	39	0.2312	39.6709	39.5208	0.15	0.6209	0.9977	0.7654	0.0023
Escherichia coli	14EC017	300	866547	2 (1549611572)	stampy	gatk	stampy/gatk	16869		16777	99.4546	3482	2221	20.6414	92	0.5454	13.7481	13.3942	0.3539	0.8281	0.9945	0.9037	0.0055		16777	99.4546	3504	2231	20.7718	92	0.5454	13.8327	13.4788	0.3539	0.8272	0.9945	0.9032	0.0055
Escherichia coli	14EC017	300	866547	2 (1549611572)	stampy	lofreq	stampy/lofreq	16869		16638	98.6306	1038	0	6.1533	231	1.3694	4.8814	3.9929	0.8886	0.9413	0.9863	0.9633	0.0137		16637	98.6247	1007	0	5.9695	232	1.3753	4.766	3.8736	0.8924	0.9429	0.9862	0.9641	0.0138
Escherichia coli	14EC017	300	866547	2 (1549611572)	stampy	mpileup	stampy/mpileup	16869		16633	98.601	1000	0	5.928	236	1.399	4.7545	3.8467	0.9078	0.9433	0.986	0.9642	0.014		16629	98.5773	968	0	5.7383	240	1.4227	4.6468	3.7236	0.9232	0.945	0.9858	0.965	0.0142
Escherichia coli	14EC017	300	866547	2 (1549611572)	stampy	platypus	stampy/platypus	16869		16649	98.6958	1045	268	6.1948	220	1.3042	4.8661	4.0198	0.8463	0.9409	0.987	0.9634	0.013		16652	98.7136	1021	276	6.0525	217	1.2864	4.7622	3.9275	0.8347	0.9422	0.9871	0.9641	0.0129
Escherichia coli	14EC017	300	866547	2 (1549611572)	stampy	snver	stampy/snver	16869		16619	98.518	1047	0	6.2067	250	1.482	4.9892	4.0275	0.9617	0.9407	0.9852	0.9624	0.0148		16627	98.5654	1016	0	6.0229	242	1.4346	4.8391	3.9082	0.9309	0.9424	0.9857	0.9636	0.0143
Escherichia coli	14EC017	300	866547	2 (1549611572)	stampy	strelka	stampy/strelka	16869		16595	98.3757	596	10	3.5331	274	1.6243	3.3466	2.2926	1.054	0.9653	0.9838	0.9745	0.0162		16598	98.3935	604	12	3.5805	271	1.6065	3.3658	2.3234	1.0425	0.9649	0.9839	0.9743	0.0161
Escherichia coli	14EC017	300	866547	2 (1549611572)	stampy	snvsniffer	stampy/snvsniffer	16869		14185	84.0892	749	380	4.4401	2684	15.9108	13.2057	2.8812	10.3245	0.9498	0.8409	0.892	0.1591		14176	84.0358	722	363	4.28	2693	15.9642	13.1364	2.7773	10.3591	0.9515	0.8404	0.8925	0.1596
Escherichia coli	14EC017	300	866547	2 (1549611572)	stampy	varscan	stampy/varscan	16869		16559	98.1623	1089	44	6.4556	310	1.8377	5.3815	4.189	1.1925	0.9383	0.9816	0.9595	0.0184		16557	98.1505	1053	30	6.2422	312	1.8495	5.2507	4.0506	1.2002	0.9402	0.9815	0.9604	0.0185
Escherichia coli	14EC017	300	866547	3 (1549611803)	bwa-mem	16GT	bwa-mem/16GT	16869		16843	99.8459	931	48	5.519	26	0.1541	3.6813	3.5813	0.1	0.9476	0.9985	0.9724	0.0015		16843	99.8459	931	47	5.519	26	0.1541	3.6813	3.5813	0.1	0.9476	0.9985	0.9724	0.0015
Escherichia coli	14EC017	300	866547	3 (1549611803)	bwa-mem	freebayes	bwa-mem/freebayes	16869		16854	99.9111	1113	0	6.5979	15	0.0889	4.3391	4.2814	0.0577	0.9381	0.9991	0.9676	0.0009		16854	99.9111	1114	0	6.6038	15	0.0889	4.3429	4.2852	0.0577	0.938	0.9991	0.9676	0.0009
Escherichia coli	14EC017	300	866547	3 (1549611803)	bwa-mem	gatk	bwa-mem/gatk	16869		16776	99.4487	2327	1473	13.7945	93	0.5513	9.309	8.9512	0.3577	0.8782	0.9945	0.9327	0.0055		16776	99.4487	2347	1473	13.9131	93	0.5513	9.3859	9.0282	0.3577	0.8773	0.9945	0.9322	0.0055
Escherichia coli	14EC017	300	866547	3 (1549611803)	bwa-mem	lofreq	bwa-mem/lofreq	16869		16722	99.1286	625	0	3.705	147	0.8714	2.9696	2.4042	0.5655	0.964	0.9913	0.9775	0.0087		16722	99.1286	624	0	3.6991	147	0.8714	2.9658	2.4003	0.5655	0.964	0.9913	0.9775	0.0087
Escherichia coli	14EC017	300	866547	3 (1549611803)	bwa-mem	mpileup	bwa-mem/mpileup	16869		16716	99.093	585	0	3.4679	153	0.907	2.8389	2.2503	0.5885	0.9662	0.9909	0.9784	0.0091		16716	99.093	584	0	3.462	153	0.907	2.835	2.2465	0.5885	0.9662	0.9909	0.9784	0.0091
Escherichia coli	14EC017	300	866547	3 (1549611803)	bwa-mem	platypus	bwa-mem/platypus	16869		16735	99.2056	927	208	5.4953	134	0.7944	4.0813	3.5659	0.5155	0.9475	0.9921	0.9693	0.0079		16735	99.2056	929	208	5.5071	134	0.7944	4.089	3.5736	0.5155	0.9474	0.9921	0.9692	0.0079
Escherichia coli	14EC017	300	866547	3 (1549611803)	bwa-mem	snver	bwa-mem/snver	16869		16760	99.3538	619	0	3.6695	109	0.6462	2.8004	2.3811	0.4193	0.9644	0.9935	0.9787	0.0065		16760	99.3538	619	0	3.6695	109	0.6462	2.8004	2.3811	0.4193	0.9644	0.9935	0.9787	0.0065
Escherichia coli	14EC017	300	866547	3 (1549611803)	bwa-mem	strelka	bwa-mem/strelka	16869		16700	98.9982	568	6	3.3671	169	1.0018	2.835	2.1849	0.6501	0.9671	0.99	0.9784	0.01		16700	98.9982	568	7	3.3671	169	1.0018	2.835	2.1849	0.6501	0.9671	0.99	0.9784	0.01
Escherichia coli	14EC017	300	866547	3 (1549611803)	bwa-mem	snvsniffer	bwa-mem/snvsniffer	16869		14115	83.6742	598	274	3.545	2754	16.3258	12.8941	2.3003	10.5938	0.9594	0.8367	0.8939	0.1633		14117	83.6861	597	273	3.539	2752	16.3139	12.8825	2.2965	10.5861	0.9594	0.8369	0.894	0.1631
Escherichia coli	14EC017	300	866547	3 (1549611803)	bwa-mem	varscan	bwa-mem/varscan	16869		16654	98.7255	579	6	3.4323	215	1.2745	3.0543	2.2272	0.827	0.9664	0.9873	0.9767	0.0127		16654	98.7255	577	6	3.4205	215	1.2745	3.0466	2.2195	0.827	0.9665	0.9873	0.9768	0.0127
Escherichia coli	14EC017	300	866547	3 (1549611803)	minimap2	16GT	minimap2/16GT	16869		16845	99.8577	757	70	4.4875	24	0.1423	3.0043	2.9119	0.0923	0.957	0.9986	0.9774	0.0014		16845	99.8577	751	68	4.452	24	0.1423	2.9812	2.8889	0.0923	0.9573	0.9986	0.9775	0.0014
Escherichia coli	14EC017	300	866547	3 (1549611803)	minimap2	freebayes	minimap2/freebayes	16869		16848	99.8755	818	0	4.8491	21	0.1245	3.2274	3.1466	0.0808	0.9537	0.9988	0.9757	0.0012		16848	99.8755	813	0	4.8195	21	0.1245	3.2081	3.1274	0.0808	0.954	0.9988	0.9759	0.0012
Escherichia coli	14EC017	300	866547	3 (1549611803)	minimap2	gatk	minimap2/gatk	16869		16766	99.3894	1767	1191	10.4748	103	0.6106	7.1933	6.7971	0.3962	0.9047	0.9939	0.9472	0.0061		16766	99.3894	1771	1194	10.4985	103	0.6106	7.2087	6.8125	0.3962	0.9045	0.9939	0.9471	0.0061
Escherichia coli	14EC017	300	866547	3 (1549611803)	minimap2	lofreq	minimap2/lofreq	16869		16744	99.259	524	0	3.1063	125	0.741	2.4965	2.0157	0.4808	0.9697	0.9926	0.981	0.0074		16744	99.259	521	0	3.0885	125	0.741	2.485	2.0041	0.4808	0.9698	0.9926	0.9811	0.0074
Escherichia coli	14EC017	300	866547	3 (1549611803)	minimap2	mpileup	minimap2/mpileup	16869		16741	99.2412	471	0	2.7921	128	0.7588	2.3042	1.8118	0.4924	0.9726	0.9924	0.9824	0.0076		16741	99.2412	467	0	2.7684	128	0.7588	2.2888	1.7964	0.4924	0.9729	0.9924	0.9826	0.0076
Escherichia coli	14EC017	300	866547	3 (1549611803)	minimap2	platypus	minimap2/platypus	16869		16739	99.2294	735	225	4.3571	130	0.7706	3.3274	2.8273	0.5001	0.9579	0.9923	0.9748	0.0077		16739	99.2294	735	225	4.3571	130	0.7706	3.3274	2.8273	0.5001	0.9579	0.9923	0.9748	0.0077
Escherichia coli	14EC017	300	866547	3 (1549611803)	minimap2	snver	minimap2/snver	16869		16742	99.2471	464	0	2.7506	127	0.7529	2.2734	1.7849	0.4885	0.973	0.9925	0.9827	0.0075		16742	99.2471	460	0	2.7269	127	0.7529	2.258	1.7695	0.4885	0.9733	0.9925	0.9828	0.0075
Escherichia coli	14EC017	300	866547	3 (1549611803)	minimap2	strelka	minimap2/strelka	16869		16721	99.1227	423	9	2.5076	148	0.8773	2.1965	1.6271	0.5693	0.9753	0.9912	0.9832	0.0088		16721	99.1227	419	9	2.4838	148	0.8773	2.1811	1.6118	0.5693	0.9756	0.9912	0.9833	0.0088
Escherichia coli	14EC017	300	866547	3 (1549611803)	minimap2	snvsniffer	minimap2/snvsniffer	16869		14115	83.6742	605	278	3.5865	2754	16.3258	12.921	2.3272	10.5938	0.9589	0.8367	0.8936	0.1633		14117	83.6861	604	276	3.5805	2752	16.3139	12.9095	2.3234	10.5861	0.959	0.8369	0.8938	0.1631
Escherichia coli	14EC017	300	866547	3 (1549611803)	minimap2	varscan	minimap2/varscan	16869		16658	98.7492	463	10	2.7447	211	1.2508	2.5927	1.781	0.8117	0.973	0.9875	0.9802	0.0125		16658	98.7492	457	10	2.7091	211	1.2508	2.5696	1.7579	0.8117	0.9733	0.9875	0.9803	0.0125
Escherichia coli	14EC017	300	866547	3 (1549611803)	novoalign	16GT	novoalign/16GT	16869		16835	99.7984	585	48	3.4679	34	0.2016	2.3811	2.2503	0.1308	0.9664	0.998	0.9819	0.002		16835	99.7984	584	47	3.462	34	0.2016	2.3773	2.2465	0.1308	0.9665	0.998	0.982	0.002
Escherichia coli	14EC017	300	866547	3 (1549611803)	novoalign	freebayes	novoalign/freebayes	16869		16846	99.8637	828	0	4.9084	23	0.1363	3.2735	3.1851	0.0885	0.9532	0.9986	0.9754	0.0014		16846	99.8637	830	0	4.9203	23	0.1363	3.2812	3.1927	0.0885	0.953	0.9986	0.9753	0.0014
Escherichia coli	14EC017	300	866547	3 (1549611803)	novoalign	gatk	novoalign/gatk	16869		16772	99.425	1935	1350	11.4707	97	0.575	7.8165	7.4433	0.3731	0.8966	0.9942	0.9429	0.0058		16772	99.425	1940	1351	11.5004	97	0.575	7.8357	7.4626	0.3731	0.8963	0.9942	0.9427	0.0058
Escherichia coli	14EC017	300	866547	3 (1549611803)	novoalign	lofreq	novoalign/lofreq	16869		16752	99.3064	503	0	2.9818	117	0.6936	2.3849	1.9349	0.4501	0.9708	0.9931	0.9818	0.0069		16752	99.3064	505	0	2.9937	117	0.6936	2.3926	1.9426	0.4501	0.9707	0.9931	0.9818	0.0069
Escherichia coli	14EC017	300	866547	3 (1549611803)	novoalign	mpileup	novoalign/mpileup	16869		16748	99.2827	489	0	2.8988	121	0.7173	2.3465	1.881	0.4654	0.9716	0.9928	0.9821	0.0072		16748	99.2827	490	0	2.9047	121	0.7173	2.3503	1.8849	0.4654	0.9716	0.9928	0.9821	0.0072
Escherichia coli	14EC017	300	866547	3 (1549611803)	novoalign	platypus	novoalign/platypus	16869		16779	99.4665	962	254	5.7028	90	0.5335	4.0467	3.7005	0.3462	0.9458	0.9947	0.9696	0.0053		16779	99.4665	960	254	5.6909	90	0.5335	4.039	3.6928	0.3462	0.9459	0.9947	0.9697	0.0053
Escherichia coli	14EC017	300	866547	3 (1549611803)	novoalign	snver	novoalign/snver	16869		16752	99.3064	530	0	3.1419	117	0.6936	2.4888	2.0387	0.4501	0.9693	0.9931	0.9811	0.0069		16752	99.3064	531	0	3.1478	117	0.6936	2.4927	2.0426	0.4501	0.9693	0.9931	0.9811	0.0069
Escherichia coli	14EC017	300	866547	3 (1549611803)	novoalign	strelka	novoalign/strelka	16869		16727	99.1582	524	17	3.1063	142	0.8418	2.5619	2.0157	0.5462	0.9696	0.9916	0.9805	0.0084		16727	99.1582	523	16	3.1004	142	0.8418	2.558	2.0118	0.5462	0.9697	0.9916	0.9805	0.0084
Escherichia coli	14EC017	300	866547	3 (1549611803)	novoalign	snvsniffer	novoalign/snvsniffer	16869		13978	82.8621	409	170	2.4246	2891	17.1379	12.6941	1.5733	11.1208	0.9716	0.8286	0.8944	0.1714		13978	82.8621	408	169	2.4186	2891	17.1379	12.6902	1.5694	11.1208	0.9716	0.8286	0.8944	0.1714
Escherichia coli	14EC017	300	866547	3 (1549611803)	novoalign	varscan	novoalign/varscan	16869		16673	98.8381	493	3	2.9225	196	1.1619	2.6504	1.8964	0.754	0.9713	0.9884	0.9798	0.0116		16674	98.844	494	3	2.9284	195	1.156	2.6504	1.9003	0.7501	0.9712	0.9884	0.9797	0.0116
Escherichia coli	14EC017	300	866547	3 (1549611803)	snippy	snippy	snippy/snippy	16869		16828	99.757	384	0	2.2764	41	0.243	1.6348	1.4771	0.1577	0.9777	0.9976	0.9875	0.0024		16828	99.757	384	0	2.2764	41	0.243	1.6348	1.4771	0.1577	0.9777	0.9976	0.9875	0.0024
Escherichia coli	14EC017	300	866547	3 (1549611803)	stampy	16GT	stampy/16GT	16869		16719	99.1108	2171	351	12.8698	150	0.8892	8.9282	8.3512	0.577	0.8851	0.9911	0.9351	0.0089		16723	99.1345	1915	253	11.3522	146	0.8655	7.928	7.3664	0.5616	0.8973	0.9913	0.942	0.0087
Escherichia coli	14EC017	300	866547	3 (1549611803)	stampy	freebayes	stampy/freebayes	16869		16840	99.8281	10954	0	64.9357	29	0.1719	42.2481	42.1366	0.1116	0.6059	0.9983	0.7541	0.0017		16834	99.7925	9915	0	58.7765	35	0.2075	38.2745	38.1399	0.1346	0.6293	0.9979	0.7719	0.0021
Escherichia coli	14EC017	300	866547	3 (1549611803)	stampy	gatk	stampy/gatk	16869		16775	99.4428	3642	2296	21.5899	94	0.5572	14.3712	14.0096	0.3616	0.8216	0.9944	0.8998	0.0056		16775	99.4428	3647	2311	21.6195	94	0.5572	14.3904	14.0289	0.3616	0.8214	0.9944	0.8997	0.0056
Escherichia coli	14EC017	300	866547	3 (1549611803)	stampy	lofreq	stampy/lofreq	16869		16646	98.678	1009	0	5.9814	223	1.322	4.7391	3.8813	0.8578	0.9428	0.9868	0.9643	0.0132		16647	98.684	967	0	5.7324	222	1.316	4.5737	3.7197	0.854	0.9451	0.9868	0.9655	0.0132
Escherichia coli	14EC017	300	866547	3 (1549611803)	stampy	mpileup	stampy/mpileup	16869		16648	98.6899	986	0	5.845	221	1.3101	4.6429	3.7928	0.8501	0.9441	0.9869	0.965	0.0131		16651	98.7077	973	0	5.768	218	1.2923	4.5814	3.7428	0.8386	0.9448	0.9871	0.9655	0.0129
Escherichia coli	14EC017	300	866547	3 (1549611803)	stampy	platypus	stampy/platypus	16869		16656	98.7373	1026	233	6.0822	213	1.2627	4.766	3.9467	0.8193	0.942	0.9874	0.9642	0.0126		16657	98.7433	1042	264	6.177	212	1.2567	4.8237	4.0082	0.8155	0.9411	0.9874	0.9637	0.0126
Escherichia coli	14EC017	300	866547	3 (1549611803)	stampy	snver	stampy/snver	16869		16637	98.6247	1020	0	6.0466	232	1.3753	4.816	3.9236	0.8924	0.9422	0.9862	0.9637	0.0138		16633	98.601	1006	0	5.9636	236	1.399	4.7776	3.8698	0.9078	0.943	0.986	0.964	0.014
Escherichia coli	14EC017	300	866547	3 (1549611803)	stampy	strelka	stampy/strelka	16869		16599	98.3994	628	14	3.7228	270	1.6006	3.4543	2.4157	1.0386	0.9635	0.984	0.9736	0.016		16594	98.3698	622	15	3.6872	275	1.6302	3.4505	2.3926	1.0578	0.9639	0.9837	0.9737	0.0163
Escherichia coli	14EC017	300	866547	3 (1549611803)	stampy	snvsniffer	stampy/snvsniffer	16869		14183	84.0773	743	379	4.4045	2686	15.9227	13.1903	2.8581	10.3322	0.9502	0.8408	0.8922	0.1592		14178	84.0477	725	355	4.2978	2691	15.9523	13.1403	2.7888	10.3514	0.9514	0.8405	0.8925	0.1595
Escherichia coli	14EC017	300	866547	3 (1549611803)	stampy	varscan	stampy/varscan	16869		16578	98.2749	1048	41	6.2126	291	1.7251	5.1507	4.0313	1.1194	0.9405	0.9827	0.9611	0.0173		16585	98.3164	1054	31	6.2481	284	1.6836	5.1469	4.0544	1.0925	0.9402	0.9832	0.9612	0.0168
Escherichia coli	14EC020	150	1638295	1 (1549614453)	bwa-mem	16GT	bwa-mem/16GT	15784		15741	99.7276	1438	58	9.1105	43	0.2724	6.0266	5.8516	0.175	0.9163	0.9973	0.9551	0.0027		15741	99.7276	1438	58	9.1105	43	0.2724	6.0266	5.8516	0.175	0.9163	0.9973	0.9551	0.0027
Escherichia coli	14EC020	150	1638295	1 (1549614453)	bwa-mem	freebayes	bwa-mem/freebayes	15784		15751	99.7909	1746	0	11.0618	33	0.2091	7.2392	7.1049	0.1343	0.9002	0.9979	0.9465	0.0021		15751	99.7909	1744	0	11.0492	33	0.2091	7.2311	7.0968	0.1343	0.9003	0.9979	0.9466	0.0021
Escherichia coli	14EC020	150	1638295	1 (1549614453)	bwa-mem	gatk	bwa-mem/gatk	15784		15657	99.1954	2988	1311	18.9306	127	0.8046	12.6758	12.159	0.5168	0.8397	0.992	0.9095	0.008		15657	99.1954	2981	1306	18.8862	127	0.8046	12.6473	12.1305	0.5168	0.8401	0.992	0.9098	0.008
Escherichia coli	14EC020	150	1638295	1 (1549614453)	bwa-mem	lofreq	bwa-mem/lofreq	15784		15737	99.7022	1152	0	7.2985	47	0.2978	4.8791	4.6878	0.1913	0.9318	0.997	0.9633	0.003		15737	99.7022	1152	0	7.2985	47	0.2978	4.8791	4.6878	0.1913	0.9318	0.997	0.9633	0.003
Escherichia coli	14EC020	150	1638295	1 (1549614453)	bwa-mem	mpileup	bwa-mem/mpileup	15784		15731	99.6642	1073	0	6.798	53	0.3358	4.582	4.3663	0.2157	0.9361	0.9966	0.9654	0.0034		15731	99.6642	1070	0	6.779	53	0.3358	4.5698	4.3541	0.2157	0.9363	0.9966	0.9655	0.0034
Escherichia coli	14EC020	150	1638295	1 (1549614453)	bwa-mem	platypus	bwa-mem/platypus	15784		15740	99.7212	1352	238	8.5656	44	0.2788	5.6807	5.5017	0.179	0.9209	0.9972	0.9575	0.0028		15740	99.7212	1353	239	8.572	44	0.2788	5.6848	5.5057	0.179	0.9208	0.9972	0.9575	0.0028
Escherichia coli	14EC020	150	1638295	1 (1549614453)	bwa-mem	snver	bwa-mem/snver	15784		15745	99.7529	1097	0	6.9501	39	0.2471	4.6227	4.464	0.1587	0.9349	0.9975	0.9652	0.0025		15745	99.7529	1091	0	6.9121	39	0.2471	4.5983	4.4396	0.1587	0.9352	0.9975	0.9653	0.0025
Escherichia coli	14EC020	150	1638295	1 (1549614453)	bwa-mem	strelka	bwa-mem/strelka	15784		15731	99.6642	1367	3	8.6607	53	0.3358	5.7784	5.5627	0.2157	0.92	0.9966	0.9568	0.0034		15731	99.6642	1367	3	8.6607	53	0.3358	5.7784	5.5627	0.2157	0.92	0.9966	0.9568	0.0034
Escherichia coli	14EC020	150	1638295	1 (1549614453)	bwa-mem	snvsniffer	bwa-mem/snvsniffer	15784		11468	72.6559	729	372	4.6186	4316	27.3441	20.5295	2.9665	17.563	0.9402	0.7266	0.8197	0.2734		11468	72.6559	727	371	4.6059	4316	27.3441	20.5213	2.9584	17.563	0.9404	0.7266	0.8198	0.2734
Escherichia coli	14EC020	150	1638295	1 (1549614453)	bwa-mem	varscan	bwa-mem/varscan	15784		15694	99.4298	1015	5	6.4306	90	0.5702	4.4965	4.1303	0.3662	0.9393	0.9943	0.966	0.0057		15694	99.4298	1006	5	6.3735	90	0.5702	4.4599	4.0937	0.3662	0.9398	0.9943	0.9663	0.0057
Escherichia coli	14EC020	150	1638295	1 (1549614453)	minimap2	16GT	minimap2/16GT	15784		15743	99.7402	1039	79	6.5826	41	0.2598	4.3948	4.228	0.1668	0.9381	0.9974	0.9668	0.0026		15743	99.7402	1037	80	6.5699	41	0.2598	4.3867	4.2198	0.1668	0.9382	0.9974	0.9669	0.0026
Escherichia coli	14EC020	150	1638295	1 (1549614453)	minimap2	freebayes	minimap2/freebayes	15784		15751	99.7909	985	0	6.2405	33	0.2091	4.1425	4.0082	0.1343	0.9411	0.9979	0.9687	0.0021		15751	99.7909	988	0	6.2595	33	0.2091	4.1547	4.0204	0.1343	0.941	0.9979	0.9686	0.0021
Escherichia coli	14EC020	150	1638295	1 (1549614453)	minimap2	gatk	minimap2/gatk	15784		15643	99.1067	1562	783	9.8961	141	0.8933	6.93	6.3562	0.5738	0.9092	0.9911	0.9484	0.0089		15643	99.1067	1546	774	9.7947	141	0.8933	6.8649	6.2911	0.5738	0.9101	0.9911	0.9489	0.0089
Escherichia coli	14EC020	150	1638295	1 (1549614453)	minimap2	lofreq	minimap2/lofreq	15784		15717	99.5755	693	0	4.3905	67	0.4245	3.0926	2.82	0.2726	0.9578	0.9958	0.9764	0.0042		15717	99.5755	690	0	4.3715	67	0.4245	3.0804	2.8078	0.2726	0.9579	0.9958	0.9765	0.0042
Escherichia coli	14EC020	150	1638295	1 (1549614453)	minimap2	mpileup	minimap2/mpileup	15784		15705	99.4995	613	0	3.8837	79	0.5005	2.8159	2.4945	0.3215	0.9624	0.995	0.9784	0.005		15705	99.4995	607	0	3.8457	79	0.5005	2.7915	2.47	0.3215	0.9628	0.995	0.9786	0.005
Escherichia coli	14EC020	150	1638295	1 (1549614453)	minimap2	platypus	minimap2/platypus	15784		15655	99.1827	730	117	4.6249	129	0.8173	3.4955	2.9706	0.5249	0.9554	0.9918	0.9733	0.0082		15655	99.1827	730	117	4.6249	129	0.8173	3.4955	2.9706	0.5249	0.9554	0.9918	0.9733	0.0082
Escherichia coli	14EC020	150	1638295	1 (1549614453)	minimap2	snver	minimap2/snver	15784		15706	99.5058	651	0	4.1244	78	0.4942	2.9665	2.6491	0.3174	0.9602	0.9951	0.9773	0.0049		15706	99.5058	642	0	4.0674	78	0.4942	2.9299	2.6125	0.3174	0.9607	0.9951	0.9776	0.0049
Escherichia coli	14EC020	150	1638295	1 (1549614453)	minimap2	strelka	minimap2/strelka	15784		15697	99.4488	620	1	3.928	87	0.5512	2.877	2.5229	0.354	0.962	0.9945	0.978	0.0055		15697	99.4488	618	1	3.9154	87	0.5512	2.8688	2.5148	0.354	0.9621	0.9945	0.978	0.0055
Escherichia coli	14EC020	150	1638295	1 (1549614453)	minimap2	snvsniffer	minimap2/snvsniffer	15784		11446	72.5165	733	374	4.6439	4338	27.4835	20.6353	2.9828	17.6525	0.9398	0.7252	0.8187	0.2748		11446	72.5165	731	373	4.6313	4338	27.4835	20.6271	2.9746	17.6525	0.94	0.7252	0.8187	0.2748
Escherichia coli	14EC020	150	1638295	1 (1549614453)	minimap2	varscan	minimap2/varscan	15784		15654	99.1764	722	8	4.5743	130	0.8236	3.467	2.938	0.529	0.9559	0.9918	0.9735	0.0082		15654	99.1764	706	8	4.4729	130	0.8236	3.4019	2.8729	0.529	0.9568	0.9918	0.974	0.0082
Escherichia coli	14EC020	150	1638295	1 (1549614453)	novoalign	16GT	novoalign/16GT	15784		15734	99.6832	773	37	4.8974	50	0.3168	3.349	3.1455	0.2035	0.9532	0.9968	0.9745	0.0032		15734	99.6832	773	37	4.8974	50	0.3168	3.349	3.1455	0.2035	0.9532	0.9968	0.9745	0.0032
Escherichia coli	14EC020	150	1638295	1 (1549614453)	novoalign	freebayes	novoalign/freebayes	15784		15743	99.7402	1027	0	6.5066	41	0.2598	4.346	4.1791	0.1668	0.9388	0.9974	0.9672	0.0026		15743	99.7402	1026	0	6.5003	41	0.2598	4.3419	4.1751	0.1668	0.9388	0.9974	0.9672	0.0026
Escherichia coli	14EC020	150	1638295	1 (1549614453)	novoalign	gatk	novoalign/gatk	15784		15652	99.1637	2125	1159	13.463	132	0.8363	9.1843	8.6472	0.5371	0.8805	0.9916	0.9328	0.0084		15652	99.1637	2122	1157	13.444	132	0.8363	9.1721	8.635	0.5371	0.8806	0.9916	0.9328	0.0084
Escherichia coli	14EC020	150	1638295	1 (1549614453)	novoalign	lofreq	novoalign/lofreq	15784		15726	99.6325	643	0	4.0737	58	0.3675	2.8526	2.6165	0.236	0.9607	0.9963	0.9782	0.0037		15726	99.6325	643	0	4.0737	58	0.3675	2.8526	2.6165	0.236	0.9607	0.9963	0.9782	0.0037
Escherichia coli	14EC020	150	1638295	1 (1549614453)	novoalign	mpileup	novoalign/mpileup	15784		15718	99.5819	660	0	4.1814	66	0.4181	2.9543	2.6857	0.2686	0.9597	0.9958	0.9774	0.0042		15718	99.5819	661	0	4.1878	66	0.4181	2.9584	2.6898	0.2686	0.9596	0.9958	0.9774	0.0042
Escherichia coli	14EC020	150	1638295	1 (1549614453)	novoalign	platypus	novoalign/platypus	15784		15722	99.6072	1083	231	6.8614	62	0.3928	4.6593	4.407	0.2523	0.9356	0.9961	0.9649	0.0039		15722	99.6072	1076	230	6.817	62	0.3928	4.6308	4.3785	0.2523	0.9359	0.9961	0.9651	0.0039
Escherichia coli	14EC020	150	1638295	1 (1549614453)	novoalign	snver	novoalign/snver	15784		15728	99.6452	702	0	4.4475	56	0.3548	3.0845	2.8566	0.2279	0.9573	0.9965	0.9765	0.0035		15728	99.6452	701	0	4.4412	56	0.3548	3.0804	2.8526	0.2279	0.9573	0.9965	0.9765	0.0035
Escherichia coli	14EC020	150	1638295	1 (1549614453)	novoalign	strelka	novoalign/strelka	15784		15733	99.6769	837	16	5.3028	51	0.3231	3.6135	3.406	0.2075	0.9495	0.9968	0.9726	0.0032		15733	99.6769	835	13	5.2902	51	0.3231	3.6054	3.3978	0.2075	0.9496	0.9968	0.9726	0.0032
Escherichia coli	14EC020	150	1638295	1 (1549614453)	novoalign	snvsniffer	novoalign/snvsniffer	15784		11028	69.8682	403	157	2.5532	4756	30.1318	20.9934	1.6399	19.3535	0.9647	0.6987	0.8104	0.3013		11028	69.8682	402	157	2.5469	4756	30.1318	20.9893	1.6358	19.3535	0.9648	0.6987	0.8105	0.3013
Escherichia coli	14EC020	150	1638295	1 (1549614453)	novoalign	varscan	novoalign/varscan	15784		15653	99.17	648	3	4.1054	131	0.83	3.17	2.6369	0.5331	0.9602	0.9917	0.9757	0.0083		15653	99.17	647	3	4.0991	131	0.83	3.1659	2.6328	0.5331	0.9603	0.9917	0.9757	0.0083
Escherichia coli	14EC020	150	1638295	1 (1549614453)	snippy	snippy	snippy/snippy	15784		15756	99.8226	567	0	3.5922	28	0.1774	2.4212	2.3073	0.1139	0.9653	0.9982	0.9815	0.0018		15756	99.8226	567	0	3.5922	28	0.1774	2.4212	2.3073	0.1139	0.9653	0.9982	0.9815	0.0018
Escherichia coli	14EC020	150	1638295	1 (1549614453)	stampy	16GT	stampy/16GT	15784		15520	98.3274	4074	350	25.8109	264	1.6726	17.6525	16.5782	1.0743	0.7921	0.9833	0.8774	0.0167		15530	98.3908	3835	315	24.2968	254	1.6092	16.6392	15.6057	1.0336	0.802	0.9839	0.8837	0.0161
Escherichia coli	14EC020	150	1638295	1 (1549614453)	stampy	freebayes	stampy/freebayes	15784		15731	99.6642	14345	0	90.8832	53	0.3358	58.5894	58.3737	0.2157	0.523	0.9966	0.686	0.0034		15720	99.5945	13266	0	84.0471	64	0.4055	54.2434	53.983	0.2604	0.5423	0.9959	0.7022	0.0041
Escherichia coli	14EC020	150	1638295	1 (1549614453)	stampy	gatk	stampy/gatk	15784		15636	99.0623	4703	1629	29.796	148	0.9377	19.74	19.1378	0.6023	0.7688	0.9906	0.8657	0.0094		15636	99.0623	4707	1620	29.8213	148	0.9377	19.7563	19.1541	0.6023	0.7686	0.9906	0.8656	0.0094
Escherichia coli	14EC020	150	1638295	1 (1549614453)	stampy	lofreq	stampy/lofreq	15784		15535	98.4225	2836	0	17.9676	249	1.5775	12.5537	11.5405	1.0132	0.8456	0.9842	0.9097	0.0158		15536	98.4288	2694	0	17.0679	248	1.5712	11.9718	10.9626	1.0092	0.8522	0.9843	0.9135	0.0157
Escherichia coli	14EC020	150	1638295	1 (1549614453)	stampy	mpileup	stampy/mpileup	15784		15522	98.3401	2725	0	17.2643	262	1.6599	12.1549	11.0888	1.0661	0.8507	0.9834	0.9122	0.0166		15523	98.3464	2625	0	16.6308	261	1.6536	11.7439	10.6818	1.0621	0.8554	0.9835	0.915	0.0165
Escherichia coli	14EC020	150	1638295	1 (1549614453)	stampy	platypus	stampy/platypus	15784		15524	98.3528	2705	343	17.1376	260	1.6472	12.0654	11.0074	1.058	0.8516	0.9835	0.9128	0.0165		15520	98.3274	2693	343	17.0616	264	1.6726	12.0328	10.9585	1.0743	0.8521	0.9833	0.913	0.0167
Escherichia coli	14EC020	150	1638295	1 (1549614453)	stampy	snver	stampy/snver	15784		15539	98.4478	2946	0	18.6645	245	1.5522	12.985	11.9881	0.997	0.8406	0.9845	0.9069	0.0155		15535	98.4225	2847	0	18.0373	249	1.5775	12.5985	11.5852	1.0132	0.8451	0.9842	0.9094	0.0158
Escherichia coli	14EC020	150	1638295	1 (1549614453)	stampy	strelka	stampy/strelka	15784		15527	98.3718	1544	53	9.7821	257	1.6282	7.3288	6.283	1.0458	0.9096	0.9837	0.9452	0.0163		15522	98.3401	1477	47	9.3576	262	1.6599	7.0765	6.0103	1.0661	0.9131	0.9834	0.9469	0.0166
Escherichia coli	14EC020	150	1638295	1 (1549614453)	stampy	snvsniffer	stampy/snvsniffer	15784		11584	73.3908	857	457	5.4295	4200	26.6092	20.5783	3.4874	17.0909	0.9311	0.7339	0.8208	0.2661		11576	73.3401	830	440	5.2585	4208	26.6599	20.501	3.3775	17.1235	0.9331	0.7334	0.8213	0.2666
Escherichia coli	14EC020	150	1638295	1 (1549614453)	stampy	varscan	stampy/varscan	15784		15483	98.093	2945	109	18.6581	301	1.907	13.2089	11.984	1.2249	0.8402	0.9809	0.9051	0.0191		15483	98.093	2844	107	18.0182	301	1.907	12.7979	11.573	1.2249	0.8448	0.9809	0.9078	0.0191
Escherichia coli	14EC020	150	1638295	2 (1549614588)	bwa-mem	16GT	bwa-mem/16GT	15784		15740	99.7212	1449	82	9.1802	44	0.2788	6.0754	5.8964	0.179	0.9157	0.9972	0.9547	0.0028		15740	99.7212	1447	82	9.1675	44	0.2788	6.0673	5.8882	0.179	0.9158	0.9972	0.9548	0.0028
Escherichia coli	14EC020	150	1638295	2 (1549614588)	bwa-mem	freebayes	bwa-mem/freebayes	15784		15751	99.7909	1789	0	11.3343	33	0.2091	7.4142	7.2799	0.1343	0.898	0.9979	0.9453	0.0021		15751	99.7909	1787	0	11.3216	33	0.2091	7.4061	7.2718	0.1343	0.8981	0.9979	0.9454	0.0021
Escherichia coli	14EC020	150	1638295	2 (1549614588)	bwa-mem	gatk	bwa-mem/gatk	15784		15655	99.1827	2958	1317	18.7405	129	0.8173	12.5618	12.0369	0.5249	0.8411	0.9918	0.9103	0.0082		15655	99.1827	2960	1316	18.7532	129	0.8173	12.57	12.045	0.5249	0.841	0.9918	0.9102	0.0082
Escherichia coli	14EC020	150	1638295	2 (1549614588)	bwa-mem	lofreq	bwa-mem/lofreq	15784		15747	99.7656	1137	0	7.2035	37	0.2344	4.7773	4.6268	0.1506	0.9327	0.9977	0.9641	0.0023		15747	99.7656	1136	0	7.1972	37	0.2344	4.7733	4.6227	0.1506	0.9327	0.9977	0.9641	0.0023
Escherichia coli	14EC020	150	1638295	2 (1549614588)	bwa-mem	mpileup	bwa-mem/mpileup	15784		15738	99.7086	1110	0	7.0324	46	0.2914	4.7041	4.5169	0.1872	0.9341	0.9971	0.9646	0.0029		15738	99.7086	1106	0	7.0071	46	0.2914	4.6878	4.5006	0.1872	0.9343	0.9971	0.9647	0.0029
Escherichia coli	14EC020	150	1638295	2 (1549614588)	bwa-mem	platypus	bwa-mem/platypus	15784		15739	99.7149	1399	230	8.8634	45	0.2851	5.876	5.6929	0.1831	0.9184	0.9971	0.9561	0.0029		15739	99.7149	1398	230	8.8571	45	0.2851	5.872	5.6888	0.1831	0.9184	0.9971	0.9561	0.0029
Escherichia coli	14EC020	150	1638295	2 (1549614588)	bwa-mem	snver	bwa-mem/snver	15784		15753	99.8036	1121	0	7.1021	31	0.1964	4.6878	4.5617	0.1261	0.9336	0.998	0.9647	0.002		15753	99.8036	1115	0	7.0641	31	0.1964	4.6634	4.5372	0.1261	0.9339	0.998	0.9649	0.002
Escherichia coli	14EC020	150	1638295	2 (1549614588)	bwa-mem	strelka	bwa-mem/strelka	15784		15736	99.6959	1435	10	9.0915	48	0.3041	6.0347	5.8394	0.1953	0.9164	0.997	0.955	0.003		15736	99.6959	1435	10	9.0915	48	0.3041	6.0347	5.8394	0.1953	0.9164	0.997	0.955	0.003
Escherichia coli	14EC020	150	1638295	2 (1549614588)	bwa-mem	snvsniffer	bwa-mem/snvsniffer	15784		11438	72.4658	745	389	4.72	4346	27.5342	20.7167	3.0316	17.6851	0.9388	0.7247	0.818	0.2753		11439	72.4721	745	389	4.72	4345	27.5279	20.7126	3.0316	17.681	0.9389	0.7247	0.818	0.2753
Escherichia coli	14EC020	150	1638295	2 (1549614588)	bwa-mem	varscan	bwa-mem/varscan	15784		15694	99.4298	1004	5	6.3609	90	0.5702	4.4518	4.0855	0.3662	0.9399	0.9943	0.9663	0.0057		15694	99.4298	997	5	6.3165	90	0.5702	4.4233	4.0571	0.3662	0.9403	0.9943	0.9665	0.0057
Escherichia coli	14EC020	150	1638295	2 (1549614588)	minimap2	16GT	minimap2/16GT	15784		15741	99.7276	1024	87	6.4876	43	0.2724	4.3419	4.1669	0.175	0.9389	0.9973	0.9672	0.0027		15741	99.7276	1022	89	6.4749	43	0.2724	4.3338	4.1588	0.175	0.939	0.9973	0.9673	0.0027
Escherichia coli	14EC020	150	1638295	2 (1549614588)	minimap2	freebayes	minimap2/freebayes	15784		15751	99.7909	951	0	6.0251	33	0.2091	4.0042	3.8699	0.1343	0.9431	0.9979	0.9697	0.0021		15751	99.7909	955	0	6.0504	33	0.2091	4.0204	3.8862	0.1343	0.9428	0.9979	0.9696	0.0021
Escherichia coli	14EC020	150	1638295	2 (1549614588)	minimap2	gatk	minimap2/gatk	15784		15642	99.1004	1613	814	10.2192	142	0.8996	7.1416	6.5637	0.5778	0.9065	0.991	0.9469	0.009		15642	99.1004	1616	816	10.2382	142	0.8996	7.1538	6.5759	0.5778	0.9064	0.991	0.9468	0.009
Escherichia coli	14EC020	150	1638295	2 (1549614588)	minimap2	lofreq	minimap2/lofreq	15784		15726	99.6325	675	0	4.2765	58	0.3675	2.9828	2.7468	0.236	0.9588	0.9963	0.9772	0.0037		15726	99.6325	672	0	4.2575	58	0.3675	2.9706	2.7346	0.236	0.959	0.9963	0.9773	0.0037
Escherichia coli	14EC020	150	1638295	2 (1549614588)	minimap2	mpileup	minimap2/mpileup	15784		15714	99.5565	611	0	3.871	70	0.4435	2.7712	2.4863	0.2848	0.9626	0.9956	0.9788	0.0044		15714	99.5565	604	0	3.8267	70	0.4435	2.7427	2.4578	0.2848	0.963	0.9956	0.979	0.0044
Escherichia coli	14EC020	150	1638295	2 (1549614588)	minimap2	platypus	minimap2/platypus	15784		15660	99.2144	716	124	4.5362	124	0.7856	3.4182	2.9136	0.5046	0.9563	0.9921	0.9739	0.0079		15660	99.2144	716	124	4.5362	124	0.7856	3.4182	2.9136	0.5046	0.9563	0.9921	0.9739	0.0079
Escherichia coli	14EC020	150	1638295	2 (1549614588)	minimap2	snver	minimap2/snver	15784		15712	99.5438	611	0	3.871	72	0.4562	2.7793	2.4863	0.293	0.9626	0.9954	0.9787	0.0046		15712	99.5438	602	0	3.814	72	0.4562	2.7427	2.4497	0.293	0.9631	0.9954	0.979	0.0046
Escherichia coli	14EC020	150	1638295	2 (1549614588)	minimap2	strelka	minimap2/strelka	15784		15706	99.5058	624	2	3.9534	78	0.4942	2.8566	2.5392	0.3174	0.9618	0.9951	0.9782	0.0049		15706	99.5058	621	2	3.9344	78	0.4942	2.8444	2.527	0.3174	0.962	0.9951	0.9783	0.0049
Escherichia coli	14EC020	150	1638295	2 (1549614588)	minimap2	snvsniffer	minimap2/snvsniffer	15784		11425	72.3834	728	379	4.6123	4359	27.6166	20.7004	2.9624	17.738	0.9401	0.7238	0.8179	0.2762		11426	72.3898	726	379	4.5996	4358	27.6102	20.6882	2.9543	17.7339	0.9403	0.7239	0.818	0.2761
Escherichia coli	14EC020	150	1638295	2 (1549614588)	minimap2	varscan	minimap2/varscan	15784		15636	99.0623	686	5	4.3462	148	0.9377	3.3938	2.7915	0.6023	0.958	0.9906	0.974	0.0094		15636	99.0623	676	5	4.2828	148	0.9377	3.3531	2.7508	0.6023	0.9586	0.9906	0.9743	0.0094
Escherichia coli	14EC020	150	1638295	2 (1549614588)	novoalign	16GT	novoalign/16GT	15784		15736	99.6959	791	54	5.0114	48	0.3041	3.4141	3.2188	0.1953	0.9521	0.997	0.974	0.003		15736	99.6959	792	56	5.0177	48	0.3041	3.4182	3.2229	0.1953	0.9521	0.997	0.974	0.003
Escherichia coli	14EC020	150	1638295	2 (1549614588)	novoalign	freebayes	novoalign/freebayes	15784		15743	99.7402	1053	0	6.6713	41	0.2598	4.4518	4.2849	0.1668	0.9373	0.9974	0.9664	0.0026		15743	99.7402	1053	0	6.6713	41	0.2598	4.4518	4.2849	0.1668	0.9373	0.9974	0.9664	0.0026
Escherichia coli	14EC020	150	1638295	2 (1549614588)	novoalign	gatk	novoalign/gatk	15784		15644	99.113	2130	1149	13.4947	140	0.887	9.2372	8.6675	0.5697	0.8802	0.9911	0.9324	0.0089		15644	99.113	2133	1149	13.5137	140	0.887	9.2495	8.6798	0.5697	0.88	0.9911	0.9323	0.0089
Escherichia coli	14EC020	150	1638295	2 (1549614588)	novoalign	lofreq	novoalign/lofreq	15784		15729	99.6515	661	0	4.1878	55	0.3485	2.9136	2.6898	0.2238	0.9597	0.9965	0.9778	0.0035		15729	99.6515	662	0	4.1941	55	0.3485	2.9177	2.6939	0.2238	0.9596	0.9965	0.9777	0.0035
Escherichia coli	14EC020	150	1638295	2 (1549614588)	novoalign	mpileup	novoalign/mpileup	15784		15724	99.6199	638	0	4.0421	60	0.3801	2.8404	2.5962	0.2442	0.961	0.9962	0.9783	0.0038		15724	99.6199	639	0	4.0484	60	0.3801	2.8444	2.6003	0.2442	0.9609	0.9962	0.9782	0.0038
Escherichia coli	14EC020	150	1638295	2 (1549614588)	novoalign	platypus	novoalign/platypus	15784		15722	99.6072	1083	220	6.8614	62	0.3928	4.6593	4.407	0.2523	0.9356	0.9961	0.9649	0.0039		15721	99.6009	1074	212	6.8044	63	0.3991	4.6268	4.3704	0.2564	0.9361	0.996	0.9651	0.004
Escherichia coli	14EC020	150	1638295	2 (1549614588)	novoalign	snver	novoalign/snver	15784		15731	99.6642	690	0	4.3715	53	0.3358	3.0235	2.8078	0.2157	0.958	0.9966	0.9769	0.0034		15731	99.6642	690	0	4.3715	53	0.3358	3.0235	2.8078	0.2157	0.958	0.9966	0.9769	0.0034
Escherichia coli	14EC020	150	1638295	2 (1549614588)	novoalign	strelka	novoalign/strelka	15784		15731	99.6642	818	10	5.1825	53	0.3358	3.5443	3.3287	0.2157	0.9506	0.9966	0.9731	0.0034		15731	99.6642	820	8	5.1951	53	0.3358	3.5525	3.3368	0.2157	0.9505	0.9966	0.973	0.0034
Escherichia coli	14EC020	150	1638295	2 (1549614588)	novoalign	snvsniffer	novoalign/snvsniffer	15784		11013	69.7732	440	172	2.7876	4771	30.2268	21.205	1.7905	19.4145	0.9616	0.6977	0.8087	0.3023		11013	69.7732	439	172	2.7813	4771	30.2268	21.2009	1.7864	19.4145	0.9617	0.6977	0.8087	0.3023
Escherichia coli	14EC020	150	1638295	2 (1549614588)	novoalign	varscan	novoalign/varscan	15784		15653	99.17	643	3	4.0737	131	0.83	3.1496	2.6165	0.5331	0.9605	0.9917	0.9759	0.0083		15653	99.17	643	3	4.0737	131	0.83	3.1496	2.6165	0.5331	0.9605	0.9917	0.9759	0.0083
Escherichia coli	14EC020	150	1638295	2 (1549614588)	snippy	snippy	snippy/snippy	15784		15753	99.8036	601	0	3.8077	31	0.1964	2.5718	2.4456	0.1261	0.9633	0.998	0.9803	0.002		15753	99.8036	601	0	3.8077	31	0.1964	2.5718	2.4456	0.1261	0.9633	0.998	0.9803	0.002
Escherichia coli	14EC020	150	1638295	2 (1549614588)	stampy	16GT	stampy/16GT	15784		15518	98.3147	4106	365	26.0137	266	1.6853	17.7909	16.7084	1.0824	0.7908	0.9831	0.8765	0.0169		15527	98.3718	3878	324	24.5692	257	1.6282	16.8264	15.7806	1.0458	0.8002	0.9837	0.8825	0.0163
Escherichia coli	14EC020	150	1638295	2 (1549614588)	stampy	freebayes	stampy/freebayes	15784		15734	99.6832	14168	0	89.7618	50	0.3168	57.8569	57.6534	0.2035	0.5262	0.9968	0.6888	0.0032		15721	99.6009	13301	0	84.2689	63	0.3991	54.3817	54.1254	0.2564	0.5417	0.996	0.7017	0.004
Escherichia coli	14EC020	150	1638295	2 (1549614588)	stampy	gatk	stampy/gatk	15784		15641	99.094	4702	1613	29.7897	143	0.906	19.7156	19.1337	0.5819	0.7689	0.9909	0.8659	0.0091		15641	99.094	4695	1596	29.7453	143	0.906	19.6871	19.1052	0.5819	0.7691	0.9909	0.866	0.0091
Escherichia coli	14EC020	150	1638295	2 (1549614588)	stampy	lofreq	stampy/lofreq	15784		15540	98.4541	2807	0	17.7838	244	1.5459	12.4153	11.4224	0.9929	0.847	0.9845	0.9106	0.0155		15540	98.4541	2704	0	17.1313	244	1.5459	11.9962	11.0033	0.9929	0.8518	0.9845	0.9134	0.0155
Escherichia coli	14EC020	150	1638295	2 (1549614588)	stampy	mpileup	stampy/mpileup	15784		15529	98.3844	2680	0	16.9792	255	1.6156	11.9433	10.9056	1.0377	0.8528	0.9838	0.9136	0.0162		15532	98.4034	2628	0	16.6498	252	1.5966	11.7195	10.694	1.0255	0.8553	0.984	0.9151	0.016
Escherichia coli	14EC020	150	1638295	2 (1549614588)	stampy	platypus	stampy/platypus	15784		15524	98.3528	2703	375	17.1249	260	1.6472	12.0573	10.9992	1.058	0.8517	0.9835	0.9129	0.0165		15523	98.3464	2673	356	16.9349	261	1.6536	11.9392	10.8772	1.0621	0.8531	0.9835	0.9137	0.0165
Escherichia coli	14EC020	150	1638295	2 (1549614588)	stampy	snver	stampy/snver	15784		15537	98.4351	2880	0	18.2463	247	1.5649	12.7246	11.7195	1.0051	0.8436	0.9844	0.9086	0.0156		15534	98.4161	2859	0	18.1133	250	1.5839	12.6514	11.634	1.0173	0.8446	0.9842	0.9091	0.0158
Escherichia coli	14EC020	150	1638295	2 (1549614588)	stampy	strelka	stampy/strelka	15784		15519	98.3211	1565	53	9.9151	265	1.6789	7.4468	6.3684	1.0784	0.9084	0.9832	0.9443	0.0168		15521	98.3338	1468	41	9.3006	263	1.6662	7.0439	5.9737	1.0702	0.9136	0.9833	0.9472	0.0167
Escherichia coli	14EC020	150	1638295	2 (1549614588)	stampy	snvsniffer	stampy/snvsniffer	15784		11588	73.4161	865	446	5.4802	4196	26.5839	20.5946	3.5199	17.0747	0.9305	0.7342	0.8208	0.2658		11588	73.4161	834	436	5.2838	4196	26.5839	20.4684	3.3938	17.0747	0.9329	0.7342	0.8217	0.2658
Escherichia coli	14EC020	150	1638295	2 (1549614588)	stampy	varscan	stampy/varscan	15784		15479	98.0677	2959	109	18.7468	305	1.9323	13.2821	12.041	1.2411	0.8395	0.9807	0.9046	0.0193		15475	98.0423	2849	105	18.0499	309	1.9577	12.8508	11.5934	1.2574	0.8445	0.9804	0.9074	0.0196
Escherichia coli	14EC020	150	1638295	3 (1549616789)	bwa-mem	16GT	bwa-mem/16GT	15784		15743	99.7402	1438	75	9.1105	41	0.2598	6.0185	5.8516	0.1668	0.9163	0.9974	0.9551	0.0026		15743	99.7402	1437	75	9.1042	41	0.2598	6.0144	5.8475	0.1668	0.9164	0.9974	0.9552	0.0026
Escherichia coli	14EC020	150	1638295	3 (1549616789)	bwa-mem	freebayes	bwa-mem/freebayes	15784		15750	99.7846	1734	0	10.9858	34	0.2154	7.1945	7.0561	0.1384	0.9008	0.9978	0.9468	0.0022		15750	99.7846	1731	0	10.9668	34	0.2154	7.1823	7.0439	0.1384	0.901	0.9978	0.9469	0.0022
Escherichia coli	14EC020	150	1638295	3 (1549616789)	bwa-mem	gatk	bwa-mem/gatk	15784		15658	99.2017	2942	1319	18.6391	126	0.7983	12.4845	11.9718	0.5127	0.8418	0.992	0.9107	0.008		15658	99.2017	2933	1321	18.5821	126	0.7983	12.4479	11.9352	0.5127	0.8422	0.992	0.911	0.008
Escherichia coli	14EC020	150	1638295	3 (1549616789)	bwa-mem	lofreq	bwa-mem/lofreq	15784		15741	99.7276	1151	0	7.2922	43	0.2724	4.8587	4.6837	0.175	0.9319	0.9973	0.9635	0.0027		15741	99.7276	1151	0	7.2922	43	0.2724	4.8587	4.6837	0.175	0.9319	0.9973	0.9635	0.0027
Escherichia coli	14EC020	150	1638295	3 (1549616789)	bwa-mem	mpileup	bwa-mem/mpileup	15784		15729	99.6515	1090	0	6.9057	55	0.3485	4.6593	4.4355	0.2238	0.9352	0.9965	0.9649	0.0035		15729	99.6515	1088	0	6.8931	55	0.3485	4.6512	4.4274	0.2238	0.9353	0.9965	0.9649	0.0035
Escherichia coli	14EC020	150	1638295	3 (1549616789)	bwa-mem	platypus	bwa-mem/platypus	15784		15730	99.6579	1337	221	8.4706	54	0.3421	5.6604	5.4406	0.2197	0.9217	0.9966	0.9577	0.0034		15730	99.6579	1337	221	8.4706	54	0.3421	5.6604	5.4406	0.2197	0.9217	0.9966	0.9577	0.0034
Escherichia coli	14EC020	150	1638295	3 (1549616789)	bwa-mem	snver	bwa-mem/snver	15784		15749	99.7783	1117	0	7.0768	35	0.2217	4.6878	4.5454	0.1424	0.9338	0.9978	0.9647	0.0022		15749	99.7783	1110	0	7.0324	35	0.2217	4.6593	4.5169	0.1424	0.9342	0.9978	0.965	0.0022
Escherichia coli	14EC020	150	1638295	3 (1549616789)	bwa-mem	strelka	bwa-mem/strelka	15784		15741	99.7276	1412	9	8.9458	43	0.2724	5.9208	5.7458	0.175	0.9177	0.9973	0.9558	0.0027		15741	99.7276	1412	9	8.9458	43	0.2724	5.9208	5.7458	0.175	0.9177	0.9973	0.9558	0.0027
Escherichia coli	14EC020	150	1638295	3 (1549616789)	bwa-mem	snvsniffer	bwa-mem/snvsniffer	15784		11461	72.6115	741	385	4.6946	4323	27.3885	20.6068	3.0153	17.5915	0.9393	0.7261	0.8191	0.2739		11464	72.6305	740	385	4.6883	4320	27.3695	20.5905	3.0113	17.5793	0.9394	0.7263	0.8192	0.2737
Escherichia coli	14EC020	150	1638295	3 (1549616789)	bwa-mem	varscan	bwa-mem/varscan	15784		15700	99.4678	1027	6	6.5066	84	0.5322	4.521	4.1791	0.3418	0.9386	0.9947	0.9658	0.0053		15700	99.4678	1016	6	6.4369	84	0.5322	4.4762	4.1344	0.3418	0.9392	0.9947	0.9662	0.0053
Escherichia coli	14EC020	150	1638295	3 (1549616789)	minimap2	16GT	minimap2/16GT	15784		15744	99.7466	1036	71	6.5636	40	0.2534	4.3785	4.2158	0.1628	0.9383	0.9975	0.967	0.0025		15744	99.7466	1029	71	6.5193	40	0.2534	4.3501	4.1873	0.1628	0.9387	0.9975	0.9672	0.0025
Escherichia coli	14EC020	150	1638295	3 (1549616789)	minimap2	freebayes	minimap2/freebayes	15784		15751	99.7909	933	0	5.911	33	0.2091	3.9309	3.7966	0.1343	0.9441	0.9979	0.9703	0.0021		15751	99.7909	922	0	5.8414	33	0.2091	3.8862	3.7519	0.1343	0.9447	0.9979	0.9706	0.0021
Escherichia coli	14EC020	150	1638295	3 (1549616789)	minimap2	gatk	minimap2/gatk	15784		15641	99.094	1616	812	10.2382	143	0.906	7.1578	6.5759	0.5819	0.9064	0.9909	0.9468	0.0091		15641	99.094	1628	811	10.3142	143	0.906	7.2067	6.6248	0.5819	0.9057	0.9909	0.9464	0.0091
Escherichia coli	14EC020	150	1638295	3 (1549616789)	minimap2	lofreq	minimap2/lofreq	15784		15719	99.5882	714	0	4.5236	65	0.4118	3.17	2.9055	0.2645	0.9566	0.9959	0.9759	0.0041		15719	99.5882	704	0	4.4602	65	0.4118	3.1293	2.8648	0.2645	0.9571	0.9959	0.9761	0.0041
Escherichia coli	14EC020	150	1638295	3 (1549616789)	minimap2	mpileup	minimap2/mpileup	15784		15710	99.5312	622	0	3.9407	74	0.4688	2.8322	2.5311	0.3011	0.9619	0.9953	0.9783	0.0047		15710	99.5312	612	0	3.8773	74	0.4688	2.7915	2.4904	0.3011	0.9625	0.9953	0.9786	0.0047
Escherichia coli	14EC020	150	1638295	3 (1549616789)	minimap2	platypus	minimap2/platypus	15784		15642	99.1004	738	104	4.6756	142	0.8996	3.581	3.0031	0.5778	0.9549	0.991	0.9726	0.009		15642	99.1004	730	104	4.6249	142	0.8996	3.5484	2.9706	0.5778	0.9554	0.991	0.9729	0.009
Escherichia coli	14EC020	150	1638295	3 (1549616789)	minimap2	snver	minimap2/snver	15784		15713	99.5502	644	0	4.0801	71	0.4498	2.9095	2.6206	0.2889	0.9606	0.9955	0.9777	0.0045		15713	99.5502	629	0	3.985	71	0.4498	2.8485	2.5596	0.2889	0.9615	0.9955	0.9782	0.0045
Escherichia coli	14EC020	150	1638295	3 (1549616789)	minimap2	strelka	minimap2/strelka	15784		15702	99.4805	627	0	3.9724	82	0.5195	2.8851	2.5514	0.3337	0.9616	0.9948	0.9779	0.0052		15702	99.4805	623	4	3.947	82	0.5195	2.8688	2.5352	0.3337	0.9618	0.9948	0.978	0.0052
Escherichia coli	14EC020	150	1638295	3 (1549616789)	minimap2	snvsniffer	minimap2/snvsniffer	15784		11449	72.5355	738	387	4.6756	4335	27.4645	20.6434	3.0031	17.6403	0.9394	0.7254	0.8186	0.2746		11452	72.5545	737	387	4.6693	4332	27.4455	20.6271	2.9991	17.6281	0.9395	0.7255	0.8187	0.2745
Escherichia coli	14EC020	150	1638295	3 (1549616789)	minimap2	varscan	minimap2/varscan	15784		15644	99.113	715	4	4.5299	140	0.887	3.4792	2.9095	0.5697	0.9563	0.9911	0.9734	0.0089		15644	99.113	695	4	4.4032	140	0.887	3.3978	2.8281	0.5697	0.9575	0.9911	0.974	0.0089
Escherichia coli	14EC020	150	1638295	3 (1549616789)	novoalign	16GT	novoalign/16GT	15784		15735	99.6896	788	41	4.9924	49	0.3104	3.406	3.2066	0.1994	0.9523	0.9969	0.9741	0.0031		15735	99.6896	789	42	4.9987	49	0.3104	3.41	3.2107	0.1994	0.9523	0.9969	0.9741	0.0031
Escherichia coli	14EC020	150	1638295	3 (1549616789)	novoalign	freebayes	novoalign/freebayes	15784		15743	99.7402	1015	0	6.4306	41	0.2598	4.2972	4.1303	0.1668	0.9394	0.9974	0.9675	0.0026		15743	99.7402	1012	0	6.4116	41	0.2598	4.2849	4.1181	0.1668	0.9396	0.9974	0.9676	0.0026
Escherichia coli	14EC020	150	1638295	3 (1549616789)	novoalign	gatk	novoalign/gatk	15784		15649	99.1447	2167	1144	13.7291	135	0.8553	9.3675	8.8181	0.5494	0.8784	0.9914	0.9315	0.0086		15649	99.1447	2162	1139	13.6974	135	0.8553	9.3471	8.7978	0.5494	0.8786	0.9914	0.9316	0.0086
Escherichia coli	14EC020	150	1638295	3 (1549616789)	novoalign	lofreq	novoalign/lofreq	15784		15723	99.6135	660	0	4.1814	61	0.3865	2.9339	2.6857	0.2482	0.9597	0.9961	0.9776	0.0039		15723	99.6135	661	0	4.1878	61	0.3865	2.938	2.6898	0.2482	0.9597	0.9961	0.9776	0.0039
Escherichia coli	14EC020	150	1638295	3 (1549616789)	novoalign	mpileup	novoalign/mpileup	15784		15718	99.5819	644	0	4.0801	66	0.4181	2.8892	2.6206	0.2686	0.9606	0.9958	0.9779	0.0042		15718	99.5819	645	0	4.0864	66	0.4181	2.8933	2.6247	0.2686	0.9606	0.9958	0.9779	0.0042
Escherichia coli	14EC020	150	1638295	3 (1549616789)	novoalign	platypus	novoalign/platypus	15784		15723	99.6135	1083	250	6.8614	61	0.3865	4.6552	4.407	0.2482	0.9356	0.9961	0.9649	0.0039		15723	99.6135	1087	242	6.8867	61	0.3865	4.6715	4.4233	0.2482	0.9353	0.9961	0.9647	0.0039
Escherichia coli	14EC020	150	1638295	3 (1549616789)	novoalign	snver	novoalign/snver	15784		15729	99.6515	690	0	4.3715	55	0.3485	3.0316	2.8078	0.2238	0.958	0.9965	0.9769	0.0035		15729	99.6515	689	0	4.3652	55	0.3485	3.0275	2.8037	0.2238	0.958	0.9965	0.9769	0.0035
Escherichia coli	14EC020	150	1638295	3 (1549616789)	novoalign	strelka	novoalign/strelka	15784		15730	99.6579	814	16	5.1571	54	0.3421	3.5321	3.3124	0.2197	0.9508	0.9966	0.9732	0.0034		15730	99.6579	816	18	5.1698	54	0.3421	3.5403	3.3205	0.2197	0.9507	0.9966	0.9731	0.0034
Escherichia coli	14EC020	150	1638295	3 (1549616789)	novoalign	snvsniffer	novoalign/snvsniffer	15784		11027	69.8619	420	169	2.6609	4757	30.1381	21.0666	1.7091	19.3575	0.9633	0.6986	0.8099	0.3014		11027	69.8619	419	169	2.6546	4757	30.1381	21.0625	1.705	19.3575	0.9634	0.6986	0.8099	0.3014
Escherichia coli	14EC020	150	1638295	3 (1549616789)	novoalign	varscan	novoalign/varscan	15784		15659	99.2081	648	2	4.1054	125	0.7919	3.1455	2.6369	0.5087	0.9603	0.9921	0.9759	0.0079		15659	99.2081	647	2	4.0991	125	0.7919	3.1415	2.6328	0.5087	0.9603	0.9921	0.9759	0.0079
Escherichia coli	14EC020	150	1638295	3 (1549616789)	snippy	snippy	snippy/snippy	15784		15757	99.8289	597	0	3.7823	27	0.1711	2.5392	2.4294	0.1099	0.9635	0.9983	0.9806	0.0017		15757	99.8289	597	0	3.7823	27	0.1711	2.5392	2.4294	0.1099	0.9635	0.9983	0.9806	0.0017
Escherichia coli	14EC020	150	1638295	3 (1549616789)	stampy	16GT	stampy/16GT	15784		15517	98.3084	4080	361	25.849	267	1.6916	17.6891	16.6026	1.0865	0.7918	0.9831	0.8771	0.0169		15521	98.3338	3892	335	24.6579	263	1.6662	16.9078	15.8376	1.0702	0.7995	0.9833	0.8819	0.0167
Escherichia coli	14EC020	150	1638295	3 (1549616789)	stampy	freebayes	stampy/freebayes	15784		15732	99.6706	14128	0	89.5084	52	0.3294	57.7023	57.4907	0.2116	0.5269	0.9967	0.6894	0.0033		15720	99.5945	13328	0	84.4399	64	0.4055	54.4957	54.2352	0.2604	0.5412	0.9959	0.7013	0.0041
Escherichia coli	14EC020	150	1638295	3 (1549616789)	stampy	gatk	stampy/gatk	15784		15636	99.0623	4596	1623	29.1181	148	0.9377	19.3046	18.7024	0.6023	0.7728	0.9906	0.8682	0.0094		15636	99.0623	4580	1633	29.0167	148	0.9377	19.2395	18.6373	0.6023	0.7734	0.9906	0.8686	0.0094
Escherichia coli	14EC020	150	1638295	3 (1549616789)	stampy	lofreq	stampy/lofreq	15784		15533	98.4098	2789	0	17.6698	251	1.5902	12.3706	11.3492	1.0214	0.8478	0.9841	0.9109	0.0159		15533	98.4098	2704	0	17.1313	251	1.5902	12.0247	11.0033	1.0214	0.8517	0.9841	0.9131	0.0159
Escherichia coli	14EC020	150	1638295	3 (1549616789)	stampy	mpileup	stampy/mpileup	15784		15523	98.3464	2678	0	16.9665	261	1.6536	11.9596	10.8975	1.0621	0.8529	0.9835	0.9136	0.0165		15527	98.3718	2615	0	16.5674	257	1.6282	11.6869	10.6411	1.0458	0.8559	0.9837	0.9154	0.0163
Escherichia coli	14EC020	150	1638295	3 (1549616789)	stampy	platypus	stampy/platypus	15784		15520	98.3274	2762	349	17.4987	264	1.6726	12.3136	11.2393	1.0743	0.8489	0.9833	0.9112	0.0167		15516	98.3021	2716	362	17.2073	268	1.6979	12.1427	11.0521	1.0906	0.851	0.983	0.9122	0.017
Escherichia coli	14EC020	150	1638295	3 (1549616789)	stampy	snver	stampy/snver	15784		15533	98.4098	2896	0	18.3477	251	1.5902	12.806	11.7846	1.0214	0.8429	0.9841	0.908	0.0159		15535	98.4225	2861	0	18.126	249	1.5775	12.6554	11.6422	1.0132	0.8445	0.9842	0.909	0.0158
Escherichia coli	14EC020	150	1638295	3 (1549616789)	stampy	strelka	stampy/strelka	15784		15526	98.3654	1544	49	9.7821	258	1.6346	7.3328	6.283	1.0499	0.9095	0.9837	0.9451	0.0163		15528	98.3781	1500	47	9.5033	256	1.6219	7.1456	6.1039	1.0417	0.9119	0.9838	0.9465	0.0162
Escherichia coli	14EC020	150	1638295	3 (1549616789)	stampy	snvsniffer	stampy/snvsniffer	15784		11612	73.5682	858	452	5.4359	4172	26.4318	20.4684	3.4914	16.977	0.9312	0.7357	0.822	0.2643		11605	73.5238	831	458	5.2648	4179	26.4762	20.387	3.3816	17.0055	0.9332	0.7352	0.8225	0.2648
Escherichia coli	14EC020	150	1638295	3 (1549616789)	stampy	varscan	stampy/varscan	15784		15484	98.0993	2930	118	18.5631	300	1.9007	13.1437	11.923	1.2208	0.8409	0.981	0.9056	0.019		15486	98.112	2830	108	17.9295	298	1.888	12.7287	11.516	1.2126	0.8455	0.9811	0.9083	0.0189
Escherichia coli	14EC020	300	819148	1 (1549617346)	bwa-mem	16GT	bwa-mem/16GT	15784		15744	99.7466	1801	72	11.4103	40	0.2534	7.4915	7.3288	0.1628	0.8973	0.9975	0.9448	0.0025		15744	99.7466	1799	72	11.3976	40	0.2534	7.4834	7.3206	0.1628	0.8975	0.9975	0.9449	0.0025
Escherichia coli	14EC020	300	819148	1 (1549617346)	bwa-mem	freebayes	bwa-mem/freebayes	15784		15754	99.8099	2120	0	13.4313	30	0.1901	8.7489	8.6269	0.1221	0.8814	0.9981	0.9361	0.0019		15754	99.8099	2107	0	13.349	30	0.1901	8.696	8.574	0.1221	0.882	0.9981	0.9365	0.0019
Escherichia coli	14EC020	300	819148	1 (1549617346)	bwa-mem	gatk	bwa-mem/gatk	15784		15655	99.1827	3169	1419	20.0773	129	0.8173	13.4205	12.8955	0.5249	0.8317	0.9918	0.9047	0.0082		15655	99.1827	3185	1416	20.1787	129	0.8173	13.4856	12.9606	0.5249	0.8309	0.9918	0.9042	0.0082
Escherichia coli	14EC020	300	819148	1 (1549617346)	bwa-mem	lofreq	bwa-mem/lofreq	15784		15541	98.4605	1299	0	8.2299	243	1.5395	6.2748	5.286	0.9888	0.9229	0.9846	0.9528	0.0154		15541	98.4605	1296	0	8.2108	243	1.5395	6.2626	5.2738	0.9888	0.923	0.9846	0.9528	0.0154
Escherichia coli	14EC020	300	819148	1 (1549617346)	bwa-mem	mpileup	bwa-mem/mpileup	15784		15521	98.3338	1268	0	8.0335	263	1.6662	6.2301	5.1598	1.0702	0.9245	0.9833	0.953	0.0167		15521	98.3338	1266	0	8.0208	263	1.6662	6.2219	5.1517	1.0702	0.9246	0.9833	0.953	0.0167
Escherichia coli	14EC020	300	819148	1 (1549617346)	bwa-mem	platypus	bwa-mem/platypus	15784		15612	98.9103	1509	243	9.5603	172	1.0897	6.8404	6.1405	0.6999	0.9119	0.9891	0.9489	0.0109		15612	98.9103	1502	234	9.516	172	1.0897	6.812	6.112	0.6999	0.9122	0.9891	0.9491	0.0109
Escherichia coli	14EC020	300	819148	1 (1549617346)	bwa-mem	snver	bwa-mem/snver	15784		15598	98.8216	1377	0	8.724	186	1.1784	6.3603	5.6034	0.7569	0.9189	0.9882	0.9523	0.0118		15598	98.8216	1374	0	8.705	186	1.1784	6.3481	5.5912	0.7569	0.919	0.9882	0.9523	0.0118
Escherichia coli	14EC020	300	819148	1 (1549617346)	bwa-mem	strelka	bwa-mem/strelka	15784		15506	98.2387	1406	4	8.9078	278	1.7613	6.8527	5.7214	1.1313	0.9169	0.9824	0.9485	0.0176		15506	98.2387	1404	4	8.8951	278	1.7613	6.8445	5.7133	1.1313	0.917	0.9824	0.9486	0.0176
Escherichia coli	14EC020	300	819148	1 (1549617346)	bwa-mem	snvsniffer	bwa-mem/snvsniffer	15784		7339	46.4965	429	218	2.7179	8445	53.5035	36.1107	1.7457	34.365	0.9448	0.465	0.6233	0.535		7339	46.4965	429	218	2.7179	8445	53.5035	36.1107	1.7457	34.365	0.9448	0.465	0.6233	0.535
Escherichia coli	14EC020	300	819148	1 (1549617346)	bwa-mem	varscan	bwa-mem/varscan	15784		15423	97.7129	1277	8	8.0905	361	2.2871	6.6655	5.1965	1.469	0.9235	0.9771	0.9495	0.0229		15423	97.7129	1273	8	8.0651	361	2.2871	6.6492	5.1802	1.469	0.9238	0.9771	0.9497	0.0229
Escherichia coli	14EC020	300	819148	1 (1549617346)	minimap2	16GT	minimap2/16GT	15784		15764	99.8733	1324	116	8.3882	20	0.1267	5.4691	5.3877	0.0814	0.9225	0.9987	0.9591	0.0013		15764	99.8733	1317	115	8.3439	20	0.1267	5.4406	5.3592	0.0814	0.9229	0.9987	0.9593	0.0013
Escherichia coli	14EC020	300	819148	1 (1549617346)	minimap2	freebayes	minimap2/freebayes	15784		15761	99.8543	1290	0	8.1728	23	0.1457	5.343	5.2494	0.0936	0.9243	0.9985	0.96	0.0015		15761	99.8543	1288	0	8.1602	23	0.1457	5.3348	5.2412	0.0936	0.9245	0.9985	0.9601	0.0015
Escherichia coli	14EC020	300	819148	1 (1549617346)	minimap2	gatk	minimap2/gatk	15784		15650	99.151	1824	890	11.556	134	0.849	7.9676	7.4224	0.5453	0.8956	0.9915	0.9411	0.0085		15649	99.1447	1839	888	11.651	135	0.8553	8.0327	7.4834	0.5494	0.8948	0.9914	0.9406	0.0086
Escherichia coli	14EC020	300	819148	1 (1549617346)	minimap2	lofreq	minimap2/lofreq	15784		15619	98.9546	747	0	4.7326	165	1.0454	3.7112	3.0397	0.6714	0.9544	0.9895	0.9716	0.0105		15619	98.9546	747	0	4.7326	165	1.0454	3.7112	3.0397	0.6714	0.9544	0.9895	0.9716	0.0105
Escherichia coli	14EC020	300	819148	1 (1549617346)	minimap2	mpileup	minimap2/mpileup	15784		15600	98.8343	662	0	4.1941	184	1.1657	3.4426	2.6939	0.7487	0.9593	0.9883	0.9736	0.0117		15600	98.8343	648	0	4.1054	184	1.1657	3.3856	2.6369	0.7487	0.9601	0.9883	0.974	0.0117
Escherichia coli	14EC020	300	819148	1 (1549617346)	minimap2	platypus	minimap2/platypus	15784		15636	99.0623	877	149	5.5563	148	0.9377	4.171	3.5688	0.6023	0.9469	0.9906	0.9683	0.0094		15636	99.0623	867	140	5.4929	148	0.9377	4.1303	3.5281	0.6023	0.9475	0.9906	0.9686	0.0094
Escherichia coli	14EC020	300	819148	1 (1549617346)	minimap2	snver	minimap2/snver	15784		15617	98.942	670	0	4.2448	167	1.058	3.406	2.7264	0.6796	0.9589	0.9894	0.9739	0.0106		15617	98.942	657	0	4.1624	167	1.058	3.3531	2.6735	0.6796	0.9596	0.9894	0.9743	0.0106
Escherichia coli	14EC020	300	819148	1 (1549617346)	minimap2	strelka	minimap2/strelka	15784		15570	98.6442	635	7	4.0231	214	1.3558	3.4548	2.584	0.8708	0.9608	0.9864	0.9734	0.0136		15570	98.6442	622	5	3.9407	214	1.3558	3.4019	2.5311	0.8708	0.9616	0.9864	0.9738	0.0136
Escherichia coli	14EC020	300	819148	1 (1549617346)	minimap2	snvsniffer	minimap2/snvsniffer	15784		7339	46.4965	437	232	2.7686	8445	53.5035	36.1433	1.7783	34.365	0.9438	0.465	0.623	0.535		7339	46.4965	435	232	2.756	8445	53.5035	36.1351	1.7701	34.365	0.944	0.465	0.6231	0.535
Escherichia coli	14EC020	300	819148	1 (1549617346)	minimap2	varscan	minimap2/varscan	15784		15403	97.5862	747	8	4.7326	381	2.4138	4.5901	3.0397	1.5504	0.9537	0.9759	0.9647	0.0241		15403	97.5862	733	8	4.6439	381	2.4138	4.5332	2.9828	1.5504	0.9546	0.9759	0.9651	0.0241
Escherichia coli	14EC020	300	819148	1 (1549617346)	novoalign	16GT	novoalign/16GT	15784		15742	99.7339	1063	54	6.7347	42	0.2661	4.4965	4.3256	0.1709	0.9367	0.9973	0.9661	0.0027		15742	99.7339	1055	53	6.684	42	0.2661	4.464	4.2931	0.1709	0.9372	0.9973	0.9663	0.0027
Escherichia coli	14EC020	300	819148	1 (1549617346)	novoalign	freebayes	novoalign/freebayes	15784		15754	99.8099	1374	0	8.705	30	0.1901	5.7133	5.5912	0.1221	0.9198	0.9981	0.9574	0.0019		15754	99.8099	1367	0	8.6607	30	0.1901	5.6848	5.5627	0.1221	0.9202	0.9981	0.9576	0.0019
Escherichia coli	14EC020	300	819148	1 (1549617346)	novoalign	gatk	novoalign/gatk	15784		15649	99.1447	2228	1171	14.1156	135	0.8553	9.6157	9.0663	0.5494	0.8754	0.9914	0.9298	0.0086		15649	99.1447	2243	1183	14.2106	135	0.8553	9.6767	9.1274	0.5494	0.8746	0.9914	0.9293	0.0086
Escherichia coli	14EC020	300	819148	1 (1549617346)	novoalign	lofreq	novoalign/lofreq	15784		15629	99.018	815	0	5.1635	155	0.982	3.9472	3.3165	0.6307	0.9504	0.9902	0.9699	0.0098		15629	99.018	811	0	5.1381	155	0.982	3.9309	3.3002	0.6307	0.9507	0.9902	0.97	0.0098
Escherichia coli	14EC020	300	819148	1 (1549617346)	novoalign	mpileup	novoalign/mpileup	15784		15617	98.942	783	0	4.9607	167	1.058	3.8658	3.1862	0.6796	0.9523	0.9894	0.9705	0.0106		15617	98.942	776	0	4.9164	167	1.058	3.8373	3.1578	0.6796	0.9527	0.9894	0.9707	0.0106
Escherichia coli	14EC020	300	819148	1 (1549617346)	novoalign	platypus	novoalign/platypus	15784		15653	99.17	1299	314	8.2299	131	0.83	5.8191	5.286	0.5331	0.9234	0.9917	0.9563	0.0083		15653	99.17	1294	305	8.1982	131	0.83	5.7987	5.2656	0.5331	0.9236	0.9917	0.9564	0.0083
Escherichia coli	14EC020	300	819148	1 (1549617346)	novoalign	snver	novoalign/snver	15784		15622	98.9736	884	0	5.6006	162	1.0264	4.2565	3.5972	0.6592	0.9464	0.9897	0.9676	0.0103		15622	98.9736	889	0	5.6323	162	1.0264	4.2768	3.6176	0.6592	0.9462	0.9897	0.9675	0.0103
Escherichia coli	14EC020	300	819148	1 (1549617346)	novoalign	strelka	novoalign/strelka	15784		15602	98.8469	900	5	5.702	182	1.1531	4.403	3.6623	0.7406	0.9455	0.9885	0.9665	0.0115		15602	98.8469	897	6	5.683	182	1.1531	4.3907	3.6501	0.7406	0.9456	0.9885	0.9666	0.0115
Escherichia coli	14EC020	300	819148	1 (1549617346)	novoalign	snvsniffer	novoalign/snvsniffer	15784		7055	44.6972	259	109	1.6409	8729	55.3028	36.5746	1.0539	35.5207	0.9646	0.447	0.6109	0.553		7055	44.6972	259	109	1.6409	8729	55.3028	36.5746	1.0539	35.5207	0.9646	0.447	0.6109	0.553
Escherichia coli	14EC020	300	819148	1 (1549617346)	novoalign	varscan	novoalign/varscan	15784		15471	98.017	846	6	5.3599	313	1.983	4.7163	3.4426	1.2737	0.9482	0.9802	0.9639	0.0198		15471	98.017	840	6	5.3218	313	1.983	4.6919	3.4182	1.2737	0.9485	0.9802	0.9641	0.0198
Escherichia coli	14EC020	300	819148	1 (1549617346)	snippy	snippy	snippy/snippy	15784		15747	99.7656	724	0	4.5869	37	0.2344	3.0967	2.9462	0.1506	0.956	0.9977	0.9764	0.0023		15747	99.7656	724	0	4.5869	37	0.2344	3.0967	2.9462	0.1506	0.956	0.9977	0.9764	0.0023
Escherichia coli	14EC020	300	819148	1 (1549617346)	stampy	16GT	stampy/16GT	15784		15509	98.2577	4732	527	29.9797	275	1.7423	20.3748	19.2558	1.119	0.7662	0.9826	0.861	0.0174		15509	98.2577	4181	399	26.4888	275	1.7423	18.1327	17.0136	1.119	0.7877	0.9826	0.8744	0.0174
Escherichia coli	14EC020	300	819148	1 (1549617346)	stampy	freebayes	stampy/freebayes	15784		15730	99.6579	22916	0	145.185	54	0.3421	93.4712	93.2514	0.2197	0.407	0.9966	0.578	0.0034		15713	99.5502	20886	0	132.324	71	0.4498	85.2797	84.9908	0.2889	0.4293	0.9955	0.5999	0.0045
Escherichia coli	14EC020	300	819148	1 (1549617346)	stampy	gatk	stampy/gatk	15784		15629	99.018	5458	1742	34.5793	155	0.982	22.8408	22.2101	0.6307	0.7412	0.9902	0.8478	0.0098		15629	99.018	5464	1739	34.6173	155	0.982	22.8652	22.2345	0.6307	0.741	0.9902	0.8477	0.0098
Escherichia coli	14EC020	300	819148	1 (1549617346)	stampy	lofreq	stampy/lofreq	15784		15384	97.4658	2902	0	18.3857	400	2.5342	13.4367	11.809	1.6277	0.8413	0.9747	0.9031	0.0253		15374	97.4024	2699	0	17.0996	410	2.5976	12.6514	10.983	1.6684	0.8507	0.974	0.9082	0.026
Escherichia coli	14EC020	300	819148	1 (1549617346)	stampy	mpileup	stampy/mpileup	15784		15383	97.4595	2830	0	17.9295	401	2.5405	13.1478	11.516	1.6318	0.8446	0.9746	0.905	0.0254		15376	97.4151	2647	0	16.7701	408	2.5849	12.4316	10.7714	1.6603	0.8531	0.9742	0.9096	0.0258
Escherichia coli	14EC020	300	819148	1 (1549617346)	stampy	platypus	stampy/platypus	15784		15417	97.6749	1527	246	9.6744	367	2.3251	7.7072	6.2138	1.4934	0.9099	0.9767	0.9421	0.0233		15401	97.5735	1555	260	9.8517	383	2.4265	7.8862	6.3277	1.5585	0.9083	0.9757	0.9408	0.0243
Escherichia coli	14EC020	300	819148	1 (1549617346)	stampy	snver	stampy/snver	15784		15365	97.3454	3303	0	20.9263	419	2.6546	15.1458	13.4408	1.705	0.8231	0.9735	0.892	0.0265		15356	97.2884	3019	0	19.127	428	2.7116	14.0268	12.2851	1.7416	0.8357	0.9729	0.8991	0.0271
Escherichia coli	14EC020	300	819148	1 (1549617346)	stampy	strelka	stampy/strelka	15784		15320	97.0603	1597	39	10.1178	464	2.9397	8.3868	6.4986	1.8881	0.9056	0.9706	0.937	0.0294		15315	97.0286	1508	37	9.554	469	2.9714	8.0449	6.1365	1.9085	0.9104	0.9703	0.9394	0.0297
Escherichia coli	14EC020	300	819148	1 (1549617346)	stampy	snvsniffer	stampy/snvsniffer	15784		7520	47.6432	590	301	3.738	8264	52.3568	36.0293	2.4009	33.6285	0.9273	0.4764	0.6294	0.5236		7513	47.5988	560	286	3.5479	8271	52.4012	35.9357	2.2788	33.6569	0.9306	0.476	0.6298	0.524
Escherichia coli	14EC020	300	819148	1 (1549617346)	stampy	varscan	stampy/varscan	15784		15231	96.4965	3102	102	19.6528	553	3.5035	14.8732	12.6229	2.2503	0.8308	0.965	0.8929	0.035		15221	96.4331	2843	92	18.0119	563	3.5669	13.8599	11.5689	2.291	0.8426	0.9643	0.8994	0.0357
Escherichia coli	14EC020	300	819148	2 (1549618717)	bwa-mem	16GT	bwa-mem/16GT	15784		15747	99.7656	1824	79	11.556	37	0.2344	7.5729	7.4224	0.1506	0.8962	0.9977	0.9442	0.0023		15747	99.7656	1813	79	11.4863	37	0.2344	7.5282	7.3776	0.1506	0.8968	0.9977	0.9446	0.0023
Escherichia coli	14EC020	300	819148	2 (1549618717)	bwa-mem	freebayes	bwa-mem/freebayes	15784		15755	99.8163	2102	0	13.3173	29	0.1837	8.6716	8.5536	0.118	0.8823	0.9982	0.9367	0.0018		15755	99.8163	2094	0	13.2666	29	0.1837	8.6391	8.5211	0.118	0.8827	0.9982	0.9369	0.0018
Escherichia coli	14EC020	300	819148	2 (1549618717)	bwa-mem	gatk	bwa-mem/gatk	15784		15654	99.1764	3167	1339	20.0646	130	0.8236	13.4164	12.8874	0.529	0.8317	0.9918	0.9047	0.0082		15653	99.17	3175	1342	20.1153	131	0.83	13.453	12.9199	0.5331	0.8314	0.9917	0.9045	0.0083
Escherichia coli	14EC020	300	819148	2 (1549618717)	bwa-mem	lofreq	bwa-mem/lofreq	15784		15540	98.4541	1339	0	8.4833	244	1.5459	6.4417	5.4488	0.9929	0.9207	0.9845	0.9515	0.0155		15540	98.4541	1329	0	8.4199	244	1.5459	6.401	5.4081	0.9929	0.9212	0.9845	0.9518	0.0155
Escherichia coli	14EC020	300	819148	2 (1549618717)	bwa-mem	mpileup	bwa-mem/mpileup	15784		15527	98.3718	1293	0	8.1918	257	1.6282	6.3074	5.2616	1.0458	0.9231	0.9837	0.9524	0.0163		15527	98.3718	1283	0	8.1285	257	1.6282	6.2667	5.2209	1.0458	0.9237	0.9837	0.9528	0.0163
Escherichia coli	14EC020	300	819148	2 (1549618717)	bwa-mem	platypus	bwa-mem/platypus	15784		15600	98.8343	1507	233	9.5476	184	1.1657	6.8811	6.1324	0.7487	0.9119	0.9883	0.9486	0.0117		15599	98.8279	1507	233	9.5476	185	1.1721	6.8852	6.1324	0.7528	0.9119	0.9883	0.9486	0.0117
Escherichia coli	14EC020	300	819148	2 (1549618717)	bwa-mem	snver	bwa-mem/snver	15784		15600	98.8343	1425	0	9.0281	184	1.1657	6.5475	5.7987	0.7487	0.9163	0.9883	0.9509	0.0117		15600	98.8343	1412	0	8.9458	184	1.1657	6.4946	5.7458	0.7487	0.917	0.9883	0.9513	0.0117
Escherichia coli	14EC020	300	819148	2 (1549618717)	bwa-mem	strelka	bwa-mem/strelka	15784		15501	98.207	1437	5	9.1042	283	1.793	6.9991	5.8475	1.1516	0.9152	0.9821	0.9475	0.0179		15501	98.207	1434	5	9.0851	283	1.793	6.9869	5.8353	1.1516	0.9153	0.9821	0.9475	0.0179
Escherichia coli	14EC020	300	819148	2 (1549618717)	bwa-mem	snvsniffer	bwa-mem/snvsniffer	15784		7335	46.4711	442	222	2.8003	8449	53.5289	36.1799	1.7986	34.3813	0.9432	0.4647	0.6226	0.5353		7335	46.4711	439	221	2.7813	8449	53.5289	36.1677	1.7864	34.3813	0.9435	0.4647	0.6227	0.5353
Escherichia coli	14EC020	300	819148	2 (1549618717)	bwa-mem	varscan	bwa-mem/varscan	15784		15420	97.6939	1328	6	8.4136	364	2.3061	6.8852	5.404	1.4812	0.9207	0.9769	0.948	0.0231		15420	97.6939	1314	6	8.3249	364	2.3061	6.8282	5.347	1.4812	0.9215	0.9769	0.9484	0.0231
Escherichia coli	14EC020	300	819148	2 (1549618717)	minimap2	16GT	minimap2/16GT	15784		15762	99.8606	1308	80	8.2869	22	0.1394	5.4121	5.3226	0.0895	0.9234	0.9986	0.9595	0.0014		15762	99.8606	1296	79	8.2108	22	0.1394	5.3633	5.2738	0.0895	0.924	0.9986	0.9599	0.0014
Escherichia coli	14EC020	300	819148	2 (1549618717)	minimap2	freebayes	minimap2/freebayes	15784		15759	99.8416	1300	0	8.2362	25	0.1584	5.3918	5.2901	0.1017	0.9238	0.9984	0.9597	0.0016		15759	99.8416	1295	0	8.2045	25	0.1584	5.3714	5.2697	0.1017	0.9241	0.9984	0.9598	0.0016
Escherichia coli	14EC020	300	819148	2 (1549618717)	minimap2	gatk	minimap2/gatk	15784		15651	99.1574	1829	860	11.5877	133	0.8426	7.9839	7.4427	0.5412	0.8954	0.9916	0.941	0.0084		15650	99.151	1834	861	11.6194	134	0.849	8.0083	7.463	0.5453	0.8951	0.9915	0.9408	0.0085
Escherichia coli	14EC020	300	819148	2 (1549618717)	minimap2	lofreq	minimap2/lofreq	15784		15604	98.8596	741	0	4.6946	180	1.1404	3.7478	3.0153	0.7325	0.9547	0.9886	0.9714	0.0114		15604	98.8596	742	0	4.701	180	1.1404	3.7519	3.0194	0.7325	0.9546	0.9886	0.9713	0.0114
Escherichia coli	14EC020	300	819148	2 (1549618717)	minimap2	mpileup	minimap2/mpileup	15784		15586	98.7456	669	0	4.2385	198	1.2544	3.5281	2.7223	0.8057	0.9588	0.9875	0.9729	0.0125		15586	98.7456	657	0	4.1624	198	1.2544	3.4792	2.6735	0.8057	0.9596	0.9875	0.9734	0.0125
Escherichia coli	14EC020	300	819148	2 (1549618717)	minimap2	platypus	minimap2/platypus	15784		15613	98.9166	891	162	5.645	171	1.0834	4.3216	3.6257	0.6958	0.946	0.9892	0.9671	0.0108		15613	98.9166	880	153	5.5753	171	1.0834	4.2768	3.581	0.6958	0.9466	0.9892	0.9674	0.0108
Escherichia coli	14EC020	300	819148	2 (1549618717)	minimap2	snver	minimap2/snver	15784		15601	98.8406	675	0	4.2765	183	1.1594	3.4914	2.7468	0.7447	0.9585	0.9884	0.9732	0.0116		15601	98.8406	660	0	4.1814	183	1.1594	3.4304	2.6857	0.7447	0.9594	0.9884	0.9737	0.0116
Escherichia coli	14EC020	300	819148	2 (1549618717)	minimap2	strelka	minimap2/strelka	15784		15554	98.5428	604	8	3.8267	230	1.4572	3.3938	2.4578	0.9359	0.9626	0.9854	0.9739	0.0146		15554	98.5428	586	8	3.7126	230	1.4572	3.3205	2.3846	0.9359	0.9637	0.9854	0.9744	0.0146
Escherichia coli	14EC020	300	819148	2 (1549618717)	minimap2	snvsniffer	minimap2/snvsniffer	15784		7331	46.4458	444	229	2.813	8453	53.5542	36.2043	1.8068	34.3975	0.9429	0.4645	0.6224	0.5355		7331	46.4458	442	229	2.8003	8453	53.5542	36.1962	1.7986	34.3975	0.9431	0.4645	0.6224	0.5355
Escherichia coli	14EC020	300	819148	2 (1549618717)	minimap2	varscan	minimap2/varscan	15784		15418	97.6812	758	8	4.8023	366	2.3188	4.5739	3.0845	1.4894	0.9531	0.9768	0.9648	0.0232		15418	97.6812	742	7	4.701	366	2.3188	4.5088	3.0194	1.4894	0.9541	0.9768	0.9653	0.0232
Escherichia coli	14EC020	300	819148	2 (1549618717)	novoalign	16GT	novoalign/16GT	15784		15743	99.7402	1066	47	6.7537	41	0.2598	4.5047	4.3378	0.1668	0.9366	0.9974	0.966	0.0026		15743	99.7402	1051	42	6.6586	41	0.2598	4.4436	4.2768	0.1668	0.9374	0.9974	0.9665	0.0026
Escherichia coli	14EC020	300	819148	2 (1549618717)	novoalign	freebayes	novoalign/freebayes	15784		15753	99.8036	1349	0	8.5466	31	0.1964	5.6156	5.4894	0.1261	0.9211	0.998	0.958	0.002		15753	99.8036	1337	0	8.4706	31	0.1964	5.5668	5.4406	0.1261	0.9218	0.998	0.9584	0.002
Escherichia coli	14EC020	300	819148	2 (1549618717)	novoalign	gatk	novoalign/gatk	15784		15647	99.132	2192	1143	13.8875	137	0.868	9.4773	8.9198	0.5575	0.8771	0.9913	0.9307	0.0087		15646	99.1257	2189	1145	13.8685	138	0.8743	9.4692	8.9076	0.5616	0.8773	0.9913	0.9308	0.0087
Escherichia coli	14EC020	300	819148	2 (1549618717)	novoalign	lofreq	novoalign/lofreq	15784		15624	98.9863	815	0	5.1635	160	1.0137	3.9675	3.3165	0.6511	0.9504	0.9899	0.9697	0.0101		15624	98.9863	801	0	5.0748	160	1.0137	3.9106	3.2595	0.6511	0.9512	0.9899	0.9702	0.0101
Escherichia coli	14EC020	300	819148	2 (1549618717)	novoalign	mpileup	novoalign/mpileup	15784		15614	98.923	776	0	4.9164	170	1.077	3.8495	3.1578	0.6918	0.9527	0.9892	0.9706	0.0108		15614	98.923	768	0	4.8657	170	1.077	3.817	3.1252	0.6918	0.9531	0.9892	0.9708	0.0108
Escherichia coli	14EC020	300	819148	2 (1549618717)	novoalign	platypus	novoalign/platypus	15784		15652	99.1637	1317	294	8.3439	132	0.8363	5.8964	5.3592	0.5371	0.9224	0.9916	0.9557	0.0084		15651	99.1574	1325	299	8.3946	133	0.8426	5.933	5.3918	0.5412	0.9219	0.9916	0.9555	0.0084
Escherichia coli	14EC020	300	819148	2 (1549618717)	novoalign	snver	novoalign/snver	15784		15621	98.9673	879	0	5.5689	163	1.0327	4.2402	3.5769	0.6633	0.9467	0.9897	0.9677	0.0103		15621	98.9673	866	0	5.4866	163	1.0327	4.1873	3.524	0.6633	0.9475	0.9897	0.9681	0.0103
Escherichia coli	14EC020	300	819148	2 (1549618717)	novoalign	strelka	novoalign/strelka	15784		15593	98.7899	876	8	5.5499	191	1.2101	4.3419	3.5647	0.7772	0.9468	0.9879	0.9669	0.0121		15593	98.7899	861	8	5.4549	191	1.2101	4.2809	3.5036	0.7772	0.9477	0.9879	0.9674	0.0121
Escherichia coli	14EC020	300	819148	2 (1549618717)	novoalign	snvsniffer	novoalign/snvsniffer	15784		7041	44.6085	262	111	1.6599	8743	55.3915	36.6438	1.0661	35.5776	0.9641	0.4461	0.61	0.5539		7041	44.6085	261	111	1.6536	8743	55.3915	36.6397	1.0621	35.5776	0.9643	0.4461	0.61	0.5539
Escherichia coli	14EC020	300	819148	2 (1549618717)	novoalign	varscan	novoalign/varscan	15784		15452	97.8966	853	6	5.4042	332	2.1034	4.8221	3.4711	1.351	0.9477	0.979	0.9631	0.021		15452	97.8966	837	7	5.3028	332	2.1034	4.757	3.406	1.351	0.9486	0.979	0.9636	0.021
Escherichia coli	14EC020	300	819148	2 (1549618717)	snippy	snippy	snippy/snippy	15784		15746	99.7592	742	0	4.701	38	0.2408	3.174	3.0194	0.1546	0.955	0.9976	0.9758	0.0024		15746	99.7592	742	0	4.701	38	0.2408	3.174	3.0194	0.1546	0.955	0.9976	0.9758	0.0024
Escherichia coli	14EC020	300	819148	2 (1549618717)	stampy	16GT	stampy/16GT	15784		15509	98.2577	4734	500	29.9924	275	1.7423	20.383	19.2639	1.119	0.7661	0.9826	0.8609	0.0174		15507	98.2451	4163	372	26.3748	277	1.7549	18.0676	16.9404	1.1272	0.7884	0.9825	0.8748	0.0175
Escherichia coli	14EC020	300	819148	2 (1549618717)	stampy	freebayes	stampy/freebayes	15784		15730	99.6579	22740	0	144.07	54	0.3421	92.755	92.5352	0.2197	0.4089	0.9966	0.5799	0.0034		15711	99.5375	21212	0	134.389	73	0.4625	86.6144	86.3174	0.2971	0.4255	0.9954	0.5962	0.0046
Escherichia coli	14EC020	300	819148	2 (1549618717)	stampy	gatk	stampy/gatk	15784		15626	98.999	5315	1682	33.6733	158	1.001	22.2711	21.6282	0.6429	0.7462	0.99	0.851	0.01		15626	98.999	5279	1695	33.4453	158	1.001	22.1246	21.4817	0.6429	0.7475	0.99	0.8518	0.01
Escherichia coli	14EC020	300	819148	2 (1549618717)	stampy	lofreq	stampy/lofreq	15784		15374	97.4024	2931	0	18.5694	410	2.5976	13.5954	11.927	1.6684	0.8399	0.974	0.902	0.026		15358	97.3011	2697	0	17.0869	426	2.6989	12.7083	10.9748	1.7335	0.8506	0.973	0.9077	0.027
Escherichia coli	14EC020	300	819148	2 (1549618717)	stampy	mpileup	stampy/mpileup	15784		15368	97.3644	2838	0	17.9802	416	2.6356	13.2414	11.5486	1.6928	0.8441	0.9736	0.9042	0.0264		15366	97.3517	2607	0	16.5167	418	2.6483	12.3095	10.6086	1.701	0.8549	0.9735	0.9104	0.0265
Escherichia coli	14EC020	300	819148	2 (1549618717)	stampy	platypus	stampy/platypus	15784		15404	97.5925	1630	239	10.3269	380	2.4075	8.1792	6.6329	1.5463	0.9043	0.9759	0.9387	0.0241		15389	97.4975	1523	221	9.649	395	2.5025	7.8049	6.1975	1.6074	0.9099	0.975	0.9413	0.025
Escherichia coli	14EC020	300	819148	2 (1549618717)	stampy	snver	stampy/snver	15784		15349	97.244	3299	0	20.9009	435	2.756	15.1947	13.4245	1.7701	0.8231	0.9724	0.8915	0.0276		15341	97.1934	3052	0	19.336	443	2.8066	14.2221	12.4194	1.8027	0.8341	0.9719	0.8977	0.0281
Escherichia coli	14EC020	300	819148	2 (1549618717)	stampy	strelka	stampy/strelka	15784		15305	96.9653	1588	50	10.0608	479	3.0347	8.4112	6.462	1.9492	0.906	0.9697	0.9368	0.0303		15292	96.8829	1440	47	9.1232	492	3.1171	7.8618	5.8598	2.0021	0.9139	0.9688	0.9405	0.0312
Escherichia coli	14EC020	300	819148	2 (1549618717)	stampy	snvsniffer	stampy/snvsniffer	15784		7502	47.5291	584	290	3.6999	8282	52.4709	36.0782	2.3765	33.7017	0.9278	0.4753	0.6286	0.5247		7490	47.4531	553	268	3.5035	8294	52.5469	36.0008	2.2503	33.7505	0.9312	0.4745	0.6287	0.5255
Escherichia coli	14EC020	300	819148	2 (1549618717)	stampy	varscan	stampy/varscan	15784		15231	96.4965	3144	114	19.9189	553	3.5035	15.0441	12.7938	2.2503	0.8289	0.965	0.8918	0.035		15232	96.5028	2852	89	18.0689	552	3.4972	13.8518	11.6056	2.2462	0.8423	0.965	0.8995	0.035
Escherichia coli	14EC020	300	819148	3 (1549619312)	bwa-mem	16GT	bwa-mem/16GT	15784		15747	99.7656	1807	64	11.4483	37	0.2344	7.5037	7.3532	0.1506	0.8971	0.9977	0.9447	0.0023		15747	99.7656	1803	64	11.423	37	0.2344	7.4875	7.3369	0.1506	0.8973	0.9977	0.9448	0.0023
Escherichia coli	14EC020	300	819148	3 (1549619312)	bwa-mem	freebayes	bwa-mem/freebayes	15784		15755	99.8163	2075	0	13.1462	29	0.1837	8.5617	8.4437	0.118	0.8836	0.9982	0.9374	0.0018		15755	99.8163	2066	0	13.0892	29	0.1837	8.5251	8.4071	0.118	0.8841	0.9982	0.9377	0.0018
Escherichia coli	14EC020	300	819148	3 (1549619312)	bwa-mem	gatk	bwa-mem/gatk	15784		15654	99.1764	3157	1368	20.0013	130	0.8236	13.3757	12.8467	0.529	0.8322	0.9918	0.905	0.0082		15653	99.17	3182	1372	20.1597	131	0.83	13.4815	12.9484	0.5331	0.8311	0.9917	0.9043	0.0083
Escherichia coli	14EC020	300	819148	3 (1549619312)	bwa-mem	lofreq	bwa-mem/lofreq	15784		15538	98.4415	1312	0	8.3122	246	1.5585	6.3399	5.3389	1.001	0.9221	0.9844	0.9522	0.0156		15538	98.4415	1308	0	8.2869	246	1.5585	6.3236	5.3226	1.001	0.9224	0.9844	0.9524	0.0156
Escherichia coli	14EC020	300	819148	3 (1549619312)	bwa-mem	mpileup	bwa-mem/mpileup	15784		15529	98.3844	1286	0	8.1475	255	1.6156	6.2707	5.2331	1.0377	0.9235	0.9838	0.9527	0.0162		15529	98.3844	1283	0	8.1285	255	1.6156	6.2585	5.2209	1.0377	0.9237	0.9838	0.9528	0.0162
Escherichia coli	14EC020	300	819148	3 (1549619312)	bwa-mem	platypus	bwa-mem/platypus	15784		15606	98.8723	1515	232	9.5983	178	1.1277	6.8893	6.1649	0.7243	0.9115	0.9887	0.9485	0.0113		15605	98.8659	1506	223	9.5413	179	1.1341	6.8567	6.1283	0.7284	0.912	0.9887	0.9488	0.0113
Escherichia coli	14EC020	300	819148	3 (1549619312)	bwa-mem	snver	bwa-mem/snver	15784		15597	98.8153	1430	0	9.0598	187	1.1847	6.58	5.8191	0.761	0.916	0.9882	0.9507	0.0118		15597	98.8153	1422	0	9.0091	187	1.1847	6.5475	5.7865	0.761	0.9164	0.9882	0.9509	0.0118
Escherichia coli	14EC020	300	819148	3 (1549619312)	bwa-mem	strelka	bwa-mem/strelka	15784		15510	98.2641	1432	3	9.0725	274	1.7359	6.9422	5.8272	1.115	0.9155	0.9826	0.9479	0.0174		15510	98.2641	1432	3	9.0725	274	1.7359	6.9422	5.8272	1.115	0.9155	0.9826	0.9479	0.0174
Escherichia coli	14EC020	300	819148	3 (1549619312)	bwa-mem	snvsniffer	bwa-mem/snvsniffer	15784		7336	46.4774	435	229	2.756	8448	53.5226	36.1473	1.7701	34.3772	0.944	0.4648	0.6229	0.5352		7336	46.4774	433	229	2.7433	8448	53.5226	36.1392	1.762	34.3772	0.9443	0.4648	0.623	0.5352
Escherichia coli	14EC020	300	819148	3 (1549619312)	bwa-mem	varscan	bwa-mem/varscan	15784		15442	97.8332	1333	8	8.4453	342	2.1668	6.816	5.4243	1.3917	0.9205	0.9783	0.9485	0.0217		15442	97.8332	1326	8	8.4009	342	2.1668	6.7875	5.3959	1.3917	0.9209	0.9783	0.9487	0.0217
Escherichia coli	14EC020	300	819148	3 (1549619312)	minimap2	16GT	minimap2/16GT	15784		15760	99.8479	1298	79	8.2235	24	0.1521	5.3796	5.2819	0.0977	0.9239	0.9985	0.9598	0.0015		15760	99.8479	1289	78	8.1665	24	0.1521	5.343	5.2453	0.0977	0.9244	0.9985	0.96	0.0015
Escherichia coli	14EC020	300	819148	3 (1549619312)	minimap2	freebayes	minimap2/freebayes	15784		15758	99.8353	1314	0	8.3249	26	0.1647	5.4528	5.347	0.1058	0.923	0.9984	0.9592	0.0016		15758	99.8353	1316	0	8.3376	26	0.1647	5.461	5.3552	0.1058	0.9229	0.9984	0.9592	0.0016
Escherichia coli	14EC020	300	819148	3 (1549619312)	minimap2	gatk	minimap2/gatk	15784		15651	99.1574	1834	869	11.6194	133	0.8426	8.0043	7.463	0.5412	0.8951	0.9916	0.9409	0.0084		15650	99.151	1836	873	11.632	134	0.849	8.0165	7.4712	0.5453	0.895	0.9915	0.9408	0.0085
Escherichia coli	14EC020	300	819148	3 (1549619312)	minimap2	lofreq	minimap2/lofreq	15784		15593	98.7899	733	0	4.6439	191	1.2101	3.76	2.9828	0.7772	0.9551	0.9879	0.9712	0.0121		15593	98.7899	726	0	4.5996	191	1.2101	3.7315	2.9543	0.7772	0.9555	0.9879	0.9714	0.0121
Escherichia coli	14EC020	300	819148	3 (1549619312)	minimap2	mpileup	minimap2/mpileup	15784		15581	98.7139	649	0	4.1118	203	1.2861	3.467	2.641	0.8261	0.96	0.9871	0.9734	0.0129		15581	98.7139	639	0	4.0484	203	1.2861	3.4263	2.6003	0.8261	0.9606	0.9871	0.9737	0.0129
Escherichia coli	14EC020	300	819148	3 (1549619312)	minimap2	platypus	minimap2/platypus	15784		15629	99.018	869	142	5.5056	155	0.982	4.1669	3.5362	0.6307	0.9473	0.9902	0.9683	0.0098		15629	99.018	866	141	5.4866	155	0.982	4.1547	3.524	0.6307	0.9475	0.9902	0.9684	0.0098
Escherichia coli	14EC020	300	819148	3 (1549619312)	minimap2	snver	minimap2/snver	15784		15589	98.7646	672	0	4.2575	195	1.2354	3.5281	2.7346	0.7935	0.9587	0.9876	0.9729	0.0124		15589	98.7646	659	0	4.1751	195	1.2354	3.4752	2.6816	0.7935	0.9594	0.9876	0.9733	0.0124
Escherichia coli	14EC020	300	819148	3 (1549619312)	minimap2	strelka	minimap2/strelka	15784		15545	98.4858	612	9	3.8773	239	1.5142	3.4629	2.4904	0.9726	0.9621	0.9849	0.9734	0.0151		15545	98.4858	596	8	3.776	239	1.5142	3.3978	2.4253	0.9726	0.9631	0.9849	0.9739	0.0151
Escherichia coli	14EC020	300	819148	3 (1549619312)	minimap2	snvsniffer	minimap2/snvsniffer	15784		7335	46.4711	438	227	2.775	8449	53.5289	36.1636	1.7823	34.3813	0.9437	0.4647	0.6227	0.5353		7335	46.4711	436	227	2.7623	8449	53.5289	36.1555	1.7742	34.3813	0.9439	0.4647	0.6228	0.5353
Escherichia coli	14EC020	300	819148	3 (1549619312)	minimap2	varscan	minimap2/varscan	15784		15409	97.6242	768	13	4.8657	375	2.3758	4.6512	3.1252	1.526	0.9525	0.9762	0.9642	0.0238		15409	97.6242	753	12	4.7707	375	2.3758	4.5901	3.0642	1.526	0.9534	0.9762	0.9647	0.0238
Escherichia coli	14EC020	300	819148	3 (1549619312)	novoalign	16GT	novoalign/16GT	15784		15745	99.7529	1056	54	6.6903	39	0.2471	4.4559	4.2972	0.1587	0.9371	0.9975	0.9664	0.0025		15745	99.7529	1042	53	6.6016	39	0.2471	4.3989	4.2402	0.1587	0.9379	0.9975	0.9668	0.0025
Escherichia coli	14EC020	300	819148	3 (1549619312)	novoalign	freebayes	novoalign/freebayes	15784		15753	99.8036	1331	0	8.4326	31	0.1964	5.5423	5.4162	0.1261	0.9221	0.998	0.9585	0.002		15753	99.8036	1319	0	8.3566	31	0.1964	5.4935	5.3674	0.1261	0.9227	0.998	0.9589	0.002
Escherichia coli	14EC020	300	819148	3 (1549619312)	novoalign	gatk	novoalign/gatk	15784		15642	99.1004	2178	1144	13.7988	142	0.8996	9.4407	8.8629	0.5778	0.8778	0.991	0.931	0.009		15642	99.1004	2186	1151	13.8495	142	0.8996	9.4733	8.8954	0.5778	0.8774	0.991	0.9307	0.009
Escherichia coli	14EC020	300	819148	3 (1549619312)	novoalign	lofreq	novoalign/lofreq	15784		15612	98.9103	800	0	5.0684	172	1.0897	3.9553	3.2554	0.6999	0.9513	0.9891	0.9698	0.0109		15612	98.9103	788	0	4.9924	172	1.0897	3.9065	3.2066	0.6999	0.952	0.9891	0.9702	0.0109
Escherichia coli	14EC020	300	819148	3 (1549619312)	novoalign	mpileup	novoalign/mpileup	15784		15607	98.8786	760	0	4.815	177	1.1214	3.8129	3.0926	0.7203	0.9536	0.9888	0.9709	0.0112		15607	98.8786	754	0	4.777	177	1.1214	3.7885	3.0682	0.7203	0.9539	0.9888	0.971	0.0112
Escherichia coli	14EC020	300	819148	3 (1549619312)	novoalign	platypus	novoalign/platypus	15784		15651	99.1574	1307	293	8.2805	133	0.8426	5.8598	5.3185	0.5412	0.9229	0.9916	0.956	0.0084		15651	99.1574	1300	288	8.2362	133	0.8426	5.8313	5.2901	0.5412	0.9233	0.9916	0.9562	0.0084
Escherichia coli	14EC020	300	819148	3 (1549619312)	novoalign	snver	novoalign/snver	15784		15614	98.923	869	0	5.5056	170	1.077	4.228	3.5362	0.6918	0.9473	0.9892	0.9678	0.0108		15614	98.923	867	0	5.4929	170	1.077	4.2198	3.5281	0.6918	0.9474	0.9892	0.9678	0.0108
Escherichia coli	14EC020	300	819148	3 (1549619312)	novoalign	strelka	novoalign/strelka	15784		15599	98.8279	880	12	5.5753	185	1.1721	4.3338	3.581	0.7528	0.9466	0.9883	0.967	0.0117		15599	98.8279	878	12	5.5626	185	1.1721	4.3256	3.5728	0.7528	0.9467	0.9883	0.9671	0.0117
Escherichia coli	14EC020	300	819148	3 (1549619312)	novoalign	snvsniffer	novoalign/snvsniffer	15784		7038	44.5895	264	122	1.6726	8746	55.4105	36.6641	1.0743	35.5898	0.9638	0.4459	0.6097	0.5541		7038	44.5895	264	122	1.6726	8746	55.4105	36.6641	1.0743	35.5898	0.9638	0.4459	0.6097	0.5541
Escherichia coli	14EC020	300	819148	3 (1549619312)	novoalign	varscan	novoalign/varscan	15784		15448	97.8713	835	7	5.2902	336	2.1287	4.7651	3.3978	1.3673	0.9487	0.9787	0.9635	0.0213		15448	97.8713	822	7	5.2078	336	2.1287	4.7122	3.3449	1.3673	0.9495	0.9787	0.9639	0.0213
Escherichia coli	14EC020	300	819148	3 (1549619312)	snippy	snippy	snippy/snippy	15784		15743	99.7402	740	0	4.6883	41	0.2598	3.1781	3.0113	0.1668	0.9551	0.9974	0.9758	0.0026		15743	99.7402	740	0	4.6883	41	0.2598	3.1781	3.0113	0.1668	0.9551	0.9974	0.9758	0.0026
Escherichia coli	14EC020	300	819148	3 (1549619312)	stampy	16GT	stampy/16GT	15784		15514	98.2894	4699	523	29.7707	270	1.7106	20.2202	19.1215	1.0987	0.7675	0.9829	0.8619	0.0171		15510	98.2641	4168	385	26.4065	274	1.7359	18.0757	16.9607	1.115	0.7882	0.9826	0.8747	0.0174
Escherichia coli	14EC020	300	819148	3 (1549619312)	stampy	freebayes	stampy/freebayes	15784		15734	99.6832	22627	0	143.354	50	0.3168	92.2789	92.0754	0.2035	0.4102	0.9968	0.5812	0.0032		15709	99.5248	21031	0	133.243	75	0.4752	85.886	85.5808	0.3052	0.4276	0.9952	0.5982	0.0048
Escherichia coli	14EC020	300	819148	3 (1549619312)	stampy	gatk	stampy/gatk	15784		15620	98.961	5253	1663	33.2805	164	1.039	22.0432	21.3759	0.6674	0.7483	0.9896	0.8522	0.0104		15620	98.961	5274	1667	33.4136	164	1.039	22.1287	21.4613	0.6674	0.7476	0.9896	0.8517	0.0104
Escherichia coli	14EC020	300	819148	3 (1549619312)	stampy	lofreq	stampy/lofreq	15784		15363	97.3327	2914	0	18.4617	421	2.6673	13.571	11.8579	1.7132	0.8406	0.9733	0.9021	0.0267		15361	97.3201	2705	0	17.1376	423	2.6799	12.7287	11.0074	1.7213	0.8503	0.9732	0.9076	0.0268
Escherichia coli	14EC020	300	819148	3 (1549619312)	stampy	mpileup	stampy/mpileup	15784		15357	97.2947	2833	0	17.9486	427	2.7053	13.2658	11.5282	1.7376	0.8443	0.9729	0.904	0.0271		15363	97.3327	2636	0	16.7005	421	2.6673	12.4398	10.7266	1.7132	0.8535	0.9733	0.9095	0.0267
Escherichia coli	14EC020	300	819148	3 (1549619312)	stampy	platypus	stampy/platypus	15784		15404	97.5925	1497	213	9.4843	380	2.4075	7.638	6.0917	1.5463	0.9114	0.9759	0.9425	0.0241		15403	97.5862	1495	228	9.4716	381	2.4138	7.634	6.0836	1.5504	0.9115	0.9759	0.9426	0.0241
Escherichia coli	14EC020	300	819148	3 (1549619312)	stampy	snver	stampy/snver	15784		15350	97.2504	3209	0	20.3307	434	2.7496	14.8244	13.0583	1.7661	0.8271	0.9725	0.8939	0.0275		15349	97.244	3008	0	19.0573	435	2.756	14.0105	12.2404	1.7701	0.8361	0.9724	0.8991	0.0276
Escherichia coli	14EC020	300	819148	3 (1549619312)	stampy	strelka	stampy/strelka	15784		15306	96.9716	1560	31	9.8834	478	3.0284	8.2932	6.3481	1.9451	0.9075	0.9697	0.9376	0.0303		15309	96.9906	1446	28	9.1612	475	3.0094	7.8171	5.8842	1.9329	0.9137	0.9699	0.941	0.0301
Escherichia coli	14EC020	300	819148	3 (1549619312)	stampy	snvsniffer	stampy/snvsniffer	15784		7502	47.5291	558	279	3.5352	8282	52.4709	35.9724	2.2707	33.7017	0.9308	0.4753	0.6293	0.5247		7498	47.5038	532	270	3.3705	8286	52.4962	35.8828	2.1649	33.718	0.9337	0.475	0.6297	0.525
Escherichia coli	14EC020	300	819148	3 (1549619312)	stampy	varscan	stampy/varscan	15784		15229	96.4838	3116	107	19.7415	555	3.5162	14.9383	12.6798	2.2584	0.8301	0.9648	0.8924	0.0352		15232	96.5028	2863	89	18.1386	552	3.4972	13.8966	11.6503	2.2462	0.8418	0.965	0.8992	0.035
Escherichia coli	2012C-4227	150	1734284	1 (1549621447)	bwa-mem	16GT	bwa-mem/16GT	15992		15968	99.8499	1051	73	6.572	24	0.1501	4.1323	4.0401	0.0923	0.9382	0.9985	0.9674	0.0015		15968	99.8499	1047	72	6.547	24	0.1501	4.117	4.0247	0.0923	0.9385	0.9985	0.9676	0.0015
Escherichia coli	2012C-4227	150	1734284	1 (1549621447)	bwa-mem	freebayes	bwa-mem/freebayes	15992		15972	99.8749	1235	0	7.7226	20	0.1251	4.8243	4.7474	0.0769	0.9282	0.9987	0.9622	0.0013		15972	99.8749	1234	0	7.7164	20	0.1251	4.8204	4.7436	0.0769	0.9283	0.9987	0.9622	0.0013
Escherichia coli	2012C-4227	150	1734284	1 (1549621447)	bwa-mem	gatk	bwa-mem/gatk	15992		15887	99.3434	2392	1524	14.9575	105	0.6566	9.5986	9.195	0.4036	0.8691	0.9934	0.9271	0.0066		15887	99.3434	2391	1526	14.9512	105	0.6566	9.5947	9.1911	0.4036	0.8692	0.9934	0.9272	0.0066
Escherichia coli	2012C-4227	150	1734284	1 (1549621447)	bwa-mem	lofreq	bwa-mem/lofreq	15992		15964	99.8249	800	0	5.0025	28	0.1751	3.1829	3.0752	0.1076	0.9523	0.9982	0.9747	0.0018		15964	99.8249	799	0	4.9962	28	0.1751	3.179	3.0714	0.1076	0.9523	0.9982	0.9747	0.0018
Escherichia coli	2012C-4227	150	1734284	1 (1549621447)	bwa-mem	mpileup	bwa-mem/mpileup	15992		15945	99.7061	681	0	4.2584	47	0.2939	2.7985	2.6178	0.1807	0.959	0.9971	0.9777	0.0029		15945	99.7061	675	0	4.2209	47	0.2939	2.7754	2.5947	0.1807	0.9594	0.9971	0.9779	0.0029
Escherichia coli	2012C-4227	150	1734284	1 (1549621447)	bwa-mem	platypus	bwa-mem/platypus	15992		15943	99.6936	824	161	5.1526	49	0.3064	3.3559	3.1675	0.1884	0.9509	0.9969	0.9734	0.0031		15943	99.6936	824	161	5.1526	49	0.3064	3.3559	3.1675	0.1884	0.9509	0.9969	0.9734	0.0031
Escherichia coli	2012C-4227	150	1734284	1 (1549621447)	bwa-mem	snver	bwa-mem/snver	15992		15971	99.8687	710	0	4.4397	21	0.1313	2.81	2.7293	0.0807	0.9574	0.9987	0.9776	0.0013		15971	99.8687	702	0	4.3897	21	0.1313	2.7792	2.6985	0.0807	0.9579	0.9987	0.9779	0.0013
Escherichia coli	2012C-4227	150	1734284	1 (1549621447)	bwa-mem	strelka	bwa-mem/strelka	15992		15952	99.7499	732	3	4.5773	40	0.2501	2.9676	2.8138	0.1538	0.9561	0.9975	0.9764	0.0025		15952	99.7499	732	3	4.5773	40	0.2501	2.9676	2.8138	0.1538	0.9561	0.9975	0.9764	0.0025
Escherichia coli	2012C-4227	150	1734284	1 (1549621447)	bwa-mem	snvsniffer	bwa-mem/snvsniffer	15992		13702	85.6803	644	300	4.027	2290	14.3197	11.2784	2.4756	8.8029	0.9551	0.8568	0.9033	0.1432		13702	85.6803	638	303	3.9895	2290	14.3197	11.2554	2.4525	8.8029	0.9555	0.8568	0.9035	0.1432
Escherichia coli	2012C-4227	150	1734284	1 (1549621447)	bwa-mem	varscan	bwa-mem/varscan	15992		15908	99.4747	639	21	3.9957	84	0.5253	2.7792	2.4563	0.3229	0.9614	0.9947	0.9778	0.0053		15908	99.4747	626	20	3.9145	84	0.5253	2.7293	2.4064	0.3229	0.9621	0.9947	0.9781	0.0053
Escherichia coli	2012C-4227	150	1734284	1 (1549621447)	minimap2	16GT	minimap2/16GT	15992		15969	99.8562	814	56	5.09	23	0.1438	3.2175	3.1291	0.0884	0.9515	0.9986	0.9745	0.0014		15969	99.8562	810	55	5.065	23	0.1438	3.2021	3.1137	0.0884	0.9517	0.9986	0.9746	0.0014
Escherichia coli	2012C-4227	150	1734284	1 (1549621447)	minimap2	freebayes	minimap2/freebayes	15992		15973	99.8812	837	0	5.2339	19	0.1188	3.2905	3.2175	0.073	0.9502	0.9988	0.9739	0.0012		15973	99.8812	838	0	5.2401	19	0.1188	3.2943	3.2213	0.073	0.9502	0.9988	0.9739	0.0012
Escherichia coli	2012C-4227	150	1734284	1 (1549621447)	minimap2	gatk	minimap2/gatk	15992		15871	99.2434	1433	861	8.9607	121	0.7566	5.9736	5.5085	0.4651	0.9172	0.9924	0.9533	0.0076		15871	99.2434	1433	861	8.9607	121	0.7566	5.9736	5.5085	0.4651	0.9172	0.9924	0.9533	0.0076
Escherichia coli	2012C-4227	150	1734284	1 (1549621447)	minimap2	lofreq	minimap2/lofreq	15992		15938	99.6623	640	0	4.002	54	0.3377	2.6678	2.4602	0.2076	0.9614	0.9966	0.9787	0.0034		15938	99.6623	640	0	4.002	54	0.3377	2.6678	2.4602	0.2076	0.9614	0.9966	0.9787	0.0034
Escherichia coli	2012C-4227	150	1734284	1 (1549621447)	minimap2	mpileup	minimap2/mpileup	15992		15925	99.581	538	0	3.3642	67	0.419	2.3256	2.0681	0.2576	0.9673	0.9958	0.9813	0.0042		15925	99.581	531	0	3.3204	67	0.419	2.2987	2.0412	0.2576	0.9677	0.9958	0.9815	0.0042
Escherichia coli	2012C-4227	150	1734284	1 (1549621447)	minimap2	platypus	minimap2/platypus	15992		15894	99.3872	580	110	3.6268	98	0.6128	2.6063	2.2295	0.3767	0.9648	0.9939	0.9791	0.0061		15894	99.3872	580	110	3.6268	98	0.6128	2.6063	2.2295	0.3767	0.9648	0.9939	0.9791	0.0061
Escherichia coli	2012C-4227	150	1734284	1 (1549621447)	minimap2	snver	minimap2/snver	15992		15922	99.5623	543	0	3.3954	70	0.4377	2.3564	2.0873	0.2691	0.967	0.9956	0.9811	0.0044		15922	99.5623	534	0	3.3392	70	0.4377	2.3218	2.0527	0.2691	0.9675	0.9956	0.9813	0.0044
Escherichia coli	2012C-4227	150	1734284	1 (1549621447)	minimap2	strelka	minimap2/strelka	15992		15912	99.4997	510	0	3.1891	80	0.5003	2.268	1.9605	0.3075	0.9689	0.995	0.9818	0.005		15912	99.4997	512	2	3.2016	80	0.5003	2.2757	1.9682	0.3075	0.9688	0.995	0.9817	0.005
Escherichia coli	2012C-4227	150	1734284	1 (1549621447)	minimap2	snvsniffer	minimap2/snvsniffer	15992		13696	85.6428	654	299	4.0895	2296	14.3572	11.3399	2.514	8.8259	0.9544	0.8564	0.9027	0.1436		13696	85.6428	646	299	4.0395	2296	14.3572	11.3092	2.4833	8.8259	0.955	0.8564	0.903	0.1436
Escherichia coli	2012C-4227	150	1734284	1 (1549621447)	minimap2	varscan	minimap2/varscan	15992		15869	99.2309	542	16	3.3892	123	0.7691	2.5563	2.0835	0.4728	0.967	0.9923	0.9795	0.0077		15869	99.2309	530	15	3.3142	123	0.7691	2.5102	2.0373	0.4728	0.9677	0.9923	0.9798	0.0077
Escherichia coli	2012C-4227	150	1734284	1 (1549621447)	novoalign	16GT	novoalign/16GT	15992		15962	99.8124	572	43	3.5768	30	0.1876	2.3141	2.1988	0.1153	0.9654	0.9981	0.9815	0.0019		15962	99.8124	571	43	3.5705	30	0.1876	2.3103	2.195	0.1153	0.9655	0.9981	0.9815	0.0019
Escherichia coli	2012C-4227	150	1734284	1 (1549621447)	novoalign	freebayes	novoalign/freebayes	15992		15969	99.8562	825	0	5.1588	23	0.1438	3.2598	3.1713	0.0884	0.9509	0.9986	0.9742	0.0014		15969	99.8562	825	0	5.1588	23	0.1438	3.2598	3.1713	0.0884	0.9509	0.9986	0.9742	0.0014
Escherichia coli	2012C-4227	150	1734284	1 (1549621447)	novoalign	gatk	novoalign/gatk	15992		15888	99.3497	1985	1336	12.4125	104	0.6503	8.0302	7.6304	0.3998	0.8889	0.9935	0.9383	0.0065		15888	99.3497	1990	1336	12.4437	104	0.6503	8.0494	7.6497	0.3998	0.8887	0.9935	0.9382	0.0065
Escherichia coli	2012C-4227	150	1734284	1 (1549621447)	novoalign	lofreq	novoalign/lofreq	15992		15937	99.6561	485	0	3.0328	55	0.3439	2.0758	1.8644	0.2114	0.9705	0.9966	0.9834	0.0034		15937	99.6561	485	0	3.0328	55	0.3439	2.0758	1.8644	0.2114	0.9705	0.9966	0.9834	0.0034
Escherichia coli	2012C-4227	150	1734284	1 (1549621447)	novoalign	mpileup	novoalign/mpileup	15992		15924	99.5748	463	0	2.8952	68	0.4252	2.0412	1.7798	0.2614	0.9717	0.9957	0.9836	0.0043		15924	99.5748	459	0	2.8702	68	0.4252	2.0258	1.7644	0.2614	0.972	0.9957	0.9837	0.0043
Escherichia coli	2012C-4227	150	1734284	1 (1549621447)	novoalign	platypus	novoalign/platypus	15992		15934	99.6373	842	167	5.2651	58	0.3627	3.4596	3.2367	0.223	0.9498	0.9964	0.9725	0.0036		15934	99.6373	842	167	5.2651	58	0.3627	3.4596	3.2367	0.223	0.9498	0.9964	0.9725	0.0036
Escherichia coli	2012C-4227	150	1734284	1 (1549621447)	novoalign	snver	novoalign/snver	15992		15934	99.6373	516	0	3.2266	58	0.3627	2.2065	1.9835	0.223	0.9686	0.9964	0.9823	0.0036		15934	99.6373	513	0	3.2079	58	0.3627	2.195	1.972	0.223	0.9688	0.9964	0.9824	0.0036
Escherichia coli	2012C-4227	150	1734284	1 (1549621447)	novoalign	strelka	novoalign/strelka	15992		15941	99.6811	581	8	3.6331	51	0.3189	2.4294	2.2334	0.196	0.9648	0.9968	0.9805	0.0032		15941	99.6811	581	8	3.6331	51	0.3189	2.4294	2.2334	0.196	0.9648	0.9968	0.9805	0.0032
Escherichia coli	2012C-4227	150	1734284	1 (1549621447)	novoalign	snvsniffer	novoalign/snvsniffer	15992		13406	83.8294	429	203	2.6826	2586	16.1706	11.5898	1.6491	9.9407	0.969	0.8383	0.8989	0.1617		13406	83.8294	428	203	2.6763	2586	16.1706	11.586	1.6453	9.9407	0.9691	0.8383	0.899	0.1617
Escherichia coli	2012C-4227	150	1734284	1 (1549621447)	novoalign	varscan	novoalign/varscan	15992		15870	99.2371	478	11	2.989	122	0.7629	2.3064	1.8375	0.469	0.9708	0.9924	0.9815	0.0076		15870	99.2371	475	11	2.9702	122	0.7629	2.2949	1.8259	0.469	0.9709	0.9924	0.9815	0.0076
Escherichia coli	2012C-4227	150	1734284	1 (1549621447)	snippy	snippy	snippy/snippy	15992		15969	99.8562	398	0	2.4887	23	0.1438	1.6183	1.5299	0.0884	0.9757	0.9986	0.987	0.0014		15969	99.8562	398	0	2.4887	23	0.1438	1.6183	1.5299	0.0884	0.9757	0.9986	0.987	0.0014
Escherichia coli	2012C-4227	150	1734284	1 (1549621447)	stampy	16GT	stampy/16GT	15992		15831	98.9932	2185	286	13.6631	161	1.0068	9.0181	8.3992	0.6189	0.8787	0.9899	0.931	0.0101		15832	98.9995	2030	274	12.6938	160	1.0005	8.4185	7.8034	0.615	0.8864	0.99	0.9353	0.01
Escherichia coli	2012C-4227	150	1734284	1 (1549621447)	stampy	freebayes	stampy/freebayes	15992		15966	99.8374	9035	0	56.497	26	0.1626	34.8309	34.731	0.0999	0.6386	0.9984	0.779	0.0016		15951	99.7436	8477	0	53.0078	41	0.2564	32.7436	32.586	0.1576	0.653	0.9974	0.7893	0.0026
Escherichia coli	2012C-4227	150	1734284	1 (1549621447)	stampy	gatk	stampy/gatk	15992		15878	99.2871	3035	1758	18.9782	114	0.7129	12.1049	11.6667	0.4382	0.8395	0.9929	0.9098	0.0071		15878	99.2871	3050	1777	19.072	114	0.7129	12.1626	11.7243	0.4382	0.8389	0.9929	0.9094	0.0071
Escherichia coli	2012C-4227	150	1734284	1 (1549621447)	stampy	lofreq	stampy/lofreq	15992		15838	99.037	1295	0	8.0978	154	0.963	5.57	4.978	0.592	0.9244	0.9904	0.9563	0.0096		15837	99.0308	1203	0	7.5225	155	0.9692	5.2202	4.6244	0.5958	0.9294	0.9903	0.9589	0.0097
Escherichia coli	2012C-4227	150	1734284	1 (1549621447)	stampy	mpileup	stampy/mpileup	15992		15817	98.9057	1181	0	7.3849	175	1.0943	5.2125	4.5398	0.6727	0.9305	0.9891	0.9589	0.0109		15822	98.937	1114	0	6.966	170	1.063	4.9358	4.2823	0.6535	0.9342	0.9894	0.961	0.0106
Escherichia coli	2012C-4227	150	1734284	1 (1549621447)	stampy	platypus	stampy/platypus	15992		15828	98.9745	1386	328	8.6668	164	1.0255	5.9583	5.3278	0.6304	0.9195	0.9897	0.9533	0.0103		15822	98.937	1438	330	8.992	170	1.063	6.1812	5.5277	0.6535	0.9167	0.9894	0.9517	0.0106
Escherichia coli	2012C-4227	150	1734284	1 (1549621447)	stampy	snver	stampy/snver	15992		15815	98.8932	1304	0	8.1541	177	1.1068	5.693	5.0126	0.6804	0.9238	0.9889	0.9552	0.0111		15813	98.8807	1196	0	7.4787	179	1.1193	5.2856	4.5975	0.6881	0.9297	0.9888	0.9583	0.0112
Escherichia coli	2012C-4227	150	1734284	1 (1549621447)	stampy	strelka	stampy/strelka	15992		15838	99.037	672	25	4.2021	154	0.963	3.1752	2.5832	0.592	0.9593	0.9904	0.9746	0.0096		15817	98.9057	653	23	4.0833	175	1.0943	3.1829	2.5102	0.6727	0.9604	0.9891	0.9745	0.0109
Escherichia coli	2012C-4227	150	1734284	1 (1549621447)	stampy	snvsniffer	stampy/snvsniffer	15992		13751	85.9867	800	389	5.0025	2241	14.0133	11.6897	3.0752	8.6145	0.945	0.8599	0.9004	0.1401		13737	85.8992	770	381	4.8149	2255	14.1008	11.6282	2.9599	8.6683	0.9469	0.859	0.9008	0.141
Escherichia coli	2012C-4227	150	1734284	1 (1549621447)	stampy	varscan	stampy/varscan	15992		15782	98.6868	1379	99	8.6231	210	1.3132	6.1082	5.3009	0.8072	0.9196	0.9869	0.9521	0.0131		15786	98.7119	1314	89	8.2166	206	1.2881	5.843	5.0511	0.7919	0.9232	0.9871	0.9541	0.0129
Escherichia coli	2012C-4227	150	1734284	2 (1549622820)	bwa-mem	16GT	bwa-mem/16GT	15992		15972	99.8749	1035	79	6.472	20	0.1251	4.0555	3.9786	0.0769	0.9391	0.9987	0.968	0.0013		15972	99.8749	1032	78	6.4532	20	0.1251	4.0439	3.9671	0.0769	0.9393	0.9987	0.9681	0.0013
Escherichia coli	2012C-4227	150	1734284	2 (1549622820)	bwa-mem	freebayes	bwa-mem/freebayes	15992		15973	99.8812	1226	0	7.6663	19	0.1188	4.7858	4.7128	0.073	0.9287	0.9988	0.9625	0.0012		15973	99.8812	1226	0	7.6663	19	0.1188	4.7858	4.7128	0.073	0.9287	0.9988	0.9625	0.0012
Escherichia coli	2012C-4227	150	1734284	2 (1549622820)	bwa-mem	gatk	bwa-mem/gatk	15992		15893	99.3809	2294	1479	14.3447	99	0.6191	9.1988	8.8182	0.3806	0.8739	0.9938	0.93	0.0062		15893	99.3809	2294	1479	14.3447	99	0.6191	9.1988	8.8182	0.3806	0.8739	0.9938	0.93	0.0062
Escherichia coli	2012C-4227	150	1734284	2 (1549622820)	bwa-mem	lofreq	bwa-mem/lofreq	15992		15957	99.7811	813	0	5.0838	35	0.2189	3.2598	3.1252	0.1345	0.9515	0.9978	0.9741	0.0022		15957	99.7811	811	0	5.0713	35	0.2189	3.2521	3.1175	0.1345	0.9516	0.9978	0.9742	0.0022
Escherichia coli	2012C-4227	150	1734284	2 (1549622820)	bwa-mem	mpileup	bwa-mem/mpileup	15992		15945	99.7061	705	0	4.4085	47	0.2939	2.8907	2.7101	0.1807	0.9577	0.9971	0.977	0.0029		15945	99.7061	697	0	4.3584	47	0.2939	2.86	2.6793	0.1807	0.9581	0.9971	0.9772	0.0029
Escherichia coli	2012C-4227	150	1734284	2 (1549622820)	bwa-mem	platypus	bwa-mem/platypus	15992		15953	99.7561	771	167	4.8212	39	0.2439	3.1137	2.9638	0.1499	0.9539	0.9976	0.9753	0.0024		15953	99.7561	771	167	4.8212	39	0.2439	3.1137	2.9638	0.1499	0.9539	0.9976	0.9753	0.0024
Escherichia coli	2012C-4227	150	1734284	2 (1549622820)	bwa-mem	snver	bwa-mem/snver	15992		15966	99.8374	736	0	4.6023	26	0.1626	2.9292	2.8292	0.0999	0.9559	0.9984	0.9767	0.0016		15966	99.8374	719	0	4.496	26	0.1626	2.8638	2.7639	0.0999	0.9569	0.9984	0.9772	0.0016
Escherichia coli	2012C-4227	150	1734284	2 (1549622820)	bwa-mem	strelka	bwa-mem/strelka	15992		15944	99.6998	750	7	4.6898	48	0.3002	3.0675	2.883	0.1845	0.9551	0.997	0.9756	0.003		15944	99.6998	750	7	4.6898	48	0.3002	3.0675	2.883	0.1845	0.9551	0.997	0.9756	0.003
Escherichia coli	2012C-4227	150	1734284	2 (1549622820)	bwa-mem	snvsniffer	bwa-mem/snvsniffer	15992		13678	85.5303	635	300	3.9707	2314	14.4697	11.3361	2.441	8.8951	0.9556	0.8553	0.9027	0.1447		13678	85.5303	623	299	3.8957	2314	14.4697	11.29	2.3948	8.8951	0.9564	0.8553	0.903	0.1447
Escherichia coli	2012C-4227	150	1734284	2 (1549622820)	bwa-mem	varscan	bwa-mem/varscan	15992		15905	99.456	665	20	4.1583	87	0.544	2.8907	2.5563	0.3344	0.9599	0.9946	0.9769	0.0054		15905	99.456	643	20	4.0208	87	0.544	2.8062	2.4717	0.3344	0.9611	0.9946	0.9776	0.0054
Escherichia coli	2012C-4227	150	1734284	2 (1549622820)	minimap2	16GT	minimap2/16GT	15992		15968	99.8499	815	62	5.0963	24	0.1501	3.2252	3.1329	0.0923	0.9514	0.9985	0.9744	0.0015		15968	99.8499	811	61	5.0713	24	0.1501	3.2098	3.1175	0.0923	0.9517	0.9985	0.9745	0.0015
Escherichia coli	2012C-4227	150	1734284	2 (1549622820)	minimap2	freebayes	minimap2/freebayes	15992		15972	99.8749	843	0	5.2714	20	0.1251	3.3174	3.2405	0.0769	0.9499	0.9987	0.9737	0.0013		15972	99.8749	845	0	5.2839	20	0.1251	3.3251	3.2482	0.0769	0.9498	0.9987	0.9736	0.0013
Escherichia coli	2012C-4227	150	1734284	2 (1549622820)	minimap2	gatk	minimap2/gatk	15992		15869	99.2309	1480	904	9.2546	123	0.7691	6.162	5.6892	0.4728	0.9147	0.9923	0.9519	0.0077		15869	99.2309	1475	899	9.2234	123	0.7691	6.1428	5.67	0.4728	0.915	0.9923	0.9521	0.0077
Escherichia coli	2012C-4227	150	1734284	2 (1549622820)	minimap2	lofreq	minimap2/lofreq	15992		15944	99.6998	646	0	4.0395	48	0.3002	2.6678	2.4833	0.1845	0.9611	0.997	0.9787	0.003		15944	99.6998	647	0	4.0458	48	0.3002	2.6716	2.4871	0.1845	0.961	0.997	0.9787	0.003
Escherichia coli	2012C-4227	150	1734284	2 (1549622820)	minimap2	mpileup	minimap2/mpileup	15992		15928	99.5998	525	0	3.2829	64	0.4002	2.2641	2.0181	0.246	0.9681	0.996	0.9819	0.004		15928	99.5998	518	0	3.2391	64	0.4002	2.2372	1.9912	0.246	0.9685	0.996	0.9821	0.004
Escherichia coli	2012C-4227	150	1734284	2 (1549622820)	minimap2	platypus	minimap2/platypus	15992		15903	99.4435	609	121	3.8082	89	0.5565	2.6831	2.341	0.3421	0.9631	0.9944	0.9785	0.0056		15903	99.4435	615	121	3.8457	89	0.5565	2.7062	2.3641	0.3421	0.9628	0.9944	0.9783	0.0056
Escherichia coli	2012C-4227	150	1734284	2 (1549622820)	minimap2	snver	minimap2/snver	15992		15929	99.6061	538	0	3.3642	63	0.3939	2.3103	2.0681	0.2422	0.9673	0.9961	0.9815	0.0039		15929	99.6061	520	0	3.2516	63	0.3939	2.2411	1.9989	0.2422	0.9684	0.9961	0.9821	0.0039
Escherichia coli	2012C-4227	150	1734284	2 (1549622820)	minimap2	strelka	minimap2/strelka	15992		15910	99.4872	506	2	3.1641	82	0.5128	2.2603	1.9451	0.3152	0.9692	0.9949	0.9819	0.0051		15910	99.4872	505	2	3.1578	82	0.5128	2.2565	1.9412	0.3152	0.9692	0.9949	0.9819	0.0051
Escherichia coli	2012C-4227	150	1734284	2 (1549622820)	minimap2	snvsniffer	minimap2/snvsniffer	15992		13677	85.524	636	291	3.977	2315	14.476	11.3438	2.4448	8.899	0.9556	0.8552	0.9026	0.1448		13677	85.524	624	289	3.902	2315	14.476	11.2977	2.3987	8.899	0.9564	0.8552	0.903	0.1448
Escherichia coli	2012C-4227	150	1734284	2 (1549622820)	minimap2	varscan	minimap2/varscan	15992		15862	99.1871	572	17	3.5768	130	0.8129	2.6985	2.1988	0.4997	0.9652	0.9919	0.9784	0.0081		15862	99.1871	550	17	3.4392	130	0.8129	2.614	2.1142	0.4997	0.9665	0.9919	0.979	0.0081
Escherichia coli	2012C-4227	150	1734284	2 (1549622820)	novoalign	16GT	novoalign/16GT	15992		15964	99.8249	585	45	3.6581	28	0.1751	2.3564	2.2488	0.1076	0.9647	0.9982	0.9812	0.0018		15964	99.8249	584	45	3.6518	28	0.1751	2.3526	2.2449	0.1076	0.9647	0.9982	0.9812	0.0018
Escherichia coli	2012C-4227	150	1734284	2 (1549622820)	novoalign	freebayes	novoalign/freebayes	15992		15969	99.8562	798	0	4.99	23	0.1438	3.156	3.0675	0.0884	0.9524	0.9986	0.975	0.0014		15969	99.8562	798	0	4.99	23	0.1438	3.156	3.0675	0.0884	0.9524	0.9986	0.975	0.0014
Escherichia coli	2012C-4227	150	1734284	2 (1549622820)	novoalign	gatk	novoalign/gatk	15992		15899	99.4185	1988	1326	12.4312	93	0.5815	7.9995	7.642	0.3575	0.8889	0.9942	0.9386	0.0058		15899	99.4185	1988	1326	12.4312	93	0.5815	7.9995	7.642	0.3575	0.8889	0.9942	0.9386	0.0058
Escherichia coli	2012C-4227	150	1734284	2 (1549622820)	novoalign	lofreq	novoalign/lofreq	15992		15946	99.7124	491	0	3.0703	46	0.2876	2.0643	1.8874	0.1768	0.9701	0.9971	0.9834	0.0029		15946	99.7124	491	0	3.0703	46	0.2876	2.0643	1.8874	0.1768	0.9701	0.9971	0.9834	0.0029
Escherichia coli	2012C-4227	150	1734284	2 (1549622820)	novoalign	mpileup	novoalign/mpileup	15992		15935	99.6436	491	0	3.0703	57	0.3564	2.1065	1.8874	0.2191	0.9701	0.9964	0.9831	0.0036		15935	99.6436	488	0	3.0515	57	0.3564	2.095	1.8759	0.2191	0.9703	0.9964	0.9832	0.0036
Escherichia coli	2012C-4227	150	1734284	2 (1549622820)	novoalign	platypus	novoalign/platypus	15992		15938	99.6623	828	195	5.1776	54	0.3377	3.3904	3.1829	0.2076	0.9506	0.9966	0.9731	0.0034		15938	99.6623	827	195	5.1713	54	0.3377	3.3866	3.179	0.2076	0.9507	0.9966	0.9731	0.0034
Escherichia coli	2012C-4227	150	1734284	2 (1549622820)	novoalign	snver	novoalign/snver	15992		15942	99.6873	534	0	3.3392	50	0.3127	2.2449	2.0527	0.1922	0.9676	0.9969	0.982	0.0031		15942	99.6873	532	0	3.3267	50	0.3127	2.2372	2.045	0.1922	0.9677	0.9969	0.9821	0.0031
Escherichia coli	2012C-4227	150	1734284	2 (1549622820)	novoalign	strelka	novoalign/strelka	15992		15950	99.7374	581	14	3.6331	42	0.2626	2.3948	2.2334	0.1614	0.9649	0.9974	0.9809	0.0026		15950	99.7374	581	14	3.6331	42	0.2626	2.3948	2.2334	0.1614	0.9649	0.9974	0.9809	0.0026
Escherichia coli	2012C-4227	150	1734284	2 (1549622820)	novoalign	snvsniffer	novoalign/snvsniffer	15992		13405	83.8232	417	197	2.6076	2587	16.1768	11.5475	1.603	9.9445	0.9698	0.8382	0.8992	0.1618		13405	83.8232	416	197	2.6013	2587	16.1768	11.5437	1.5991	9.9445	0.9699	0.8382	0.8993	0.1618
Escherichia coli	2012C-4227	150	1734284	2 (1549622820)	novoalign	varscan	novoalign/varscan	15992		15876	99.2746	475	12	2.9702	116	0.7254	2.2718	1.8259	0.4459	0.9709	0.9927	0.9817	0.0073		15876	99.2746	473	12	2.9577	116	0.7254	2.2641	1.8182	0.4459	0.9711	0.9927	0.9818	0.0073
Escherichia coli	2012C-4227	150	1734284	2 (1549622820)	snippy	snippy	snippy/snippy	15992		15968	99.8499	421	0	2.6326	24	0.1501	1.7106	1.6183	0.0923	0.9743	0.9985	0.9863	0.0015		15968	99.8499	421	0	2.6326	24	0.1501	1.7106	1.6183	0.0923	0.9743	0.9985	0.9863	0.0015
Escherichia coli	2012C-4227	150	1734284	2 (1549622820)	stampy	16GT	stampy/16GT	15992		15835	99.0183	2220	302	13.8819	157	0.9817	9.1373	8.5338	0.6035	0.877	0.9902	0.9302	0.0098		15834	99.012	2058	282	12.8689	158	0.988	8.5184	7.911	0.6074	0.885	0.9901	0.9346	0.0099
Escherichia coli	2012C-4227	150	1734284	2 (1549622820)	stampy	freebayes	stampy/freebayes	15992		15967	99.8437	8877	0	55.509	25	0.1563	34.2197	34.1236	0.0961	0.6427	0.9984	0.782	0.0016		15950	99.7374	8303	0	51.9197	42	0.2626	32.0786	31.9171	0.1614	0.6577	0.9974	0.7927	0.0026
Escherichia coli	2012C-4227	150	1734284	2 (1549622820)	stampy	gatk	stampy/gatk	15992		15883	99.3184	3072	1783	19.2096	109	0.6816	12.2279	11.8089	0.419	0.8379	0.9932	0.909	0.0068		15883	99.3184	3113	1828	19.466	109	0.6816	12.3855	11.9665	0.419	0.8361	0.9932	0.9079	0.0068
Escherichia coli	2012C-4227	150	1734284	2 (1549622820)	stampy	lofreq	stampy/lofreq	15992		15832	98.9995	1342	0	8.3917	160	1.0005	5.7738	5.1587	0.615	0.9219	0.99	0.9547	0.01		15831	98.9932	1251	0	7.8227	161	1.0068	5.4278	4.8089	0.6189	0.9268	0.9899	0.9573	0.0101
Escherichia coli	2012C-4227	150	1734284	2 (1549622820)	stampy	mpileup	stampy/mpileup	15992		15820	98.9245	1236	0	7.7289	172	1.0755	5.4124	4.7512	0.6612	0.9275	0.9892	0.9574	0.0108		15822	98.937	1159	0	7.2474	170	1.063	5.1087	4.4552	0.6535	0.9317	0.9894	0.9597	0.0106
Escherichia coli	2012C-4227	150	1734284	2 (1549622820)	stampy	platypus	stampy/platypus	15992		15826	98.962	1423	343	8.8982	166	1.038	6.1082	5.4701	0.6381	0.9175	0.9896	0.9522	0.0104		15818	98.912	1433	312	8.9607	174	1.088	6.1774	5.5085	0.6689	0.9169	0.9891	0.9516	0.0109
Escherichia coli	2012C-4227	150	1734284	2 (1549622820)	stampy	snver	stampy/snver	15992		15815	98.8932	1348	0	8.4292	177	1.1068	5.8622	5.1818	0.6804	0.9215	0.9889	0.954	0.0111		15815	98.8932	1241	0	7.7601	177	1.1068	5.4509	4.7705	0.6804	0.9272	0.9889	0.9571	0.0111
Escherichia coli	2012C-4227	150	1734284	2 (1549622820)	stampy	strelka	stampy/strelka	15992		15827	98.9682	705	26	4.4085	165	1.0318	3.3443	2.7101	0.6343	0.9574	0.9897	0.9733	0.0103		15810	98.8619	682	28	4.2646	182	1.1381	3.3213	2.6216	0.6996	0.9586	0.9886	0.9734	0.0114
Escherichia coli	2012C-4227	150	1734284	2 (1549622820)	stampy	snvsniffer	stampy/snvsniffer	15992		13732	85.8679	819	403	5.1213	2260	14.1321	11.8358	3.1483	8.6875	0.9437	0.8587	0.8992	0.1413		13717	85.7741	785	393	4.9087	2275	14.2259	11.7628	3.0176	8.7452	0.9459	0.8577	0.8996	0.1423
Escherichia coli	2012C-4227	150	1734284	2 (1549622820)	stampy	varscan	stampy/varscan	15992		15779	98.6681	1417	98	8.8607	213	1.3319	6.2658	5.447	0.8188	0.9176	0.9867	0.9509	0.0133		15778	98.6618	1335	87	8.3479	214	1.3382	5.9544	5.1318	0.8226	0.922	0.9866	0.9532	0.0134
Escherichia coli	2012C-4227	150	1734284	3 (1549635108)	bwa-mem	16GT	bwa-mem/16GT	15992		15971	99.8687	1041	81	6.5095	21	0.1313	4.0824	4.0017	0.0807	0.9388	0.9987	0.9678	0.0013		15971	99.8687	1040	81	6.5033	21	0.1313	4.0785	3.9978	0.0807	0.9389	0.9987	0.9679	0.0013
Escherichia coli	2012C-4227	150	1734284	3 (1549635108)	bwa-mem	freebayes	bwa-mem/freebayes	15992		15972	99.8749	1244	0	7.7789	20	0.1251	4.8589	4.782	0.0769	0.9277	0.9987	0.9619	0.0013		15972	99.8749	1244	0	7.7789	20	0.1251	4.8589	4.782	0.0769	0.9277	0.9987	0.9619	0.0013
Escherichia coli	2012C-4227	150	1734284	3 (1549635108)	bwa-mem	gatk	bwa-mem/gatk	15992		15895	99.3934	2290	1451	14.3197	97	0.6066	9.1757	8.8029	0.3729	0.8741	0.9939	0.9302	0.0061		15895	99.3934	2301	1451	14.3884	97	0.6066	9.218	8.8452	0.3729	0.8735	0.9939	0.9298	0.0061
Escherichia coli	2012C-4227	150	1734284	3 (1549635108)	bwa-mem	lofreq	bwa-mem/lofreq	15992		15965	99.8312	803	0	5.0213	27	0.1688	3.1906	3.0868	0.1038	0.9521	0.9983	0.9747	0.0017		15965	99.8312	802	0	5.015	27	0.1688	3.1867	3.0829	0.1038	0.9522	0.9983	0.9747	0.0017
Escherichia coli	2012C-4227	150	1734284	3 (1549635108)	bwa-mem	mpileup	bwa-mem/mpileup	15992		15949	99.7311	681	0	4.2584	43	0.2689	2.7831	2.6178	0.1653	0.959	0.9973	0.9778	0.0027		15949	99.7311	675	0	4.2209	43	0.2689	2.76	2.5947	0.1653	0.9594	0.9973	0.978	0.0027
Escherichia coli	2012C-4227	150	1734284	3 (1549635108)	bwa-mem	platypus	bwa-mem/platypus	15992		15949	99.7311	817	171	5.1088	43	0.2689	3.3059	3.1406	0.1653	0.9513	0.9973	0.9738	0.0027		15949	99.7311	817	171	5.1088	43	0.2689	3.3059	3.1406	0.1653	0.9513	0.9973	0.9738	0.0027
Escherichia coli	2012C-4227	150	1734284	3 (1549635108)	bwa-mem	snver	bwa-mem/snver	15992		15971	99.8687	740	0	4.6273	21	0.1313	2.9253	2.8446	0.0807	0.9557	0.9987	0.9767	0.0013		15971	99.8687	727	0	4.546	21	0.1313	2.8753	2.7946	0.0807	0.9565	0.9987	0.9771	0.0013
Escherichia coli	2012C-4227	150	1734284	3 (1549635108)	bwa-mem	strelka	bwa-mem/strelka	15992		15952	99.7499	749	5	4.6836	40	0.2501	3.033	2.8792	0.1538	0.9552	0.9975	0.9759	0.0025		15952	99.7499	749	5	4.6836	40	0.2501	3.033	2.8792	0.1538	0.9552	0.9975	0.9759	0.0025
Escherichia coli	2012C-4227	150	1734284	3 (1549635108)	bwa-mem	snvsniffer	bwa-mem/snvsniffer	15992		13685	85.574	656	310	4.1021	2307	14.426	11.3899	2.5217	8.8682	0.9543	0.8557	0.9023	0.1443		13685	85.574	650	309	4.0645	2307	14.426	11.3668	2.4986	8.8682	0.9547	0.8557	0.9025	0.1443
Escherichia coli	2012C-4227	150	1734284	3 (1549635108)	bwa-mem	varscan	bwa-mem/varscan	15992		15899	99.4185	648	21	4.052	93	0.5815	2.8484	2.4909	0.3575	0.9608	0.9942	0.9772	0.0058		15899	99.4185	632	21	3.952	93	0.5815	2.7869	2.4294	0.3575	0.9618	0.9942	0.9777	0.0058
Escherichia coli	2012C-4227	150	1734284	3 (1549635108)	minimap2	16GT	minimap2/16GT	15992		15968	99.8499	828	68	5.1776	24	0.1501	3.2751	3.1829	0.0923	0.9507	0.9985	0.974	0.0015		15968	99.8499	827	68	5.1713	24	0.1501	3.2713	3.179	0.0923	0.9508	0.9985	0.9741	0.0015
Escherichia coli	2012C-4227	150	1734284	3 (1549635108)	minimap2	freebayes	minimap2/freebayes	15992		15972	99.8749	836	0	5.2276	20	0.1251	3.2905	3.2136	0.0769	0.9503	0.9987	0.9739	0.0013		15972	99.8749	836	0	5.2276	20	0.1251	3.2905	3.2136	0.0769	0.9503	0.9987	0.9739	0.0013
Escherichia coli	2012C-4227	150	1734284	3 (1549635108)	minimap2	gatk	minimap2/gatk	15992		15871	99.2434	1445	891	9.0358	121	0.7566	6.0198	5.5546	0.4651	0.9166	0.9924	0.953	0.0076		15871	99.2434	1446	892	9.042	121	0.7566	6.0236	5.5585	0.4651	0.9165	0.9924	0.9529	0.0076
Escherichia coli	2012C-4227	150	1734284	3 (1549635108)	minimap2	lofreq	minimap2/lofreq	15992		15942	99.6873	631	0	3.9457	50	0.3127	2.6178	2.4256	0.1922	0.9619	0.9969	0.9791	0.0031		15942	99.6873	630	0	3.9395	50	0.3127	2.614	2.4217	0.1922	0.962	0.9969	0.9791	0.0031
Escherichia coli	2012C-4227	150	1734284	3 (1549635108)	minimap2	mpileup	minimap2/mpileup	15992		15922	99.5623	518	0	3.2391	70	0.4377	2.2603	1.9912	0.2691	0.9685	0.9956	0.9819	0.0044		15922	99.5623	513	0	3.2079	70	0.4377	2.2411	1.972	0.2691	0.9688	0.9956	0.982	0.0044
Escherichia coli	2012C-4227	150	1734284	3 (1549635108)	minimap2	platypus	minimap2/platypus	15992		15886	99.3372	592	124	3.7019	106	0.6628	2.6831	2.2757	0.4075	0.9641	0.9934	0.9785	0.0066		15886	99.3372	592	124	3.7019	106	0.6628	2.6831	2.2757	0.4075	0.9641	0.9934	0.9785	0.0066
Escherichia coli	2012C-4227	150	1734284	3 (1549635108)	minimap2	snver	minimap2/snver	15992		15930	99.6123	564	0	3.5268	62	0.3877	2.4064	2.168	0.2383	0.9658	0.9961	0.9807	0.0039		15930	99.6123	551	0	3.4455	62	0.3877	2.3564	2.1181	0.2383	0.9666	0.9961	0.9811	0.0039
Escherichia coli	2012C-4227	150	1734284	3 (1549635108)	minimap2	strelka	minimap2/strelka	15992		15917	99.531	525	1	3.2829	75	0.469	2.3064	2.0181	0.2883	0.9681	0.9953	0.9815	0.0047		15917	99.531	524	1	3.2766	75	0.469	2.3026	2.0143	0.2883	0.9681	0.9953	0.9815	0.0047
Escherichia coli	2012C-4227	150	1734284	3 (1549635108)	minimap2	snvsniffer	minimap2/snvsniffer	15992		13680	85.5428	654	307	4.0895	2312	14.4572	11.4014	2.514	8.8874	0.9544	0.8554	0.9022	0.1446		13680	85.5428	647	305	4.0458	2312	14.4572	11.3745	2.4871	8.8874	0.9548	0.8554	0.9024	0.1446
Escherichia coli	2012C-4227	150	1734284	3 (1549635108)	minimap2	varscan	minimap2/varscan	15992		15859	99.1683	569	16	3.558	133	0.8317	2.6985	2.1873	0.5113	0.9654	0.9917	0.9784	0.0083		15859	99.1683	553	16	3.458	133	0.8317	2.637	2.1258	0.5113	0.9663	0.9917	0.9788	0.0083
Escherichia coli	2012C-4227	150	1734284	3 (1549635108)	novoalign	16GT	novoalign/16GT	15992		15964	99.8249	579	50	3.6206	28	0.1751	2.3333	2.2257	0.1076	0.965	0.9982	0.9813	0.0018		15964	99.8249	578	50	3.6143	28	0.1751	2.3295	2.2219	0.1076	0.9651	0.9982	0.9814	0.0018
Escherichia coli	2012C-4227	150	1734284	3 (1549635108)	novoalign	freebayes	novoalign/freebayes	15992		15969	99.8562	798	0	4.99	23	0.1438	3.156	3.0675	0.0884	0.9524	0.9986	0.975	0.0014		15969	99.8562	798	0	4.99	23	0.1438	3.156	3.0675	0.0884	0.9524	0.9986	0.975	0.0014
Escherichia coli	2012C-4227	150	1734284	3 (1549635108)	novoalign	gatk	novoalign/gatk	15992		15889	99.3559	1968	1332	12.3062	103	0.6441	7.961	7.5651	0.3959	0.8898	0.9936	0.9388	0.0064		15889	99.3559	1968	1332	12.3062	103	0.6441	7.961	7.5651	0.3959	0.8898	0.9936	0.9388	0.0064
Escherichia coli	2012C-4227	150	1734284	3 (1549635108)	novoalign	lofreq	novoalign/lofreq	15992		15940	99.6748	502	0	3.1391	52	0.3252	2.1296	1.9297	0.1999	0.9695	0.9967	0.9829	0.0033		15940	99.6748	502	0	3.1391	52	0.3252	2.1296	1.9297	0.1999	0.9695	0.9967	0.9829	0.0033
Escherichia coli	2012C-4227	150	1734284	3 (1549635108)	novoalign	mpileup	novoalign/mpileup	15992		15926	99.5873	466	0	2.914	66	0.4127	2.045	1.7913	0.2537	0.9716	0.9959	0.9836	0.0041		15926	99.5873	465	0	2.9077	66	0.4127	2.0412	1.7875	0.2537	0.9716	0.9959	0.9836	0.0041
Escherichia coli	2012C-4227	150	1734284	3 (1549635108)	novoalign	platypus	novoalign/platypus	15992		15929	99.6061	791	169	4.9462	63	0.3939	3.2828	3.0406	0.2422	0.9527	0.9961	0.9739	0.0039		15929	99.6061	791	169	4.9462	63	0.3939	3.2828	3.0406	0.2422	0.9527	0.9961	0.9739	0.0039
Escherichia coli	2012C-4227	150	1734284	3 (1549635108)	novoalign	snver	novoalign/snver	15992		15936	99.6498	529	0	3.3079	56	0.3502	2.2488	2.0335	0.2153	0.9679	0.9965	0.982	0.0035		15936	99.6498	528	0	3.3017	56	0.3502	2.2449	2.0297	0.2153	0.9679	0.9965	0.982	0.0035
Escherichia coli	2012C-4227	150	1734284	3 (1549635108)	novoalign	strelka	novoalign/strelka	15992		15946	99.7124	562	16	3.5143	46	0.2876	2.3372	2.1604	0.1768	0.966	0.9971	0.9813	0.0029		15946	99.7124	562	16	3.5143	46	0.2876	2.3372	2.1604	0.1768	0.966	0.9971	0.9813	0.0029
Escherichia coli	2012C-4227	150	1734284	3 (1549635108)	novoalign	snvsniffer	novoalign/snvsniffer	15992		13414	83.8794	405	181	2.5325	2578	16.1206	11.4668	1.5568	9.91	0.9707	0.8388	0.8999	0.1612		13414	83.8794	404	181	2.5263	2578	16.1206	11.4629	1.553	9.91	0.9708	0.8388	0.9	0.1612
Escherichia coli	2012C-4227	150	1734284	3 (1549635108)	novoalign	varscan	novoalign/varscan	15992		15873	99.2559	493	12	3.0828	119	0.7441	2.3526	1.8951	0.4574	0.9699	0.9926	0.9811	0.0074		15873	99.2559	490	12	3.064	119	0.7441	2.341	1.8836	0.4574	0.9701	0.9926	0.9812	0.0074
Escherichia coli	2012C-4227	150	1734284	3 (1549635108)	snippy	snippy	snippy/snippy	15992		15968	99.8499	413	0	2.5825	24	0.1501	1.6798	1.5876	0.0923	0.9748	0.9985	0.9865	0.0015		15968	99.8499	413	0	2.5825	24	0.1501	1.6798	1.5876	0.0923	0.9748	0.9985	0.9865	0.0015
Escherichia coli	2012C-4227	150	1734284	3 (1549635108)	stampy	16GT	stampy/16GT	15992		15826	98.962	2210	299	13.8194	166	1.038	9.1335	8.4953	0.6381	0.8775	0.9896	0.9302	0.0104		15827	98.9682	2044	287	12.7814	165	1.0318	8.4915	7.8572	0.6343	0.8856	0.9897	0.9348	0.0103
Escherichia coli	2012C-4227	150	1734284	3 (1549635108)	stampy	freebayes	stampy/freebayes	15992		15965	99.8312	8908	0	55.7029	27	0.1688	34.3466	34.2428	0.1038	0.6419	0.9983	0.7814	0.0017		15949	99.7311	8248	0	51.5758	43	0.2689	31.871	31.7057	0.1653	0.6591	0.9973	0.7937	0.0027
Escherichia coli	2012C-4227	150	1734284	3 (1549635108)	stampy	gatk	stampy/gatk	15992		15877	99.2809	3070	1820	19.1971	115	0.7191	12.2433	11.8012	0.4421	0.838	0.9928	0.9089	0.0072		15877	99.2809	3053	1796	19.0908	115	0.7191	12.1779	11.7359	0.4421	0.8387	0.9928	0.9093	0.0072
Escherichia coli	2012C-4227	150	1734284	3 (1549635108)	stampy	lofreq	stampy/lofreq	15992		15833	99.0058	1379	0	8.6231	159	0.9942	5.9121	5.3009	0.6112	0.9199	0.9901	0.9537	0.0099		15833	99.0058	1257	0	7.8602	159	0.9942	5.4432	4.832	0.6112	0.9264	0.9901	0.9572	0.0099
Escherichia coli	2012C-4227	150	1734284	3 (1549635108)	stampy	mpileup	stampy/mpileup	15992		15813	98.8807	1242	0	7.7664	179	1.1193	5.4624	4.7743	0.6881	0.9272	0.9888	0.957	0.0112		15816	98.8994	1173	0	7.3349	176	1.1006	5.1856	4.5091	0.6766	0.931	0.989	0.9591	0.011
Escherichia coli	2012C-4227	150	1734284	3 (1549635108)	stampy	platypus	stampy/platypus	15992		15823	98.9432	1405	351	8.7856	169	1.0568	6.0505	5.4009	0.6496	0.9184	0.9894	0.9526	0.0106		15819	98.9182	1398	288	8.7419	173	1.0818	6.039	5.374	0.665	0.9188	0.9892	0.9527	0.0108
Escherichia coli	2012C-4227	150	1734284	3 (1549635108)	stampy	snver	stampy/snver	15992		15811	98.8682	1321	0	8.2604	181	1.1318	5.7738	5.078	0.6958	0.9229	0.9887	0.9547	0.0113		15804	98.8244	1241	0	7.7601	188	1.1756	5.4931	4.7705	0.7227	0.9272	0.9882	0.9567	0.0118
Escherichia coli	2012C-4227	150	1734284	3 (1549635108)	stampy	strelka	stampy/strelka	15992		15835	99.0183	715	28	4.471	157	0.9817	3.352	2.7485	0.6035	0.9568	0.9902	0.9732	0.0098		15817	98.9057	680	31	4.2521	175	1.0943	3.2867	2.614	0.6727	0.9588	0.9891	0.9737	0.0109
Escherichia coli	2012C-4227	150	1734284	3 (1549635108)	stampy	snvsniffer	stampy/snvsniffer	15992		13759	86.0368	811	396	5.0713	2233	13.9632	11.7013	3.1175	8.5838	0.9443	0.8604	0.9004	0.1396		13742	85.9305	782	390	4.8899	2250	14.0695	11.6551	3.006	8.6491	0.9462	0.8593	0.9007	0.1407
Escherichia coli	2012C-4227	150	1734284	3 (1549635108)	stampy	varscan	stampy/varscan	15992		15778	98.6618	1449	97	9.0608	214	1.3382	6.3926	5.57	0.8226	0.9159	0.9866	0.9499	0.0134		15785	98.7056	1338	85	8.3667	207	1.2944	5.9391	5.1433	0.7957	0.9219	0.9871	0.9534	0.0129
Escherichia coli	2012C-4227	300	867142	1 (1549635108)	bwa-mem	16GT	bwa-mem/16GT	15992		15976	99.8999	1241	63	7.7601	16	0.1001	4.832	4.7705	0.0615	0.9279	0.999	0.9621	0.001		15976	99.8999	1234	63	7.7164	16	0.1001	4.8051	4.7436	0.0615	0.9283	0.999	0.9624	0.001
Escherichia coli	2012C-4227	300	867142	1 (1549635108)	bwa-mem	freebayes	bwa-mem/freebayes	15992		15976	99.8999	1412	0	8.8294	16	0.1001	5.4893	5.4278	0.0615	0.9188	0.999	0.9572	0.001		15976	99.8999	1412	0	8.8294	16	0.1001	5.4893	5.4278	0.0615	0.9188	0.999	0.9572	0.001
Escherichia coli	2012C-4227	300	867142	1 (1549635108)	bwa-mem	gatk	bwa-mem/gatk	15992		15894	99.3872	2401	1411	15.0138	98	0.6128	9.6063	9.2296	0.3767	0.8688	0.9939	0.9271	0.0061		15894	99.3872	2401	1411	15.0138	98	0.6128	9.6063	9.2296	0.3767	0.8688	0.9939	0.9271	0.0061
Escherichia coli	2012C-4227	300	867142	1 (1549635108)	bwa-mem	lofreq	bwa-mem/lofreq	15992		15817	98.9057	797	0	4.9837	175	1.0943	3.7364	3.0637	0.6727	0.952	0.9891	0.9702	0.0109		15817	98.9057	794	0	4.965	175	1.0943	3.7249	3.0522	0.6727	0.9522	0.9891	0.9703	0.0109
Escherichia coli	2012C-4227	300	867142	1 (1549635108)	bwa-mem	mpileup	bwa-mem/mpileup	15992		15809	98.8557	741	0	4.6336	183	1.1443	3.5519	2.8484	0.7035	0.9552	0.9886	0.9716	0.0114		15809	98.8557	733	0	4.5835	183	1.1443	3.5211	2.8177	0.7035	0.9557	0.9886	0.9719	0.0114
Escherichia coli	2012C-4227	300	867142	1 (1549635108)	bwa-mem	platypus	bwa-mem/platypus	15992		15834	99.012	863	142	5.3964	158	0.988	3.9248	3.3174	0.6074	0.9483	0.9901	0.9687	0.0099		15834	99.012	860	140	5.3777	158	0.988	3.9132	3.3059	0.6074	0.9485	0.9901	0.9689	0.0099
Escherichia coli	2012C-4227	300	867142	1 (1549635108)	bwa-mem	snver	bwa-mem/snver	15992		15853	99.1308	784	0	4.9025	139	0.8692	3.5481	3.0137	0.5343	0.9529	0.9913	0.9717	0.0087		15853	99.1308	774	0	4.8399	139	0.8692	3.5096	2.9753	0.5343	0.9534	0.9913	0.972	0.0087
Escherichia coli	2012C-4227	300	867142	1 (1549635108)	bwa-mem	strelka	bwa-mem/strelka	15992		15773	98.6306	710	2	4.4397	219	1.3694	3.5711	2.7293	0.8418	0.9569	0.9863	0.9714	0.0137		15773	98.6306	708	2	4.4272	219	1.3694	3.5634	2.7216	0.8418	0.957	0.9863	0.9714	0.0137
Escherichia coli	2012C-4227	300	867142	1 (1549635108)	bwa-mem	snvsniffer	bwa-mem/snvsniffer	15992		11650	72.8489	396	196	2.4762	4342	27.1511	18.2131	1.5222	16.6908	0.9671	0.7285	0.831	0.2715		11653	72.8677	393	196	2.4575	4339	27.1323	18.19	1.5107	16.6793	0.9674	0.7287	0.8313	0.2713
Escherichia coli	2012C-4227	300	867142	1 (1549635108)	bwa-mem	varscan	bwa-mem/varscan	15992		15727	98.3429	743	28	4.6461	265	1.6571	3.8748	2.8561	1.0187	0.9549	0.9834	0.9689	0.0166		15727	98.3429	733	28	4.5835	265	1.6571	3.8364	2.8177	1.0187	0.9555	0.9834	0.9692	0.0166
Escherichia coli	2012C-4227	300	867142	1 (1549635108)	minimap2	16GT	minimap2/16GT	15992		15981	99.9312	1024	84	6.4032	11	0.0688	3.9786	3.9363	0.0423	0.9398	0.9993	0.9686	0.0007		15981	99.9312	1006	84	6.2906	11	0.0688	3.9094	3.8671	0.0423	0.9408	0.9993	0.9692	0.0007
Escherichia coli	2012C-4227	300	867142	1 (1549635108)	minimap2	freebayes	minimap2/freebayes	15992		15977	99.9062	1124	0	7.0285	15	0.0938	4.3784	4.3207	0.0577	0.9343	0.9991	0.9656	0.0009		15977	99.9062	1124	0	7.0285	15	0.0938	4.3784	4.3207	0.0577	0.9343	0.9991	0.9656	0.0009
Escherichia coli	2012C-4227	300	867142	1 (1549635108)	minimap2	gatk	minimap2/gatk	15992		15896	99.3997	1658	981	10.3677	96	0.6003	6.7425	6.3734	0.369	0.9055	0.994	0.9477	0.006		15896	99.3997	1659	982	10.3739	96	0.6003	6.7463	6.3773	0.369	0.9055	0.994	0.9477	0.006
Escherichia coli	2012C-4227	300	867142	1 (1549635108)	minimap2	lofreq	minimap2/lofreq	15992		15842	99.062	595	0	3.7206	150	0.938	2.8638	2.2872	0.5766	0.9638	0.9906	0.977	0.0094		15842	99.062	584	0	3.6518	150	0.938	2.8215	2.2449	0.5766	0.9644	0.9906	0.9773	0.0094
Escherichia coli	2012C-4227	300	867142	1 (1549635108)	minimap2	mpileup	minimap2/mpileup	15992		15828	98.9745	497	0	3.1078	164	1.0255	2.5409	1.9105	0.6304	0.9696	0.9897	0.9795	0.0103		15828	98.9745	479	0	2.9952	164	1.0255	2.4717	1.8413	0.6304	0.9706	0.9897	0.9801	0.0103
Escherichia coli	2012C-4227	300	867142	1 (1549635108)	minimap2	platypus	minimap2/platypus	15992		15862	99.1871	641	85	4.0083	130	0.8129	2.9638	2.464	0.4997	0.9612	0.9919	0.9763	0.0081		15862	99.1871	642	85	4.0145	130	0.8129	2.9676	2.4679	0.4997	0.9611	0.9919	0.9763	0.0081
Escherichia coli	2012C-4227	300	867142	1 (1549635108)	minimap2	snver	minimap2/snver	15992		15836	99.0245	541	0	3.3829	156	0.9755	2.6793	2.0796	0.5997	0.967	0.9902	0.9785	0.0098		15836	99.0245	538	0	3.3642	156	0.9755	2.6678	2.0681	0.5997	0.9671	0.9902	0.9785	0.0098
Escherichia coli	2012C-4227	300	867142	1 (1549635108)	minimap2	strelka	minimap2/strelka	15992		15784	98.6993	448	3	2.8014	208	1.3007	2.5217	1.7221	0.7996	0.9724	0.987	0.9796	0.013		15783	98.6931	434	3	2.7139	209	1.3069	2.4717	1.6683	0.8034	0.9732	0.9869	0.98	0.0131
Escherichia coli	2012C-4227	300	867142	1 (1549635108)	minimap2	snvsniffer	minimap2/snvsniffer	15992		11649	72.8427	403	200	2.52	4343	27.1573	18.2438	1.5492	16.6947	0.9666	0.7284	0.8308	0.2716		11652	72.8614	396	198	2.4762	4340	27.1386	18.2054	1.5222	16.6832	0.9671	0.7286	0.8311	0.2714
Escherichia coli	2012C-4227	300	867142	1 (1549635108)	minimap2	varscan	minimap2/varscan	15992		15692	98.1241	570	26	3.5643	300	1.8759	3.3443	2.1911	1.1532	0.9649	0.9812	0.973	0.0188		15692	98.1241	546	26	3.4142	300	1.8759	3.2521	2.0988	1.1532	0.9664	0.9812	0.9737	0.0188
Escherichia coli	2012C-4227	300	867142	1 (1549635108)	novoalign	16GT	novoalign/16GT	15992		15971	99.8687	786	58	4.915	21	0.1313	3.1021	3.0214	0.0807	0.9531	0.9987	0.9754	0.0013		15971	99.8687	790	57	4.94	21	0.1313	3.1175	3.0368	0.0807	0.9529	0.9987	0.9753	0.0013
Escherichia coli	2012C-4227	300	867142	1 (1549635108)	novoalign	freebayes	novoalign/freebayes	15992		15975	99.8937	1048	0	6.5533	17	0.1063	4.0939	4.0286	0.0653	0.9384	0.9989	0.9677	0.0011		15975	99.8937	1049	0	6.5595	17	0.1063	4.0978	4.0324	0.0653	0.9384	0.9989	0.9677	0.0011
Escherichia coli	2012C-4227	300	867142	1 (1549635108)	novoalign	gatk	novoalign/gatk	15992		15882	99.3122	2012	1274	12.5813	110	0.6878	8.1571	7.7342	0.4228	0.8876	0.9931	0.9374	0.0069		15882	99.3122	2019	1281	12.6251	110	0.6878	8.184	7.7611	0.4228	0.8872	0.9931	0.9372	0.0069
Escherichia coli	2012C-4227	300	867142	1 (1549635108)	novoalign	lofreq	novoalign/lofreq	15992		15863	99.1933	617	0	3.8582	129	0.8067	2.8677	2.3718	0.4959	0.9626	0.9919	0.977	0.0081		15863	99.1933	622	0	3.8894	129	0.8067	2.8869	2.391	0.4959	0.9623	0.9919	0.9769	0.0081
Escherichia coli	2012C-4227	300	867142	1 (1549635108)	novoalign	mpileup	novoalign/mpileup	15992		15855	99.1433	587	0	3.6706	137	0.8567	2.7831	2.2565	0.5266	0.9643	0.9914	0.9777	0.0086		15855	99.1433	591	0	3.6956	137	0.8567	2.7985	2.2718	0.5266	0.9641	0.9914	0.9776	0.0086
Escherichia coli	2012C-4227	300	867142	1 (1549635108)	novoalign	platypus	novoalign/platypus	15992		15901	99.431	985	229	6.1593	91	0.569	4.1362	3.7864	0.3498	0.9417	0.9943	0.9673	0.0057		15902	99.4372	996	227	6.2281	90	0.5628	4.1746	3.8287	0.346	0.9411	0.9944	0.967	0.0056
Escherichia coli	2012C-4227	300	867142	1 (1549635108)	novoalign	snver	novoalign/snver	15992		15861	99.1808	670	0	4.1896	131	0.8192	3.0791	2.5755	0.5036	0.9595	0.9918	0.9754	0.0082		15861	99.1808	672	0	4.2021	131	0.8192	3.0868	2.5832	0.5036	0.9594	0.9918	0.9753	0.0082
Escherichia coli	2012C-4227	300	867142	1 (1549635108)	novoalign	strelka	novoalign/strelka	15992		15842	99.062	647	4	4.0458	150	0.938	3.0637	2.4871	0.5766	0.9608	0.9906	0.9755	0.0094		15842	99.062	652	4	4.077	150	0.938	3.0829	2.5063	0.5766	0.9605	0.9906	0.9753	0.0094
Escherichia coli	2012C-4227	300	867142	1 (1549635108)	novoalign	snvsniffer	novoalign/snvsniffer	15992		11413	71.3669	312	160	1.951	4579	28.6331	18.8012	1.1993	17.6019	0.9734	0.7137	0.8236	0.2863		11413	71.3669	312	159	1.951	4579	28.6331	18.8012	1.1993	17.6019	0.9734	0.7137	0.8236	0.2863
Escherichia coli	2012C-4227	300	867142	1 (1549635108)	novoalign	varscan	novoalign/varscan	15992		15742	98.4367	634	16	3.9645	250	1.5633	3.3981	2.4371	0.961	0.9613	0.9844	0.9727	0.0156		15742	98.4367	636	15	3.977	250	1.5633	3.4058	2.4448	0.961	0.9612	0.9844	0.9727	0.0156
Escherichia coli	2012C-4227	300	867142	1 (1549635108)	snippy	snippy	snippy/snippy	15992		15955	99.7686	465	0	2.9077	37	0.2314	1.9297	1.7875	0.1422	0.9717	0.9977	0.9845	0.0023		15955	99.7686	465	0	2.9077	37	0.2314	1.9297	1.7875	0.1422	0.9717	0.9977	0.9845	0.0023
Escherichia coli	2012C-4227	300	867142	1 (1549635108)	stampy	16GT	stampy/16GT	15992		15827	98.9682	2637	446	16.4895	165	1.0318	10.771	10.1368	0.6343	0.8572	0.9897	0.9187	0.0103		15819	98.9182	2191	326	13.7006	173	1.0818	9.0873	8.4223	0.665	0.8783	0.9892	0.9305	0.0108
Escherichia coli	2012C-4227	300	867142	1 (1549635108)	stampy	freebayes	stampy/freebayes	15992		15962	99.8124	15148	0	94.7224	30	0.1876	58.3449	58.2296	0.1153	0.5131	0.9981	0.6778	0.0019		15943	99.6936	13503	0	84.436	49	0.3064	52.0945	51.9062	0.1884	0.5414	0.9969	0.7017	0.0031
Escherichia coli	2012C-4227	300	867142	1 (1549635108)	stampy	gatk	stampy/gatk	15992		15877	99.2809	3244	1855	20.2851	115	0.7191	12.9122	12.4701	0.4421	0.8303	0.9928	0.9043	0.0072		15878	99.2871	3233	1843	20.2164	114	0.7129	12.866	12.4278	0.4382	0.8308	0.9929	0.9046	0.0071
Escherichia coli	2012C-4227	300	867142	1 (1549635108)	stampy	lofreq	stampy/lofreq	15992		15706	98.2116	1170	0	7.3162	286	1.7884	5.5969	4.4975	1.0994	0.9307	0.9821	0.9557	0.0179		15705	98.2054	1065	0	6.6596	287	1.7946	5.1972	4.0939	1.1032	0.9365	0.9821	0.9588	0.0179
Escherichia coli	2012C-4227	300	867142	1 (1549635108)	stampy	mpileup	stampy/mpileup	15992		15709	98.2304	1144	0	7.1536	283	1.7696	5.4855	4.3976	1.0879	0.9321	0.9823	0.9565	0.0177		15712	98.2491	1057	0	6.6096	280	1.7509	5.1395	4.0632	1.0763	0.937	0.9825	0.9592	0.0175
Escherichia coli	2012C-4227	300	867142	1 (1549635108)	stampy	platypus	stampy/platypus	15992		15748	98.4742	1028	210	6.4282	244	1.5258	4.8896	3.9517	0.9379	0.9387	0.9847	0.9611	0.0153		15737	98.4055	1020	195	6.3782	255	1.5945	4.9012	3.9209	0.9802	0.9391	0.9841	0.9611	0.0159
Escherichia coli	2012C-4227	300	867142	1 (1549635108)	stampy	snver	stampy/snver	15992		15681	98.0553	1383	0	8.6481	311	1.9447	6.5118	5.3163	1.1955	0.919	0.9806	0.9488	0.0194		15690	98.1116	1165	0	7.2849	302	1.8884	5.6392	4.4783	1.1609	0.9309	0.9811	0.9553	0.0189
Escherichia coli	2012C-4227	300	867142	1 (1549635108)	stampy	strelka	stampy/strelka	15992		15630	97.7364	611	15	3.8207	362	2.2636	3.7403	2.3487	1.3915	0.9624	0.9774	0.9698	0.0226		15634	97.7614	570	16	3.5643	358	2.2386	3.5673	2.1911	1.3762	0.9648	0.9776	0.9712	0.0224
Escherichia coli	2012C-4227	300	867142	1 (1549635108)	stampy	snvsniffer	stampy/snvsniffer	15992		11758	73.5243	663	328	4.1458	4234	26.4757	18.8243	2.5486	16.2757	0.9466	0.7352	0.8276	0.2648		11755	73.5055	626	309	3.9145	4237	26.4945	18.6936	2.4064	16.2872	0.9494	0.7351	0.8286	0.2649
Escherichia coli	2012C-4227	300	867142	1 (1549635108)	stampy	varscan	stampy/varscan	15992		15610	97.6113	1316	100	8.2291	382	2.3887	6.5272	5.0588	1.4684	0.9222	0.9761	0.9484	0.0239		15614	97.6363	1198	85	7.4912	378	2.3637	6.0582	4.6052	1.453	0.9287	0.9764	0.952	0.0236
Escherichia coli	2012C-4227	300	867142	2 (1549648934)	bwa-mem	16GT	bwa-mem/16GT	15992		15978	99.9125	1237	72	7.7351	14	0.0875	4.8089	4.7551	0.0538	0.9281	0.9991	0.9623	0.0009		15978	99.9125	1228	72	7.6788	14	0.0875	4.7743	4.7205	0.0538	0.9286	0.9991	0.9626	0.0009
Escherichia coli	2012C-4227	300	867142	2 (1549648934)	bwa-mem	freebayes	bwa-mem/freebayes	15992		15976	99.8999	1424	0	8.9045	16	0.1001	5.5354	5.4739	0.0615	0.9182	0.999	0.9569	0.001		15976	99.8999	1417	0	8.8607	16	0.1001	5.5085	5.447	0.0615	0.9185	0.999	0.9571	0.001
Escherichia coli	2012C-4227	300	867142	2 (1549648934)	bwa-mem	gatk	bwa-mem/gatk	15992		15893	99.3809	2396	1434	14.9825	99	0.6191	9.5909	9.2103	0.3806	0.869	0.9938	0.9272	0.0062		15893	99.3809	2394	1433	14.97	99	0.6191	9.5832	9.2026	0.3806	0.8691	0.9938	0.9273	0.0062
Escherichia coli	2012C-4227	300	867142	2 (1549648934)	bwa-mem	lofreq	bwa-mem/lofreq	15992		15822	98.937	805	0	5.0338	170	1.063	3.7479	3.0945	0.6535	0.9516	0.9894	0.9701	0.0106		15822	98.937	797	0	4.9837	170	1.063	3.7172	3.0637	0.6535	0.952	0.9894	0.9703	0.0106
Escherichia coli	2012C-4227	300	867142	2 (1549648934)	bwa-mem	mpileup	bwa-mem/mpileup	15992		15817	98.9057	753	0	4.7086	175	1.0943	3.5673	2.8946	0.6727	0.9546	0.9891	0.9715	0.0109		15817	98.9057	745	0	4.6586	175	1.0943	3.5365	2.8638	0.6727	0.955	0.9891	0.9718	0.0109
Escherichia coli	2012C-4227	300	867142	2 (1549648934)	bwa-mem	platypus	bwa-mem/platypus	15992		15847	99.0933	867	163	5.4215	145	0.9067	3.8902	3.3328	0.5574	0.9481	0.9909	0.969	0.0091		15847	99.0933	865	161	5.409	145	0.9067	3.8825	3.3251	0.5574	0.9482	0.9909	0.9691	0.0091
Escherichia coli	2012C-4227	300	867142	2 (1549648934)	bwa-mem	snver	bwa-mem/snver	15992		15863	99.1933	822	0	5.1401	129	0.8067	3.6557	3.1598	0.4959	0.9507	0.9919	0.9709	0.0081		15863	99.1933	812	0	5.0775	129	0.8067	3.6172	3.1214	0.4959	0.9513	0.9919	0.9712	0.0081
Escherichia coli	2012C-4227	300	867142	2 (1549648934)	bwa-mem	strelka	bwa-mem/strelka	15992		15783	98.6931	715	3	4.471	209	1.3069	3.5519	2.7485	0.8034	0.9567	0.9869	0.9716	0.0131		15783	98.6931	718	3	4.4897	209	1.3069	3.5634	2.76	0.8034	0.9565	0.9869	0.9715	0.0131
Escherichia coli	2012C-4227	300	867142	2 (1549648934)	bwa-mem	snvsniffer	bwa-mem/snvsniffer	15992		11666	72.949	403	208	2.52	4326	27.051	18.1785	1.5492	16.6293	0.9666	0.7295	0.8315	0.2705		11666	72.949	400	204	2.5013	4326	27.051	18.167	1.5376	16.6293	0.9668	0.7295	0.8316	0.2705
Escherichia coli	2012C-4227	300	867142	2 (1549648934)	bwa-mem	varscan	bwa-mem/varscan	15992		15738	98.4117	744	26	4.6523	254	1.5883	3.8364	2.86	0.9764	0.9549	0.9841	0.9693	0.0159		15738	98.4117	733	26	4.5835	254	1.5883	3.7941	2.8177	0.9764	0.9555	0.9841	0.9696	0.0159
Escherichia coli	2012C-4227	300	867142	2 (1549648934)	minimap2	16GT	minimap2/16GT	15992		15980	99.925	973	85	6.0843	12	0.075	3.7864	3.7403	0.0461	0.9426	0.9992	0.9701	0.0008		15980	99.925	954	84	5.9655	12	0.075	3.7133	3.6672	0.0461	0.9437	0.9992	0.9707	0.0008
Escherichia coli	2012C-4227	300	867142	2 (1549648934)	minimap2	freebayes	minimap2/freebayes	15992		15976	99.8999	1063	0	6.6471	16	0.1001	4.1477	4.0862	0.0615	0.9376	0.999	0.9673	0.001		15976	99.8999	1065	0	6.6596	16	0.1001	4.1554	4.0939	0.0615	0.9375	0.999	0.9673	0.001
Escherichia coli	2012C-4227	300	867142	2 (1549648934)	minimap2	gatk	minimap2/gatk	15992		15889	99.3559	1588	940	9.93	103	0.6441	6.5003	6.1043	0.3959	0.9091	0.9936	0.9495	0.0064		15889	99.3559	1582	937	9.8924	103	0.6441	6.4772	6.0813	0.3959	0.9094	0.9936	0.9496	0.0064
Escherichia coli	2012C-4227	300	867142	2 (1549648934)	minimap2	lofreq	minimap2/lofreq	15992		15854	99.1371	541	0	3.3829	138	0.8629	2.6101	2.0796	0.5305	0.967	0.9914	0.979	0.0086		15854	99.1371	531	0	3.3204	138	0.8629	2.5717	2.0412	0.5305	0.9676	0.9914	0.9794	0.0086
Escherichia coli	2012C-4227	300	867142	2 (1549648934)	minimap2	mpileup	minimap2/mpileup	15992		15843	99.0683	472	0	2.9515	149	0.9317	2.3872	1.8144	0.5728	0.9711	0.9907	0.9808	0.0093		15843	99.0683	451	0	2.8202	149	0.9317	2.3064	1.7337	0.5728	0.9723	0.9907	0.9814	0.0093
Escherichia coli	2012C-4227	300	867142	2 (1549648934)	minimap2	platypus	minimap2/platypus	15992		15866	99.2121	604	98	3.7769	126	0.7879	2.8062	2.3218	0.4843	0.9633	0.9921	0.9775	0.0079		15866	99.2121	604	98	3.7769	126	0.7879	2.8062	2.3218	0.4843	0.9633	0.9921	0.9775	0.0079
Escherichia coli	2012C-4227	300	867142	2 (1549648934)	minimap2	snver	minimap2/snver	15992		15848	99.0995	520	0	3.2516	144	0.9005	2.5524	1.9989	0.5535	0.9682	0.991	0.9795	0.009		15848	99.0995	498	0	3.1141	144	0.9005	2.4679	1.9143	0.5535	0.9695	0.991	0.9801	0.009
Escherichia coli	2012C-4227	300	867142	2 (1549648934)	minimap2	strelka	minimap2/strelka	15992		15805	98.8307	476	5	2.9765	187	1.1693	2.5486	1.8298	0.7188	0.9708	0.9883	0.9795	0.0117		15804	98.8244	463	5	2.8952	188	1.1756	2.5025	1.7798	0.7227	0.9715	0.9882	0.9798	0.0118
Escherichia coli	2012C-4227	300	867142	2 (1549648934)	minimap2	snvsniffer	minimap2/snvsniffer	15992		11657	72.8927	391	192	2.445	4335	27.1073	18.167	1.503	16.6639	0.9675	0.7289	0.8314	0.2711		11657	72.8927	387	189	2.42	4335	27.1073	18.1516	1.4876	16.6639	0.9679	0.7289	0.8316	0.2711
Escherichia coli	2012C-4227	300	867142	2 (1549648934)	minimap2	varscan	minimap2/varscan	15992		15710	98.2366	559	26	3.4955	282	1.7634	3.2328	2.1488	1.084	0.9656	0.9824	0.9739	0.0176		15710	98.2366	533	26	3.3329	282	1.7634	3.1329	2.0489	1.084	0.9672	0.9824	0.9747	0.0176
Escherichia coli	2012C-4227	300	867142	2 (1549648934)	novoalign	16GT	novoalign/16GT	15992		15975	99.8937	786	57	4.915	17	0.1063	3.0868	3.0214	0.0653	0.9531	0.9989	0.9755	0.0011		15974	99.8874	788	55	4.9275	18	0.1126	3.0983	3.0291	0.0692	0.953	0.9989	0.9754	0.0011
Escherichia coli	2012C-4227	300	867142	2 (1549648934)	novoalign	freebayes	novoalign/freebayes	15992		15975	99.8937	1048	0	6.5533	17	0.1063	4.0939	4.0286	0.0653	0.9384	0.9989	0.9677	0.0011		15974	99.8874	1048	0	6.5533	18	0.1126	4.0978	4.0286	0.0692	0.9384	0.9989	0.9677	0.0011
Escherichia coli	2012C-4227	300	867142	2 (1549648934)	novoalign	gatk	novoalign/gatk	15992		15892	99.3747	2046	1291	12.7939	100	0.6253	8.2493	7.8649	0.3844	0.8859	0.9937	0.9367	0.0063		15892	99.3747	2049	1286	12.8127	100	0.6253	8.2609	7.8765	0.3844	0.8858	0.9937	0.9367	0.0063
Escherichia coli	2012C-4227	300	867142	2 (1549648934)	novoalign	lofreq	novoalign/lofreq	15992		15865	99.2059	618	0	3.8644	127	0.7941	2.8638	2.3756	0.4882	0.9625	0.9921	0.9771	0.0079		15864	99.1996	622	0	3.8894	128	0.8004	2.883	2.391	0.492	0.9623	0.992	0.9769	0.008
Escherichia coli	2012C-4227	300	867142	2 (1549648934)	novoalign	mpileup	novoalign/mpileup	15992		15856	99.1496	586	0	3.6643	136	0.8504	2.7754	2.2526	0.5228	0.9644	0.9915	0.9778	0.0085		15855	99.1433	591	0	3.6956	137	0.8567	2.7985	2.2718	0.5266	0.9641	0.9914	0.9776	0.0086
Escherichia coli	2012C-4227	300	867142	2 (1549648934)	novoalign	platypus	novoalign/platypus	15992		15890	99.3622	1027	210	6.422	102	0.6378	4.3399	3.9478	0.3921	0.9393	0.9936	0.9657	0.0064		15890	99.3622	1030	204	6.4407	102	0.6378	4.3515	3.9594	0.3921	0.9391	0.9936	0.9656	0.0064
Escherichia coli	2012C-4227	300	867142	2 (1549648934)	novoalign	snver	novoalign/snver	15992		15863	99.1933	680	0	4.2521	129	0.8067	3.1098	2.614	0.4959	0.9589	0.9919	0.9751	0.0081		15862	99.1871	684	0	4.2771	130	0.8129	3.1291	2.6293	0.4997	0.9587	0.9919	0.975	0.0081
Escherichia coli	2012C-4227	300	867142	2 (1549648934)	novoalign	strelka	novoalign/strelka	15992		15835	99.0183	617	4	3.8582	157	0.9817	2.9753	2.3718	0.6035	0.9625	0.9902	0.9762	0.0098		15834	99.012	622	4	3.8894	158	0.988	2.9984	2.391	0.6074	0.9622	0.9901	0.976	0.0099
Escherichia coli	2012C-4227	300	867142	2 (1549648934)	novoalign	snvsniffer	novoalign/snvsniffer	15992		11436	71.5108	309	164	1.9322	4556	28.4892	18.7013	1.1878	17.5135	0.9737	0.7151	0.8246	0.2849		11436	71.5108	309	163	1.9322	4556	28.4892	18.7013	1.1878	17.5135	0.9737	0.7151	0.8246	0.2849
Escherichia coli	2012C-4227	300	867142	2 (1549648934)	novoalign	varscan	novoalign/varscan	15992		15741	98.4305	644	15	4.027	251	1.5695	3.4404	2.4756	0.9649	0.9607	0.9843	0.9724	0.0157		15740	98.4242	649	14	4.0583	252	1.5758	3.4635	2.4948	0.9687	0.9604	0.9842	0.9722	0.0158
Escherichia coli	2012C-4227	300	867142	2 (1549648934)	snippy	snippy	snippy/snippy	15992		15949	99.7311	474	0	2.964	43	0.2689	1.9874	1.8221	0.1653	0.9711	0.9973	0.984	0.0027		15949	99.7311	474	0	2.964	43	0.2689	1.9874	1.8221	0.1653	0.9711	0.9973	0.984	0.0027
Escherichia coli	2012C-4227	300	867142	2 (1549648934)	stampy	16GT	stampy/16GT	15992		15824	98.9495	2619	441	16.3769	168	1.0505	10.7134	10.0676	0.6458	0.858	0.9895	0.9191	0.0105		1897	11.8622	274	47	1.7134	14095	88.1378	55.2351	1.0533	54.1818	0.8738	0.1186	0.2089	0.8814
Escherichia coli	2012C-4227	300	867142	2 (1549648934)	stampy	freebayes	stampy/freebayes	15992		15957	99.7811	14964	0	93.5718	35	0.2189	57.6569	57.5223	0.1345	0.5161	0.9978	0.6803	0.0022		15942	99.6873	13556	0	84.7674	50	0.3127	52.3021	52.1099	0.1922	0.5404	0.9969	0.7009	0.0031
Escherichia coli	2012C-4227	300	867142	2 (1549648934)	stampy	gatk	stampy/gatk	15992		15873	99.2559	3144	1782	19.6598	119	0.7441	12.5431	12.0857	0.4574	0.8347	0.9926	0.9068	0.0074		15873	99.2559	3154	1781	19.7224	119	0.7441	12.5816	12.1241	0.4574	0.8342	0.9926	0.9065	0.0074
Escherichia coli	2012C-4227	300	867142	2 (1549648934)	stampy	lofreq	stampy/lofreq	15992		15723	98.3179	1168	0	7.3037	269	1.6821	5.5239	4.4898	1.034	0.9309	0.9832	0.9563	0.0168		15715	98.2679	1005	0	6.2844	277	1.7321	4.9281	3.8633	1.0648	0.9399	0.9827	0.9608	0.0173
Escherichia coli	2012C-4227	300	867142	2 (1549648934)	stampy	mpileup	stampy/mpileup	15992		15729	98.3554	1160	0	7.2536	263	1.6446	5.4701	4.4591	1.011	0.9313	0.9836	0.9567	0.0164		15719	98.2929	1014	0	6.3407	273	1.7071	4.9473	3.8979	1.0494	0.9394	0.9829	0.9607	0.0171
Escherichia coli	2012C-4227	300	867142	2 (1549648934)	stampy	platypus	stampy/platypus	15992		15751	98.493	1055	258	6.597	241	1.507	4.9819	4.0555	0.9264	0.9372	0.9849	0.9605	0.0151		15733	98.3804	1070	199	6.6908	259	1.6196	5.1087	4.1131	0.9956	0.9363	0.9838	0.9595	0.0162
Escherichia coli	2012C-4227	300	867142	2 (1549648934)	stampy	snver	stampy/snver	15992		15696	98.1491	1295	0	8.0978	296	1.8509	6.1159	4.978	1.1378	0.9238	0.9815	0.9518	0.0185		15701	98.1803	1105	0	6.9097	291	1.8197	5.3663	4.2477	1.1186	0.9342	0.9818	0.9574	0.0182
Escherichia coli	2012C-4227	300	867142	2 (1549648934)	stampy	strelka	stampy/strelka	15992		15657	97.9052	611	17	3.8207	335	2.0948	3.6365	2.3487	1.2878	0.9624	0.9791	0.9707	0.0209		15647	97.8427	569	17	3.558	345	2.1573	3.5135	2.1873	1.3262	0.9649	0.9784	0.9716	0.0216
Escherichia coli	2012C-4227	300	867142	2 (1549648934)	stampy	snvsniffer	stampy/snvsniffer	15992		11795	73.7556	669	339	4.1833	4197	26.2444	18.7051	2.5717	16.1335	0.9463	0.7376	0.829	0.2624		11774	73.6243	635	319	3.9707	4218	26.3757	18.6552	2.441	16.2142	0.9488	0.7362	0.8291	0.2638
Escherichia coli	2012C-4227	300	867142	2 (1549648934)	stampy	varscan	stampy/varscan	15992		15622	97.6863	1315	110	8.2229	370	2.3137	6.4772	5.0549	1.4223	0.9224	0.9769	0.9489	0.0231		15618	97.6613	1142	80	7.1411	374	2.3387	5.8276	4.3899	1.4377	0.9319	0.9766	0.9537	0.0234
Escherichia coli	2012C-4227	300	867142	3 (1549651616)	bwa-mem	16GT	bwa-mem/16GT	15992		15978	99.9125	1265	84	7.9102	14	0.0875	4.9165	4.8627	0.0538	0.9266	0.9991	0.9615	0.0009		15978	99.9125	1258	84	7.8664	14	0.0875	4.8896	4.8358	0.0538	0.927	0.9991	0.9617	0.0009
Escherichia coli	2012C-4227	300	867142	3 (1549651616)	bwa-mem	freebayes	bwa-mem/freebayes	15992		15977	99.9062	1414	0	8.8419	15	0.0938	5.4931	5.4355	0.0577	0.9187	0.9991	0.9572	0.0009		15977	99.9062	1407	0	8.7981	15	0.0938	5.4662	5.4086	0.0577	0.9191	0.9991	0.9574	0.0009
Escherichia coli	2012C-4227	300	867142	3 (1549651616)	bwa-mem	gatk	bwa-mem/gatk	15992		15891	99.3684	2406	1435	15.045	101	0.6316	9.637	9.2488	0.3882	0.8685	0.9937	0.9269	0.0063		15891	99.3684	2404	1435	15.0325	101	0.6316	9.6293	9.2411	0.3882	0.8686	0.9937	0.9269	0.0063
Escherichia coli	2012C-4227	300	867142	3 (1549651616)	bwa-mem	lofreq	bwa-mem/lofreq	15992		15812	98.8744	811	0	5.0713	180	1.1256	3.8094	3.1175	0.6919	0.9512	0.9887	0.9696	0.0113		15812	98.8744	804	0	5.0275	180	1.1256	3.7825	3.0906	0.6919	0.9516	0.9887	0.9698	0.0113
Escherichia coli	2012C-4227	300	867142	3 (1549651616)	bwa-mem	mpileup	bwa-mem/mpileup	15992		15809	98.8557	737	0	4.6086	183	1.1443	3.5365	2.8331	0.7035	0.9555	0.9886	0.9718	0.0114		15809	98.8557	728	0	4.5523	183	1.1443	3.5019	2.7985	0.7035	0.956	0.9886	0.972	0.0114
Escherichia coli	2012C-4227	300	867142	3 (1549651616)	bwa-mem	platypus	bwa-mem/platypus	15992		15823	98.9432	853	135	5.3339	169	1.0568	3.9286	3.279	0.6496	0.9488	0.9894	0.9687	0.0106		15823	98.9432	852	133	5.3277	169	1.0568	3.9248	3.2751	0.6496	0.9489	0.9894	0.9687	0.0106
Escherichia coli	2012C-4227	300	867142	3 (1549651616)	bwa-mem	snver	bwa-mem/snver	15992		15854	99.1371	781	0	4.8837	138	0.8629	3.5327	3.0022	0.5305	0.9531	0.9914	0.9719	0.0086		15854	99.1371	770	0	4.8149	138	0.8629	3.4904	2.9599	0.5305	0.9537	0.9914	0.9722	0.0086
Escherichia coli	2012C-4227	300	867142	3 (1549651616)	bwa-mem	strelka	bwa-mem/strelka	15992		15773	98.6306	734	4	4.5898	219	1.3694	3.6634	2.8215	0.8418	0.9555	0.9863	0.9707	0.0137		15773	98.6306	734	4	4.5898	219	1.3694	3.6634	2.8215	0.8418	0.9555	0.9863	0.9707	0.0137
Escherichia coli	2012C-4227	300	867142	3 (1549651616)	bwa-mem	snvsniffer	bwa-mem/snvsniffer	15992		11674	72.999	398	193	2.4887	4318	27.001	18.1285	1.5299	16.5986	0.967	0.73	0.832	0.27		11674	72.999	390	190	2.4387	4318	27.001	18.0978	1.4992	16.5986	0.9677	0.73	0.8322	0.27
Escherichia coli	2012C-4227	300	867142	3 (1549651616)	bwa-mem	varscan	bwa-mem/varscan	15992		15732	98.3742	711	23	4.446	260	1.6258	3.7326	2.7331	0.9995	0.9568	0.9837	0.9701	0.0163		15732	98.3742	701	23	4.3834	260	1.6258	3.6941	2.6947	0.9995	0.9573	0.9837	0.9703	0.0163
Escherichia coli	2012C-4227	300	867142	3 (1549651616)	minimap2	16GT	minimap2/16GT	15992		15982	99.9375	1045	102	6.5345	10	0.0625	4.0555	4.017	0.0384	0.9386	0.9994	0.968	0.0006		15982	99.9375	1022	100	6.3907	10	0.0625	3.9671	3.9286	0.0384	0.9399	0.9994	0.9687	0.0006
Escherichia coli	2012C-4227	300	867142	3 (1549651616)	minimap2	freebayes	minimap2/freebayes	15992		15979	99.9187	1112	0	6.9535	13	0.0813	4.3246	4.2746	0.05	0.9349	0.9992	0.966	0.0008		15979	99.9187	1112	0	6.9535	13	0.0813	4.3246	4.2746	0.05	0.9349	0.9992	0.966	0.0008
Escherichia coli	2012C-4227	300	867142	3 (1549651616)	minimap2	gatk	minimap2/gatk	15992		15890	99.3622	1644	983	10.2801	102	0.6378	6.7117	6.3196	0.3921	0.9062	0.9936	0.9479	0.0064		15890	99.3622	1643	981	10.2739	102	0.6378	6.7079	6.3158	0.3921	0.9063	0.9936	0.9479	0.0064
Escherichia coli	2012C-4227	300	867142	3 (1549651616)	minimap2	lofreq	minimap2/lofreq	15992		15853	99.1308	596	0	3.7269	139	0.8692	2.8254	2.2911	0.5343	0.9638	0.9913	0.9774	0.0087		15853	99.1308	586	0	3.6643	139	0.8692	2.7869	2.2526	0.5343	0.9644	0.9913	0.9777	0.0087
Escherichia coli	2012C-4227	300	867142	3 (1549651616)	minimap2	mpileup	minimap2/mpileup	15992		15842	99.062	488	0	3.0515	150	0.938	2.4525	1.8759	0.5766	0.9701	0.9906	0.9802	0.0094		15842	99.062	468	0	2.9265	150	0.938	2.3756	1.799	0.5766	0.9713	0.9906	0.9809	0.0094
Escherichia coli	2012C-4227	300	867142	3 (1549651616)	minimap2	platypus	minimap2/platypus	15992		15853	99.1308	698	112	4.3647	139	0.8692	3.2175	2.6831	0.5343	0.9578	0.9913	0.9743	0.0087		15853	99.1308	698	112	4.3647	139	0.8692	3.2175	2.6831	0.5343	0.9578	0.9913	0.9743	0.0087
Escherichia coli	2012C-4227	300	867142	3 (1549651616)	minimap2	snver	minimap2/snver	15992		15845	99.0808	530	0	3.3142	147	0.9192	2.6024	2.0373	0.5651	0.9676	0.9908	0.9791	0.0092		15845	99.0808	507	0	3.1703	147	0.9192	2.514	1.9489	0.5651	0.969	0.9908	0.9798	0.0092
Escherichia coli	2012C-4227	300	867142	3 (1549651616)	minimap2	strelka	minimap2/strelka	15992		15798	98.7869	476	2	2.9765	194	1.2131	2.5755	1.8298	0.7457	0.9708	0.9879	0.9793	0.0121		15797	98.7806	466	2	2.914	195	1.2194	2.5409	1.7913	0.7496	0.9713	0.9878	0.9795	0.0122
Escherichia coli	2012C-4227	300	867142	3 (1549651616)	minimap2	snvsniffer	minimap2/snvsniffer	15992		11674	72.999	400	196	2.5013	4318	27.001	18.1362	1.5376	16.5986	0.9669	0.73	0.8319	0.27		11674	72.999	396	194	2.4762	4318	27.001	18.1208	1.5222	16.5986	0.9672	0.73	0.832	0.27
Escherichia coli	2012C-4227	300	867142	3 (1549651616)	minimap2	varscan	minimap2/varscan	15992		15707	98.2179	542	30	3.3892	285	1.7821	3.179	2.0835	1.0956	0.9666	0.9822	0.9743	0.0178		15707	98.2179	516	30	3.2266	285	1.7821	3.0791	1.9835	1.0956	0.9682	0.9822	0.9751	0.0178
Escherichia coli	2012C-4227	300	867142	3 (1549651616)	novoalign	16GT	novoalign/16GT	15992		15973	99.8812	801	69	5.0088	19	0.1188	3.1521	3.0791	0.073	0.9522	0.9988	0.9749	0.0012		15972	99.8749	804	67	5.0275	20	0.1251	3.1675	3.0906	0.0769	0.9521	0.9987	0.9748	0.0013
Escherichia coli	2012C-4227	300	867142	3 (1549651616)	novoalign	freebayes	novoalign/freebayes	15992		15975	99.8937	1045	0	6.5345	17	0.1063	4.0824	4.017	0.0653	0.9386	0.9989	0.9678	0.0011		15974	99.8874	1046	0	6.5408	18	0.1126	4.0901	4.0209	0.0692	0.9385	0.9989	0.9678	0.0011
Escherichia coli	2012C-4227	300	867142	3 (1549651616)	novoalign	gatk	novoalign/gatk	15992		15883	99.3184	2043	1272	12.7751	109	0.6816	8.2724	7.8534	0.419	0.886	0.9932	0.9365	0.0068		15880	99.2996	2052	1276	12.8314	112	0.7004	8.3185	7.888	0.4305	0.8856	0.993	0.9362	0.007
Escherichia coli	2012C-4227	300	867142	3 (1549651616)	novoalign	lofreq	novoalign/lofreq	15992		15864	99.1996	619	0	3.8707	128	0.8004	2.8715	2.3795	0.492	0.9624	0.992	0.977	0.008		15863	99.1933	624	0	3.902	129	0.8067	2.8946	2.3987	0.4959	0.9622	0.9919	0.9768	0.0081
Escherichia coli	2012C-4227	300	867142	3 (1549651616)	novoalign	mpileup	novoalign/mpileup	15992		15860	99.1746	586	0	3.6643	132	0.8254	2.76	2.2526	0.5074	0.9644	0.9917	0.9779	0.0083		15859	99.1683	592	0	3.7019	133	0.8317	2.7869	2.2757	0.5113	0.964	0.9917	0.9777	0.0083
Escherichia coli	2012C-4227	300	867142	3 (1549651616)	novoalign	platypus	novoalign/platypus	15992		15903	99.4435	987	212	6.1718	89	0.5565	4.1362	3.7941	0.3421	0.9416	0.9944	0.9673	0.0056		15903	99.4435	976	203	6.1031	89	0.5565	4.0939	3.7518	0.3421	0.9422	0.9944	0.9676	0.0056
Escherichia coli	2012C-4227	300	867142	3 (1549651616)	novoalign	snver	novoalign/snver	15992		15863	99.1933	679	0	4.2459	129	0.8067	3.106	2.6101	0.4959	0.959	0.9919	0.9752	0.0081		15862	99.1871	683	0	4.2709	130	0.8129	3.1252	2.6255	0.4997	0.9587	0.9919	0.975	0.0081
Escherichia coli	2012C-4227	300	867142	3 (1549651616)	novoalign	strelka	novoalign/strelka	15992		15837	99.0308	638	4	3.9895	155	0.9692	3.0483	2.4525	0.5958	0.9613	0.9903	0.9756	0.0097		15836	99.0245	643	3	4.0208	156	0.9755	3.0714	2.4717	0.5997	0.961	0.9902	0.9754	0.0098
Escherichia coli	2012C-4227	300	867142	3 (1549651616)	novoalign	snvsniffer	novoalign/snvsniffer	15992		11438	71.5233	307	157	1.9197	4554	28.4767	18.6859	1.1801	17.5058	0.9739	0.7152	0.8247	0.2848		11438	71.5233	307	156	1.9197	4554	28.4767	18.6859	1.1801	17.5058	0.9739	0.7152	0.8247	0.2848
Escherichia coli	2012C-4227	300	867142	3 (1549651616)	novoalign	varscan	novoalign/varscan	15992		15757	98.5305	628	14	3.927	235	1.4695	3.3174	2.4141	0.9034	0.9617	0.9853	0.9734	0.0147		15756	98.5243	632	13	3.952	236	1.4757	3.3366	2.4294	0.9072	0.9614	0.9852	0.9732	0.0148
Escherichia coli	2012C-4227	300	867142	3 (1549651616)	snippy	snippy	snippy/snippy	15992		15946	99.7124	443	0	2.7701	46	0.2876	1.8797	1.7029	0.1768	0.973	0.9971	0.9849	0.0029		15946	99.7124	443	0	2.7701	46	0.2876	1.8797	1.7029	0.1768	0.973	0.9971	0.9849	0.0029
Escherichia coli	2012C-4227	300	867142	3 (1549651616)	stampy	16GT	stampy/16GT	15992		15821	98.9307	2640	441	16.5083	171	1.0693	10.8056	10.1483	0.6573	0.857	0.9893	0.9184	0.0107		15824	98.9495	2198	344	13.7444	168	1.0505	9.095	8.4492	0.6458	0.878	0.9895	0.9304	0.0105
Escherichia coli	2012C-4227	300	867142	3 (1549651616)	stampy	freebayes	stampy/freebayes	15992		15958	99.7874	14782	0	92.4337	34	0.2126	56.9534	56.8227	0.1307	0.5191	0.9979	0.6829	0.0021		15943	99.6936	13643	0	85.3114	49	0.3064	52.6327	52.4443	0.1884	0.5389	0.9969	0.6996	0.0031
Escherichia coli	2012C-4227	300	867142	3 (1549651616)	stampy	gatk	stampy/gatk	15992		15871	99.2434	3298	1909	20.6228	121	0.7566	13.1428	12.6777	0.4651	0.828	0.9924	0.9028	0.0076		15870	99.2371	3288	1911	20.5603	122	0.7629	13.1082	12.6392	0.469	0.8284	0.9924	0.903	0.0076
Escherichia coli	2012C-4227	300	867142	3 (1549651616)	stampy	lofreq	stampy/lofreq	15992		15713	98.2554	1192	0	7.4537	279	1.7446	5.6546	4.5821	1.0725	0.9295	0.9826	0.9553	0.0174		15715	98.2679	1097	0	6.8597	277	1.7321	5.2817	4.2169	1.0648	0.9347	0.9827	0.9581	0.0173
Escherichia coli	2012C-4227	300	867142	3 (1549651616)	stampy	mpileup	stampy/mpileup	15992		15719	98.2929	1184	0	7.4037	273	1.7071	5.6008	4.5514	1.0494	0.93	0.9829	0.9557	0.0171		15722	98.3117	1100	0	6.8784	270	1.6883	5.2663	4.2285	1.0379	0.9346	0.9831	0.9582	0.0169
Escherichia coli	2012C-4227	300	867142	3 (1549651616)	stampy	platypus	stampy/platypus	15992		15750	98.4867	1114	251	6.966	242	1.5133	5.2125	4.2823	0.9303	0.9339	0.9849	0.9587	0.0151		15738	98.4117	1007	178	6.2969	254	1.5883	4.8473	3.871	0.9764	0.9399	0.9841	0.9615	0.0159
Escherichia coli	2012C-4227	300	867142	3 (1549651616)	stampy	snver	stampy/snver	15992		15699	98.1678	1373	0	8.5855	293	1.8322	6.4042	5.2779	1.1263	0.9196	0.9817	0.9496	0.0183		15703	98.1928	1228	0	7.6788	289	1.8072	5.8314	4.7205	1.1109	0.9275	0.9819	0.9539	0.0181
Escherichia coli	2012C-4227	300	867142	3 (1549651616)	stampy	strelka	stampy/strelka	15992		15636	97.7739	658	29	4.1146	356	2.2261	3.8979	2.5294	1.3685	0.9596	0.9777	0.9686	0.0223		15640	97.7989	631	33	3.9457	352	2.2011	3.7787	2.4256	1.3531	0.9612	0.978	0.9695	0.022
Escherichia coli	2012C-4227	300	867142	3 (1549651616)	stampy	snvsniffer	stampy/snvsniffer	15992		11800	73.7869	666	336	4.1646	4192	26.2131	18.6744	2.5601	16.1142	0.9466	0.7379	0.8293	0.2621		11790	73.7244	643	337	4.0208	4202	26.2756	18.6244	2.4717	16.1527	0.9483	0.7372	0.8295	0.2628
Escherichia coli	2012C-4227	300	867142	3 (1549651616)	stampy	varscan	stampy/varscan	15992		15625	97.7051	1371	93	8.573	367	2.2949	6.681	5.2702	1.4108	0.9193	0.9771	0.9473	0.0229		15635	97.7676	1218	83	7.6163	357	2.2324	6.0544	4.682	1.3723	0.9277	0.9777	0.952	0.0223
Escherichia coli	2013C-4465	150	1809646	1 (1549655033)	bwa-mem	16GT	bwa-mem/16GT	16541		16486	99.6675	870	63	5.2597	55	0.3325	3.4077	3.205	0.2026	0.9499	0.9967	0.9727	0.0033		16486	99.6675	868	61	5.2476	55	0.3325	3.4003	3.1977	0.2026	0.95	0.9967	0.9728	0.0033
Escherichia coli	2013C-4465	150	1809646	1 (1549655033)	bwa-mem	freebayes	bwa-mem/freebayes	16541		16503	99.7703	1070	0	6.4688	38	0.2297	4.0818	3.9418	0.14	0.9391	0.9977	0.9675	0.0023		16503	99.7703	1070	0	6.4688	38	0.2297	4.0818	3.9418	0.14	0.9391	0.9977	0.9675	0.0023
Escherichia coli	2013C-4465	150	1809646	1 (1549655033)	bwa-mem	gatk	bwa-mem/gatk	16541		16328	98.7123	2604	1958	15.7427	213	1.2877	10.3777	9.593	0.7847	0.8625	0.9871	0.9206	0.0129		16331	98.7304	2583	1935	15.6157	210	1.2696	10.2893	9.5157	0.7736	0.8634	0.9873	0.9212	0.0127
Escherichia coli	2013C-4465	150	1809646	1 (1549655033)	bwa-mem	lofreq	bwa-mem/lofreq	16541		16487	99.6735	653	0	3.9478	54	0.3265	2.6046	2.4056	0.1989	0.9619	0.9967	0.979	0.0033		16487	99.6735	653	0	3.9478	54	0.3265	2.6046	2.4056	0.1989	0.9619	0.9967	0.979	0.0033
Escherichia coli	2013C-4465	150	1809646	1 (1549655033)	bwa-mem	mpileup	bwa-mem/mpileup	16541		16456	99.4861	585	0	3.5367	85	0.5139	2.4683	2.1551	0.3131	0.9657	0.9949	0.9801	0.0051		16456	99.4861	582	0	3.5185	85	0.5139	2.4572	2.1441	0.3131	0.9658	0.9949	0.9801	0.0051
Escherichia coli	2013C-4465	150	1809646	1 (1549655033)	bwa-mem	platypus	bwa-mem/platypus	16541		16455	99.4801	894	266	5.4048	86	0.5199	3.6103	3.2935	0.3168	0.9485	0.9948	0.9711	0.0052		16455	99.4801	894	266	5.4048	86	0.5199	3.6103	3.2935	0.3168	0.9485	0.9948	0.9711	0.0052
Escherichia coli	2013C-4465	150	1809646	1 (1549655033)	bwa-mem	snver	bwa-mem/snver	16541		16493	99.7098	656	0	3.9659	48	0.2902	2.5935	2.4167	0.1768	0.9617	0.9971	0.9791	0.0029		16493	99.7098	650	0	3.9296	48	0.2902	2.5714	2.3946	0.1768	0.9621	0.9971	0.9793	0.0029
Escherichia coli	2013C-4465	150	1809646	1 (1549655033)	bwa-mem	strelka	bwa-mem/strelka	16541		16472	99.5829	674	7	4.0747	69	0.4171	2.7372	2.483	0.2542	0.9607	0.9958	0.9779	0.0042		16472	99.5829	673	6	4.0687	69	0.4171	2.7335	2.4793	0.2542	0.9607	0.9958	0.9779	0.0042
Escherichia coli	2013C-4465	150	1809646	1 (1549655033)	bwa-mem	snvsniffer	bwa-mem/snvsniffer	16541		13438	81.2406	663	436	4.0082	3103	18.7594	13.8738	2.4425	11.4313	0.953	0.8124	0.8771	0.1876		13438	81.2406	655	433	3.9599	3103	18.7594	13.8443	2.413	11.4313	0.9535	0.8124	0.8773	0.1876
Escherichia coli	2013C-4465	150	1809646	1 (1549655033)	bwa-mem	varscan	bwa-mem/varscan	16541		16384	99.0508	642	14	3.8813	157	0.9492	2.9435	2.3651	0.5784	0.9623	0.9905	0.9762	0.0095		16384	99.0508	631	13	3.8148	157	0.9492	2.903	2.3246	0.5784	0.9629	0.9905	0.9765	0.0095
Escherichia coli	2013C-4465	150	1809646	1 (1549655033)	minimap2	16GT	minimap2/16GT	16541		16448	99.4378	788	77	4.7639	93	0.5622	3.2456	2.903	0.3426	0.9543	0.9944	0.9739	0.0056		16448	99.4378	780	72	4.7156	93	0.5622	3.2161	2.8735	0.3426	0.9547	0.9944	0.9741	0.0056
Escherichia coli	2013C-4465	150	1809646	1 (1549655033)	minimap2	freebayes	minimap2/freebayes	16541		16465	99.5405	919	0	5.5559	76	0.4595	3.6655	3.3856	0.28	0.9471	0.9954	0.9706	0.0046		16465	99.5405	915	0	5.5317	76	0.4595	3.6508	3.3708	0.28	0.9474	0.9954	0.9708	0.0046
Escherichia coli	2013C-4465	150	1809646	1 (1549655033)	minimap2	gatk	minimap2/gatk	16541		16290	98.4826	1824	1229	11.0271	251	1.5174	7.6442	6.7195	0.9247	0.8993	0.9848	0.9401	0.0152		16290	98.4826	1836	1241	11.0997	251	1.5174	7.6884	6.7638	0.9247	0.8987	0.9848	0.9398	0.0152
Escherichia coli	2013C-4465	150	1809646	1 (1549655033)	minimap2	lofreq	minimap2/lofreq	16541		16396	99.1234	549	0	3.319	145	0.8766	2.5567	2.0225	0.5342	0.9676	0.9912	0.9793	0.0088		16396	99.1234	540	0	3.2646	145	0.8766	2.5235	1.9893	0.5342	0.9681	0.9912	0.9795	0.0088
Escherichia coli	2013C-4465	150	1809646	1 (1549655033)	minimap2	mpileup	minimap2/mpileup	16541		16375	98.9964	509	0	3.0772	166	1.0036	2.4867	1.8751	0.6115	0.9699	0.99	0.9798	0.01		16375	98.9964	501	0	3.0288	166	1.0036	2.4572	1.8457	0.6115	0.9703	0.99	0.9801	0.01
Escherichia coli	2013C-4465	150	1809646	1 (1549655033)	minimap2	platypus	minimap2/platypus	16541		16378	99.0146	652	158	3.9417	163	0.9854	3.0024	2.4019	0.6005	0.9617	0.9901	0.9757	0.0099		16378	99.0146	649	160	3.9236	163	0.9854	2.9914	2.3909	0.6005	0.9619	0.9901	0.9758	0.0099
Escherichia coli	2013C-4465	150	1809646	1 (1549655033)	minimap2	snver	minimap2/snver	16541		16381	99.0327	549	0	3.319	160	0.9673	2.6119	2.0225	0.5894	0.9676	0.9903	0.9788	0.0097		16381	99.0327	536	0	3.2404	160	0.9673	2.564	1.9746	0.5894	0.9683	0.9903	0.9792	0.0097
Escherichia coli	2013C-4465	150	1809646	1 (1549655033)	minimap2	strelka	minimap2/strelka	16541		16359	98.8997	575	7	3.4762	182	1.1003	2.7888	2.1183	0.6705	0.966	0.989	0.9774	0.011		16358	98.8937	571	7	3.452	183	1.1063	2.7777	2.1035	0.6742	0.9663	0.9889	0.9775	0.0111
Escherichia coli	2013C-4465	150	1809646	1 (1549655033)	minimap2	snvsniffer	minimap2/snvsniffer	16541		13432	81.2043	646	421	3.9054	3109	18.7957	13.8333	2.3798	11.4534	0.9541	0.812	0.8773	0.188		13432	81.2043	641	420	3.8752	3109	18.7957	13.8149	2.3614	11.4534	0.9545	0.812	0.8775	0.188
Escherichia coli	2013C-4465	150	1809646	1 (1549655033)	minimap2	varscan	minimap2/varscan	16541		16301	98.5491	555	16	3.3553	240	1.4509	2.9287	2.0446	0.8842	0.9671	0.9855	0.9762	0.0145		16301	98.5491	537	15	3.2465	240	1.4509	2.8624	1.9783	0.8842	0.9681	0.9855	0.9767	0.0145
Escherichia coli	2013C-4465	150	1809646	1 (1549655033)	novoalign	16GT	novoalign/16GT	16541		16450	99.4499	623	43	3.7664	91	0.5501	2.6303	2.2951	0.3352	0.9635	0.9945	0.9788	0.0055		16450	99.4499	623	43	3.7664	91	0.5501	2.6303	2.2951	0.3352	0.9635	0.9945	0.9788	0.0055
Escherichia coli	2013C-4465	150	1809646	1 (1549655033)	novoalign	freebayes	novoalign/freebayes	16541		16462	99.5224	842	0	5.0904	79	0.4776	3.3929	3.1019	0.291	0.9513	0.9952	0.9728	0.0048		16462	99.5224	843	0	5.0964	79	0.4776	3.3966	3.1056	0.291	0.9513	0.9952	0.9728	0.0048
Escherichia coli	2013C-4465	150	1809646	1 (1549655033)	novoalign	gatk	novoalign/gatk	16541		16308	98.5914	2087	1562	12.6171	233	1.4086	8.5468	7.6884	0.8584	0.8865	0.9859	0.9336	0.0141		16308	98.5914	2087	1562	12.6171	233	1.4086	8.5468	7.6884	0.8584	0.8865	0.9859	0.9336	0.0141
Escherichia coli	2013C-4465	150	1809646	1 (1549655033)	novoalign	lofreq	novoalign/lofreq	16541		16425	99.2987	481	0	2.9079	116	0.7013	2.1993	1.772	0.4273	0.9715	0.993	0.9821	0.007		16425	99.2987	481	0	2.9079	116	0.7013	2.1993	1.772	0.4273	0.9715	0.993	0.9821	0.007
Escherichia coli	2013C-4465	150	1809646	1 (1549655033)	novoalign	mpileup	novoalign/mpileup	16541		16402	99.1597	461	0	2.787	139	0.8403	2.2104	1.6983	0.5121	0.9727	0.9916	0.9821	0.0084		16402	99.1597	461	0	2.787	139	0.8403	2.2104	1.6983	0.5121	0.9727	0.9916	0.9821	0.0084
Escherichia coli	2013C-4465	150	1809646	1 (1549655033)	novoalign	platypus	novoalign/platypus	16541		16414	99.2322	892	221	5.3927	127	0.7678	3.754	3.2861	0.4679	0.9485	0.9923	0.9699	0.0077		16415	99.2383	892	221	5.3927	126	0.7617	3.7503	3.2861	0.4642	0.9485	0.9924	0.97	0.0076
Escherichia coli	2013C-4465	150	1809646	1 (1549655033)	novoalign	snver	novoalign/snver	16541		16428	99.3168	524	0	3.1679	113	0.6832	2.3467	1.9304	0.4163	0.9691	0.9932	0.981	0.0068		16428	99.3168	524	0	3.1679	113	0.6832	2.3467	1.9304	0.4163	0.9691	0.9932	0.981	0.0068
Escherichia coli	2013C-4465	150	1809646	1 (1549655033)	novoalign	strelka	novoalign/strelka	16541		16433	99.3471	585	14	3.5367	108	0.6529	2.553	2.1551	0.3979	0.9656	0.9935	0.9794	0.0065		16433	99.3471	585	14	3.5367	108	0.6529	2.553	2.1551	0.3979	0.9656	0.9935	0.9794	0.0065
Escherichia coli	2013C-4465	150	1809646	1 (1549655033)	novoalign	snvsniffer	novoalign/snvsniffer	16541		13070	79.0158	495	298	2.9926	3471	20.9842	14.6106	1.8236	12.787	0.9635	0.7902	0.8683	0.2098		13070	79.0158	493	297	2.9805	3471	20.9842	14.6032	1.8162	12.787	0.9637	0.7902	0.8684	0.2098
Escherichia coli	2013C-4465	150	1809646	1 (1549655033)	novoalign	varscan	novoalign/varscan	16541		16336	98.7607	498	7	3.0107	205	1.2393	2.5898	1.8346	0.7552	0.9704	0.9876	0.9789	0.0124		16336	98.7607	498	7	3.0107	205	1.2393	2.5898	1.8346	0.7552	0.9704	0.9876	0.9789	0.0124
Escherichia coli	2013C-4465	150	1809646	1 (1549655033)	snippy	snippy	snippy/snippy	16541		16470	99.5708	439	0	2.654	71	0.4292	1.8788	1.6173	0.2616	0.974	0.9957	0.9847	0.0043		16470	99.5708	439	0	2.654	71	0.4292	1.8788	1.6173	0.2616	0.974	0.9957	0.9847	0.0043
Escherichia coli	2013C-4465	150	1809646	1 (1549655033)	stampy	16GT	stampy/16GT	16541		16316	98.6397	1883	342	11.3838	225	1.3603	7.7658	6.9369	0.8289	0.8965	0.9864	0.9393	0.0136		16328	98.7123	1713	321	10.3561	213	1.2877	7.0953	6.3106	0.7847	0.905	0.9871	0.9443	0.0129
Escherichia coli	2013C-4465	150	1809646	1 (1549655033)	stampy	freebayes	stampy/freebayes	16541		16491	99.6977	9020	0	54.5312	50	0.3023	33.4135	33.2293	0.1842	0.6464	0.997	0.7843	0.003		16492	99.7038	8376	0	50.6378	49	0.2962	31.0374	30.8569	0.1805	0.6632	0.997	0.7965	0.003
Escherichia coli	2013C-4465	150	1809646	1 (1549655033)	stampy	gatk	stampy/gatk	16541		16329	98.7183	3106	2224	18.7776	212	1.2817	12.2234	11.4424	0.781	0.8402	0.9872	0.9078	0.0128		16329	98.7183	3118	2243	18.8501	212	1.2817	12.2676	11.4866	0.781	0.8397	0.9872	0.9075	0.0128
Escherichia coli	2013C-4465	150	1809646	1 (1549655033)	stampy	lofreq	stampy/lofreq	16541		16330	98.7244	983	0	5.9428	211	1.2756	4.3987	3.6213	0.7773	0.9432	0.9872	0.9647	0.0128		16334	98.7486	926	0	5.5982	207	1.2514	4.1739	3.4113	0.7626	0.9463	0.9875	0.9665	0.0125
Escherichia coli	2013C-4465	150	1809646	1 (1549655033)	stampy	mpileup	stampy/mpileup	16541		16288	98.4705	915	0	5.5317	253	1.5295	4.3029	3.3708	0.932	0.9468	0.9847	0.9654	0.0153		16294	98.5067	905	0	5.4713	247	1.4933	4.2439	3.334	0.9099	0.9474	0.9851	0.9659	0.0149
Escherichia coli	2013C-4465	150	1809646	1 (1549655033)	stampy	platypus	stampy/platypus	16541		16316	98.6397	1542	463	9.3223	225	1.3603	6.5096	5.6807	0.8289	0.9137	0.9864	0.9487	0.0136		16314	98.6277	1465	415	8.8568	227	1.3723	6.2333	5.397	0.8363	0.9176	0.9863	0.9507	0.0137
Escherichia coli	2013C-4465	150	1809646	1 (1549655033)	stampy	snver	stampy/snver	16541		16308	98.5914	1136	0	6.8678	233	1.4086	5.0433	4.185	0.8584	0.9349	0.9859	0.9597	0.0141		16305	98.5732	1076	0	6.505	236	1.4268	4.8334	3.9639	0.8694	0.9381	0.9857	0.9613	0.0143
Escherichia coli	2013C-4465	150	1809646	1 (1549655033)	stampy	strelka	stampy/strelka	16541		16306	98.5793	551	24	3.3311	235	1.4207	2.8956	2.0299	0.8657	0.9673	0.9858	0.9765	0.0142		16300	98.543	549	30	3.319	241	1.457	2.9103	2.0225	0.8878	0.9674	0.9854	0.9763	0.0146
Escherichia coli	2013C-4465	150	1809646	1 (1549655033)	stampy	snvsniffer	stampy/snvsniffer	16541		13508	81.6637	818	516	4.9453	3033	18.3363	14.1869	3.0135	11.1735	0.9429	0.8166	0.8752	0.1834		13505	81.6456	788	507	4.7639	3036	18.3544	14.0875	2.903	11.1845	0.9449	0.8165	0.876	0.1835
Escherichia coli	2013C-4465	150	1809646	1 (1549655033)	stampy	varscan	stampy/varscan	16541		16231	98.1259	1029	95	6.2209	310	1.8741	4.9328	3.7908	1.142	0.9404	0.9813	0.9604	0.0187		16240	98.1803	1000	88	6.0456	301	1.8197	4.7928	3.684	1.1089	0.942	0.9818	0.9615	0.0182
Escherichia coli	2013C-4465	150	1809646	2 (1549657769)	bwa-mem	16GT	bwa-mem/16GT	16541		16482	99.6433	855	70	5.169	59	0.3567	3.3671	3.1498	0.2174	0.9507	0.9964	0.973	0.0036		16482	99.6433	853	68	5.1569	59	0.3567	3.3598	3.1424	0.2174	0.9508	0.9964	0.9731	0.0036
Escherichia coli	2013C-4465	150	1809646	2 (1549657769)	bwa-mem	freebayes	bwa-mem/freebayes	16541		16507	99.7945	1107	0	6.6925	34	0.2055	4.2034	4.0781	0.1253	0.9372	0.9979	0.9666	0.0021		16507	99.7945	1106	0	6.6864	34	0.2055	4.1997	4.0745	0.1253	0.9372	0.9979	0.9666	0.0021
Escherichia coli	2013C-4465	150	1809646	2 (1549657769)	bwa-mem	gatk	bwa-mem/gatk	16541		16330	98.7244	2607	1949	15.7608	211	1.2756	10.3814	9.6041	0.7773	0.8623	0.9872	0.9205	0.0128		16329	98.7183	2593	1942	15.6762	212	1.2817	10.3335	9.5525	0.781	0.863	0.9872	0.9209	0.0128
Escherichia coli	2013C-4465	150	1809646	2 (1549657769)	bwa-mem	lofreq	bwa-mem/lofreq	16541		16490	99.6917	668	0	4.0384	51	0.3083	2.6488	2.4609	0.1879	0.9611	0.9969	0.9787	0.0031		16490	99.6917	668	0	4.0384	51	0.3083	2.6488	2.4609	0.1879	0.9611	0.9969	0.9787	0.0031
Escherichia coli	2013C-4465	150	1809646	2 (1549657769)	bwa-mem	mpileup	bwa-mem/mpileup	16541		16462	99.5224	614	0	3.712	79	0.4776	2.553	2.262	0.291	0.964	0.9952	0.9794	0.0048		16462	99.5224	610	0	3.6878	79	0.4776	2.5382	2.2472	0.291	0.9643	0.9952	0.9795	0.0048
Escherichia coli	2013C-4465	150	1809646	2 (1549657769)	bwa-mem	platypus	bwa-mem/platypus	16541		16455	99.4801	880	250	5.3201	86	0.5199	3.5587	3.2419	0.3168	0.9492	0.9948	0.9715	0.0052		16455	99.4801	876	246	5.2959	86	0.5199	3.544	3.2272	0.3168	0.9495	0.9948	0.9716	0.0052
Escherichia coli	2013C-4465	150	1809646	2 (1549657769)	bwa-mem	snver	bwa-mem/snver	16541		16494	99.7159	668	0	4.0384	47	0.2841	2.634	2.4609	0.1731	0.9611	0.9972	0.9788	0.0028		16494	99.7159	660	0	3.9901	47	0.2841	2.6046	2.4314	0.1731	0.9615	0.9972	0.979	0.0028
Escherichia coli	2013C-4465	150	1809646	2 (1549657769)	bwa-mem	strelka	bwa-mem/strelka	16541		16479	99.6252	673	5	4.0687	62	0.3748	2.7077	2.4793	0.2284	0.9608	0.9963	0.9782	0.0037		16479	99.6252	673	5	4.0687	62	0.3748	2.7077	2.4793	0.2284	0.9608	0.9963	0.9782	0.0037
Escherichia coli	2013C-4465	150	1809646	2 (1549657769)	bwa-mem	snvsniffer	bwa-mem/snvsniffer	16541		13434	81.2164	653	434	3.9478	3107	18.7836	13.8517	2.4056	11.4461	0.9536	0.8122	0.8772	0.1878		13434	81.2164	646	432	3.9054	3107	18.7836	13.8259	2.3798	11.4461	0.9541	0.8122	0.8775	0.1878
Escherichia coli	2013C-4465	150	1809646	2 (1549657769)	bwa-mem	varscan	bwa-mem/varscan	16541		16388	99.075	632	14	3.8208	153	0.925	2.8919	2.3283	0.5636	0.9629	0.9908	0.9767	0.0092		16388	99.075	621	13	3.7543	153	0.925	2.8514	2.2877	0.5636	0.9635	0.9908	0.977	0.0092
Escherichia coli	2013C-4465	150	1809646	2 (1549657769)	minimap2	16GT	minimap2/16GT	16541		16443	99.4075	783	79	4.7337	98	0.5925	3.2456	2.8845	0.361	0.9545	0.9941	0.9739	0.0059		16443	99.4075	777	74	4.6974	98	0.5925	3.2235	2.8624	0.361	0.9549	0.9941	0.9741	0.0059
Escherichia coli	2013C-4465	150	1809646	2 (1549657769)	minimap2	freebayes	minimap2/freebayes	16541		16465	99.5405	970	0	5.8642	76	0.4595	3.8534	3.5734	0.28	0.9444	0.9954	0.9692	0.0046		16465	99.5405	964	0	5.8279	76	0.4595	3.8313	3.5513	0.28	0.9447	0.9954	0.9694	0.0046
Escherichia coli	2013C-4465	150	1809646	2 (1549657769)	minimap2	gatk	minimap2/gatk	16541		16289	98.4765	1818	1214	10.9909	252	1.5235	7.6258	6.6974	0.9284	0.8996	0.9848	0.9403	0.0152		16288	98.4705	1813	1213	10.9606	253	1.5295	7.6111	6.679	0.932	0.8998	0.9847	0.9403	0.0153
Escherichia coli	2013C-4465	150	1809646	2 (1549657769)	minimap2	lofreq	minimap2/lofreq	16541		16398	99.1355	548	0	3.313	143	0.8645	2.5456	2.0188	0.5268	0.9677	0.9914	0.9794	0.0086		16398	99.1355	542	0	3.2767	143	0.8645	2.5235	1.9967	0.5268	0.968	0.9914	0.9796	0.0086
Escherichia coli	2013C-4465	150	1809646	2 (1549657769)	minimap2	mpileup	minimap2/mpileup	16541		16368	98.9541	511	0	3.0893	173	1.0459	2.5198	1.8825	0.6373	0.9697	0.9895	0.9795	0.0105		16368	98.9541	502	0	3.0349	173	1.0459	2.4867	1.8493	0.6373	0.9702	0.9895	0.9798	0.0105
Escherichia coli	2013C-4465	150	1809646	2 (1549657769)	minimap2	platypus	minimap2/platypus	16541		16382	99.0388	649	141	3.9236	159	0.9612	2.9766	2.3909	0.5857	0.9619	0.9904	0.9759	0.0096		16382	99.0388	641	141	3.8752	159	0.9612	2.9472	2.3614	0.5857	0.9623	0.9904	0.9761	0.0096
Escherichia coli	2013C-4465	150	1809646	2 (1549657769)	minimap2	snver	minimap2/snver	16541		16383	99.0448	577	0	3.4883	158	0.9552	2.7077	2.1256	0.5821	0.966	0.9904	0.978	0.0096		16383	99.0448	559	0	3.3795	158	0.9552	2.6414	2.0593	0.5821	0.967	0.9904	0.9786	0.0096
Escherichia coli	2013C-4465	150	1809646	2 (1549657769)	minimap2	strelka	minimap2/strelka	16541		16366	98.942	570	6	3.446	175	1.058	2.7446	2.0999	0.6447	0.9663	0.9894	0.9777	0.0106		16366	98.942	564	6	3.4097	175	1.058	2.7224	2.0778	0.6447	0.9667	0.9894	0.9779	0.0106
Escherichia coli	2013C-4465	150	1809646	2 (1549657769)	minimap2	snvsniffer	minimap2/snvsniffer	16541		13426	81.168	653	430	3.9478	3115	18.832	13.8812	2.4056	11.4755	0.9536	0.8117	0.8769	0.1883		13427	81.1741	648	429	3.9175	3114	18.8259	13.8591	2.3872	11.4719	0.954	0.8117	0.8771	0.1883
Escherichia coli	2013C-4465	150	1809646	2 (1549657769)	minimap2	varscan	minimap2/varscan	16541		16301	98.5491	555	15	3.3553	240	1.4509	2.9287	2.0446	0.8842	0.9671	0.9855	0.9762	0.0145		16301	98.5491	536	13	3.2404	240	1.4509	2.8588	1.9746	0.8842	0.9682	0.9855	0.9768	0.0145
Escherichia coli	2013C-4465	150	1809646	2 (1549657769)	novoalign	16GT	novoalign/16GT	16541		16445	99.4196	627	64	3.7906	96	0.5804	2.6635	2.3098	0.3537	0.9633	0.9942	0.9785	0.0058		16445	99.4196	627	64	3.7906	96	0.5804	2.6635	2.3098	0.3537	0.9633	0.9942	0.9785	0.0058
Escherichia coli	2013C-4465	150	1809646	2 (1549657769)	novoalign	freebayes	novoalign/freebayes	16541		16460	99.5103	834	0	5.042	81	0.4897	3.3708	3.0724	0.2984	0.9518	0.9951	0.973	0.0049		16460	99.5103	834	0	5.042	81	0.4897	3.3708	3.0724	0.2984	0.9518	0.9951	0.973	0.0049
Escherichia coli	2013C-4465	150	1809646	2 (1549657769)	novoalign	gatk	novoalign/gatk	16541		16311	98.6095	2112	1578	12.7683	230	1.3905	8.6278	7.7805	0.8473	0.8854	0.9861	0.933	0.0139		16311	98.6095	2112	1578	12.7683	230	1.3905	8.6278	7.7805	0.8473	0.8854	0.9861	0.933	0.0139
Escherichia coli	2013C-4465	150	1809646	2 (1549657769)	novoalign	lofreq	novoalign/lofreq	16541		16422	99.2806	493	0	2.9805	119	0.7194	2.2546	1.8162	0.4384	0.9709	0.9928	0.9817	0.0072		16422	99.2806	493	0	2.9805	119	0.7194	2.2546	1.8162	0.4384	0.9709	0.9928	0.9817	0.0072
Escherichia coli	2013C-4465	150	1809646	2 (1549657769)	novoalign	mpileup	novoalign/mpileup	16541		16404	99.1718	462	0	2.7931	137	0.8282	2.2067	1.702	0.5047	0.9726	0.9917	0.9821	0.0083		16404	99.1718	461	0	2.787	137	0.8282	2.203	1.6983	0.5047	0.9727	0.9917	0.9821	0.0083
Escherichia coli	2013C-4465	150	1809646	2 (1549657769)	novoalign	platypus	novoalign/platypus	16541		16412	99.2201	911	219	5.5075	129	0.7799	3.8313	3.3561	0.4752	0.9474	0.9922	0.9693	0.0078		16413	99.2262	906	212	5.4773	128	0.7738	3.8092	3.3377	0.4715	0.9477	0.9923	0.9695	0.0077
Escherichia coli	2013C-4465	150	1809646	2 (1549657769)	novoalign	snver	novoalign/snver	16541		16418	99.2564	557	0	3.3674	123	0.7436	2.5051	2.052	0.4531	0.9672	0.9926	0.9797	0.0074		16418	99.2564	556	0	3.3613	123	0.7436	2.5014	2.0483	0.4531	0.9672	0.9926	0.9797	0.0074
Escherichia coli	2013C-4465	150	1809646	2 (1549657769)	novoalign	strelka	novoalign/strelka	16541		16427	99.3108	578	11	3.4943	114	0.6892	2.5493	2.1293	0.42	0.966	0.9931	0.9794	0.0069		16427	99.3108	578	11	3.4943	114	0.6892	2.5493	2.1293	0.42	0.966	0.9931	0.9794	0.0069
Escherichia coli	2013C-4465	150	1809646	2 (1549657769)	novoalign	snvsniffer	novoalign/snvsniffer	16541		13074	79.04	482	282	2.914	3467	20.96	14.548	1.7757	12.7723	0.9644	0.7904	0.8688	0.2096		13074	79.04	481	282	2.9079	3467	20.96	14.5443	1.772	12.7723	0.9645	0.7904	0.8688	0.2096
Escherichia coli	2013C-4465	150	1809646	2 (1549657769)	novoalign	varscan	novoalign/varscan	16541		16335	98.7546	511	4	3.0893	206	1.2454	2.6414	1.8825	0.7589	0.9697	0.9875	0.9785	0.0125		16335	98.7546	510	4	3.0832	206	1.2454	2.6377	1.8788	0.7589	0.9697	0.9875	0.9785	0.0125
Escherichia coli	2013C-4465	150	1809646	2 (1549657769)	snippy	snippy	snippy/snippy	16541		16467	99.5526	433	0	2.6177	74	0.4474	1.8678	1.5952	0.2726	0.9744	0.9955	0.9848	0.0045		16467	99.5526	433	0	2.6177	74	0.4474	1.8678	1.5952	0.2726	0.9744	0.9955	0.9848	0.0045
Escherichia coli	2013C-4465	150	1809646	2 (1549657769)	stampy	16GT	stampy/16GT	16541		16321	98.67	1908	334	11.535	220	1.33	7.8395	7.029	0.8105	0.8953	0.9867	0.9388	0.0133		16326	98.7002	1768	332	10.6886	215	1.2998	7.3053	6.5132	0.7921	0.9023	0.987	0.9428	0.013
Escherichia coli	2013C-4465	150	1809646	2 (1549657769)	stampy	freebayes	stampy/freebayes	16541		16493	99.7098	8843	0	53.4611	48	0.2902	32.7541	32.5773	0.1768	0.651	0.9971	0.7877	0.0029		16490	99.6917	8314	0	50.263	51	0.3083	30.8163	30.6285	0.1879	0.6648	0.9969	0.7977	0.0031
Escherichia coli	2013C-4465	150	1809646	2 (1549657769)	stampy	gatk	stampy/gatk	16541		16324	98.6881	3206	2331	19.3821	217	1.3119	12.6102	11.8108	0.7994	0.8358	0.9869	0.9051	0.0131		16324	98.6881	3174	2292	19.1887	217	1.3119	12.4923	11.6929	0.7994	0.8372	0.9869	0.9059	0.0131
Escherichia coli	2013C-4465	150	1809646	2 (1549657769)	stampy	lofreq	stampy/lofreq	16541		16332	98.7365	981	0	5.9307	209	1.2635	4.3839	3.614	0.7699	0.9433	0.9874	0.9648	0.0126		16336	98.7607	948	0	5.7312	205	1.2393	4.2476	3.4924	0.7552	0.9452	0.9876	0.9659	0.0124
Escherichia coli	2013C-4465	150	1809646	2 (1549657769)	stampy	mpileup	stampy/mpileup	16541		16296	98.5188	910	0	5.5015	245	1.4812	4.255	3.3524	0.9026	0.9471	0.9852	0.9658	0.0148		16305	98.5732	912	0	5.5136	236	1.4268	4.2292	3.3598	0.8694	0.947	0.9857	0.966	0.0143
Escherichia coli	2013C-4465	150	1809646	2 (1549657769)	stampy	platypus	stampy/platypus	16541		16316	98.6397	1559	411	9.4251	225	1.3603	6.5722	5.7433	0.8289	0.9128	0.9864	0.9482	0.0136		16312	98.6156	1496	402	9.0442	229	1.3844	6.3548	5.5112	0.8436	0.916	0.9862	0.9498	0.0138
Escherichia coli	2013C-4465	150	1809646	2 (1549657769)	stampy	snver	stampy/snver	16541		16313	98.6216	1071	0	6.4748	228	1.3784	4.7855	3.9455	0.8399	0.9384	0.9862	0.9617	0.0138		16293	98.5007	1074	0	6.493	248	1.4993	4.8702	3.9566	0.9136	0.9382	0.985	0.961	0.015
Escherichia coli	2013C-4465	150	1809646	2 (1549657769)	stampy	strelka	stampy/strelka	16541		16308	98.5914	523	24	3.1618	233	1.4086	2.7851	1.9267	0.8584	0.9689	0.9859	0.9773	0.0141		16310	98.6035	522	26	3.1558	231	1.3965	2.774	1.923	0.851	0.969	0.986	0.9774	0.014
Escherichia coli	2013C-4465	150	1809646	2 (1549657769)	stampy	snvsniffer	stampy/snvsniffer	16541		13490	81.5549	800	507	4.8365	3051	18.4451	14.1869	2.9472	11.2398	0.944	0.8155	0.8751	0.1845		13484	81.5187	760	488	4.5946	3057	18.4813	14.0617	2.7998	11.2619	0.9466	0.8152	0.876	0.1848
Escherichia coli	2013C-4465	150	1809646	2 (1549657769)	stampy	varscan	stampy/varscan	16541		16240	98.1803	1011	96	6.1121	301	1.8197	4.8334	3.7245	1.1089	0.9414	0.9818	0.9612	0.0182		16239	98.1742	984	85	5.9489	302	1.8258	4.7376	3.625	1.1126	0.9429	0.9817	0.9619	0.0183
Escherichia coli	2013C-4465	150	1809646	3 (1549657964)	bwa-mem	16GT	bwa-mem/16GT	16541		16489	99.6856	841	66	5.0843	52	0.3144	3.2898	3.0982	0.1916	0.9515	0.9969	0.9737	0.0031		16489	99.6856	838	63	5.0662	52	0.3144	3.2787	3.0872	0.1916	0.9516	0.9969	0.9737	0.0031
Escherichia coli	2013C-4465	150	1809646	3 (1549657964)	bwa-mem	freebayes	bwa-mem/freebayes	16541		16505	99.7824	1053	0	6.366	36	0.2176	4.0118	3.8792	0.1326	0.94	0.9978	0.968	0.0022		16505	99.7824	1055	0	6.3781	36	0.2176	4.0192	3.8866	0.1326	0.9399	0.9978	0.968	0.0022
Escherichia coli	2013C-4465	150	1809646	3 (1549657964)	bwa-mem	gatk	bwa-mem/gatk	16541		16329	98.7183	2604	1877	15.7427	212	1.2817	10.374	9.593	0.781	0.8625	0.9872	0.9206	0.0128		16329	98.7183	2593	1872	15.6762	212	1.2817	10.3335	9.5525	0.781	0.863	0.9872	0.9209	0.0128
Escherichia coli	2013C-4465	150	1809646	3 (1549657964)	bwa-mem	lofreq	bwa-mem/lofreq	16541		16487	99.6735	666	0	4.0264	54	0.3265	2.6525	2.4535	0.1989	0.9612	0.9967	0.9786	0.0033		16487	99.6735	666	0	4.0264	54	0.3265	2.6525	2.4535	0.1989	0.9612	0.9967	0.9786	0.0033
Escherichia coli	2013C-4465	150	1809646	3 (1549657964)	bwa-mem	mpileup	bwa-mem/mpileup	16541		16460	99.5103	608	0	3.6757	81	0.4897	2.5382	2.2398	0.2984	0.9644	0.9951	0.9795	0.0049		16460	99.5103	605	0	3.6576	81	0.4897	2.5272	2.2288	0.2984	0.9645	0.9951	0.9796	0.0049
Escherichia coli	2013C-4465	150	1809646	3 (1549657964)	bwa-mem	platypus	bwa-mem/platypus	16541		16451	99.4559	880	254	5.3201	90	0.5441	3.5734	3.2419	0.3316	0.9492	0.9946	0.9714	0.0054		16451	99.4559	881	254	5.3262	90	0.5441	3.5771	3.2456	0.3316	0.9492	0.9946	0.9714	0.0054
Escherichia coli	2013C-4465	150	1809646	3 (1549657964)	bwa-mem	snver	bwa-mem/snver	16541		16491	99.6977	669	0	4.0445	50	0.3023	2.6488	2.4646	0.1842	0.961	0.997	0.9787	0.003		16491	99.6977	665	0	4.0203	50	0.3023	2.634	2.4498	0.1842	0.9612	0.997	0.9788	0.003
Escherichia coli	2013C-4465	150	1809646	3 (1549657964)	bwa-mem	strelka	bwa-mem/strelka	16541		16471	99.5768	670	7	4.0505	70	0.4232	2.7261	2.4683	0.2579	0.9609	0.9958	0.978	0.0042		16471	99.5768	670	7	4.0505	70	0.4232	2.7261	2.4683	0.2579	0.9609	0.9958	0.978	0.0042
Escherichia coli	2013C-4465	150	1809646	3 (1549657964)	bwa-mem	snvsniffer	bwa-mem/snvsniffer	16541		13431	81.1982	682	453	4.1231	3110	18.8018	13.9696	2.5125	11.4571	0.9517	0.812	0.8763	0.188		13431	81.1982	674	450	4.0747	3110	18.8018	13.9401	2.483	11.4571	0.9522	0.812	0.8765	0.188
Escherichia coli	2013C-4465	150	1809646	3 (1549657964)	bwa-mem	varscan	bwa-mem/varscan	16541		16386	99.0629	645	13	3.8994	155	0.9371	2.9472	2.3762	0.571	0.9621	0.9906	0.9761	0.0094		16386	99.0629	635	12	3.8389	155	0.9371	2.9103	2.3393	0.571	0.9627	0.9906	0.9765	0.0094
Escherichia coli	2013C-4465	150	1809646	3 (1549657964)	minimap2	16GT	minimap2/16GT	16541		16444	99.4136	799	75	4.8304	97	0.5864	3.3008	2.9435	0.3573	0.9537	0.9941	0.9735	0.0059		16444	99.4136	794	72	4.8002	97	0.5864	3.2824	2.9251	0.3573	0.9539	0.9941	0.9736	0.0059
Escherichia coli	2013C-4465	150	1809646	3 (1549657964)	minimap2	freebayes	minimap2/freebayes	16541		16463	99.5284	921	0	5.568	78	0.4716	3.6803	3.3929	0.2873	0.947	0.9953	0.9705	0.0047		16463	99.5284	915	0	5.5317	78	0.4716	3.6582	3.3708	0.2873	0.9473	0.9953	0.9707	0.0047
Escherichia coli	2013C-4465	150	1809646	3 (1549657964)	minimap2	gatk	minimap2/gatk	16541		16284	98.4463	1844	1223	11.1481	257	1.5537	7.74	6.7932	0.9468	0.8983	0.9845	0.9394	0.0155		16284	98.4463	1844	1223	11.1481	257	1.5537	7.74	6.7932	0.9468	0.8983	0.9845	0.9394	0.0155
Escherichia coli	2013C-4465	150	1809646	3 (1549657964)	minimap2	lofreq	minimap2/lofreq	16541		16398	99.1355	559	0	3.3795	143	0.8645	2.5861	2.0593	0.5268	0.967	0.9914	0.979	0.0086		16398	99.1355	555	0	3.3553	143	0.8645	2.5714	2.0446	0.5268	0.9673	0.9914	0.9792	0.0086
Escherichia coli	2013C-4465	150	1809646	3 (1549657964)	minimap2	mpileup	minimap2/mpileup	16541		16370	98.9662	523	0	3.1618	171	1.0338	2.5567	1.9267	0.63	0.969	0.9897	0.9792	0.0103		16370	98.9662	517	0	3.1256	171	1.0338	2.5346	1.9046	0.63	0.9694	0.9897	0.9794	0.0103
Escherichia coli	2013C-4465	150	1809646	3 (1549657964)	minimap2	platypus	minimap2/platypus	16541		16378	99.0146	648	160	3.9175	163	0.9854	2.9877	2.3872	0.6005	0.9619	0.9901	0.9758	0.0099		16378	99.0146	647	160	3.9115	163	0.9854	2.984	2.3835	0.6005	0.962	0.9901	0.9758	0.0099
Escherichia coli	2013C-4465	150	1809646	3 (1549657964)	minimap2	snver	minimap2/snver	16541		16382	99.0388	562	0	3.3976	159	0.9612	2.6561	2.0704	0.5857	0.9668	0.9904	0.9785	0.0096		16383	99.0448	553	0	3.3432	158	0.9552	2.6193	2.0372	0.5821	0.9673	0.9904	0.9787	0.0096
Escherichia coli	2013C-4465	150	1809646	3 (1549657964)	minimap2	strelka	minimap2/strelka	16541		16372	98.9783	565	8	3.4158	169	1.0217	2.704	2.0814	0.6226	0.9666	0.9898	0.9781	0.0102		16374	98.9904	562	8	3.3976	167	1.0096	2.6856	2.0704	0.6152	0.9668	0.9899	0.9782	0.0101
Escherichia coli	2013C-4465	150	1809646	3 (1549657964)	minimap2	snvsniffer	minimap2/snvsniffer	16541		13426	81.168	669	439	4.0445	3115	18.832	13.9401	2.4646	11.4755	0.9525	0.8117	0.8765	0.1883		13426	81.168	658	435	3.978	3115	18.832	13.8996	2.424	11.4755	0.9533	0.8117	0.8768	0.1883
Escherichia coli	2013C-4465	150	1809646	3 (1549657964)	minimap2	varscan	minimap2/varscan	16541		16309	98.5974	581	15	3.5125	232	1.4026	2.9951	2.1404	0.8547	0.9656	0.986	0.9757	0.014		16309	98.5974	569	14	3.4399	232	1.4026	2.9509	2.0962	0.8547	0.9663	0.986	0.9761	0.014
Escherichia coli	2013C-4465	150	1809646	3 (1549657964)	novoalign	16GT	novoalign/16GT	16541		16450	99.4499	632	46	3.8208	91	0.5501	2.6635	2.3283	0.3352	0.963	0.9945	0.9785	0.0055		16450	99.4499	632	46	3.8208	91	0.5501	2.6635	2.3283	0.3352	0.963	0.9945	0.9785	0.0055
Escherichia coli	2013C-4465	150	1809646	3 (1549657964)	novoalign	freebayes	novoalign/freebayes	16541		16462	99.5224	840	0	5.0783	79	0.4776	3.3856	3.0945	0.291	0.9515	0.9952	0.9729	0.0048		16462	99.5224	841	0	5.0843	79	0.4776	3.3892	3.0982	0.291	0.9514	0.9952	0.9728	0.0048
Escherichia coli	2013C-4465	150	1809646	3 (1549657964)	novoalign	gatk	novoalign/gatk	16541		16301	98.5491	2057	1494	12.4358	240	1.4509	8.4621	7.5779	0.8842	0.888	0.9855	0.9342	0.0145		16301	98.5491	2057	1494	12.4358	240	1.4509	8.4621	7.5779	0.8842	0.888	0.9855	0.9342	0.0145
Escherichia coli	2013C-4465	150	1809646	3 (1549657964)	novoalign	lofreq	novoalign/lofreq	16541		16422	99.2806	485	0	2.9321	119	0.7194	2.2251	1.7867	0.4384	0.9713	0.9928	0.9819	0.0072		16422	99.2806	485	0	2.9321	119	0.7194	2.2251	1.7867	0.4384	0.9713	0.9928	0.9819	0.0072
Escherichia coli	2013C-4465	150	1809646	3 (1549657964)	novoalign	mpileup	novoalign/mpileup	16541		16408	99.1959	451	0	2.7266	133	0.8041	2.1514	1.6615	0.49	0.9732	0.992	0.9825	0.008		16408	99.1959	450	0	2.7205	133	0.8041	2.1477	1.6578	0.49	0.9733	0.992	0.9826	0.008
Escherichia coli	2013C-4465	150	1809646	3 (1549657964)	novoalign	platypus	novoalign/platypus	16541		16415	99.2383	904	227	5.4652	126	0.7617	3.7945	3.3303	0.4642	0.9478	0.9924	0.9696	0.0076		16415	99.2383	902	225	5.4531	126	0.7617	3.7871	3.3229	0.4642	0.9479	0.9924	0.9696	0.0076
Escherichia coli	2013C-4465	150	1809646	3 (1549657964)	novoalign	snver	novoalign/snver	16541		16411	99.2141	537	0	3.2465	130	0.7859	2.4572	1.9783	0.4789	0.9683	0.9921	0.9801	0.0079		16411	99.2141	536	0	3.2404	130	0.7859	2.4535	1.9746	0.4789	0.9684	0.9921	0.9801	0.0079
Escherichia coli	2013C-4465	150	1809646	3 (1549657964)	novoalign	strelka	novoalign/strelka	16541		16419	99.2624	587	13	3.5488	122	0.7376	2.6119	2.1625	0.4494	0.9655	0.9926	0.9789	0.0074		16419	99.2624	587	13	3.5488	122	0.7376	2.6119	2.1625	0.4494	0.9655	0.9926	0.9789	0.0074
Escherichia coli	2013C-4465	150	1809646	3 (1549657964)	novoalign	snvsniffer	novoalign/snvsniffer	16541		13065	78.9856	492	290	2.9744	3476	21.0144	14.618	1.8125	12.8055	0.9637	0.7899	0.8682	0.2101		13065	78.9856	492	290	2.9744	3476	21.0144	14.618	1.8125	12.8055	0.9637	0.7899	0.8682	0.2101
Escherichia coli	2013C-4465	150	1809646	3 (1549657964)	novoalign	varscan	novoalign/varscan	16541		16336	98.7607	509	7	3.0772	205	1.2393	2.6303	1.8751	0.7552	0.9698	0.9876	0.9786	0.0124		16336	98.7607	507	7	3.0651	205	1.2393	2.623	1.8678	0.7552	0.9699	0.9876	0.9787	0.0124
Escherichia coli	2013C-4465	150	1809646	3 (1549657964)	snippy	snippy	snippy/snippy	16541		16468	99.5587	459	0	2.7749	73	0.4413	1.9599	1.6909	0.2689	0.9729	0.9956	0.9841	0.0044		16468	99.5587	459	0	2.7749	73	0.4413	1.9599	1.6909	0.2689	0.9729	0.9956	0.9841	0.0044
Escherichia coli	2013C-4465	150	1809646	3 (1549657964)	stampy	16GT	stampy/16GT	16541		16311	98.6095	1895	344	11.4564	230	1.3905	7.8284	6.9811	0.8473	0.8959	0.9861	0.9388	0.0139		16321	98.67	1742	333	10.5314	220	1.33	7.2279	6.4175	0.8105	0.9036	0.9867	0.9433	0.0133
Escherichia coli	2013C-4465	150	1809646	3 (1549657964)	stampy	freebayes	stampy/freebayes	16541		16493	99.7098	8982	0	54.3014	48	0.2902	33.2662	33.0893	0.1768	0.6474	0.9971	0.7851	0.0029		16491	99.6977	8370	0	50.6015	50	0.3023	31.019	30.8348	0.1842	0.6633	0.997	0.7966	0.003
Escherichia coli	2013C-4465	150	1809646	3 (1549657964)	stampy	gatk	stampy/gatk	16541		16324	98.6881	3194	2280	19.3096	217	1.3119	12.566	11.7666	0.7994	0.8364	0.9869	0.9054	0.0131		16324	98.6881	3206	2289	19.3821	217	1.3119	12.6102	11.8108	0.7994	0.8358	0.9869	0.9051	0.0131
Escherichia coli	2013C-4465	150	1809646	3 (1549657964)	stampy	lofreq	stampy/lofreq	16541		16328	98.7123	933	0	5.6405	213	1.2877	4.2218	3.4371	0.7847	0.9459	0.9871	0.9661	0.0129		16331	98.7304	894	0	5.4048	210	1.2696	4.0671	3.2935	0.7736	0.9481	0.9873	0.9673	0.0127
Escherichia coli	2013C-4465	150	1809646	3 (1549657964)	stampy	mpileup	stampy/mpileup	16541		16292	98.4946	879	0	5.3141	249	1.5054	4.1555	3.2382	0.9173	0.9488	0.9849	0.9665	0.0151		16304	98.5672	865	0	5.2294	237	1.4328	4.0597	3.1866	0.8731	0.9496	0.9857	0.9673	0.0143
Escherichia coli	2013C-4465	150	1809646	3 (1549657964)	stampy	platypus	stampy/platypus	16541		16310	98.6035	1552	407	9.3827	231	1.3965	6.5685	5.7175	0.851	0.9131	0.986	0.9482	0.014		16312	98.6156	1479	378	8.9414	229	1.3844	6.2922	5.4486	0.8436	0.9169	0.9862	0.9503	0.0138
Escherichia coli	2013C-4465	150	1809646	3 (1549657964)	stampy	snver	stampy/snver	16541		16301	98.5491	1102	0	6.6622	240	1.4509	4.9439	4.0597	0.8842	0.9367	0.9855	0.9605	0.0145		16307	98.5853	1005	0	6.0758	234	1.4147	4.5644	3.7024	0.862	0.9419	0.9859	0.9634	0.0141
Escherichia coli	2013C-4465	150	1809646	3 (1549657964)	stampy	strelka	stampy/strelka	16541		16308	98.5914	558	28	3.3734	233	1.4086	2.914	2.0557	0.8584	0.9669	0.9859	0.9763	0.0141		16314	98.6277	545	37	3.2948	227	1.3723	2.844	2.0078	0.8363	0.9677	0.9863	0.9769	0.0137
Escherichia coli	2013C-4465	150	1809646	3 (1549657964)	stampy	snvsniffer	stampy/snvsniffer	16541		13525	81.7665	806	509	4.8727	3016	18.2335	14.0801	2.9693	11.1108	0.9438	0.8177	0.8762	0.1823		13520	81.7363	774	491	4.6793	3021	18.2637	13.9806	2.8514	11.1292	0.9459	0.8174	0.877	0.1826
Escherichia coli	2013C-4465	150	1809646	3 (1549657964)	stampy	varscan	stampy/varscan	16541		16237	98.1621	979	101	5.9186	304	1.8379	4.7265	3.6066	1.1199	0.9431	0.9816	0.962	0.0184		16240	98.1803	949	93	5.7373	301	1.8197	4.605	3.4961	1.1089	0.9448	0.9818	0.9629	0.0182
Escherichia coli	2013C-4465	300	904823	1 (1549658547)	bwa-mem	16GT	bwa-mem/16GT	16541		16494	99.7159	1007	108	6.0879	47	0.2841	3.8829	3.7097	0.1731	0.9425	0.9972	0.9691	0.0028		16494	99.7159	997	106	6.0274	47	0.2841	3.8461	3.6729	0.1731	0.943	0.9972	0.9693	0.0028
Escherichia coli	2013C-4465	300	904823	1 (1549658547)	bwa-mem	freebayes	bwa-mem/freebayes	16541		16505	99.7824	1142	0	6.9041	36	0.2176	4.3397	4.2071	0.1326	0.9353	0.9978	0.9655	0.0022		16505	99.7824	1132	0	6.8436	36	0.2176	4.3029	4.1702	0.1326	0.9358	0.9978	0.9658	0.0022
Escherichia coli	2013C-4465	300	904823	1 (1549658547)	bwa-mem	gatk	bwa-mem/gatk	16541		16327	98.7062	2731	2122	16.5105	214	1.2938	10.8493	10.0609	0.7884	0.8567	0.9871	0.9173	0.0129		16328	98.7123	2723	2104	16.4621	213	1.2877	10.8161	10.0314	0.7847	0.8571	0.9871	0.9175	0.0129
Escherichia coli	2013C-4465	300	904823	1 (1549658547)	bwa-mem	lofreq	bwa-mem/lofreq	16541		16252	98.2528	543	0	3.2828	289	1.7472	3.0651	2.0004	1.0647	0.9677	0.9825	0.975	0.0175		16252	98.2528	533	0	3.2223	289	1.7472	3.0282	1.9636	1.0647	0.9682	0.9825	0.9753	0.0175
Escherichia coli	2013C-4465	300	904823	1 (1549658547)	bwa-mem	mpileup	bwa-mem/mpileup	16541		16243	98.1984	521	0	3.1497	298	1.8016	3.0172	1.9193	1.0978	0.9689	0.982	0.9754	0.018		16243	98.1984	514	0	3.1074	298	1.8016	2.9914	1.8936	1.0978	0.9693	0.982	0.9756	0.018
Escherichia coli	2013C-4465	300	904823	1 (1549658547)	bwa-mem	platypus	bwa-mem/platypus	16541		16302	98.5551	902	201	5.4531	239	1.4449	4.2034	3.3229	0.8805	0.9476	0.9856	0.9662	0.0144		16302	98.5551	898	202	5.4289	239	1.4449	4.1887	3.3082	0.8805	0.9478	0.9856	0.9663	0.0144
Escherichia coli	2013C-4465	300	904823	1 (1549658547)	bwa-mem	snver	bwa-mem/snver	16541		16318	98.6518	624	0	3.7724	223	1.3482	3.1203	2.2988	0.8215	0.9632	0.9865	0.9747	0.0135		16318	98.6518	614	0	3.712	223	1.3482	3.0835	2.262	0.8215	0.9637	0.9865	0.975	0.0135
Escherichia coli	2013C-4465	300	904823	1 (1549658547)	bwa-mem	strelka	bwa-mem/strelka	16541		16201	97.9445	526	1	3.18	340	2.0555	3.1903	1.9378	1.2525	0.9686	0.9794	0.974	0.0206		16201	97.9445	524	1	3.1679	340	2.0555	3.1829	1.9304	1.2525	0.9687	0.9794	0.974	0.0206
Escherichia coli	2013C-4465	300	904823	1 (1549658547)	bwa-mem	snvsniffer	bwa-mem/snvsniffer	16541		10586	63.9985	358	240	2.1643	5955	36.0015	23.2569	1.3189	21.938	0.9673	0.64	0.7703	0.36		10586	63.9985	354	240	2.1401	5955	36.0015	23.2421	1.3041	21.938	0.9676	0.64	0.7704	0.36
Escherichia coli	2013C-4465	300	904823	1 (1549658547)	bwa-mem	varscan	bwa-mem/varscan	16541		16158	97.6845	562	12	3.3976	383	2.3155	3.4813	2.0704	1.411	0.9664	0.9768	0.9716	0.0232		16158	97.6845	550	12	3.3251	383	2.3155	3.4371	2.0262	1.411	0.9671	0.9768	0.9719	0.0232
Escherichia coli	2013C-4465	300	904823	1 (1549658547)	minimap2	16GT	minimap2/16GT	16541		16481	99.6373	945	109	5.7131	60	0.3627	3.7024	3.4813	0.221	0.9458	0.9964	0.9704	0.0036		16481	99.6373	925	107	5.5922	60	0.3627	3.6287	3.4077	0.221	0.9469	0.9964	0.971	0.0036
Escherichia coli	2013C-4465	300	904823	1 (1549658547)	minimap2	freebayes	minimap2/freebayes	16541		16494	99.7159	1062	0	6.4204	47	0.2841	4.0855	3.9124	0.1731	0.9395	0.9972	0.9675	0.0028		16496	99.7279	1048	0	6.3358	45	0.2721	4.0266	3.8608	0.1658	0.9403	0.9973	0.968	0.0027
Escherichia coli	2013C-4465	300	904823	1 (1549658547)	minimap2	gatk	minimap2/gatk	16541		16316	98.6397	1942	1372	11.7405	225	1.3603	7.9831	7.1543	0.8289	0.8936	0.9864	0.9377	0.0136		16317	98.6458	1942	1369	11.7405	224	1.3542	7.9795	7.1543	0.8252	0.8936	0.9865	0.9378	0.0135
Escherichia coli	2013C-4465	300	904823	1 (1549658547)	minimap2	lofreq	minimap2/lofreq	16541		16285	98.4523	483	0	2.92	256	1.5477	2.7224	1.7794	0.9431	0.9712	0.9845	0.9778	0.0155		16285	98.4523	474	0	2.8656	256	1.5477	2.6893	1.7462	0.9431	0.9717	0.9845	0.9781	0.0155
Escherichia coli	2013C-4465	300	904823	1 (1549658547)	minimap2	mpileup	minimap2/mpileup	16541		16270	98.3616	454	0	2.7447	271	1.6384	2.6709	1.6725	0.9984	0.9729	0.9836	0.9782	0.0164		16270	98.3616	435	0	2.6298	271	1.6384	2.6009	1.6025	0.9984	0.974	0.9836	0.9788	0.0164
Escherichia coli	2013C-4465	300	904823	1 (1549658547)	minimap2	platypus	minimap2/platypus	16541		16333	98.7425	749	168	4.5281	208	1.2575	3.5256	2.7593	0.7663	0.9562	0.9874	0.9715	0.0126		16333	98.7425	743	166	4.4919	208	1.2575	3.5034	2.7372	0.7663	0.9565	0.9874	0.9717	0.0126
Escherichia coli	2013C-4465	300	904823	1 (1549658547)	minimap2	snver	minimap2/snver	16541		16283	98.4402	543	0	3.2828	258	1.5598	2.9509	2.0004	0.9505	0.9677	0.9844	0.976	0.0156		16283	98.4402	521	0	3.1497	258	1.5598	2.8698	1.9193	0.9505	0.969	0.9844	0.9766	0.0156
Escherichia coli	2013C-4465	300	904823	1 (1549658547)	minimap2	strelka	minimap2/strelka	16541		16222	98.0715	438	1	2.648	319	1.9285	2.7888	1.6136	1.1752	0.9737	0.9807	0.9772	0.0193		16221	98.0654	424	2	2.5633	320	1.9346	2.7409	1.562	1.1789	0.9745	0.9807	0.9776	0.0193
Escherichia coli	2013C-4465	300	904823	1 (1549658547)	minimap2	snvsniffer	minimap2/snvsniffer	16541		10575	63.932	368	252	2.2248	5966	36.068	23.3342	1.3557	21.9785	0.9664	0.6393	0.7695	0.3607		10575	63.932	363	251	2.1945	5966	36.068	23.3158	1.3373	21.9785	0.9668	0.6393	0.7697	0.3607
Escherichia coli	2013C-4465	300	904823	1 (1549658547)	minimap2	varscan	minimap2/varscan	16541		16098	97.3218	522	13	3.1558	443	2.6782	3.555	1.923	1.632	0.9686	0.9732	0.9709	0.0268		16098	97.3218	498	13	3.0107	443	2.6782	3.4666	1.8346	1.632	0.97	0.9732	0.9716	0.0268
Escherichia coli	2013C-4465	300	904823	1 (1549658547)	novoalign	16GT	novoalign/16GT	16541		16468	99.5587	730	47	4.4133	73	0.4413	2.9582	2.6893	0.2689	0.9576	0.9956	0.9762	0.0044		16465	99.5405	727	46	4.3951	76	0.4595	2.9582	2.6782	0.28	0.9577	0.9954	0.9762	0.0046
Escherichia coli	2013C-4465	300	904823	1 (1549658547)	novoalign	freebayes	novoalign/freebayes	16541		16479	99.6252	973	0	5.8824	62	0.3748	3.8129	3.5845	0.2284	0.9442	0.9963	0.9696	0.0037		16476	99.607	973	0	5.8824	65	0.393	3.824	3.5845	0.2395	0.9442	0.9961	0.9695	0.0039
Escherichia coli	2013C-4465	300	904823	1 (1549658547)	novoalign	gatk	novoalign/gatk	16541		16321	98.67	2084	1502	12.599	220	1.33	8.4878	7.6774	0.8105	0.8868	0.9867	0.9341	0.0133		16321	98.67	2075	1496	12.5446	220	1.33	8.4547	7.6442	0.8105	0.8872	0.9867	0.9343	0.0133
Escherichia coli	2013C-4465	300	904823	1 (1549658547)	novoalign	lofreq	novoalign/lofreq	16541		16286	98.4584	514	0	3.1074	255	1.5416	2.833	1.8936	0.9394	0.9694	0.9846	0.9769	0.0154		16283	98.4402	512	0	3.0953	258	1.5598	2.8367	1.8862	0.9505	0.9695	0.9844	0.9769	0.0156
Escherichia coli	2013C-4465	300	904823	1 (1549658547)	novoalign	mpileup	novoalign/mpileup	16541		16285	98.4523	485	0	2.9321	256	1.5477	2.7298	1.7867	0.9431	0.9711	0.9845	0.9778	0.0155		16282	98.4342	483	0	2.92	259	1.5658	2.7335	1.7794	0.9541	0.9712	0.9843	0.9777	0.0157
Escherichia coli	2013C-4465	300	904823	1 (1549658547)	novoalign	platypus	novoalign/platypus	16541		16361	98.9118	860	179	5.1992	180	1.0882	3.8313	3.1682	0.6631	0.9501	0.9891	0.9692	0.0109		16359	98.8997	858	179	5.1871	182	1.1003	3.8313	3.1608	0.6705	0.9502	0.989	0.9692	0.011
Escherichia coli	2013C-4465	300	904823	1 (1549658547)	novoalign	snver	novoalign/snver	16541		16293	98.5007	578	0	3.4943	248	1.4993	3.043	2.1293	0.9136	0.9657	0.985	0.9753	0.015		16286	98.4584	600	0	3.6274	255	1.5416	3.1498	2.2104	0.9394	0.9645	0.9846	0.9744	0.0154
Escherichia coli	2013C-4465	300	904823	1 (1549658547)	novoalign	strelka	novoalign/strelka	16541		16264	98.3254	541	13	3.2707	277	1.6746	3.0135	1.993	1.0205	0.9678	0.9833	0.9755	0.0167		16261	98.3072	538	15	3.2525	280	1.6928	3.0135	1.982	1.0315	0.968	0.9831	0.9755	0.0169
Escherichia coli	2013C-4465	300	904823	1 (1549658547)	novoalign	snvsniffer	novoalign/snvsniffer	16541		10313	62.3481	278	169	1.6807	6228	37.6519	23.9679	1.0241	22.9437	0.9738	0.6235	0.7602	0.3765		10313	62.3481	272	166	1.6444	6228	37.6519	23.9458	1.002	22.9437	0.9743	0.6235	0.7604	0.3765
Escherichia coli	2013C-4465	300	904823	1 (1549658547)	novoalign	varscan	novoalign/varscan	16541		16164	97.7208	525	8	3.1739	377	2.2792	3.3229	1.9341	1.3889	0.9685	0.9772	0.9728	0.0228		16161	97.7027	523	8	3.1618	380	2.2973	3.3266	1.9267	1.3999	0.9687	0.977	0.9728	0.023
Escherichia coli	2013C-4465	300	904823	1 (1549658547)	snippy	snippy	snippy/snippy	16541		16432	99.341	528	0	3.1921	109	0.659	2.3467	1.9451	0.4016	0.9689	0.9934	0.981	0.0066		16432	99.341	528	0	3.1921	109	0.659	2.3467	1.9451	0.4016	0.9689	0.9934	0.981	0.0066
Escherichia coli	2013C-4465	300	904823	1 (1549658547)	stampy	16GT	stampy/16GT	16541		16307	98.5853	2333	490	14.1043	234	1.4147	9.4567	8.5947	0.862	0.8748	0.9859	0.927	0.0141		16323	98.6821	1906	392	11.5229	218	1.3179	7.8247	7.0216	0.8031	0.8954	0.9868	0.9389	0.0132
Escherichia coli	2013C-4465	300	904823	1 (1549658547)	stampy	freebayes	stampy/freebayes	16541		16501	99.7582	15125	0	91.4395	40	0.2418	55.8673	55.7199	0.1474	0.5218	0.9976	0.6852	0.0024		16497	99.734	13774	0	83.2719	44	0.266	50.905	50.7429	0.1621	0.545	0.9973	0.7048	0.0027
Escherichia coli	2013C-4465	300	904823	1 (1549658547)	stampy	gatk	stampy/gatk	16541		16330	98.7244	3142	2156	18.9952	211	1.2756	12.3523	11.575	0.7773	0.8386	0.9872	0.9069	0.0128		16330	98.7244	3163	2173	19.1222	211	1.2756	12.4297	11.6524	0.7773	0.8377	0.9872	0.9063	0.0128
Escherichia coli	2013C-4465	300	904823	1 (1549658547)	stampy	lofreq	stampy/lofreq	16541		16155	97.6664	751	0	4.5402	386	2.3336	4.1887	2.7667	1.422	0.9556	0.9767	0.966	0.0233		16151	97.6422	686	0	4.1473	390	2.3578	3.9639	2.5272	1.4367	0.9593	0.9764	0.9678	0.0236
Escherichia coli	2013C-4465	300	904823	1 (1549658547)	stampy	mpileup	stampy/mpileup	16541		16148	97.6241	812	0	4.909	393	2.3759	4.4392	2.9914	1.4478	0.9521	0.9762	0.964	0.0238		16150	97.6362	698	0	4.2198	391	2.3638	4.0118	2.5714	1.4404	0.9586	0.9764	0.9674	0.0236
Escherichia coli	2013C-4465	300	904823	1 (1549658547)	stampy	platypus	stampy/platypus	16541		16186	97.8538	997	225	6.0274	355	2.1462	4.9807	3.6729	1.3078	0.942	0.9785	0.9599	0.0215		16167	97.739	965	175	5.834	374	2.261	4.9328	3.555	1.3778	0.9437	0.9774	0.9603	0.0226
Escherichia coli	2013C-4465	300	904823	1 (1549658547)	stampy	snver	stampy/snver	16541		16120	97.4548	1058	0	6.3962	421	2.5452	5.4486	3.8976	1.5509	0.9384	0.9745	0.9561	0.0255		16121	97.4609	880	0	5.3201	420	2.5391	4.7892	3.2419	1.5473	0.9482	0.9746	0.9612	0.0254
Escherichia coli	2013C-4465	300	904823	1 (1549658547)	stampy	strelka	stampy/strelka	16541		16085	97.2432	437	7	2.6419	456	2.7568	3.2898	1.6099	1.6799	0.9736	0.9724	0.973	0.0276		16087	97.2553	452	10	2.7326	454	2.7447	3.3377	1.6652	1.6725	0.9727	0.9726	0.9726	0.0274
Escherichia coli	2013C-4465	300	904823	1 (1549658547)	stampy	snvsniffer	stampy/snvsniffer	16541		10719	64.8026	563	330	3.4037	5822	35.1974	23.5221	2.0741	21.448	0.9501	0.648	0.7705	0.352		10711	64.7542	517	304	3.1256	5830	35.2458	23.3821	1.9046	21.4775	0.954	0.6475	0.7714	0.3525
Escherichia coli	2013C-4465	300	904823	1 (1549658547)	stampy	varscan	stampy/varscan	16541		16027	96.8926	937	94	5.6647	514	3.1074	5.3454	3.4519	1.8936	0.9448	0.9689	0.9567	0.0311		16027	96.8926	819	85	4.9513	514	3.1074	4.9107	3.0172	1.8936	0.9514	0.9689	0.9601	0.0311
Escherichia coli	2013C-4465	300	904823	2 (1549659452)	bwa-mem	16GT	bwa-mem/16GT	16541		16494	99.7159	998	98	6.0335	47	0.2841	3.8497	3.6766	0.1731	0.9429	0.9972	0.9693	0.0028		16494	99.7159	990	98	5.9851	47	0.2841	3.8203	3.6471	0.1731	0.9434	0.9972	0.9696	0.0028
Escherichia coli	2013C-4465	300	904823	2 (1549659452)	bwa-mem	freebayes	bwa-mem/freebayes	16541		16506	99.7884	1156	0	6.9887	35	0.2116	4.3876	4.2587	0.1289	0.9345	0.9979	0.9652	0.0021		16506	99.7884	1152	0	6.9645	35	0.2116	4.3729	4.2439	0.1289	0.9348	0.9979	0.9653	0.0021
Escherichia coli	2013C-4465	300	904823	2 (1549659452)	bwa-mem	gatk	bwa-mem/gatk	16541		16328	98.7123	2688	2096	16.2505	213	1.2877	10.6872	9.9025	0.7847	0.8586	0.9871	0.9184	0.0129		16328	98.7123	2681	2082	16.2082	213	1.2877	10.6614	9.8767	0.7847	0.859	0.9871	0.9186	0.0129
Escherichia coli	2013C-4465	300	904823	2 (1549659452)	bwa-mem	lofreq	bwa-mem/lofreq	16541		16279	98.4161	516	0	3.1195	262	1.5839	2.8661	1.9009	0.9652	0.9693	0.9842	0.9767	0.0158		16279	98.4161	512	0	3.0953	262	1.5839	2.8514	1.8862	0.9652	0.9695	0.9842	0.9768	0.0158
Escherichia coli	2013C-4465	300	904823	2 (1549659452)	bwa-mem	mpileup	bwa-mem/mpileup	16541		16268	98.3496	504	0	3.047	273	1.6504	2.8624	1.8567	1.0057	0.9699	0.9835	0.9767	0.0165		16268	98.3496	497	0	3.0047	273	1.6504	2.8367	1.8309	1.0057	0.9704	0.9835	0.9769	0.0165
Escherichia coli	2013C-4465	300	904823	2 (1549659452)	bwa-mem	platypus	bwa-mem/platypus	16541		16307	98.5853	926	240	5.5982	234	1.4147	4.2734	3.4113	0.862	0.9463	0.9859	0.9657	0.0141		16307	98.5853	927	241	5.6043	234	1.4147	4.2771	3.415	0.862	0.9462	0.9859	0.9656	0.0141
Escherichia coli	2013C-4465	300	904823	2 (1549659452)	bwa-mem	snver	bwa-mem/snver	16541		16333	98.7425	617	0	3.7301	208	1.2575	3.0393	2.273	0.7663	0.9636	0.9874	0.9754	0.0126		16333	98.7425	606	0	3.6636	208	1.2575	2.9987	2.2325	0.7663	0.9642	0.9874	0.9757	0.0126
Escherichia coli	2013C-4465	300	904823	2 (1549659452)	bwa-mem	strelka	bwa-mem/strelka	16541		16221	98.0654	506	3	3.0591	320	1.9346	3.043	1.8641	1.1789	0.9697	0.9807	0.9752	0.0193		16221	98.0654	507	3	3.0651	320	1.9346	3.0466	1.8678	1.1789	0.9697	0.9807	0.9752	0.0193
Escherichia coli	2013C-4465	300	904823	2 (1549659452)	bwa-mem	snvsniffer	bwa-mem/snvsniffer	16541		10592	64.0348	372	248	2.249	5949	35.9652	23.2863	1.3704	21.9159	0.9661	0.6403	0.7702	0.3597		10592	64.0348	368	248	2.2248	5949	35.9652	23.2716	1.3557	21.9159	0.9664	0.6403	0.7703	0.3597
Escherichia coli	2013C-4465	300	904823	2 (1549659452)	bwa-mem	varscan	bwa-mem/varscan	16541		16155	97.6664	556	13	3.3613	386	2.3336	3.4703	2.0483	1.422	0.9667	0.9767	0.9717	0.0233		16155	97.6664	544	13	3.2888	386	2.3336	3.4261	2.0041	1.422	0.9674	0.9767	0.972	0.0233
Escherichia coli	2013C-4465	300	904823	2 (1549659452)	minimap2	16GT	minimap2/16GT	16541		16482	99.6433	953	103	5.7614	59	0.3567	3.7282	3.5108	0.2174	0.9453	0.9964	0.9702	0.0036		16482	99.6433	934	101	5.6466	59	0.3567	3.6582	3.4408	0.2174	0.9464	0.9964	0.9708	0.0036
Escherichia coli	2013C-4465	300	904823	2 (1549659452)	minimap2	freebayes	minimap2/freebayes	16541		16495	99.7219	1046	0	6.3237	46	0.2781	4.0229	3.8534	0.1695	0.9404	0.9972	0.968	0.0028		16495	99.7219	1036	0	6.2632	46	0.2781	3.986	3.8166	0.1695	0.9409	0.9972	0.9682	0.0028
Escherichia coli	2013C-4465	300	904823	2 (1549659452)	minimap2	gatk	minimap2/gatk	16541		16315	98.6337	1849	1294	11.1783	226	1.3663	7.6442	6.8116	0.8326	0.8982	0.9863	0.9402	0.0137		16317	98.6458	1878	1319	11.3536	224	1.3542	7.7437	6.9185	0.8252	0.8968	0.9865	0.9395	0.0135
Escherichia coli	2013C-4465	300	904823	2 (1549659452)	minimap2	lofreq	minimap2/lofreq	16541		16309	98.5974	473	0	2.8596	232	1.4026	2.5972	1.7425	0.8547	0.9718	0.986	0.9788	0.014		16309	98.5974	464	0	2.8052	232	1.4026	2.564	1.7094	0.8547	0.9723	0.986	0.9791	0.014
Escherichia coli	2013C-4465	300	904823	2 (1549659452)	minimap2	mpileup	minimap2/mpileup	16541		16290	98.4826	447	0	2.7024	251	1.5174	2.5714	1.6467	0.9247	0.9733	0.9848	0.979	0.0152		16290	98.4826	428	0	2.5875	251	1.5174	2.5014	1.5767	0.9247	0.9744	0.9848	0.9796	0.0152
Escherichia coli	2013C-4465	300	904823	2 (1549659452)	minimap2	platypus	minimap2/platypus	16541		16323	98.6821	726	159	4.3891	218	1.3179	3.4777	2.6746	0.8031	0.9574	0.9868	0.9719	0.0132		16323	98.6821	723	160	4.371	218	1.3179	3.4666	2.6635	0.8031	0.9576	0.9868	0.972	0.0132
Escherichia coli	2013C-4465	300	904823	2 (1549659452)	minimap2	snver	minimap2/snver	16541		16307	98.5853	520	0	3.1437	234	1.4147	2.7777	1.9157	0.862	0.9691	0.9859	0.9774	0.0141		16307	98.5853	496	0	2.9986	234	1.4147	2.6893	1.8272	0.862	0.9705	0.9859	0.9781	0.0141
Escherichia coli	2013C-4465	300	904823	2 (1549659452)	minimap2	strelka	minimap2/strelka	16541		16251	98.2468	445	5	2.6903	290	1.7532	2.7077	1.6394	1.0683	0.9733	0.9825	0.9779	0.0175		16251	98.2468	435	6	2.6298	290	1.7532	2.6709	1.6025	1.0683	0.9739	0.9825	0.9782	0.0175
Escherichia coli	2013C-4465	300	904823	2 (1549659452)	minimap2	snvsniffer	minimap2/snvsniffer	16541		10588	64.0106	371	248	2.2429	5953	35.9894	23.2974	1.3667	21.9306	0.9661	0.6401	0.77	0.3599		10588	64.0106	365	248	2.2066	5953	35.9894	23.2753	1.3446	21.9306	0.9667	0.6401	0.7702	0.3599
Escherichia coli	2013C-4465	300	904823	2 (1549659452)	minimap2	varscan	minimap2/varscan	16541		16097	97.3158	516	15	3.1195	444	2.6842	3.5366	1.9009	1.6357	0.9689	0.9732	0.971	0.0268		16097	97.3158	490	15	2.9623	444	2.6842	3.4408	1.8051	1.6357	0.9705	0.9732	0.9718	0.0268
Escherichia coli	2013C-4465	300	904823	2 (1549659452)	novoalign	16GT	novoalign/16GT	16541		16468	99.5587	741	49	4.4798	73	0.4413	2.9987	2.7298	0.2689	0.9569	0.9956	0.9759	0.0044		16466	99.5466	737	46	4.4556	75	0.4534	2.9914	2.7151	0.2763	0.9572	0.9955	0.976	0.0045
Escherichia coli	2013C-4465	300	904823	2 (1549659452)	novoalign	freebayes	novoalign/freebayes	16541		16477	99.6131	971	0	5.8703	64	0.3869	3.8129	3.5771	0.2358	0.9443	0.9961	0.9695	0.0039		16476	99.607	967	0	5.8461	65	0.393	3.8018	3.5624	0.2395	0.9446	0.9961	0.9697	0.0039
Escherichia coli	2013C-4465	300	904823	2 (1549659452)	novoalign	gatk	novoalign/gatk	16541		16317	98.6458	2070	1522	12.5144	224	1.3542	8.451	7.6258	0.8252	0.8874	0.9865	0.9343	0.0135		16318	98.6518	2066	1521	12.4902	223	1.3482	8.4326	7.6111	0.8215	0.8876	0.9865	0.9344	0.0135
Escherichia coli	2013C-4465	300	904823	2 (1549659452)	novoalign	lofreq	novoalign/lofreq	16541		16310	98.6035	503	0	3.0409	231	1.3965	2.704	1.853	0.851	0.9701	0.986	0.978	0.014		16308	98.5914	503	0	3.0409	233	1.4086	2.7114	1.853	0.8584	0.9701	0.9859	0.9779	0.0141
Escherichia coli	2013C-4465	300	904823	2 (1549659452)	novoalign	mpileup	novoalign/mpileup	16541		16303	98.5612	476	0	2.8777	238	1.4388	2.6303	1.7536	0.8768	0.9716	0.9856	0.9785	0.0144		16301	98.5491	471	0	2.8475	240	1.4509	2.6193	1.7351	0.8842	0.9719	0.9855	0.9787	0.0145
Escherichia coli	2013C-4465	300	904823	2 (1549659452)	novoalign	platypus	novoalign/platypus	16541		16366	98.942	882	194	5.3322	175	1.058	3.8939	3.2493	0.6447	0.9489	0.9894	0.9687	0.0106		16366	98.942	880	196	5.3201	175	1.058	3.8866	3.2419	0.6447	0.949	0.9894	0.9688	0.0106
Escherichia coli	2013C-4465	300	904823	2 (1549659452)	novoalign	snver	novoalign/snver	16541		16313	98.6216	567	0	3.4278	228	1.3784	2.9287	2.0888	0.8399	0.9664	0.9862	0.9762	0.0138		16307	98.5853	579	0	3.5004	234	1.4147	2.9951	2.133	0.862	0.9657	0.9859	0.9757	0.0141
Escherichia coli	2013C-4465	300	904823	2 (1549659452)	novoalign	strelka	novoalign/strelka	16541		16291	98.4886	503	8	3.0409	250	1.5114	2.774	1.853	0.921	0.97	0.9849	0.9774	0.0151		16289	98.4765	499	9	3.0167	252	1.5235	2.7667	1.8383	0.9284	0.9703	0.9848	0.9775	0.0152
Escherichia coli	2013C-4465	300	904823	2 (1549659452)	novoalign	snvsniffer	novoalign/snvsniffer	16541		10318	62.3783	263	157	1.59	6223	37.6217	23.8942	0.9689	22.9253	0.9751	0.6238	0.7609	0.3762		10318	62.3783	259	154	1.5658	6223	37.6217	23.8794	0.9541	22.9253	0.9755	0.6238	0.761	0.3762
Escherichia coli	2013C-4465	300	904823	2 (1549659452)	novoalign	varscan	novoalign/varscan	16541		16167	97.739	516	8	3.1195	374	2.261	3.2787	1.9009	1.3778	0.9691	0.9774	0.9732	0.0226		16165	97.7269	514	8	3.1074	376	2.2731	3.2787	1.8936	1.3852	0.9692	0.9773	0.9732	0.0227
Escherichia coli	2013C-4465	300	904823	2 (1549659452)	snippy	snippy	snippy/snippy	16541		16438	99.3773	539	0	3.2586	103	0.6227	2.3651	1.9857	0.3794	0.9683	0.9938	0.9809	0.0062		16438	99.3773	539	0	3.2586	103	0.6227	2.3651	1.9857	0.3794	0.9683	0.9938	0.9809	0.0062
Escherichia coli	2013C-4465	300	904823	2 (1549659452)	stampy	16GT	stampy/16GT	16541		16317	98.6458	2350	482	14.2071	224	1.3542	9.4825	8.6573	0.8252	0.8741	0.9865	0.9269	0.0135		16321	98.67	1929	369	11.6619	220	1.33	7.9168	7.1064	0.8105	0.8943	0.9867	0.9382	0.0133
Escherichia coli	2013C-4465	300	904823	2 (1549659452)	stampy	freebayes	stampy/freebayes	16541		16494	99.7159	15464	0	93.4889	47	0.2841	57.1419	56.9688	0.1731	0.5161	0.9972	0.6802	0.0028		16491	99.6977	13876	0	83.8885	50	0.3023	51.3029	51.1187	0.1842	0.5431	0.997	0.7032	0.003
Escherichia coli	2013C-4465	300	904823	2 (1549659452)	stampy	gatk	stampy/gatk	16541		16331	98.7304	3184	2195	19.2491	210	1.2696	12.5034	11.7297	0.7736	0.8368	0.9873	0.9058	0.0127		16331	98.7304	3209	2224	19.4003	210	1.2696	12.5955	11.8218	0.7736	0.8358	0.9873	0.9053	0.0127
Escherichia coli	2013C-4465	300	904823	2 (1549659452)	stampy	lofreq	stampy/lofreq	16541		16188	97.8659	790	0	4.776	353	2.1341	4.2108	2.9103	1.3004	0.9535	0.9787	0.9659	0.0213		16189	97.872	722	0	4.3649	352	2.128	3.9566	2.6598	1.2968	0.9573	0.9787	0.9679	0.0213
Escherichia coli	2013C-4465	300	904823	2 (1549659452)	stampy	mpileup	stampy/mpileup	16541		16180	97.8175	811	0	4.903	361	2.1825	4.3176	2.9877	1.3299	0.9523	0.9782	0.9651	0.0218		16181	97.8236	739	0	4.4677	360	2.1764	4.0487	2.7224	1.3262	0.9563	0.9782	0.9671	0.0218
Escherichia coli	2013C-4465	300	904823	2 (1549659452)	stampy	platypus	stampy/platypus	16541		16191	97.884	1022	220	6.1786	350	2.116	5.0544	3.765	1.2894	0.9406	0.9788	0.9593	0.0212		16172	97.7692	968	209	5.8521	369	2.2308	4.9255	3.5661	1.3594	0.9435	0.9777	0.9603	0.0223
Escherichia coli	2013C-4465	300	904823	2 (1549659452)	stampy	snver	stampy/snver	16541		16140	97.5757	1163	0	7.031	401	2.4243	5.7617	4.2844	1.4773	0.9328	0.9758	0.9538	0.0242		16140	97.5757	951	0	5.7494	401	2.4243	4.9807	3.5034	1.4773	0.9444	0.9758	0.9598	0.0242
Escherichia coli	2013C-4465	300	904823	2 (1549659452)	stampy	strelka	stampy/strelka	16541		16125	97.485	471	8	2.8475	416	2.515	3.2677	1.7351	1.5325	0.9716	0.9749	0.9732	0.0251		16117	97.4367	445	8	2.6903	424	2.5633	3.2014	1.6394	1.562	0.9731	0.9744	0.9737	0.0256
Escherichia coli	2013C-4465	300	904823	2 (1549659452)	stampy	snvsniffer	stampy/snvsniffer	16541		10758	65.0384	578	324	3.4943	5783	34.9616	23.4337	2.1293	21.3044	0.949	0.6504	0.7718	0.3496		10745	64.9598	507	295	3.0651	5796	35.0402	23.22	1.8678	21.3522	0.9549	0.6496	0.7732	0.3504
Escherichia coli	2013C-4465	300	904823	2 (1549659452)	stampy	varscan	stampy/varscan	16541		16024	96.8744	973	98	5.8824	517	3.1256	5.4891	3.5845	1.9046	0.9428	0.9687	0.9556	0.0313		16036	96.947	857	93	5.1811	505	3.053	5.0176	3.1572	1.8604	0.9493	0.9695	0.9593	0.0305
Escherichia coli	2013C-4465	300	904823	3 (1549663932)	bwa-mem	16GT	bwa-mem/16GT	16541		16500	99.7521	1015	126	6.1363	41	0.2479	3.8903	3.7392	0.151	0.942	0.9975	0.969	0.0025		16500	99.7521	1006	125	6.0819	41	0.2479	3.8571	3.7061	0.151	0.9425	0.9975	0.9692	0.0025
Escherichia coli	2013C-4465	300	904823	3 (1549663932)	bwa-mem	freebayes	bwa-mem/freebayes	16541		16505	99.7824	1164	0	7.0371	36	0.2176	4.4208	4.2881	0.1326	0.9341	0.9978	0.9649	0.0022		16505	99.7824	1159	0	7.0068	36	0.2176	4.4023	4.2697	0.1326	0.9344	0.9978	0.9651	0.0022
Escherichia coli	2013C-4465	300	904823	3 (1549663932)	bwa-mem	gatk	bwa-mem/gatk	16541		16328	98.7123	2680	2063	16.2022	213	1.2877	10.6577	9.873	0.7847	0.859	0.9871	0.9186	0.0129		16328	98.7123	2680	2063	16.2022	213	1.2877	10.6577	9.873	0.7847	0.859	0.9871	0.9186	0.0129
Escherichia coli	2013C-4465	300	904823	3 (1549663932)	bwa-mem	lofreq	bwa-mem/lofreq	16541		16272	98.3737	541	0	3.2707	269	1.6263	2.984	1.993	0.991	0.9678	0.9837	0.9757	0.0163		16272	98.3737	533	0	3.2223	269	1.6263	2.9545	1.9636	0.991	0.9683	0.9837	0.9759	0.0163
Escherichia coli	2013C-4465	300	904823	3 (1549663932)	bwa-mem	mpileup	bwa-mem/mpileup	16541		16262	98.3133	513	0	3.1014	279	1.6867	2.9177	1.8899	1.0278	0.9694	0.9831	0.9762	0.0169		16262	98.3133	506	0	3.0591	279	1.6867	2.8919	1.8641	1.0278	0.9698	0.9831	0.9764	0.0169
Escherichia coli	2013C-4465	300	904823	3 (1549663932)	bwa-mem	platypus	bwa-mem/platypus	16541		16298	98.5309	960	215	5.8038	243	1.4691	4.4318	3.5366	0.8952	0.9444	0.9853	0.9644	0.0147		16298	98.5309	956	216	5.7796	243	1.4691	4.4171	3.5219	0.8952	0.9446	0.9853	0.9645	0.0147
Escherichia coli	2013C-4465	300	904823	3 (1549663932)	bwa-mem	snver	bwa-mem/snver	16541		16330	98.7244	641	0	3.8752	211	1.2756	3.1387	2.3614	0.7773	0.9622	0.9872	0.9745	0.0128		16330	98.7244	632	0	3.8208	211	1.2756	3.1056	2.3283	0.7773	0.9627	0.9872	0.9748	0.0128
Escherichia coli	2013C-4465	300	904823	3 (1549663932)	bwa-mem	strelka	bwa-mem/strelka	16541		16222	98.0715	533	1	3.2223	319	1.9285	3.1387	1.9636	1.1752	0.9682	0.9807	0.9744	0.0193		16222	98.0715	532	2	3.2163	319	1.9285	3.1351	1.9599	1.1752	0.9682	0.9807	0.9744	0.0193
Escherichia coli	2013C-4465	300	904823	3 (1549663932)	bwa-mem	snvsniffer	bwa-mem/snvsniffer	16541		10585	63.9925	360	244	2.1764	5956	36.0075	23.2679	1.3262	21.9417	0.9671	0.6399	0.7702	0.3601		10585	63.9925	359	244	2.1704	5956	36.0075	23.2642	1.3225	21.9417	0.9672	0.6399	0.7702	0.3601
Escherichia coli	2013C-4465	300	904823	3 (1549663932)	bwa-mem	varscan	bwa-mem/varscan	16541		16158	97.6845	602	10	3.6394	383	2.3155	3.6287	2.2177	1.411	0.9641	0.9768	0.9704	0.0232		16158	97.6845	592	10	3.579	383	2.3155	3.5919	2.1809	1.411	0.9647	0.9768	0.9707	0.0232
Escherichia coli	2013C-4465	300	904823	3 (1549663932)	minimap2	16GT	minimap2/16GT	16541		16475	99.601	937	105	5.6647	66	0.399	3.695	3.4519	0.2431	0.9462	0.996	0.9705	0.004		16475	99.601	916	101	5.5378	66	0.399	3.6177	3.3745	0.2431	0.9473	0.996	0.971	0.004
Escherichia coli	2013C-4465	300	904823	3 (1549663932)	minimap2	freebayes	minimap2/freebayes	16541		16492	99.7038	1066	0	6.4446	49	0.2962	4.1076	3.9271	0.1805	0.9393	0.997	0.9673	0.003		16492	99.7038	1056	0	6.3841	49	0.2962	4.0708	3.8903	0.1805	0.9398	0.997	0.9676	0.003
Escherichia coli	2013C-4465	300	904823	3 (1549663932)	minimap2	gatk	minimap2/gatk	16541		16314	98.6277	1923	1343	11.6257	227	1.3723	7.9205	7.0843	0.8363	0.8946	0.9863	0.9382	0.0137		16315	98.6337	1924	1341	11.6317	226	1.3663	7.9205	7.0879	0.8326	0.8945	0.9863	0.9382	0.0137
Escherichia coli	2013C-4465	300	904823	3 (1549663932)	minimap2	lofreq	minimap2/lofreq	16541		16298	98.5309	484	0	2.9261	243	1.4691	2.6782	1.783	0.8952	0.9712	0.9853	0.9782	0.0147		16298	98.5309	476	0	2.8777	243	1.4691	2.6488	1.7536	0.8952	0.9716	0.9853	0.9784	0.0147
Escherichia coli	2013C-4465	300	904823	3 (1549663932)	minimap2	mpileup	minimap2/mpileup	16541		16282	98.4342	457	0	2.7628	259	1.5658	2.6377	1.6836	0.9541	0.9727	0.9843	0.9785	0.0157		16282	98.4342	434	0	2.6238	259	1.5658	2.553	1.5988	0.9541	0.974	0.9843	0.9791	0.0157
Escherichia coli	2013C-4465	300	904823	3 (1549663932)	minimap2	platypus	minimap2/platypus	16541		16316	98.6397	761	167	4.6007	225	1.3603	3.6324	2.8035	0.8289	0.9554	0.9864	0.9707	0.0136		16316	98.6397	750	169	4.5342	225	1.3603	3.5919	2.763	0.8289	0.9561	0.9864	0.971	0.0136
Escherichia coli	2013C-4465	300	904823	3 (1549663932)	minimap2	snver	minimap2/snver	16541		16293	98.5007	543	0	3.2828	248	1.4993	2.914	2.0004	0.9136	0.9677	0.985	0.9763	0.015		16293	98.5007	519	0	3.1377	248	1.4993	2.8256	1.912	0.9136	0.9691	0.985	0.977	0.015
Escherichia coli	2013C-4465	300	904823	3 (1549663932)	minimap2	strelka	minimap2/strelka	16541		16230	98.1198	478	6	2.8898	311	1.8802	2.9066	1.7609	1.1457	0.9714	0.9812	0.9763	0.0188		16230	98.1198	463	6	2.7991	311	1.8802	2.8514	1.7057	1.1457	0.9723	0.9812	0.9767	0.0188
Escherichia coli	2013C-4465	300	904823	3 (1549663932)	minimap2	snvsniffer	minimap2/snvsniffer	16541		10588	64.0106	344	229	2.0797	5953	35.9894	23.1979	1.2673	21.9306	0.9685	0.6401	0.7708	0.3599		10588	64.0106	340	228	2.0555	5953	35.9894	23.1832	1.2525	21.9306	0.9689	0.6401	0.7709	0.3599
Escherichia coli	2013C-4465	300	904823	3 (1549663932)	minimap2	varscan	minimap2/varscan	16541		16114	97.4185	520	14	3.1437	427	2.5815	3.4887	1.9157	1.5731	0.9687	0.9742	0.9714	0.0258		16114	97.4185	497	14	3.0047	427	2.5815	3.404	1.8309	1.5731	0.9701	0.9742	0.9721	0.0258
Escherichia coli	2013C-4465	300	904823	3 (1549663932)	novoalign	16GT	novoalign/16GT	16541		16461	99.5164	745	46	4.504	80	0.4836	3.0393	2.7446	0.2947	0.9567	0.9952	0.9756	0.0048		16460	99.5103	743	44	4.4919	81	0.4897	3.0356	2.7372	0.2984	0.9568	0.9951	0.9756	0.0049
Escherichia coli	2013C-4465	300	904823	3 (1549663932)	novoalign	freebayes	novoalign/freebayes	16541		16478	99.6191	988	0	5.973	63	0.3809	3.8718	3.6398	0.2321	0.9434	0.9962	0.9691	0.0038		16477	99.6131	989	0	5.9791	64	0.3869	3.8792	3.6434	0.2358	0.9434	0.9961	0.969	0.0039
Escherichia coli	2013C-4465	300	904823	3 (1549663932)	novoalign	gatk	novoalign/gatk	16541		16321	98.67	2054	1500	12.4176	220	1.33	8.3773	7.5669	0.8105	0.8882	0.9867	0.9349	0.0133		16321	98.67	2055	1505	12.4237	220	1.33	8.381	7.5705	0.8105	0.8882	0.9867	0.9349	0.0133
Escherichia coli	2013C-4465	300	904823	3 (1549663932)	novoalign	lofreq	novoalign/lofreq	16541		16305	98.5732	499	0	3.0167	236	1.4268	2.7077	1.8383	0.8694	0.9703	0.9857	0.9779	0.0143		16304	98.5672	501	0	3.0288	237	1.4328	2.7188	1.8457	0.8731	0.9702	0.9857	0.9779	0.0143
Escherichia coli	2013C-4465	300	904823	3 (1549663932)	novoalign	mpileup	novoalign/mpileup	16541		16294	98.5067	459	0	2.7749	247	1.4933	2.6009	1.6909	0.9099	0.9726	0.9851	0.9788	0.0149		16293	98.5007	456	0	2.7568	248	1.4993	2.5935	1.6799	0.9136	0.9728	0.985	0.9789	0.015
Escherichia coli	2013C-4465	300	904823	3 (1549663932)	novoalign	platypus	novoalign/platypus	16541		16374	98.9904	888	218	5.3685	167	1.0096	3.8866	3.2714	0.6152	0.9486	0.9899	0.9688	0.0101		16374	98.9904	886	215	5.3564	167	1.0096	3.8792	3.264	0.6152	0.9487	0.9899	0.9689	0.0101
Escherichia coli	2013C-4465	300	904823	3 (1549663932)	novoalign	snver	novoalign/snver	16541		16304	98.5672	566	0	3.4218	237	1.4328	2.9582	2.0851	0.8731	0.9664	0.9857	0.976	0.0143		16303	98.5612	565	0	3.4158	238	1.4388	2.9582	2.0814	0.8768	0.9665	0.9856	0.976	0.0144
Escherichia coli	2013C-4465	300	904823	3 (1549663932)	novoalign	strelka	novoalign/strelka	16541		16280	98.4221	524	7	3.1679	261	1.5779	2.8919	1.9304	0.9615	0.9688	0.9842	0.9764	0.0158		16280	98.4221	523	9	3.1618	261	1.5779	2.8882	1.9267	0.9615	0.9689	0.9842	0.9765	0.0158
Escherichia coli	2013C-4465	300	904823	3 (1549663932)	novoalign	snvsniffer	novoalign/snvsniffer	16541		10276	62.1244	272	163	1.6444	6265	37.8756	24.0821	1.002	23.08	0.9742	0.6212	0.7586	0.3788		10276	62.1244	264	160	1.596	6265	37.8756	24.0526	0.9726	23.08	0.975	0.6212	0.7589	0.3788
Escherichia coli	2013C-4465	300	904823	3 (1549663932)	novoalign	varscan	novoalign/varscan	16541		16153	97.6543	494	6	2.9865	388	2.3457	3.2493	1.8199	1.4294	0.9703	0.9765	0.9734	0.0235		16152	97.6483	493	6	2.9805	389	2.3517	3.2493	1.8162	1.4331	0.9704	0.9765	0.9734	0.0235
Escherichia coli	2013C-4465	300	904823	3 (1549663932)	snippy	snippy	snippy/snippy	16541		16438	99.3773	529	0	3.1981	103	0.6227	2.3283	1.9488	0.3794	0.9688	0.9938	0.9811	0.0062		16438	99.3773	529	0	3.1981	103	0.6227	2.3283	1.9488	0.3794	0.9688	0.9938	0.9811	0.0062
Escherichia coli	2013C-4465	300	904823	3 (1549663932)	stampy	16GT	stampy/16GT	16541		16313	98.6216	2308	464	13.9532	228	1.3784	9.3425	8.5026	0.8399	0.8761	0.9862	0.9279	0.0138		16330	98.7244	1905	404	11.5168	211	1.2756	7.7953	7.0179	0.7773	0.8955	0.9872	0.9391	0.0128
Escherichia coli	2013C-4465	300	904823	3 (1549663932)	stampy	freebayes	stampy/freebayes	16541		16497	99.734	15713	0	94.9943	44	0.266	58.0482	57.8861	0.1621	0.5122	0.9973	0.6768	0.0027		16498	99.74	13813	0	83.5076	43	0.26	51.045	50.8866	0.1584	0.5443	0.9974	0.7043	0.0026
Escherichia coli	2013C-4465	300	904823	3 (1549663932)	stampy	gatk	stampy/gatk	16541		16330	98.7244	3192	2118	19.2975	211	1.2756	12.5365	11.7592	0.7773	0.8365	0.9872	0.9056	0.0128		16330	98.7244	3169	2109	19.1585	211	1.2756	12.4518	11.6745	0.7773	0.8375	0.9872	0.9062	0.0128
Escherichia coli	2013C-4465	300	904823	3 (1549663932)	stampy	lofreq	stampy/lofreq	16541		16168	97.745	778	0	4.7035	373	2.255	4.2402	2.8661	1.3741	0.9541	0.9774	0.9656	0.0226		16172	97.7692	700	0	4.2319	369	2.2308	3.9382	2.5788	1.3594	0.9585	0.9777	0.968	0.0223
Escherichia coli	2013C-4465	300	904823	3 (1549663932)	stampy	mpileup	stampy/mpileup	16541		16168	97.745	777	0	4.6974	373	2.255	4.2366	2.8624	1.3741	0.9541	0.9774	0.9656	0.0226		16162	97.7087	685	0	4.1412	379	2.2913	3.9197	2.5235	1.3962	0.9593	0.9771	0.9681	0.0229
Escherichia coli	2013C-4465	300	904823	3 (1549663932)	stampy	platypus	stampy/platypus	16541		16173	97.7752	1072	239	6.4809	368	2.2248	5.3049	3.9492	1.3557	0.9378	0.9778	0.9574	0.0222		16155	97.6664	1104	223	6.6743	386	2.3336	5.4891	4.0671	1.422	0.936	0.9767	0.9559	0.0233
Escherichia coli	2013C-4465	300	904823	3 (1549663932)	stampy	snver	stampy/snver	16541		16125	97.485	1092	0	6.6018	416	2.515	5.5554	4.0229	1.5325	0.9366	0.9749	0.9554	0.0251		16131	97.5213	904	0	5.4652	410	2.4787	4.8407	3.3303	1.5104	0.9469	0.9752	0.9608	0.0248
Escherichia coli	2013C-4465	300	904823	3 (1549663932)	stampy	strelka	stampy/strelka	16541		16099	97.3279	423	9	2.5573	442	2.6721	3.1866	1.5583	1.6283	0.9744	0.9733	0.9738	0.0267		16099	97.3279	424	14	2.5633	442	2.6721	3.1903	1.562	1.6283	0.9743	0.9733	0.9738	0.0267
Escherichia coli	2013C-4465	300	904823	3 (1549663932)	stampy	snvsniffer	stampy/snvsniffer	16541		10748	64.9779	562	339	3.3976	5793	35.0221	23.4116	2.0704	21.3412	0.9503	0.6498	0.7718	0.3502		10734	64.8933	502	303	3.0349	5807	35.1067	23.2421	1.8493	21.3928	0.9553	0.6489	0.7728	0.3511
Escherichia coli	2013C-4465	300	904823	3 (1549663932)	stampy	varscan	stampy/varscan	16541		16021	96.8563	944	96	5.707	520	3.1437	5.3933	3.4777	1.9157	0.9444	0.9686	0.9563	0.0314		16031	96.9168	830	84	5.0178	510	3.0832	4.9365	3.0577	1.8788	0.9508	0.9692	0.9599	0.0308
Escherichia coli	2016C-3878	150	1665153	1 (1549667507)	bwa-mem	16GT	bwa-mem/16GT	16241		16176	99.5998	1130	29	6.9577	65	0.4002	4.7843	4.5241	0.2602	0.9347	0.996	0.9644	0.004		16176	99.5998	1129	28	6.9515	65	0.4002	4.7803	4.5201	0.2602	0.9348	0.996	0.9644	0.004
[truncated: 5,657 more rows]
