# Supplementary material for: Genomic diversity affects the accuracy of bacterial single-nucleotide polymorphism–calling pipelines
Source: Gigascience. 2020 Feb 6;9(2):giaa007. doi: 10.1093/gigascience/giaa007 (PMC7002876; doi:10.1093/gigascience/giaa007)
Supplement: giaa007_Supplement_Files [file giaa007_supplement_files.zip › Supplementary Table 16.xlsx]

## Sheet: Supplementary Text 16
Supplementary Table 16. Summary statistics of SNP calling pipelines after aligning simulated error-free reads to a reference genome differing from their origin, both with and without VCF regularisation.
Species	Strain	Read length	Number of reads sequenced to obtain 50-fold coverage	Replicate number (dwgsim seed)	Aligner	Caller	Aligner/caller	Total number of true SNPs		Without VCF regularisation															With VCF regularisation
										No. of true positives	No. of true positives as a % of no. of true SNPs	No. of false positives	No. of false positives (that are also heterozygous calls)	No. of false positives as a % of no. of true SNPs	No. of false negatives	No. of false negatives as a % of no. of true SNPs	Total number of errors (=FP+FN) per million sequenced bases	Total number of FPs per million sequenced bases	Total number of FNs per million sequenced bases	Precision (positive predictive value)	Recall (sensitivity)	F-score (=2 . precision. recall/(precision + recall))	Miss rate		No. of true positives	No. of true positives as a % of no. of true SNPs	No. of false positives	No. of false positives (that are also heterozygous calls)	No. of false positives as a % of no. of true SNPs	No. of false negatives	No. of false negatives as a % of no. of true SNPs	Total number of errors (=FP+FN) per million sequenced bases	Total number of FPs per million sequenced bases	Total number of FNs per million sequenced bases	Precision (positive predictive value)	Recall (sensitivity)	F-score (=2 . precision. recall/(precision + recall))	Miss rate
Escherichia coli	09-00049	150	1762187	1 (1549581048)	bwa-mem	16GT	bwa-mem/16GT	17049		16999	99.7067	523	50	3.0676	50	0.2933	2.1678	1.9786	0.1892	0.9702	0.9971	0.9835	0.0029		16999	99.7067	523	50	3.0676	50	0.2933	2.1678	1.9786	0.1892	0.9702	0.9971	0.9835	0.0029
Escherichia coli	09-00049	150	1762187	1 (1549581048)	bwa-mem	freebayes	bwa-mem/freebayes	17049		16999	99.7067	490	0	2.8741	50	0.2933	2.0429	1.8538	0.1892	0.972	0.9971	0.9844	0.0029		17013	99.7888	707	0	4.1469	36	0.2112	2.8109	2.6747	0.1362	0.9601	0.9979	0.9786	0.0021
Escherichia coli	09-00049	150	1762187	1 (1549581048)	bwa-mem	gatk	bwa-mem/gatk	17049		16923	99.261	2031	1589	11.9127	126	0.739	8.1603	7.6836	0.4767	0.8928	0.9926	0.9401	0.0074		16923	99.261	2031	1589	11.9127	126	0.739	8.1603	7.6836	0.4767	0.8928	0.9926	0.9401	0.0074
Escherichia coli	09-00049	150	1762187	1 (1549581048)	bwa-mem	lofreq	bwa-mem/lofreq	17049		17004	99.7361	419	0	2.4576	45	0.2639	1.7554	1.5852	0.1702	0.976	0.9974	0.9866	0.0026		17004	99.7361	419	0	2.4576	45	0.2639	1.7554	1.5852	0.1702	0.976	0.9974	0.9866	0.0026
Escherichia coli	09-00049	150	1762187	1 (1549581048)	bwa-mem	mpileup	bwa-mem/mpileup	17049		16983	99.6129	385	0	2.2582	66	0.3871	1.7062	1.4565	0.2497	0.9778	0.9961	0.9869	0.0039		16983	99.6129	385	0	2.2582	66	0.3871	1.7062	1.4565	0.2497	0.9778	0.9961	0.9869	0.0039
Escherichia coli	09-00049	150	1762187	1 (1549581048)	bwa-mem	platypus	bwa-mem/platypus	17049		16923	99.261	214	4	1.2552	126	0.739	1.2863	0.8096	0.4767	0.9875	0.9926	0.99	0.0074		16983	99.6129	825	259	4.839	66	0.3871	3.3708	3.1211	0.2497	0.9537	0.9961	0.9744	0.0039
Escherichia coli	09-00049	150	1762187	1 (1549581048)	bwa-mem	snver	bwa-mem/snver	17049		17008	99.7595	445	0	2.6101	41	0.2405	1.8386	1.6835	0.1551	0.9745	0.9976	0.9859	0.0024		17008	99.7595	445	0	2.6101	41	0.2405	1.8386	1.6835	0.1551	0.9745	0.9976	0.9859	0.0024
Escherichia coli	09-00049	150	1762187	1 (1549581048)	bwa-mem	strelka	bwa-mem/strelka	17049		17001	99.7185	546	10	3.2025	48	0.2815	2.2472	2.0656	0.1816	0.9689	0.9972	0.9828	0.0028		17001	99.7185	546	10	3.2025	48	0.2815	2.2472	2.0656	0.1816	0.9689	0.9972	0.9828	0.0028
Escherichia coli	09-00049	150	1762187	1 (1549581048)	bwa-mem	snvsniffer	bwa-mem/snvsniffer	17049		14619	85.747	729	490	4.2759	2430	14.253	11.9511	2.7579	9.1931	0.9525	0.8575	0.9025	0.1425		14619	85.747	729	490	4.2759	2430	14.253	11.9511	2.7579	9.1931	0.9525	0.8575	0.9025	0.1425
Escherichia coli	09-00049	150	1762187	1 (1549581048)	bwa-mem	varscan	bwa-mem/varscan	17049		16938	99.3489	397	13	2.3286	111	0.6511	1.9219	1.5019	0.4199	0.9771	0.9935	0.9852	0.0065		16938	99.3489	397	13	2.3286	111	0.6511	1.9219	1.5019	0.4199	0.9771	0.9935	0.9852	0.0065
Escherichia coli	09-00049	150	1762187	1 (1549581048)	minimap2	16GT	minimap2/16GT	17049		16995	99.6833	506	43	2.9679	54	0.3167	2.1186	1.9143	0.2043	0.9711	0.9968	0.9838	0.0032		16995	99.6833	506	43	2.9679	54	0.3167	2.1186	1.9143	0.2043	0.9711	0.9968	0.9838	0.0032
Escherichia coli	09-00049	150	1762187	1 (1549581048)	minimap2	freebayes	minimap2/freebayes	17049		17003	99.7302	490	0	2.8741	46	0.2698	2.0278	1.8538	0.174	0.972	0.9973	0.9845	0.0027		17006	99.7478	614	0	3.6014	43	0.2522	2.4855	2.3229	0.1627	0.9652	0.9975	0.9811	0.0025
Escherichia coli	09-00049	150	1762187	1 (1549581048)	minimap2	gatk	minimap2/gatk	17049		16903	99.1436	1442	1064	8.458	146	0.8564	6.0077	5.4553	0.5523	0.9214	0.9914	0.9551	0.0086		16903	99.1436	1442	1064	8.458	146	0.8564	6.0077	5.4553	0.5523	0.9214	0.9914	0.9551	0.0086
Escherichia coli	09-00049	150	1762187	1 (1549581048)	minimap2	lofreq	minimap2/lofreq	17049		16966	99.5132	410	0	2.4048	83	0.4868	1.8651	1.5511	0.314	0.9764	0.9951	0.9857	0.0049		16966	99.5132	410	0	2.4048	83	0.4868	1.8651	1.5511	0.314	0.9764	0.9951	0.9857	0.0049
Escherichia coli	09-00049	150	1762187	1 (1549581048)	minimap2	mpileup	minimap2/mpileup	17049		16952	99.4311	372	0	2.1819	97	0.5689	1.7743	1.4073	0.367	0.9785	0.9943	0.9863	0.0057		16952	99.4311	372	0	2.1819	97	0.5689	1.7743	1.4073	0.367	0.9785	0.9943	0.9863	0.0057
Escherichia coli	09-00049	150	1762187	1 (1549581048)	minimap2	platypus	minimap2/platypus	17049		16855	98.8621	251	11	1.4722	194	1.1379	1.6835	0.9496	0.7339	0.9853	0.9886	0.9869	0.0114		16927	99.2844	577	145	3.3844	122	0.7156	2.6444	2.1829	0.4615	0.967	0.9928	0.9797	0.0072
Escherichia coli	09-00049	150	1762187	1 (1549581048)	minimap2	snver	minimap2/snver	17049		16948	99.4076	430	0	2.5221	101	0.5924	2.0089	1.6268	0.3821	0.9753	0.9941	0.9846	0.0059		16948	99.4076	430	0	2.5221	101	0.5924	2.0089	1.6268	0.3821	0.9753	0.9941	0.9846	0.0059
Escherichia coli	09-00049	150	1762187	1 (1549581048)	minimap2	strelka	minimap2/strelka	17049		16938	99.3489	411	0	2.4107	111	0.6511	1.9748	1.5549	0.4199	0.9763	0.9935	0.9848	0.0065		16938	99.3489	411	0	2.4107	111	0.6511	1.9748	1.5549	0.4199	0.9763	0.9935	0.9848	0.0065
Escherichia coli	09-00049	150	1762187	1 (1549581048)	minimap2	snvsniffer	minimap2/snvsniffer	17049		14611	85.7	756	505	4.4343	2438	14.3	12.0835	2.8601	9.2234	0.9508	0.857	0.9015	0.143		14611	85.7	756	505	4.4343	2438	14.3	12.0835	2.8601	9.2234	0.9508	0.857	0.9015	0.143
Escherichia coli	09-00049	150	1762187	1 (1549581048)	minimap2	varscan	minimap2/varscan	17049		16897	99.1085	436	14	2.5573	152	0.8915	2.2245	1.6495	0.575	0.9748	0.9911	0.9829	0.0089		16897	99.1085	436	14	2.5573	152	0.8915	2.2245	1.6495	0.575	0.9748	0.9911	0.9829	0.0089
Escherichia coli	09-00049	150	1762187	1 (1549581048)	novoalign	16GT	novoalign/16GT	17049		16987	99.6363	412	21	2.4166	62	0.3637	1.7932	1.5587	0.2346	0.9763	0.9964	0.9862	0.0036		16987	99.6363	412	21	2.4166	62	0.3637	1.7932	1.5587	0.2346	0.9763	0.9964	0.9862	0.0036
Escherichia coli	09-00049	150	1762187	1 (1549581048)	novoalign	freebayes	novoalign/freebayes	17049		16999	99.7067	401	0	2.352	50	0.2933	1.7062	1.5171	0.1892	0.977	0.9971	0.9869	0.0029		16997	99.695	508	0	2.9796	52	0.305	2.1186	1.9219	0.1967	0.971	0.9969	0.9838	0.0031
Escherichia coli	09-00049	150	1762187	1 (1549581048)	novoalign	gatk	novoalign/gatk	17049		16907	99.1671	1832	1432	10.7455	142	0.8329	7.468	6.9308	0.5372	0.9022	0.9917	0.9448	0.0083		16907	99.1671	1832	1432	10.7455	142	0.8329	7.468	6.9308	0.5372	0.9022	0.9917	0.9448	0.0083
Escherichia coli	09-00049	150	1762187	1 (1549581048)	novoalign	lofreq	novoalign/lofreq	17049		16969	99.5308	328	0	1.9239	80	0.4692	1.5435	1.2409	0.3027	0.981	0.9953	0.9881	0.0047		16969	99.5308	328	0	1.9239	80	0.4692	1.5435	1.2409	0.3027	0.981	0.9953	0.9881	0.0047
Escherichia coli	09-00049	150	1762187	1 (1549581048)	novoalign	mpileup	novoalign/mpileup	17049		16960	99.478	309	0	1.8124	89	0.522	1.5057	1.169	0.3367	0.9821	0.9948	0.9884	0.0052		16960	99.478	309	0	1.8124	89	0.522	1.5057	1.169	0.3367	0.9821	0.9948	0.9884	0.0052
Escherichia coli	09-00049	150	1762187	1 (1549581048)	novoalign	platypus	novoalign/platypus	17049		16870	98.9501	227	7	1.3315	179	1.0499	1.536	0.8588	0.6772	0.9867	0.9895	0.9881	0.0105		16968	99.5249	734	203	4.3052	81	0.4751	3.0833	2.7769	0.3064	0.9585	0.9952	0.9765	0.0048
Escherichia coli	09-00049	150	1762187	1 (1549581048)	novoalign	snver	novoalign/snver	17049		16969	99.5308	357	0	2.094	80	0.4692	1.6532	1.3506	0.3027	0.9794	0.9953	0.9873	0.0047		16969	99.5308	357	0	2.094	80	0.4692	1.6532	1.3506	0.3027	0.9794	0.9953	0.9873	0.0047
Escherichia coli	09-00049	150	1762187	1 (1549581048)	novoalign	strelka	novoalign/strelka	17049		16982	99.607	422	11	2.4752	67	0.393	1.85	1.5965	0.2535	0.9758	0.9961	0.9858	0.0039		16982	99.607	422	11	2.4752	67	0.393	1.85	1.5965	0.2535	0.9758	0.9961	0.9858	0.0039
Escherichia coli	09-00049	150	1762187	1 (1549581048)	novoalign	snvsniffer	novoalign/snvsniffer	17049		14309	83.9287	464	267	2.7216	2740	16.0713	12.1213	1.7554	10.3659	0.9686	0.8393	0.8993	0.1607		14309	83.9287	464	267	2.7216	2740	16.0713	12.1213	1.7554	10.3659	0.9686	0.8393	0.8993	0.1607
Escherichia coli	09-00049	150	1762187	1 (1549581048)	novoalign	varscan	novoalign/varscan	17049		16888	99.0557	341	9	2.0001	161	0.9443	1.8992	1.2901	0.6091	0.9802	0.9906	0.9854	0.0094		16888	99.0557	341	9	2.0001	161	0.9443	1.8992	1.2901	0.6091	0.9802	0.9906	0.9854	0.0094
Escherichia coli	09-00049	150	1762187	1 (1549581048)	snippy	snippy	snippy/snippy	17049		16991	99.6598	303	0	1.7772	58	0.3402	1.3657	1.1463	0.2194	0.9825	0.9966	0.9895	0.0034		16993	99.6715	319	0	1.8711	56	0.3285	1.4187	1.2068	0.2119	0.9816	0.9967	0.9891	0.0033
Escherichia coli	09-00049	150	1762187	1 (1549581048)	stampy	16GT	stampy/16GT	17049		16862	98.9032	1511	229	8.8627	187	1.0968	6.4238	5.7164	0.7075	0.9178	0.989	0.9521	0.011		16862	98.9032	1504	230	8.8216	187	1.0968	6.3974	5.6899	0.7075	0.9181	0.989	0.9522	0.011
Escherichia coli	09-00049	150	1762187	1 (1549581048)	stampy	freebayes	stampy/freebayes	17049		17009	99.7654	2413	0	14.1533	40	0.2346	9.2801	9.1288	0.1513	0.8758	0.9977	0.9328	0.0023		17015	99.8006	7851	0	46.0496	34	0.1994	29.8304	29.7017	0.1286	0.6843	0.998	0.8119	0.002
Escherichia coli	09-00049	150	1762187	1 (1549581048)	stampy	gatk	stampy/gatk	17049		16918	99.2316	2739	1948	16.0655	131	0.7684	10.8577	10.3621	0.4956	0.8607	0.9923	0.9218	0.0077		16918	99.2316	2775	1973	16.2766	131	0.7684	10.9939	10.4983	0.4956	0.8591	0.9923	0.9209	0.0077
Escherichia coli	09-00049	150	1762187	1 (1549581048)	stampy	lofreq	stampy/lofreq	17049		16861	98.8973	782	0	4.5868	188	1.1027	3.6697	2.9584	0.7112	0.9557	0.989	0.9721	0.011		16862	98.9032	784	0	4.5985	187	1.0968	3.6735	2.966	0.7075	0.9556	0.989	0.972	0.011
Escherichia coli	09-00049	150	1762187	1 (1549581048)	stampy	mpileup	stampy/mpileup	17049		16851	98.8386	702	0	4.1175	198	1.1614	3.4049	2.6558	0.7491	0.96	0.9884	0.974	0.0116		16851	98.8386	705	0	4.1351	198	1.1614	3.4162	2.6671	0.7491	0.9598	0.9884	0.9739	0.0116
Escherichia coli	09-00049	150	1762187	1 (1549581048)	stampy	platypus	stampy/platypus	17049		16785	98.4515	269	13	1.5778	264	1.5485	2.0164	1.0177	0.9988	0.9842	0.9845	0.9843	0.0155		16846	98.8093	1072	316	6.2878	203	1.1907	4.8236	4.0556	0.768	0.9402	0.9881	0.9636	0.0119
Escherichia coli	09-00049	150	1762187	1 (1549581048)	stampy	snver	stampy/snver	17049		16839	98.7683	807	0	4.7334	210	1.2317	3.8475	3.053	0.7945	0.9543	0.9877	0.9707	0.0123		16839	98.7683	806	0	4.7276	210	1.2317	3.8437	3.0492	0.7945	0.9543	0.9877	0.9707	0.0123
Escherichia coli	09-00049	150	1762187	1 (1549581048)	stampy	strelka	stampy/strelka	17049		16856	98.868	416	15	2.44	193	1.132	2.304	1.5738	0.7302	0.9759	0.9887	0.9823	0.0113		16855	98.8621	416	15	2.44	194	1.1379	2.3077	1.5738	0.7339	0.9759	0.9886	0.9822	0.0114
Escherichia coli	09-00049	150	1762187	1 (1549581048)	stampy	snvsniffer	stampy/snvsniffer	17049		14627	85.7939	874	546	5.1264	2422	14.2061	12.4694	3.3065	9.1629	0.9436	0.8579	0.8987	0.1421		14627	85.7939	876	549	5.1381	2422	14.2061	12.4769	3.3141	9.1629	0.9435	0.8579	0.8987	0.1421
Escherichia coli	09-00049	150	1762187	1 (1549581048)	stampy	varscan	stampy/varscan	17049		16805	98.5688	860	70	5.0443	244	1.4312	4.1766	3.2535	0.9231	0.9513	0.9857	0.9682	0.0143		16804	98.563	854	70	5.0091	245	1.437	4.1577	3.2308	0.9269	0.9516	0.9856	0.9683	0.0144
Escherichia coli	09-00049	150	1762187	2 (1549584392)	bwa-mem	16GT	bwa-mem/16GT	17049		17002	99.7243	531	50	3.1146	47	0.2757	2.1867	2.0089	0.1778	0.9697	0.9972	0.9833	0.0028		17002	99.7243	531	50	3.1146	47	0.2757	2.1867	2.0089	0.1778	0.9697	0.9972	0.9833	0.0028
Escherichia coli	09-00049	150	1762187	2 (1549584392)	bwa-mem	freebayes	bwa-mem/freebayes	17049		17005	99.7419	509	0	2.9855	44	0.2581	2.0921	1.9256	0.1665	0.9709	0.9974	0.984	0.0026		17012	99.783	707	0	4.1469	37	0.217	2.8147	2.6747	0.14	0.9601	0.9978	0.9786	0.0022
Escherichia coli	09-00049	150	1762187	2 (1549584392)	bwa-mem	gatk	bwa-mem/gatk	17049		16926	99.2786	1990	1568	11.6722	123	0.7214	7.9939	7.5285	0.4653	0.8948	0.9928	0.9413	0.0072		16926	99.2786	1990	1568	11.6722	123	0.7214	7.9939	7.5285	0.4653	0.8948	0.9928	0.9413	0.0072
Escherichia coli	09-00049	150	1762187	2 (1549584392)	bwa-mem	lofreq	bwa-mem/lofreq	17049		17004	99.7361	412	0	2.4166	45	0.2639	1.7289	1.5587	0.1702	0.9763	0.9974	0.9867	0.0026		17004	99.7361	412	0	2.4166	45	0.2639	1.7289	1.5587	0.1702	0.9763	0.9974	0.9867	0.0026
Escherichia coli	09-00049	150	1762187	2 (1549584392)	bwa-mem	mpileup	bwa-mem/mpileup	17049		16991	99.6598	366	0	2.1468	58	0.3402	1.6041	1.3846	0.2194	0.9789	0.9966	0.9877	0.0034		16991	99.6598	366	0	2.1468	58	0.3402	1.6041	1.3846	0.2194	0.9789	0.9966	0.9877	0.0034
Escherichia coli	09-00049	150	1762187	2 (1549584392)	bwa-mem	platypus	bwa-mem/platypus	17049		16917	99.2258	219	4	1.2845	132	0.7742	1.3279	0.8285	0.4994	0.9872	0.9923	0.9897	0.0077		16980	99.5953	811	272	4.7569	69	0.4047	3.3292	3.0682	0.261	0.9544	0.996	0.9748	0.004
Escherichia coli	09-00049	150	1762187	2 (1549584392)	bwa-mem	snver	bwa-mem/snver	17049		17008	99.7595	441	0	2.5867	41	0.2405	1.8235	1.6684	0.1551	0.9747	0.9976	0.986	0.0024		17008	99.7595	441	0	2.5867	41	0.2405	1.8235	1.6684	0.1551	0.9747	0.9976	0.986	0.0024
Escherichia coli	09-00049	150	1762187	2 (1549584392)	bwa-mem	strelka	bwa-mem/strelka	17049		17008	99.7595	530	11	3.1087	41	0.2405	2.1602	2.0051	0.1551	0.9698	0.9976	0.9835	0.0024		17008	99.7595	530	11	3.1087	41	0.2405	2.1602	2.0051	0.1551	0.9698	0.9976	0.9835	0.0024
Escherichia coli	09-00049	150	1762187	2 (1549584392)	bwa-mem	snvsniffer	bwa-mem/snvsniffer	17049		14610	85.6942	713	482	4.1821	2439	14.3058	11.9246	2.6974	9.2272	0.9535	0.8569	0.9026	0.1431		14610	85.6942	713	482	4.1821	2439	14.3058	11.9246	2.6974	9.2272	0.9535	0.8569	0.9026	0.1431
Escherichia coli	09-00049	150	1762187	2 (1549584392)	bwa-mem	varscan	bwa-mem/varscan	17049		16942	99.3724	399	13	2.3403	107	0.6276	1.9143	1.5095	0.4048	0.977	0.9937	0.9853	0.0063		16942	99.3724	399	13	2.3403	107	0.6276	1.9143	1.5095	0.4048	0.977	0.9937	0.9853	0.0063
Escherichia coli	09-00049	150	1762187	2 (1549584392)	minimap2	16GT	minimap2/16GT	17049		17001	99.7185	510	51	2.9914	48	0.2815	2.111	1.9294	0.1816	0.9709	0.9972	0.9839	0.0028		17001	99.7185	510	51	2.9914	48	0.2815	2.111	1.9294	0.1816	0.9709	0.9972	0.9839	0.0028
Escherichia coli	09-00049	150	1762187	2 (1549584392)	minimap2	freebayes	minimap2/freebayes	17049		17005	99.7419	520	0	3.05	44	0.2581	2.1337	1.9673	0.1665	0.9703	0.9974	0.9837	0.0026		17008	99.7595	624	0	3.66	41	0.2405	2.5158	2.3607	0.1551	0.9646	0.9976	0.9808	0.0024
Escherichia coli	09-00049	150	1762187	2 (1549584392)	minimap2	gatk	minimap2/gatk	17049		16899	99.1202	1429	1048	8.3817	150	0.8798	5.9736	5.4062	0.5675	0.922	0.9912	0.9553	0.0088		16899	99.1202	1429	1048	8.3817	150	0.8798	5.9736	5.4062	0.5675	0.922	0.9912	0.9553	0.0088
Escherichia coli	09-00049	150	1762187	2 (1549584392)	minimap2	lofreq	minimap2/lofreq	17049		16964	99.5014	403	0	2.3638	85	0.4986	1.8462	1.5246	0.3216	0.9768	0.995	0.9858	0.005		16964	99.5014	403	0	2.3638	85	0.4986	1.8462	1.5246	0.3216	0.9768	0.995	0.9858	0.005
Escherichia coli	09-00049	150	1762187	2 (1549584392)	minimap2	mpileup	minimap2/mpileup	17049		16952	99.4311	365	0	2.1409	97	0.5689	1.7478	1.3809	0.367	0.9789	0.9943	0.9865	0.0057		16952	99.4311	365	0	2.1409	97	0.5689	1.7478	1.3809	0.367	0.9789	0.9943	0.9865	0.0057
Escherichia coli	09-00049	150	1762187	2 (1549584392)	minimap2	platypus	minimap2/platypus	17049		16854	98.8562	234	8	1.3725	195	1.1438	1.623	0.8853	0.7377	0.9863	0.9886	0.9874	0.0114		16929	99.2961	571	137	3.3492	120	0.7039	2.6142	2.1602	0.454	0.9674	0.993	0.98	0.007
Escherichia coli	09-00049	150	1762187	2 (1549584392)	minimap2	snver	minimap2/snver	17049		16949	99.4135	412	0	2.4166	100	0.5865	1.937	1.5587	0.3783	0.9763	0.9941	0.9851	0.0059		16949	99.4135	412	0	2.4166	100	0.5865	1.937	1.5587	0.3783	0.9763	0.9941	0.9851	0.0059
Escherichia coli	09-00049	150	1762187	2 (1549584392)	minimap2	strelka	minimap2/strelka	17049		16945	99.39	406	2	2.3814	104	0.61	1.9294	1.536	0.3935	0.9766	0.9939	0.9852	0.0061		16945	99.39	406	2	2.3814	104	0.61	1.9294	1.536	0.3935	0.9766	0.9939	0.9852	0.0061
Escherichia coli	09-00049	150	1762187	2 (1549584392)	minimap2	snvsniffer	minimap2/snvsniffer	17049		14606	85.6707	740	496	4.3404	2443	14.3293	12.0419	2.7996	9.2423	0.9518	0.8567	0.9017	0.1433		14606	85.6707	740	496	4.3404	2443	14.3293	12.0419	2.7996	9.2423	0.9518	0.8567	0.9017	0.1433
Escherichia coli	09-00049	150	1762187	2 (1549584392)	minimap2	varscan	minimap2/varscan	17049		16908	99.173	418	12	2.4518	141	0.827	2.1148	1.5814	0.5334	0.9759	0.9917	0.9837	0.0083		16908	99.173	418	12	2.4518	141	0.827	2.1148	1.5814	0.5334	0.9759	0.9917	0.9837	0.0083
Escherichia coli	09-00049	150	1762187	2 (1549584392)	novoalign	16GT	novoalign/16GT	17049		16988	99.6422	413	22	2.4224	61	0.3578	1.7932	1.5625	0.2308	0.9763	0.9964	0.9862	0.0036		16988	99.6422	413	22	2.4224	61	0.3578	1.7932	1.5625	0.2308	0.9763	0.9964	0.9862	0.0036
Escherichia coli	09-00049	150	1762187	2 (1549584392)	novoalign	freebayes	novoalign/freebayes	17049		17001	99.7185	403	0	2.3638	48	0.2815	1.7062	1.5246	0.1816	0.9768	0.9972	0.9869	0.0028		16996	99.6891	515	0	3.0207	53	0.3109	2.1488	1.9483	0.2005	0.9706	0.9969	0.9836	0.0031
Escherichia coli	09-00049	150	1762187	2 (1549584392)	novoalign	gatk	novoalign/gatk	17049		16918	99.2316	1810	1415	10.6165	131	0.7684	7.3432	6.8476	0.4956	0.9034	0.9923	0.9458	0.0077		16918	99.2316	1810	1415	10.6165	131	0.7684	7.3432	6.8476	0.4956	0.9034	0.9923	0.9458	0.0077
Escherichia coli	09-00049	150	1762187	2 (1549584392)	novoalign	lofreq	novoalign/lofreq	17049		16966	99.5132	333	0	1.9532	83	0.4868	1.5738	1.2598	0.314	0.9808	0.9951	0.9879	0.0049		16966	99.5132	333	0	1.9532	83	0.4868	1.5738	1.2598	0.314	0.9808	0.9951	0.9879	0.0049
Escherichia coli	09-00049	150	1762187	2 (1549584392)	novoalign	mpileup	novoalign/mpileup	17049		16960	99.478	312	0	1.83	89	0.522	1.5171	1.1804	0.3367	0.9819	0.9948	0.9883	0.0052		16960	99.478	312	0	1.83	89	0.522	1.5171	1.1804	0.3367	0.9819	0.9948	0.9883	0.0052
Escherichia coli	09-00049	150	1762187	2 (1549584392)	novoalign	platypus	novoalign/platypus	17049		16862	98.9032	239	12	1.4018	187	1.0968	1.6116	0.9042	0.7075	0.986	0.989	0.9875	0.011		16972	99.5484	728	204	4.27	77	0.4516	3.0455	2.7542	0.2913	0.9589	0.9955	0.9769	0.0045
Escherichia coli	09-00049	150	1762187	2 (1549584392)	novoalign	snver	novoalign/snver	17049		16969	99.5308	359	0	2.1057	80	0.4692	1.6608	1.3582	0.3027	0.9793	0.9953	0.9872	0.0047		16969	99.5308	359	0	2.1057	80	0.4692	1.6608	1.3582	0.3027	0.9793	0.9953	0.9872	0.0047
Escherichia coli	09-00049	150	1762187	2 (1549584392)	novoalign	strelka	novoalign/strelka	17049		16985	99.6246	413	9	2.4224	64	0.3754	1.8046	1.5625	0.2421	0.9763	0.9962	0.9861	0.0038		16985	99.6246	413	9	2.4224	64	0.3754	1.8046	1.5625	0.2421	0.9763	0.9962	0.9861	0.0038
Escherichia coli	09-00049	150	1762187	2 (1549584392)	novoalign	snvsniffer	novoalign/snvsniffer	17049		14291	83.8231	457	259	2.6805	2758	16.1769	12.1629	1.7289	10.434	0.969	0.8382	0.8989	0.1618		14291	83.8231	457	259	2.6805	2758	16.1769	12.1629	1.7289	10.434	0.969	0.8382	0.8989	0.1618
Escherichia coli	09-00049	150	1762187	2 (1549584392)	novoalign	varscan	novoalign/varscan	17049		16915	99.214	345	9	2.0236	134	0.786	1.8121	1.3052	0.5069	0.98	0.9921	0.986	0.0079		16915	99.214	345	9	2.0236	134	0.786	1.8121	1.3052	0.5069	0.98	0.9921	0.986	0.0079
Escherichia coli	09-00049	150	1762187	2 (1549584392)	snippy	snippy	snippy/snippy	17049		16995	99.6833	301	0	1.7655	54	0.3167	1.343	1.1387	0.2043	0.9826	0.9968	0.9896	0.0032		16997	99.695	317	0	1.8593	52	0.305	1.396	1.1993	0.1967	0.9817	0.9969	0.9892	0.0031
Escherichia coli	09-00049	150	1762187	2 (1549584392)	stampy	16GT	stampy/16GT	17049		16863	98.909	1494	226	8.763	186	1.091	6.3557	5.6521	0.7037	0.9186	0.9891	0.9525	0.0109		16863	98.909	1492	226	8.7512	186	1.091	6.3482	5.6445	0.7037	0.9187	0.9891	0.9526	0.0109
Escherichia coli	09-00049	150	1762187	2 (1549584392)	stampy	freebayes	stampy/freebayes	17049		17012	99.783	2592	0	15.2032	37	0.217	9.946	9.806	0.14	0.8678	0.9978	0.9283	0.0022		17019	99.824	7904	0	46.3605	30	0.176	30.0157	29.9022	0.1135	0.6829	0.9982	0.811	0.0018
Escherichia coli	09-00049	150	1762187	2 (1549584392)	stampy	gatk	stampy/gatk	17049		16926	99.2786	2721	1941	15.9599	123	0.7214	10.7594	10.294	0.4653	0.8615	0.9928	0.9225	0.0072		16926	99.2786	2722	1942	15.9657	123	0.7214	10.7631	10.2978	0.4653	0.8615	0.9928	0.9225	0.0072
Escherichia coli	09-00049	150	1762187	2 (1549584392)	stampy	lofreq	stampy/lofreq	17049		16861	98.8973	719	0	4.2173	188	1.1027	3.4313	2.7201	0.7112	0.9591	0.989	0.9738	0.011		16861	98.8973	719	0	4.2173	188	1.1027	3.4313	2.7201	0.7112	0.9591	0.989	0.9738	0.011
Escherichia coli	09-00049	150	1762187	2 (1549584392)	stampy	mpileup	stampy/mpileup	17049		16850	98.8328	672	0	3.9416	199	1.1672	3.2951	2.5423	0.7529	0.9616	0.9883	0.9748	0.0117		16850	98.8328	672	0	3.9416	199	1.1672	3.2951	2.5423	0.7529	0.9616	0.9883	0.9748	0.0117
Escherichia coli	09-00049	150	1762187	2 (1549584392)	stampy	platypus	stampy/platypus	17049		16791	98.4867	271	12	1.5895	258	1.5133	2.0013	1.0252	0.9761	0.9841	0.9849	0.9845	0.0151		16851	98.8386	1073	309	6.2936	198	1.1614	4.8084	4.0594	0.7491	0.9401	0.9884	0.9636	0.0116
Escherichia coli	09-00049	150	1762187	2 (1549584392)	stampy	snver	stampy/snver	17049		16853	98.8504	775	0	4.5457	196	1.1496	3.6735	2.932	0.7415	0.956	0.9885	0.972	0.0115		16853	98.8504	774	0	4.5399	196	1.1496	3.6697	2.9282	0.7415	0.9561	0.9885	0.972	0.0115
Escherichia coli	09-00049	150	1762187	2 (1549584392)	stampy	strelka	stampy/strelka	17049		16858	98.8797	418	11	2.4518	191	1.1203	2.304	1.5814	0.7226	0.9758	0.9888	0.9823	0.0112		16858	98.8797	418	11	2.4518	191	1.1203	2.304	1.5814	0.7226	0.9758	0.9888	0.9823	0.0112
Escherichia coli	09-00049	150	1762187	2 (1549584392)	stampy	snvsniffer	stampy/snvsniffer	17049		14645	85.8995	863	539	5.0619	2404	14.1005	12.3596	3.2649	9.0948	0.9444	0.859	0.8997	0.141		14645	85.8995	864	539	5.0677	2404	14.1005	12.3634	3.2687	9.0948	0.9443	0.859	0.8996	0.141
Escherichia coli	09-00049	150	1762187	2 (1549584392)	stampy	varscan	stampy/varscan	17049		16812	98.6099	810	64	4.751	237	1.3901	3.961	3.0644	0.8966	0.954	0.9861	0.9698	0.0139		16812	98.6099	812	66	4.7627	237	1.3901	3.9686	3.0719	0.8966	0.9539	0.9861	0.9697	0.0139
Escherichia coli	09-00049	150	1762187	3 (1549589876)	bwa-mem	16GT	bwa-mem/16GT	17049		17002	99.7243	512	41	3.0031	47	0.2757	2.1148	1.937	0.1778	0.9708	0.9972	0.9838	0.0028		17002	99.7243	512	41	3.0031	47	0.2757	2.1148	1.937	0.1778	0.9708	0.9972	0.9838	0.0028
Escherichia coli	09-00049	150	1762187	3 (1549589876)	bwa-mem	freebayes	bwa-mem/freebayes	17049		17005	99.7419	480	0	2.8154	44	0.2581	1.9824	1.8159	0.1665	0.9725	0.9974	0.9848	0.0026		17012	99.783	678	0	3.9768	37	0.217	2.705	2.565	0.14	0.9617	0.9978	0.9794	0.0022
Escherichia coli	09-00049	150	1762187	3 (1549589876)	bwa-mem	gatk	bwa-mem/gatk	17049		16929	99.2961	1994	1566	11.6957	120	0.7039	7.9976	7.5437	0.454	0.8946	0.993	0.9412	0.007		16929	99.2961	1994	1566	11.6957	120	0.7039	7.9976	7.5437	0.454	0.8946	0.993	0.9412	0.007
Escherichia coli	09-00049	150	1762187	3 (1549589876)	bwa-mem	lofreq	bwa-mem/lofreq	17049		17004	99.7361	404	0	2.3696	45	0.2639	1.6986	1.5284	0.1702	0.9768	0.9974	0.987	0.0026		17004	99.7361	404	0	2.3696	45	0.2639	1.6986	1.5284	0.1702	0.9768	0.9974	0.987	0.0026
Escherichia coli	09-00049	150	1762187	3 (1549589876)	bwa-mem	mpileup	bwa-mem/mpileup	17049		16991	99.6598	373	0	2.1878	58	0.3402	1.6306	1.4111	0.2194	0.9785	0.9966	0.9875	0.0034		16991	99.6598	373	0	2.1878	58	0.3402	1.6306	1.4111	0.2194	0.9785	0.9966	0.9875	0.0034
Escherichia coli	09-00049	150	1762187	3 (1549589876)	bwa-mem	platypus	bwa-mem/platypus	17049		16922	99.2551	212	7	1.2435	127	0.7449	1.2825	0.802	0.4805	0.9876	0.9926	0.9901	0.0074		16982	99.607	774	236	4.5399	67	0.393	3.1817	2.9282	0.2535	0.9564	0.9961	0.9758	0.0039
Escherichia coli	09-00049	150	1762187	3 (1549589876)	bwa-mem	snver	bwa-mem/snver	17049		17012	99.783	441	0	2.5867	37	0.217	1.8084	1.6684	0.14	0.9747	0.9978	0.9861	0.0022		17012	99.783	441	0	2.5867	37	0.217	1.8084	1.6684	0.14	0.9747	0.9978	0.9861	0.0022
Escherichia coli	09-00049	150	1762187	3 (1549589876)	bwa-mem	strelka	bwa-mem/strelka	17049		17001	99.7185	539	6	3.1615	48	0.2815	2.2207	2.0391	0.1816	0.9693	0.9972	0.9831	0.0028		17001	99.7185	539	6	3.1615	48	0.2815	2.2207	2.0391	0.1816	0.9693	0.9972	0.9831	0.0028
Escherichia coli	09-00049	150	1762187	3 (1549589876)	bwa-mem	snvsniffer	bwa-mem/snvsniffer	17049		14605	85.6648	740	498	4.3404	2444	14.3352	12.0456	2.7996	9.2461	0.9518	0.8566	0.9017	0.1434		14605	85.6648	740	498	4.3404	2444	14.3352	12.0456	2.7996	9.2461	0.9518	0.8566	0.9017	0.1434
Escherichia coli	09-00049	150	1762187	3 (1549589876)	bwa-mem	varscan	bwa-mem/varscan	17049		16944	99.3841	398	15	2.3344	105	0.6159	1.9029	1.5057	0.3972	0.977	0.9938	0.9853	0.0062		16944	99.3841	398	15	2.3344	105	0.6159	1.9029	1.5057	0.3972	0.977	0.9938	0.9853	0.0062
Escherichia coli	09-00049	150	1762187	3 (1549589876)	minimap2	16GT	minimap2/16GT	17049		17002	99.7243	498	48	2.921	47	0.2757	2.0618	1.884	0.1778	0.9715	0.9972	0.9842	0.0028		17002	99.7243	498	48	2.921	47	0.2757	2.0618	1.884	0.1778	0.9715	0.9972	0.9842	0.0028
Escherichia coli	09-00049	150	1762187	3 (1549589876)	minimap2	freebayes	minimap2/freebayes	17049		17005	99.7419	496	0	2.9093	44	0.2581	2.0429	1.8765	0.1665	0.9717	0.9974	0.9844	0.0026		17007	99.7537	621	0	3.6424	42	0.2463	2.5082	2.3494	0.1589	0.9648	0.9975	0.9809	0.0025
Escherichia coli	09-00049	150	1762187	3 (1549589876)	minimap2	gatk	minimap2/gatk	17049		16904	99.1495	1443	1067	8.4638	145	0.8505	6.0077	5.4591	0.5486	0.9213	0.9915	0.9551	0.0085		16904	99.1495	1443	1067	8.4638	145	0.8505	6.0077	5.4591	0.5486	0.9213	0.9915	0.9551	0.0085
Escherichia coli	09-00049	150	1762187	3 (1549589876)	minimap2	lofreq	minimap2/lofreq	17049		16962	99.4897	420	0	2.4635	87	0.5103	1.9181	1.5889	0.3291	0.9758	0.9949	0.9853	0.0051		16962	99.4897	420	0	2.4635	87	0.5103	1.9181	1.5889	0.3291	0.9758	0.9949	0.9853	0.0051
Escherichia coli	09-00049	150	1762187	3 (1549589876)	minimap2	mpileup	minimap2/mpileup	17049		16958	99.4662	375	0	2.1995	91	0.5338	1.763	1.4187	0.3443	0.9784	0.9947	0.9865	0.0053		16958	99.4662	375	0	2.1995	91	0.5338	1.763	1.4187	0.3443	0.9784	0.9947	0.9865	0.0053
Escherichia coli	09-00049	150	1762187	3 (1549589876)	minimap2	platypus	minimap2/platypus	17049		16860	98.8914	256	6	1.5016	189	1.1086	1.6835	0.9685	0.715	0.985	0.9889	0.9869	0.0111		16938	99.3489	580	140	3.402	111	0.6511	2.6142	2.1942	0.4199	0.9669	0.9935	0.98	0.0065
Escherichia coli	09-00049	150	1762187	3 (1549589876)	minimap2	snver	minimap2/snver	17049		16950	99.4193	431	0	2.528	99	0.5807	2.0051	1.6306	0.3745	0.9752	0.9942	0.9846	0.0058		16950	99.4193	431	0	2.528	99	0.5807	2.0051	1.6306	0.3745	0.9752	0.9942	0.9846	0.0058
Escherichia coli	09-00049	150	1762187	3 (1549589876)	minimap2	strelka	minimap2/strelka	17049		16939	99.3548	428	4	2.5104	110	0.6452	2.0354	1.6192	0.4161	0.9754	0.9935	0.9844	0.0065		16939	99.3548	428	4	2.5104	110	0.6452	2.0354	1.6192	0.4161	0.9754	0.9935	0.9844	0.0065
Escherichia coli	09-00049	150	1762187	3 (1549589876)	minimap2	snvsniffer	minimap2/snvsniffer	17049		14594	85.6003	756	501	4.4343	2455	14.3997	12.1478	2.8601	9.2877	0.9507	0.856	0.9009	0.144		14594	85.6003	756	501	4.4343	2455	14.3997	12.1478	2.8601	9.2877	0.9507	0.856	0.9009	0.144
Escherichia coli	09-00049	150	1762187	3 (1549589876)	minimap2	varscan	minimap2/varscan	17049		16906	99.1612	430	14	2.5221	143	0.8388	2.1678	1.6268	0.541	0.9752	0.9916	0.9833	0.0084		16906	99.1612	430	14	2.5221	143	0.8388	2.1678	1.6268	0.541	0.9752	0.9916	0.9833	0.0084
Escherichia coli	09-00049	150	1762187	3 (1549589876)	novoalign	16GT	novoalign/16GT	17049		16991	99.6598	411	24	2.4107	58	0.3402	1.7743	1.5549	0.2194	0.9764	0.9966	0.9864	0.0034		16991	99.6598	411	24	2.4107	58	0.3402	1.7743	1.5549	0.2194	0.9764	0.9966	0.9864	0.0034
Escherichia coli	09-00049	150	1762187	3 (1549589876)	novoalign	freebayes	novoalign/freebayes	17049		17001	99.7185	391	0	2.2934	48	0.2815	1.6608	1.4792	0.1816	0.9775	0.9972	0.9873	0.0028		16996	99.6891	513	0	3.009	53	0.3109	2.1413	1.9408	0.2005	0.9707	0.9969	0.9836	0.0031
Escherichia coli	09-00049	150	1762187	3 (1549589876)	novoalign	gatk	novoalign/gatk	17049		16914	99.2082	1806	1370	10.593	135	0.7918	7.3432	6.8324	0.5107	0.9035	0.9921	0.9457	0.0079		16914	99.2082	1806	1370	10.593	135	0.7918	7.3432	6.8324	0.5107	0.9035	0.9921	0.9457	0.0079
Escherichia coli	09-00049	150	1762187	3 (1549589876)	novoalign	lofreq	novoalign/lofreq	17049		16978	99.5836	347	0	2.0353	71	0.4164	1.5814	1.3128	0.2686	0.98	0.9958	0.9878	0.0042		16978	99.5836	347	0	2.0353	71	0.4164	1.5814	1.3128	0.2686	0.98	0.9958	0.9878	0.0042
Escherichia coli	09-00049	150	1762187	3 (1549589876)	novoalign	mpileup	novoalign/mpileup	17049		16962	99.4897	330	0	1.9356	87	0.5103	1.5776	1.2484	0.3291	0.9809	0.9949	0.9879	0.0051		16962	99.4897	330	0	1.9356	87	0.5103	1.5776	1.2484	0.3291	0.9809	0.9949	0.9879	0.0051
Escherichia coli	09-00049	150	1762187	3 (1549589876)	novoalign	platypus	novoalign/platypus	17049		16868	98.9384	243	5	1.4253	181	1.0616	1.6041	0.9193	0.6848	0.9858	0.9894	0.9876	0.0106		16973	99.5542	709	202	4.1586	76	0.4458	2.9698	2.6823	0.2875	0.9599	0.9955	0.9774	0.0045
Escherichia coli	09-00049	150	1762187	3 (1549589876)	novoalign	snver	novoalign/snver	17049		16977	99.5777	370	0	2.1702	72	0.4223	1.6722	1.3998	0.2724	0.9787	0.9958	0.9872	0.0042		16977	99.5777	370	0	2.1702	72	0.4223	1.6722	1.3998	0.2724	0.9787	0.9958	0.9872	0.0042
Escherichia coli	09-00049	150	1762187	3 (1549589876)	novoalign	strelka	novoalign/strelka	17049		16989	99.6481	440	20	2.5808	60	0.3519	1.8916	1.6646	0.227	0.9748	0.9965	0.9855	0.0035		16989	99.6481	440	20	2.5808	60	0.3519	1.8916	1.6646	0.227	0.9748	0.9965	0.9855	0.0035
Escherichia coli	09-00049	150	1762187	3 (1549589876)	novoalign	snvsniffer	novoalign/snvsniffer	17049		14291	83.8231	457	262	2.6805	2758	16.1769	12.1629	1.7289	10.434	0.969	0.8382	0.8989	0.1618		14291	83.8231	457	262	2.6805	2758	16.1769	12.1629	1.7289	10.434	0.969	0.8382	0.8989	0.1618
Escherichia coli	09-00049	150	1762187	3 (1549589876)	novoalign	varscan	novoalign/varscan	17049		16903	99.1436	357	10	2.094	146	0.8564	1.9029	1.3506	0.5523	0.9793	0.9914	0.9853	0.0086		16903	99.1436	357	10	2.094	146	0.8564	1.9029	1.3506	0.5523	0.9793	0.9914	0.9853	0.0086
Escherichia coli	09-00049	150	1762187	3 (1549589876)	snippy	snippy	snippy/snippy	17049		16996	99.6891	296	0	1.7362	53	0.3109	1.3203	1.1198	0.2005	0.9829	0.9969	0.9899	0.0031		16998	99.7009	310	0	1.8183	51	0.2991	1.3657	1.1728	0.1929	0.9821	0.997	0.9895	0.003
Escherichia coli	09-00049	150	1762187	3 (1549589876)	stampy	16GT	stampy/16GT	17049		16862	98.9032	1473	219	8.6398	187	1.0968	6.2801	5.5726	0.7075	0.9197	0.989	0.9531	0.011		16862	98.9032	1471	218	8.6281	187	1.0968	6.2725	5.5651	0.7075	0.9198	0.989	0.9531	0.011
Escherichia coli	09-00049	150	1762187	3 (1549589876)	stampy	freebayes	stampy/freebayes	17049		17011	99.7771	2568	0	15.0625	38	0.2229	9.859	9.7152	0.1438	0.8688	0.9978	0.9288	0.0022		17017	99.8123	7694	0	45.1287	32	0.1877	29.2288	29.1078	0.1211	0.6886	0.9981	0.815	0.0019
Escherichia coli	09-00049	150	1762187	3 (1549589876)	stampy	gatk	stampy/gatk	17049		16923	99.261	2691	1926	15.7839	126	0.739	10.6572	10.1805	0.4767	0.8628	0.9926	0.9232	0.0074		16922	99.2551	2686	1921	15.7546	127	0.7449	10.6421	10.1616	0.4805	0.863	0.9926	0.9233	0.0074
Escherichia coli	09-00049	150	1762187	3 (1549589876)	stampy	lofreq	stampy/lofreq	17049		16865	98.9208	724	0	4.2466	184	1.0792	3.4351	2.739	0.6961	0.9588	0.9892	0.9738	0.0108		16865	98.9208	725	0	4.2524	184	1.0792	3.4389	2.7428	0.6961	0.9588	0.9892	0.9738	0.0108
Escherichia coli	09-00049	150	1762187	3 (1549589876)	stampy	mpileup	stampy/mpileup	17049		16855	98.8621	675	0	3.9592	194	1.1379	3.2876	2.5536	0.7339	0.9615	0.9886	0.9749	0.0114		16855	98.8621	676	0	3.965	194	1.1379	3.2914	2.5574	0.7339	0.9614	0.9886	0.9748	0.0114
Escherichia coli	09-00049	150	1762187	3 (1549589876)	stampy	platypus	stampy/platypus	17049		16809	98.5923	284	21	1.6658	240	1.4077	1.9824	1.0744	0.908	0.9834	0.9859	0.9846	0.0141		16854	98.8562	1051	310	6.1646	195	1.1438	4.7138	3.9761	0.7377	0.9413	0.9886	0.9644	0.0114
Escherichia coli	09-00049	150	1762187	3 (1549589876)	stampy	snver	stampy/snver	17049		16854	98.8562	814	0	4.7745	195	1.1438	3.8172	3.0795	0.7377	0.9539	0.9886	0.9709	0.0114		16854	98.8562	812	0	4.7627	195	1.1438	3.8097	3.0719	0.7377	0.954	0.9886	0.971	0.0114
Escherichia coli	09-00049	150	1762187	3 (1549589876)	stampy	strelka	stampy/strelka	17049		16860	98.8914	430	24	2.5221	189	1.1086	2.3418	1.6268	0.715	0.9751	0.9889	0.982	0.0111		16860	98.8914	431	24	2.528	189	1.1086	2.3456	1.6306	0.715	0.9751	0.9889	0.982	0.0111
Escherichia coli	09-00049	150	1762187	3 (1549589876)	stampy	snvsniffer	stampy/snvsniffer	17049		14632	85.8232	882	550	5.1733	2417	14.1768	12.4807	3.3368	9.1439	0.9431	0.8582	0.8986	0.1418		14632	85.8232	881	548	5.1675	2417	14.1768	12.4769	3.333	9.1439	0.9432	0.8582	0.8987	0.1418
Escherichia coli	09-00049	150	1762187	3 (1549589876)	stampy	varscan	stampy/varscan	17049		16810	98.5982	812	57	4.7627	239	1.4018	3.9761	3.0719	0.9042	0.9539	0.986	0.9697	0.014		16810	98.5982	812	57	4.7627	239	1.4018	3.9761	3.0719	0.9042	0.9539	0.986	0.9697	0.014
Escherichia coli	09-00049	300	881094	1 (1549592335)	bwa-mem	16GT	bwa-mem/16GT	17049		17006	99.7478	617	32	3.619	43	0.2522	2.4969	2.3342	0.1627	0.965	0.9975	0.981	0.0025		17006	99.7478	617	32	3.619	43	0.2522	2.4969	2.3342	0.1627	0.965	0.9975	0.981	0.0025
Escherichia coli	09-00049	300	881094	1 (1549592335)	bwa-mem	freebayes	bwa-mem/freebayes	17049		17012	99.783	584	0	3.4254	37	0.217	2.3494	2.2094	0.14	0.9668	0.9978	0.9821	0.0022		17019	99.824	817	0	4.7921	30	0.176	3.2044	3.0909	0.1135	0.9542	0.9982	0.9757	0.0018
Escherichia coli	09-00049	300	881094	1 (1549592335)	bwa-mem	gatk	bwa-mem/gatk	17049		16930	99.302	2054	1564	12.0476	119	0.698	8.2208	7.7707	0.4502	0.8918	0.993	0.9397	0.007		16930	99.302	2054	1564	12.0476	119	0.698	8.2208	7.7707	0.4502	0.8918	0.993	0.9397	0.007
Escherichia coli	09-00049	300	881094	1 (1549592335)	bwa-mem	lofreq	bwa-mem/lofreq	17049		16835	98.7448	383	0	2.2465	214	1.2552	2.2586	1.449	0.8096	0.9778	0.9874	0.9826	0.0126		16835	98.7448	383	0	2.2465	214	1.2552	2.2586	1.449	0.8096	0.9778	0.9874	0.9826	0.0126
Escherichia coli	09-00049	300	881094	1 (1549592335)	bwa-mem	mpileup	bwa-mem/mpileup	17049		16829	98.7096	353	0	2.0705	220	1.2904	2.1678	1.3355	0.8323	0.9795	0.9871	0.9833	0.0129		16829	98.7096	353	0	2.0705	220	1.2904	2.1678	1.3355	0.8323	0.9795	0.9871	0.9833	0.0129
Escherichia coli	09-00049	300	881094	1 (1549592335)	bwa-mem	platypus	bwa-mem/platypus	17049		16776	98.3987	242	9	1.4194	273	1.6013	1.9483	0.9155	1.0328	0.9858	0.984	0.9849	0.016		16873	98.9677	845	272	4.9563	176	1.0323	3.8626	3.1968	0.6658	0.9523	0.9897	0.9706	0.0103
Escherichia coli	09-00049	300	881094	1 (1549592335)	bwa-mem	snver	bwa-mem/snver	17049		16869	98.9442	472	0	2.7685	180	1.0558	2.4666	1.7857	0.681	0.9728	0.9894	0.981	0.0106		16869	98.9442	472	0	2.7685	180	1.0558	2.4666	1.7857	0.681	0.9728	0.9894	0.981	0.0106
Escherichia coli	09-00049	300	881094	1 (1549592335)	bwa-mem	strelka	bwa-mem/strelka	17049		16805	98.5688	437	1	2.5632	244	1.4312	2.5763	1.6532	0.9231	0.9747	0.9857	0.9802	0.0143		16805	98.5688	437	1	2.5632	244	1.4312	2.5763	1.6532	0.9231	0.9747	0.9857	0.9802	0.0143
Escherichia coli	09-00049	300	881094	1 (1549592335)	bwa-mem	snvsniffer	bwa-mem/snvsniffer	17049		12577	73.7697	475	306	2.7861	4472	26.2303	18.7154	1.797	16.9184	0.9636	0.7377	0.8357	0.2623		12577	73.7697	475	306	2.7861	4472	26.2303	18.7154	1.797	16.9184	0.9636	0.7377	0.8357	0.2623
Escherichia coli	09-00049	300	881094	1 (1549592335)	bwa-mem	varscan	bwa-mem/varscan	17049		16747	98.2286	430	9	2.5221	302	1.7714	2.7693	1.6268	1.1425	0.975	0.9823	0.9786	0.0177		16747	98.2286	430	9	2.5221	302	1.7714	2.7693	1.6268	1.1425	0.975	0.9823	0.9786	0.0177
Escherichia coli	09-00049	300	881094	1 (1549592335)	minimap2	16GT	minimap2/16GT	17049		17013	99.7888	612	48	3.5897	36	0.2112	2.4515	2.3153	0.1362	0.9653	0.9979	0.9813	0.0021		17013	99.7888	612	48	3.5897	36	0.2112	2.4515	2.3153	0.1362	0.9653	0.9979	0.9813	0.0021
Escherichia coli	09-00049	300	881094	1 (1549592335)	minimap2	freebayes	minimap2/freebayes	17049		17013	99.7888	591	0	3.4665	36	0.2112	2.3721	2.2359	0.1362	0.9664	0.9979	0.9819	0.0021		17020	99.8299	715	0	4.1938	29	0.1701	2.8147	2.705	0.1097	0.9597	0.9983	0.9786	0.0017
Escherichia coli	09-00049	300	881094	1 (1549592335)	minimap2	gatk	minimap2/gatk	17049		16920	99.2434	1560	1140	9.1501	129	0.7566	6.3898	5.9018	0.488	0.9156	0.9924	0.9525	0.0076		16920	99.2434	1560	1140	9.1501	129	0.7566	6.3898	5.9018	0.488	0.9156	0.9924	0.9525	0.0076
Escherichia coli	09-00049	300	881094	1 (1549592335)	minimap2	lofreq	minimap2/lofreq	17049		16882	99.0205	355	0	2.0822	167	0.9795	1.9748	1.343	0.6318	0.9794	0.9902	0.9848	0.0098		16882	99.0205	355	0	2.0822	167	0.9795	1.9748	1.343	0.6318	0.9794	0.9902	0.9848	0.0098
Escherichia coli	09-00049	300	881094	1 (1549592335)	minimap2	mpileup	minimap2/mpileup	17049		16869	98.9442	319	0	1.8711	180	1.0558	1.8878	1.2068	0.681	0.9814	0.9894	0.9854	0.0106		16869	98.9442	319	0	1.8711	180	1.0558	1.8878	1.2068	0.681	0.9814	0.9894	0.9854	0.0106
Escherichia coli	09-00049	300	881094	1 (1549592335)	minimap2	platypus	minimap2/platypus	17049		16821	98.6627	230	12	1.3491	228	1.3373	1.7327	0.8701	0.8626	0.9865	0.9866	0.9865	0.0134		16892	99.0791	659	174	3.8653	157	0.9209	3.0871	2.4931	0.594	0.9625	0.9908	0.9764	0.0092
Escherichia coli	09-00049	300	881094	1 (1549592335)	minimap2	snver	minimap2/snver	17049		16875	98.9794	398	0	2.3344	174	1.0206	2.164	1.5057	0.6583	0.977	0.9898	0.9834	0.0102		16875	98.9794	398	0	2.3344	174	1.0206	2.164	1.5057	0.6583	0.977	0.9898	0.9834	0.0102
Escherichia coli	09-00049	300	881094	1 (1549592335)	minimap2	strelka	minimap2/strelka	17049		16846	98.8093	362	0	2.1233	203	1.1907	2.1375	1.3695	0.768	0.979	0.9881	0.9835	0.0119		16846	98.8093	362	0	2.1233	203	1.1907	2.1375	1.3695	0.768	0.979	0.9881	0.9835	0.0119
Escherichia coli	09-00049	300	881094	1 (1549592335)	minimap2	snvsniffer	minimap2/snvsniffer	17049		12576	73.7639	485	322	2.8447	4473	26.2361	18.757	1.8348	16.9222	0.9629	0.7376	0.8353	0.2624		12576	73.7639	485	322	2.8447	4473	26.2361	18.757	1.8348	16.9222	0.9629	0.7376	0.8353	0.2624
Escherichia coli	09-00049	300	881094	1 (1549592335)	minimap2	varscan	minimap2/varscan	17049		16737	98.17	412	13	2.4166	312	1.83	2.739	1.5587	1.1804	0.976	0.9817	0.9788	0.0183		16737	98.17	412	13	2.4166	312	1.83	2.739	1.5587	1.1804	0.976	0.9817	0.9788	0.0183
Escherichia coli	09-00049	300	881094	1 (1549592335)	novoalign	16GT	novoalign/16GT	17049		16991	99.6598	512	30	3.0031	58	0.3402	2.1564	1.937	0.2194	0.9707	0.9966	0.9835	0.0034		16991	99.6598	512	30	3.0031	58	0.3402	2.1564	1.937	0.2194	0.9707	0.9966	0.9835	0.0034
Escherichia coli	09-00049	300	881094	1 (1549592335)	novoalign	freebayes	novoalign/freebayes	17049		17004	99.7361	502	0	2.9445	45	0.2639	2.0694	1.8992	0.1702	0.9713	0.9974	0.9842	0.0026		17005	99.7419	647	0	3.7949	44	0.2581	2.6142	2.4477	0.1665	0.9633	0.9974	0.9801	0.0026
Escherichia coli	09-00049	300	881094	1 (1549592335)	novoalign	gatk	novoalign/gatk	17049		16898	99.1143	1875	1427	10.9977	151	0.8857	7.6647	7.0935	0.5713	0.9001	0.9911	0.9434	0.0089		16898	99.1143	1875	1427	10.9977	151	0.8857	7.6647	7.0935	0.5713	0.9001	0.9911	0.9434	0.0089
Escherichia coli	09-00049	300	881094	1 (1549592335)	novoalign	lofreq	novoalign/lofreq	17049		16892	99.0791	375	0	2.1995	157	0.9209	2.0127	1.4187	0.594	0.9783	0.9908	0.9845	0.0092		16892	99.0791	375	0	2.1995	157	0.9209	2.0127	1.4187	0.594	0.9783	0.9908	0.9845	0.0092
Escherichia coli	09-00049	300	881094	1 (1549592335)	novoalign	mpileup	novoalign/mpileup	17049		16883	99.0263	354	0	2.0764	166	0.9737	1.9673	1.3392	0.628	0.9795	0.9903	0.9849	0.0097		16883	99.0263	354	0	2.0764	166	0.9737	1.9673	1.3392	0.628	0.9795	0.9903	0.9849	0.0097
Escherichia coli	09-00049	300	881094	1 (1549592335)	novoalign	platypus	novoalign/platypus	17049		16839	98.7683	278	19	1.6306	210	1.2317	1.8462	1.0517	0.7945	0.9838	0.9877	0.9857	0.0123		16924	99.2668	824	234	4.8331	125	0.7332	3.5902	3.1173	0.4729	0.9536	0.9927	0.9728	0.0073
Escherichia coli	09-00049	300	881094	1 (1549592335)	novoalign	snver	novoalign/snver	17049		16895	99.0967	413	0	2.4224	154	0.9033	2.1451	1.5625	0.5826	0.9761	0.991	0.9835	0.009		16895	99.0967	413	0	2.4224	154	0.9033	2.1451	1.5625	0.5826	0.9761	0.991	0.9835	0.009
Escherichia coli	09-00049	300	881094	1 (1549592335)	novoalign	strelka	novoalign/strelka	17049		16876	98.9853	408	5	2.3931	173	1.0147	2.198	1.5435	0.6545	0.9764	0.9899	0.9831	0.0101		16876	98.9853	408	5	2.3931	173	1.0147	2.198	1.5435	0.6545	0.9764	0.9899	0.9831	0.0101
Escherichia coli	09-00049	300	881094	1 (1549592335)	novoalign	snvsniffer	novoalign/snvsniffer	17049		12294	72.1098	340	184	1.9943	4755	27.8902	19.2753	1.2863	17.989	0.9731	0.7211	0.8284	0.2789		12294	72.1098	340	184	1.9943	4755	27.8902	19.2753	1.2863	17.989	0.9731	0.7211	0.8284	0.2789
Escherichia coli	09-00049	300	881094	1 (1549592335)	novoalign	varscan	novoalign/varscan	17049		16771	98.3694	400	9	2.3462	278	1.6306	2.565	1.5133	1.0517	0.9767	0.9837	0.9802	0.0163		16771	98.3694	400	9	2.3462	278	1.6306	2.565	1.5133	1.0517	0.9767	0.9837	0.9802	0.0163
Escherichia coli	09-00049	300	881094	1 (1549592335)	snippy	snippy	snippy/snippy	17049		16986	99.6305	340	0	1.9943	63	0.3695	1.5246	1.2863	0.2383	0.9804	0.9963	0.9883	0.0037		16990	99.6539	372	0	2.1819	59	0.3461	1.6306	1.4073	0.2232	0.9786	0.9965	0.9875	0.0035
Escherichia coli	09-00049	300	881094	1 (1549592335)	stampy	16GT	stampy/16GT	17049		16840	98.7741	1889	348	11.0798	209	1.2259	7.9371	7.1464	0.7907	0.8991	0.9877	0.9413	0.0123		16840	98.7741	1884	348	11.0505	209	1.2259	7.9182	7.1275	0.7907	0.8994	0.9877	0.9415	0.0123
Escherichia coli	09-00049	300	881094	1 (1549592335)	stampy	freebayes	stampy/freebayes	17049		16997	99.695	3413	0	20.0188	52	0.305	13.1087	12.912	0.1967	0.8328	0.9969	0.9075	0.0031		17010	99.7712	13015	0	76.3388	39	0.2288	49.3856	49.2381	0.1475	0.5665	0.9977	0.7227	0.0023
Escherichia coli	09-00049	300	881094	1 (1549592335)	stampy	gatk	stampy/gatk	17049		16918	99.2316	2768	1822	16.2356	131	0.7684	10.9674	10.4718	0.4956	0.8594	0.9923	0.9211	0.0077		16918	99.2316	2702	1820	15.8484	131	0.7684	10.7177	10.2222	0.4956	0.8623	0.9923	0.9227	0.0077
Escherichia coli	09-00049	300	881094	1 (1549592335)	stampy	lofreq	stampy/lofreq	17049		16729	98.1231	657	0	3.8536	320	1.8769	3.6962	2.4855	1.2106	0.9622	0.9812	0.9716	0.0188		16728	98.1172	646	0	3.7891	321	1.8828	3.6583	2.4439	1.2144	0.9628	0.9812	0.9719	0.0188
Escherichia coli	09-00049	300	881094	1 (1549592335)	stampy	mpileup	stampy/mpileup	17049		16733	98.1465	634	0	3.7187	316	1.8535	3.594	2.3985	1.1955	0.9635	0.9815	0.9724	0.0185		16732	98.1407	627	0	3.6776	317	1.8593	3.5713	2.3721	1.1993	0.9639	0.9814	0.9726	0.0186
Escherichia coli	09-00049	300	881094	1 (1549592335)	stampy	platypus	stampy/platypus	17049		16668	97.7653	258	21	1.5133	381	2.2347	2.4175	0.9761	1.4414	0.9848	0.9777	0.9812	0.0223		16775	98.3929	829	237	4.8625	274	1.6071	4.1728	3.1363	1.0366	0.9529	0.9839	0.9682	0.0161
Escherichia coli	09-00049	300	881094	1 (1549592335)	stampy	snver	stampy/snver	17049		16699	97.9471	869	0	5.0971	350	2.0529	4.6117	3.2876	1.3241	0.9505	0.9795	0.9648	0.0205		16699	97.9471	870	0	5.1029	350	2.0529	4.6155	3.2914	1.3241	0.9505	0.9795	0.9648	0.0205
Escherichia coli	09-00049	300	881094	1 (1549592335)	stampy	strelka	stampy/strelka	17049		16677	97.8181	333	11	1.9532	372	2.1819	2.6671	1.2598	1.4073	0.9804	0.9782	0.9793	0.0218		16676	97.8122	324	10	1.9004	373	2.1878	2.6369	1.2258	1.4111	0.9809	0.9781	0.9795	0.0219
Escherichia coli	09-00049	300	881094	1 (1549592335)	stampy	snvsniffer	stampy/snvsniffer	17049		12675	74.3445	680	386	3.9885	4374	25.6555	19.1202	2.5726	16.5476	0.9491	0.7434	0.8338	0.2566		12674	74.3387	677	386	3.9709	4375	25.6613	19.1126	2.5612	16.5514	0.9493	0.7434	0.8338	0.2566
Escherichia coli	09-00049	300	881094	1 (1549592335)	stampy	varscan	stampy/varscan	17049		16630	97.5424	764	67	4.4812	419	2.4576	4.4755	2.8903	1.5852	0.9561	0.9754	0.9657	0.0246		16629	97.5365	755	65	4.4284	420	2.4635	4.4452	2.8563	1.5889	0.9566	0.9754	0.9659	0.0246
Escherichia coli	09-00049	300	881094	2 (1549593319)	bwa-mem	16GT	bwa-mem/16GT	17049		17010	99.7712	625	44	3.6659	39	0.2288	2.512	2.3645	0.1475	0.9646	0.9977	0.9809	0.0023		17010	99.7712	625	44	3.6659	39	0.2288	2.512	2.3645	0.1475	0.9646	0.9977	0.9809	0.0023
Escherichia coli	09-00049	300	881094	2 (1549593319)	bwa-mem	freebayes	bwa-mem/freebayes	17049		17012	99.783	590	0	3.4606	37	0.217	2.3721	2.2321	0.14	0.9665	0.9978	0.9819	0.0022		17019	99.824	809	0	4.7451	30	0.176	3.1741	3.0606	0.1135	0.9546	0.9982	0.9759	0.0018
Escherichia coli	09-00049	300	881094	2 (1549593319)	bwa-mem	gatk	bwa-mem/gatk	17049		16921	99.2492	2076	1614	12.1767	128	0.7508	8.3381	7.8539	0.4842	0.8907	0.9925	0.9388	0.0075		16921	99.2492	2076	1614	12.1767	128	0.7508	8.3381	7.8539	0.4842	0.8907	0.9925	0.9388	0.0075
Escherichia coli	09-00049	300	881094	2 (1549593319)	bwa-mem	lofreq	bwa-mem/lofreq	17049		16835	98.7448	393	0	2.3051	214	1.2552	2.2964	1.4868	0.8096	0.9772	0.9874	0.9823	0.0126		16835	98.7448	393	0	2.3051	214	1.2552	2.2964	1.4868	0.8096	0.9772	0.9874	0.9823	0.0126
Escherichia coli	09-00049	300	881094	2 (1549593319)	bwa-mem	mpileup	bwa-mem/mpileup	17049		16828	98.7037	359	0	2.1057	221	1.2963	2.1942	1.3582	0.8361	0.9791	0.987	0.983	0.013		16828	98.7037	359	0	2.1057	221	1.2963	2.1942	1.3582	0.8361	0.9791	0.987	0.983	0.013
Escherichia coli	09-00049	300	881094	2 (1549593319)	bwa-mem	platypus	bwa-mem/platypus	17049		16779	98.4163	241	13	1.4136	270	1.5837	1.9332	0.9117	1.0215	0.9858	0.9842	0.985	0.0158		16870	98.9501	834	262	4.8918	179	1.0499	3.8324	3.1552	0.6772	0.9529	0.9895	0.9709	0.0105
Escherichia coli	09-00049	300	881094	2 (1549593319)	bwa-mem	snver	bwa-mem/snver	17049		16879	99.0029	472	0	2.7685	170	0.9971	2.4288	1.7857	0.6431	0.9728	0.99	0.9813	0.01		16879	99.0029	472	0	2.7685	170	0.9971	2.4288	1.7857	0.6431	0.9728	0.99	0.9813	0.01
Escherichia coli	09-00049	300	881094	2 (1549593319)	bwa-mem	strelka	bwa-mem/strelka	17049		16792	98.4926	424	3	2.4869	257	1.5074	2.5763	1.6041	0.9723	0.9754	0.9849	0.9801	0.0151		16792	98.4926	424	3	2.4869	257	1.5074	2.5763	1.6041	0.9723	0.9754	0.9849	0.9801	0.0151
Escherichia coli	09-00049	300	881094	2 (1549593319)	bwa-mem	snvsniffer	bwa-mem/snvsniffer	17049		12600	73.9046	511	344	2.9972	4449	26.0954	18.7646	1.9332	16.8314	0.961	0.739	0.8355	0.261		12600	73.9046	511	344	2.9972	4449	26.0954	18.7646	1.9332	16.8314	0.961	0.739	0.8355	0.261
Escherichia coli	09-00049	300	881094	2 (1549593319)	bwa-mem	varscan	bwa-mem/varscan	17049		16746	98.2228	426	9	2.4987	303	1.7772	2.7579	1.6116	1.1463	0.9752	0.9822	0.9787	0.0178		16746	98.2228	426	9	2.4987	303	1.7772	2.7579	1.6116	1.1463	0.9752	0.9822	0.9787	0.0178
Escherichia coli	09-00049	300	881094	2 (1549593319)	minimap2	16GT	minimap2/16GT	17049		17016	99.8064	616	55	3.6131	33	0.1936	2.4553	2.3304	0.1248	0.9651	0.9981	0.9813	0.0019		17016	99.8064	616	55	3.6131	33	0.1936	2.4553	2.3304	0.1248	0.9651	0.9981	0.9813	0.0019
Escherichia coli	09-00049	300	881094	2 (1549593319)	minimap2	freebayes	minimap2/freebayes	17049		17012	99.783	582	0	3.4137	37	0.217	2.3418	2.2018	0.14	0.9669	0.9978	0.9821	0.0022		17021	99.8358	721	0	4.229	28	0.1642	2.8336	2.7277	0.1059	0.9594	0.9984	0.9785	0.0016
Escherichia coli	09-00049	300	881094	2 (1549593319)	minimap2	gatk	minimap2/gatk	17049		16914	99.2082	1613	1162	9.461	135	0.7918	6.613	6.1023	0.5107	0.9129	0.9921	0.9509	0.0079		16914	99.2082	1613	1162	9.461	135	0.7918	6.613	6.1023	0.5107	0.9129	0.9921	0.9509	0.0079
Escherichia coli	09-00049	300	881094	2 (1549593319)	minimap2	lofreq	minimap2/lofreq	17049		16873	98.9677	361	0	2.1174	176	1.0323	2.0316	1.3657	0.6658	0.9791	0.9897	0.9844	0.0103		16873	98.9677	361	0	2.1174	176	1.0323	2.0316	1.3657	0.6658	0.9791	0.9897	0.9844	0.0103
Escherichia coli	09-00049	300	881094	2 (1549593319)	minimap2	mpileup	minimap2/mpileup	17049		16862	98.9032	334	0	1.9591	187	1.0968	1.971	1.2636	0.7075	0.9806	0.989	0.9848	0.011		16862	98.9032	334	0	1.9591	187	1.0968	1.971	1.2636	0.7075	0.9806	0.989	0.9848	0.011
Escherichia coli	09-00049	300	881094	2 (1549593319)	minimap2	platypus	minimap2/platypus	17049		16812	98.6099	235	14	1.3784	237	1.3901	1.7857	0.889	0.8966	0.9862	0.9861	0.9861	0.0139		16897	99.1085	673	167	3.9474	152	0.8915	3.1211	2.5461	0.575	0.9617	0.9911	0.9762	0.0089
Escherichia coli	09-00049	300	881094	2 (1549593319)	minimap2	snver	minimap2/snver	17049		16868	98.9384	392	0	2.2993	181	1.0616	2.1678	1.483	0.6848	0.9773	0.9894	0.9833	0.0106		16868	98.9384	392	0	2.2993	181	1.0616	2.1678	1.483	0.6848	0.9773	0.9894	0.9833	0.0106
Escherichia coli	09-00049	300	881094	2 (1549593319)	minimap2	strelka	minimap2/strelka	17049		16829	98.7096	357	4	2.094	220	1.2904	2.1829	1.3506	0.8323	0.9792	0.9871	0.9831	0.0129		16829	98.7096	357	4	2.094	220	1.2904	2.1829	1.3506	0.8323	0.9792	0.9871	0.9831	0.0129
Escherichia coli	09-00049	300	881094	2 (1549593319)	minimap2	snvsniffer	minimap2/snvsniffer	17049		12595	73.8753	491	334	2.8799	4454	26.1247	18.7078	1.8575	16.8503	0.9625	0.7388	0.8359	0.2612		12595	73.8753	491	334	2.8799	4454	26.1247	18.7078	1.8575	16.8503	0.9625	0.7388	0.8359	0.2612
Escherichia coli	09-00049	300	881094	2 (1549593319)	minimap2	varscan	minimap2/varscan	17049		16736	98.1641	410	16	2.4048	313	1.8359	2.7352	1.5511	1.1841	0.9761	0.9816	0.9788	0.0184		16736	98.1641	410	16	2.4048	313	1.8359	2.7352	1.5511	1.1841	0.9761	0.9816	0.9788	0.0184
Escherichia coli	09-00049	300	881094	2 (1549593319)	novoalign	16GT	novoalign/16GT	17049		16996	99.6891	504	30	2.9562	53	0.3109	2.1072	1.9067	0.2005	0.9712	0.9969	0.9839	0.0031		16996	99.6891	504	30	2.9562	53	0.3109	2.1072	1.9067	0.2005	0.9712	0.9969	0.9839	0.0031
Escherichia coli	09-00049	300	881094	2 (1549593319)	novoalign	freebayes	novoalign/freebayes	17049		17004	99.7361	496	0	2.9093	45	0.2639	2.0467	1.8765	0.1702	0.9717	0.9974	0.9844	0.0026		17006	99.7478	630	0	3.6952	43	0.2522	2.5461	2.3834	0.1627	0.9643	0.9975	0.9806	0.0025
Escherichia coli	09-00049	300	881094	2 (1549593319)	novoalign	gatk	novoalign/gatk	17049		16920	99.2434	1861	1435	10.9156	129	0.7566	7.5285	7.0405	0.488	0.9009	0.9924	0.9444	0.0076		16920	99.2434	1861	1435	10.9156	129	0.7566	7.5285	7.0405	0.488	0.9009	0.9924	0.9444	0.0076
Escherichia coli	09-00049	300	881094	2 (1549593319)	novoalign	lofreq	novoalign/lofreq	17049		16887	99.0498	386	0	2.2641	162	0.9502	2.0732	1.4603	0.6129	0.9777	0.9905	0.9841	0.0095		16887	99.0498	386	0	2.2641	162	0.9502	2.0732	1.4603	0.6129	0.9777	0.9905	0.9841	0.0095
Escherichia coli	09-00049	300	881094	2 (1549593319)	novoalign	mpileup	novoalign/mpileup	17049		16884	99.0322	359	0	2.1057	165	0.9678	1.9824	1.3582	0.6242	0.9792	0.9903	0.9847	0.0097		16884	99.0322	359	0	2.1057	165	0.9678	1.9824	1.3582	0.6242	0.9792	0.9903	0.9847	0.0097
Escherichia coli	09-00049	300	881094	2 (1549593319)	novoalign	platypus	novoalign/platypus	17049		16830	98.7155	284	13	1.6658	219	1.2845	1.9029	1.0744	0.8285	0.9834	0.9872	0.9853	0.0128		16918	99.2316	832	225	4.8801	131	0.7684	3.6432	3.1476	0.4956	0.9531	0.9923	0.9723	0.0077
Escherichia coli	09-00049	300	881094	2 (1549593319)	novoalign	snver	novoalign/snver	17049		16886	99.0439	428	0	2.5104	163	0.9561	2.2359	1.6192	0.6167	0.9753	0.9904	0.9828	0.0096		16886	99.0439	428	0	2.5104	163	0.9561	2.2359	1.6192	0.6167	0.9753	0.9904	0.9828	0.0096
Escherichia coli	09-00049	300	881094	2 (1549593319)	novoalign	strelka	novoalign/strelka	17049		16861	98.8973	434	7	2.5456	188	1.1027	2.3531	1.6419	0.7112	0.9749	0.989	0.9819	0.011		16861	98.8973	434	7	2.5456	188	1.1027	2.3531	1.6419	0.7112	0.9749	0.989	0.9819	0.011
Escherichia coli	09-00049	300	881094	2 (1549593319)	novoalign	snvsniffer	novoalign/snvsniffer	17049		12344	72.4031	352	195	2.0646	4705	27.5969	19.1315	1.3317	17.7999	0.9723	0.724	0.83	0.276		12344	72.4031	352	195	2.0646	4705	27.5969	19.1315	1.3317	17.7999	0.9723	0.724	0.83	0.276
Escherichia coli	09-00049	300	881094	2 (1549593319)	novoalign	varscan	novoalign/varscan	17049		16776	98.3987	405	8	2.3755	273	1.6013	2.565	1.5322	1.0328	0.9764	0.984	0.9802	0.016		16776	98.3987	405	8	2.3755	273	1.6013	2.565	1.5322	1.0328	0.9764	0.984	0.9802	0.016
Escherichia coli	09-00049	300	881094	2 (1549593319)	snippy	snippy	snippy/snippy	17049		16989	99.6481	350	0	2.0529	60	0.3519	1.5511	1.3241	0.227	0.9798	0.9965	0.9881	0.0035		16993	99.6715	382	0	2.2406	56	0.3285	1.657	1.4452	0.2119	0.978	0.9967	0.9873	0.0033
Escherichia coli	09-00049	300	881094	2 (1549593319)	stampy	16GT	stampy/16GT	17049		16843	98.7917	1883	349	11.0446	206	1.2083	7.9031	7.1237	0.7793	0.8994	0.9879	0.9416	0.0121		16843	98.7917	1879	346	11.0212	206	1.2083	7.8879	7.1086	0.7793	0.8996	0.9879	0.9417	0.0121
Escherichia coli	09-00049	300	881094	2 (1549593319)	stampy	freebayes	stampy/freebayes	17049		16987	99.6363	3573	0	20.9572	62	0.3637	13.7519	13.5173	0.2346	0.8262	0.9964	0.9034	0.0036		17004	99.7361	12964	0	76.0397	45	0.2639	49.2154	49.0451	0.1702	0.5674	0.9974	0.7233	0.0026
Escherichia coli	09-00049	300	881094	2 (1549593319)	stampy	gatk	stampy/gatk	17049		16921	99.2492	2796	1912	16.3998	128	0.7508	11.062	10.5778	0.4842	0.8582	0.9925	0.9205	0.0075		16921	99.2492	2789	1910	16.3587	128	0.7508	11.0355	10.5513	0.4842	0.8585	0.9925	0.9206	0.0075
Escherichia coli	09-00049	300	881094	2 (1549593319)	stampy	lofreq	stampy/lofreq	17049		16735	98.1582	647	0	3.7949	314	1.8418	3.6356	2.4477	1.1879	0.9628	0.9816	0.9721	0.0184		16733	98.1465	643	0	3.7715	316	1.8535	3.6281	2.4326	1.1955	0.963	0.9815	0.9722	0.0185
Escherichia coli	09-00049	300	881094	2 (1549593319)	stampy	mpileup	stampy/mpileup	17049		16743	98.2052	615	0	3.6072	306	1.7948	3.4843	2.3267	1.1577	0.9646	0.9821	0.9733	0.0179		16741	98.1934	610	0	3.5779	308	1.8066	3.473	2.3077	1.1652	0.9648	0.9819	0.9733	0.0181
Escherichia coli	09-00049	300	881094	2 (1549593319)	stampy	platypus	stampy/platypus	17049		16687	97.8767	250	14	1.4664	362	2.1233	2.3153	0.9458	1.3695	0.9852	0.9788	0.982	0.0212		16776	98.3987	895	256	5.2496	273	1.6013	4.4188	3.3859	1.0328	0.9494	0.984	0.9664	0.016
Escherichia coli	09-00049	300	881094	2 (1549593319)	stampy	snver	stampy/snver	17049		16706	97.9882	980	0	5.7481	343	2.0118	5.0051	3.7075	1.2976	0.9446	0.9799	0.9619	0.0201		16706	97.9882	976	0	5.7247	343	2.0118	4.99	3.6924	1.2976	0.9448	0.9799	0.962	0.0201
Escherichia coli	09-00049	300	881094	2 (1549593319)	stampy	strelka	stampy/strelka	17049		16687	97.8767	363	17	2.1292	362	2.1233	2.7428	1.3733	1.3695	0.9787	0.9788	0.9787	0.0212		16685	97.865	360	18	2.1116	364	2.135	2.739	1.3619	1.3771	0.9789	0.9786	0.9787	0.0214
Escherichia coli	09-00049	300	881094	2 (1549593319)	stampy	snvsniffer	stampy/snvsniffer	17049		12705	74.5205	688	400	4.0354	4344	25.4795	19.037	2.6028	16.4341	0.9486	0.7452	0.8347	0.2548		12705	74.5205	684	397	4.012	4344	25.4795	19.0218	2.5877	16.4341	0.9489	0.7452	0.8348	0.2548
Escherichia coli	09-00049	300	881094	2 (1549593319)	stampy	varscan	stampy/varscan	17049		16630	97.5424	771	72	4.5223	419	2.4576	4.502	2.9168	1.5852	0.9557	0.9754	0.9654	0.0246		16630	97.5424	771	73	4.5223	419	2.4576	4.502	2.9168	1.5852	0.9557	0.9754	0.9654	0.0246
Escherichia coli	09-00049	300	881094	3 (1549595485)	bwa-mem	16GT	bwa-mem/16GT	17049		17010	99.7712	633	45	3.7128	39	0.2288	2.5423	2.3948	0.1475	0.9641	0.9977	0.9806	0.0023		17010	99.7712	633	45	3.7128	39	0.2288	2.5423	2.3948	0.1475	0.9641	0.9977	0.9806	0.0023
Escherichia coli	09-00049	300	881094	3 (1549595485)	bwa-mem	freebayes	bwa-mem/freebayes	17049		17012	99.783	608	0	3.5662	37	0.217	2.4402	2.3002	0.14	0.9655	0.9978	0.9814	0.0022		17019	99.824	793	0	4.6513	30	0.176	3.1136	3.0001	0.1135	0.9555	0.9982	0.9764	0.0018
Escherichia coli	09-00049	300	881094	3 (1549595485)	bwa-mem	gatk	bwa-mem/gatk	17049		16924	99.2668	2140	1640	12.5521	125	0.7332	8.5689	8.096	0.4729	0.8877	0.9927	0.9373	0.0073		16924	99.2668	2140	1640	12.5521	125	0.7332	8.5689	8.096	0.4729	0.8877	0.9927	0.9373	0.0073
Escherichia coli	09-00049	300	881094	3 (1549595485)	bwa-mem	lofreq	bwa-mem/lofreq	17049		16838	98.7624	396	0	2.3227	211	1.2376	2.2964	1.4981	0.7983	0.977	0.9876	0.9823	0.0124		16838	98.7624	396	0	2.3227	211	1.2376	2.2964	1.4981	0.7983	0.977	0.9876	0.9823	0.0124
Escherichia coli	09-00049	300	881094	3 (1549595485)	bwa-mem	mpileup	bwa-mem/mpileup	17049		16831	98.7213	372	0	2.1819	218	1.2787	2.2321	1.4073	0.8247	0.9784	0.9872	0.9828	0.0128		16831	98.7213	372	0	2.1819	218	1.2787	2.2321	1.4073	0.8247	0.9784	0.9872	0.9828	0.0128
Escherichia coli	09-00049	300	881094	3 (1549595485)	bwa-mem	platypus	bwa-mem/platypus	17049		16783	98.4398	240	8	1.4077	266	1.5602	1.9143	0.908	1.0063	0.9859	0.9844	0.9851	0.0156		16876	98.9853	838	260	4.9152	173	1.0147	3.8248	3.1703	0.6545	0.9527	0.9899	0.9709	0.0101
Escherichia coli	09-00049	300	881094	3 (1549595485)	bwa-mem	snver	bwa-mem/snver	17049		16874	98.9735	484	0	2.8389	175	1.0265	2.4931	1.8311	0.6621	0.9721	0.9897	0.9808	0.0103		16874	98.9735	484	0	2.8389	175	1.0265	2.4931	1.8311	0.6621	0.9721	0.9897	0.9808	0.0103
Escherichia coli	09-00049	300	881094	3 (1549595485)	bwa-mem	strelka	bwa-mem/strelka	17049		16797	98.5219	436	7	2.5573	252	1.4781	2.6028	1.6495	0.9534	0.9747	0.9852	0.9799	0.0148		16797	98.5219	436	7	2.5573	252	1.4781	2.6028	1.6495	0.9534	0.9747	0.9852	0.9799	0.0148
Escherichia coli	09-00049	300	881094	3 (1549595485)	bwa-mem	snvsniffer	bwa-mem/snvsniffer	17049		12606	73.9398	507	333	2.9738	4443	26.0602	18.7267	1.9181	16.8087	0.9613	0.7394	0.8359	0.2606		12606	73.9398	507	333	2.9738	4443	26.0602	18.7267	1.9181	16.8087	0.9613	0.7394	0.8359	0.2606
Escherichia coli	09-00049	300	881094	3 (1549595485)	bwa-mem	varscan	bwa-mem/varscan	17049		16744	98.211	435	10	2.5515	305	1.789	2.7996	1.6457	1.1539	0.9747	0.9821	0.9784	0.0179		16744	98.211	435	10	2.5515	305	1.789	2.7996	1.6457	1.1539	0.9747	0.9821	0.9784	0.0179
Escherichia coli	09-00049	300	881094	3 (1549595485)	minimap2	16GT	minimap2/16GT	17049		17017	99.8123	627	55	3.6776	32	0.1877	2.4931	2.3721	0.1211	0.9645	0.9981	0.981	0.0019		17017	99.8123	627	55	3.6776	32	0.1877	2.4931	2.3721	0.1211	0.9645	0.9981	0.981	0.0019
Escherichia coli	09-00049	300	881094	3 (1549595485)	minimap2	freebayes	minimap2/freebayes	17049		17013	99.7888	624	0	3.66	36	0.2112	2.4969	2.3607	0.1362	0.9646	0.9979	0.981	0.0021		17021	99.8358	727	0	4.2642	28	0.1642	2.8563	2.7504	0.1059	0.959	0.9984	0.9783	0.0016
Escherichia coli	09-00049	300	881094	3 (1549595485)	minimap2	gatk	minimap2/gatk	17049		16921	99.2492	1639	1197	9.6135	128	0.7508	6.6849	6.2006	0.4842	0.9117	0.9925	0.9504	0.0075		16921	99.2492	1639	1197	9.6135	128	0.7508	6.6849	6.2006	0.4842	0.9117	0.9925	0.9504	0.0075
Escherichia coli	09-00049	300	881094	3 (1549595485)	minimap2	lofreq	minimap2/lofreq	17049		16870	98.9501	365	0	2.1409	179	1.0499	2.058	1.3809	0.6772	0.9788	0.9895	0.9841	0.0105		16870	98.9501	365	0	2.1409	179	1.0499	2.058	1.3809	0.6772	0.9788	0.9895	0.9841	0.0105
Escherichia coli	09-00049	300	881094	3 (1549595485)	minimap2	mpileup	minimap2/mpileup	17049		16863	98.909	330	0	1.9356	186	1.091	1.9521	1.2484	0.7037	0.9808	0.9891	0.9849	0.0109		16863	98.909	330	0	1.9356	186	1.091	1.9521	1.2484	0.7037	0.9808	0.9891	0.9849	0.0109
Escherichia coli	09-00049	300	881094	3 (1549595485)	minimap2	platypus	minimap2/platypus	17049		16805	98.5688	223	11	1.308	244	1.4312	1.7667	0.8436	0.9231	0.9869	0.9857	0.9863	0.0143		16887	99.0498	709	186	4.1586	162	0.9502	3.2951	2.6823	0.6129	0.9597	0.9905	0.9749	0.0095
Escherichia coli	09-00049	300	881094	3 (1549595485)	minimap2	snver	minimap2/snver	17049		16870	98.9501	390	0	2.2875	179	1.0499	2.1526	1.4754	0.6772	0.9774	0.9895	0.9834	0.0105		16870	98.9501	390	0	2.2875	179	1.0499	2.1526	1.4754	0.6772	0.9774	0.9895	0.9834	0.0105
Escherichia coli	09-00049	300	881094	3 (1549595485)	minimap2	strelka	minimap2/strelka	17049		16831	98.7213	343	1	2.0118	218	1.2787	2.1224	1.2976	0.8247	0.98	0.9872	0.9836	0.0128		16831	98.7213	343	1	2.0118	218	1.2787	2.1224	1.2976	0.8247	0.98	0.9872	0.9836	0.0128
Escherichia coli	09-00049	300	881094	3 (1549595485)	minimap2	snvsniffer	minimap2/snvsniffer	17049		12603	73.9222	509	337	2.9855	4446	26.0778	18.7457	1.9256	16.82	0.9612	0.7392	0.8357	0.2608		12603	73.9222	509	337	2.9855	4446	26.0778	18.7457	1.9256	16.82	0.9612	0.7392	0.8357	0.2608
Escherichia coli	09-00049	300	881094	3 (1549595485)	minimap2	varscan	minimap2/varscan	17049		16730	98.1289	412	16	2.4166	319	1.8711	2.7655	1.5587	1.2068	0.976	0.9813	0.9786	0.0187		16730	98.1289	412	16	2.4166	319	1.8711	2.7655	1.5587	1.2068	0.976	0.9813	0.9786	0.0187
Escherichia coli	09-00049	300	881094	3 (1549595485)	novoalign	16GT	novoalign/16GT	17049		16994	99.6774	504	19	2.9562	55	0.3226	2.1148	1.9067	0.2081	0.9712	0.9968	0.9838	0.0032		16994	99.6774	504	19	2.9562	55	0.3226	2.1148	1.9067	0.2081	0.9712	0.9968	0.9838	0.0032
Escherichia coli	09-00049	300	881094	3 (1549595485)	novoalign	freebayes	novoalign/freebayes	17049		17005	99.7419	506	0	2.9679	44	0.2581	2.0807	1.9143	0.1665	0.9711	0.9974	0.9841	0.0026		17006	99.7478	628	0	3.6835	43	0.2522	2.5385	2.3758	0.1627	0.9644	0.9975	0.9807	0.0025
Escherichia coli	09-00049	300	881094	3 (1549595485)	novoalign	gatk	novoalign/gatk	17049		16909	99.1788	1890	1420	11.0857	140	0.8212	7.6799	7.1502	0.5296	0.8995	0.9918	0.9434	0.0082		16909	99.1788	1890	1420	11.0857	140	0.8212	7.6799	7.1502	0.5296	0.8995	0.9918	0.9434	0.0082
Escherichia coli	09-00049	300	881094	3 (1549595485)	novoalign	lofreq	novoalign/lofreq	17049		16885	99.0381	383	0	2.2465	164	0.9619	2.0694	1.449	0.6204	0.9778	0.9904	0.9841	0.0096		16885	99.0381	383	0	2.2465	164	0.9619	2.0694	1.449	0.6204	0.9778	0.9904	0.9841	0.0096
Escherichia coli	09-00049	300	881094	3 (1549595485)	novoalign	mpileup	novoalign/mpileup	17049		16881	99.0146	362	0	2.1233	168	0.9854	2.0051	1.3695	0.6356	0.979	0.9901	0.9845	0.0099		16881	99.0146	362	0	2.1233	168	0.9854	2.0051	1.3695	0.6356	0.979	0.9901	0.9845	0.0099
Escherichia coli	09-00049	300	881094	3 (1549595485)	novoalign	platypus	novoalign/platypus	17049		16824	98.6803	276	12	1.6189	225	1.3197	1.8954	1.0442	0.8512	0.9839	0.9868	0.9853	0.0132		16914	99.2082	824	222	4.8331	135	0.7918	3.6281	3.1173	0.5107	0.9535	0.9921	0.9724	0.0079
Escherichia coli	09-00049	300	881094	3 (1549595485)	novoalign	snver	novoalign/snver	17049		16885	99.0381	421	0	2.4694	164	0.9619	2.2132	1.5927	0.6204	0.9757	0.9904	0.983	0.0096		16885	99.0381	421	0	2.4694	164	0.9619	2.2132	1.5927	0.6204	0.9757	0.9904	0.983	0.0096
Escherichia coli	09-00049	300	881094	3 (1549595485)	novoalign	strelka	novoalign/strelka	17049		16860	98.8914	422	4	2.4752	189	1.1086	2.3115	1.5965	0.715	0.9756	0.9889	0.9822	0.0111		16860	98.8914	422	4	2.4752	189	1.1086	2.3115	1.5965	0.715	0.9756	0.9889	0.9822	0.0111
Escherichia coli	09-00049	300	881094	3 (1549595485)	novoalign	snvsniffer	novoalign/snvsniffer	17049		12331	72.3268	359	195	2.1057	4718	27.6732	19.2072	1.3582	17.849	0.9717	0.7233	0.8293	0.2767		12331	72.3268	359	195	2.1057	4718	27.6732	19.2072	1.3582	17.849	0.9717	0.7233	0.8293	0.2767
Escherichia coli	09-00049	300	881094	3 (1549595485)	novoalign	varscan	novoalign/varscan	17049		16767	98.3459	402	6	2.3579	282	1.6541	2.5877	1.5208	1.0669	0.9766	0.9835	0.98	0.0165		16767	98.3459	402	6	2.3579	282	1.6541	2.5877	1.5208	1.0669	0.9766	0.9835	0.98	0.0165
Escherichia coli	09-00049	300	881094	3 (1549595485)	snippy	snippy	snippy/snippy	17049		16993	99.6715	322	0	1.8887	56	0.3285	1.43	1.2182	0.2119	0.9814	0.9967	0.989	0.0033		16997	99.695	355	0	2.0822	52	0.305	1.5398	1.343	0.1967	0.9795	0.9969	0.9881	0.0031
Escherichia coli	09-00049	300	881094	3 (1549595485)	stampy	16GT	stampy/16GT	17049		16847	98.8152	1892	359	11.0974	202	1.1848	7.922	7.1578	0.7642	0.899	0.9882	0.9415	0.0118		16847	98.8152	1897	363	11.1268	202	1.1848	7.9409	7.1767	0.7642	0.8988	0.9882	0.9414	0.0118
Escherichia coli	09-00049	300	881094	3 (1549595485)	stampy	freebayes	stampy/freebayes	17049		16996	99.6891	3771	0	22.1186	53	0.3109	14.4669	14.2664	0.2005	0.8184	0.9969	0.8989	0.0031		17013	99.7888	13208	0	77.4708	36	0.2112	50.1044	49.9682	0.1362	0.563	0.9979	0.7199	0.0021
Escherichia coli	09-00049	300	881094	3 (1549595485)	stampy	gatk	stampy/gatk	17049		16921	99.2492	2740	1845	16.0713	128	0.7508	10.8502	10.3659	0.4842	0.8606	0.9925	0.9219	0.0075		16921	99.2492	2718	1823	15.9423	128	0.7508	10.7669	10.2827	0.4842	0.8616	0.9925	0.9224	0.0075
Escherichia coli	09-00049	300	881094	3 (1549595485)	stampy	lofreq	stampy/lofreq	17049		16724	98.0937	637	0	3.7363	325	1.9063	3.6394	2.4099	1.2295	0.9633	0.9809	0.972	0.0191		16725	98.0996	642	0	3.7656	324	1.9004	3.6546	2.4288	1.2258	0.963	0.981	0.9719	0.019
Escherichia coli	09-00049	300	881094	3 (1549595485)	stampy	mpileup	stampy/mpileup	17049		16731	98.1348	605	0	3.5486	318	1.8652	3.4919	2.2888	1.2031	0.9651	0.9813	0.9731	0.0187		16734	98.1524	612	0	3.5897	315	1.8476	3.507	2.3153	1.1917	0.9647	0.9815	0.973	0.0185
Escherichia coli	09-00049	300	881094	3 (1549595485)	stampy	platypus	stampy/platypus	17049		16675	97.8063	244	19	1.4312	374	2.1937	2.338	0.9231	1.4149	0.9856	0.9781	0.9818	0.0219		16770	98.3635	809	245	4.7451	279	1.6365	4.1161	3.0606	1.0555	0.954	0.9836	0.9686	0.0164
Escherichia coli	09-00049	300	881094	3 (1549595485)	stampy	snver	stampy/snver	17049		16697	97.9354	885	0	5.1909	352	2.0646	4.6798	3.3481	1.3317	0.9497	0.9794	0.9643	0.0206		16696	97.9295	891	0	5.2261	353	2.0705	4.7063	3.3708	1.3355	0.9493	0.9793	0.9641	0.0207
Escherichia coli	09-00049	300	881094	3 (1549595485)	stampy	strelka	stampy/strelka	17049		16678	97.8239	351	8	2.0588	371	2.1761	2.7315	1.3279	1.4036	0.9794	0.9782	0.9788	0.0218		16677	97.8181	351	10	2.0588	372	2.1819	2.7352	1.3279	1.4073	0.9794	0.9782	0.9788	0.0218
Escherichia coli	09-00049	300	881094	3 (1549595485)	stampy	snvsniffer	stampy/snvsniffer	17049		12737	74.7082	704	400	4.1293	4312	25.2918	18.9764	2.6634	16.3131	0.9476	0.7471	0.8355	0.2529		12737	74.7082	705	401	4.1351	4312	25.2918	18.9802	2.6671	16.3131	0.9476	0.7471	0.8355	0.2529
Escherichia coli	09-00049	300	881094	3 (1549595485)	stampy	varscan	stampy/varscan	17049		16625	97.5131	772	67	4.5281	424	2.4869	4.5247	2.9206	1.6041	0.9556	0.9751	0.9653	0.0249		16627	97.5248	778	72	4.5633	422	2.4752	4.5398	2.9433	1.5965	0.9553	0.9752	0.9651	0.0248
Escherichia coli	1223	150	1572145	1 (1549595726)	bwa-mem	16GT	bwa-mem/16GT	17375		17347	99.8388	252	38	1.4504	28	0.1612	1.1873	1.0686	0.1187	0.9857	0.9984	0.992	0.0016		17347	99.8388	252	38	1.4504	28	0.1612	1.1873	1.0686	0.1187	0.9857	0.9984	0.992	0.0016
Escherichia coli	1223	150	1572145	1 (1549595726)	bwa-mem	freebayes	bwa-mem/freebayes	17375		17351	99.8619	216	0	1.2432	24	0.1381	1.0177	0.9159	0.1018	0.9877	0.9986	0.9931	0.0014		17349	99.8504	304	0	1.7496	26	0.1496	1.3994	1.2891	0.1103	0.9828	0.9985	0.9906	0.0015
Escherichia coli	1223	150	1572145	1 (1549595726)	bwa-mem	gatk	bwa-mem/gatk	17375		17296	99.5453	714	460	4.1094	79	0.4547	3.3627	3.0277	0.335	0.9604	0.9955	0.9776	0.0045		17296	99.5453	714	460	4.1094	79	0.4547	3.3627	3.0277	0.335	0.9604	0.9955	0.9776	0.0045
Escherichia coli	1223	150	1572145	1 (1549595726)	bwa-mem	lofreq	bwa-mem/lofreq	17375		17339	99.7928	158	0	0.9094	36	0.2072	0.8227	0.67	0.1527	0.991	0.9979	0.9944	0.0021		17339	99.7928	158	0	0.9094	36	0.2072	0.8227	0.67	0.1527	0.991	0.9979	0.9944	0.0021
Escherichia coli	1223	150	1572145	1 (1549595726)	bwa-mem	mpileup	bwa-mem/mpileup	17375		17326	99.718	136	0	0.7827	49	0.282	0.7845	0.5767	0.2078	0.9922	0.9972	0.9947	0.0028		17326	99.718	136	0	0.7827	49	0.282	0.7845	0.5767	0.2078	0.9922	0.9972	0.9947	0.0028
Escherichia coli	1223	150	1572145	1 (1549595726)	bwa-mem	platypus	bwa-mem/platypus	17375		17298	99.5568	72	3	0.4144	77	0.4432	0.6318	0.3053	0.3265	0.9959	0.9956	0.9957	0.0044		17324	99.7065	261	78	1.5022	51	0.2935	1.323	1.1068	0.2163	0.9852	0.9971	0.9911	0.0029
Escherichia coli	1223	150	1572145	1 (1549595726)	bwa-mem	snver	bwa-mem/snver	17375		17349	99.8504	159	0	0.9151	26	0.1496	0.7845	0.6742	0.1103	0.9909	0.9985	0.9947	0.0015		17349	99.8504	159	0	0.9151	26	0.1496	0.7845	0.6742	0.1103	0.9909	0.9985	0.9947	0.0015
Escherichia coli	1223	150	1572145	1 (1549595726)	bwa-mem	strelka	bwa-mem/strelka	17375		17336	99.7755	194	1	1.1165	39	0.2245	0.988	0.8227	0.1654	0.9889	0.9978	0.9933	0.0022		17336	99.7755	194	1	1.1165	39	0.2245	0.988	0.8227	0.1654	0.9889	0.9978	0.9933	0.0022
Escherichia coli	1223	150	1572145	1 (1549595726)	bwa-mem	snvsniffer	bwa-mem/snvsniffer	17375		16422	94.5151	443	350	2.5496	953	5.4849	5.9197	1.8785	4.0412	0.9737	0.9452	0.9592	0.0548		16422	94.5151	443	350	2.5496	953	5.4849	5.9197	1.8785	4.0412	0.9737	0.9452	0.9592	0.0548
Escherichia coli	1223	150	1572145	1 (1549595726)	bwa-mem	varscan	bwa-mem/varscan	17375		17306	99.6029	139	3	0.8	69	0.3971	0.882	0.5894	0.2926	0.992	0.996	0.994	0.004		17306	99.6029	139	3	0.8	69	0.3971	0.882	0.5894	0.2926	0.992	0.996	0.994	0.004
Escherichia coli	1223	150	1572145	1 (1549595726)	minimap2	16GT	minimap2/16GT	17375		17339	99.7928	205	39	1.1799	36	0.2072	1.022	0.8693	0.1527	0.9883	0.9979	0.9931	0.0021		17339	99.7928	205	39	1.1799	36	0.2072	1.022	0.8693	0.1527	0.9883	0.9979	0.9931	0.0021
Escherichia coli	1223	150	1572145	1 (1549595726)	minimap2	freebayes	minimap2/freebayes	17375		17344	99.8216	163	0	0.9381	31	0.1784	0.8227	0.6912	0.1315	0.9907	0.9982	0.9944	0.0018		17343	99.8158	214	0	1.2317	32	0.1842	1.0432	0.9075	0.1357	0.9878	0.9982	0.993	0.0018
Escherichia coli	1223	150	1572145	1 (1549595726)	minimap2	gatk	minimap2/gatk	17375		17283	99.4705	460	293	2.6475	92	0.5295	2.3408	1.9506	0.3901	0.9741	0.9947	0.9843	0.0053		17283	99.4705	460	293	2.6475	92	0.5295	2.3408	1.9506	0.3901	0.9741	0.9947	0.9843	0.0053
Escherichia coli	1223	150	1572145	1 (1549595726)	minimap2	lofreq	minimap2/lofreq	17375		17322	99.695	134	0	0.7712	53	0.305	0.793	0.5682	0.2247	0.9923	0.9969	0.9946	0.0031		17322	99.695	134	0	0.7712	53	0.305	0.793	0.5682	0.2247	0.9923	0.9969	0.9946	0.0031
Escherichia coli	1223	150	1572145	1 (1549595726)	minimap2	mpileup	minimap2/mpileup	17375		17313	99.6432	120	0	0.6906	62	0.3568	0.7718	0.5089	0.2629	0.9931	0.9964	0.9947	0.0036		17313	99.6432	120	0	0.6906	62	0.3568	0.7718	0.5089	0.2629	0.9931	0.9964	0.9947	0.0036
Escherichia coli	1223	150	1572145	1 (1549595726)	minimap2	platypus	minimap2/platypus	17375		17279	99.4475	78	5	0.4489	96	0.5525	0.7378	0.3308	0.4071	0.9955	0.9945	0.995	0.0055		17295	99.5396	173	31	0.9957	80	0.4604	1.0728	0.7336	0.3392	0.9901	0.9954	0.9927	0.0046
Escherichia coli	1223	150	1572145	1 (1549595726)	minimap2	snver	minimap2/snver	17375		17324	99.7065	141	0	0.8115	51	0.2935	0.8142	0.5979	0.2163	0.9919	0.9971	0.9945	0.0029		17324	99.7065	141	0	0.8115	51	0.2935	0.8142	0.5979	0.2163	0.9919	0.9971	0.9945	0.0029
Escherichia coli	1223	150	1572145	1 (1549595726)	minimap2	strelka	minimap2/strelka	17375		17314	99.6489	117	2	0.6734	61	0.3511	0.7548	0.4961	0.2587	0.9933	0.9965	0.9949	0.0035		17314	99.6489	117	2	0.6734	61	0.3511	0.7548	0.4961	0.2587	0.9933	0.9965	0.9949	0.0035
Escherichia coli	1223	150	1572145	1 (1549595726)	minimap2	snvsniffer	minimap2/snvsniffer	17375		16423	94.5209	453	356	2.6072	952	5.4791	5.9579	1.9209	4.0369	0.9732	0.9452	0.959	0.0548		16423	94.5209	453	356	2.6072	952	5.4791	5.9579	1.9209	4.0369	0.9732	0.9452	0.959	0.0548
Escherichia coli	1223	150	1572145	1 (1549595726)	minimap2	varscan	minimap2/varscan	17375		17286	99.4878	139	3	0.8	89	0.5122	0.9668	0.5894	0.3774	0.992	0.9949	0.9934	0.0051		17286	99.4878	139	3	0.8	89	0.5122	0.9668	0.5894	0.3774	0.992	0.9949	0.9934	0.0051
Escherichia coli	1223	150	1572145	1 (1549595726)	novoalign	16GT	novoalign/16GT	17375		17342	99.8101	158	5	0.9094	33	0.1899	0.8099	0.67	0.1399	0.991	0.9981	0.9945	0.0019		17342	99.8101	158	5	0.9094	33	0.1899	0.8099	0.67	0.1399	0.991	0.9981	0.9945	0.0019
Escherichia coli	1223	150	1572145	1 (1549595726)	novoalign	freebayes	novoalign/freebayes	17375		17347	99.8388	177	0	1.0187	28	0.1612	0.8693	0.7506	0.1187	0.9899	0.9984	0.9941	0.0016		17344	99.8216	224	0	1.2892	31	0.1784	1.0813	0.9499	0.1315	0.9872	0.9982	0.9927	0.0018
Escherichia coli	1223	150	1572145	1 (1549595726)	novoalign	gatk	novoalign/gatk	17375		17280	99.4532	621	384	3.5741	95	0.5468	3.0362	2.6333	0.4028	0.9653	0.9945	0.9797	0.0055		17280	99.4532	621	384	3.5741	95	0.5468	3.0362	2.6333	0.4028	0.9653	0.9945	0.9797	0.0055
Escherichia coli	1223	150	1572145	1 (1549595726)	novoalign	lofreq	novoalign/lofreq	17375		17332	99.7525	114	0	0.6561	43	0.2475	0.6658	0.4834	0.1823	0.9935	0.9975	0.9955	0.0025		17332	99.7525	114	0	0.6561	43	0.2475	0.6658	0.4834	0.1823	0.9935	0.9975	0.9955	0.0025
Escherichia coli	1223	150	1572145	1 (1549595726)	novoalign	mpileup	novoalign/mpileup	17375		17327	99.7237	96	0	0.5525	48	0.2763	0.6106	0.4071	0.2035	0.9945	0.9972	0.9958	0.0028		17327	99.7237	96	0	0.5525	48	0.2763	0.6106	0.4071	0.2035	0.9945	0.9972	0.9958	0.0028
Escherichia coli	1223	150	1572145	1 (1549595726)	novoalign	platypus	novoalign/platypus	17375		17287	99.4935	65	2	0.3741	88	0.5065	0.6488	0.2756	0.3732	0.9963	0.9949	0.9956	0.0051		17327	99.7237	216	46	1.2432	48	0.2763	1.1195	0.9159	0.2035	0.9877	0.9972	0.9924	0.0028
Escherichia coli	1223	150	1572145	1 (1549595726)	novoalign	snver	novoalign/snver	17375		17332	99.7525	119	0	0.6849	43	0.2475	0.687	0.5046	0.1823	0.9932	0.9975	0.9953	0.0025		17332	99.7525	119	0	0.6849	43	0.2475	0.687	0.5046	0.1823	0.9932	0.9975	0.9953	0.0025
Escherichia coli	1223	150	1572145	1 (1549595726)	novoalign	strelka	novoalign/strelka	17375		17335	99.7698	133	4	0.7655	40	0.2302	0.7336	0.564	0.1696	0.9924	0.9977	0.995	0.0023		17335	99.7698	133	4	0.7655	40	0.2302	0.7336	0.564	0.1696	0.9924	0.9977	0.995	0.0023
Escherichia coli	1223	150	1572145	1 (1549595726)	novoalign	snvsniffer	novoalign/snvsniffer	17375		16307	93.8532	157	93	0.9036	1068	6.1468	5.1946	0.6658	4.5288	0.9905	0.9385	0.9638	0.0615		16307	93.8532	157	93	0.9036	1068	6.1468	5.1946	0.6658	4.5288	0.9905	0.9385	0.9638	0.0615
Escherichia coli	1223	150	1572145	1 (1549595726)	novoalign	varscan	novoalign/varscan	17375		17294	99.5338	104	2	0.5986	81	0.4662	0.7845	0.441	0.3435	0.994	0.9953	0.9946	0.0047		17294	99.5338	104	2	0.5986	81	0.4662	0.7845	0.441	0.3435	0.994	0.9953	0.9946	0.0047
Escherichia coli	1223	150	1572145	1 (1549595726)	snippy	snippy	snippy/snippy	17375		17336	99.7755	90	0	0.518	39	0.2245	0.547	0.3816	0.1654	0.9948	0.9978	0.9963	0.0022		17334	99.764	94	0	0.541	41	0.236	0.5725	0.3986	0.1739	0.9946	0.9976	0.9961	0.0024
Escherichia coli	1223	150	1572145	1 (1549595726)	stampy	16GT	stampy/16GT	17375		17272	99.4072	719	81	4.1381	103	0.5928	3.4857	3.0489	0.4368	0.96	0.9941	0.9768	0.0059		17272	99.4072	726	87	4.1784	103	0.5928	3.5154	3.0786	0.4368	0.9597	0.9941	0.9766	0.0059
Escherichia coli	1223	150	1572145	1 (1549595726)	stampy	freebayes	stampy/freebayes	17375		17341	99.8043	1188	0	6.8374	34	0.1957	5.1819	5.0377	0.1442	0.9359	0.998	0.966	0.002		17341	99.8043	3046	0	17.5309	34	0.1957	13.0607	12.9165	0.1442	0.8506	0.998	0.9184	0.002
Escherichia coli	1223	150	1572145	1 (1549595726)	stampy	gatk	stampy/gatk	17375		17292	99.5223	1044	633	6.0086	83	0.4777	4.779	4.4271	0.352	0.9431	0.9952	0.9684	0.0048		17292	99.5223	1026	615	5.905	83	0.4777	4.7027	4.3507	0.352	0.944	0.9952	0.9689	0.0048
Escherichia coli	1223	150	1572145	1 (1549595726)	stampy	lofreq	stampy/lofreq	17375		17276	99.4302	357	0	2.0547	99	0.5698	1.9337	1.5139	0.4198	0.9798	0.9943	0.987	0.0057		17276	99.4302	360	0	2.0719	99	0.5698	1.9464	1.5266	0.4198	0.9796	0.9943	0.9869	0.0057
Escherichia coli	1223	150	1572145	1 (1549595726)	stampy	mpileup	stampy/mpileup	17375		17263	99.3554	346	0	1.9914	112	0.6446	1.9421	1.4672	0.4749	0.9804	0.9936	0.987	0.0064		17263	99.3554	350	0	2.0144	112	0.6446	1.9591	1.4842	0.4749	0.9801	0.9936	0.9868	0.0064
Escherichia coli	1223	150	1572145	1 (1549595726)	stampy	platypus	stampy/platypus	17375		17237	99.2058	128	12	0.7367	138	0.7942	1.128	0.5428	0.5852	0.9926	0.9921	0.9923	0.0079		17259	99.3324	478	93	2.7511	116	0.6676	2.5189	2.027	0.4919	0.9731	0.9933	0.9831	0.0067
Escherichia coli	1223	150	1572145	1 (1549595726)	stampy	snver	stampy/snver	17375		17275	99.4245	382	0	2.1986	100	0.5755	2.0439	1.6199	0.424	0.9784	0.9942	0.9862	0.0058		17275	99.4245	382	0	2.1986	100	0.5755	2.0439	1.6199	0.424	0.9784	0.9942	0.9862	0.0058
Escherichia coli	1223	150	1572145	1 (1549595726)	stampy	strelka	stampy/strelka	17375		17278	99.4417	240	10	1.3813	97	0.5583	1.429	1.0177	0.4113	0.9863	0.9944	0.9903	0.0056		17278	99.4417	241	10	1.3871	97	0.5583	1.4333	1.022	0.4113	0.9862	0.9944	0.9903	0.0056
Escherichia coli	1223	150	1572145	1 (1549595726)	stampy	snvsniffer	stampy/snvsniffer	17375		16370	94.2158	389	291	2.2388	1005	5.7842	5.9112	1.6496	4.2617	0.9768	0.9422	0.9592	0.0578		16370	94.2158	391	293	2.2504	1005	5.7842	5.9197	1.658	4.2617	0.9767	0.9422	0.9591	0.0578
Escherichia coli	1223	150	1572145	1 (1549595726)	stampy	varscan	stampy/varscan	17375		17241	99.2288	336	25	1.9338	134	0.7712	1.993	1.4248	0.5682	0.9809	0.9923	0.9866	0.0077		17241	99.2288	338	25	1.9453	134	0.7712	2.0015	1.4333	0.5682	0.9808	0.9923	0.9865	0.0077
Escherichia coli	1223	150	1572145	2 (1549597075)	bwa-mem	16GT	bwa-mem/16GT	17375		17344	99.8216	250	35	1.4388	31	0.1784	1.1916	1.0601	0.1315	0.9858	0.9982	0.992	0.0018		17344	99.8216	250	35	1.4388	31	0.1784	1.1916	1.0601	0.1315	0.9858	0.9982	0.992	0.0018
Escherichia coli	1223	150	1572145	2 (1549597075)	bwa-mem	freebayes	bwa-mem/freebayes	17375		17351	99.8619	223	0	1.2835	24	0.1381	1.0474	0.9456	0.1018	0.9873	0.9986	0.9929	0.0014		17349	99.8504	304	0	1.7496	26	0.1496	1.3994	1.2891	0.1103	0.9828	0.9985	0.9906	0.0015
Escherichia coli	1223	150	1572145	2 (1549597075)	bwa-mem	gatk	bwa-mem/gatk	17375		17289	99.505	741	464	4.2647	86	0.495	3.5069	3.1422	0.3647	0.9589	0.9951	0.9767	0.0049		17289	99.505	741	464	4.2647	86	0.495	3.5069	3.1422	0.3647	0.9589	0.9951	0.9767	0.0049
Escherichia coli	1223	150	1572145	2 (1549597075)	bwa-mem	lofreq	bwa-mem/lofreq	17375		17344	99.8216	154	0	0.8863	31	0.1784	0.7845	0.653	0.1315	0.9912	0.9982	0.9947	0.0018		17344	99.8216	154	0	0.8863	31	0.1784	0.7845	0.653	0.1315	0.9912	0.9982	0.9947	0.0018
Escherichia coli	1223	150	1572145	2 (1549597075)	bwa-mem	mpileup	bwa-mem/mpileup	17375		17326	99.718	134	0	0.7712	49	0.282	0.776	0.5682	0.2078	0.9923	0.9972	0.9947	0.0028		17326	99.718	134	0	0.7712	49	0.282	0.776	0.5682	0.2078	0.9923	0.9972	0.9947	0.0028
Escherichia coli	1223	150	1572145	2 (1549597075)	bwa-mem	platypus	bwa-mem/platypus	17375		17284	99.4763	73	3	0.4201	91	0.5237	0.6954	0.3096	0.3859	0.9958	0.9948	0.9953	0.0052		17314	99.6489	277	72	1.5942	61	0.3511	1.4333	1.1746	0.2587	0.9843	0.9965	0.9904	0.0035
Escherichia coli	1223	150	1572145	2 (1549597075)	bwa-mem	snver	bwa-mem/snver	17375		17347	99.8388	165	0	0.9496	28	0.1612	0.8184	0.6997	0.1187	0.9906	0.9984	0.9945	0.0016		17347	99.8388	165	0	0.9496	28	0.1612	0.8184	0.6997	0.1187	0.9906	0.9984	0.9945	0.0016
Escherichia coli	1223	150	1572145	2 (1549597075)	bwa-mem	strelka	bwa-mem/strelka	17375		17342	99.8101	187	0	1.0763	33	0.1899	0.9329	0.793	0.1399	0.9893	0.9981	0.9937	0.0019		17342	99.8101	187	0	1.0763	33	0.1899	0.9329	0.793	0.1399	0.9893	0.9981	0.9937	0.0019
Escherichia coli	1223	150	1572145	2 (1549597075)	bwa-mem	snvsniffer	bwa-mem/snvsniffer	17375		16425	94.5324	442	349	2.5439	950	5.4676	5.9028	1.8743	4.0285	0.9738	0.9453	0.9593	0.0547		16425	94.5324	442	349	2.5439	950	5.4676	5.9028	1.8743	4.0285	0.9738	0.9453	0.9593	0.0547
Escherichia coli	1223	150	1572145	2 (1549597075)	bwa-mem	varscan	bwa-mem/varscan	17375		17298	99.5568	141	3	0.8115	77	0.4432	0.9244	0.5979	0.3265	0.9919	0.9956	0.9937	0.0044		17298	99.5568	141	3	0.8115	77	0.4432	0.9244	0.5979	0.3265	0.9919	0.9956	0.9937	0.0044
Escherichia coli	1223	150	1572145	2 (1549597075)	minimap2	16GT	minimap2/16GT	17375		17337	99.7813	190	31	1.0935	38	0.2187	0.9668	0.8057	0.1611	0.9892	0.9978	0.9935	0.0022		17337	99.7813	190	31	1.0935	38	0.2187	0.9668	0.8057	0.1611	0.9892	0.9978	0.9935	0.0022
Escherichia coli	1223	150	1572145	2 (1549597075)	minimap2	freebayes	minimap2/freebayes	17375		17342	99.8101	157	0	0.9036	33	0.1899	0.8057	0.6658	0.1399	0.991	0.9981	0.9945	0.0019		17342	99.8101	209	0	1.2029	33	0.1899	1.0262	0.8863	0.1399	0.9881	0.9981	0.9931	0.0019
Escherichia coli	1223	150	1572145	2 (1549597075)	minimap2	gatk	minimap2/gatk	17375		17277	99.436	436	289	2.5094	98	0.564	2.2644	1.8489	0.4156	0.9754	0.9944	0.9848	0.0056		17277	99.436	436	289	2.5094	98	0.564	2.2644	1.8489	0.4156	0.9754	0.9944	0.9848	0.0056
Escherichia coli	1223	150	1572145	2 (1549597075)	minimap2	lofreq	minimap2/lofreq	17375		17323	99.7007	130	0	0.7482	52	0.2993	0.7718	0.5513	0.2205	0.9926	0.997	0.9948	0.003		17323	99.7007	130	0	0.7482	52	0.2993	0.7718	0.5513	0.2205	0.9926	0.997	0.9948	0.003
Escherichia coli	1223	150	1572145	2 (1549597075)	minimap2	mpileup	minimap2/mpileup	17375		17309	99.6201	117	0	0.6734	66	0.3799	0.776	0.4961	0.2799	0.9933	0.9962	0.9947	0.0038		17309	99.6201	117	0	0.6734	66	0.3799	0.776	0.4961	0.2799	0.9933	0.9962	0.9947	0.0038
Escherichia coli	1223	150	1572145	2 (1549597075)	minimap2	platypus	minimap2/platypus	17375		17272	99.4072	67	3	0.3856	103	0.5928	0.7209	0.2841	0.4368	0.9961	0.9941	0.9951	0.0059		17298	99.5568	193	41	1.1108	77	0.4432	1.1449	0.8184	0.3265	0.989	0.9956	0.9923	0.0044
Escherichia coli	1223	150	1572145	2 (1549597075)	minimap2	snver	minimap2/snver	17375		17322	99.695	123	0	0.7079	53	0.305	0.7463	0.5216	0.2247	0.9929	0.9969	0.9949	0.0031		17322	99.695	123	0	0.7079	53	0.305	0.7463	0.5216	0.2247	0.9929	0.9969	0.9949	0.0031
Escherichia coli	1223	150	1572145	2 (1549597075)	minimap2	strelka	minimap2/strelka	17375		17312	99.6374	120	2	0.6906	63	0.3626	0.776	0.5089	0.2672	0.9931	0.9964	0.9947	0.0036		17312	99.6374	120	2	0.6906	63	0.3626	0.776	0.5089	0.2672	0.9931	0.9964	0.9947	0.0036
Escherichia coli	1223	150	1572145	2 (1549597075)	minimap2	snvsniffer	minimap2/snvsniffer	17375		16422	94.5151	448	347	2.5784	953	5.4849	5.9409	1.8997	4.0412	0.9734	0.9452	0.9591	0.0548		16422	94.5151	448	347	2.5784	953	5.4849	5.9409	1.8997	4.0412	0.9734	0.9452	0.9591	0.0548
Escherichia coli	1223	150	1572145	2 (1549597075)	minimap2	varscan	minimap2/varscan	17375		17280	99.4532	140	3	0.8058	95	0.5468	0.9965	0.5937	0.4028	0.992	0.9945	0.9932	0.0055		17280	99.4532	140	3	0.8058	95	0.5468	0.9965	0.5937	0.4028	0.992	0.9945	0.9932	0.0055
Escherichia coli	1223	150	1572145	2 (1549597075)	novoalign	16GT	novoalign/16GT	17375		17340	99.7986	149	5	0.8576	35	0.2014	0.7803	0.6318	0.1484	0.9915	0.998	0.9947	0.002		17340	99.7986	149	5	0.8576	35	0.2014	0.7803	0.6318	0.1484	0.9915	0.998	0.9947	0.002
Escherichia coli	1223	150	1572145	2 (1549597075)	novoalign	freebayes	novoalign/freebayes	17375		17344	99.8216	160	0	0.9209	31	0.1784	0.8099	0.6785	0.1315	0.9909	0.9982	0.9945	0.0018		17342	99.8101	204	0	1.1741	33	0.1899	1.005	0.8651	0.1399	0.9884	0.9981	0.9932	0.0019
Escherichia coli	1223	150	1572145	2 (1549597075)	novoalign	gatk	novoalign/gatk	17375		17290	99.5108	594	386	3.4187	85	0.4892	2.8793	2.5189	0.3604	0.9668	0.9951	0.9807	0.0049		17290	99.5108	594	386	3.4187	85	0.4892	2.8793	2.5189	0.3604	0.9668	0.9951	0.9807	0.0049
Escherichia coli	1223	150	1572145	2 (1549597075)	novoalign	lofreq	novoalign/lofreq	17375		17334	99.764	100	0	0.5755	41	0.236	0.5979	0.424	0.1739	0.9943	0.9976	0.9959	0.0024		17334	99.764	100	0	0.5755	41	0.236	0.5979	0.424	0.1739	0.9943	0.9976	0.9959	0.0024
Escherichia coli	1223	150	1572145	2 (1549597075)	novoalign	mpileup	novoalign/mpileup	17375		17326	99.718	103	0	0.5928	49	0.282	0.6446	0.4368	0.2078	0.9941	0.9972	0.9956	0.0028		17326	99.718	103	0	0.5928	49	0.282	0.6446	0.4368	0.2078	0.9941	0.9972	0.9956	0.0028
Escherichia coli	1223	150	1572145	2 (1549597075)	novoalign	platypus	novoalign/platypus	17375		17287	99.4935	69	2	0.3971	88	0.5065	0.6658	0.2926	0.3732	0.996	0.9949	0.9954	0.0051		17327	99.7237	205	45	1.1799	48	0.2763	1.0728	0.8693	0.2035	0.9883	0.9972	0.9927	0.0028
Escherichia coli	1223	150	1572145	2 (1549597075)	novoalign	snver	novoalign/snver	17375		17334	99.764	117	0	0.6734	41	0.236	0.67	0.4961	0.1739	0.9933	0.9976	0.9954	0.0024		17334	99.764	117	0	0.6734	41	0.236	0.67	0.4961	0.1739	0.9933	0.9976	0.9954	0.0024
Escherichia coli	1223	150	1572145	2 (1549597075)	novoalign	strelka	novoalign/strelka	17375		17342	99.8101	121	1	0.6964	33	0.1899	0.653	0.5131	0.1399	0.9931	0.9981	0.9956	0.0019		17342	99.8101	121	1	0.6964	33	0.1899	0.653	0.5131	0.1399	0.9931	0.9981	0.9956	0.0019
Escherichia coli	1223	150	1572145	2 (1549597075)	novoalign	snvsniffer	novoalign/snvsniffer	17375		16301	93.8187	148	84	0.8518	1074	6.1813	5.1819	0.6276	4.5543	0.991	0.9382	0.9639	0.0618		16301	93.8187	148	84	0.8518	1074	6.1813	5.1819	0.6276	4.5543	0.991	0.9382	0.9639	0.0618
Escherichia coli	1223	150	1572145	2 (1549597075)	novoalign	varscan	novoalign/varscan	17375		17289	99.505	101	2	0.5813	86	0.495	0.793	0.4283	0.3647	0.9942	0.9951	0.9946	0.0049		17289	99.505	101	2	0.5813	86	0.495	0.793	0.4283	0.3647	0.9942	0.9951	0.9946	0.0049
Escherichia coli	1223	150	1572145	2 (1549597075)	snippy	snippy	snippy/snippy	17375		17337	99.7813	103	0	0.5928	38	0.2187	0.5979	0.4368	0.1611	0.9941	0.9978	0.9959	0.0022		17335	99.7698	109	0	0.6273	40	0.2302	0.6318	0.4622	0.1696	0.9938	0.9977	0.9957	0.0023
Escherichia coli	1223	150	1572145	2 (1549597075)	stampy	16GT	stampy/16GT	17375		17271	99.4014	701	77	4.0345	104	0.5986	3.4136	2.9726	0.441	0.961	0.994	0.9772	0.006		17271	99.4014	686	70	3.9482	104	0.5986	3.35	2.909	0.441	0.9618	0.994	0.9776	0.006
Escherichia coli	1223	150	1572145	2 (1549597075)	stampy	freebayes	stampy/freebayes	17375		17342	99.8101	1087	0	6.2561	33	0.1899	4.7494	4.6094	0.1399	0.941	0.9981	0.9687	0.0019		17342	99.8101	3131	0	18.0201	33	0.1899	13.4169	13.277	0.1399	0.8471	0.9981	0.9164	0.0019
Escherichia coli	1223	150	1572145	2 (1549597075)	stampy	gatk	stampy/gatk	17375		17291	99.5165	1028	657	5.9165	84	0.4835	4.7154	4.3592	0.3562	0.9439	0.9952	0.9689	0.0048		17291	99.5165	1025	654	5.8993	84	0.4835	4.7027	4.3465	0.3562	0.944	0.9952	0.9689	0.0048
Escherichia coli	1223	150	1572145	2 (1549597075)	stampy	lofreq	stampy/lofreq	17375		17278	99.4417	368	0	2.118	97	0.5583	1.9718	1.5605	0.4113	0.9791	0.9944	0.9867	0.0056		17278	99.4417	371	0	2.1353	97	0.5583	1.9846	1.5732	0.4113	0.979	0.9944	0.9866	0.0056
Escherichia coli	1223	150	1572145	2 (1549597075)	stampy	mpileup	stampy/mpileup	17375		17263	99.3554	369	0	2.1237	112	0.6446	2.0397	1.5647	0.4749	0.9791	0.9936	0.9863	0.0064		17263	99.3554	372	0	2.141	112	0.6446	2.0524	1.5775	0.4749	0.9789	0.9936	0.9862	0.0064
Escherichia coli	1223	150	1572145	2 (1549597075)	stampy	platypus	stampy/platypus	17375		17231	99.1712	129	22	0.7424	144	0.8288	1.1577	0.547	0.6106	0.9926	0.9917	0.9921	0.0083		17259	99.3324	434	95	2.4978	116	0.6676	2.3323	1.8404	0.4919	0.9755	0.9933	0.9843	0.0067
Escherichia coli	1223	150	1572145	2 (1549597075)	stampy	snver	stampy/snver	17375		17271	99.4014	402	0	2.3137	104	0.5986	2.1457	1.7047	0.441	0.9773	0.994	0.9856	0.006		17271	99.4014	403	0	2.3194	104	0.5986	2.1499	1.7089	0.441	0.9772	0.994	0.9855	0.006
Escherichia coli	1223	150	1572145	2 (1549597075)	stampy	strelka	stampy/strelka	17375		17279	99.4475	210	11	1.2086	96	0.5525	1.2976	0.8905	0.4071	0.988	0.9945	0.9912	0.0055		17279	99.4475	211	11	1.2144	96	0.5525	1.3018	0.8947	0.4071	0.9879	0.9945	0.9912	0.0055
Escherichia coli	1223	150	1572145	2 (1549597075)	stampy	snvsniffer	stampy/snvsniffer	17375		16413	94.4633	395	284	2.2734	962	5.5367	5.7543	1.675	4.0794	0.9765	0.9446	0.9603	0.0554		16413	94.4633	401	292	2.3079	962	5.5367	5.7798	1.7004	4.0794	0.9762	0.9446	0.9601	0.0554
Escherichia coli	1223	150	1572145	2 (1549597075)	stampy	varscan	stampy/varscan	17375		17237	99.2058	410	27	2.3597	138	0.7942	2.3238	1.7386	0.5852	0.9768	0.9921	0.9844	0.0079		17237	99.2058	414	27	2.3827	138	0.7942	2.3408	1.7556	0.5852	0.9765	0.9921	0.9842	0.0079
Escherichia coli	1223	150	1572145	3 (1549597075)	bwa-mem	16GT	bwa-mem/16GT	17375		17344	99.8216	250	35	1.4388	31	0.1784	1.1916	1.0601	0.1315	0.9858	0.9982	0.992	0.0018		17344	99.8216	250	35	1.4388	31	0.1784	1.1916	1.0601	0.1315	0.9858	0.9982	0.992	0.0018
Escherichia coli	1223	150	1572145	3 (1549597075)	bwa-mem	freebayes	bwa-mem/freebayes	17375		17351	99.8619	223	0	1.2835	24	0.1381	1.0474	0.9456	0.1018	0.9873	0.9986	0.9929	0.0014		17349	99.8504	304	0	1.7496	26	0.1496	1.3994	1.2891	0.1103	0.9828	0.9985	0.9906	0.0015
Escherichia coli	1223	150	1572145	3 (1549597075)	bwa-mem	gatk	bwa-mem/gatk	17375		17289	99.505	741	464	4.2647	86	0.495	3.5069	3.1422	0.3647	0.9589	0.9951	0.9767	0.0049		17289	99.505	741	464	4.2647	86	0.495	3.5069	3.1422	0.3647	0.9589	0.9951	0.9767	0.0049
Escherichia coli	1223	150	1572145	3 (1549597075)	bwa-mem	lofreq	bwa-mem/lofreq	17375		17344	99.8216	154	0	0.8863	31	0.1784	0.7845	0.653	0.1315	0.9912	0.9982	0.9947	0.0018		17344	99.8216	154	0	0.8863	31	0.1784	0.7845	0.653	0.1315	0.9912	0.9982	0.9947	0.0018
Escherichia coli	1223	150	1572145	3 (1549597075)	bwa-mem	mpileup	bwa-mem/mpileup	17375		17326	99.718	134	0	0.7712	49	0.282	0.776	0.5682	0.2078	0.9923	0.9972	0.9947	0.0028		17326	99.718	134	0	0.7712	49	0.282	0.776	0.5682	0.2078	0.9923	0.9972	0.9947	0.0028
Escherichia coli	1223	150	1572145	3 (1549597075)	bwa-mem	platypus	bwa-mem/platypus	17375		17284	99.4763	73	3	0.4201	91	0.5237	0.6954	0.3096	0.3859	0.9958	0.9948	0.9953	0.0052		17314	99.6489	277	72	1.5942	61	0.3511	1.4333	1.1746	0.2587	0.9843	0.9965	0.9904	0.0035
Escherichia coli	1223	150	1572145	3 (1549597075)	bwa-mem	snver	bwa-mem/snver	17375		17347	99.8388	165	0	0.9496	28	0.1612	0.8184	0.6997	0.1187	0.9906	0.9984	0.9945	0.0016		17347	99.8388	165	0	0.9496	28	0.1612	0.8184	0.6997	0.1187	0.9906	0.9984	0.9945	0.0016
Escherichia coli	1223	150	1572145	3 (1549597075)	bwa-mem	strelka	bwa-mem/strelka	17375		17342	99.8101	187	0	1.0763	33	0.1899	0.9329	0.793	0.1399	0.9893	0.9981	0.9937	0.0019		17342	99.8101	187	0	1.0763	33	0.1899	0.9329	0.793	0.1399	0.9893	0.9981	0.9937	0.0019
Escherichia coli	1223	150	1572145	3 (1549597075)	bwa-mem	snvsniffer	bwa-mem/snvsniffer	17375		16425	94.5324	442	349	2.5439	950	5.4676	5.9028	1.8743	4.0285	0.9738	0.9453	0.9593	0.0547		16425	94.5324	442	349	2.5439	950	5.4676	5.9028	1.8743	4.0285	0.9738	0.9453	0.9593	0.0547
Escherichia coli	1223	150	1572145	3 (1549597075)	bwa-mem	varscan	bwa-mem/varscan	17375		17298	99.5568	141	3	0.8115	77	0.4432	0.9244	0.5979	0.3265	0.9919	0.9956	0.9937	0.0044		17298	99.5568	141	3	0.8115	77	0.4432	0.9244	0.5979	0.3265	0.9919	0.9956	0.9937	0.0044
Escherichia coli	1223	150	1572145	3 (1549597075)	minimap2	16GT	minimap2/16GT	17375		17337	99.7813	190	31	1.0935	38	0.2187	0.9668	0.8057	0.1611	0.9892	0.9978	0.9935	0.0022		17337	99.7813	190	31	1.0935	38	0.2187	0.9668	0.8057	0.1611	0.9892	0.9978	0.9935	0.0022
Escherichia coli	1223	150	1572145	3 (1549597075)	minimap2	freebayes	minimap2/freebayes	17375		17342	99.8101	157	0	0.9036	33	0.1899	0.8057	0.6658	0.1399	0.991	0.9981	0.9945	0.0019		17342	99.8101	209	0	1.2029	33	0.1899	1.0262	0.8863	0.1399	0.9881	0.9981	0.9931	0.0019
Escherichia coli	1223	150	1572145	3 (1549597075)	minimap2	gatk	minimap2/gatk	17375		17277	99.436	436	289	2.5094	98	0.564	2.2644	1.8489	0.4156	0.9754	0.9944	0.9848	0.0056		17277	99.436	436	289	2.5094	98	0.564	2.2644	1.8489	0.4156	0.9754	0.9944	0.9848	0.0056
Escherichia coli	1223	150	1572145	3 (1549597075)	minimap2	lofreq	minimap2/lofreq	17375		17323	99.7007	130	0	0.7482	52	0.2993	0.7718	0.5513	0.2205	0.9926	0.997	0.9948	0.003		17323	99.7007	130	0	0.7482	52	0.2993	0.7718	0.5513	0.2205	0.9926	0.997	0.9948	0.003
Escherichia coli	1223	150	1572145	3 (1549597075)	minimap2	mpileup	minimap2/mpileup	17375		17309	99.6201	117	0	0.6734	66	0.3799	0.776	0.4961	0.2799	0.9933	0.9962	0.9947	0.0038		17309	99.6201	117	0	0.6734	66	0.3799	0.776	0.4961	0.2799	0.9933	0.9962	0.9947	0.0038
Escherichia coli	1223	150	1572145	3 (1549597075)	minimap2	platypus	minimap2/platypus	17375		17272	99.4072	67	3	0.3856	103	0.5928	0.7209	0.2841	0.4368	0.9961	0.9941	0.9951	0.0059		17298	99.5568	193	41	1.1108	77	0.4432	1.1449	0.8184	0.3265	0.989	0.9956	0.9923	0.0044
Escherichia coli	1223	150	1572145	3 (1549597075)	minimap2	snver	minimap2/snver	17375		17322	99.695	123	0	0.7079	53	0.305	0.7463	0.5216	0.2247	0.9929	0.9969	0.9949	0.0031		17322	99.695	123	0	0.7079	53	0.305	0.7463	0.5216	0.2247	0.9929	0.9969	0.9949	0.0031
Escherichia coli	1223	150	1572145	3 (1549597075)	minimap2	strelka	minimap2/strelka	17375		17312	99.6374	120	2	0.6906	63	0.3626	0.776	0.5089	0.2672	0.9931	0.9964	0.9947	0.0036		17312	99.6374	120	2	0.6906	63	0.3626	0.776	0.5089	0.2672	0.9931	0.9964	0.9947	0.0036
Escherichia coli	1223	150	1572145	3 (1549597075)	minimap2	snvsniffer	minimap2/snvsniffer	17375		16422	94.5151	448	347	2.5784	953	5.4849	5.9409	1.8997	4.0412	0.9734	0.9452	0.9591	0.0548		16422	94.5151	448	347	2.5784	953	5.4849	5.9409	1.8997	4.0412	0.9734	0.9452	0.9591	0.0548
Escherichia coli	1223	150	1572145	3 (1549597075)	minimap2	varscan	minimap2/varscan	17375		17280	99.4532	140	3	0.8058	95	0.5468	0.9965	0.5937	0.4028	0.992	0.9945	0.9932	0.0055		17280	99.4532	140	3	0.8058	95	0.5468	0.9965	0.5937	0.4028	0.992	0.9945	0.9932	0.0055
Escherichia coli	1223	150	1572145	3 (1549597075)	novoalign	16GT	novoalign/16GT	17375		17340	99.7986	149	5	0.8576	35	0.2014	0.7803	0.6318	0.1484	0.9915	0.998	0.9947	0.002		17340	99.7986	149	5	0.8576	35	0.2014	0.7803	0.6318	0.1484	0.9915	0.998	0.9947	0.002
Escherichia coli	1223	150	1572145	3 (1549597075)	novoalign	freebayes	novoalign/freebayes	17375		17344	99.8216	160	0	0.9209	31	0.1784	0.8099	0.6785	0.1315	0.9909	0.9982	0.9945	0.0018		17342	99.8101	204	0	1.1741	33	0.1899	1.005	0.8651	0.1399	0.9884	0.9981	0.9932	0.0019
Escherichia coli	1223	150	1572145	3 (1549597075)	novoalign	gatk	novoalign/gatk	17375		17290	99.5108	594	386	3.4187	85	0.4892	2.8793	2.5189	0.3604	0.9668	0.9951	0.9807	0.0049		17290	99.5108	594	386	3.4187	85	0.4892	2.8793	2.5189	0.3604	0.9668	0.9951	0.9807	0.0049
Escherichia coli	1223	150	1572145	3 (1549597075)	novoalign	lofreq	novoalign/lofreq	17375		17334	99.764	100	0	0.5755	41	0.236	0.5979	0.424	0.1739	0.9943	0.9976	0.9959	0.0024		17334	99.764	100	0	0.5755	41	0.236	0.5979	0.424	0.1739	0.9943	0.9976	0.9959	0.0024
Escherichia coli	1223	150	1572145	3 (1549597075)	novoalign	mpileup	novoalign/mpileup	17375		17326	99.718	103	0	0.5928	49	0.282	0.6446	0.4368	0.2078	0.9941	0.9972	0.9956	0.0028		17326	99.718	103	0	0.5928	49	0.282	0.6446	0.4368	0.2078	0.9941	0.9972	0.9956	0.0028
Escherichia coli	1223	150	1572145	3 (1549597075)	novoalign	platypus	novoalign/platypus	17375		17287	99.4935	69	2	0.3971	88	0.5065	0.6658	0.2926	0.3732	0.996	0.9949	0.9954	0.0051		17327	99.7237	205	45	1.1799	48	0.2763	1.0728	0.8693	0.2035	0.9883	0.9972	0.9927	0.0028
Escherichia coli	1223	150	1572145	3 (1549597075)	novoalign	snver	novoalign/snver	17375		17334	99.764	117	0	0.6734	41	0.236	0.67	0.4961	0.1739	0.9933	0.9976	0.9954	0.0024		17334	99.764	117	0	0.6734	41	0.236	0.67	0.4961	0.1739	0.9933	0.9976	0.9954	0.0024
Escherichia coli	1223	150	1572145	3 (1549597075)	novoalign	strelka	novoalign/strelka	17375		17342	99.8101	121	1	0.6964	33	0.1899	0.653	0.5131	0.1399	0.9931	0.9981	0.9956	0.0019		17342	99.8101	121	1	0.6964	33	0.1899	0.653	0.5131	0.1399	0.9931	0.9981	0.9956	0.0019
Escherichia coli	1223	150	1572145	3 (1549597075)	novoalign	snvsniffer	novoalign/snvsniffer	17375		16301	93.8187	148	84	0.8518	1074	6.1813	5.1819	0.6276	4.5543	0.991	0.9382	0.9639	0.0618		16301	93.8187	148	84	0.8518	1074	6.1813	5.1819	0.6276	4.5543	0.991	0.9382	0.9639	0.0618
Escherichia coli	1223	150	1572145	3 (1549597075)	novoalign	varscan	novoalign/varscan	17375		17289	99.505	101	2	0.5813	86	0.495	0.793	0.4283	0.3647	0.9942	0.9951	0.9946	0.0049		17289	99.505	101	2	0.5813	86	0.495	0.793	0.4283	0.3647	0.9942	0.9951	0.9946	0.0049
Escherichia coli	1223	150	1572145	3 (1549597075)	snippy	snippy	snippy/snippy	17375		17337	99.7813	103	0	0.5928	38	0.2187	0.5979	0.4368	0.1611	0.9941	0.9978	0.9959	0.0022		17335	99.7698	109	0	0.6273	40	0.2302	0.6318	0.4622	0.1696	0.9938	0.9977	0.9957	0.0023
Escherichia coli	1223	150	1572145	3 (1549597075)	stampy	16GT	stampy/16GT	17375		17271	99.4014	686	72	3.9482	104	0.5986	3.35	2.909	0.441	0.9618	0.994	0.9776	0.006		17271	99.4014	691	75	3.977	104	0.5986	3.3712	2.9302	0.441	0.9615	0.994	0.9775	0.006
Escherichia coli	1223	150	1572145	3 (1549597075)	stampy	freebayes	stampy/freebayes	17375		17342	99.8101	1082	0	6.2273	33	0.1899	4.7281	4.5882	0.1399	0.9413	0.9981	0.9689	0.0019		17342	99.8101	3121	0	17.9626	33	0.1899	13.3745	13.2346	0.1399	0.8475	0.9981	0.9167	0.0019
Escherichia coli	1223	150	1572145	3 (1549597075)	stampy	gatk	stampy/gatk	17375		17291	99.5165	1020	650	5.8705	84	0.4835	4.6815	4.3253	0.3562	0.9443	0.9952	0.9691	0.0048		17291	99.5165	1027	657	5.9108	84	0.4835	4.7112	4.355	0.3562	0.9439	0.9952	0.9689	0.0048
Escherichia coli	1223	150	1572145	3 (1549597075)	stampy	lofreq	stampy/lofreq	17375		17278	99.4417	370	0	2.1295	97	0.5583	1.9803	1.569	0.4113	0.979	0.9944	0.9866	0.0056		17278	99.4417	372	0	2.141	97	0.5583	1.9888	1.5775	0.4113	0.9789	0.9944	0.9866	0.0056
Escherichia coli	1223	150	1572145	3 (1549597075)	stampy	mpileup	stampy/mpileup	17375		17263	99.3554	371	0	2.1353	112	0.6446	2.0482	1.5732	0.4749	0.979	0.9936	0.9862	0.0064		17263	99.3554	373	0	2.1468	112	0.6446	2.0566	1.5817	0.4749	0.9789	0.9936	0.9862	0.0064
Escherichia coli	1223	150	1572145	3 (1549597075)	stampy	platypus	stampy/platypus	17375		17231	99.1712	129	22	0.7424	144	0.8288	1.1577	0.547	0.6106	0.9926	0.9917	0.9921	0.0083		17258	99.3266	432	93	2.4863	117	0.6734	2.328	1.8319	0.4961	0.9756	0.9933	0.9844	0.0067
Escherichia coli	1223	150	1572145	3 (1549597075)	stampy	snver	stampy/snver	17375		17271	99.4014	402	0	2.3137	104	0.5986	2.1457	1.7047	0.441	0.9773	0.994	0.9856	0.006		17271	99.4014	402	0	2.3137	104	0.5986	2.1457	1.7047	0.441	0.9773	0.994	0.9856	0.006
Escherichia coli	1223	150	1572145	3 (1549597075)	stampy	strelka	stampy/strelka	17375		17279	99.4475	210	11	1.2086	96	0.5525	1.2976	0.8905	0.4071	0.988	0.9945	0.9912	0.0055		17279	99.4475	212	11	1.2201	96	0.5525	1.3061	0.899	0.4071	0.9879	0.9945	0.9912	0.0055
Escherichia coli	1223	150	1572145	3 (1549597075)	stampy	snvsniffer	stampy/snvsniffer	17375		16413	94.4633	397	286	2.2849	962	5.5367	5.7628	1.6835	4.0794	0.9764	0.9446	0.9602	0.0554		16413	94.4633	396	285	2.2791	962	5.5367	5.7586	1.6792	4.0794	0.9764	0.9446	0.9602	0.0554
Escherichia coli	1223	150	1572145	3 (1549597075)	stampy	varscan	stampy/varscan	17375		17237	99.2058	413	27	2.377	138	0.7942	2.3365	1.7513	0.5852	0.9766	0.9921	0.9843	0.0079		17237	99.2058	413	27	2.377	138	0.7942	2.3365	1.7513	0.5852	0.9766	0.9921	0.9843	0.0079
Escherichia coli	1223	300	786073	1 (1549599631)	bwa-mem	16GT	bwa-mem/16GT	17375		17350	99.8561	339	53	1.9511	25	0.1439	1.5435	1.4375	0.106	0.9808	0.9986	0.9896	0.0014		17350	99.8561	339	53	1.9511	25	0.1439	1.5435	1.4375	0.106	0.9808	0.9986	0.9896	0.0014
Escherichia coli	1223	300	786073	1 (1549599631)	bwa-mem	freebayes	bwa-mem/freebayes	17375		17353	99.8734	264	0	1.5194	22	0.1266	1.2128	1.1195	0.0933	0.985	0.9987	0.9918	0.0013		17353	99.8734	355	0	2.0432	22	0.1266	1.5987	1.5054	0.0933	0.98	0.9987	0.9893	0.0013
Escherichia coli	1223	300	786073	1 (1549599631)	bwa-mem	gatk	bwa-mem/gatk	17375		17300	99.5683	750	495	4.3165	75	0.4317	3.4984	3.1804	0.318	0.9584	0.9957	0.9767	0.0043		17300	99.5683	750	495	4.3165	75	0.4317	3.4984	3.1804	0.318	0.9584	0.9957	0.9767	0.0043
Escherichia coli	1223	300	786073	1 (1549599631)	bwa-mem	lofreq	bwa-mem/lofreq	17375		17260	99.3381	171	0	0.9842	115	0.6619	1.2128	0.7251	0.4877	0.9902	0.9934	0.9918	0.0066		17260	99.3381	171	0	0.9842	115	0.6619	1.2128	0.7251	0.4877	0.9902	0.9934	0.9918	0.0066
Escherichia coli	1223	300	786073	1 (1549599631)	bwa-mem	mpileup	bwa-mem/mpileup	17375		17255	99.3094	140	0	0.8058	120	0.6906	1.1025	0.5937	0.5089	0.992	0.9931	0.9925	0.0069		17255	99.3094	140	0	0.8058	120	0.6906	1.1025	0.5937	0.5089	0.992	0.9931	0.9925	0.0069
Escherichia coli	1223	300	786073	1 (1549599631)	bwa-mem	platypus	bwa-mem/platypus	17375		17235	99.1942	93	5	0.5353	140	0.8058	0.988	0.3944	0.5937	0.9946	0.9919	0.9932	0.0081		17256	99.3151	309	84	1.7784	119	0.6849	1.8149	1.3103	0.5046	0.9824	0.9932	0.9878	0.0068
Escherichia coli	1223	300	786073	1 (1549599631)	bwa-mem	snver	bwa-mem/snver	17375		17287	99.4935	170	0	0.9784	88	0.5065	1.094	0.7209	0.3732	0.9903	0.9949	0.9926	0.0051		17287	99.4935	170	0	0.9784	88	0.5065	1.094	0.7209	0.3732	0.9903	0.9949	0.9926	0.0051
Escherichia coli	1223	300	786073	1 (1549599631)	bwa-mem	strelka	bwa-mem/strelka	17375		17238	99.2115	144	1	0.8288	137	0.7885	1.1916	0.6106	0.5809	0.9917	0.9921	0.9919	0.0079		17238	99.2115	144	1	0.8288	137	0.7885	1.1916	0.6106	0.5809	0.9917	0.9921	0.9919	0.0079
Escherichia coli	1223	300	786073	1 (1549599631)	bwa-mem	snvsniffer	bwa-mem/snvsniffer	17375		15886	91.4302	366	247	2.1065	1489	8.5698	7.8661	1.552	6.3141	0.9775	0.9143	0.9448	0.0857		15886	91.4302	366	247	2.1065	1489	8.5698	7.8661	1.552	6.3141	0.9775	0.9143	0.9448	0.0857
Escherichia coli	1223	300	786073	1 (1549599631)	bwa-mem	varscan	bwa-mem/varscan	17375		17198	98.9813	153	2	0.8806	177	1.0187	1.3994	0.6488	0.7506	0.9912	0.9898	0.9905	0.0102		17198	98.9813	153	2	0.8806	177	1.0187	1.3994	0.6488	0.7506	0.9912	0.9898	0.9905	0.0102
Escherichia coli	1223	300	786073	1 (1549599631)	minimap2	16GT	minimap2/16GT	17375		17347	99.8388	286	47	1.646	28	0.1612	1.3315	1.2128	0.1187	0.9838	0.9984	0.991	0.0016		17347	99.8388	286	47	1.646	28	0.1612	1.3315	1.2128	0.1187	0.9838	0.9984	0.991	0.0016
Escherichia coli	1223	300	786073	1 (1549599631)	minimap2	freebayes	minimap2/freebayes	17375		17350	99.8561	191	0	1.0993	25	0.1439	0.9159	0.8099	0.106	0.9891	0.9986	0.9938	0.0014		17348	99.8446	258	0	1.4849	27	0.1554	1.2085	1.094	0.1145	0.9853	0.9984	0.9918	0.0016
Escherichia coli	1223	300	786073	1 (1549599631)	minimap2	gatk	minimap2/gatk	17375		17300	99.5683	579	364	3.3324	75	0.4317	2.7733	2.4552	0.318	0.9676	0.9957	0.9814	0.0043		17300	99.5683	579	364	3.3324	75	0.4317	2.7733	2.4552	0.318	0.9676	0.9957	0.9814	0.0043
Escherichia coli	1223	300	786073	1 (1549599631)	minimap2	lofreq	minimap2/lofreq	17375		17278	99.4417	166	0	0.9554	97	0.5583	1.1152	0.7039	0.4113	0.9905	0.9944	0.9924	0.0056		17278	99.4417	166	0	0.9554	97	0.5583	1.1152	0.7039	0.4113	0.9905	0.9944	0.9924	0.0056
Escherichia coli	1223	300	786073	1 (1549599631)	minimap2	mpileup	minimap2/mpileup	17375		17270	99.3957	148	0	0.8518	105	0.6043	1.0728	0.6276	0.4453	0.9915	0.994	0.9927	0.006		17270	99.3957	148	0	0.8518	105	0.6043	1.0728	0.6276	0.4453	0.9915	0.994	0.9927	0.006
Escherichia coli	1223	300	786073	1 (1549599631)	minimap2	platypus	minimap2/platypus	17375		17236	99.2	115	6	0.6619	139	0.8	1.0771	0.4877	0.5894	0.9934	0.992	0.9927	0.008		17266	99.3727	268	86	1.5424	109	0.6273	1.5987	1.1365	0.4622	0.9847	0.9937	0.9892	0.0063
Escherichia coli	1223	300	786073	1 (1549599631)	minimap2	snver	minimap2/snver	17375		17283	99.4705	176	0	1.0129	92	0.5295	1.1365	0.7463	0.3901	0.9899	0.9947	0.9923	0.0053		17283	99.4705	176	0	1.0129	92	0.5295	1.1365	0.7463	0.3901	0.9899	0.9947	0.9923	0.0053
Escherichia coli	1223	300	786073	1 (1549599631)	minimap2	strelka	minimap2/strelka	17375		17256	99.3151	149	2	0.8576	119	0.6849	1.1365	0.6318	0.5046	0.9914	0.9932	0.9923	0.0068		17256	99.3151	149	2	0.8576	119	0.6849	1.1365	0.6318	0.5046	0.9914	0.9932	0.9923	0.0068
Escherichia coli	1223	300	786073	1 (1549599631)	minimap2	snvsniffer	minimap2/snvsniffer	17375		15890	91.4532	359	232	2.0662	1485	8.5468	7.8195	1.5223	6.2971	0.9779	0.9145	0.9451	0.0855		15890	91.4532	359	232	2.0662	1485	8.5468	7.8195	1.5223	6.2971	0.9779	0.9145	0.9451	0.0855
Escherichia coli	1223	300	786073	1 (1549599631)	minimap2	varscan	minimap2/varscan	17375		17219	99.1022	164	2	0.9439	156	0.8978	1.357	0.6954	0.6615	0.9906	0.991	0.9908	0.009		17219	99.1022	164	2	0.9439	156	0.8978	1.357	0.6954	0.6615	0.9906	0.991	0.9908	0.009
Escherichia coli	1223	300	786073	1 (1549599631)	novoalign	16GT	novoalign/16GT	17375		17346	99.8331	201	22	1.1568	29	0.1669	0.9753	0.8523	0.123	0.9885	0.9983	0.9934	0.0017		17346	99.8331	201	22	1.1568	29	0.1669	0.9753	0.8523	0.123	0.9885	0.9983	0.9934	0.0017
Escherichia coli	1223	300	786073	1 (1549599631)	novoalign	freebayes	novoalign/freebayes	17375		17349	99.8504	182	0	1.0475	26	0.1496	0.882	0.7718	0.1103	0.9896	0.9985	0.994	0.0015		17347	99.8388	244	0	1.4043	28	0.1612	1.1534	1.0347	0.1187	0.9861	0.9984	0.9922	0.0016
Escherichia coli	1223	300	786073	1 (1549599631)	novoalign	gatk	novoalign/gatk	17375		17298	99.5568	637	446	3.6662	77	0.4432	3.0277	2.7012	0.3265	0.9645	0.9956	0.9798	0.0044		17298	99.5568	637	446	3.6662	77	0.4432	3.0277	2.7012	0.3265	0.9645	0.9956	0.9798	0.0044
Escherichia coli	1223	300	786073	1 (1549599631)	novoalign	lofreq	novoalign/lofreq	17375		17288	99.4993	150	0	0.8633	87	0.5007	1.005	0.6361	0.3689	0.9914	0.995	0.9932	0.005		17288	99.4993	150	0	0.8633	87	0.5007	1.005	0.6361	0.3689	0.9914	0.995	0.9932	0.005
Escherichia coli	1223	300	786073	1 (1549599631)	novoalign	mpileup	novoalign/mpileup	17375		17283	99.4705	133	0	0.7655	92	0.5295	0.9541	0.564	0.3901	0.9924	0.9947	0.9935	0.0053		17283	99.4705	133	0	0.7655	92	0.5295	0.9541	0.564	0.3901	0.9924	0.9947	0.9935	0.0053
Escherichia coli	1223	300	786073	1 (1549599631)	novoalign	platypus	novoalign/platypus	17375		17268	99.3842	109	12	0.6273	107	0.6158	0.9159	0.4622	0.4537	0.9937	0.9938	0.9937	0.0062		17307	99.6086	306	93	1.7612	68	0.3914	1.5859	1.2976	0.2884	0.9826	0.9961	0.9893	0.0039
Escherichia coli	1223	300	786073	1 (1549599631)	novoalign	snver	novoalign/snver	17375		17289	99.505	154	0	0.8863	86	0.495	1.0177	0.653	0.3647	0.9912	0.9951	0.9931	0.0049		17289	99.505	154	0	0.8863	86	0.495	1.0177	0.653	0.3647	0.9912	0.9951	0.9931	0.0049
Escherichia coli	1223	300	786073	1 (1549599631)	novoalign	strelka	novoalign/strelka	17375		17276	99.4302	154	2	0.8863	99	0.5698	1.0728	0.653	0.4198	0.9912	0.9943	0.9927	0.0057		17276	99.4302	154	2	0.8863	99	0.5698	1.0728	0.653	0.4198	0.9912	0.9943	0.9927	0.0057
Escherichia coli	1223	300	786073	1 (1549599631)	novoalign	snvsniffer	novoalign/snvsniffer	17375		15821	91.0561	187	99	1.0763	1554	8.9439	7.3827	0.793	6.5897	0.9883	0.9106	0.9479	0.0894		15821	91.0561	187	99	1.0763	1554	8.9439	7.3827	0.793	6.5897	0.9883	0.9106	0.9479	0.0894
Escherichia coli	1223	300	786073	1 (1549599631)	novoalign	varscan	novoalign/varscan	17375		17222	99.1194	159	2	0.9151	153	0.8806	1.323	0.6742	0.6488	0.9909	0.9912	0.991	0.0088		17222	99.1194	159	2	0.9151	153	0.8806	1.323	0.6742	0.6488	0.9909	0.9912	0.991	0.0088
Escherichia coli	1223	300	786073	1 (1549599631)	snippy	snippy	snippy/snippy	17375		17347	99.8388	131	0	0.754	28	0.1612	0.6742	0.5555	0.1187	0.9925	0.9984	0.9954	0.0016		17345	99.8273	156	0	0.8978	30	0.1727	0.7887	0.6615	0.1272	0.9911	0.9983	0.9947	0.0017
Escherichia coli	1223	300	786073	1 (1549599631)	stampy	16GT	stampy/16GT	17375		17268	99.3842	893	154	5.1396	107	0.6158	4.2405	3.7868	0.4537	0.9508	0.9938	0.9718	0.0062		17269	99.3899	903	154	5.1971	106	0.6101	4.2787	3.8292	0.4495	0.9503	0.9939	0.9716	0.0061
Escherichia coli	1223	300	786073	1 (1549599631)	stampy	freebayes	stampy/freebayes	17375		17342	99.8101	1707	0	9.8245	33	0.1899	7.3785	7.2385	0.1399	0.9104	0.9981	0.9522	0.0019		17342	99.8101	5557	0	31.9827	33	0.1899	23.7044	23.5644	0.1399	0.7573	0.9981	0.8612	0.0019
Escherichia coli	1223	300	786073	1 (1549599631)	stampy	gatk	stampy/gatk	17375		17283	99.4705	1271	805	7.3151	92	0.5295	5.7798	5.3897	0.3901	0.9315	0.9947	0.9621	0.0053		17283	99.4705	1296	822	7.459	92	0.5295	5.8858	5.4957	0.3901	0.9302	0.9947	0.9614	0.0053
Escherichia coli	1223	300	786073	1 (1549599631)	stampy	lofreq	stampy/lofreq	17375		17206	99.0273	359	0	2.0662	169	0.9727	2.239	1.5223	0.7166	0.9796	0.9903	0.9849	0.0097		17206	99.0273	351	0	2.0201	169	0.9727	2.2051	1.4884	0.7166	0.98	0.9903	0.9851	0.0097
Escherichia coli	1223	300	786073	1 (1549599631)	stampy	mpileup	stampy/mpileup	17375		17205	99.0216	380	0	2.1871	170	0.9784	2.3323	1.6114	0.7209	0.9784	0.9902	0.9843	0.0098		17205	99.0216	372	0	2.141	170	0.9784	2.2983	1.5775	0.7209	0.9788	0.9902	0.9845	0.0098
Escherichia coli	1223	300	786073	1 (1549599631)	stampy	platypus	stampy/platypus	17375		17185	98.9065	94	13	0.541	190	1.0935	1.2043	0.3986	0.8057	0.9946	0.9891	0.9918	0.0109		17220	99.1079	346	83	1.9914	155	0.8921	2.1245	1.4672	0.6573	0.9803	0.9911	0.9857	0.0089
Escherichia coli	1223	300	786073	1 (1549599631)	stampy	snver	stampy/snver	17375		17204	99.0158	453	0	2.6072	171	0.9842	2.6461	1.9209	0.7251	0.9743	0.9902	0.9822	0.0098		17204	99.0158	443	0	2.5496	171	0.9842	2.6037	1.8785	0.7251	0.9749	0.9902	0.9825	0.0098
Escherichia coli	1223	300	786073	1 (1549599631)	stampy	strelka	stampy/strelka	17375		17184	98.9007	142	7	0.8173	191	1.0993	1.4121	0.6021	0.8099	0.9918	0.989	0.9904	0.011		17184	98.9007	136	7	0.7827	191	1.0993	1.3866	0.5767	0.8099	0.9921	0.989	0.9905	0.011
Escherichia coli	1223	300	786073	1 (1549599631)	stampy	snvsniffer	stampy/snvsniffer	17375		15886	91.4302	408	273	2.3482	1489	8.5698	8.0442	1.7301	6.3141	0.975	0.9143	0.9437	0.0857		15886	91.4302	404	271	2.3252	1489	8.5698	8.0273	1.7132	6.3141	0.9752	0.9143	0.9438	0.0857
Escherichia coli	1223	300	786073	1 (1549599631)	stampy	varscan	stampy/varscan	17375		17147	98.6878	422	29	2.4288	228	1.3122	2.7563	1.7895	0.9668	0.976	0.9869	0.9814	0.0131		17147	98.6878	409	28	2.354	228	1.3122	2.7012	1.7344	0.9668	0.9767	0.9869	0.9818	0.0131
Escherichia coli	1223	300	786073	2 (1549600565)	bwa-mem	16GT	bwa-mem/16GT	17375		17350	99.8561	334	40	1.9223	25	0.1439	1.5223	1.4163	0.106	0.9811	0.9986	0.9898	0.0014		17350	99.8561	334	40	1.9223	25	0.1439	1.5223	1.4163	0.106	0.9811	0.9986	0.9898	0.0014
Escherichia coli	1223	300	786073	2 (1549600565)	bwa-mem	freebayes	bwa-mem/freebayes	17375		17354	99.8791	264	0	1.5194	21	0.1209	1.2085	1.1195	0.0891	0.985	0.9988	0.9919	0.0012		17352	99.8676	353	0	2.0317	23	0.1324	1.5944	1.4969	0.0975	0.9801	0.9987	0.9893	0.0013
Escherichia coli	1223	300	786073	2 (1549600565)	bwa-mem	gatk	bwa-mem/gatk	17375		17300	99.5683	774	507	4.4547	75	0.4317	3.6002	3.2821	0.318	0.9572	0.9957	0.9761	0.0043		17300	99.5683	774	507	4.4547	75	0.4317	3.6002	3.2821	0.318	0.9572	0.9957	0.9761	0.0043
Escherichia coli	1223	300	786073	2 (1549600565)	bwa-mem	lofreq	bwa-mem/lofreq	17375		17257	99.3209	157	0	0.9036	118	0.6791	1.1661	0.6658	0.5004	0.991	0.9932	0.9921	0.0068		17257	99.3209	157	0	0.9036	118	0.6791	1.1661	0.6658	0.5004	0.991	0.9932	0.9921	0.0068
Escherichia coli	1223	300	786073	2 (1549600565)	bwa-mem	mpileup	bwa-mem/mpileup	17375		17255	99.3094	129	0	0.7424	120	0.6906	1.0559	0.547	0.5089	0.9926	0.9931	0.9928	0.0069		17255	99.3094	129	0	0.7424	120	0.6906	1.0559	0.547	0.5089	0.9926	0.9931	0.9928	0.0069
Escherichia coli	1223	300	786073	2 (1549600565)	bwa-mem	platypus	bwa-mem/platypus	17375		17233	99.1827	99	6	0.5698	142	0.8173	1.022	0.4198	0.6021	0.9943	0.9918	0.993	0.0082		17256	99.3151	282	71	1.623	119	0.6849	1.7004	1.1958	0.5046	0.9839	0.9932	0.9885	0.0068
Escherichia coli	1223	300	786073	2 (1549600565)	bwa-mem	snver	bwa-mem/snver	17375		17287	99.4935	181	0	1.0417	88	0.5065	1.1407	0.7675	0.3732	0.9896	0.9949	0.9922	0.0051		17287	99.4935	181	0	1.0417	88	0.5065	1.1407	0.7675	0.3732	0.9896	0.9949	0.9922	0.0051
Escherichia coli	1223	300	786073	2 (1549600565)	bwa-mem	strelka	bwa-mem/strelka	17375		17237	99.2058	136	2	0.7827	138	0.7942	1.1619	0.5767	0.5852	0.9922	0.9921	0.9921	0.0079		17237	99.2058	136	2	0.7827	138	0.7942	1.1619	0.5767	0.5852	0.9922	0.9921	0.9921	0.0079
Escherichia coli	1223	300	786073	2 (1549600565)	bwa-mem	snvsniffer	bwa-mem/snvsniffer	17375		15907	91.5511	361	244	2.0777	1468	8.4489	7.7559	1.5308	6.225	0.9778	0.9155	0.9456	0.0845		15907	91.5511	361	244	2.0777	1468	8.4489	7.7559	1.5308	6.225	0.9778	0.9155	0.9456	0.0845
Escherichia coli	1223	300	786073	2 (1549600565)	bwa-mem	varscan	bwa-mem/varscan	17375		17204	99.0158	157	2	0.9036	171	0.9842	1.3909	0.6658	0.7251	0.991	0.9902	0.9906	0.0098		17204	99.0158	157	2	0.9036	171	0.9842	1.3909	0.6658	0.7251	0.991	0.9902	0.9906	0.0098
Escherichia coli	1223	300	786073	2 (1549600565)	minimap2	16GT	minimap2/16GT	17375		17348	99.8446	273	46	1.5712	27	0.1554	1.2721	1.1577	0.1145	0.9845	0.9984	0.9914	0.0016		17348	99.8446	273	46	1.5712	27	0.1554	1.2721	1.1577	0.1145	0.9845	0.9984	0.9914	0.0016
Escherichia coli	1223	300	786073	2 (1549600565)	minimap2	freebayes	minimap2/freebayes	17375		17351	99.8619	193	0	1.1108	24	0.1381	0.9202	0.8184	0.1018	0.989	0.9986	0.9938	0.0014		17349	99.8504	265	0	1.5252	26	0.1496	1.234	1.1237	0.1103	0.985	0.9985	0.9917	0.0015
Escherichia coli	1223	300	786073	2 (1549600565)	minimap2	gatk	minimap2/gatk	17375		17299	99.5626	580	367	3.3381	76	0.4374	2.7818	2.4595	0.3223	0.9676	0.9956	0.9814	0.0044		17299	99.5626	580	367	3.3381	76	0.4374	2.7818	2.4595	0.3223	0.9676	0.9956	0.9814	0.0044
Escherichia coli	1223	300	786073	2 (1549600565)	minimap2	lofreq	minimap2/lofreq	17375		17278	99.4417	151	0	0.8691	97	0.5583	1.0516	0.6403	0.4113	0.9913	0.9944	0.9928	0.0056		17278	99.4417	151	0	0.8691	97	0.5583	1.0516	0.6403	0.4113	0.9913	0.9944	0.9928	0.0056
Escherichia coli	1223	300	786073	2 (1549600565)	minimap2	mpileup	minimap2/mpileup	17375		17270	99.3957	136	0	0.7827	105	0.6043	1.022	0.5767	0.4453	0.9922	0.994	0.9931	0.006		17270	99.3957	136	0	0.7827	105	0.6043	1.022	0.5767	0.4453	0.9922	0.994	0.9931	0.006
Escherichia coli	1223	300	786073	2 (1549600565)	minimap2	platypus	minimap2/platypus	17375		17249	99.2748	122	7	0.7022	126	0.7252	1.0516	0.5173	0.5343	0.993	0.9927	0.9928	0.0073		17281	99.459	265	75	1.5252	94	0.541	1.5223	1.1237	0.3986	0.9849	0.9946	0.9897	0.0054
Escherichia coli	1223	300	786073	2 (1549600565)	minimap2	snver	minimap2/snver	17375		17282	99.4647	178	0	1.0245	93	0.5353	1.1492	0.7548	0.3944	0.9898	0.9946	0.9922	0.0054		17282	99.4647	178	0	1.0245	93	0.5353	1.1492	0.7548	0.3944	0.9898	0.9946	0.9922	0.0054
Escherichia coli	1223	300	786073	2 (1549600565)	minimap2	strelka	minimap2/strelka	17375		17259	99.3324	154	0	0.8863	116	0.6676	1.1449	0.653	0.4919	0.9912	0.9933	0.9922	0.0067		17259	99.3324	154	0	0.8863	116	0.6676	1.1449	0.653	0.4919	0.9912	0.9933	0.9922	0.0067
Escherichia coli	1223	300	786073	2 (1549600565)	minimap2	snvsniffer	minimap2/snvsniffer	17375		15908	91.5568	360	238	2.0719	1467	8.4432	7.7474	1.5266	6.2208	0.9779	0.9156	0.9457	0.0844		15908	91.5568	360	238	2.0719	1467	8.4432	7.7474	1.5266	6.2208	0.9779	0.9156	0.9457	0.0844
Escherichia coli	1223	300	786073	2 (1549600565)	minimap2	varscan	minimap2/varscan	17375		17217	99.0906	163	2	0.9381	158	0.9094	1.3612	0.6912	0.67	0.9906	0.9909	0.9907	0.0091		17217	99.0906	163	2	0.9381	158	0.9094	1.3612	0.6912	0.67	0.9906	0.9909	0.9907	0.0091
Escherichia coli	1223	300	786073	2 (1549600565)	novoalign	16GT	novoalign/16GT	17375		17346	99.8331	204	15	1.1741	29	0.1669	0.988	0.8651	0.123	0.9884	0.9983	0.9933	0.0017		17346	99.8331	204	15	1.1741	29	0.1669	0.988	0.8651	0.123	0.9884	0.9983	0.9933	0.0017
Escherichia coli	1223	300	786073	2 (1549600565)	novoalign	freebayes	novoalign/freebayes	17375		17350	99.8561	178	0	1.0245	25	0.1439	0.8608	0.7548	0.106	0.9898	0.9986	0.9942	0.0014		17348	99.8446	236	0	1.3583	27	0.1554	1.1152	1.0008	0.1145	0.9866	0.9984	0.9925	0.0016
Escherichia coli	1223	300	786073	2 (1549600565)	novoalign	gatk	novoalign/gatk	17375		17293	99.5281	664	462	3.8216	82	0.4719	3.1634	2.8157	0.3477	0.963	0.9953	0.9789	0.0047		17293	99.5281	664	462	3.8216	82	0.4719	3.1634	2.8157	0.3477	0.963	0.9953	0.9789	0.0047
Escherichia coli	1223	300	786073	2 (1549600565)	novoalign	lofreq	novoalign/lofreq	17375		17276	99.4302	156	0	0.8978	99	0.5698	1.0813	0.6615	0.4198	0.9911	0.9943	0.9927	0.0057		17276	99.4302	156	0	0.8978	99	0.5698	1.0813	0.6615	0.4198	0.9911	0.9943	0.9927	0.0057
Escherichia coli	1223	300	786073	2 (1549600565)	novoalign	mpileup	novoalign/mpileup	17375		17275	99.4245	135	0	0.777	100	0.5755	0.9965	0.5725	0.424	0.9922	0.9942	0.9932	0.0058		17275	99.4245	135	0	0.777	100	0.5755	0.9965	0.5725	0.424	0.9922	0.9942	0.9932	0.0058
Escherichia coli	1223	300	786073	2 (1549600565)	novoalign	platypus	novoalign/platypus	17375		17264	99.3612	104	11	0.5986	111	0.6388	0.9117	0.441	0.4707	0.994	0.9936	0.9938	0.0064		17297	99.5511	282	76	1.623	78	0.4489	1.5266	1.1958	0.3308	0.984	0.9955	0.9897	0.0045
Escherichia coli	1223	300	786073	2 (1549600565)	novoalign	snver	novoalign/snver	17375		17276	99.4302	167	0	0.9612	99	0.5698	1.128	0.7082	0.4198	0.9904	0.9943	0.9923	0.0057		17276	99.4302	167	0	0.9612	99	0.5698	1.128	0.7082	0.4198	0.9904	0.9943	0.9923	0.0057
Escherichia coli	1223	300	786073	2 (1549600565)	novoalign	strelka	novoalign/strelka	17375		17266	99.3727	142	3	0.8173	109	0.6273	1.0644	0.6021	0.4622	0.9918	0.9937	0.9927	0.0063		17266	99.3727	142	3	0.8173	109	0.6273	1.0644	0.6021	0.4622	0.9918	0.9937	0.9927	0.0063
Escherichia coli	1223	300	786073	2 (1549600565)	novoalign	snvsniffer	novoalign/snvsniffer	17375		15835	91.1367	185	97	1.0647	1540	8.8633	7.3149	0.7845	6.5304	0.9885	0.9114	0.9484	0.0886		15835	91.1367	185	97	1.0647	1540	8.8633	7.3149	0.7845	6.5304	0.9885	0.9114	0.9484	0.0886
Escherichia coli	1223	300	786073	2 (1549600565)	novoalign	varscan	novoalign/varscan	17375		17224	99.1309	167	2	0.9612	151	0.8691	1.3485	0.7082	0.6403	0.9904	0.9913	0.9908	0.0087		17224	99.1309	167	2	0.9612	151	0.8691	1.3485	0.7082	0.6403	0.9904	0.9913	0.9908	0.0087
Escherichia coli	1223	300	786073	2 (1549600565)	snippy	snippy	snippy/snippy	17375		17346	99.8331	123	0	0.7079	29	0.1669	0.6446	0.5216	0.123	0.993	0.9983	0.9956	0.0017		17344	99.8216	148	0	0.8518	31	0.1784	0.759	0.6276	0.1315	0.9915	0.9982	0.9948	0.0018
Escherichia coli	1223	300	786073	2 (1549600565)	stampy	16GT	stampy/16GT	17375		17263	99.3554	889	147	5.1165	112	0.6446	4.2447	3.7698	0.4749	0.951	0.9936	0.9718	0.0064		17264	99.3612	896	154	5.1568	111	0.6388	4.2702	3.7995	0.4707	0.9507	0.9936	0.9717	0.0064
Escherichia coli	1223	300	786073	2 (1549600565)	stampy	freebayes	stampy/freebayes	17375		17343	99.8158	1686	0	9.7036	32	0.1842	7.2852	7.1495	0.1357	0.9114	0.9982	0.9528	0.0018		17346	99.8331	5702	0	32.8173	29	0.1669	24.3023	24.1793	0.123	0.7526	0.9983	0.8582	0.0017
Escherichia coli	1223	300	786073	2 (1549600565)	stampy	gatk	stampy/gatk	17375		17280	99.4532	1252	782	7.2058	95	0.5468	5.7119	5.3091	0.4028	0.9324	0.9945	0.9624	0.0055		17280	99.4532	1252	791	7.2058	95	0.5468	5.7119	5.3091	0.4028	0.9324	0.9945	0.9624	0.0055
Escherichia coli	1223	300	786073	2 (1549600565)	stampy	lofreq	stampy/lofreq	17375		17206	99.0273	398	0	2.2906	169	0.9727	2.4044	1.6877	0.7166	0.9774	0.9903	0.9838	0.0097		17206	99.0273	391	0	2.2504	169	0.9727	2.3747	1.658	0.7166	0.9778	0.9903	0.984	0.0097
Escherichia coli	1223	300	786073	2 (1549600565)	stampy	mpileup	stampy/mpileup	17375		17202	99.0043	414	0	2.3827	173	0.9957	2.4892	1.7556	0.7336	0.9765	0.99	0.9832	0.01		17202	99.0043	401	0	2.3079	173	0.9957	2.434	1.7004	0.7336	0.9772	0.99	0.9836	0.01
Escherichia coli	1223	300	786073	2 (1549600565)	stampy	platypus	stampy/platypus	17375		17188	98.9237	99	11	0.5698	187	1.0763	1.2128	0.4198	0.793	0.9943	0.9892	0.9917	0.0108		17219	99.1022	335	68	1.9281	156	0.8978	2.0821	1.4206	0.6615	0.9809	0.991	0.9859	0.009
Escherichia coli	1223	300	786073	2 (1549600565)	stampy	snver	stampy/snver	17375		17190	98.9353	426	0	2.4518	185	1.0647	2.5909	1.8064	0.7845	0.9758	0.9894	0.9826	0.0106		17190	98.9353	421	0	2.423	185	1.0647	2.5697	1.7852	0.7845	0.9761	0.9894	0.9827	0.0106
Escherichia coli	1223	300	786073	2 (1549600565)	stampy	strelka	stampy/strelka	17375		17182	98.8892	150	8	0.8633	193	1.1108	1.4545	0.6361	0.8184	0.9913	0.9889	0.9901	0.0111		17182	98.8892	146	8	0.8403	193	1.1108	1.4375	0.6191	0.8184	0.9916	0.9889	0.9902	0.0111
Escherichia coli	1223	300	786073	2 (1549600565)	stampy	snvsniffer	stampy/snvsniffer	17375		15892	91.4647	383	248	2.2043	1483	8.5353	7.9128	1.6241	6.2887	0.9765	0.9146	0.9445	0.0854		15892	91.4647	383	249	2.2043	1483	8.5353	7.9128	1.6241	6.2887	0.9765	0.9146	0.9445	0.0854
Escherichia coli	1223	300	786073	2 (1549600565)	stampy	varscan	stampy/varscan	17375		17150	98.705	430	23	2.4748	225	1.295	2.7775	1.8234	0.9541	0.9755	0.9871	0.9813	0.0129		17150	98.705	421	22	2.423	225	1.295	2.7394	1.7852	0.9541	0.976	0.9871	0.9815	0.0129
Escherichia coli	1223	300	786073	3 (1549607769)	bwa-mem	16GT	bwa-mem/16GT	17375		17350	99.8561	372	83	2.141	25	0.1439	1.6835	1.5775	0.106	0.979	0.9986	0.9887	0.0014		17350	99.8561	372	83	2.141	25	0.1439	1.6835	1.5775	0.106	0.979	0.9986	0.9887	0.0014
Escherichia coli	1223	300	786073	3 (1549607769)	bwa-mem	freebayes	bwa-mem/freebayes	17375		17354	99.8791	263	0	1.5137	21	0.1209	1.2043	1.1152	0.0891	0.9851	0.9988	0.9919	0.0012		17353	99.8734	351	0	2.0201	22	0.1266	1.5817	1.4884	0.0933	0.9802	0.9987	0.9894	0.0013
Escherichia coli	1223	300	786073	3 (1549607769)	bwa-mem	gatk	bwa-mem/gatk	17375		17302	99.5799	775	518	4.4604	73	0.4201	3.5959	3.2864	0.3096	0.9571	0.9958	0.9761	0.0042		17302	99.5799	775	518	4.4604	73	0.4201	3.5959	3.2864	0.3096	0.9571	0.9958	0.9761	0.0042
Escherichia coli	1223	300	786073	3 (1549607769)	bwa-mem	lofreq	bwa-mem/lofreq	17375		17255	99.3094	145	0	0.8345	120	0.6906	1.1237	0.6149	0.5089	0.9917	0.9931	0.9924	0.0069		17255	99.3094	145	0	0.8345	120	0.6906	1.1237	0.6149	0.5089	0.9917	0.9931	0.9924	0.0069
Escherichia coli	1223	300	786073	3 (1549607769)	bwa-mem	mpileup	bwa-mem/mpileup	17375		17252	99.2921	109	0	0.6273	123	0.7079	0.9838	0.4622	0.5216	0.9937	0.9929	0.9933	0.0071		17252	99.2921	109	0	0.6273	123	0.7079	0.9838	0.4622	0.5216	0.9937	0.9929	0.9933	0.0071
Escherichia coli	1223	300	786073	3 (1549607769)	bwa-mem	platypus	bwa-mem/platypus	17375		17230	99.1655	77	9	0.4432	145	0.8345	0.9414	0.3265	0.6149	0.9956	0.9917	0.9936	0.0083		17253	99.2978	286	73	1.646	122	0.7022	1.7301	1.2128	0.5173	0.9837	0.993	0.9883	0.007
Escherichia coli	1223	300	786073	3 (1549607769)	bwa-mem	snver	bwa-mem/snver	17375		17285	99.482	180	0	1.036	90	0.518	1.1449	0.7633	0.3816	0.9897	0.9948	0.9922	0.0052		17285	99.482	180	0	1.036	90	0.518	1.1449	0.7633	0.3816	0.9897	0.9948	0.9922	0.0052
Escherichia coli	1223	300	786073	3 (1549607769)	bwa-mem	strelka	bwa-mem/strelka	17375		17241	99.2288	123	0	0.7079	134	0.7712	1.0898	0.5216	0.5682	0.9929	0.9923	0.9926	0.0077		17241	99.2288	123	0	0.7079	134	0.7712	1.0898	0.5216	0.5682	0.9929	0.9923	0.9926	0.0077
Escherichia coli	1223	300	786073	3 (1549607769)	bwa-mem	snvsniffer	bwa-mem/snvsniffer	17375		15883	91.4129	358	232	2.0604	1492	8.5871	7.8449	1.5181	6.3268	0.978	0.9141	0.945	0.0859		15883	91.4129	358	232	2.0604	1492	8.5871	7.8449	1.5181	6.3268	0.978	0.9141	0.945	0.0859
Escherichia coli	1223	300	786073	3 (1549607769)	bwa-mem	varscan	bwa-mem/varscan	17375		17205	99.0216	154	2	0.8863	170	0.9784	1.3739	0.653	0.7209	0.9911	0.9902	0.9906	0.0098		17205	99.0216	154	2	0.8863	170	0.9784	1.3739	0.653	0.7209	0.9911	0.9902	0.9906	0.0098
Escherichia coli	1223	300	786073	3 (1549607769)	minimap2	16GT	minimap2/16GT	17375		17346	99.8331	324	79	1.8647	29	0.1669	1.4969	1.3739	0.123	0.9817	0.9983	0.9899	0.0017		17346	99.8331	324	79	1.8647	29	0.1669	1.4969	1.3739	0.123	0.9817	0.9983	0.9899	0.0017
Escherichia coli	1223	300	786073	3 (1549607769)	minimap2	freebayes	minimap2/freebayes	17375		17351	99.8619	187	0	1.0763	24	0.1381	0.8947	0.793	0.1018	0.9893	0.9986	0.9939	0.0014		17349	99.8504	269	0	1.5482	26	0.1496	1.2509	1.1407	0.1103	0.9847	0.9985	0.9916	0.0015
Escherichia coli	1223	300	786073	3 (1549607769)	minimap2	gatk	minimap2/gatk	17375		17300	99.5683	560	343	3.223	75	0.4317	2.6927	2.3747	0.318	0.9686	0.9957	0.982	0.0043		17300	99.5683	560	343	3.223	75	0.4317	2.6927	2.3747	0.318	0.9686	0.9957	0.982	0.0043
Escherichia coli	1223	300	786073	3 (1549607769)	minimap2	lofreq	minimap2/lofreq	17375		17277	99.436	164	0	0.9439	98	0.564	1.111	0.6954	0.4156	0.9906	0.9944	0.9925	0.0056		17277	99.436	164	0	0.9439	98	0.564	1.111	0.6954	0.4156	0.9906	0.9944	0.9925	0.0056
Escherichia coli	1223	300	786073	3 (1549607769)	minimap2	mpileup	minimap2/mpileup	17375		17272	99.4072	149	0	0.8576	103	0.5928	1.0686	0.6318	0.4368	0.9914	0.9941	0.9927	0.0059		17272	99.4072	149	0	0.8576	103	0.5928	1.0686	0.6318	0.4368	0.9914	0.9941	0.9927	0.0059
Escherichia coli	1223	300	786073	3 (1549607769)	minimap2	platypus	minimap2/platypus	17375		17250	99.2806	119	5	0.6849	125	0.7194	1.0347	0.5046	0.5301	0.9931	0.9928	0.9929	0.0072		17280	99.4532	274	75	1.577	95	0.5468	1.5647	1.1619	0.4028	0.9844	0.9945	0.9894	0.0055
Escherichia coli	1223	300	786073	3 (1549607769)	minimap2	snver	minimap2/snver	17375		17281	99.459	174	0	1.0014	94	0.541	1.1365	0.7378	0.3986	0.99	0.9946	0.9923	0.0054		17281	99.459	174	0	1.0014	94	0.541	1.1365	0.7378	0.3986	0.99	0.9946	0.9923	0.0054
Escherichia coli	1223	300	786073	3 (1549607769)	minimap2	strelka	minimap2/strelka	17375		17263	99.3554	140	0	0.8058	112	0.6446	1.0686	0.5937	0.4749	0.992	0.9936	0.9928	0.0064		17263	99.3554	140	0	0.8058	112	0.6446	1.0686	0.5937	0.4749	0.992	0.9936	0.9928	0.0064
Escherichia coli	1223	300	786073	3 (1549607769)	minimap2	snvsniffer	minimap2/snvsniffer	17375		15887	91.436	358	237	2.0604	1488	8.564	7.8279	1.5181	6.3099	0.978	0.9144	0.9451	0.0856		15887	91.436	358	237	2.0604	1488	8.564	7.8279	1.5181	6.3099	0.978	0.9144	0.9451	0.0856
Escherichia coli	1223	300	786073	3 (1549607769)	minimap2	varscan	minimap2/varscan	17375		17213	99.0676	178	2	1.0245	162	0.9324	1.4418	0.7548	0.687	0.9898	0.9907	0.9902	0.0093		17213	99.0676	178	2	1.0245	162	0.9324	1.4418	0.7548	0.687	0.9898	0.9907	0.9902	0.0093
Escherichia coli	1223	300	786073	3 (1549607769)	novoalign	16GT	novoalign/16GT	17375		17345	99.8273	192	10	1.105	30	0.1727	0.9414	0.8142	0.1272	0.9891	0.9983	0.9937	0.0017		17345	99.8273	192	10	1.105	30	0.1727	0.9414	0.8142	0.1272	0.9891	0.9983	0.9937	0.0017
Escherichia coli	1223	300	786073	3 (1549607769)	novoalign	freebayes	novoalign/freebayes	17375		17350	99.8561	172	0	0.9899	25	0.1439	0.8354	0.7294	0.106	0.9902	0.9986	0.9944	0.0014		17348	99.8446	231	0	1.3295	27	0.1554	1.094	0.9796	0.1145	0.9869	0.9984	0.9926	0.0016
Escherichia coli	1223	300	786073	3 (1549607769)	novoalign	gatk	novoalign/gatk	17375		17293	99.5281	656	457	3.7755	82	0.4719	3.1295	2.7818	0.3477	0.9635	0.9953	0.9791	0.0047		17293	99.5281	656	457	3.7755	82	0.4719	3.1295	2.7818	0.3477	0.9635	0.9953	0.9791	0.0047
Escherichia coli	1223	300	786073	3 (1549607769)	novoalign	lofreq	novoalign/lofreq	17375		17280	99.4532	145	0	0.8345	95	0.5468	1.0177	0.6149	0.4028	0.9917	0.9945	0.9931	0.0055		17280	99.4532	145	0	0.8345	95	0.5468	1.0177	0.6149	0.4028	0.9917	0.9945	0.9931	0.0055
Escherichia coli	1223	300	786073	3 (1549607769)	novoalign	mpileup	novoalign/mpileup	17375		17279	99.4475	119	0	0.6849	96	0.5525	0.9117	0.5046	0.4071	0.9932	0.9945	0.9938	0.0055		17279	99.4475	119	0	0.6849	96	0.5525	0.9117	0.5046	0.4071	0.9932	0.9945	0.9938	0.0055
Escherichia coli	1223	300	786073	3 (1549607769)	novoalign	platypus	novoalign/platypus	17375		17266	99.3727	97	12	0.5583	109	0.6273	0.8735	0.4113	0.4622	0.9944	0.9937	0.994	0.0063		17300	99.5683	297	86	1.7094	75	0.4317	1.5775	1.2594	0.318	0.9831	0.9957	0.9894	0.0043
Escherichia coli	1223	300	786073	3 (1549607769)	novoalign	snver	novoalign/snver	17375		17281	99.459	157	0	0.9036	94	0.541	1.0644	0.6658	0.3986	0.991	0.9946	0.9928	0.0054		17281	99.459	157	0	0.9036	94	0.541	1.0644	0.6658	0.3986	0.991	0.9946	0.9928	0.0054
Escherichia coli	1223	300	786073	3 (1549607769)	novoalign	strelka	novoalign/strelka	17375		17268	99.3842	141	6	0.8115	107	0.6158	1.0516	0.5979	0.4537	0.9919	0.9938	0.9928	0.0062		17268	99.3842	141	6	0.8115	107	0.6158	1.0516	0.5979	0.4537	0.9919	0.9938	0.9928	0.0062
Escherichia coli	1223	300	786073	3 (1549607769)	novoalign	snvsniffer	novoalign/snvsniffer	17375		15822	91.0619	182	92	1.0475	1553	8.9381	7.3573	0.7718	6.5855	0.9886	0.9106	0.948	0.0894		15822	91.0619	182	92	1.0475	1553	8.9381	7.3573	0.7718	6.5855	0.9886	0.9106	0.948	0.0894
Escherichia coli	1223	300	786073	3 (1549607769)	novoalign	varscan	novoalign/varscan	17375		17227	99.1482	160	1	0.9209	148	0.8518	1.3061	0.6785	0.6276	0.9908	0.9915	0.9911	0.0085		17227	99.1482	160	1	0.9209	148	0.8518	1.3061	0.6785	0.6276	0.9908	0.9915	0.9911	0.0085
Escherichia coli	1223	300	786073	3 (1549607769)	snippy	snippy	snippy/snippy	17375		17344	99.8216	126	0	0.7252	31	0.1784	0.6658	0.5343	0.1315	0.9928	0.9982	0.9955	0.0018		17342	99.8101	152	0	0.8748	33	0.1899	0.7845	0.6446	0.1399	0.9913	0.9981	0.9947	0.0019
Escherichia coli	1223	300	786073	3 (1549607769)	stampy	16GT	stampy/16GT	17375		17269	99.3899	884	140	5.0878	106	0.6101	4.1981	3.7486	0.4495	0.9513	0.9939	0.9721	0.0061		17269	99.3899	873	135	5.0245	106	0.6101	4.1514	3.702	0.4495	0.9519	0.9939	0.9724	0.0061
Escherichia coli	1223	300	786073	3 (1549607769)	stampy	freebayes	stampy/freebayes	17375		17337	99.7813	1868	0	10.7511	38	0.2187	8.0824	7.9212	0.1611	0.9027	0.9978	0.9479	0.0022		17339	99.7928	5696	0	32.7827	36	0.2072	24.3065	24.1538	0.1527	0.7527	0.9979	0.8581	0.0021
Escherichia coli	1223	300	786073	3 (1549607769)	stampy	gatk	stampy/gatk	17375		17279	99.4475	1300	826	7.482	96	0.5525	5.9197	5.5126	0.4071	0.93	0.9945	0.9612	0.0055		17280	99.4532	1277	808	7.3496	95	0.5468	5.818	5.4151	0.4028	0.9312	0.9945	0.9618	0.0055
Escherichia coli	1223	300	786073	3 (1549607769)	stampy	lofreq	stampy/lofreq	17375		17204	99.0158	387	0	2.2273	171	0.9842	2.3662	1.6411	0.7251	0.978	0.9902	0.9841	0.0098		17204	99.0158	384	0	2.2101	171	0.9842	2.3535	1.6283	0.7251	0.9782	0.9902	0.9842	0.0098
Escherichia coli	1223	300	786073	3 (1549607769)	stampy	mpileup	stampy/mpileup	17375		17201	98.9986	388	0	2.2331	174	1.0014	2.3832	1.6453	0.7378	0.9779	0.99	0.9839	0.01		17201	98.9986	390	0	2.2446	174	1.0014	2.3916	1.6538	0.7378	0.9778	0.99	0.9839	0.01
Escherichia coli	1223	300	786073	3 (1549607769)	stampy	platypus	stampy/platypus	17375		17183	98.895	120	26	0.6906	192	1.105	1.323	0.5089	0.8142	0.9931	0.9889	0.991	0.0111		17225	99.1367	331	83	1.905	150	0.8633	2.0397	1.4036	0.6361	0.9811	0.9914	0.9862	0.0086
Escherichia coli	1223	300	786073	3 (1549607769)	stampy	snver	stampy/snver	17375		17191	98.941	411	0	2.3655	184	1.059	2.5231	1.7428	0.7803	0.9767	0.9894	0.983	0.0106		17192	98.9468	411	0	2.3655	183	1.0532	2.5189	1.7428	0.776	0.9767	0.9895	0.9831	0.0105
Escherichia coli	1223	300	786073	3 (1549607769)	stampy	strelka	stampy/strelka	17375		17180	98.8777	162	13	0.9324	195	1.1223	1.5139	0.687	0.8269	0.9907	0.9888	0.9897	0.0112		17180	98.8777	162	12	0.9324	195	1.1223	1.5139	0.687	0.8269	0.9907	0.9888	0.9897	0.0112
Escherichia coli	1223	300	786073	3 (1549607769)	stampy	snvsniffer	stampy/snvsniffer	17375		15890	91.4532	384	250	2.2101	1485	8.5468	7.9255	1.6283	6.2971	0.9764	0.9145	0.9444	0.0855		15890	91.4532	389	250	2.2388	1485	8.5468	7.9467	1.6496	6.2971	0.9761	0.9145	0.9443	0.0855
Escherichia coli	1223	300	786073	3 (1549607769)	stampy	varscan	stampy/varscan	17375		17151	98.7108	410	20	2.3597	224	1.2892	2.6885	1.7386	0.9499	0.9767	0.9871	0.9819	0.0129		17151	98.7108	407	21	2.3424	224	1.2892	2.6758	1.7259	0.9499	0.9768	0.9871	0.9819	0.0129
Escherichia coli	14EC017	150	1733094	1 (1549608178)	bwa-mem	16GT	bwa-mem/16GT	16869		16836	99.8044	757	69	4.4875	33	0.1956	3.0389	2.9119	0.1269	0.957	0.998	0.9771	0.002		16836	99.8044	757	69	4.4875	33	0.1956	3.0389	2.9119	0.1269	0.957	0.998	0.9771	0.002
Escherichia coli	14EC017	150	1733094	1 (1549608178)	bwa-mem	freebayes	bwa-mem/freebayes	16869		16842	99.8399	678	0	4.0192	27	0.1601	2.7119	2.6081	0.1039	0.9613	0.9984	0.9795	0.0016		16845	99.8577	1018	0	6.0347	24	0.1423	4.0082	3.9159	0.0923	0.943	0.9986	0.97	0.0014
Escherichia coli	14EC017	150	1733094	1 (1549608178)	bwa-mem	gatk	bwa-mem/gatk	16869		16778	99.4605	2261	1544	13.4033	91	0.5395	9.0474	8.6974	0.35	0.8812	0.9946	0.9345	0.0054		16778	99.4605	2261	1544	13.4033	91	0.5395	9.0474	8.6974	0.35	0.8812	0.9946	0.9345	0.0054
Escherichia coli	14EC017	150	1733094	1 (1549608178)	bwa-mem	lofreq	bwa-mem/lofreq	16869		16835	99.7984	655	0	3.8829	34	0.2016	2.6504	2.5196	0.1308	0.9626	0.998	0.98	0.002		16835	99.7984	655	0	3.8829	34	0.2016	2.6504	2.5196	0.1308	0.9626	0.998	0.98	0.002
Escherichia coli	14EC017	150	1733094	1 (1549608178)	bwa-mem	mpileup	bwa-mem/mpileup	16869		16833	99.7866	533	0	3.1596	36	0.2134	2.1888	2.0503	0.1385	0.9693	0.9979	0.9834	0.0021		16833	99.7866	533	0	3.1596	36	0.2134	2.1888	2.0503	0.1385	0.9693	0.9979	0.9834	0.0021
Escherichia coli	14EC017	150	1733094	1 (1549608178)	bwa-mem	platypus	bwa-mem/platypus	16869		16767	99.3953	239	16	1.4168	102	0.6047	1.3117	0.9194	0.3924	0.9859	0.994	0.9899	0.006		16812	99.6621	910	228	5.3945	57	0.3379	3.7197	3.5005	0.2193	0.9487	0.9966	0.9721	0.0034
Escherichia coli	14EC017	150	1733094	1 (1549608178)	bwa-mem	snver	bwa-mem/snver	16869		16841	99.834	597	0	3.539	28	0.166	2.4042	2.2965	0.1077	0.9658	0.9983	0.9818	0.0017		16841	99.834	597	0	3.539	28	0.166	2.4042	2.2965	0.1077	0.9658	0.9983	0.9818	0.0017
Escherichia coli	14EC017	150	1733094	1 (1549608178)	bwa-mem	strelka	bwa-mem/strelka	16869		16828	99.757	651	4	3.8591	41	0.243	2.6619	2.5042	0.1577	0.9628	0.9976	0.9799	0.0024		16828	99.757	651	4	3.8591	41	0.243	2.6619	2.5042	0.1577	0.9628	0.9976	0.9799	0.0024
Escherichia coli	14EC017	150	1733094	1 (1549608178)	bwa-mem	snvsniffer	bwa-mem/snvsniffer	16869		15281	90.5863	825	452	4.8906	1588	9.4137	9.2821	3.1735	6.1085	0.9488	0.9059	0.9269	0.0941		15281	90.5863	825	452	4.8906	1588	9.4137	9.2821	3.1735	6.1085	0.9488	0.9059	0.9269	0.0941
Escherichia coli	14EC017	150	1733094	1 (1549608178)	bwa-mem	varscan	bwa-mem/varscan	16869		16795	99.5613	517	6	3.0648	74	0.4387	2.2734	1.9887	0.2847	0.9701	0.9956	0.9827	0.0044		16795	99.5613	517	6	3.0648	74	0.4387	2.2734	1.9887	0.2847	0.9701	0.9956	0.9827	0.0044
Escherichia coli	14EC017	150	1733094	1 (1549608178)	minimap2	16GT	minimap2/16GT	16869		16836	99.8044	625	73	3.705	33	0.1956	2.5311	2.4042	0.1269	0.9642	0.998	0.9808	0.002		16836	99.8044	625	73	3.705	33	0.1956	2.5311	2.4042	0.1269	0.9642	0.998	0.9808	0.002
Escherichia coli	14EC017	150	1733094	1 (1549608178)	minimap2	freebayes	minimap2/freebayes	16869		16836	99.8044	554	0	3.2841	33	0.1956	2.258	2.1311	0.1269	0.9681	0.998	0.9828	0.002		16840	99.8281	648	0	3.8414	29	0.1719	2.6042	2.4927	0.1116	0.9629	0.9983	0.9803	0.0017
Escherichia coli	14EC017	150	1733094	1 (1549608178)	minimap2	gatk	minimap2/gatk	16869		16761	99.3598	1529	1058	9.064	108	0.6402	6.297	5.8816	0.4154	0.9164	0.9936	0.9534	0.0064		16761	99.3598	1529	1058	9.064	108	0.6402	6.297	5.8816	0.4154	0.9164	0.9936	0.9534	0.0064
Escherichia coli	14EC017	150	1733094	1 (1549608178)	minimap2	lofreq	minimap2/lofreq	16869		16813	99.668	533	0	3.1596	56	0.332	2.2657	2.0503	0.2154	0.9693	0.9967	0.9828	0.0033		16813	99.668	533	0	3.1596	56	0.332	2.2657	2.0503	0.2154	0.9693	0.9967	0.9828	0.0033
Escherichia coli	14EC017	150	1733094	1 (1549608178)	minimap2	mpileup	minimap2/mpileup	16869		16810	99.6502	427	0	2.5313	59	0.3498	1.8695	1.6425	0.227	0.9752	0.9965	0.9857	0.0035		16810	99.6502	427	0	2.5313	59	0.3498	1.8695	1.6425	0.227	0.9752	0.9965	0.9857	0.0035
Escherichia coli	14EC017	150	1733094	1 (1549608178)	minimap2	platypus	minimap2/platypus	16869		16746	99.2709	189	19	1.1204	123	0.7291	1.2002	0.727	0.4731	0.9888	0.9927	0.9907	0.0073		16783	99.4902	570	155	3.379	86	0.5098	2.5234	2.1926	0.3308	0.9672	0.9949	0.9809	0.0051
Escherichia coli	14EC017	150	1733094	1 (1549608178)	minimap2	snver	minimap2/snver	16869		16809	99.6443	411	0	2.4364	60	0.3557	1.8118	1.581	0.2308	0.9761	0.9964	0.9861	0.0036		16809	99.6443	411	0	2.4364	60	0.3557	1.8118	1.581	0.2308	0.9761	0.9964	0.9861	0.0036
Escherichia coli	14EC017	150	1733094	1 (1549608178)	minimap2	strelka	minimap2/strelka	16869		16803	99.6087	394	4	2.3356	66	0.3913	1.7695	1.5156	0.2539	0.9771	0.9961	0.9865	0.0039		16803	99.6087	394	4	2.3356	66	0.3913	1.7695	1.5156	0.2539	0.9771	0.9961	0.9865	0.0039
Escherichia coli	14EC017	150	1733094	1 (1549608178)	minimap2	snvsniffer	minimap2/snvsniffer	16869		15278	90.5685	804	433	4.7661	1591	9.4315	9.2128	3.0927	6.1201	0.95	0.9057	0.9273	0.0943		15278	90.5685	804	433	4.7661	1591	9.4315	9.2128	3.0927	6.1201	0.95	0.9057	0.9273	0.0943
Escherichia coli	14EC017	150	1733094	1 (1549608178)	minimap2	varscan	minimap2/varscan	16869		16776	99.4487	452	9	2.6795	93	0.5513	2.0964	1.7387	0.3577	0.9738	0.9945	0.984	0.0055		16776	99.4487	452	9	2.6795	93	0.5513	2.0964	1.7387	0.3577	0.9738	0.9945	0.984	0.0055
Escherichia coli	14EC017	150	1733094	1 (1549608178)	novoalign	16GT	novoalign/16GT	16869		16829	99.7629	414	32	2.4542	40	0.2371	1.7464	1.5925	0.1539	0.976	0.9976	0.9867	0.0024		16829	99.7629	414	32	2.4542	40	0.2371	1.7464	1.5925	0.1539	0.976	0.9976	0.9867	0.0024
Escherichia coli	14EC017	150	1733094	1 (1549608178)	novoalign	freebayes	novoalign/freebayes	16869		16836	99.8044	443	0	2.6261	33	0.1956	1.831	1.7041	0.1269	0.9744	0.998	0.9861	0.002		16839	99.8222	612	0	3.628	30	0.1778	2.4696	2.3542	0.1154	0.9649	0.9982	0.9813	0.0018
Escherichia coli	14EC017	150	1733094	1 (1549608178)	novoalign	gatk	novoalign/gatk	16869		16782	99.4843	1933	1420	11.4589	87	0.5157	7.7703	7.4356	0.3347	0.8967	0.9948	0.9432	0.0052		16782	99.4843	1932	1419	11.453	87	0.5157	7.7665	7.4318	0.3347	0.8968	0.9948	0.9433	0.0052
Escherichia coli	14EC017	150	1733094	1 (1549608178)	novoalign	lofreq	novoalign/lofreq	16869		16813	99.668	375	0	2.223	56	0.332	1.6579	1.4425	0.2154	0.9782	0.9967	0.9874	0.0033		16813	99.668	375	0	2.223	56	0.332	1.6579	1.4425	0.2154	0.9782	0.9967	0.9874	0.0033
Escherichia coli	14EC017	150	1733094	1 (1549608178)	novoalign	mpileup	novoalign/mpileup	16869		16816	99.6858	365	0	2.1637	53	0.3142	1.6079	1.404	0.2039	0.9788	0.9969	0.9878	0.0031		16816	99.6858	365	0	2.1637	53	0.3142	1.6079	1.404	0.2039	0.9788	0.9969	0.9878	0.0031
Escherichia coli	14EC017	150	1733094	1 (1549608178)	novoalign	platypus	novoalign/platypus	16869		16755	99.3242	249	26	1.4761	114	0.6758	1.3963	0.9578	0.4385	0.9854	0.9932	0.9893	0.0068		16814	99.674	720	189	4.2682	55	0.326	2.9812	2.7696	0.2116	0.9589	0.9967	0.9774	0.0033
Escherichia coli	14EC017	150	1733094	1 (1549608178)	novoalign	snver	novoalign/snver	16869		16818	99.6977	390	0	2.3119	51	0.3023	1.6964	1.5002	0.1962	0.9773	0.997	0.9871	0.003		16818	99.6977	390	0	2.3119	51	0.3023	1.6964	1.5002	0.1962	0.9773	0.997	0.9871	0.003
Escherichia coli	14EC017	150	1733094	1 (1549608178)	novoalign	strelka	novoalign/strelka	16869		16821	99.7155	472	11	2.798	48	0.2845	2.0003	1.8156	0.1846	0.9727	0.9972	0.9848	0.0028		16821	99.7155	471	11	2.7921	48	0.2845	1.9964	1.8118	0.1846	0.9728	0.9972	0.9848	0.0028
Escherichia coli	14EC017	150	1733094	1 (1549608178)	novoalign	snvsniffer	novoalign/snvsniffer	16869		15105	89.5429	464	208	2.7506	1764	10.4571	8.5704	1.7849	6.7856	0.9702	0.8954	0.9313	0.1046		15105	89.5429	464	208	2.7506	1764	10.4571	8.5704	1.7849	6.7856	0.9702	0.8954	0.9313	0.1046
Escherichia coli	14EC017	150	1733094	1 (1549608178)	novoalign	varscan	novoalign/varscan	16869		16774	99.4368	348	4	2.063	95	0.5632	1.7041	1.3386	0.3654	0.9797	0.9944	0.987	0.0056		16774	99.4368	348	4	2.063	95	0.5632	1.7041	1.3386	0.3654	0.9797	0.9944	0.987	0.0056
Escherichia coli	14EC017	150	1733094	1 (1549608178)	snippy	snippy	snippy/snippy	16869		16838	99.8162	312	0	1.8495	31	0.1838	1.3194	1.2002	0.1192	0.9818	0.9982	0.9899	0.0018		16838	99.8162	328	0	1.9444	31	0.1838	1.381	1.2617	0.1192	0.9809	0.9982	0.9895	0.0018
Escherichia coli	14EC017	150	1733094	1 (1549608178)	stampy	16GT	stampy/16GT	16869		16735	99.2056	1807	236	10.712	134	0.7944	7.4664	6.951	0.5155	0.9025	0.9921	0.9452	0.0079		16735	99.2056	1812	238	10.7416	134	0.7944	7.4856	6.9702	0.5155	0.9023	0.9921	0.9451	0.0079
Escherichia coli	14EC017	150	1733094	1 (1549608178)	stampy	freebayes	stampy/freebayes	16869		16833	99.7866	3179	0	18.8452	36	0.2134	12.3671	12.2286	0.1385	0.8411	0.9979	0.9128	0.0021		16837	99.8103	6388	0	37.8683	32	0.1897	24.6957	24.5726	0.1231	0.725	0.9981	0.8399	0.0019
Escherichia coli	14EC017	150	1733094	1 (1549608178)	stampy	gatk	stampy/gatk	16869		16779	99.4665	3063	1915	18.1576	90	0.5335	12.1286	11.7824	0.3462	0.8456	0.9947	0.9141	0.0053		16779	99.4665	3066	1913	18.1754	90	0.5335	12.1401	11.7939	0.3462	0.8455	0.9947	0.9141	0.0053
Escherichia coli	14EC017	150	1733094	1 (1549608178)	stampy	lofreq	stampy/lofreq	16869		16733	99.1938	1171	0	6.9417	136	0.8062	5.0276	4.5045	0.5231	0.9346	0.9919	0.9624	0.0081		16733	99.1938	1169	0	6.9299	136	0.8062	5.0199	4.4968	0.5231	0.9347	0.9919	0.9625	0.0081
Escherichia coli	14EC017	150	1733094	1 (1549608178)	stampy	mpileup	stampy/mpileup	16869		16734	99.1997	1067	0	6.3252	135	0.8003	4.6237	4.1044	0.5193	0.9401	0.992	0.9654	0.008		16734	99.1997	1060	0	6.2837	135	0.8003	4.5968	4.0775	0.5193	0.9404	0.992	0.9655	0.008
Escherichia coli	14EC017	150	1733094	1 (1549608178)	stampy	platypus	stampy/platypus	16869		16678	98.8677	514	34	3.047	191	1.1323	2.7119	1.9772	0.7347	0.9701	0.9887	0.9793	0.0113		16715	99.0871	1533	413	9.0877	154	0.9129	6.4894	5.897	0.5924	0.916	0.9909	0.952	0.0091
Escherichia coli	14EC017	150	1733094	1 (1549608178)	stampy	snver	stampy/snver	16869		16731	99.1819	1177	0	6.9773	138	0.8181	5.0584	4.5275	0.5308	0.9343	0.9918	0.9622	0.0082		16731	99.1819	1168	0	6.9239	138	0.8181	5.0238	4.4929	0.5308	0.9347	0.9918	0.9624	0.0082
Escherichia coli	14EC017	150	1733094	1 (1549608178)	stampy	strelka	stampy/strelka	16869		16728	99.1641	653	28	3.871	141	0.8359	3.0543	2.5119	0.5424	0.9624	0.9916	0.9768	0.0084		16728	99.1641	653	27	3.871	141	0.8359	3.0543	2.5119	0.5424	0.9624	0.9916	0.9768	0.0084
Escherichia coli	14EC017	150	1733094	1 (1549608178)	stampy	snvsniffer	stampy/snvsniffer	16869		15256	90.4381	849	469	5.0329	1613	9.5619	9.4705	3.2658	6.2047	0.9473	0.9044	0.9254	0.0956		15257	90.444	849	469	5.0329	1612	9.556	9.4667	3.2658	6.2009	0.9473	0.9044	0.9254	0.0956
Escherichia coli	14EC017	150	1733094	1 (1549608178)	stampy	varscan	stampy/varscan	16869		16703	99.0159	1175	65	6.9654	166	0.9841	5.1584	4.5199	0.6385	0.9343	0.9902	0.9614	0.0098		16703	99.0159	1173	65	6.9536	166	0.9841	5.1507	4.5122	0.6385	0.9344	0.9902	0.9615	0.0098
Escherichia coli	14EC017	150	1733094	2 (1549609053)	bwa-mem	16GT	bwa-mem/16GT	16869		16836	99.8044	776	81	4.6002	33	0.1956	3.112	2.985	0.1269	0.9559	0.998	0.9765	0.002		16836	99.8044	776	81	4.6002	33	0.1956	3.112	2.985	0.1269	0.9559	0.998	0.9765	0.002
Escherichia coli	14EC017	150	1733094	2 (1549609053)	bwa-mem	freebayes	bwa-mem/freebayes	16869		16843	99.8459	666	0	3.9481	26	0.1541	2.6619	2.5619	0.1	0.962	0.9985	0.9799	0.0015		16846	99.8637	1033	0	6.1237	23	0.1363	4.0621	3.9736	0.0885	0.9422	0.9986	0.9696	0.0014
Escherichia coli	14EC017	150	1733094	2 (1549609053)	bwa-mem	gatk	bwa-mem/gatk	16869		16776	99.4487	2289	1566	13.5693	93	0.5513	9.1628	8.8051	0.3577	0.8799	0.9945	0.9337	0.0055		16776	99.4487	2289	1566	13.5693	93	0.5513	9.1628	8.8051	0.3577	0.8799	0.9945	0.9337	0.0055
Escherichia coli	14EC017	150	1733094	2 (1549609053)	bwa-mem	lofreq	bwa-mem/lofreq	16869		16834	99.7925	660	0	3.9125	35	0.2075	2.6734	2.5388	0.1346	0.9623	0.9979	0.9798	0.0021		16834	99.7925	660	0	3.9125	35	0.2075	2.6734	2.5388	0.1346	0.9623	0.9979	0.9798	0.0021
Escherichia coli	14EC017	150	1733094	2 (1549609053)	bwa-mem	mpileup	bwa-mem/mpileup	16869		16829	99.7629	550	0	3.2604	40	0.2371	2.2695	2.1157	0.1539	0.9684	0.9976	0.9828	0.0024		16829	99.7629	550	0	3.2604	40	0.2371	2.2695	2.1157	0.1539	0.9684	0.9976	0.9828	0.0024
Escherichia coli	14EC017	150	1733094	2 (1549609053)	bwa-mem	platypus	bwa-mem/platypus	16869		16778	99.4605	233	12	1.3812	91	0.5395	1.2463	0.8963	0.35	0.9863	0.9946	0.9904	0.0054		16815	99.6799	830	181	4.9203	54	0.3201	3.4005	3.1927	0.2077	0.953	0.9968	0.9744	0.0032
Escherichia coli	14EC017	150	1733094	2 (1549609053)	bwa-mem	snver	bwa-mem/snver	16869		16838	99.8162	595	0	3.5272	31	0.1838	2.408	2.2888	0.1192	0.9659	0.9982	0.9818	0.0018		16838	99.8162	595	0	3.5272	31	0.1838	2.408	2.2888	0.1192	0.9659	0.9982	0.9818	0.0018
Escherichia coli	14EC017	150	1733094	2 (1549609053)	bwa-mem	strelka	bwa-mem/strelka	16869		16829	99.7629	648	5	3.8414	40	0.2371	2.6465	2.4927	0.1539	0.9629	0.9976	0.9799	0.0024		16829	99.7629	648	5	3.8414	40	0.2371	2.6465	2.4927	0.1539	0.9629	0.9976	0.9799	0.0024
Escherichia coli	14EC017	150	1733094	2 (1549609053)	bwa-mem	snvsniffer	bwa-mem/snvsniffer	16869		15267	90.5033	799	443	4.7365	1602	9.4967	9.2359	3.0735	6.1624	0.9503	0.905	0.9271	0.095		15267	90.5033	799	443	4.7365	1602	9.4967	9.2359	3.0735	6.1624	0.9503	0.905	0.9271	0.095
Escherichia coli	14EC017	150	1733094	2 (1549609053)	bwa-mem	varscan	bwa-mem/varscan	16869		16794	99.5554	512	6	3.0352	75	0.4446	2.258	1.9695	0.2885	0.9704	0.9956	0.9828	0.0044		16794	99.5554	512	6	3.0352	75	0.4446	2.258	1.9695	0.2885	0.9704	0.9956	0.9828	0.0044
Escherichia coli	14EC017	150	1733094	2 (1549609053)	minimap2	16GT	minimap2/16GT	16869		16830	99.7688	644	85	3.8177	39	0.2312	2.6273	2.4773	0.15	0.9631	0.9977	0.9801	0.0023		16830	99.7688	644	85	3.8177	39	0.2312	2.6273	2.4773	0.15	0.9631	0.9977	0.9801	0.0023
Escherichia coli	14EC017	150	1733094	2 (1549609053)	minimap2	freebayes	minimap2/freebayes	16869		16834	99.7925	531	0	3.1478	35	0.2075	2.1772	2.0426	0.1346	0.9694	0.9979	0.9834	0.0021		16839	99.8222	640	0	3.7939	30	0.1778	2.5773	2.4619	0.1154	0.9634	0.9982	0.9805	0.0018
Escherichia coli	14EC017	150	1733094	2 (1549609053)	minimap2	gatk	minimap2/gatk	16869		16761	99.3598	1519	1046	9.0047	108	0.6402	6.2586	5.8431	0.4154	0.9169	0.9936	0.9537	0.0064		16761	99.3598	1519	1046	9.0047	108	0.6402	6.2586	5.8431	0.4154	0.9169	0.9936	0.9537	0.0064
Escherichia coli	14EC017	150	1733094	2 (1549609053)	minimap2	lofreq	minimap2/lofreq	16869		16826	99.7451	539	0	3.1952	43	0.2549	2.2388	2.0734	0.1654	0.969	0.9975	0.983	0.0025		16826	99.7451	539	0	3.1952	43	0.2549	2.2388	2.0734	0.1654	0.969	0.9975	0.983	0.0025
Escherichia coli	14EC017	150	1733094	2 (1549609053)	minimap2	mpileup	minimap2/mpileup	16869		16825	99.7392	426	0	2.5253	44	0.2608	1.8079	1.6387	0.1693	0.9753	0.9974	0.9862	0.0026		16825	99.7392	426	0	2.5253	44	0.2608	1.8079	1.6387	0.1693	0.9753	0.9974	0.9862	0.0026
Escherichia coli	14EC017	150	1733094	2 (1549609053)	minimap2	platypus	minimap2/platypus	16869		16763	99.3716	206	15	1.2212	106	0.6284	1.2002	0.7924	0.4077	0.9879	0.9937	0.9908	0.0063		16790	99.5317	571	126	3.3849	79	0.4683	2.5003	2.1965	0.3039	0.9671	0.9953	0.981	0.0047
Escherichia coli	14EC017	150	1733094	2 (1549609053)	minimap2	snver	minimap2/snver	16869		16827	99.751	410	0	2.4305	42	0.249	1.7387	1.5771	0.1616	0.9762	0.9975	0.9867	0.0025		16827	99.751	410	0	2.4305	42	0.249	1.7387	1.5771	0.1616	0.9762	0.9975	0.9867	0.0025
Escherichia coli	14EC017	150	1733094	2 (1549609053)	minimap2	strelka	minimap2/strelka	16869		16819	99.7036	404	3	2.3949	50	0.2964	1.7464	1.5541	0.1923	0.9765	0.997	0.9866	0.003		16819	99.7036	404	3	2.3949	50	0.2964	1.7464	1.5541	0.1923	0.9765	0.997	0.9866	0.003
Escherichia coli	14EC017	150	1733094	2 (1549609053)	minimap2	snvsniffer	minimap2/snvsniffer	16869		15263	90.4796	813	442	4.8195	1606	9.5204	9.3051	3.1274	6.1778	0.9494	0.9048	0.9266	0.0952		15263	90.4796	813	442	4.8195	1606	9.5204	9.3051	3.1274	6.1778	0.9494	0.9048	0.9266	0.0952
Escherichia coli	14EC017	150	1733094	2 (1549609053)	minimap2	varscan	minimap2/varscan	16869		16774	99.4368	428	10	2.5372	95	0.5632	2.0118	1.6464	0.3654	0.9751	0.9944	0.9847	0.0056		16774	99.4368	428	10	2.5372	95	0.5632	2.0118	1.6464	0.3654	0.9751	0.9944	0.9847	0.0056
Escherichia coli	14EC017	150	1733094	2 (1549609053)	novoalign	16GT	novoalign/16GT	16869		16826	99.7451	415	34	2.4601	43	0.2549	1.7618	1.5964	0.1654	0.9759	0.9975	0.9866	0.0025		16826	99.7451	415	34	2.4601	43	0.2549	1.7618	1.5964	0.1654	0.9759	0.9975	0.9866	0.0025
Escherichia coli	14EC017	150	1733094	2 (1549609053)	novoalign	freebayes	novoalign/freebayes	16869		16833	99.7866	429	0	2.5431	36	0.2134	1.7887	1.6502	0.1385	0.9751	0.9979	0.9864	0.0021		16837	99.8103	608	0	3.6042	32	0.1897	2.4619	2.3388	0.1231	0.9651	0.9981	0.9813	0.0019
Escherichia coli	14EC017	150	1733094	2 (1549609053)	novoalign	gatk	novoalign/gatk	16869		16791	99.5376	1943	1421	11.5182	78	0.4624	7.7742	7.4741	0.3	0.8963	0.9954	0.9433	0.0046		16791	99.5376	1943	1421	11.5182	78	0.4624	7.7742	7.4741	0.3	0.8963	0.9954	0.9433	0.0046
Escherichia coli	14EC017	150	1733094	2 (1549609053)	novoalign	lofreq	novoalign/lofreq	16869		16827	99.751	386	0	2.2882	42	0.249	1.6464	1.4848	0.1616	0.9776	0.9975	0.9874	0.0025		16827	99.751	386	0	2.2882	42	0.249	1.6464	1.4848	0.1616	0.9776	0.9975	0.9874	0.0025
Escherichia coli	14EC017	150	1733094	2 (1549609053)	novoalign	mpileup	novoalign/mpileup	16869		16825	99.7392	365	0	2.1637	44	0.2608	1.5733	1.404	0.1693	0.9788	0.9974	0.988	0.0026		16825	99.7392	365	0	2.1637	44	0.2608	1.5733	1.404	0.1693	0.9788	0.9974	0.988	0.0026
Escherichia coli	14EC017	150	1733094	2 (1549609053)	novoalign	platypus	novoalign/platypus	16869		16769	99.4072	254	22	1.5057	100	0.5928	1.3617	0.9771	0.3847	0.9851	0.9941	0.9896	0.0059		16816	99.6858	727	191	4.3097	53	0.3142	3.0004	2.7965	0.2039	0.9586	0.9969	0.9774	0.0031
Escherichia coli	14EC017	150	1733094	2 (1549609053)	novoalign	snver	novoalign/snver	16869		16827	99.751	391	0	2.3179	42	0.249	1.6656	1.5041	0.1616	0.9773	0.9975	0.9873	0.0025		16827	99.751	391	0	2.3179	42	0.249	1.6656	1.5041	0.1616	0.9773	0.9975	0.9873	0.0025
Escherichia coli	14EC017	150	1733094	2 (1549609053)	novoalign	strelka	novoalign/strelka	16869		16829	99.7629	459	14	2.721	40	0.2371	1.9195	1.7656	0.1539	0.9734	0.9976	0.9854	0.0024		16829	99.7629	459	14	2.721	40	0.2371	1.9195	1.7656	0.1539	0.9734	0.9976	0.9854	0.0024
Escherichia coli	14EC017	150	1733094	2 (1549609053)	novoalign	snvsniffer	novoalign/snvsniffer	16869		15113	89.5904	457	208	2.7091	1756	10.4096	8.5127	1.7579	6.7548	0.9706	0.8959	0.9318	0.1041		15113	89.5904	457	208	2.7091	1756	10.4096	8.5127	1.7579	6.7548	0.9706	0.8959	0.9318	0.1041
Escherichia coli	14EC017	150	1733094	2 (1549609053)	novoalign	varscan	novoalign/varscan	16869		16783	99.4902	347	4	2.057	86	0.5098	1.6656	1.3348	0.3308	0.9797	0.9949	0.9872	0.0051		16783	99.4902	347	4	2.057	86	0.5098	1.6656	1.3348	0.3308	0.9797	0.9949	0.9872	0.0051
Escherichia coli	14EC017	150	1733094	2 (1549609053)	snippy	snippy	snippy/snippy	16869		16835	99.7984	326	0	1.9325	34	0.2016	1.3848	1.254	0.1308	0.981	0.998	0.9894	0.002		16835	99.7984	343	0	2.0333	34	0.2016	1.4502	1.3194	0.1308	0.98	0.998	0.9889	0.002
Escherichia coli	14EC017	150	1733094	2 (1549609053)	stampy	16GT	stampy/16GT	16869		16733	99.1938	1783	216	10.5697	136	0.8062	7.3818	6.8586	0.5231	0.9037	0.9919	0.9457	0.0081		16734	99.1997	1783	220	10.5697	135	0.8003	7.3779	6.8586	0.5193	0.9037	0.992	0.9458	0.008
Escherichia coli	14EC017	150	1733094	2 (1549609053)	stampy	freebayes	stampy/freebayes	16869		16833	99.7866	3108	0	18.4243	36	0.2134	12.094	11.9555	0.1385	0.8441	0.9979	0.9146	0.0021		16835	99.7984	6292	0	37.2992	34	0.2016	24.3341	24.2033	0.1308	0.7279	0.998	0.8418	0.002
Escherichia coli	14EC017	150	1733094	2 (1549609053)	stampy	gatk	stampy/gatk	16869		16783	99.4902	3107	1912	18.4184	86	0.5098	12.2825	11.9517	0.3308	0.8438	0.9949	0.9131	0.0051		16783	99.4902	3110	1922	18.4362	86	0.5098	12.294	11.9632	0.3308	0.8437	0.9949	0.9131	0.0051
Escherichia coli	14EC017	150	1733094	2 (1549609053)	stampy	lofreq	stampy/lofreq	16869		16736	99.2116	1164	0	6.9002	133	0.7884	4.9892	4.4775	0.5116	0.935	0.9921	0.9627	0.0079		16736	99.2116	1169	0	6.9299	133	0.7884	5.0084	4.4968	0.5116	0.9347	0.9921	0.9625	0.0079
Escherichia coli	14EC017	150	1733094	2 (1549609053)	stampy	mpileup	stampy/mpileup	16869		16740	99.2353	1086	0	6.4378	129	0.7647	4.6737	4.1775	0.4962	0.9391	0.9924	0.965	0.0076		16740	99.2353	1088	0	6.4497	129	0.7647	4.6814	4.1852	0.4962	0.939	0.9924	0.965	0.0076
Escherichia coli	14EC017	150	1733094	2 (1549609053)	stampy	platypus	stampy/platypus	16869		16689	98.933	500	32	2.964	180	1.067	2.6157	1.9233	0.6924	0.9709	0.9893	0.98	0.0107		16718	99.1049	1443	330	8.5542	151	0.8951	6.1316	5.5508	0.5808	0.9205	0.991	0.9544	0.009
Escherichia coli	14EC017	150	1733094	2 (1549609053)	stampy	snver	stampy/snver	16869		16734	99.1997	1111	0	6.586	135	0.8003	4.793	4.2737	0.5193	0.9377	0.992	0.9641	0.008		16734	99.1997	1115	0	6.6098	135	0.8003	4.8084	4.2891	0.5193	0.9375	0.992	0.964	0.008
Escherichia coli	14EC017	150	1733094	2 (1549609053)	stampy	strelka	stampy/strelka	16869		16729	99.1701	632	21	3.7465	140	0.8299	2.9696	2.4311	0.5385	0.9636	0.9917	0.9774	0.0083		16729	99.1701	634	21	3.7584	140	0.8299	2.9773	2.4388	0.5385	0.9635	0.9917	0.9774	0.0083
Escherichia coli	14EC017	150	1733094	2 (1549609053)	stampy	snvsniffer	stampy/snvsniffer	16869		15261	90.4677	845	473	5.0092	1608	9.5323	9.4359	3.2504	6.1855	0.9475	0.9047	0.9256	0.0953		15261	90.4677	846	474	5.0151	1608	9.5323	9.4398	3.2543	6.1855	0.9475	0.9047	0.9256	0.0953
Escherichia coli	14EC017	150	1733094	2 (1549609053)	stampy	varscan	stampy/varscan	16869		16705	99.0278	1174	55	6.9595	164	0.9722	5.1469	4.516	0.6309	0.9343	0.9903	0.9615	0.0097		16705	99.0278	1174	54	6.9595	164	0.9722	5.1469	4.516	0.6309	0.9343	0.9903	0.9615	0.0097
Escherichia coli	14EC017	150	1733094	3 (1549609343)	bwa-mem	16GT	bwa-mem/16GT	16869		16842	99.8399	787	84	4.6654	27	0.1601	3.1312	3.0273	0.1039	0.9554	0.9984	0.9764	0.0016		16842	99.8399	787	84	4.6654	27	0.1601	3.1312	3.0273	0.1039	0.9554	0.9984	0.9764	0.0016
Escherichia coli	14EC017	150	1733094	3 (1549609343)	bwa-mem	freebayes	bwa-mem/freebayes	16869		16843	99.8459	700	0	4.1496	26	0.1541	2.7927	2.6927	0.1	0.9601	0.9985	0.9789	0.0015		16846	99.8637	1005	0	5.9577	23	0.1363	3.9544	3.8659	0.0885	0.9437	0.9986	0.9704	0.0014
Escherichia coli	14EC017	150	1733094	3 (1549609343)	bwa-mem	gatk	bwa-mem/gatk	16869		16778	99.4605	2291	1557	13.5811	91	0.5395	9.1628	8.8128	0.35	0.8799	0.9946	0.9337	0.0054		16778	99.4605	2291	1557	13.5811	91	0.5395	9.1628	8.8128	0.35	0.8799	0.9946	0.9337	0.0054
Escherichia coli	14EC017	150	1733094	3 (1549609343)	bwa-mem	lofreq	bwa-mem/lofreq	16869		16837	99.8103	694	0	4.1141	32	0.1897	2.7927	2.6696	0.1231	0.9604	0.9981	0.9789	0.0019		16837	99.8103	694	0	4.1141	32	0.1897	2.7927	2.6696	0.1231	0.9604	0.9981	0.9789	0.0019
Escherichia coli	14EC017	150	1733094	3 (1549609343)	bwa-mem	mpileup	bwa-mem/mpileup	16869		16835	99.7984	585	0	3.4679	34	0.2016	2.3811	2.2503	0.1308	0.9664	0.998	0.9819	0.002		16835	99.7984	585	0	3.4679	34	0.2016	2.3811	2.2503	0.1308	0.9664	0.998	0.9819	0.002
Escherichia coli	14EC017	150	1733094	3 (1549609343)	bwa-mem	platypus	bwa-mem/platypus	16869		16781	99.4783	231	14	1.3694	88	0.5217	1.2271	0.8886	0.3385	0.9864	0.9948	0.9906	0.0052		16814	99.674	903	209	5.353	55	0.326	3.6851	3.4736	0.2116	0.949	0.9967	0.9723	0.0033
Escherichia coli	14EC017	150	1733094	3 (1549609343)	bwa-mem	snver	bwa-mem/snver	16869		16843	99.8459	597	0	3.539	26	0.1541	2.3965	2.2965	0.1	0.9658	0.9985	0.9819	0.0015		16843	99.8459	597	0	3.539	26	0.1541	2.3965	2.2965	0.1	0.9658	0.9985	0.9819	0.0015
Escherichia coli	14EC017	150	1733094	3 (1549609343)	bwa-mem	strelka	bwa-mem/strelka	16869		16827	99.751	680	2	4.0311	42	0.249	2.7773	2.6157	0.1616	0.9612	0.9975	0.979	0.0025		16827	99.751	680	2	4.0311	42	0.249	2.7773	2.6157	0.1616	0.9612	0.9975	0.979	0.0025
Escherichia coli	14EC017	150	1733094	3 (1549609343)	bwa-mem	snvsniffer	bwa-mem/snvsniffer	16869		15301	90.7048	815	452	4.8313	1568	9.2952	9.1667	3.135	6.0316	0.9494	0.907	0.9277	0.093		15301	90.7048	815	452	4.8313	1568	9.2952	9.1667	3.135	6.0316	0.9494	0.907	0.9277	0.093
Escherichia coli	14EC017	150	1733094	3 (1549609343)	bwa-mem	varscan	bwa-mem/varscan	16869		16802	99.6028	508	7	3.0114	67	0.3972	2.2118	1.9541	0.2577	0.9707	0.996	0.9832	0.004		16802	99.6028	508	7	3.0114	67	0.3972	2.2118	1.9541	0.2577	0.9707	0.996	0.9832	0.004
Escherichia coli	14EC017	150	1733094	3 (1549609343)	minimap2	16GT	minimap2/16GT	16869		16834	99.7925	626	66	3.7109	35	0.2075	2.5427	2.408	0.1346	0.9641	0.9979	0.9807	0.0021		16834	99.7925	626	66	3.7109	35	0.2075	2.5427	2.408	0.1346	0.9641	0.9979	0.9807	0.0021
Escherichia coli	14EC017	150	1733094	3 (1549609343)	minimap2	freebayes	minimap2/freebayes	16869		16836	99.8044	558	0	3.3078	33	0.1956	2.2734	2.1465	0.1269	0.9679	0.998	0.9827	0.002		16841	99.834	656	0	3.8888	28	0.166	2.6311	2.5234	0.1077	0.9625	0.9983	0.9801	0.0017
Escherichia coli	14EC017	150	1733094	3 (1549609343)	minimap2	gatk	minimap2/gatk	16869		16762	99.3657	1536	1062	9.1055	107	0.6343	6.3201	5.9085	0.4116	0.9161	0.9937	0.9533	0.0063		16762	99.3657	1536	1062	9.1055	107	0.6343	6.3201	5.9085	0.4116	0.9161	0.9937	0.9533	0.0063
Escherichia coli	14EC017	150	1733094	3 (1549609343)	minimap2	lofreq	minimap2/lofreq	16869		16817	99.6917	562	0	3.3316	52	0.3083	2.3619	2.1618	0.2	0.9677	0.9969	0.9821	0.0031		16817	99.6917	562	0	3.3316	52	0.3083	2.3619	2.1618	0.2	0.9677	0.9969	0.9821	0.0031
Escherichia coli	14EC017	150	1733094	3 (1549609343)	minimap2	mpileup	minimap2/mpileup	16869		16815	99.6799	436	0	2.5846	54	0.3201	1.8849	1.6772	0.2077	0.9747	0.9968	0.9856	0.0032		16815	99.6799	436	0	2.5846	54	0.3201	1.8849	1.6772	0.2077	0.9747	0.9968	0.9856	0.0032
Escherichia coli	14EC017	150	1733094	3 (1549609343)	minimap2	platypus	minimap2/platypus	16869		16758	99.342	209	16	1.239	111	0.658	1.2309	0.804	0.427	0.9877	0.9934	0.9905	0.0066		16790	99.5317	578	134	3.4264	79	0.4683	2.5273	2.2234	0.3039	0.9667	0.9953	0.9808	0.0047
Escherichia coli	14EC017	150	1733094	3 (1549609343)	minimap2	snver	minimap2/snver	16869		16814	99.674	417	0	2.472	55	0.326	1.8156	1.6041	0.2116	0.9758	0.9967	0.9861	0.0033		16814	99.674	417	0	2.472	55	0.326	1.8156	1.6041	0.2116	0.9758	0.9967	0.9861	0.0033
Escherichia coli	14EC017	150	1733094	3 (1549609343)	minimap2	strelka	minimap2/strelka	16869		16802	99.6028	415	1	2.4601	67	0.3972	1.8541	1.5964	0.2577	0.9759	0.996	0.9858	0.004		16802	99.6028	415	1	2.4601	67	0.3972	1.8541	1.5964	0.2577	0.9759	0.996	0.9858	0.004
Escherichia coli	14EC017	150	1733094	3 (1549609343)	minimap2	snvsniffer	minimap2/snvsniffer	16869		15297	90.6811	790	427	4.6831	1572	9.3189	9.0859	3.0389	6.047	0.9509	0.9068	0.9283	0.0932		15297	90.6811	790	427	4.6831	1572	9.3189	9.0859	3.0389	6.047	0.9509	0.9068	0.9283	0.0932
Escherichia coli	14EC017	150	1733094	3 (1549609343)	minimap2	varscan	minimap2/varscan	16869		16774	99.4368	450	10	2.6676	95	0.5632	2.0964	1.731	0.3654	0.9739	0.9944	0.984	0.0056		16774	99.4368	450	10	2.6676	95	0.5632	2.0964	1.731	0.3654	0.9739	0.9944	0.984	0.0056
Escherichia coli	14EC017	150	1733094	3 (1549609343)	novoalign	16GT	novoalign/16GT	16869		16828	99.757	431	45	2.555	41	0.243	1.8156	1.6579	0.1577	0.975	0.9976	0.9862	0.0024		16828	99.757	431	45	2.555	41	0.243	1.8156	1.6579	0.1577	0.975	0.9976	0.9862	0.0024
Escherichia coli	14EC017	150	1733094	3 (1549609343)	novoalign	freebayes	novoalign/freebayes	16869		16834	99.7925	460	0	2.7269	35	0.2075	1.9041	1.7695	0.1346	0.9734	0.9979	0.9855	0.0021		16839	99.8222	624	0	3.6991	30	0.1778	2.5157	2.4003	0.1154	0.9643	0.9982	0.981	0.0018
Escherichia coli	14EC017	150	1733094	3 (1549609343)	novoalign	gatk	novoalign/gatk	16869		16781	99.4783	1893	1398	11.2218	88	0.5217	7.6203	7.2818	0.3385	0.8986	0.9948	0.9443	0.0052		16781	99.4783	1893	1398	11.2218	88	0.5217	7.6203	7.2818	0.3385	0.8986	0.9948	0.9443	0.0052
Escherichia coli	14EC017	150	1733094	3 (1549609343)	novoalign	lofreq	novoalign/lofreq	16869		16823	99.7273	379	0	2.2467	46	0.2727	1.6348	1.4579	0.1769	0.978	0.9973	0.9876	0.0027		16823	99.7273	379	0	2.2467	46	0.2727	1.6348	1.4579	0.1769	0.978	0.9973	0.9876	0.0027
Escherichia coli	14EC017	150	1733094	3 (1549609343)	novoalign	mpileup	novoalign/mpileup	16869		16822	99.7214	388	0	2.3001	47	0.2786	1.6733	1.4925	0.1808	0.9775	0.9972	0.9873	0.0028		16822	99.7214	388	0	2.3001	47	0.2786	1.6733	1.4925	0.1808	0.9775	0.9972	0.9873	0.0028
Escherichia coli	14EC017	150	1733094	3 (1549609343)	novoalign	platypus	novoalign/platypus	16869		16767	99.3953	267	28	1.5828	102	0.6047	1.4194	1.0271	0.3924	0.9843	0.994	0.9891	0.006		16818	99.6977	768	203	4.5527	51	0.3023	3.1504	2.9543	0.1962	0.9563	0.997	0.9762	0.003
Escherichia coli	14EC017	150	1733094	3 (1549609343)	novoalign	snver	novoalign/snver	16869		16824	99.7332	400	0	2.3712	45	0.2668	1.7118	1.5387	0.1731	0.9768	0.9973	0.9869	0.0027		16824	99.7332	400	0	2.3712	45	0.2668	1.7118	1.5387	0.1731	0.9768	0.9973	0.9869	0.0027
Escherichia coli	14EC017	150	1733094	3 (1549609343)	novoalign	strelka	novoalign/strelka	16869		16826	99.7451	455	7	2.6973	43	0.2549	1.9156	1.7502	0.1654	0.9737	0.9975	0.9855	0.0025		16826	99.7451	455	7	2.6973	43	0.2549	1.9156	1.7502	0.1654	0.9737	0.9975	0.9855	0.0025
Escherichia coli	14EC017	150	1733094	3 (1549609343)	novoalign	snvsniffer	novoalign/snvsniffer	16869		15104	89.537	451	212	2.6735	1765	10.463	8.5243	1.7349	6.7894	0.971	0.8954	0.9317	0.1046		15104	89.537	451	212	2.6735	1765	10.463	8.5243	1.7349	6.7894	0.971	0.8954	0.9317	0.1046
Escherichia coli	14EC017	150	1733094	3 (1549609343)	novoalign	varscan	novoalign/varscan	16869		16784	99.4961	356	4	2.1104	85	0.5039	1.6964	1.3694	0.327	0.9792	0.995	0.987	0.005		16784	99.4961	356	4	2.1104	85	0.5039	1.6964	1.3694	0.327	0.9792	0.995	0.987	0.005
Escherichia coli	14EC017	150	1733094	3 (1549609343)	snippy	snippy	snippy/snippy	16869		16832	99.7807	315	0	1.8673	37	0.2193	1.354	1.2117	0.1423	0.9816	0.9978	0.9896	0.0022		16832	99.7807	330	0	1.9563	37	0.2193	1.4117	1.2694	0.1423	0.9808	0.9978	0.9892	0.0022
Escherichia coli	14EC017	150	1733094	3 (1549609343)	stampy	16GT	stampy/16GT	16869		16739	99.2294	1796	219	10.6467	130	0.7706	7.4087	6.9086	0.5001	0.9031	0.9923	0.9456	0.0077		16739	99.2294	1804	225	10.6942	130	0.7706	7.4395	6.9394	0.5001	0.9027	0.9923	0.9454	0.0077
Escherichia coli	14EC017	150	1733094	3 (1549609343)	stampy	freebayes	stampy/freebayes	16869		16835	99.7984	3122	0	18.5073	34	0.2016	12.1401	12.0094	0.1308	0.8436	0.998	0.9143	0.002		16836	99.8044	6660	0	39.4807	33	0.1956	25.7459	25.6189	0.1269	0.7165	0.998	0.8341	0.002
Escherichia coli	14EC017	150	1733094	3 (1549609343)	stampy	gatk	stampy/gatk	16869		16775	99.4428	2920	1888	17.3099	94	0.5572	11.5939	11.2323	0.3616	0.8517	0.9944	0.9175	0.0056		16775	99.4428	2930	1899	17.3691	94	0.5572	11.6324	11.2708	0.3616	0.8513	0.9944	0.9173	0.0056
Escherichia coli	14EC017	150	1733094	3 (1549609343)	stampy	lofreq	stampy/lofreq	16869		16736	99.2116	1169	0	6.9299	133	0.7884	5.0084	4.4968	0.5116	0.9347	0.9921	0.9625	0.0079		16736	99.2116	1167	0	6.918	133	0.7884	5.0007	4.4891	0.5116	0.9348	0.9921	0.9626	0.0079
Escherichia coli	14EC017	150	1733094	3 (1549609343)	stampy	mpileup	stampy/mpileup	16869		16738	99.2234	1084	0	6.426	131	0.7766	4.6737	4.1698	0.5039	0.9392	0.9922	0.965	0.0078		16738	99.2234	1088	0	6.4497	131	0.7766	4.6891	4.1852	0.5039	0.939	0.9922	0.9649	0.0078
Escherichia coli	14EC017	150	1733094	3 (1549609343)	stampy	platypus	stampy/platypus	16869		16686	98.9152	501	42	2.9699	183	1.0848	2.6311	1.9272	0.7039	0.9709	0.9892	0.98	0.0108		16721	99.1227	1520	421	9.0106	148	0.8773	6.4163	5.847	0.5693	0.9167	0.9912	0.9525	0.0088
Escherichia coli	14EC017	150	1733094	3 (1549609343)	stampy	snver	stampy/snver	16869		16737	99.2175	1136	0	6.7342	132	0.7825	4.8776	4.3698	0.5078	0.9364	0.9922	0.9635	0.0078		16738	99.2234	1127	0	6.6809	131	0.7766	4.8391	4.3352	0.5039	0.9369	0.9922	0.9638	0.0078
Escherichia coli	14EC017	150	1733094	3 (1549609343)	stampy	strelka	stampy/strelka	16869		16729	99.1701	647	26	3.8354	140	0.8299	3.0273	2.4888	0.5385	0.9628	0.9917	0.977	0.0083		16729	99.1701	645	25	3.8236	140	0.8299	3.0196	2.4811	0.5385	0.9629	0.9917	0.9771	0.0083
Escherichia coli	14EC017	150	1733094	3 (1549609343)	stampy	snvsniffer	stampy/snvsniffer	16869		15291	90.6456	862	485	5.11	1578	9.3544	9.3859	3.3158	6.0701	0.9466	0.9065	0.9261	0.0935		15291	90.6456	864	487	5.1218	1578	9.3544	9.3936	3.3235	6.0701	0.9465	0.9065	0.9261	0.0935
Escherichia coli	14EC017	150	1733094	3 (1549609343)	stampy	varscan	stampy/varscan	16869		16705	99.0278	1139	48	6.752	164	0.9722	5.0122	4.3814	0.6309	0.9362	0.9903	0.9625	0.0097		16705	99.0278	1136	52	6.7342	164	0.9722	5.0007	4.3698	0.6309	0.9363	0.9903	0.9625	0.0097
Escherichia coli	14EC017	300	866547	1 (1549610767)	bwa-mem	16GT	bwa-mem/16GT	16869		16847	99.8696	941	73	5.5783	22	0.1304	3.7044	3.6197	0.0846	0.9471	0.9987	0.9722	0.0013		16847	99.8696	941	73	5.5783	22	0.1304	3.7044	3.6197	0.0846	0.9471	0.9987	0.9722	0.0013
Escherichia coli	14EC017	300	866547	1 (1549610767)	bwa-mem	freebayes	bwa-mem/freebayes	16869		16851	99.8933	783	0	4.6417	18	0.1067	3.0812	3.012	0.0692	0.9556	0.9989	0.9768	0.0011		16852	99.8992	1135	0	6.7283	17	0.1008	4.4314	4.366	0.0654	0.9369	0.999	0.967	0.001
Escherichia coli	14EC017	300	866547	1 (1549610767)	bwa-mem	gatk	bwa-mem/gatk	16869		16776	99.4487	2314	1467	13.7175	93	0.5513	9.259	8.9012	0.3577	0.8788	0.9945	0.9331	0.0055		16776	99.4487	2314	1467	13.7175	93	0.5513	9.259	8.9012	0.3577	0.8788	0.9945	0.9331	0.0055
Escherichia coli	14EC017	300	866547	1 (1549610767)	bwa-mem	lofreq	bwa-mem/lofreq	16869		16717	99.0989	639	0	3.788	152	0.9011	3.0427	2.458	0.5847	0.9632	0.991	0.9769	0.009		16717	99.0989	639	0	3.788	152	0.9011	3.0427	2.458	0.5847	0.9632	0.991	0.9769	0.009
Escherichia coli	14EC017	300	866547	1 (1549610767)	bwa-mem	mpileup	bwa-mem/mpileup	16869		16717	99.0989	607	0	3.5983	152	0.9011	2.9196	2.3349	0.5847	0.965	0.991	0.9778	0.009		16717	99.0989	607	0	3.5983	152	0.9011	2.9196	2.3349	0.5847	0.965	0.991	0.9778	0.009
Escherichia coli	14EC017	300	866547	1 (1549610767)	bwa-mem	platypus	bwa-mem/platypus	16869		16678	98.8677	320	28	1.897	191	1.1323	1.9657	1.2309	0.7347	0.9812	0.9887	0.9849	0.0113		16734	99.1997	1008	263	5.9755	135	0.8003	4.3968	3.8775	0.5193	0.9432	0.992	0.967	0.008
Escherichia coli	14EC017	300	866547	1 (1549610767)	bwa-mem	snver	bwa-mem/snver	16869		16757	99.3361	619	0	3.6695	112	0.6639	2.8119	2.3811	0.4308	0.9644	0.9934	0.9787	0.0066		16757	99.3361	619	0	3.6695	112	0.6639	2.8119	2.3811	0.4308	0.9644	0.9934	0.9787	0.0066
Escherichia coli	14EC017	300	866547	1 (1549610767)	bwa-mem	strelka	bwa-mem/strelka	16869		16688	98.927	574	4	3.4027	181	1.073	2.9042	2.208	0.6962	0.9667	0.9893	0.9779	0.0107		16688	98.927	574	4	3.4027	181	1.073	2.9042	2.208	0.6962	0.9667	0.9893	0.9779	0.0107
Escherichia coli	14EC017	300	866547	1 (1549610767)	bwa-mem	snvsniffer	bwa-mem/snvsniffer	16869		14132	83.775	582	267	3.4501	2737	16.225	12.7671	2.2388	10.5284	0.9604	0.8377	0.8949	0.1623		14132	83.775	582	267	3.4501	2737	16.225	12.7671	2.2388	10.5284	0.9604	0.8377	0.8949	0.1623
Escherichia coli	14EC017	300	866547	1 (1549610767)	bwa-mem	varscan	bwa-mem/varscan	16869		16641	98.6484	570	7	3.379	228	1.3516	3.0697	2.1926	0.877	0.9669	0.9865	0.9766	0.0135		16641	98.6484	570	7	3.379	228	1.3516	3.0697	2.1926	0.877	0.9669	0.9865	0.9766	0.0135
Escherichia coli	14EC017	300	866547	1 (1549610767)	minimap2	16GT	minimap2/16GT	16869		16845	99.8577	754	70	4.4697	24	0.1423	2.9927	2.9004	0.0923	0.9572	0.9986	0.9775	0.0014		16845	99.8577	754	70	4.4697	24	0.1423	2.9927	2.9004	0.0923	0.9572	0.9986	0.9775	0.0014
Escherichia coli	14EC017	300	866547	1 (1549610767)	minimap2	freebayes	minimap2/freebayes	16869		16846	99.8637	655	0	3.8829	23	0.1363	2.6081	2.5196	0.0885	0.9626	0.9986	0.9803	0.0014		16848	99.8755	795	0	4.7128	21	0.1245	3.1389	3.0581	0.0808	0.9549	0.9988	0.9764	0.0012
Escherichia coli	14EC017	300	866547	1 (1549610767)	minimap2	gatk	minimap2/gatk	16869		16766	99.3894	1782	1221	10.5638	103	0.6106	7.251	6.8548	0.3962	0.9039	0.9939	0.9468	0.0061		16766	99.3894	1782	1221	10.5638	103	0.6106	7.251	6.8548	0.3962	0.9039	0.9939	0.9468	0.0061
Escherichia coli	14EC017	300	866547	1 (1549610767)	minimap2	lofreq	minimap2/lofreq	16869		16734	99.1997	533	0	3.1596	135	0.8003	2.5696	2.0503	0.5193	0.9691	0.992	0.9804	0.008		16734	99.1997	533	0	3.1596	135	0.8003	2.5696	2.0503	0.5193	0.9691	0.992	0.9804	0.008
Escherichia coli	14EC017	300	866547	1 (1549610767)	minimap2	mpileup	minimap2/mpileup	16869		16727	99.1582	481	0	2.8514	142	0.8418	2.3965	1.8503	0.5462	0.972	0.9916	0.9817	0.0084		16727	99.1582	481	0	2.8514	142	0.8418	2.3965	1.8503	0.5462	0.972	0.9916	0.9817	0.0084
Escherichia coli	14EC017	300	866547	1 (1549610767)	minimap2	platypus	minimap2/platypus	16869		16680	98.8796	222	20	1.316	189	1.1204	1.581	0.854	0.727	0.9869	0.9888	0.9878	0.0112		16731	99.1819	746	215	4.4223	138	0.8181	3.4005	2.8696	0.5308	0.9573	0.9918	0.9742	0.0082
Escherichia coli	14EC017	300	866547	1 (1549610767)	minimap2	snver	minimap2/snver	16869		16732	99.1879	447	0	2.6498	137	0.8121	2.2465	1.7195	0.527	0.974	0.9919	0.9829	0.0081		16732	99.1879	447	0	2.6498	137	0.8121	2.2465	1.7195	0.527	0.974	0.9919	0.9829	0.0081
Escherichia coli	14EC017	300	866547	1 (1549610767)	minimap2	strelka	minimap2/strelka	16869		16699	98.9922	404	2	2.3949	170	1.0078	2.208	1.5541	0.6539	0.9764	0.9899	0.9831	0.0101		16699	98.9922	404	2	2.3949	170	1.0078	2.208	1.5541	0.6539	0.9764	0.9899	0.9831	0.0101
Escherichia coli	14EC017	300	866547	1 (1549610767)	minimap2	snvsniffer	minimap2/snvsniffer	16869		14131	83.769	588	271	3.4857	2738	16.231	12.7941	2.2619	10.5322	0.9601	0.8377	0.8947	0.1623		14131	83.769	588	271	3.4857	2738	16.231	12.7941	2.2619	10.5322	0.9601	0.8377	0.8947	0.1623
Escherichia coli	14EC017	300	866547	1 (1549610767)	minimap2	varscan	minimap2/varscan	16869		16647	98.684	471	9	2.7921	222	1.316	2.6658	1.8118	0.854	0.9725	0.9868	0.9796	0.0132		16647	98.684	471	9	2.7921	222	1.316	2.6658	1.8118	0.854	0.9725	0.9868	0.9796	0.0132
Escherichia coli	14EC017	300	866547	1 (1549610767)	novoalign	16GT	novoalign/16GT	16869		16837	99.8103	587	59	3.4798	32	0.1897	2.3811	2.258	0.1231	0.9663	0.9981	0.9819	0.0019		16837	99.8103	585	57	3.4679	32	0.1897	2.3734	2.2503	0.1231	0.9664	0.9981	0.982	0.0019
Escherichia coli	14EC017	300	866547	1 (1549610767)	novoalign	freebayes	novoalign/freebayes	16869		16844	99.8518	607	0	3.5983	25	0.1482	2.4311	2.3349	0.0962	0.9652	0.9985	0.9816	0.0015		16846	99.8637	863	0	5.1159	23	0.1363	3.4082	3.3197	0.0885	0.9513	0.9986	0.9744	0.0014
Escherichia coli	14EC017	300	866547	1 (1549610767)	novoalign	gatk	novoalign/gatk	16869		16771	99.4191	1922	1339	11.3937	98	0.5809	7.7703	7.3933	0.377	0.8972	0.9942	0.9432	0.0058		16771	99.4191	1910	1334	11.3225	98	0.5809	7.7241	7.3472	0.377	0.8978	0.9942	0.9435	0.0058
Escherichia coli	14EC017	300	866547	1 (1549610767)	novoalign	lofreq	novoalign/lofreq	16869		16761	99.3598	494	0	2.9284	108	0.6402	2.3157	1.9003	0.4154	0.9714	0.9936	0.9824	0.0064		16761	99.3598	494	0	2.9284	108	0.6402	2.3157	1.9003	0.4154	0.9714	0.9936	0.9824	0.0064
Escherichia coli	14EC017	300	866547	1 (1549610767)	novoalign	mpileup	novoalign/mpileup	16869		16754	99.3183	501	0	2.9699	115	0.6817	2.3696	1.9272	0.4424	0.971	0.9932	0.982	0.0068		16754	99.3183	501	0	2.9699	115	0.6817	2.3696	1.9272	0.4424	0.971	0.9932	0.982	0.0068
Escherichia coli	14EC017	300	866547	1 (1549610767)	novoalign	platypus	novoalign/platypus	16869		16724	99.1404	344	36	2.0392	145	0.8596	1.881	1.3233	0.5578	0.9798	0.9914	0.9856	0.0086		16773	99.4309	1000	258	5.928	96	0.5691	4.216	3.8467	0.3693	0.9437	0.9943	0.9683	0.0057
Escherichia coli	14EC017	300	866547	1 (1549610767)	novoalign	snver	novoalign/snver	16869		16761	99.3598	529	0	3.1359	108	0.6402	2.4503	2.0349	0.4154	0.9694	0.9936	0.9814	0.0064		16761	99.3598	529	0	3.1359	108	0.6402	2.4503	2.0349	0.4154	0.9694	0.9936	0.9814	0.0064
Escherichia coli	14EC017	300	866547	1 (1549610767)	novoalign	strelka	novoalign/strelka	16869		16737	99.2175	527	15	3.1241	132	0.7825	2.535	2.0272	0.5078	0.9695	0.9922	0.9807	0.0078		16737	99.2175	526	14	3.1181	132	0.7825	2.5311	2.0234	0.5078	0.9695	0.9922	0.9807	0.0078
Escherichia coli	14EC017	300	866547	1 (1549610767)	novoalign	snvsniffer	novoalign/snvsniffer	16869		13982	82.8858	412	169	2.4423	2887	17.1142	12.6902	1.5848	11.1054	0.9714	0.8289	0.8945	0.1711		13982	82.8858	412	169	2.4423	2887	17.1142	12.6902	1.5848	11.1054	0.9714	0.8289	0.8945	0.1711
Escherichia coli	14EC017	300	866547	1 (1549610767)	novoalign	varscan	novoalign/varscan	16869		16663	98.7788	510	3	3.0233	206	1.2212	2.7542	1.9618	0.7924	0.9703	0.9878	0.979	0.0122		16663	98.7788	504	3	2.9877	206	1.2212	2.7311	1.9387	0.7924	0.9706	0.9878	0.9791	0.0122
Escherichia coli	14EC017	300	866547	1 (1549610767)	snippy	snippy	snippy/snippy	16869		16832	99.7807	383	0	2.2704	37	0.2193	1.6156	1.4733	0.1423	0.9778	0.9978	0.9877	0.0022		16832	99.7807	387	0	2.2941	37	0.2193	1.631	1.4887	0.1423	0.9775	0.9978	0.9875	0.0022
Escherichia coli	14EC017	300	866547	1 (1549610767)	stampy	16GT	stampy/16GT	16869		16717	99.0989	2199	339	13.0357	152	0.9011	9.0436	8.4589	0.5847	0.8837	0.991	0.9343	0.009		16718	99.1049	2207	337	13.0832	151	0.8951	9.0705	8.4896	0.5808	0.8834	0.991	0.9341	0.009
Escherichia coli	14EC017	300	866547	1 (1549610767)	stampy	freebayes	stampy/freebayes	16869		16832	99.7807	3770	0	22.3487	37	0.2193	14.6443	14.502	0.1423	0.817	0.9978	0.8984	0.0022		16841	99.834	10748	0	63.7145	28	0.166	41.4519	41.3442	0.1077	0.6104	0.9983	0.7576	0.0017
Escherichia coli	14EC017	300	866547	1 (1549610767)	stampy	gatk	stampy/gatk	16869		16778	99.4605	3488	2214	20.677	91	0.5395	13.7673	13.4172	0.35	0.8279	0.9946	0.9036	0.0054		16778	99.4605	3417	2187	20.2561	91	0.5395	13.4942	13.1441	0.35	0.8308	0.9946	0.9054	0.0054
Escherichia coli	14EC017	300	866547	1 (1549610767)	stampy	lofreq	stampy/lofreq	16869		16626	98.5595	1037	0	6.1474	243	1.4405	4.9238	3.989	0.9347	0.9413	0.9856	0.9629	0.0144		16626	98.5595	1036	0	6.1414	243	1.4405	4.9199	3.9852	0.9347	0.9413	0.9856	0.9629	0.0144
Escherichia coli	14EC017	300	866547	1 (1549610767)	stampy	mpileup	stampy/mpileup	16869		16627	98.5654	1000	0	5.928	242	1.4346	4.7776	3.8467	0.9309	0.9433	0.9857	0.964	0.0143		16627	98.5654	1002	0	5.9399	242	1.4346	4.7853	3.8544	0.9309	0.9432	0.9857	0.964	0.0143
Escherichia coli	14EC017	300	866547	1 (1549610767)	stampy	platypus	stampy/platypus	16869		16573	98.2453	383	50	2.2704	296	1.7547	2.6119	1.4733	1.1386	0.9774	0.9825	0.9799	0.0175		16644	98.6662	1059	290	6.2778	225	1.3338	4.9391	4.0736	0.8655	0.9402	0.9867	0.9629	0.0133
Escherichia coli	14EC017	300	866547	1 (1549610767)	stampy	snver	stampy/snver	16869		16614	98.4884	1050	0	6.2244	255	1.5116	5.0199	4.039	0.9809	0.9406	0.9849	0.9622	0.0151		16613	98.4824	1060	0	6.2837	256	1.5176	5.0622	4.0775	0.9848	0.94	0.9848	0.9619	0.0152
Escherichia coli	14EC017	300	866547	1 (1549610767)	stampy	strelka	stampy/strelka	16869		16588	98.3342	603	11	3.5746	281	1.6658	3.4005	2.3196	1.0809	0.9649	0.9833	0.974	0.0167		16588	98.3342	597	12	3.539	281	1.6658	3.3774	2.2965	1.0809	0.9653	0.9833	0.9742	0.0167
Escherichia coli	14EC017	300	866547	1 (1549610767)	stampy	snvsniffer	stampy/snvsniffer	16869		14178	84.0477	724	372	4.2919	2691	15.9523	13.1364	2.785	10.3514	0.9514	0.8405	0.8925	0.1595		14178	84.0477	719	365	4.2623	2691	15.9523	13.1172	2.7658	10.3514	0.9517	0.8405	0.8927	0.1595
Escherichia coli	14EC017	300	866547	1 (1549610767)	stampy	varscan	stampy/varscan	16869		16562	98.1801	1099	44	6.5149	307	1.8199	5.4084	4.2275	1.1809	0.9378	0.9818	0.9593	0.0182		16563	98.186	1105	44	6.5505	306	1.814	5.4277	4.2506	1.1771	0.9375	0.9819	0.9592	0.0181
Escherichia coli	14EC017	300	866547	2 (1549611572)	bwa-mem	16GT	bwa-mem/16GT	16869		16850	99.8874	926	52	5.4894	19	0.1126	3.6351	3.562	0.0731	0.9479	0.9989	0.9727	0.0011		16850	99.8874	926	52	5.4894	19	0.1126	3.6351	3.562	0.0731	0.9479	0.9989	0.9727	0.0011
Escherichia coli	14EC017	300	866547	2 (1549611572)	bwa-mem	freebayes	bwa-mem/freebayes	16869		16850	99.8874	787	0	4.6654	19	0.1126	3.1004	3.0273	0.0731	0.9554	0.9989	0.9767	0.0011		16854	99.9111	1110	0	6.5801	15	0.0889	4.3275	4.2698	0.0577	0.9382	0.9991	0.9677	0.0009
Escherichia coli	14EC017	300	866547	2 (1549611572)	bwa-mem	gatk	bwa-mem/gatk	16869		16776	99.4487	2312	1474	13.7056	93	0.5513	9.2513	8.8935	0.3577	0.8789	0.9945	0.9331	0.0055		16776	99.4487	2312	1474	13.7056	93	0.5513	9.2513	8.8935	0.3577	0.8789	0.9945	0.9331	0.0055
Escherichia coli	14EC017	300	866547	2 (1549611572)	bwa-mem	lofreq	bwa-mem/lofreq	16869		16721	99.1227	657	0	3.8947	148	0.8773	3.0966	2.5273	0.5693	0.9622	0.9912	0.9765	0.0088		16721	99.1227	657	0	3.8947	148	0.8773	3.0966	2.5273	0.5693	0.9622	0.9912	0.9765	0.0088
Escherichia coli	14EC017	300	866547	2 (1549611572)	bwa-mem	mpileup	bwa-mem/mpileup	16869		16715	99.0871	617	0	3.6576	154	0.9129	2.9658	2.3734	0.5924	0.9644	0.9909	0.9775	0.0091		16715	99.0871	617	0	3.6576	154	0.9129	2.9658	2.3734	0.5924	0.9644	0.9909	0.9775	0.0091
Escherichia coli	14EC017	300	866547	2 (1549611572)	bwa-mem	platypus	bwa-mem/platypus	16869		16679	98.8737	341	37	2.0215	190	1.1263	2.0426	1.3117	0.7309	0.98	0.9887	0.9843	0.0113		16737	99.2175	953	226	5.6494	132	0.7825	4.1737	3.6659	0.5078	0.9461	0.9922	0.9686	0.0078
Escherichia coli	14EC017	300	866547	2 (1549611572)	bwa-mem	snver	bwa-mem/snver	16869		16757	99.3361	592	0	3.5094	112	0.6639	2.7081	2.2772	0.4308	0.9659	0.9934	0.9795	0.0066		16757	99.3361	592	0	3.5094	112	0.6639	2.7081	2.2772	0.4308	0.9659	0.9934	0.9795	0.0066
Escherichia coli	14EC017	300	866547	2 (1549611572)	bwa-mem	strelka	bwa-mem/strelka	16869		16696	98.9745	575	2	3.4086	173	1.0255	2.8773	2.2118	0.6655	0.9667	0.9897	0.9781	0.0103		16696	98.9745	575	2	3.4086	173	1.0255	2.8773	2.2118	0.6655	0.9667	0.9897	0.9781	0.0103
Escherichia coli	14EC017	300	866547	2 (1549611572)	bwa-mem	snvsniffer	bwa-mem/snvsniffer	16869		14131	83.769	599	273	3.5509	2738	16.231	12.8364	2.3042	10.5322	0.9593	0.8377	0.8944	0.1623		14131	83.769	599	273	3.5509	2738	16.231	12.8364	2.3042	10.5322	0.9593	0.8377	0.8944	0.1623
Escherichia coli	14EC017	300	866547	2 (1549611572)	bwa-mem	varscan	bwa-mem/varscan	16869		16647	98.684	560	6	3.3197	222	1.316	3.0081	2.1541	0.854	0.9675	0.9868	0.9771	0.0132		16647	98.684	560	6	3.3197	222	1.316	3.0081	2.1541	0.854	0.9675	0.9868	0.9771	0.0132
Escherichia coli	14EC017	300	866547	2 (1549611572)	minimap2	16GT	minimap2/16GT	16869		16846	99.8637	760	60	4.5053	23	0.1363	3.012	2.9235	0.0885	0.9568	0.9986	0.9773	0.0014		16846	99.8637	760	60	4.5053	23	0.1363	3.012	2.9235	0.0885	0.9568	0.9986	0.9773	0.0014
Escherichia coli	14EC017	300	866547	2 (1549611572)	minimap2	freebayes	minimap2/freebayes	16869		16846	99.8637	656	0	3.8888	23	0.1363	2.6119	2.5234	0.0885	0.9625	0.9986	0.9802	0.0014		16850	99.8874	779	0	4.6179	19	0.1126	3.0697	2.9966	0.0731	0.9558	0.9989	0.9769	0.0011
Escherichia coli	14EC017	300	866547	2 (1549611572)	minimap2	gatk	minimap2/gatk	16869		16767	99.3953	1753	1192	10.3918	102	0.6047	7.1356	6.7432	0.3924	0.9053	0.994	0.9476	0.006		16767	99.3953	1753	1192	10.3918	102	0.6047	7.1356	6.7432	0.3924	0.9053	0.994	0.9476	0.006
Escherichia coli	14EC017	300	866547	2 (1549611572)	minimap2	lofreq	minimap2/lofreq	16869		16745	99.2649	509	0	3.0174	124	0.7351	2.435	1.958	0.477	0.9705	0.9926	0.9814	0.0074		16745	99.2649	509	0	3.0174	124	0.7351	2.435	1.958	0.477	0.9705	0.9926	0.9814	0.0074
Escherichia coli	14EC017	300	866547	2 (1549611572)	minimap2	mpileup	minimap2/mpileup	16869		16739	99.2294	449	0	2.6617	130	0.7706	2.2272	1.7272	0.5001	0.9739	0.9923	0.983	0.0077		16739	99.2294	449	0	2.6617	130	0.7706	2.2272	1.7272	0.5001	0.9739	0.9923	0.983	0.0077
Escherichia coli	14EC017	300	866547	2 (1549611572)	minimap2	platypus	minimap2/platypus	16869		16694	98.9626	229	25	1.3575	175	1.0374	1.5541	0.8809	0.6732	0.9865	0.9896	0.988	0.0104		16743	99.2531	685	184	4.0607	126	0.7469	3.1197	2.635	0.4847	0.9607	0.9925	0.9763	0.0075
Escherichia coli	14EC017	300	866547	2 (1549611572)	minimap2	snver	minimap2/snver	16869		16747	99.2768	450	0	2.6676	122	0.7232	2.2003	1.731	0.4693	0.9738	0.9928	0.9832	0.0072		16747	99.2768	450	0	2.6676	122	0.7232	2.2003	1.731	0.4693	0.9738	0.9928	0.9832	0.0072
Escherichia coli	14EC017	300	866547	2 (1549611572)	minimap2	strelka	minimap2/strelka	16869		16719	99.1108	422	5	2.5016	150	0.8892	2.2003	1.6233	0.577	0.9754	0.9911	0.9832	0.0089		16719	99.1108	422	5	2.5016	150	0.8892	2.2003	1.6233	0.577	0.9754	0.9911	0.9832	0.0089
Escherichia coli	14EC017	300	866547	2 (1549611572)	minimap2	snvsniffer	minimap2/snvsniffer	16869		14129	83.7572	593	277	3.5153	2740	16.2428	12.821	2.2811	10.5399	0.9597	0.8376	0.8945	0.1624		14129	83.7572	593	277	3.5153	2740	16.2428	12.821	2.2811	10.5399	0.9597	0.8376	0.8945	0.1624
Escherichia coli	14EC017	300	866547	2 (1549611572)	minimap2	varscan	minimap2/varscan	16869		16648	98.6899	440	10	2.6083	221	1.3101	2.5427	1.6925	0.8501	0.9743	0.9869	0.9806	0.0131		16648	98.6899	440	10	2.6083	221	1.3101	2.5427	1.6925	0.8501	0.9743	0.9869	0.9806	0.0131
Escherichia coli	14EC017	300	866547	2 (1549611572)	novoalign	16GT	novoalign/16GT	16869		16837	99.8103	586	44	3.4738	32	0.1897	2.3773	2.2542	0.1231	0.9664	0.9981	0.982	0.0019		16837	99.8103	585	43	3.4679	32	0.1897	2.3734	2.2503	0.1231	0.9664	0.9981	0.982	0.0019
Escherichia coli	14EC017	300	866547	2 (1549611572)	novoalign	freebayes	novoalign/freebayes	16869		16844	99.8518	588	0	3.4857	25	0.1482	2.358	2.2619	0.0962	0.9663	0.9985	0.9821	0.0015		16846	99.8637	790	0	4.6831	23	0.1363	3.1274	3.0389	0.0885	0.9552	0.9986	0.9764	0.0014
Escherichia coli	14EC017	300	866547	2 (1549611572)	novoalign	gatk	novoalign/gatk	16869		16772	99.425	1915	1327	11.3522	97	0.575	7.7395	7.3664	0.3731	0.8975	0.9942	0.9434	0.0058		16772	99.425	1915	1327	11.3522	97	0.575	7.7395	7.3664	0.3731	0.8975	0.9942	0.9434	0.0058
Escherichia coli	14EC017	300	866547	2 (1549611572)	novoalign	lofreq	novoalign/lofreq	16869		16764	99.3776	512	0	3.0352	105	0.6224	2.3734	1.9695	0.4039	0.9704	0.9938	0.982	0.0062		16764	99.3776	510	0	3.0233	105	0.6224	2.3657	1.9618	0.4039	0.9705	0.9938	0.982	0.0062
Escherichia coli	14EC017	300	866547	2 (1549611572)	novoalign	mpileup	novoalign/mpileup	16869		16762	99.3657	494	0	2.9284	107	0.6343	2.3119	1.9003	0.4116	0.9714	0.9937	0.9824	0.0063		16762	99.3657	492	0	2.9166	107	0.6343	2.3042	1.8926	0.4116	0.9715	0.9937	0.9825	0.0063
Escherichia coli	14EC017	300	866547	2 (1549611572)	novoalign	platypus	novoalign/platypus	16869		16722	99.1286	327	38	1.9385	147	0.8714	1.8233	1.2579	0.5655	0.9808	0.9913	0.986	0.0087		16767	99.3953	948	247	5.6198	102	0.6047	4.039	3.6467	0.3924	0.9465	0.994	0.9697	0.006
Escherichia coli	14EC017	300	866547	2 (1549611572)	novoalign	snver	novoalign/snver	16869		16764	99.3776	529	0	3.1359	105	0.6224	2.4388	2.0349	0.4039	0.9694	0.9938	0.9814	0.0062		16764	99.3776	527	0	3.1241	105	0.6224	2.4311	2.0272	0.4039	0.9695	0.9938	0.9815	0.0062
Escherichia coli	14EC017	300	866547	2 (1549611572)	novoalign	strelka	novoalign/strelka	16869		16747	99.2768	511	9	3.0292	122	0.7232	2.435	1.9657	0.4693	0.9704	0.9928	0.9815	0.0072		16747	99.2768	510	9	3.0233	122	0.7232	2.4311	1.9618	0.4693	0.9704	0.9928	0.9815	0.0072
Escherichia coli	14EC017	300	866547	2 (1549611572)	novoalign	snvsniffer	novoalign/snvsniffer	16869		13972	82.8265	422	176	2.5016	2897	17.1735	12.7671	1.6233	11.1438	0.9707	0.8283	0.8939	0.1717		13972	82.8265	422	176	2.5016	2897	17.1735	12.7671	1.6233	11.1438	0.9707	0.8283	0.8939	0.1717
Escherichia coli	14EC017	300	866547	2 (1549611572)	novoalign	varscan	novoalign/varscan	16869		16660	98.761	496	3	2.9403	209	1.239	2.7119	1.908	0.804	0.9711	0.9876	0.9793	0.0124		16660	98.761	492	3	2.9166	209	1.239	2.6965	1.8926	0.804	0.9713	0.9876	0.9794	0.0124
Escherichia coli	14EC017	300	866547	2 (1549611572)	snippy	snippy	snippy/snippy	16869		16835	99.7984	375	0	2.223	34	0.2016	1.5733	1.4425	0.1308	0.9782	0.998	0.988	0.002		16835	99.7984	377	0	2.2349	34	0.2016	1.581	1.4502	0.1308	0.9781	0.998	0.9879	0.002
Escherichia coli	14EC017	300	866547	2 (1549611572)	stampy	16GT	stampy/16GT	16869		16726	99.1523	2180	346	12.9231	143	0.8477	8.9358	8.3858	0.5501	0.8847	0.9915	0.9351	0.0085		16726	99.1523	2194	353	13.0061	143	0.8477	8.9897	8.4396	0.5501	0.884	0.9915	0.9347	0.0085
Escherichia coli	14EC017	300	866547	2 (1549611572)	stampy	freebayes	stampy/freebayes	16869		16826	99.7451	3973	0	23.5521	43	0.2549	15.4483	15.2829	0.1654	0.809	0.9975	0.8934	0.0025		16833	99.7866	11089	0	65.736	36	0.2134	42.7944	42.6559	0.1385	0.6029	0.9979	0.7517	0.0021
Escherichia coli	14EC017	300	866547	2 (1549611572)	stampy	gatk	stampy/gatk	16869		16776	99.4487	3488	2217	20.677	93	0.5513	13.775	13.4172	0.3577	0.8279	0.9945	0.9036	0.0055		16777	99.4546	3482	2221	20.6414	92	0.5454	13.7481	13.3942	0.3539	0.8281	0.9945	0.9037	0.0055
Escherichia coli	14EC017	300	866547	2 (1549611572)	stampy	lofreq	stampy/lofreq	16869		16638	98.6306	1045	0	6.1948	231	1.3694	4.9084	4.0198	0.8886	0.9409	0.9863	0.9631	0.0137		16638	98.6306	1038	0	6.1533	231	1.3694	4.8814	3.9929	0.8886	0.9413	0.9863	0.9633	0.0137
Escherichia coli	14EC017	300	866547	2 (1549611572)	stampy	mpileup	stampy/mpileup	16869		16633	98.601	1006	0	5.9636	236	1.399	4.7776	3.8698	0.9078	0.943	0.986	0.964	0.014		16633	98.601	1000	0	5.928	236	1.399	4.7545	3.8467	0.9078	0.9433	0.986	0.9642	0.014
Escherichia coli	14EC017	300	866547	2 (1549611572)	stampy	platypus	stampy/platypus	16869		16588	98.3342	341	46	2.0215	281	1.6658	2.3926	1.3117	1.0809	0.9799	0.9833	0.9816	0.0167		16649	98.6958	1045	268	6.1948	220	1.3042	4.8661	4.0198	0.8463	0.9409	0.987	0.9634	0.013
Escherichia coli	14EC017	300	866547	2 (1549611572)	stampy	snver	stampy/snver	16869		16619	98.518	1066	0	6.3193	250	1.482	5.0622	4.1006	0.9617	0.9397	0.9852	0.9619	0.0148		16619	98.518	1047	0	6.2067	250	1.482	4.9892	4.0275	0.9617	0.9407	0.9852	0.9624	0.0148
Escherichia coli	14EC017	300	866547	2 (1549611572)	stampy	strelka	stampy/strelka	16869		16602	98.4172	596	10	3.5331	267	1.5828	3.3197	2.2926	1.0271	0.9653	0.9842	0.9747	0.0158		16595	98.3757	596	10	3.5331	274	1.6243	3.3466	2.2926	1.054	0.9653	0.9838	0.9745	0.0162
Escherichia coli	14EC017	300	866547	2 (1549611572)	stampy	snvsniffer	stampy/snvsniffer	16869		14184	84.0832	753	383	4.4638	2685	15.9168	13.2249	2.8966	10.3283	0.9496	0.8408	0.8919	0.1592		14185	84.0892	749	380	4.4401	2684	15.9108	13.2057	2.8812	10.3245	0.9498	0.8409	0.892	0.1591
Escherichia coli	14EC017	300	866547	2 (1549611572)	stampy	varscan	stampy/varscan	16869		16559	98.1623	1087	41	6.4438	310	1.8377	5.3738	4.1813	1.1925	0.9384	0.9816	0.9595	0.0184		16559	98.1623	1089	44	6.4556	310	1.8377	5.3815	4.189	1.1925	0.9383	0.9816	0.9595	0.0184
Escherichia coli	14EC017	300	866547	3 (1549611803)	bwa-mem	16GT	bwa-mem/16GT	16869		16843	99.8459	931	48	5.519	26	0.1541	3.6813	3.5813	0.1	0.9476	0.9985	0.9724	0.0015		16843	99.8459	931	48	5.519	26	0.1541	3.6813	3.5813	0.1	0.9476	0.9985	0.9724	0.0015
Escherichia coli	14EC017	300	866547	3 (1549611803)	bwa-mem	freebayes	bwa-mem/freebayes	16869		16850	99.8874	797	0	4.7246	19	0.1126	3.1389	3.0658	0.0731	0.9548	0.9989	0.9764	0.0011		16854	99.9111	1113	0	6.5979	15	0.0889	4.3391	4.2814	0.0577	0.9381	0.9991	0.9676	0.0009
Escherichia coli	14EC017	300	866547	3 (1549611803)	bwa-mem	gatk	bwa-mem/gatk	16869		16776	99.4487	2327	1473	13.7945	93	0.5513	9.309	8.9512	0.3577	0.8782	0.9945	0.9327	0.0055		16776	99.4487	2327	1473	13.7945	93	0.5513	9.309	8.9512	0.3577	0.8782	0.9945	0.9327	0.0055
Escherichia coli	14EC017	300	866547	3 (1549611803)	bwa-mem	lofreq	bwa-mem/lofreq	16869		16722	99.1286	625	0	3.705	147	0.8714	2.9696	2.4042	0.5655	0.964	0.9913	0.9775	0.0087		16722	99.1286	625	0	3.705	147	0.8714	2.9696	2.4042	0.5655	0.964	0.9913	0.9775	0.0087
Escherichia coli	14EC017	300	866547	3 (1549611803)	bwa-mem	mpileup	bwa-mem/mpileup	16869		16716	99.093	585	0	3.4679	153	0.907	2.8389	2.2503	0.5885	0.9662	0.9909	0.9784	0.0091		16716	99.093	585	0	3.4679	153	0.907	2.8389	2.2503	0.5885	0.9662	0.9909	0.9784	0.0091
Escherichia coli	14EC017	300	866547	3 (1549611803)	bwa-mem	platypus	bwa-mem/platypus	16869		16685	98.9092	318	32	1.8851	184	1.0908	1.931	1.2232	0.7078	0.9813	0.9891	0.9852	0.0109		16735	99.2056	927	208	5.4953	134	0.7944	4.0813	3.5659	0.5155	0.9475	0.9921	0.9693	0.0079
Escherichia coli	14EC017	300	866547	3 (1549611803)	bwa-mem	snver	bwa-mem/snver	16869		16760	99.3538	619	0	3.6695	109	0.6462	2.8004	2.3811	0.4193	0.9644	0.9935	0.9787	0.0065		16760	99.3538	619	0	3.6695	109	0.6462	2.8004	2.3811	0.4193	0.9644	0.9935	0.9787	0.0065
Escherichia coli	14EC017	300	866547	3 (1549611803)	bwa-mem	strelka	bwa-mem/strelka	16869		16700	98.9982	568	6	3.3671	169	1.0018	2.835	2.1849	0.6501	0.9671	0.99	0.9784	0.01		16700	98.9982	568	6	3.3671	169	1.0018	2.835	2.1849	0.6501	0.9671	0.99	0.9784	0.01
Escherichia coli	14EC017	300	866547	3 (1549611803)	bwa-mem	snvsniffer	bwa-mem/snvsniffer	16869		14115	83.6742	598	274	3.545	2754	16.3258	12.8941	2.3003	10.5938	0.9594	0.8367	0.8939	0.1633		14115	83.6742	598	274	3.545	2754	16.3258	12.8941	2.3003	10.5938	0.9594	0.8367	0.8939	0.1633
Escherichia coli	14EC017	300	866547	3 (1549611803)	bwa-mem	varscan	bwa-mem/varscan	16869		16654	98.7255	579	6	3.4323	215	1.2745	3.0543	2.2272	0.827	0.9664	0.9873	0.9767	0.0127		16654	98.7255	579	6	3.4323	215	1.2745	3.0543	2.2272	0.827	0.9664	0.9873	0.9767	0.0127
Escherichia coli	14EC017	300	866547	3 (1549611803)	minimap2	16GT	minimap2/16GT	16869		16845	99.8577	757	70	4.4875	24	0.1423	3.0043	2.9119	0.0923	0.957	0.9986	0.9774	0.0014		16845	99.8577	757	70	4.4875	24	0.1423	3.0043	2.9119	0.0923	0.957	0.9986	0.9774	0.0014
Escherichia coli	14EC017	300	866547	3 (1549611803)	minimap2	freebayes	minimap2/freebayes	16869		16845	99.8577	693	0	4.1081	24	0.1423	2.7581	2.6658	0.0923	0.9605	0.9986	0.9792	0.0014		16848	99.8755	818	0	4.8491	21	0.1245	3.2274	3.1466	0.0808	0.9537	0.9988	0.9757	0.0012
Escherichia coli	14EC017	300	866547	3 (1549611803)	minimap2	gatk	minimap2/gatk	16869		16766	99.3894	1767	1191	10.4748	103	0.6106	7.1933	6.7971	0.3962	0.9047	0.9939	0.9472	0.0061		16766	99.3894	1767	1191	10.4748	103	0.6106	7.1933	6.7971	0.3962	0.9047	0.9939	0.9472	0.0061
Escherichia coli	14EC017	300	866547	3 (1549611803)	minimap2	lofreq	minimap2/lofreq	16869		16744	99.259	524	0	3.1063	125	0.741	2.4965	2.0157	0.4808	0.9697	0.9926	0.981	0.0074		16744	99.259	524	0	3.1063	125	0.741	2.4965	2.0157	0.4808	0.9697	0.9926	0.981	0.0074
Escherichia coli	14EC017	300	866547	3 (1549611803)	minimap2	mpileup	minimap2/mpileup	16869		16741	99.2412	471	0	2.7921	128	0.7588	2.3042	1.8118	0.4924	0.9726	0.9924	0.9824	0.0076		16741	99.2412	471	0	2.7921	128	0.7588	2.3042	1.8118	0.4924	0.9726	0.9924	0.9824	0.0076
Escherichia coli	14EC017	300	866547	3 (1549611803)	minimap2	platypus	minimap2/platypus	16869		16688	98.927	212	27	1.2567	181	1.073	1.5117	0.8155	0.6962	0.9875	0.9893	0.9884	0.0107		16739	99.2294	735	225	4.3571	130	0.7706	3.3274	2.8273	0.5001	0.9579	0.9923	0.9748	0.0077
Escherichia coli	14EC017	300	866547	3 (1549611803)	minimap2	snver	minimap2/snver	16869		16742	99.2471	464	0	2.7506	127	0.7529	2.2734	1.7849	0.4885	0.973	0.9925	0.9827	0.0075		16742	99.2471	464	0	2.7506	127	0.7529	2.2734	1.7849	0.4885	0.973	0.9925	0.9827	0.0075
Escherichia coli	14EC017	300	866547	3 (1549611803)	minimap2	strelka	minimap2/strelka	16869		16721	99.1227	423	9	2.5076	148	0.8773	2.1965	1.6271	0.5693	0.9753	0.9912	0.9832	0.0088		16721	99.1227	423	9	2.5076	148	0.8773	2.1965	1.6271	0.5693	0.9753	0.9912	0.9832	0.0088
Escherichia coli	14EC017	300	866547	3 (1549611803)	minimap2	snvsniffer	minimap2/snvsniffer	16869		14115	83.6742	605	278	3.5865	2754	16.3258	12.921	2.3272	10.5938	0.9589	0.8367	0.8936	0.1633		14115	83.6742	605	278	3.5865	2754	16.3258	12.921	2.3272	10.5938	0.9589	0.8367	0.8936	0.1633
Escherichia coli	14EC017	300	866547	3 (1549611803)	minimap2	varscan	minimap2/varscan	16869		16658	98.7492	463	10	2.7447	211	1.2508	2.5927	1.781	0.8117	0.973	0.9875	0.9802	0.0125		16658	98.7492	463	10	2.7447	211	1.2508	2.5927	1.781	0.8117	0.973	0.9875	0.9802	0.0125
Escherichia coli	14EC017	300	866547	3 (1549611803)	novoalign	16GT	novoalign/16GT	16869		16835	99.7984	585	48	3.4679	34	0.2016	2.3811	2.2503	0.1308	0.9664	0.998	0.9819	0.002		16835	99.7984	585	48	3.4679	34	0.2016	2.3811	2.2503	0.1308	0.9664	0.998	0.9819	0.002
Escherichia coli	14EC017	300	866547	3 (1549611803)	novoalign	freebayes	novoalign/freebayes	16869		16844	99.8518	603	0	3.5746	25	0.1482	2.4157	2.3196	0.0962	0.9654	0.9985	0.9817	0.0015		16846	99.8637	828	0	4.9084	23	0.1363	3.2735	3.1851	0.0885	0.9532	0.9986	0.9754	0.0014
Escherichia coli	14EC017	300	866547	3 (1549611803)	novoalign	gatk	novoalign/gatk	16869		16772	99.425	1935	1346	11.4707	97	0.575	7.8165	7.4433	0.3731	0.8966	0.9942	0.9429	0.0058		16772	99.425	1935	1350	11.4707	97	0.575	7.8165	7.4433	0.3731	0.8966	0.9942	0.9429	0.0058
Escherichia coli	14EC017	300	866547	3 (1549611803)	novoalign	lofreq	novoalign/lofreq	16869		16752	99.3064	504	0	2.9877	117	0.6936	2.3888	1.9387	0.4501	0.9708	0.9931	0.9818	0.0069		16752	99.3064	503	0	2.9818	117	0.6936	2.3849	1.9349	0.4501	0.9708	0.9931	0.9818	0.0069
Escherichia coli	14EC017	300	866547	3 (1549611803)	novoalign	mpileup	novoalign/mpileup	16869		16748	99.2827	490	0	2.9047	121	0.7173	2.3503	1.8849	0.4654	0.9716	0.9928	0.9821	0.0072		16748	99.2827	489	0	2.8988	121	0.7173	2.3465	1.881	0.4654	0.9716	0.9928	0.9821	0.0072
Escherichia coli	14EC017	300	866547	3 (1549611803)	novoalign	platypus	novoalign/platypus	16869		16717	99.0989	316	39	1.8733	152	0.9011	1.8002	1.2156	0.5847	0.9814	0.991	0.9862	0.009		16779	99.4665	962	254	5.7028	90	0.5335	4.0467	3.7005	0.3462	0.9458	0.9947	0.9696	0.0053
Escherichia coli	14EC017	300	866547	3 (1549611803)	novoalign	snver	novoalign/snver	16869		16752	99.3064	531	0	3.1478	117	0.6936	2.4927	2.0426	0.4501	0.9693	0.9931	0.9811	0.0069		16752	99.3064	530	0	3.1419	117	0.6936	2.4888	2.0387	0.4501	0.9693	0.9931	0.9811	0.0069
Escherichia coli	14EC017	300	866547	3 (1549611803)	novoalign	strelka	novoalign/strelka	16869		16727	99.1582	524	16	3.1063	142	0.8418	2.5619	2.0157	0.5462	0.9696	0.9916	0.9805	0.0084		16727	99.1582	524	17	3.1063	142	0.8418	2.5619	2.0157	0.5462	0.9696	0.9916	0.9805	0.0084
Escherichia coli	14EC017	300	866547	3 (1549611803)	novoalign	snvsniffer	novoalign/snvsniffer	16869		13978	82.8621	409	170	2.4246	2891	17.1379	12.6941	1.5733	11.1208	0.9716	0.8286	0.8944	0.1714		13978	82.8621	409	170	2.4246	2891	17.1379	12.6941	1.5733	11.1208	0.9716	0.8286	0.8944	0.1714
Escherichia coli	14EC017	300	866547	3 (1549611803)	novoalign	varscan	novoalign/varscan	16869		16674	98.844	498	4	2.9522	195	1.156	2.6658	1.9156	0.7501	0.971	0.9884	0.9796	0.0116		16673	98.8381	493	3	2.9225	196	1.1619	2.6504	1.8964	0.754	0.9713	0.9884	0.9798	0.0116
Escherichia coli	14EC017	300	866547	3 (1549611803)	snippy	snippy	snippy/snippy	16869		16828	99.757	380	0	2.2527	41	0.243	1.6195	1.4617	0.1577	0.9779	0.9976	0.9877	0.0024		16828	99.757	384	0	2.2764	41	0.243	1.6348	1.4771	0.1577	0.9777	0.9976	0.9875	0.0024
Escherichia coli	14EC017	300	866547	3 (1549611803)	stampy	16GT	stampy/16GT	16869		16719	99.1108	2167	350	12.846	150	0.8892	8.9128	8.3358	0.577	0.8853	0.9911	0.9352	0.0089		16719	99.1108	2171	351	12.8698	150	0.8892	8.9282	8.3512	0.577	0.8851	0.9911	0.9351	0.0089
Escherichia coli	14EC017	300	866547	3 (1549611803)	stampy	freebayes	stampy/freebayes	16869		16834	99.7925	4016	0	23.807	35	0.2075	15.5829	15.4483	0.1346	0.8074	0.9979	0.8926	0.0021		16840	99.8281	10954	0	64.9357	29	0.1719	42.2481	42.1366	0.1116	0.6059	0.9983	0.7541	0.0017
Escherichia coli	14EC017	300	866547	3 (1549611803)	stampy	gatk	stampy/gatk	16869		16774	99.4368	3590	2268	21.2816	95	0.5632	14.175	13.8096	0.3654	0.8237	0.9944	0.901	0.0056		16775	99.4428	3642	2296	21.5899	94	0.5572	14.3712	14.0096	0.3616	0.8216	0.9944	0.8998	0.0056
Escherichia coli	14EC017	300	866547	3 (1549611803)	stampy	lofreq	stampy/lofreq	16869		16643	98.6603	1011	0	5.9932	226	1.3397	4.7583	3.889	0.8694	0.9427	0.9866	0.9642	0.0134		16646	98.678	1009	0	5.9814	223	1.322	4.7391	3.8813	0.8578	0.9428	0.9868	0.9643	0.0132
Escherichia coli	14EC017	300	866547	3 (1549611803)	stampy	mpileup	stampy/mpileup	16869		16644	98.6662	987	0	5.851	225	1.3338	4.6622	3.7967	0.8655	0.944	0.9867	0.9649	0.0133		16648	98.6899	986	0	5.845	221	1.3101	4.6429	3.7928	0.8501	0.9441	0.9869	0.965	0.0131
Escherichia coli	14EC017	300	866547	3 (1549611803)	stampy	platypus	stampy/platypus	16869		16589	98.3402	373	48	2.2112	280	1.6598	2.5119	1.4348	1.0771	0.978	0.9834	0.9807	0.0166		16656	98.7373	1026	233	6.0822	213	1.2627	4.766	3.9467	0.8193	0.942	0.9874	0.9642	0.0126
Escherichia coli	14EC017	300	866547	3 (1549611803)	stampy	snver	stampy/snver	16869		16640	98.6425	1030	0	6.1059	229	1.3575	4.843	3.9621	0.8809	0.9417	0.9864	0.9635	0.0136		16637	98.6247	1020	0	6.0466	232	1.3753	4.816	3.9236	0.8924	0.9422	0.9862	0.9637	0.0138
Escherichia coli	14EC017	300	866547	3 (1549611803)	stampy	strelka	stampy/strelka	16869		16599	98.3994	620	15	3.6754	270	1.6006	3.4235	2.3849	1.0386	0.964	0.984	0.9739	0.016		16599	98.3994	628	14	3.7228	270	1.6006	3.4543	2.4157	1.0386	0.9635	0.984	0.9736	0.016
Escherichia coli	14EC017	300	866547	3 (1549611803)	stampy	snvsniffer	stampy/snvsniffer	16869		14183	84.0773	736	372	4.363	2686	15.9227	13.1634	2.8312	10.3322	0.9507	0.8408	0.8924	0.1592		14183	84.0773	743	379	4.4045	2686	15.9227	13.1903	2.8581	10.3322	0.9502	0.8408	0.8922	0.1592
Escherichia coli	14EC017	300	866547	3 (1549611803)	stampy	varscan	stampy/varscan	16869		16580	98.2868	1063	40	6.3015	289	1.7132	5.2007	4.089	1.1117	0.9397	0.9829	0.9608	0.0171		16578	98.2749	1048	41	6.2126	291	1.7251	5.1507	4.0313	1.1194	0.9405	0.9827	0.9611	0.0173
Escherichia coli	14EC020	150	1638295	1 (1549614453)	bwa-mem	16GT	bwa-mem/16GT	15784		15741	99.7276	1438	58	9.1105	43	0.2724	6.0266	5.8516	0.175	0.9163	0.9973	0.9551	0.0027		15741	99.7276	1438	58	9.1105	43	0.2724	6.0266	5.8516	0.175	0.9163	0.9973	0.9551	0.0027
Escherichia coli	14EC020	150	1638295	1 (1549614453)	bwa-mem	freebayes	bwa-mem/freebayes	15784		15750	99.7846	1262	0	7.9954	34	0.2154	5.2738	5.1354	0.1384	0.9258	0.9978	0.9605	0.0022		15751	99.7909	1746	0	11.0618	33	0.2091	7.2392	7.1049	0.1343	0.9002	0.9979	0.9465	0.0021
Escherichia coli	14EC020	150	1638295	1 (1549614453)	bwa-mem	gatk	bwa-mem/gatk	15784		15657	99.1954	2988	1311	18.9306	127	0.8046	12.6758	12.159	0.5168	0.8397	0.992	0.9095	0.008		15657	99.1954	2988	1311	18.9306	127	0.8046	12.6758	12.159	0.5168	0.8397	0.992	0.9095	0.008
Escherichia coli	14EC020	150	1638295	1 (1549614453)	bwa-mem	lofreq	bwa-mem/lofreq	15784		15737	99.7022	1152	0	7.2985	47	0.2978	4.8791	4.6878	0.1913	0.9318	0.997	0.9633	0.003		15737	99.7022	1152	0	7.2985	47	0.2978	4.8791	4.6878	0.1913	0.9318	0.997	0.9633	0.003
Escherichia coli	14EC020	150	1638295	1 (1549614453)	bwa-mem	mpileup	bwa-mem/mpileup	15784		15731	99.6642	1073	0	6.798	53	0.3358	4.582	4.3663	0.2157	0.9361	0.9966	0.9654	0.0034		15731	99.6642	1073	0	6.798	53	0.3358	4.582	4.3663	0.2157	0.9361	0.9966	0.9654	0.0034
Escherichia coli	14EC020	150	1638295	1 (1549614453)	bwa-mem	platypus	bwa-mem/platypus	15784		15601	98.8406	559	18	3.5416	183	1.1594	3.0194	2.2747	0.7447	0.9654	0.9884	0.9768	0.0116		15740	99.7212	1352	238	8.5656	44	0.2788	5.6807	5.5017	0.179	0.9209	0.9972	0.9575	0.0028
Escherichia coli	14EC020	150	1638295	1 (1549614453)	bwa-mem	snver	bwa-mem/snver	15784		15745	99.7529	1097	0	6.9501	39	0.2471	4.6227	4.464	0.1587	0.9349	0.9975	0.9652	0.0025		15745	99.7529	1097	0	6.9501	39	0.2471	4.6227	4.464	0.1587	0.9349	0.9975	0.9652	0.0025
Escherichia coli	14EC020	150	1638295	1 (1549614453)	bwa-mem	strelka	bwa-mem/strelka	15784		15731	99.6642	1367	3	8.6607	53	0.3358	5.7784	5.5627	0.2157	0.92	0.9966	0.9568	0.0034		15731	99.6642	1367	3	8.6607	53	0.3358	5.7784	5.5627	0.2157	0.92	0.9966	0.9568	0.0034
Escherichia coli	14EC020	150	1638295	1 (1549614453)	bwa-mem	snvsniffer	bwa-mem/snvsniffer	15784		11468	72.6559	729	372	4.6186	4316	27.3441	20.5295	2.9665	17.563	0.9402	0.7266	0.8197	0.2734		11468	72.6559	729	372	4.6186	4316	27.3441	20.5295	2.9665	17.563	0.9402	0.7266	0.8197	0.2734
Escherichia coli	14EC020	150	1638295	1 (1549614453)	bwa-mem	varscan	bwa-mem/varscan	15784		15694	99.4298	1015	5	6.4306	90	0.5702	4.4965	4.1303	0.3662	0.9393	0.9943	0.966	0.0057		15694	99.4298	1015	5	6.4306	90	0.5702	4.4965	4.1303	0.3662	0.9393	0.9943	0.966	0.0057
Escherichia coli	14EC020	150	1638295	1 (1549614453)	minimap2	16GT	minimap2/16GT	15784		15743	99.7402	1039	79	6.5826	41	0.2598	4.3948	4.228	0.1668	0.9381	0.9974	0.9668	0.0026		15743	99.7402	1039	79	6.5826	41	0.2598	4.3948	4.228	0.1668	0.9381	0.9974	0.9668	0.0026
Escherichia coli	14EC020	150	1638295	1 (1549614453)	minimap2	freebayes	minimap2/freebayes	15784		15747	99.7656	780	0	4.9417	37	0.2344	3.3246	3.174	0.1506	0.9528	0.9977	0.9747	0.0023		15751	99.7909	985	0	6.2405	33	0.2091	4.1425	4.0082	0.1343	0.9411	0.9979	0.9687	0.0021
Escherichia coli	14EC020	150	1638295	1 (1549614453)	minimap2	gatk	minimap2/gatk	15784		15643	99.1067	1562	783	9.8961	141	0.8933	6.93	6.3562	0.5738	0.9092	0.9911	0.9484	0.0089		15643	99.1067	1562	783	9.8961	141	0.8933	6.93	6.3562	0.5738	0.9092	0.9911	0.9484	0.0089
Escherichia coli	14EC020	150	1638295	1 (1549614453)	minimap2	lofreq	minimap2/lofreq	15784		15717	99.5755	693	0	4.3905	67	0.4245	3.0926	2.82	0.2726	0.9578	0.9958	0.9764	0.0042		15717	99.5755	693	0	4.3905	67	0.4245	3.0926	2.82	0.2726	0.9578	0.9958	0.9764	0.0042
Escherichia coli	14EC020	150	1638295	1 (1549614453)	minimap2	mpileup	minimap2/mpileup	15784		15705	99.4995	613	0	3.8837	79	0.5005	2.8159	2.4945	0.3215	0.9624	0.995	0.9784	0.005		15705	99.4995	613	0	3.8837	79	0.5005	2.8159	2.4945	0.3215	0.9624	0.995	0.9784	0.005
Escherichia coli	14EC020	150	1638295	1 (1549614453)	minimap2	platypus	minimap2/platypus	15784		15512	98.2767	392	23	2.4835	272	1.7233	2.702	1.5952	1.1068	0.9754	0.9828	0.9791	0.0172		15655	99.1827	730	117	4.6249	129	0.8173	3.4955	2.9706	0.5249	0.9554	0.9918	0.9733	0.0082
Escherichia coli	14EC020	150	1638295	1 (1549614453)	minimap2	snver	minimap2/snver	15784		15706	99.5058	651	0	4.1244	78	0.4942	2.9665	2.6491	0.3174	0.9602	0.9951	0.9773	0.0049		15706	99.5058	651	0	4.1244	78	0.4942	2.9665	2.6491	0.3174	0.9602	0.9951	0.9773	0.0049
Escherichia coli	14EC020	150	1638295	1 (1549614453)	minimap2	strelka	minimap2/strelka	15784		15697	99.4488	620	1	3.928	87	0.5512	2.877	2.5229	0.354	0.962	0.9945	0.978	0.0055		15697	99.4488	620	1	3.928	87	0.5512	2.877	2.5229	0.354	0.962	0.9945	0.978	0.0055
Escherichia coli	14EC020	150	1638295	1 (1549614453)	minimap2	snvsniffer	minimap2/snvsniffer	15784		11446	72.5165	733	374	4.6439	4338	27.4835	20.6353	2.9828	17.6525	0.9398	0.7252	0.8187	0.2748		11446	72.5165	733	374	4.6439	4338	27.4835	20.6353	2.9828	17.6525	0.9398	0.7252	0.8187	0.2748
Escherichia coli	14EC020	150	1638295	1 (1549614453)	minimap2	varscan	minimap2/varscan	15784		15654	99.1764	722	8	4.5743	130	0.8236	3.467	2.938	0.529	0.9559	0.9918	0.9735	0.0082		15654	99.1764	722	8	4.5743	130	0.8236	3.467	2.938	0.529	0.9559	0.9918	0.9735	0.0082
Escherichia coli	14EC020	150	1638295	1 (1549614453)	novoalign	16GT	novoalign/16GT	15784		15734	99.6832	773	37	4.8974	50	0.3168	3.349	3.1455	0.2035	0.9532	0.9968	0.9745	0.0032		15734	99.6832	773	37	4.8974	50	0.3168	3.349	3.1455	0.2035	0.9532	0.9968	0.9745	0.0032
Escherichia coli	14EC020	150	1638295	1 (1549614453)	novoalign	freebayes	novoalign/freebayes	15784		15744	99.7466	798	0	5.0558	40	0.2534	3.41	3.2473	0.1628	0.9518	0.9975	0.9741	0.0025		15743	99.7402	1027	0	6.5066	41	0.2598	4.346	4.1791	0.1668	0.9388	0.9974	0.9672	0.0026
Escherichia coli	14EC020	150	1638295	1 (1549614453)	novoalign	gatk	novoalign/gatk	15784		15652	99.1637	2125	1159	13.463	132	0.8363	9.1843	8.6472	0.5371	0.8805	0.9916	0.9328	0.0084		15652	99.1637	2125	1159	13.463	132	0.8363	9.1843	8.6472	0.5371	0.8805	0.9916	0.9328	0.0084
Escherichia coli	14EC020	150	1638295	1 (1549614453)	novoalign	lofreq	novoalign/lofreq	15784		15726	99.6325	643	0	4.0737	58	0.3675	2.8526	2.6165	0.236	0.9607	0.9963	0.9782	0.0037		15726	99.6325	643	0	4.0737	58	0.3675	2.8526	2.6165	0.236	0.9607	0.9963	0.9782	0.0037
Escherichia coli	14EC020	150	1638295	1 (1549614453)	novoalign	mpileup	novoalign/mpileup	15784		15718	99.5819	660	0	4.1814	66	0.4181	2.9543	2.6857	0.2686	0.9597	0.9958	0.9774	0.0042		15718	99.5819	660	0	4.1814	66	0.4181	2.9543	2.6857	0.2686	0.9597	0.9958	0.9774	0.0042
Escherichia coli	14EC020	150	1638295	1 (1549614453)	novoalign	platypus	novoalign/platypus	15784		15505	98.2324	450	17	2.851	279	1.7676	2.9665	1.8312	1.1353	0.9718	0.9823	0.977	0.0177		15722	99.6072	1083	231	6.8614	62	0.3928	4.6593	4.407	0.2523	0.9356	0.9961	0.9649	0.0039
Escherichia coli	14EC020	150	1638295	1 (1549614453)	novoalign	snver	novoalign/snver	15784		15728	99.6452	702	0	4.4475	56	0.3548	3.0845	2.8566	0.2279	0.9573	0.9965	0.9765	0.0035		15728	99.6452	702	0	4.4475	56	0.3548	3.0845	2.8566	0.2279	0.9573	0.9965	0.9765	0.0035
Escherichia coli	14EC020	150	1638295	1 (1549614453)	novoalign	strelka	novoalign/strelka	15784		15733	99.6769	837	16	5.3028	51	0.3231	3.6135	3.406	0.2075	0.9495	0.9968	0.9726	0.0032		15733	99.6769	837	16	5.3028	51	0.3231	3.6135	3.406	0.2075	0.9495	0.9968	0.9726	0.0032
Escherichia coli	14EC020	150	1638295	1 (1549614453)	novoalign	snvsniffer	novoalign/snvsniffer	15784		11028	69.8682	403	157	2.5532	4756	30.1318	20.9934	1.6399	19.3535	0.9647	0.6987	0.8104	0.3013		11028	69.8682	403	157	2.5532	4756	30.1318	20.9934	1.6399	19.3535	0.9647	0.6987	0.8104	0.3013
Escherichia coli	14EC020	150	1638295	1 (1549614453)	novoalign	varscan	novoalign/varscan	15784		15653	99.17	648	3	4.1054	131	0.83	3.17	2.6369	0.5331	0.9602	0.9917	0.9757	0.0083		15653	99.17	648	3	4.1054	131	0.83	3.17	2.6369	0.5331	0.9602	0.9917	0.9757	0.0083
Escherichia coli	14EC020	150	1638295	1 (1549614453)	snippy	snippy	snippy/snippy	15784		15753	99.8036	526	0	3.3325	31	0.1964	2.2666	2.1404	0.1261	0.9677	0.998	0.9826	0.002		15756	99.8226	567	0	3.5922	28	0.1774	2.4212	2.3073	0.1139	0.9653	0.9982	0.9815	0.0018
Escherichia coli	14EC020	150	1638295	1 (1549614453)	stampy	16GT	stampy/16GT	15784		15520	98.3274	4074	346	25.8109	264	1.6726	17.6525	16.5782	1.0743	0.7921	0.9833	0.8774	0.0167		15520	98.3274	4074	350	25.8109	264	1.6726	17.6525	16.5782	1.0743	0.7921	0.9833	0.8774	0.0167
Escherichia coli	14EC020	150	1638295	1 (1549614453)	stampy	freebayes	stampy/freebayes	15784		15722	99.6072	6901	0	43.7215	62	0.3928	28.3343	28.082	0.2523	0.695	0.9961	0.8187	0.0039		15731	99.6642	14345	0	90.8832	53	0.3358	58.5894	58.3737	0.2157	0.523	0.9966	0.686	0.0034
Escherichia coli	14EC020	150	1638295	1 (1549614453)	stampy	gatk	stampy/gatk	15784		15636	99.0623	4690	1615	29.7136	148	0.9377	19.6871	19.0849	0.6023	0.7693	0.9906	0.866	0.0094		15636	99.0623	4703	1629	29.796	148	0.9377	19.74	19.1378	0.6023	0.7688	0.9906	0.8657	0.0094
Escherichia coli	14EC020	150	1638295	1 (1549614453)	stampy	lofreq	stampy/lofreq	15784		15535	98.4225	2838	0	17.9802	249	1.5775	12.5618	11.5486	1.0132	0.8455	0.9842	0.9096	0.0158		15535	98.4225	2836	0	17.9676	249	1.5775	12.5537	11.5405	1.0132	0.8456	0.9842	0.9097	0.0158
Escherichia coli	14EC020	150	1638295	1 (1549614453)	stampy	mpileup	stampy/mpileup	15784		15522	98.3401	2724	0	17.258	262	1.6599	12.1508	11.0847	1.0661	0.8507	0.9834	0.9122	0.0166		15522	98.3401	2725	0	17.2643	262	1.6599	12.1549	11.0888	1.0661	0.8507	0.9834	0.9122	0.0166
Escherichia coli	14EC020	150	1638295	1 (1549614453)	stampy	platypus	stampy/platypus	15784		15435	97.7889	1408	56	8.9204	349	2.2111	7.1497	5.7295	1.4202	0.9164	0.9779	0.9462	0.0221		15524	98.3528	2705	343	17.1376	260	1.6472	12.0654	11.0074	1.058	0.8516	0.9835	0.9128	0.0165
Escherichia coli	14EC020	150	1638295	1 (1549614453)	stampy	snver	stampy/snver	15784		15539	98.4478	2925	0	18.5314	245	1.5522	12.8996	11.9026	0.997	0.8416	0.9845	0.9075	0.0155		15539	98.4478	2946	0	18.6645	245	1.5522	12.985	11.9881	0.997	0.8406	0.9845	0.9069	0.0155
Escherichia coli	14EC020	150	1638295	1 (1549614453)	stampy	strelka	stampy/strelka	15784		15527	98.3718	1536	52	9.7314	257	1.6282	7.2962	6.2504	1.0458	0.91	0.9837	0.9454	0.0163		15527	98.3718	1544	53	9.7821	257	1.6282	7.3288	6.283	1.0458	0.9096	0.9837	0.9452	0.0163
Escherichia coli	14EC020	150	1638295	1 (1549614453)	stampy	snvsniffer	stampy/snvsniffer	15784		11583	73.3844	853	453	5.4042	4201	26.6156	20.5661	3.4711	17.095	0.9314	0.7338	0.8209	0.2662		11584	73.3908	857	457	5.4295	4200	26.6092	20.5783	3.4874	17.0909	0.9311	0.7339	0.8208	0.2661
Escherichia coli	14EC020	150	1638295	1 (1549614453)	stampy	varscan	stampy/varscan	15784		15483	98.093	2946	109	18.6645	301	1.907	13.2129	11.9881	1.2249	0.8401	0.9809	0.9051	0.0191		15483	98.093	2945	109	18.6581	301	1.907	13.2089	11.984	1.2249	0.8402	0.9809	0.9051	0.0191
Escherichia coli	14EC020	150	1638295	2 (1549614588)	bwa-mem	16GT	bwa-mem/16GT	15784		15740	99.7212	1449	82	9.1802	44	0.2788	6.0754	5.8964	0.179	0.9157	0.9972	0.9547	0.0028		15740	99.7212	1449	82	9.1802	44	0.2788	6.0754	5.8964	0.179	0.9157	0.9972	0.9547	0.0028
Escherichia coli	14EC020	150	1638295	2 (1549614588)	bwa-mem	freebayes	bwa-mem/freebayes	15784		15750	99.7846	1302	0	8.2489	34	0.2154	5.4365	5.2982	0.1384	0.9236	0.9978	0.9593	0.0022		15751	99.7909	1789	0	11.3343	33	0.2091	7.4142	7.2799	0.1343	0.898	0.9979	0.9453	0.0021
Escherichia coli	14EC020	150	1638295	2 (1549614588)	bwa-mem	gatk	bwa-mem/gatk	15784		15655	99.1827	2958	1317	18.7405	129	0.8173	12.5618	12.0369	0.5249	0.8411	0.9918	0.9103	0.0082		15655	99.1827	2958	1317	18.7405	129	0.8173	12.5618	12.0369	0.5249	0.8411	0.9918	0.9103	0.0082
Escherichia coli	14EC020	150	1638295	2 (1549614588)	bwa-mem	lofreq	bwa-mem/lofreq	15784		15747	99.7656	1137	0	7.2035	37	0.2344	4.7773	4.6268	0.1506	0.9327	0.9977	0.9641	0.0023		15747	99.7656	1137	0	7.2035	37	0.2344	4.7773	4.6268	0.1506	0.9327	0.9977	0.9641	0.0023
Escherichia coli	14EC020	150	1638295	2 (1549614588)	bwa-mem	mpileup	bwa-mem/mpileup	15784		15738	99.7086	1110	0	7.0324	46	0.2914	4.7041	4.5169	0.1872	0.9341	0.9971	0.9646	0.0029		15738	99.7086	1110	0	7.0324	46	0.2914	4.7041	4.5169	0.1872	0.9341	0.9971	0.9646	0.0029
Escherichia coli	14EC020	150	1638295	2 (1549614588)	bwa-mem	platypus	bwa-mem/platypus	15784		15619	98.9546	567	18	3.5922	165	1.0454	2.9787	2.3073	0.6714	0.965	0.9895	0.9771	0.0105		15739	99.7149	1399	230	8.8634	45	0.2851	5.876	5.6929	0.1831	0.9184	0.9971	0.9561	0.0029
Escherichia coli	14EC020	150	1638295	2 (1549614588)	bwa-mem	snver	bwa-mem/snver	15784		15753	99.8036	1121	0	7.1021	31	0.1964	4.6878	4.5617	0.1261	0.9336	0.998	0.9647	0.002		15753	99.8036	1121	0	7.1021	31	0.1964	4.6878	4.5617	0.1261	0.9336	0.998	0.9647	0.002
Escherichia coli	14EC020	150	1638295	2 (1549614588)	bwa-mem	strelka	bwa-mem/strelka	15784		15736	99.6959	1435	10	9.0915	48	0.3041	6.0347	5.8394	0.1953	0.9164	0.997	0.955	0.003		15736	99.6959	1435	10	9.0915	48	0.3041	6.0347	5.8394	0.1953	0.9164	0.997	0.955	0.003
Escherichia coli	14EC020	150	1638295	2 (1549614588)	bwa-mem	snvsniffer	bwa-mem/snvsniffer	15784		11438	72.4658	745	389	4.72	4346	27.5342	20.7167	3.0316	17.6851	0.9388	0.7247	0.818	0.2753		11438	72.4658	745	389	4.72	4346	27.5342	20.7167	3.0316	17.6851	0.9388	0.7247	0.818	0.2753
Escherichia coli	14EC020	150	1638295	2 (1549614588)	bwa-mem	varscan	bwa-mem/varscan	15784		15694	99.4298	1004	5	6.3609	90	0.5702	4.4518	4.0855	0.3662	0.9399	0.9943	0.9663	0.0057		15694	99.4298	1004	5	6.3609	90	0.5702	4.4518	4.0855	0.3662	0.9399	0.9943	0.9663	0.0057
Escherichia coli	14EC020	150	1638295	2 (1549614588)	minimap2	16GT	minimap2/16GT	15784		15741	99.7276	1024	87	6.4876	43	0.2724	4.3419	4.1669	0.175	0.9389	0.9973	0.9672	0.0027		15741	99.7276	1024	87	6.4876	43	0.2724	4.3419	4.1669	0.175	0.9389	0.9973	0.9672	0.0027
Escherichia coli	14EC020	150	1638295	2 (1549614588)	minimap2	freebayes	minimap2/freebayes	15784		15750	99.7846	770	0	4.8784	34	0.2154	3.2717	3.1333	0.1384	0.9534	0.9978	0.9751	0.0022		15751	99.7909	951	0	6.0251	33	0.2091	4.0042	3.8699	0.1343	0.9431	0.9979	0.9697	0.0021
Escherichia coli	14EC020	150	1638295	2 (1549614588)	minimap2	gatk	minimap2/gatk	15784		15642	99.1004	1613	814	10.2192	142	0.8996	7.1416	6.5637	0.5778	0.9065	0.991	0.9469	0.009		15642	99.1004	1613	814	10.2192	142	0.8996	7.1416	6.5637	0.5778	0.9065	0.991	0.9469	0.009
Escherichia coli	14EC020	150	1638295	2 (1549614588)	minimap2	lofreq	minimap2/lofreq	15784		15726	99.6325	675	0	4.2765	58	0.3675	2.9828	2.7468	0.236	0.9588	0.9963	0.9772	0.0037		15726	99.6325	675	0	4.2765	58	0.3675	2.9828	2.7468	0.236	0.9588	0.9963	0.9772	0.0037
Escherichia coli	14EC020	150	1638295	2 (1549614588)	minimap2	mpileup	minimap2/mpileup	15784		15714	99.5565	611	0	3.871	70	0.4435	2.7712	2.4863	0.2848	0.9626	0.9956	0.9788	0.0044		15714	99.5565	611	0	3.871	70	0.4435	2.7712	2.4863	0.2848	0.9626	0.9956	0.9788	0.0044
Escherichia coli	14EC020	150	1638295	2 (1549614588)	minimap2	platypus	minimap2/platypus	15784		15522	98.3401	358	13	2.2681	262	1.6599	2.5229	1.4568	1.0661	0.9775	0.9834	0.9804	0.0166		15660	99.2144	716	124	4.5362	124	0.7856	3.4182	2.9136	0.5046	0.9563	0.9921	0.9739	0.0079
Escherichia coli	14EC020	150	1638295	2 (1549614588)	minimap2	snver	minimap2/snver	15784		15712	99.5438	611	0	3.871	72	0.4562	2.7793	2.4863	0.293	0.9626	0.9954	0.9787	0.0046		15712	99.5438	611	0	3.871	72	0.4562	2.7793	2.4863	0.293	0.9626	0.9954	0.9787	0.0046
Escherichia coli	14EC020	150	1638295	2 (1549614588)	minimap2	strelka	minimap2/strelka	15784		15706	99.5058	624	2	3.9534	78	0.4942	2.8566	2.5392	0.3174	0.9618	0.9951	0.9782	0.0049		15706	99.5058	624	2	3.9534	78	0.4942	2.8566	2.5392	0.3174	0.9618	0.9951	0.9782	0.0049
Escherichia coli	14EC020	150	1638295	2 (1549614588)	minimap2	snvsniffer	minimap2/snvsniffer	15784		11425	72.3834	728	379	4.6123	4359	27.6166	20.7004	2.9624	17.738	0.9401	0.7238	0.8179	0.2762		11425	72.3834	728	379	4.6123	4359	27.6166	20.7004	2.9624	17.738	0.9401	0.7238	0.8179	0.2762
Escherichia coli	14EC020	150	1638295	2 (1549614588)	minimap2	varscan	minimap2/varscan	15784		15636	99.0623	686	5	4.3462	148	0.9377	3.3938	2.7915	0.6023	0.958	0.9906	0.974	0.0094		15636	99.0623	686	5	4.3462	148	0.9377	3.3938	2.7915	0.6023	0.958	0.9906	0.974	0.0094
Escherichia coli	14EC020	150	1638295	2 (1549614588)	novoalign	16GT	novoalign/16GT	15784		15736	99.6959	791	54	5.0114	48	0.3041	3.4141	3.2188	0.1953	0.9521	0.997	0.974	0.003		15736	99.6959	791	54	5.0114	48	0.3041	3.4141	3.2188	0.1953	0.9521	0.997	0.974	0.003
Escherichia coli	14EC020	150	1638295	2 (1549614588)	novoalign	freebayes	novoalign/freebayes	15784		15745	99.7529	797	0	5.0494	39	0.2471	3.4019	3.2432	0.1587	0.9518	0.9975	0.9741	0.0025		15743	99.7402	1053	0	6.6713	41	0.2598	4.4518	4.2849	0.1668	0.9373	0.9974	0.9664	0.0026
Escherichia coli	14EC020	150	1638295	2 (1549614588)	novoalign	gatk	novoalign/gatk	15784		15644	99.113	2130	1149	13.4947	140	0.887	9.2372	8.6675	0.5697	0.8802	0.9911	0.9324	0.0089		15644	99.113	2130	1149	13.4947	140	0.887	9.2372	8.6675	0.5697	0.8802	0.9911	0.9324	0.0089
Escherichia coli	14EC020	150	1638295	2 (1549614588)	novoalign	lofreq	novoalign/lofreq	15784		15729	99.6515	661	0	4.1878	55	0.3485	2.9136	2.6898	0.2238	0.9597	0.9965	0.9778	0.0035		15729	99.6515	661	0	4.1878	55	0.3485	2.9136	2.6898	0.2238	0.9597	0.9965	0.9778	0.0035
Escherichia coli	14EC020	150	1638295	2 (1549614588)	novoalign	mpileup	novoalign/mpileup	15784		15724	99.6199	638	0	4.0421	60	0.3801	2.8404	2.5962	0.2442	0.961	0.9962	0.9783	0.0038		15724	99.6199	638	0	4.0421	60	0.3801	2.8404	2.5962	0.2442	0.961	0.9962	0.9783	0.0038
Escherichia coli	14EC020	150	1638295	2 (1549614588)	novoalign	platypus	novoalign/platypus	15784		15519	98.3211	417	14	2.6419	265	1.6789	2.7752	1.6969	1.0784	0.9738	0.9832	0.9785	0.0168		15722	99.6072	1083	220	6.8614	62	0.3928	4.6593	4.407	0.2523	0.9356	0.9961	0.9649	0.0039
Escherichia coli	14EC020	150	1638295	2 (1549614588)	novoalign	snver	novoalign/snver	15784		15731	99.6642	690	0	4.3715	53	0.3358	3.0235	2.8078	0.2157	0.958	0.9966	0.9769	0.0034		15731	99.6642	690	0	4.3715	53	0.3358	3.0235	2.8078	0.2157	0.958	0.9966	0.9769	0.0034
Escherichia coli	14EC020	150	1638295	2 (1549614588)	novoalign	strelka	novoalign/strelka	15784		15731	99.6642	818	10	5.1825	53	0.3358	3.5443	3.3287	0.2157	0.9506	0.9966	0.9731	0.0034		15731	99.6642	818	10	5.1825	53	0.3358	3.5443	3.3287	0.2157	0.9506	0.9966	0.9731	0.0034
Escherichia coli	14EC020	150	1638295	2 (1549614588)	novoalign	snvsniffer	novoalign/snvsniffer	15784		11013	69.7732	441	173	2.794	4771	30.2268	21.209	1.7945	19.4145	0.9615	0.6977	0.8086	0.3023		11013	69.7732	440	172	2.7876	4771	30.2268	21.205	1.7905	19.4145	0.9616	0.6977	0.8087	0.3023
Escherichia coli	14EC020	150	1638295	2 (1549614588)	novoalign	varscan	novoalign/varscan	15784		15653	99.17	643	3	4.0737	131	0.83	3.1496	2.6165	0.5331	0.9605	0.9917	0.9759	0.0083		15653	99.17	643	3	4.0737	131	0.83	3.1496	2.6165	0.5331	0.9605	0.9917	0.9759	0.0083
Escherichia coli	14EC020	150	1638295	2 (1549614588)	snippy	snippy	snippy/snippy	15784		15750	99.7846	560	0	3.5479	34	0.2154	2.4171	2.2788	0.1384	0.9657	0.9978	0.9815	0.0022		15753	99.8036	601	0	3.8077	31	0.1964	2.5718	2.4456	0.1261	0.9633	0.998	0.9803	0.002
Escherichia coli	14EC020	150	1638295	2 (1549614588)	stampy	16GT	stampy/16GT	15784		15518	98.3147	4109	369	26.0327	266	1.6853	17.8031	16.7206	1.0824	0.7906	0.9831	0.8764	0.0169		15518	98.3147	4106	365	26.0137	266	1.6853	17.7909	16.7084	1.0824	0.7908	0.9831	0.8765	0.0169
Escherichia coli	14EC020	150	1638295	2 (1549614588)	stampy	freebayes	stampy/freebayes	15784		15729	99.6515	6800	0	43.0816	55	0.3485	27.8949	27.671	0.2238	0.6982	0.9965	0.8211	0.0035		15734	99.6832	14168	0	89.7618	50	0.3168	57.8569	57.6534	0.2035	0.5262	0.9968	0.6888	0.0032
Escherichia coli	14EC020	150	1638295	2 (1549614588)	stampy	gatk	stampy/gatk	15784		15641	99.094	4703	1613	29.796	143	0.906	19.7197	19.1378	0.5819	0.7688	0.9909	0.8658	0.0091		15641	99.094	4702	1613	29.7897	143	0.906	19.7156	19.1337	0.5819	0.7689	0.9909	0.8659	0.0091
Escherichia coli	14EC020	150	1638295	2 (1549614588)	stampy	lofreq	stampy/lofreq	15784		15540	98.4541	2804	0	17.7648	244	1.5459	12.4031	11.4102	0.9929	0.8471	0.9845	0.9106	0.0155		15540	98.4541	2807	0	17.7838	244	1.5459	12.4153	11.4224	0.9929	0.847	0.9845	0.9106	0.0155
Escherichia coli	14EC020	150	1638295	2 (1549614588)	stampy	mpileup	stampy/mpileup	15784		15529	98.3844	2674	0	16.9412	255	1.6156	11.9189	10.8812	1.0377	0.8531	0.9838	0.9138	0.0162		15529	98.3844	2680	0	16.9792	255	1.6156	11.9433	10.9056	1.0377	0.8528	0.9838	0.9136	0.0162
Escherichia coli	14EC020	150	1638295	2 (1549614588)	stampy	platypus	stampy/platypus	15784		15439	97.8142	1356	42	8.591	345	2.1858	6.9218	5.5179	1.4039	0.9193	0.9781	0.9478	0.0219		15524	98.3528	2703	375	17.1249	260	1.6472	12.0573	10.9992	1.058	0.8517	0.9835	0.9129	0.0165
Escherichia coli	14EC020	150	1638295	2 (1549614588)	stampy	snver	stampy/snver	15784		15537	98.4351	2881	0	18.2527	247	1.5649	12.7287	11.7236	1.0051	0.8436	0.9844	0.9086	0.0156		15537	98.4351	2880	0	18.2463	247	1.5649	12.7246	11.7195	1.0051	0.8436	0.9844	0.9086	0.0156
Escherichia coli	14EC020	150	1638295	2 (1549614588)	stampy	strelka	stampy/strelka	15784		15519	98.3211	1570	56	9.9468	265	1.6789	7.4671	6.3888	1.0784	0.9081	0.9832	0.9442	0.0168		15519	98.3211	1565	53	9.9151	265	1.6789	7.4468	6.3684	1.0784	0.9084	0.9832	0.9443	0.0168
Escherichia coli	14EC020	150	1638295	2 (1549614588)	stampy	snvsniffer	stampy/snvsniffer	15784		11588	73.4161	863	444	5.4676	4196	26.5839	20.5864	3.5118	17.0747	0.9307	0.7342	0.8209	0.2658		11588	73.4161	865	446	5.4802	4196	26.5839	20.5946	3.5199	17.0747	0.9305	0.7342	0.8208	0.2658
Escherichia coli	14EC020	150	1638295	2 (1549614588)	stampy	varscan	stampy/varscan	15784		15479	98.0677	2957	110	18.7342	305	1.9323	13.274	12.0328	1.2411	0.8396	0.9807	0.9047	0.0193		15479	98.0677	2959	109	18.7468	305	1.9323	13.2821	12.041	1.2411	0.8395	0.9807	0.9046	0.0193
Escherichia coli	14EC020	150	1638295	3 (1549616789)	bwa-mem	16GT	bwa-mem/16GT	15784		15743	99.7402	1438	75	9.1105	41	0.2598	6.0185	5.8516	0.1668	0.9163	0.9974	0.9551	0.0026		15743	99.7402	1438	75	9.1105	41	0.2598	6.0185	5.8516	0.1668	0.9163	0.9974	0.9551	0.0026
Escherichia coli	14EC020	150	1638295	3 (1549616789)	bwa-mem	freebayes	bwa-mem/freebayes	15784		15750	99.7846	1275	0	8.0778	34	0.2154	5.3267	5.1883	0.1384	0.9251	0.9978	0.9601	0.0022		15750	99.7846	1734	0	10.9858	34	0.2154	7.1945	7.0561	0.1384	0.9008	0.9978	0.9468	0.0022
Escherichia coli	14EC020	150	1638295	3 (1549616789)	bwa-mem	gatk	bwa-mem/gatk	15784		15658	99.2017	2942	1319	18.6391	126	0.7983	12.4845	11.9718	0.5127	0.8418	0.992	0.9107	0.008		15658	99.2017	2942	1319	18.6391	126	0.7983	12.4845	11.9718	0.5127	0.8418	0.992	0.9107	0.008
Escherichia coli	14EC020	150	1638295	3 (1549616789)	bwa-mem	lofreq	bwa-mem/lofreq	15784		15741	99.7276	1151	0	7.2922	43	0.2724	4.8587	4.6837	0.175	0.9319	0.9973	0.9635	0.0027		15741	99.7276	1151	0	7.2922	43	0.2724	4.8587	4.6837	0.175	0.9319	0.9973	0.9635	0.0027
Escherichia coli	14EC020	150	1638295	3 (1549616789)	bwa-mem	mpileup	bwa-mem/mpileup	15784		15729	99.6515	1090	0	6.9057	55	0.3485	4.6593	4.4355	0.2238	0.9352	0.9965	0.9649	0.0035		15729	99.6515	1090	0	6.9057	55	0.3485	4.6593	4.4355	0.2238	0.9352	0.9965	0.9649	0.0035
Escherichia coli	14EC020	150	1638295	3 (1549616789)	bwa-mem	platypus	bwa-mem/platypus	15784		15598	98.8216	560	18	3.5479	186	1.1784	3.0357	2.2788	0.7569	0.9653	0.9882	0.9766	0.0118		15730	99.6579	1337	221	8.4706	54	0.3421	5.6604	5.4406	0.2197	0.9217	0.9966	0.9577	0.0034
Escherichia coli	14EC020	150	1638295	3 (1549616789)	bwa-mem	snver	bwa-mem/snver	15784		15749	99.7783	1117	0	7.0768	35	0.2217	4.6878	4.5454	0.1424	0.9338	0.9978	0.9647	0.0022		15749	99.7783	1117	0	7.0768	35	0.2217	4.6878	4.5454	0.1424	0.9338	0.9978	0.9647	0.0022
Escherichia coli	14EC020	150	1638295	3 (1549616789)	bwa-mem	strelka	bwa-mem/strelka	15784		15741	99.7276	1412	9	8.9458	43	0.2724	5.9208	5.7458	0.175	0.9177	0.9973	0.9558	0.0027		15741	99.7276	1412	9	8.9458	43	0.2724	5.9208	5.7458	0.175	0.9177	0.9973	0.9558	0.0027
Escherichia coli	14EC020	150	1638295	3 (1549616789)	bwa-mem	snvsniffer	bwa-mem/snvsniffer	15784		11461	72.6115	741	385	4.6946	4323	27.3885	20.6068	3.0153	17.5915	0.9393	0.7261	0.8191	0.2739		11461	72.6115	741	385	4.6946	4323	27.3885	20.6068	3.0153	17.5915	0.9393	0.7261	0.8191	0.2739
Escherichia coli	14EC020	150	1638295	3 (1549616789)	bwa-mem	varscan	bwa-mem/varscan	15784		15700	99.4678	1027	6	6.5066	84	0.5322	4.521	4.1791	0.3418	0.9386	0.9947	0.9658	0.0053		15700	99.4678	1027	6	6.5066	84	0.5322	4.521	4.1791	0.3418	0.9386	0.9947	0.9658	0.0053
Escherichia coli	14EC020	150	1638295	3 (1549616789)	minimap2	16GT	minimap2/16GT	15784		15744	99.7466	1036	71	6.5636	40	0.2534	4.3785	4.2158	0.1628	0.9383	0.9975	0.967	0.0025		15744	99.7466	1036	71	6.5636	40	0.2534	4.3785	4.2158	0.1628	0.9383	0.9975	0.967	0.0025
Escherichia coli	14EC020	150	1638295	3 (1549616789)	minimap2	freebayes	minimap2/freebayes	15784		15751	99.7909	796	0	5.0431	33	0.2091	3.3734	3.2391	0.1343	0.9519	0.9979	0.9744	0.0021		15751	99.7909	933	0	5.911	33	0.2091	3.9309	3.7966	0.1343	0.9441	0.9979	0.9703	0.0021
Escherichia coli	14EC020	150	1638295	3 (1549616789)	minimap2	gatk	minimap2/gatk	15784		15641	99.094	1616	812	10.2382	143	0.906	7.1578	6.5759	0.5819	0.9064	0.9909	0.9468	0.0091		15641	99.094	1616	812	10.2382	143	0.906	7.1578	6.5759	0.5819	0.9064	0.9909	0.9468	0.0091
Escherichia coli	14EC020	150	1638295	3 (1549616789)	minimap2	lofreq	minimap2/lofreq	15784		15719	99.5882	714	0	4.5236	65	0.4118	3.17	2.9055	0.2645	0.9566	0.9959	0.9759	0.0041		15719	99.5882	714	0	4.5236	65	0.4118	3.17	2.9055	0.2645	0.9566	0.9959	0.9759	0.0041
Escherichia coli	14EC020	150	1638295	3 (1549616789)	minimap2	mpileup	minimap2/mpileup	15784		15710	99.5312	622	0	3.9407	74	0.4688	2.8322	2.5311	0.3011	0.9619	0.9953	0.9783	0.0047		15710	99.5312	622	0	3.9407	74	0.4688	2.8322	2.5311	0.3011	0.9619	0.9953	0.9783	0.0047
Escherichia coli	14EC020	150	1638295	3 (1549616789)	minimap2	platypus	minimap2/platypus	15784		15502	98.2134	373	15	2.3632	282	1.7866	2.6654	1.5178	1.1475	0.9765	0.9821	0.9793	0.0179		15642	99.1004	738	104	4.6756	142	0.8996	3.581	3.0031	0.5778	0.9549	0.991	0.9726	0.009
Escherichia coli	14EC020	150	1638295	3 (1549616789)	minimap2	snver	minimap2/snver	15784		15713	99.5502	644	0	4.0801	71	0.4498	2.9095	2.6206	0.2889	0.9606	0.9955	0.9777	0.0045		15713	99.5502	644	0	4.0801	71	0.4498	2.9095	2.6206	0.2889	0.9606	0.9955	0.9777	0.0045
Escherichia coli	14EC020	150	1638295	3 (1549616789)	minimap2	strelka	minimap2/strelka	15784		15702	99.4805	627	0	3.9724	82	0.5195	2.8851	2.5514	0.3337	0.9616	0.9948	0.9779	0.0052		15702	99.4805	627	0	3.9724	82	0.5195	2.8851	2.5514	0.3337	0.9616	0.9948	0.9779	0.0052
Escherichia coli	14EC020	150	1638295	3 (1549616789)	minimap2	snvsniffer	minimap2/snvsniffer	15784		11449	72.5355	738	387	4.6756	4335	27.4645	20.6434	3.0031	17.6403	0.9394	0.7254	0.8186	0.2746		11449	72.5355	738	387	4.6756	4335	27.4645	20.6434	3.0031	17.6403	0.9394	0.7254	0.8186	0.2746
Escherichia coli	14EC020	150	1638295	3 (1549616789)	minimap2	varscan	minimap2/varscan	15784		15644	99.113	715	4	4.5299	140	0.887	3.4792	2.9095	0.5697	0.9563	0.9911	0.9734	0.0089		15644	99.113	715	4	4.5299	140	0.887	3.4792	2.9095	0.5697	0.9563	0.9911	0.9734	0.0089
Escherichia coli	14EC020	150	1638295	3 (1549616789)	novoalign	16GT	novoalign/16GT	15784		15735	99.6896	788	41	4.9924	49	0.3104	3.406	3.2066	0.1994	0.9523	0.9969	0.9741	0.0031		15735	99.6896	788	41	4.9924	49	0.3104	3.406	3.2066	0.1994	0.9523	0.9969	0.9741	0.0031
Escherichia coli	14EC020	150	1638295	3 (1549616789)	novoalign	freebayes	novoalign/freebayes	15784		15745	99.7529	777	0	4.9227	39	0.2471	3.3205	3.1618	0.1587	0.953	0.9975	0.9747	0.0025		15743	99.7402	1015	0	6.4306	41	0.2598	4.2972	4.1303	0.1668	0.9394	0.9974	0.9675	0.0026
Escherichia coli	14EC020	150	1638295	3 (1549616789)	novoalign	gatk	novoalign/gatk	15784		15649	99.1447	2166	1143	13.7228	135	0.8553	9.3634	8.814	0.5494	0.8784	0.9914	0.9315	0.0086		15649	99.1447	2167	1144	13.7291	135	0.8553	9.3675	8.8181	0.5494	0.8784	0.9914	0.9315	0.0086
Escherichia coli	14EC020	150	1638295	3 (1549616789)	novoalign	lofreq	novoalign/lofreq	15784		15723	99.6135	660	0	4.1814	61	0.3865	2.9339	2.6857	0.2482	0.9597	0.9961	0.9776	0.0039		15723	99.6135	660	0	4.1814	61	0.3865	2.9339	2.6857	0.2482	0.9597	0.9961	0.9776	0.0039
Escherichia coli	14EC020	150	1638295	3 (1549616789)	novoalign	mpileup	novoalign/mpileup	15784		15718	99.5819	644	0	4.0801	66	0.4181	2.8892	2.6206	0.2686	0.9606	0.9958	0.9779	0.0042		15718	99.5819	644	0	4.0801	66	0.4181	2.8892	2.6206	0.2686	0.9606	0.9958	0.9779	0.0042
Escherichia coli	14EC020	150	1638295	3 (1549616789)	novoalign	platypus	novoalign/platypus	15784		15516	98.3021	415	22	2.6292	268	1.6979	2.7793	1.6887	1.0906	0.974	0.983	0.9785	0.017		15723	99.6135	1083	250	6.8614	61	0.3865	4.6552	4.407	0.2482	0.9356	0.9961	0.9649	0.0039
Escherichia coli	14EC020	150	1638295	3 (1549616789)	novoalign	snver	novoalign/snver	15784		15729	99.6515	690	0	4.3715	55	0.3485	3.0316	2.8078	0.2238	0.958	0.9965	0.9769	0.0035		15729	99.6515	690	0	4.3715	55	0.3485	3.0316	2.8078	0.2238	0.958	0.9965	0.9769	0.0035
Escherichia coli	14EC020	150	1638295	3 (1549616789)	novoalign	strelka	novoalign/strelka	15784		15730	99.6579	814	16	5.1571	54	0.3421	3.5321	3.3124	0.2197	0.9508	0.9966	0.9732	0.0034		15730	99.6579	814	16	5.1571	54	0.3421	3.5321	3.3124	0.2197	0.9508	0.9966	0.9732	0.0034
Escherichia coli	14EC020	150	1638295	3 (1549616789)	novoalign	snvsniffer	novoalign/snvsniffer	15784		11027	69.8619	421	170	2.6673	4757	30.1381	21.0707	1.7132	19.3575	0.9632	0.6986	0.8098	0.3014		11027	69.8619	420	169	2.6609	4757	30.1381	21.0666	1.7091	19.3575	0.9633	0.6986	0.8099	0.3014
Escherichia coli	14EC020	150	1638295	3 (1549616789)	novoalign	varscan	novoalign/varscan	15784		15659	99.2081	648	2	4.1054	125	0.7919	3.1455	2.6369	0.5087	0.9603	0.9921	0.9759	0.0079		15659	99.2081	648	2	4.1054	125	0.7919	3.1455	2.6369	0.5087	0.9603	0.9921	0.9759	0.0079
Escherichia coli	14EC020	150	1638295	3 (1549616789)	snippy	snippy	snippy/snippy	15784		15754	99.8099	563	0	3.5669	30	0.1901	2.4131	2.291	0.1221	0.9655	0.9981	0.9815	0.0019		15757	99.8289	597	0	3.7823	27	0.1711	2.5392	2.4294	0.1099	0.9635	0.9983	0.9806	0.0017
Escherichia coli	14EC020	150	1638295	3 (1549616789)	stampy	16GT	stampy/16GT	15784		15517	98.3084	4083	362	25.868	267	1.6916	17.7013	16.6148	1.0865	0.7917	0.9831	0.8771	0.0169		15517	98.3084	4080	361	25.849	267	1.6916	17.6891	16.6026	1.0865	0.7918	0.9831	0.8771	0.0169
Escherichia coli	14EC020	150	1638295	3 (1549616789)	stampy	freebayes	stampy/freebayes	15784		15725	99.6262	7072	0	44.8049	59	0.3738	29.018	28.7779	0.2401	0.6898	0.9963	0.8152	0.0037		15732	99.6706	14128	0	89.5084	52	0.3294	57.7023	57.4907	0.2116	0.5269	0.9967	0.6894	0.0033
Escherichia coli	14EC020	150	1638295	3 (1549616789)	stampy	gatk	stampy/gatk	15784		15636	99.0623	4582	1615	29.0294	148	0.9377	19.2477	18.6454	0.6023	0.7734	0.9906	0.8686	0.0094		15636	99.0623	4596	1623	29.1181	148	0.9377	19.3046	18.7024	0.6023	0.7728	0.9906	0.8682	0.0094
Escherichia coli	14EC020	150	1638295	3 (1549616789)	stampy	lofreq	stampy/lofreq	15784		15533	98.4098	2791	0	17.6825	251	1.5902	12.3787	11.3573	1.0214	0.8477	0.9841	0.9108	0.0159		15533	98.4098	2789	0	17.6698	251	1.5902	12.3706	11.3492	1.0214	0.8478	0.9841	0.9109	0.0159
Escherichia coli	14EC020	150	1638295	3 (1549616789)	stampy	mpileup	stampy/mpileup	15784		15523	98.3464	2678	0	16.9665	261	1.6536	11.9596	10.8975	1.0621	0.8529	0.9835	0.9136	0.0165		15523	98.3464	2678	0	16.9665	261	1.6536	11.9596	10.8975	1.0621	0.8529	0.9835	0.9136	0.0165
Escherichia coli	14EC020	150	1638295	3 (1549616789)	stampy	platypus	stampy/platypus	15784		15444	97.8459	1260	50	7.9828	340	2.1541	6.5108	5.1273	1.3836	0.9246	0.9785	0.9508	0.0215		15520	98.3274	2762	349	17.4987	264	1.6726	12.3136	11.2393	1.0743	0.8489	0.9833	0.9112	0.0167
Escherichia coli	14EC020	150	1638295	3 (1549616789)	stampy	snver	stampy/snver	15784		15533	98.4098	2899	0	18.3667	251	1.5902	12.8182	11.7968	1.0214	0.8427	0.9841	0.9079	0.0159		15533	98.4098	2896	0	18.3477	251	1.5902	12.806	11.7846	1.0214	0.8429	0.9841	0.908	0.0159
Escherichia coli	14EC020	150	1638295	3 (1549616789)	stampy	strelka	stampy/strelka	15784		15526	98.3654	1549	49	9.8137	258	1.6346	7.3532	6.3033	1.0499	0.9093	0.9837	0.945	0.0163		15526	98.3654	1544	49	9.7821	258	1.6346	7.3328	6.283	1.0499	0.9095	0.9837	0.9451	0.0163
Escherichia coli	14EC020	150	1638295	3 (1549616789)	stampy	snvsniffer	stampy/snvsniffer	15784		11612	73.5682	863	457	5.4676	4172	26.4318	20.4888	3.5118	16.977	0.9308	0.7357	0.8218	0.2643		11612	73.5682	858	452	5.4359	4172	26.4318	20.4684	3.4914	16.977	0.9312	0.7357	0.822	0.2643
Escherichia coli	14EC020	150	1638295	3 (1549616789)	stampy	varscan	stampy/varscan	15784		15484	98.0993	2930	118	18.5631	300	1.9007	13.1437	11.923	1.2208	0.8409	0.981	0.9056	0.019		15484	98.0993	2930	118	18.5631	300	1.9007	13.1437	11.923	1.2208	0.8409	0.981	0.9056	0.019
Escherichia coli	14EC020	300	819148	1 (1549617346)	bwa-mem	16GT	bwa-mem/16GT	15784		15744	99.7466	1801	72	11.4103	40	0.2534	7.4915	7.3288	0.1628	0.8973	0.9975	0.9448	0.0025		15744	99.7466	1801	72	11.4103	40	0.2534	7.4915	7.3288	0.1628	0.8973	0.9975	0.9448	0.0025
Escherichia coli	14EC020	300	819148	1 (1549617346)	bwa-mem	freebayes	bwa-mem/freebayes	15784		15753	99.8036	1691	0	10.7134	31	0.1964	7.0073	6.8811	0.1261	0.9031	0.998	0.9482	0.002		15754	99.8099	2120	0	13.4313	30	0.1901	8.7489	8.6269	0.1221	0.8814	0.9981	0.9361	0.0019
Escherichia coli	14EC020	300	819148	1 (1549617346)	bwa-mem	gatk	bwa-mem/gatk	15784		15655	99.1827	3169	1419	20.0773	129	0.8173	13.4205	12.8955	0.5249	0.8317	0.9918	0.9047	0.0082		15655	99.1827	3169	1419	20.0773	129	0.8173	13.4205	12.8955	0.5249	0.8317	0.9918	0.9047	0.0082
Escherichia coli	14EC020	300	819148	1 (1549617346)	bwa-mem	lofreq	bwa-mem/lofreq	15784		15541	98.4605	1299	0	8.2299	243	1.5395	6.2748	5.286	0.9888	0.9229	0.9846	0.9528	0.0154		15541	98.4605	1299	0	8.2299	243	1.5395	6.2748	5.286	0.9888	0.9229	0.9846	0.9528	0.0154
Escherichia coli	14EC020	300	819148	1 (1549617346)	bwa-mem	mpileup	bwa-mem/mpileup	15784		15521	98.3338	1268	0	8.0335	263	1.6662	6.2301	5.1598	1.0702	0.9245	0.9833	0.953	0.0167		15521	98.3338	1268	0	8.0335	263	1.6662	6.2301	5.1598	1.0702	0.9245	0.9833	0.953	0.0167
Escherichia coli	14EC020	300	819148	1 (1549617346)	bwa-mem	platypus	bwa-mem/platypus	15784		15481	98.0803	752	20	4.7643	303	1.9197	4.2931	3.0601	1.233	0.9537	0.9808	0.9671	0.0192		15612	98.9103	1509	243	9.5603	172	1.0897	6.8404	6.1405	0.6999	0.9119	0.9891	0.9489	0.0109
Escherichia coli	14EC020	300	819148	1 (1549617346)	bwa-mem	snver	bwa-mem/snver	15784		15598	98.8216	1377	0	8.724	186	1.1784	6.3603	5.6034	0.7569	0.9189	0.9882	0.9523	0.0118		15598	98.8216	1377	0	8.724	186	1.1784	6.3603	5.6034	0.7569	0.9189	0.9882	0.9523	0.0118
Escherichia coli	14EC020	300	819148	1 (1549617346)	bwa-mem	strelka	bwa-mem/strelka	15784		15506	98.2387	1406	4	8.9078	278	1.7613	6.8527	5.7214	1.1313	0.9169	0.9824	0.9485	0.0176		15506	98.2387	1406	4	8.9078	278	1.7613	6.8527	5.7214	1.1313	0.9169	0.9824	0.9485	0.0176
Escherichia coli	14EC020	300	819148	1 (1549617346)	bwa-mem	snvsniffer	bwa-mem/snvsniffer	15784		7339	46.4965	429	218	2.7179	8445	53.5035	36.1107	1.7457	34.365	0.9448	0.465	0.6233	0.535		7339	46.4965	429	218	2.7179	8445	53.5035	36.1107	1.7457	34.365	0.9448	0.465	0.6233	0.535
Escherichia coli	14EC020	300	819148	1 (1549617346)	bwa-mem	varscan	bwa-mem/varscan	15784		15423	97.7129	1277	8	8.0905	361	2.2871	6.6655	5.1965	1.469	0.9235	0.9771	0.9495	0.0229		15423	97.7129	1277	8	8.0905	361	2.2871	6.6655	5.1965	1.469	0.9235	0.9771	0.9495	0.0229
Escherichia coli	14EC020	300	819148	1 (1549617346)	minimap2	16GT	minimap2/16GT	15784		15764	99.8733	1324	116	8.3882	20	0.1267	5.4691	5.3877	0.0814	0.9225	0.9987	0.9591	0.0013		15764	99.8733	1324	116	8.3882	20	0.1267	5.4691	5.3877	0.0814	0.9225	0.9987	0.9591	0.0013
Escherichia coli	14EC020	300	819148	1 (1549617346)	minimap2	freebayes	minimap2/freebayes	15784		15765	99.8796	1115	0	7.0641	19	0.1204	4.6146	4.5372	0.0773	0.9339	0.9988	0.9653	0.0012		15761	99.8543	1290	0	8.1728	23	0.1457	5.343	5.2494	0.0936	0.9243	0.9985	0.96	0.0015
Escherichia coli	14EC020	300	819148	1 (1549617346)	minimap2	gatk	minimap2/gatk	15784		15650	99.151	1824	890	11.556	134	0.849	7.9676	7.4224	0.5453	0.8956	0.9915	0.9411	0.0085		15650	99.151	1824	890	11.556	134	0.849	7.9676	7.4224	0.5453	0.8956	0.9915	0.9411	0.0085
Escherichia coli	14EC020	300	819148	1 (1549617346)	minimap2	lofreq	minimap2/lofreq	15784		15619	98.9546	747	0	4.7326	165	1.0454	3.7112	3.0397	0.6714	0.9544	0.9895	0.9716	0.0105		15619	98.9546	747	0	4.7326	165	1.0454	3.7112	3.0397	0.6714	0.9544	0.9895	0.9716	0.0105
Escherichia coli	14EC020	300	819148	1 (1549617346)	minimap2	mpileup	minimap2/mpileup	15784		15600	98.8343	662	0	4.1941	184	1.1657	3.4426	2.6939	0.7487	0.9593	0.9883	0.9736	0.0117		15600	98.8343	662	0	4.1941	184	1.1657	3.4426	2.6939	0.7487	0.9593	0.9883	0.9736	0.0117
Escherichia coli	14EC020	300	819148	1 (1549617346)	minimap2	platypus	minimap2/platypus	15784		15526	98.3654	371	23	2.3505	258	1.6346	2.5596	1.5097	1.0499	0.9767	0.9837	0.9802	0.0163		15636	99.0623	877	149	5.5563	148	0.9377	4.171	3.5688	0.6023	0.9469	0.9906	0.9683	0.0094
Escherichia coli	14EC020	300	819148	1 (1549617346)	minimap2	snver	minimap2/snver	15784		15617	98.942	670	0	4.2448	167	1.058	3.406	2.7264	0.6796	0.9589	0.9894	0.9739	0.0106		15617	98.942	670	0	4.2448	167	1.058	3.406	2.7264	0.6796	0.9589	0.9894	0.9739	0.0106
Escherichia coli	14EC020	300	819148	1 (1549617346)	minimap2	strelka	minimap2/strelka	15784		15570	98.6442	635	7	4.0231	214	1.3558	3.4548	2.584	0.8708	0.9608	0.9864	0.9734	0.0136		15570	98.6442	635	7	4.0231	214	1.3558	3.4548	2.584	0.8708	0.9608	0.9864	0.9734	0.0136
Escherichia coli	14EC020	300	819148	1 (1549617346)	minimap2	snvsniffer	minimap2/snvsniffer	15784		7339	46.4965	437	232	2.7686	8445	53.5035	36.1433	1.7783	34.365	0.9438	0.465	0.623	0.535		7339	46.4965	437	232	2.7686	8445	53.5035	36.1433	1.7783	34.365	0.9438	0.465	0.623	0.535
Escherichia coli	14EC020	300	819148	1 (1549617346)	minimap2	varscan	minimap2/varscan	15784		15403	97.5862	747	8	4.7326	381	2.4138	4.5901	3.0397	1.5504	0.9537	0.9759	0.9647	0.0241		15403	97.5862	747	8	4.7326	381	2.4138	4.5901	3.0397	1.5504	0.9537	0.9759	0.9647	0.0241
Escherichia coli	14EC020	300	819148	1 (1549617346)	novoalign	16GT	novoalign/16GT	15784		15742	99.7339	1063	54	6.7347	42	0.2661	4.4965	4.3256	0.1709	0.9367	0.9973	0.9661	0.0027		15742	99.7339	1063	54	6.7347	42	0.2661	4.4965	4.3256	0.1709	0.9367	0.9973	0.9661	0.0027
Escherichia coli	14EC020	300	819148	1 (1549617346)	novoalign	freebayes	novoalign/freebayes	15784		15754	99.8099	1096	0	6.9437	30	0.1901	4.582	4.4599	0.1221	0.935	0.9981	0.9655	0.0019		15754	99.8099	1374	0	8.705	30	0.1901	5.7133	5.5912	0.1221	0.9198	0.9981	0.9574	0.0019
Escherichia coli	14EC020	300	819148	1 (1549617346)	novoalign	gatk	novoalign/gatk	15784		15649	99.1447	2228	1171	14.1156	135	0.8553	9.6157	9.0663	0.5494	0.8754	0.9914	0.9298	0.0086		15649	99.1447	2228	1171	14.1156	135	0.8553	9.6157	9.0663	0.5494	0.8754	0.9914	0.9298	0.0086
Escherichia coli	14EC020	300	819148	1 (1549617346)	novoalign	lofreq	novoalign/lofreq	15784		15629	99.018	815	0	5.1635	155	0.982	3.9472	3.3165	0.6307	0.9504	0.9902	0.9699	0.0098		15629	99.018	815	0	5.1635	155	0.982	3.9472	3.3165	0.6307	0.9504	0.9902	0.9699	0.0098
Escherichia coli	14EC020	300	819148	1 (1549617346)	novoalign	mpileup	novoalign/mpileup	15784		15617	98.942	783	0	4.9607	167	1.058	3.8658	3.1862	0.6796	0.9523	0.9894	0.9705	0.0106		15617	98.942	783	0	4.9607	167	1.058	3.8658	3.1862	0.6796	0.9523	0.9894	0.9705	0.0106
Escherichia coli	14EC020	300	819148	1 (1549617346)	novoalign	platypus	novoalign/platypus	15784		15543	98.4731	601	75	3.8077	241	1.5269	3.4263	2.4456	0.9807	0.9628	0.9847	0.9736	0.0153		15653	99.17	1299	314	8.2299	131	0.83	5.8191	5.286	0.5331	0.9234	0.9917	0.9563	0.0083
Escherichia coli	14EC020	300	819148	1 (1549617346)	novoalign	snver	novoalign/snver	15784		15622	98.9736	884	0	5.6006	162	1.0264	4.2565	3.5972	0.6592	0.9464	0.9897	0.9676	0.0103		15622	98.9736	884	0	5.6006	162	1.0264	4.2565	3.5972	0.6592	0.9464	0.9897	0.9676	0.0103
Escherichia coli	14EC020	300	819148	1 (1549617346)	novoalign	strelka	novoalign/strelka	15784		15602	98.8469	900	5	5.702	182	1.1531	4.403	3.6623	0.7406	0.9455	0.9885	0.9665	0.0115		15602	98.8469	900	5	5.702	182	1.1531	4.403	3.6623	0.7406	0.9455	0.9885	0.9665	0.0115
Escherichia coli	14EC020	300	819148	1 (1549617346)	novoalign	snvsniffer	novoalign/snvsniffer	15784		7055	44.6972	259	109	1.6409	8729	55.3028	36.5746	1.0539	35.5207	0.9646	0.447	0.6109	0.553		7055	44.6972	259	109	1.6409	8729	55.3028	36.5746	1.0539	35.5207	0.9646	0.447	0.6109	0.553
Escherichia coli	14EC020	300	819148	1 (1549617346)	novoalign	varscan	novoalign/varscan	15784		15471	98.017	846	6	5.3599	313	1.983	4.7163	3.4426	1.2737	0.9482	0.9802	0.9639	0.0198		15471	98.017	846	6	5.3599	313	1.983	4.7163	3.4426	1.2737	0.9482	0.9802	0.9639	0.0198
Escherichia coli	14EC020	300	819148	1 (1549617346)	snippy	snippy	snippy/snippy	15784		15745	99.7529	648	0	4.1054	39	0.2471	2.7956	2.6369	0.1587	0.9605	0.9975	0.9787	0.0025		15747	99.7656	724	0	4.5869	37	0.2344	3.0967	2.9462	0.1506	0.956	0.9977	0.9764	0.0023
Escherichia coli	14EC020	300	819148	1 (1549617346)	stampy	16GT	stampy/16GT	15784		15508	98.2514	4734	535	29.9924	276	1.7486	20.387	19.2639	1.1231	0.7661	0.9825	0.8609	0.0175		15509	98.2577	4732	527	29.9797	275	1.7423	20.3748	19.2558	1.119	0.7662	0.9826	0.861	0.0174
Escherichia coli	14EC020	300	819148	1 (1549617346)	stampy	freebayes	stampy/freebayes	15784		15718	99.5819	8122	0	51.4572	66	0.4181	33.3192	33.0506	0.2686	0.6593	0.9958	0.7933	0.0042		15730	99.6579	22916	0	145.185	54	0.3421	93.4712	93.2514	0.2197	0.407	0.9966	0.578	0.0034
Escherichia coli	14EC020	300	819148	1 (1549617346)	stampy	gatk	stampy/gatk	15784		15629	99.018	5478	1765	34.706	155	0.982	22.9222	22.2915	0.6307	0.7405	0.9902	0.8473	0.0098		15629	99.018	5458	1742	34.5793	155	0.982	22.8408	22.2101	0.6307	0.7412	0.9902	0.8478	0.0098
Escherichia coli	14EC020	300	819148	1 (1549617346)	stampy	lofreq	stampy/lofreq	15784		15384	97.4658	2900	0	18.373	400	2.5342	13.4286	11.8009	1.6277	0.8414	0.9747	0.9032	0.0253		15384	97.4658	2902	0	18.3857	400	2.5342	13.4367	11.809	1.6277	0.8413	0.9747	0.9031	0.0253
Escherichia coli	14EC020	300	819148	1 (1549617346)	stampy	mpileup	stampy/mpileup	15784		15383	97.4595	2831	0	17.9359	401	2.5405	13.1519	11.5201	1.6318	0.8446	0.9746	0.905	0.0254		15383	97.4595	2830	0	17.9295	401	2.5405	13.1478	11.516	1.6318	0.8446	0.9746	0.905	0.0254
Escherichia coli	14EC020	300	819148	1 (1549617346)	stampy	platypus	stampy/platypus	15784		15311	97.0033	711	24	4.5046	473	2.9967	4.818	2.8933	1.9248	0.9556	0.97	0.9627	0.03		15417	97.6749	1527	246	9.6744	367	2.3251	7.7072	6.2138	1.4934	0.9099	0.9767	0.9421	0.0233
Escherichia coli	14EC020	300	819148	1 (1549617346)	stampy	snver	stampy/snver	15784		15365	97.3454	3315	0	21.0023	419	2.6546	15.1947	13.4896	1.705	0.8225	0.9735	0.8917	0.0265		15365	97.3454	3303	0	20.9263	419	2.6546	15.1458	13.4408	1.705	0.8231	0.9735	0.892	0.0265
Escherichia coli	14EC020	300	819148	1 (1549617346)	stampy	strelka	stampy/strelka	15784		15320	97.0603	1604	38	10.1622	464	2.9397	8.4153	6.5271	1.8881	0.9052	0.9706	0.9368	0.0294		15320	97.0603	1597	39	10.1178	464	2.9397	8.3868	6.4986	1.8881	0.9056	0.9706	0.937	0.0294
Escherichia coli	14EC020	300	819148	1 (1549617346)	stampy	snvsniffer	stampy/snvsniffer	15784		7520	47.6432	590	300	3.738	8264	52.3568	36.0293	2.4009	33.6285	0.9273	0.4764	0.6294	0.5236		7520	47.6432	590	301	3.738	8264	52.3568	36.0293	2.4009	33.6285	0.9273	0.4764	0.6294	0.5236
Escherichia coli	14EC020	300	819148	1 (1549617346)	stampy	varscan	stampy/varscan	15784		15231	96.4965	3109	103	19.6972	553	3.5035	14.9017	12.6514	2.2503	0.8305	0.965	0.8927	0.035		15231	96.4965	3102	102	19.6528	553	3.5035	14.8732	12.6229	2.2503	0.8308	0.965	0.8929	0.035
Escherichia coli	14EC020	300	819148	2 (1549618717)	bwa-mem	16GT	bwa-mem/16GT	15784		15747	99.7656	1824	79	11.556	37	0.2344	7.5729	7.4224	0.1506	0.8962	0.9977	0.9442	0.0023		15747	99.7656	1824	79	11.556	37	0.2344	7.5729	7.4224	0.1506	0.8962	0.9977	0.9442	0.0023
Escherichia coli	14EC020	300	819148	2 (1549618717)	bwa-mem	freebayes	bwa-mem/freebayes	15784		15755	99.8163	1683	0	10.6627	29	0.1837	6.9666	6.8486	0.118	0.9035	0.9982	0.9485	0.0018		15755	99.8163	2102	0	13.3173	29	0.1837	8.6716	8.5536	0.118	0.8823	0.9982	0.9367	0.0018
Escherichia coli	14EC020	300	819148	2 (1549618717)	bwa-mem	gatk	bwa-mem/gatk	15784		15654	99.1764	3167	1339	20.0646	130	0.8236	13.4164	12.8874	0.529	0.8317	0.9918	0.9047	0.0082		15654	99.1764	3167	1339	20.0646	130	0.8236	13.4164	12.8874	0.529	0.8317	0.9918	0.9047	0.0082
Escherichia coli	14EC020	300	819148	2 (1549618717)	bwa-mem	lofreq	bwa-mem/lofreq	15784		15540	98.4541	1339	0	8.4833	244	1.5459	6.4417	5.4488	0.9929	0.9207	0.9845	0.9515	0.0155		15540	98.4541	1339	0	8.4833	244	1.5459	6.4417	5.4488	0.9929	0.9207	0.9845	0.9515	0.0155
Escherichia coli	14EC020	300	819148	2 (1549618717)	bwa-mem	mpileup	bwa-mem/mpileup	15784		15527	98.3718	1293	0	8.1918	257	1.6282	6.3074	5.2616	1.0458	0.9231	0.9837	0.9524	0.0163		15527	98.3718	1293	0	8.1918	257	1.6282	6.3074	5.2616	1.0458	0.9231	0.9837	0.9524	0.0163
Escherichia coli	14EC020	300	819148	2 (1549618717)	bwa-mem	platypus	bwa-mem/platypus	15784		15468	97.998	761	21	4.8213	316	2.002	4.3826	3.0967	1.2859	0.9531	0.98	0.9664	0.02		15600	98.8343	1507	233	9.5476	184	1.1657	6.8811	6.1324	0.7487	0.9119	0.9883	0.9486	0.0117
Escherichia coli	14EC020	300	819148	2 (1549618717)	bwa-mem	snver	bwa-mem/snver	15784		15600	98.8343	1425	0	9.0281	184	1.1657	6.5475	5.7987	0.7487	0.9163	0.9883	0.9509	0.0117		15600	98.8343	1425	0	9.0281	184	1.1657	6.5475	5.7987	0.7487	0.9163	0.9883	0.9509	0.0117
Escherichia coli	14EC020	300	819148	2 (1549618717)	bwa-mem	strelka	bwa-mem/strelka	15784		15501	98.207	1437	5	9.1042	283	1.793	6.9991	5.8475	1.1516	0.9152	0.9821	0.9475	0.0179		15501	98.207	1437	5	9.1042	283	1.793	6.9991	5.8475	1.1516	0.9152	0.9821	0.9475	0.0179
Escherichia coli	14EC020	300	819148	2 (1549618717)	bwa-mem	snvsniffer	bwa-mem/snvsniffer	15784		7335	46.4711	442	222	2.8003	8449	53.5289	36.1799	1.7986	34.3813	0.9432	0.4647	0.6226	0.5353		7335	46.4711	442	222	2.8003	8449	53.5289	36.1799	1.7986	34.3813	0.9432	0.4647	0.6226	0.5353
Escherichia coli	14EC020	300	819148	2 (1549618717)	bwa-mem	varscan	bwa-mem/varscan	15784		15420	97.6939	1328	6	8.4136	364	2.3061	6.8852	5.404	1.4812	0.9207	0.9769	0.948	0.0231		15420	97.6939	1328	6	8.4136	364	2.3061	6.8852	5.404	1.4812	0.9207	0.9769	0.948	0.0231
Escherichia coli	14EC020	300	819148	2 (1549618717)	minimap2	16GT	minimap2/16GT	15784		15762	99.8606	1308	80	8.2869	22	0.1394	5.4121	5.3226	0.0895	0.9234	0.9986	0.9595	0.0014		15762	99.8606	1308	80	8.2869	22	0.1394	5.4121	5.3226	0.0895	0.9234	0.9986	0.9595	0.0014
Escherichia coli	14EC020	300	819148	2 (1549618717)	minimap2	freebayes	minimap2/freebayes	15784		15763	99.867	1059	0	6.7093	21	0.133	4.3948	4.3094	0.0855	0.937	0.9987	0.9669	0.0013		15759	99.8416	1300	0	8.2362	25	0.1584	5.3918	5.2901	0.1017	0.9238	0.9984	0.9597	0.0016
Escherichia coli	14EC020	300	819148	2 (1549618717)	minimap2	gatk	minimap2/gatk	15784		15651	99.1574	1829	860	11.5877	133	0.8426	7.9839	7.4427	0.5412	0.8954	0.9916	0.941	0.0084		15651	99.1574	1829	860	11.5877	133	0.8426	7.9839	7.4427	0.5412	0.8954	0.9916	0.941	0.0084
Escherichia coli	14EC020	300	819148	2 (1549618717)	minimap2	lofreq	minimap2/lofreq	15784		15604	98.8596	741	0	4.6946	180	1.1404	3.7478	3.0153	0.7325	0.9547	0.9886	0.9714	0.0114		15604	98.8596	741	0	4.6946	180	1.1404	3.7478	3.0153	0.7325	0.9547	0.9886	0.9714	0.0114
Escherichia coli	14EC020	300	819148	2 (1549618717)	minimap2	mpileup	minimap2/mpileup	15784		15586	98.7456	669	0	4.2385	198	1.2544	3.5281	2.7223	0.8057	0.9588	0.9875	0.9729	0.0125		15586	98.7456	669	0	4.2385	198	1.2544	3.5281	2.7223	0.8057	0.9588	0.9875	0.9729	0.0125
Escherichia coli	14EC020	300	819148	2 (1549618717)	minimap2	platypus	minimap2/platypus	15784		15498	98.188	388	20	2.4582	286	1.812	2.7427	1.5789	1.1638	0.9756	0.9819	0.9787	0.0181		15613	98.9166	891	162	5.645	171	1.0834	4.3216	3.6257	0.6958	0.946	0.9892	0.9671	0.0108
Escherichia coli	14EC020	300	819148	2 (1549618717)	minimap2	snver	minimap2/snver	15784		15601	98.8406	675	0	4.2765	183	1.1594	3.4914	2.7468	0.7447	0.9585	0.9884	0.9732	0.0116		15601	98.8406	675	0	4.2765	183	1.1594	3.4914	2.7468	0.7447	0.9585	0.9884	0.9732	0.0116
Escherichia coli	14EC020	300	819148	2 (1549618717)	minimap2	strelka	minimap2/strelka	15784		15554	98.5428	604	8	3.8267	230	1.4572	3.3938	2.4578	0.9359	0.9626	0.9854	0.9739	0.0146		15554	98.5428	604	8	3.8267	230	1.4572	3.3938	2.4578	0.9359	0.9626	0.9854	0.9739	0.0146
Escherichia coli	14EC020	300	819148	2 (1549618717)	minimap2	snvsniffer	minimap2/snvsniffer	15784		7331	46.4458	444	229	2.813	8453	53.5542	36.2043	1.8068	34.3975	0.9429	0.4645	0.6224	0.5355		7331	46.4458	444	229	2.813	8453	53.5542	36.2043	1.8068	34.3975	0.9429	0.4645	0.6224	0.5355
Escherichia coli	14EC020	300	819148	2 (1549618717)	minimap2	varscan	minimap2/varscan	15784		15418	97.6812	758	8	4.8023	366	2.3188	4.5739	3.0845	1.4894	0.9531	0.9768	0.9648	0.0232		15418	97.6812	758	8	4.8023	366	2.3188	4.5739	3.0845	1.4894	0.9531	0.9768	0.9648	0.0232
Escherichia coli	14EC020	300	819148	2 (1549618717)	novoalign	16GT	novoalign/16GT	15784		15743	99.7402	1066	47	6.7537	41	0.2598	4.5047	4.3378	0.1668	0.9366	0.9974	0.966	0.0026		15743	99.7402	1066	47	6.7537	41	0.2598	4.5047	4.3378	0.1668	0.9366	0.9974	0.966	0.0026
Escherichia coli	14EC020	300	819148	2 (1549618717)	novoalign	freebayes	novoalign/freebayes	15784		15753	99.8036	1070	0	6.779	31	0.1964	4.4803	4.3541	0.1261	0.9364	0.998	0.9662	0.002		15753	99.8036	1349	0	8.5466	31	0.1964	5.6156	5.4894	0.1261	0.9211	0.998	0.958	0.002
Escherichia coli	14EC020	300	819148	2 (1549618717)	novoalign	gatk	novoalign/gatk	15784		15647	99.132	2192	1143	13.8875	137	0.868	9.4773	8.9198	0.5575	0.8771	0.9913	0.9307	0.0087		15647	99.132	2192	1143	13.8875	137	0.868	9.4773	8.9198	0.5575	0.8771	0.9913	0.9307	0.0087
Escherichia coli	14EC020	300	819148	2 (1549618717)	novoalign	lofreq	novoalign/lofreq	15784		15624	98.9863	815	0	5.1635	160	1.0137	3.9675	3.3165	0.6511	0.9504	0.9899	0.9697	0.0101		15624	98.9863	815	0	5.1635	160	1.0137	3.9675	3.3165	0.6511	0.9504	0.9899	0.9697	0.0101
Escherichia coli	14EC020	300	819148	2 (1549618717)	novoalign	mpileup	novoalign/mpileup	15784		15614	98.923	776	0	4.9164	170	1.077	3.8495	3.1578	0.6918	0.9527	0.9892	0.9706	0.0108		15614	98.923	776	0	4.9164	170	1.077	3.8495	3.1578	0.6918	0.9527	0.9892	0.9706	0.0108
Escherichia coli	14EC020	300	819148	2 (1549618717)	novoalign	platypus	novoalign/platypus	15784		15536	98.4288	581	40	3.6809	248	1.5712	3.3734	2.3642	1.0092	0.964	0.9843	0.974	0.0157		15652	99.1637	1317	294	8.3439	132	0.8363	5.8964	5.3592	0.5371	0.9224	0.9916	0.9557	0.0084
Escherichia coli	14EC020	300	819148	2 (1549618717)	novoalign	snver	novoalign/snver	15784		15621	98.9673	879	0	5.5689	163	1.0327	4.2402	3.5769	0.6633	0.9467	0.9897	0.9677	0.0103		15621	98.9673	879	0	5.5689	163	1.0327	4.2402	3.5769	0.6633	0.9467	0.9897	0.9677	0.0103
Escherichia coli	14EC020	300	819148	2 (1549618717)	novoalign	strelka	novoalign/strelka	15784		15593	98.7899	876	8	5.5499	191	1.2101	4.3419	3.5647	0.7772	0.9468	0.9879	0.9669	0.0121		15593	98.7899	876	8	5.5499	191	1.2101	4.3419	3.5647	0.7772	0.9468	0.9879	0.9669	0.0121
Escherichia coli	14EC020	300	819148	2 (1549618717)	novoalign	snvsniffer	novoalign/snvsniffer	15784		7041	44.6085	262	111	1.6599	8743	55.3915	36.6438	1.0661	35.5776	0.9641	0.4461	0.61	0.5539		7041	44.6085	262	111	1.6599	8743	55.3915	36.6438	1.0661	35.5776	0.9641	0.4461	0.61	0.5539
Escherichia coli	14EC020	300	819148	2 (1549618717)	novoalign	varscan	novoalign/varscan	15784		15452	97.8966	853	6	5.4042	332	2.1034	4.8221	3.4711	1.351	0.9477	0.979	0.9631	0.021		15452	97.8966	853	6	5.4042	332	2.1034	4.8221	3.4711	1.351	0.9477	0.979	0.9631	0.021
Escherichia coli	14EC020	300	819148	2 (1549618717)	snippy	snippy	snippy/snippy	15784		15744	99.7466	664	0	4.2068	40	0.2534	2.8648	2.702	0.1628	0.9595	0.9975	0.9781	0.0025		15746	99.7592	742	0	4.701	38	0.2408	3.174	3.0194	0.1546	0.955	0.9976	0.9758	0.0024
Escherichia coli	14EC020	300	819148	2 (1549618717)	stampy	16GT	stampy/16GT	15784		15509	98.2577	4741	503	30.0367	275	1.7423	20.4115	19.2924	1.119	0.7659	0.9826	0.8608	0.0174		15509	98.2577	4734	500	29.9924	275	1.7423	20.383	19.2639	1.119	0.7661	0.9826	0.8609	0.0174
Escherichia coli	14EC020	300	819148	2 (1549618717)	stampy	freebayes	stampy/freebayes	15784		15714	99.5565	8446	0	53.5099	70	0.4435	34.6539	34.3691	0.2848	0.6504	0.9956	0.7868	0.0044		15730	99.6579	22740	0	144.07	54	0.3421	92.755	92.5352	0.2197	0.4089	0.9966	0.5799	0.0034
Escherichia coli	14EC020	300	819148	2 (1549618717)	stampy	gatk	stampy/gatk	15784		15626	98.999	5303	1677	33.5973	158	1.001	22.2223	21.5793	0.6429	0.7466	0.99	0.8512	0.01		15626	98.999	5315	1682	33.6733	158	1.001	22.2711	21.6282	0.6429	0.7462	0.99	0.851	0.01
Escherichia coli	14EC020	300	819148	2 (1549618717)	stampy	lofreq	stampy/lofreq	15784		15374	97.4024	2901	0	18.3794	410	2.5976	13.4734	11.805	1.6684	0.8413	0.974	0.9028	0.026		15374	97.4024	2931	0	18.5694	410	2.5976	13.5954	11.927	1.6684	0.8399	0.974	0.902	0.026
Escherichia coli	14EC020	300	819148	2 (1549618717)	stampy	mpileup	stampy/mpileup	15784		15368	97.3644	2812	0	17.8155	416	2.6356	13.1356	11.4428	1.6928	0.8453	0.9736	0.9049	0.0264		15368	97.3644	2838	0	17.9802	416	2.6356	13.2414	11.5486	1.6928	0.8441	0.9736	0.9042	0.0264
Escherichia coli	14EC020	300	819148	2 (1549618717)	stampy	platypus	stampy/platypus	15784		15296	96.9083	739	34	4.682	488	3.0917	4.993	3.0072	1.9858	0.9539	0.9691	0.9614	0.0309		15404	97.5925	1630	239	10.3269	380	2.4075	8.1792	6.6329	1.5463	0.9043	0.9759	0.9387	0.0241
Escherichia coli	14EC020	300	819148	2 (1549618717)	stampy	snver	stampy/snver	15784		15348	97.2377	3292	0	20.8566	436	2.7623	15.1702	13.396	1.7742	0.8234	0.9724	0.8917	0.0276		15349	97.244	3299	0	20.9009	435	2.756	15.1947	13.4245	1.7701	0.8231	0.9724	0.8915	0.0276
Escherichia coli	14EC020	300	819148	2 (1549618717)	stampy	strelka	stampy/strelka	15784		15304	96.9589	1579	51	10.0038	480	3.0411	8.3786	6.4254	1.9533	0.9065	0.9696	0.937	0.0304		15305	96.9653	1588	50	10.0608	479	3.0347	8.4112	6.462	1.9492	0.906	0.9697	0.9368	0.0303
Escherichia coli	14EC020	300	819148	2 (1549618717)	stampy	snvsniffer	stampy/snvsniffer	15784		7501	47.5228	584	289	3.6999	8283	52.4772	36.0822	2.3765	33.7058	0.9278	0.4752	0.6285	0.5248		7502	47.5291	584	290	3.6999	8282	52.4709	36.0782	2.3765	33.7017	0.9278	0.4753	0.6286	0.5247
Escherichia coli	14EC020	300	819148	2 (1549618717)	stampy	varscan	stampy/varscan	15784		15231	96.4965	3136	113	19.8682	553	3.5035	15.0115	12.7612	2.2503	0.8293	0.965	0.892	0.035		15231	96.4965	3144	114	19.9189	553	3.5035	15.0441	12.7938	2.2503	0.8289	0.965	0.8918	0.035
Escherichia coli	14EC020	300	819148	3 (1549619312)	bwa-mem	16GT	bwa-mem/16GT	15784		15747	99.7656	1807	64	11.4483	37	0.2344	7.5037	7.3532	0.1506	0.8971	0.9977	0.9447	0.0023		15747	99.7656	1807	64	11.4483	37	0.2344	7.5037	7.3532	0.1506	0.8971	0.9977	0.9447	0.0023
Escherichia coli	14EC020	300	819148	3 (1549619312)	bwa-mem	freebayes	bwa-mem/freebayes	15784		15755	99.8163	1680	0	10.6437	29	0.1837	6.9544	6.8364	0.118	0.9036	0.9982	0.9485	0.0018		15755	99.8163	2075	0	13.1462	29	0.1837	8.5617	8.4437	0.118	0.8836	0.9982	0.9374	0.0018
Escherichia coli	14EC020	300	819148	3 (1549619312)	bwa-mem	gatk	bwa-mem/gatk	15784		15654	99.1764	3157	1368	20.0013	130	0.8236	13.3757	12.8467	0.529	0.8322	0.9918	0.905	0.0082		15654	99.1764	3157	1368	20.0013	130	0.8236	13.3757	12.8467	0.529	0.8322	0.9918	0.905	0.0082
Escherichia coli	14EC020	300	819148	3 (1549619312)	bwa-mem	lofreq	bwa-mem/lofreq	15784		15538	98.4415	1312	0	8.3122	246	1.5585	6.3399	5.3389	1.001	0.9221	0.9844	0.9522	0.0156		15538	98.4415	1312	0	8.3122	246	1.5585	6.3399	5.3389	1.001	0.9221	0.9844	0.9522	0.0156
Escherichia coli	14EC020	300	819148	3 (1549619312)	bwa-mem	mpileup	bwa-mem/mpileup	15784		15529	98.3844	1286	0	8.1475	255	1.6156	6.2707	5.2331	1.0377	0.9235	0.9838	0.9527	0.0162		15529	98.3844	1286	0	8.1475	255	1.6156	6.2707	5.2331	1.0377	0.9235	0.9838	0.9527	0.0162
Escherichia coli	14EC020	300	819148	3 (1549619312)	bwa-mem	platypus	bwa-mem/platypus	15784		15480	98.074	751	14	4.758	304	1.926	4.2931	3.056	1.2371	0.9537	0.9807	0.967	0.0193		15606	98.8723	1515	232	9.5983	178	1.1277	6.8893	6.1649	0.7243	0.9115	0.9887	0.9485	0.0113
Escherichia coli	14EC020	300	819148	3 (1549619312)	bwa-mem	snver	bwa-mem/snver	15784		15597	98.8153	1430	0	9.0598	187	1.1847	6.58	5.8191	0.761	0.916	0.9882	0.9507	0.0118		15597	98.8153	1430	0	9.0598	187	1.1847	6.58	5.8191	0.761	0.916	0.9882	0.9507	0.0118
Escherichia coli	14EC020	300	819148	3 (1549619312)	bwa-mem	strelka	bwa-mem/strelka	15784		15510	98.2641	1432	3	9.0725	274	1.7359	6.9422	5.8272	1.115	0.9155	0.9826	0.9479	0.0174		15510	98.2641	1432	3	9.0725	274	1.7359	6.9422	5.8272	1.115	0.9155	0.9826	0.9479	0.0174
Escherichia coli	14EC020	300	819148	3 (1549619312)	bwa-mem	snvsniffer	bwa-mem/snvsniffer	15784		7336	46.4774	435	229	2.756	8448	53.5226	36.1473	1.7701	34.3772	0.944	0.4648	0.6229	0.5352		7336	46.4774	435	229	2.756	8448	53.5226	36.1473	1.7701	34.3772	0.944	0.4648	0.6229	0.5352
Escherichia coli	14EC020	300	819148	3 (1549619312)	bwa-mem	varscan	bwa-mem/varscan	15784		15442	97.8332	1333	8	8.4453	342	2.1668	6.816	5.4243	1.3917	0.9205	0.9783	0.9485	0.0217		15442	97.8332	1333	8	8.4453	342	2.1668	6.816	5.4243	1.3917	0.9205	0.9783	0.9485	0.0217
Escherichia coli	14EC020	300	819148	3 (1549619312)	minimap2	16GT	minimap2/16GT	15784		15760	99.8479	1298	79	8.2235	24	0.1521	5.3796	5.2819	0.0977	0.9239	0.9985	0.9598	0.0015		15760	99.8479	1298	79	8.2235	24	0.1521	5.3796	5.2819	0.0977	0.9239	0.9985	0.9598	0.0015
Escherichia coli	14EC020	300	819148	3 (1549619312)	minimap2	freebayes	minimap2/freebayes	15784		15762	99.8606	1107	0	7.0134	22	0.1394	4.5942	4.5047	0.0895	0.9344	0.9986	0.9654	0.0014		15758	99.8353	1314	0	8.3249	26	0.1647	5.4528	5.347	0.1058	0.923	0.9984	0.9592	0.0016
Escherichia coli	14EC020	300	819148	3 (1549619312)	minimap2	gatk	minimap2/gatk	15784		15651	99.1574	1834	869	11.6194	133	0.8426	8.0043	7.463	0.5412	0.8951	0.9916	0.9409	0.0084		15651	99.1574	1834	869	11.6194	133	0.8426	8.0043	7.463	0.5412	0.8951	0.9916	0.9409	0.0084
Escherichia coli	14EC020	300	819148	3 (1549619312)	minimap2	lofreq	minimap2/lofreq	15784		15593	98.7899	733	0	4.6439	191	1.2101	3.76	2.9828	0.7772	0.9551	0.9879	0.9712	0.0121		15593	98.7899	733	0	4.6439	191	1.2101	3.76	2.9828	0.7772	0.9551	0.9879	0.9712	0.0121
Escherichia coli	14EC020	300	819148	3 (1549619312)	minimap2	mpileup	minimap2/mpileup	15784		15581	98.7139	649	0	4.1118	203	1.2861	3.467	2.641	0.8261	0.96	0.9871	0.9734	0.0129		15581	98.7139	649	0	4.1118	203	1.2861	3.467	2.641	0.8261	0.96	0.9871	0.9734	0.0129
Escherichia coli	14EC020	300	819148	3 (1549619312)	minimap2	platypus	minimap2/platypus	15784		15484	98.0993	372	22	2.3568	300	1.9007	2.7346	1.5138	1.2208	0.9765	0.981	0.9787	0.019		15629	99.018	869	142	5.5056	155	0.982	4.1669	3.5362	0.6307	0.9473	0.9902	0.9683	0.0098
Escherichia coli	14EC020	300	819148	3 (1549619312)	minimap2	snver	minimap2/snver	15784		15589	98.7646	672	0	4.2575	195	1.2354	3.5281	2.7346	0.7935	0.9587	0.9876	0.9729	0.0124		15589	98.7646	672	0	4.2575	195	1.2354	3.5281	2.7346	0.7935	0.9587	0.9876	0.9729	0.0124
Escherichia coli	14EC020	300	819148	3 (1549619312)	minimap2	strelka	minimap2/strelka	15784		15545	98.4858	612	9	3.8773	239	1.5142	3.4629	2.4904	0.9726	0.9621	0.9849	0.9734	0.0151		15545	98.4858	612	9	3.8773	239	1.5142	3.4629	2.4904	0.9726	0.9621	0.9849	0.9734	0.0151
Escherichia coli	14EC020	300	819148	3 (1549619312)	minimap2	snvsniffer	minimap2/snvsniffer	15784		7335	46.4711	438	227	2.775	8449	53.5289	36.1636	1.7823	34.3813	0.9437	0.4647	0.6227	0.5353		7335	46.4711	438	227	2.775	8449	53.5289	36.1636	1.7823	34.3813	0.9437	0.4647	0.6227	0.5353
Escherichia coli	14EC020	300	819148	3 (1549619312)	minimap2	varscan	minimap2/varscan	15784		15409	97.6242	768	13	4.8657	375	2.3758	4.6512	3.1252	1.526	0.9525	0.9762	0.9642	0.0238		15409	97.6242	768	13	4.8657	375	2.3758	4.6512	3.1252	1.526	0.9525	0.9762	0.9642	0.0238
Escherichia coli	14EC020	300	819148	3 (1549619312)	novoalign	16GT	novoalign/16GT	15784		15745	99.7529	1056	54	6.6903	39	0.2471	4.4559	4.2972	0.1587	0.9371	0.9975	0.9664	0.0025		15745	99.7529	1056	54	6.6903	39	0.2471	4.4559	4.2972	0.1587	0.9371	0.9975	0.9664	0.0025
Escherichia coli	14EC020	300	819148	3 (1549619312)	novoalign	freebayes	novoalign/freebayes	15784		15754	99.8099	1050	0	6.6523	30	0.1901	4.3948	4.2727	0.1221	0.9375	0.9981	0.9669	0.0019		15753	99.8036	1331	0	8.4326	31	0.1964	5.5423	5.4162	0.1261	0.9221	0.998	0.9585	0.002
Escherichia coli	14EC020	300	819148	3 (1549619312)	novoalign	gatk	novoalign/gatk	15784		15642	99.1004	2178	1144	13.7988	142	0.8996	9.4407	8.8629	0.5778	0.8778	0.991	0.931	0.009		15642	99.1004	2178	1144	13.7988	142	0.8996	9.4407	8.8629	0.5778	0.8778	0.991	0.931	0.009
Escherichia coli	14EC020	300	819148	3 (1549619312)	novoalign	lofreq	novoalign/lofreq	15784		15612	98.9103	800	0	5.0684	172	1.0897	3.9553	3.2554	0.6999	0.9513	0.9891	0.9698	0.0109		15612	98.9103	800	0	5.0684	172	1.0897	3.9553	3.2554	0.6999	0.9513	0.9891	0.9698	0.0109
Escherichia coli	14EC020	300	819148	3 (1549619312)	novoalign	mpileup	novoalign/mpileup	15784		15607	98.8786	760	0	4.815	177	1.1214	3.8129	3.0926	0.7203	0.9536	0.9888	0.9709	0.0112		15607	98.8786	760	0	4.815	177	1.1214	3.8129	3.0926	0.7203	0.9536	0.9888	0.9709	0.0112
Escherichia coli	14EC020	300	819148	3 (1549619312)	novoalign	platypus	novoalign/platypus	15784		15525	98.3591	564	21	3.5732	259	1.6409	3.349	2.2951	1.0539	0.9649	0.9836	0.9742	0.0164		15651	99.1574	1307	293	8.2805	133	0.8426	5.8598	5.3185	0.5412	0.9229	0.9916	0.956	0.0084
Escherichia coli	14EC020	300	819148	3 (1549619312)	novoalign	snver	novoalign/snver	15784		15614	98.923	869	0	5.5056	170	1.077	4.228	3.5362	0.6918	0.9473	0.9892	0.9678	0.0108		15614	98.923	869	0	5.5056	170	1.077	4.228	3.5362	0.6918	0.9473	0.9892	0.9678	0.0108
Escherichia coli	14EC020	300	819148	3 (1549619312)	novoalign	strelka	novoalign/strelka	15784		15599	98.8279	880	12	5.5753	185	1.1721	4.3338	3.581	0.7528	0.9466	0.9883	0.967	0.0117		15599	98.8279	880	12	5.5753	185	1.1721	4.3338	3.581	0.7528	0.9466	0.9883	0.967	0.0117
Escherichia coli	14EC020	300	819148	3 (1549619312)	novoalign	snvsniffer	novoalign/snvsniffer	15784		7038	44.5895	264	122	1.6726	8746	55.4105	36.6641	1.0743	35.5898	0.9638	0.4459	0.6097	0.5541		7038	44.5895	264	122	1.6726	8746	55.4105	36.6641	1.0743	35.5898	0.9638	0.4459	0.6097	0.5541
Escherichia coli	14EC020	300	819148	3 (1549619312)	novoalign	varscan	novoalign/varscan	15784		15448	97.8713	835	7	5.2902	336	2.1287	4.7651	3.3978	1.3673	0.9487	0.9787	0.9635	0.0213		15448	97.8713	835	7	5.2902	336	2.1287	4.7651	3.3978	1.3673	0.9487	0.9787	0.9635	0.0213
Escherichia coli	14EC020	300	819148	3 (1549619312)	snippy	snippy	snippy/snippy	15784		15741	99.7276	666	0	4.2195	43	0.2724	2.8851	2.7101	0.175	0.9594	0.9973	0.978	0.0027		15743	99.7402	740	0	4.6883	41	0.2598	3.1781	3.0113	0.1668	0.9551	0.9974	0.9758	0.0026
Escherichia coli	14EC020	300	819148	3 (1549619312)	stampy	16GT	stampy/16GT	15784		15515	98.2957	4684	513	29.6756	269	1.7043	20.1551	19.0605	1.0946	0.7681	0.983	0.8624	0.017		15514	98.2894	4699	523	29.7707	270	1.7106	20.2202	19.1215	1.0987	0.7675	0.9829	0.8619	0.0171
Escherichia coli	14EC020	300	819148	3 (1549619312)	stampy	freebayes	stampy/freebayes	15784		15723	99.6135	8430	0	53.4085	61	0.3865	34.5522	34.304	0.2482	0.651	0.9961	0.7874	0.0039		15734	99.6832	22627	0	143.354	50	0.3168	92.2789	92.0754	0.2035	0.4102	0.9968	0.5812	0.0032
Escherichia coli	14EC020	300	819148	3 (1549619312)	stampy	gatk	stampy/gatk	15784		15620	98.961	5299	1719	33.572	164	1.039	22.2304	21.5631	0.6674	0.7467	0.9896	0.8512	0.0104		15620	98.961	5253	1663	33.2805	164	1.039	22.0432	21.3759	0.6674	0.7483	0.9896	0.8522	0.0104
Escherichia coli	14EC020	300	819148	3 (1549619312)	stampy	lofreq	stampy/lofreq	15784		15364	97.3391	2928	0	18.5504	420	2.6609	13.6239	11.9148	1.7091	0.8399	0.9734	0.9017	0.0266		15363	97.3327	2914	0	18.4617	421	2.6673	13.571	11.8579	1.7132	0.8406	0.9733	0.9021	0.0267
Escherichia coli	14EC020	300	819148	3 (1549619312)	stampy	mpileup	stampy/mpileup	15784		15357	97.2947	2846	0	18.0309	427	2.7053	13.3187	11.5811	1.7376	0.8437	0.9729	0.9037	0.0271		15357	97.2947	2833	0	17.9486	427	2.7053	13.2658	11.5282	1.7376	0.8443	0.9729	0.904	0.0271
Escherichia coli	14EC020	300	819148	3 (1549619312)	stampy	platypus	stampy/platypus	15784		15305	96.9653	698	32	4.4222	479	3.0347	4.7895	2.8404	1.9492	0.9564	0.9697	0.963	0.0303		15404	97.5925	1497	213	9.4843	380	2.4075	7.638	6.0917	1.5463	0.9114	0.9759	0.9425	0.0241
Escherichia coli	14EC020	300	819148	3 (1549619312)	stampy	snver	stampy/snver	15784		15352	97.2631	3241	0	20.5335	432	2.7369	14.9464	13.1885	1.7579	0.8257	0.9726	0.8931	0.0274		15350	97.2504	3209	0	20.3307	434	2.7496	14.8244	13.0583	1.7661	0.8271	0.9725	0.8939	0.0275
Escherichia coli	14EC020	300	819148	3 (1549619312)	stampy	strelka	stampy/strelka	15784		15306	96.9716	1572	32	9.9595	478	3.0284	8.342	6.3969	1.9451	0.9069	0.9697	0.9372	0.0303		15306	96.9716	1560	31	9.8834	478	3.0284	8.2932	6.3481	1.9451	0.9075	0.9697	0.9376	0.0303
Escherichia coli	14EC020	300	819148	3 (1549619312)	stampy	snvsniffer	stampy/snvsniffer	15784		7504	47.5418	567	289	3.5922	8280	52.4582	36.0008	2.3073	33.6936	0.9297	0.4754	0.6291	0.5246		7502	47.5291	558	279	3.5352	8282	52.4709	35.9724	2.2707	33.7017	0.9308	0.4753	0.6293	0.5247
Escherichia coli	14EC020	300	819148	3 (1549619312)	stampy	varscan	stampy/varscan	15784		15232	96.5028	3116	106	19.7415	552	3.4972	14.9261	12.6798	2.2462	0.8302	0.965	0.8925	0.035		15229	96.4838	3116	107	19.7415	555	3.5162	14.9383	12.6798	2.2584	0.8301	0.9648	0.8924	0.0352
Escherichia coli	2012C-4227	150	1734284	1 (1549621447)	bwa-mem	16GT	bwa-mem/16GT	15992		15968	99.8499	1051	73	6.572	24	0.1501	4.1323	4.0401	0.0923	0.9382	0.9985	0.9674	0.0015		15968	99.8499	1051	73	6.572	24	0.1501	4.1323	4.0401	0.0923	0.9382	0.9985	0.9674	0.0015
Escherichia coli	2012C-4227	150	1734284	1 (1549621447)	bwa-mem	freebayes	bwa-mem/freebayes	15992		15966	99.8374	918	0	5.7404	26	0.1626	3.6288	3.5288	0.0999	0.9456	0.9984	0.9713	0.0016		15972	99.8749	1235	0	7.7226	20	0.1251	4.8243	4.7474	0.0769	0.9282	0.9987	0.9622	0.0013
Escherichia coli	2012C-4227	150	1734284	1 (1549621447)	bwa-mem	gatk	bwa-mem/gatk	15992		15887	99.3434	2392	1524	14.9575	105	0.6566	9.5986	9.195	0.4036	0.8691	0.9934	0.9271	0.0066		15887	99.3434	2392	1524	14.9575	105	0.6566	9.5986	9.195	0.4036	0.8691	0.9934	0.9271	0.0066
Escherichia coli	2012C-4227	150	1734284	1 (1549621447)	bwa-mem	lofreq	bwa-mem/lofreq	15992		15964	99.8249	800	0	5.0025	28	0.1751	3.1829	3.0752	0.1076	0.9523	0.9982	0.9747	0.0018		15964	99.8249	800	0	5.0025	28	0.1751	3.1829	3.0752	0.1076	0.9523	0.9982	0.9747	0.0018
Escherichia coli	2012C-4227	150	1734284	1 (1549621447)	bwa-mem	mpileup	bwa-mem/mpileup	15992		15945	99.7061	681	0	4.2584	47	0.2939	2.7985	2.6178	0.1807	0.959	0.9971	0.9777	0.0029		15945	99.7061	681	0	4.2584	47	0.2939	2.7985	2.6178	0.1807	0.959	0.9971	0.9777	0.0029
Escherichia coli	2012C-4227	150	1734284	1 (1549621447)	bwa-mem	platypus	bwa-mem/platypus	15992		15887	99.3434	274	1	1.7134	105	0.6566	1.4569	1.0533	0.4036	0.983	0.9934	0.9882	0.0066		15943	99.6936	824	161	5.1526	49	0.3064	3.3559	3.1675	0.1884	0.9509	0.9969	0.9734	0.0031
Escherichia coli	2012C-4227	150	1734284	1 (1549621447)	bwa-mem	snver	bwa-mem/snver	15992		15971	99.8687	710	0	4.4397	21	0.1313	2.81	2.7293	0.0807	0.9574	0.9987	0.9776	0.0013		15971	99.8687	710	0	4.4397	21	0.1313	2.81	2.7293	0.0807	0.9574	0.9987	0.9776	0.0013
Escherichia coli	2012C-4227	150	1734284	1 (1549621447)	bwa-mem	strelka	bwa-mem/strelka	15992		15952	99.7499	732	3	4.5773	40	0.2501	2.9676	2.8138	0.1538	0.9561	0.9975	0.9764	0.0025		15952	99.7499	732	3	4.5773	40	0.2501	2.9676	2.8138	0.1538	0.9561	0.9975	0.9764	0.0025
Escherichia coli	2012C-4227	150	1734284	1 (1549621447)	bwa-mem	snvsniffer	bwa-mem/snvsniffer	15992		13702	85.6803	644	300	4.027	2290	14.3197	11.2784	2.4756	8.8029	0.9551	0.8568	0.9033	0.1432		13702	85.6803	644	300	4.027	2290	14.3197	11.2784	2.4756	8.8029	0.9551	0.8568	0.9033	0.1432
Escherichia coli	2012C-4227	150	1734284	1 (1549621447)	bwa-mem	varscan	bwa-mem/varscan	15992		15908	99.4747	639	21	3.9957	84	0.5253	2.7792	2.4563	0.3229	0.9614	0.9947	0.9778	0.0053		15908	99.4747	639	21	3.9957	84	0.5253	2.7792	2.4563	0.3229	0.9614	0.9947	0.9778	0.0053
Escherichia coli	2012C-4227	150	1734284	1 (1549621447)	minimap2	16GT	minimap2/16GT	15992		15969	99.8562	814	56	5.09	23	0.1438	3.2175	3.1291	0.0884	0.9515	0.9986	0.9745	0.0014		15969	99.8562	814	56	5.09	23	0.1438	3.2175	3.1291	0.0884	0.9515	0.9986	0.9745	0.0014
Escherichia coli	2012C-4227	150	1734284	1 (1549621447)	minimap2	freebayes	minimap2/freebayes	15992		15970	99.8624	687	0	4.2959	22	0.1376	2.7254	2.6409	0.0846	0.9588	0.9986	0.9783	0.0014		15973	99.8812	837	0	5.2339	19	0.1188	3.2905	3.2175	0.073	0.9502	0.9988	0.9739	0.0012
Escherichia coli	2012C-4227	150	1734284	1 (1549621447)	minimap2	gatk	minimap2/gatk	15992		15871	99.2434	1433	861	8.9607	121	0.7566	5.9736	5.5085	0.4651	0.9172	0.9924	0.9533	0.0076		15871	99.2434	1433	861	8.9607	121	0.7566	5.9736	5.5085	0.4651	0.9172	0.9924	0.9533	0.0076
Escherichia coli	2012C-4227	150	1734284	1 (1549621447)	minimap2	lofreq	minimap2/lofreq	15992		15938	99.6623	640	0	4.002	54	0.3377	2.6678	2.4602	0.2076	0.9614	0.9966	0.9787	0.0034		15938	99.6623	640	0	4.002	54	0.3377	2.6678	2.4602	0.2076	0.9614	0.9966	0.9787	0.0034
Escherichia coli	2012C-4227	150	1734284	1 (1549621447)	minimap2	mpileup	minimap2/mpileup	15992		15925	99.581	538	0	3.3642	67	0.419	2.3256	2.0681	0.2576	0.9673	0.9958	0.9813	0.0042		15925	99.581	538	0	3.3642	67	0.419	2.3256	2.0681	0.2576	0.9673	0.9958	0.9813	0.0042
Escherichia coli	2012C-4227	150	1734284	1 (1549621447)	minimap2	platypus	minimap2/platypus	15992		15834	99.012	250	4	1.5633	158	0.988	1.5684	0.961	0.6074	0.9845	0.9901	0.9873	0.0099		15894	99.3872	580	110	3.6268	98	0.6128	2.6063	2.2295	0.3767	0.9648	0.9939	0.9791	0.0061
Escherichia coli	2012C-4227	150	1734284	1 (1549621447)	minimap2	snver	minimap2/snver	15992		15922	99.5623	543	0	3.3954	70	0.4377	2.3564	2.0873	0.2691	0.967	0.9956	0.9811	0.0044		15922	99.5623	543	0	3.3954	70	0.4377	2.3564	2.0873	0.2691	0.967	0.9956	0.9811	0.0044
Escherichia coli	2012C-4227	150	1734284	1 (1549621447)	minimap2	strelka	minimap2/strelka	15992		15912	99.4997	510	0	3.1891	80	0.5003	2.268	1.9605	0.3075	0.9689	0.995	0.9818	0.005		15912	99.4997	510	0	3.1891	80	0.5003	2.268	1.9605	0.3075	0.9689	0.995	0.9818	0.005
Escherichia coli	2012C-4227	150	1734284	1 (1549621447)	minimap2	snvsniffer	minimap2/snvsniffer	15992		13696	85.6428	654	299	4.0895	2296	14.3572	11.3399	2.514	8.8259	0.9544	0.8564	0.9027	0.1436		13696	85.6428	654	299	4.0895	2296	14.3572	11.3399	2.514	8.8259	0.9544	0.8564	0.9027	0.1436
Escherichia coli	2012C-4227	150	1734284	1 (1549621447)	minimap2	varscan	minimap2/varscan	15992		15869	99.2309	542	16	3.3892	123	0.7691	2.5563	2.0835	0.4728	0.967	0.9923	0.9795	0.0077		15869	99.2309	542	16	3.3892	123	0.7691	2.5563	2.0835	0.4728	0.967	0.9923	0.9795	0.0077
Escherichia coli	2012C-4227	150	1734284	1 (1549621447)	novoalign	16GT	novoalign/16GT	15992		15962	99.8124	572	43	3.5768	30	0.1876	2.3141	2.1988	0.1153	0.9654	0.9981	0.9815	0.0019		15962	99.8124	572	43	3.5768	30	0.1876	2.3141	2.1988	0.1153	0.9654	0.9981	0.9815	0.0019
Escherichia coli	2012C-4227	150	1734284	1 (1549621447)	novoalign	freebayes	novoalign/freebayes	15992		15967	99.8437	629	0	3.9332	25	0.1563	2.514	2.4179	0.0961	0.9621	0.9984	0.9799	0.0016		15969	99.8562	825	0	5.1588	23	0.1438	3.2598	3.1713	0.0884	0.9509	0.9986	0.9742	0.0014
Escherichia coli	2012C-4227	150	1734284	1 (1549621447)	novoalign	gatk	novoalign/gatk	15992		15888	99.3497	1985	1336	12.4125	104	0.6503	8.0302	7.6304	0.3998	0.8889	0.9935	0.9383	0.0065		15888	99.3497	1985	1336	12.4125	104	0.6503	8.0302	7.6304	0.3998	0.8889	0.9935	0.9383	0.0065
Escherichia coli	2012C-4227	150	1734284	1 (1549621447)	novoalign	lofreq	novoalign/lofreq	15992		15937	99.6561	485	0	3.0328	55	0.3439	2.0758	1.8644	0.2114	0.9705	0.9966	0.9834	0.0034		15937	99.6561	485	0	3.0328	55	0.3439	2.0758	1.8644	0.2114	0.9705	0.9966	0.9834	0.0034
Escherichia coli	2012C-4227	150	1734284	1 (1549621447)	novoalign	mpileup	novoalign/mpileup	15992		15924	99.5748	463	0	2.8952	68	0.4252	2.0412	1.7798	0.2614	0.9717	0.9957	0.9836	0.0043		15924	99.5748	463	0	2.8952	68	0.4252	2.0412	1.7798	0.2614	0.9717	0.9957	0.9836	0.0043
Escherichia coli	2012C-4227	150	1734284	1 (1549621447)	novoalign	platypus	novoalign/platypus	15992		15795	98.7681	286	12	1.7884	197	1.2319	1.8567	1.0994	0.7573	0.9822	0.9877	0.9849	0.0123		15934	99.6373	842	167	5.2651	58	0.3627	3.4596	3.2367	0.223	0.9498	0.9964	0.9725	0.0036
Escherichia coli	2012C-4227	150	1734284	1 (1549621447)	novoalign	snver	novoalign/snver	15992		15934	99.6373	516	0	3.2266	58	0.3627	2.2065	1.9835	0.223	0.9686	0.9964	0.9823	0.0036		15934	99.6373	516	0	3.2266	58	0.3627	2.2065	1.9835	0.223	0.9686	0.9964	0.9823	0.0036
Escherichia coli	2012C-4227	150	1734284	1 (1549621447)	novoalign	strelka	novoalign/strelka	15992		15941	99.6811	581	8	3.6331	51	0.3189	2.4294	2.2334	0.196	0.9648	0.9968	0.9805	0.0032		15941	99.6811	581	8	3.6331	51	0.3189	2.4294	2.2334	0.196	0.9648	0.9968	0.9805	0.0032
Escherichia coli	2012C-4227	150	1734284	1 (1549621447)	novoalign	snvsniffer	novoalign/snvsniffer	15992		13406	83.8294	429	203	2.6826	2586	16.1706	11.5898	1.6491	9.9407	0.969	0.8383	0.8989	0.1617		13406	83.8294	429	203	2.6826	2586	16.1706	11.5898	1.6491	9.9407	0.969	0.8383	0.8989	0.1617
Escherichia coli	2012C-4227	150	1734284	1 (1549621447)	novoalign	varscan	novoalign/varscan	15992		15870	99.2371	478	11	2.989	122	0.7629	2.3064	1.8375	0.469	0.9708	0.9924	0.9815	0.0076		15870	99.2371	478	11	2.989	122	0.7629	2.3064	1.8375	0.469	0.9708	0.9924	0.9815	0.0076
Escherichia coli	2012C-4227	150	1734284	1 (1549621447)	snippy	snippy	snippy/snippy	15992		15966	99.8374	373	0	2.3324	26	0.1626	1.5338	1.4338	0.0999	0.9772	0.9984	0.9877	0.0016		15969	99.8562	398	0	2.4887	23	0.1438	1.6183	1.5299	0.0884	0.9757	0.9986	0.987	0.0014
Escherichia coli	2012C-4227	150	1734284	1 (1549621447)	stampy	16GT	stampy/16GT	15992		15831	98.9932	2184	288	13.6568	161	1.0068	9.0143	8.3954	0.6189	0.8788	0.9899	0.931	0.0101		15831	98.9932	2185	286	13.6631	161	1.0068	9.0181	8.3992	0.6189	0.8787	0.9899	0.931	0.0101
Escherichia coli	2012C-4227	150	1734284	1 (1549621447)	stampy	freebayes	stampy/freebayes	15992		15952	99.7499	3853	0	24.0933	40	0.2501	14.9649	14.8111	0.1538	0.8055	0.9975	0.8913	0.0025		15966	99.8374	9035	0	56.497	26	0.1626	34.8309	34.731	0.0999	0.6386	0.9984	0.779	0.0016
Escherichia coli	2012C-4227	150	1734284	1 (1549621447)	stampy	gatk	stampy/gatk	15992		15878	99.2871	3034	1761	18.972	114	0.7129	12.1011	11.6628	0.4382	0.8396	0.9929	0.9098	0.0071		15878	99.2871	3035	1758	18.9782	114	0.7129	12.1049	11.6667	0.4382	0.8395	0.9929	0.9098	0.0071
Escherichia coli	2012C-4227	150	1734284	1 (1549621447)	stampy	lofreq	stampy/lofreq	15992		15838	99.037	1292	0	8.079	154	0.963	5.5585	4.9665	0.592	0.9246	0.9904	0.9564	0.0096		15838	99.037	1295	0	8.0978	154	0.963	5.57	4.978	0.592	0.9244	0.9904	0.9563	0.0096
Escherichia coli	2012C-4227	150	1734284	1 (1549621447)	stampy	mpileup	stampy/mpileup	15992		15817	98.9057	1191	0	7.4475	175	1.0943	5.251	4.5783	0.6727	0.93	0.9891	0.9586	0.0109		15817	98.9057	1181	0	7.3849	175	1.0943	5.2125	4.5398	0.6727	0.9305	0.9891	0.9589	0.0109
Escherichia coli	2012C-4227	150	1734284	1 (1549621447)	stampy	platypus	stampy/platypus	15992		15779	98.6681	478	25	2.989	213	1.3319	2.6562	1.8375	0.8188	0.9706	0.9867	0.9786	0.0133		15828	98.9745	1386	328	8.6668	164	1.0255	5.9583	5.3278	0.6304	0.9195	0.9897	0.9533	0.0103
Escherichia coli	2012C-4227	150	1734284	1 (1549621447)	stampy	snver	stampy/snver	15992		15815	98.8932	1293	0	8.0853	177	1.1068	5.6507	4.9704	0.6804	0.9244	0.9889	0.9556	0.0111		15815	98.8932	1304	0	8.1541	177	1.1068	5.693	5.0126	0.6804	0.9238	0.9889	0.9552	0.0111
Escherichia coli	2012C-4227	150	1734284	1 (1549621447)	stampy	strelka	stampy/strelka	15992		15838	99.037	665	23	4.1583	154	0.963	3.1483	2.5563	0.592	0.9597	0.9904	0.9748	0.0096		15838	99.037	672	25	4.2021	154	0.963	3.1752	2.5832	0.592	0.9593	0.9904	0.9746	0.0096
Escherichia coli	2012C-4227	150	1734284	1 (1549621447)	stampy	snvsniffer	stampy/snvsniffer	15992		13751	85.9867	800	386	5.0025	2241	14.0133	11.6897	3.0752	8.6145	0.945	0.8599	0.9004	0.1401		13751	85.9867	800	389	5.0025	2241	14.0133	11.6897	3.0752	8.6145	0.945	0.8599	0.9004	0.1401
Escherichia coli	2012C-4227	150	1734284	1 (1549621447)	stampy	varscan	stampy/varscan	15992		15782	98.6868	1380	101	8.6293	210	1.3132	6.112	5.3048	0.8072	0.9196	0.9869	0.9521	0.0131		15782	98.6868	1379	99	8.6231	210	1.3132	6.1082	5.3009	0.8072	0.9196	0.9869	0.9521	0.0131
Escherichia coli	2012C-4227	150	1734284	2 (1549622820)	bwa-mem	16GT	bwa-mem/16GT	15992		15972	99.8749	1035	79	6.472	20	0.1251	4.0555	3.9786	0.0769	0.9391	0.9987	0.968	0.0013		15972	99.8749	1035	79	6.472	20	0.1251	4.0555	3.9786	0.0769	0.9391	0.9987	0.968	0.0013
Escherichia coli	2012C-4227	150	1734284	2 (1549622820)	bwa-mem	freebayes	bwa-mem/freebayes	15992		15967	99.8437	934	0	5.8404	25	0.1563	3.6864	3.5903	0.0961	0.9447	0.9984	0.9708	0.0016		15973	99.8812	1226	0	7.6663	19	0.1188	4.7858	4.7128	0.073	0.9287	0.9988	0.9625	0.0012
Escherichia coli	2012C-4227	150	1734284	2 (1549622820)	bwa-mem	gatk	bwa-mem/gatk	15992		15893	99.3809	2294	1479	14.3447	99	0.6191	9.1988	8.8182	0.3806	0.8739	0.9938	0.93	0.0062		15893	99.3809	2294	1479	14.3447	99	0.6191	9.1988	8.8182	0.3806	0.8739	0.9938	0.93	0.0062
Escherichia coli	2012C-4227	150	1734284	2 (1549622820)	bwa-mem	lofreq	bwa-mem/lofreq	15992		15957	99.7811	813	0	5.0838	35	0.2189	3.2598	3.1252	0.1345	0.9515	0.9978	0.9741	0.0022		15957	99.7811	813	0	5.0838	35	0.2189	3.2598	3.1252	0.1345	0.9515	0.9978	0.9741	0.0022
Escherichia coli	2012C-4227	150	1734284	2 (1549622820)	bwa-mem	mpileup	bwa-mem/mpileup	15992		15945	99.7061	705	0	4.4085	47	0.2939	2.8907	2.7101	0.1807	0.9577	0.9971	0.977	0.0029		15945	99.7061	705	0	4.4085	47	0.2939	2.8907	2.7101	0.1807	0.9577	0.9971	0.977	0.0029
Escherichia coli	2012C-4227	150	1734284	2 (1549622820)	bwa-mem	platypus	bwa-mem/platypus	15992		15889	99.3559	288	2	1.8009	103	0.6441	1.503	1.1071	0.3959	0.9822	0.9936	0.9879	0.0064		15953	99.7561	771	167	4.8212	39	0.2439	3.1137	2.9638	0.1499	0.9539	0.9976	0.9753	0.0024
Escherichia coli	2012C-4227	150	1734284	2 (1549622820)	bwa-mem	snver	bwa-mem/snver	15992		15966	99.8374	736	0	4.6023	26	0.1626	2.9292	2.8292	0.0999	0.9559	0.9984	0.9767	0.0016		15966	99.8374	736	0	4.6023	26	0.1626	2.9292	2.8292	0.0999	0.9559	0.9984	0.9767	0.0016
Escherichia coli	2012C-4227	150	1734284	2 (1549622820)	bwa-mem	strelka	bwa-mem/strelka	15992		15944	99.6998	750	7	4.6898	48	0.3002	3.0675	2.883	0.1845	0.9551	0.997	0.9756	0.003		15944	99.6998	750	7	4.6898	48	0.3002	3.0675	2.883	0.1845	0.9551	0.997	0.9756	0.003
Escherichia coli	2012C-4227	150	1734284	2 (1549622820)	bwa-mem	snvsniffer	bwa-mem/snvsniffer	15992		13678	85.5303	635	300	3.9707	2314	14.4697	11.3361	2.441	8.8951	0.9556	0.8553	0.9027	0.1447		13678	85.5303	635	300	3.9707	2314	14.4697	11.3361	2.441	8.8951	0.9556	0.8553	0.9027	0.1447
Escherichia coli	2012C-4227	150	1734284	2 (1549622820)	bwa-mem	varscan	bwa-mem/varscan	15992		15905	99.456	665	20	4.1583	87	0.544	2.8907	2.5563	0.3344	0.9599	0.9946	0.9769	0.0054		15905	99.456	665	20	4.1583	87	0.544	2.8907	2.5563	0.3344	0.9599	0.9946	0.9769	0.0054
Escherichia coli	2012C-4227	150	1734284	2 (1549622820)	minimap2	16GT	minimap2/16GT	15992		15968	99.8499	815	62	5.0963	24	0.1501	3.2252	3.1329	0.0923	0.9514	0.9985	0.9744	0.0015		15968	99.8499	815	62	5.0963	24	0.1501	3.2252	3.1329	0.0923	0.9514	0.9985	0.9744	0.0015
Escherichia coli	2012C-4227	150	1734284	2 (1549622820)	minimap2	freebayes	minimap2/freebayes	15992		15968	99.8499	682	0	4.2646	24	0.1501	2.7139	2.6216	0.0923	0.959	0.9985	0.9784	0.0015		15972	99.8749	843	0	5.2714	20	0.1251	3.3174	3.2405	0.0769	0.9499	0.9987	0.9737	0.0013
Escherichia coli	2012C-4227	150	1734284	2 (1549622820)	minimap2	gatk	minimap2/gatk	15992		15869	99.2309	1480	904	9.2546	123	0.7691	6.162	5.6892	0.4728	0.9147	0.9923	0.9519	0.0077		15869	99.2309	1480	904	9.2546	123	0.7691	6.162	5.6892	0.4728	0.9147	0.9923	0.9519	0.0077
Escherichia coli	2012C-4227	150	1734284	2 (1549622820)	minimap2	lofreq	minimap2/lofreq	15992		15944	99.6998	646	0	4.0395	48	0.3002	2.6678	2.4833	0.1845	0.9611	0.997	0.9787	0.003		15944	99.6998	646	0	4.0395	48	0.3002	2.6678	2.4833	0.1845	0.9611	0.997	0.9787	0.003
Escherichia coli	2012C-4227	150	1734284	2 (1549622820)	minimap2	mpileup	minimap2/mpileup	15992		15928	99.5998	525	0	3.2829	64	0.4002	2.2641	2.0181	0.246	0.9681	0.996	0.9819	0.004		15928	99.5998	525	0	3.2829	64	0.4002	2.2641	2.0181	0.246	0.9681	0.996	0.9819	0.004
Escherichia coli	2012C-4227	150	1734284	2 (1549622820)	minimap2	platypus	minimap2/platypus	15992		15830	98.987	267	10	1.6696	162	1.013	1.6491	1.0264	0.6227	0.9834	0.9899	0.9866	0.0101		15903	99.4435	609	121	3.8082	89	0.5565	2.6831	2.341	0.3421	0.9631	0.9944	0.9785	0.0056
Escherichia coli	2012C-4227	150	1734284	2 (1549622820)	minimap2	snver	minimap2/snver	15992		15929	99.6061	538	0	3.3642	63	0.3939	2.3103	2.0681	0.2422	0.9673	0.9961	0.9815	0.0039		15929	99.6061	538	0	3.3642	63	0.3939	2.3103	2.0681	0.2422	0.9673	0.9961	0.9815	0.0039
Escherichia coli	2012C-4227	150	1734284	2 (1549622820)	minimap2	strelka	minimap2/strelka	15992		15910	99.4872	506	2	3.1641	82	0.5128	2.2603	1.9451	0.3152	0.9692	0.9949	0.9819	0.0051		15910	99.4872	506	2	3.1641	82	0.5128	2.2603	1.9451	0.3152	0.9692	0.9949	0.9819	0.0051
Escherichia coli	2012C-4227	150	1734284	2 (1549622820)	minimap2	snvsniffer	minimap2/snvsniffer	15992		13677	85.524	636	291	3.977	2315	14.476	11.3438	2.4448	8.899	0.9556	0.8552	0.9026	0.1448		13677	85.524	636	291	3.977	2315	14.476	11.3438	2.4448	8.899	0.9556	0.8552	0.9026	0.1448
Escherichia coli	2012C-4227	150	1734284	2 (1549622820)	minimap2	varscan	minimap2/varscan	15992		15862	99.1871	572	17	3.5768	130	0.8129	2.6985	2.1988	0.4997	0.9652	0.9919	0.9784	0.0081		15862	99.1871	572	17	3.5768	130	0.8129	2.6985	2.1988	0.4997	0.9652	0.9919	0.9784	0.0081
Escherichia coli	2012C-4227	150	1734284	2 (1549622820)	novoalign	16GT	novoalign/16GT	15992		15964	99.8249	585	45	3.6581	28	0.1751	2.3564	2.2488	0.1076	0.9647	0.9982	0.9812	0.0018		15964	99.8249	585	45	3.6581	28	0.1751	2.3564	2.2488	0.1076	0.9647	0.9982	0.9812	0.0018
Escherichia coli	2012C-4227	150	1734284	2 (1549622820)	novoalign	freebayes	novoalign/freebayes	15992		15967	99.8437	633	0	3.9582	25	0.1563	2.5294	2.4333	0.0961	0.9619	0.9984	0.9798	0.0016		15969	99.8562	798	0	4.99	23	0.1438	3.156	3.0675	0.0884	0.9524	0.9986	0.975	0.0014
Escherichia coli	2012C-4227	150	1734284	2 (1549622820)	novoalign	gatk	novoalign/gatk	15992		15899	99.4185	1988	1326	12.4312	93	0.5815	7.9995	7.642	0.3575	0.8889	0.9942	0.9386	0.0058		15899	99.4185	1988	1326	12.4312	93	0.5815	7.9995	7.642	0.3575	0.8889	0.9942	0.9386	0.0058
Escherichia coli	2012C-4227	150	1734284	2 (1549622820)	novoalign	lofreq	novoalign/lofreq	15992		15946	99.7124	491	0	3.0703	46	0.2876	2.0643	1.8874	0.1768	0.9701	0.9971	0.9834	0.0029		15946	99.7124	491	0	3.0703	46	0.2876	2.0643	1.8874	0.1768	0.9701	0.9971	0.9834	0.0029
Escherichia coli	2012C-4227	150	1734284	2 (1549622820)	novoalign	mpileup	novoalign/mpileup	15992		15935	99.6436	491	0	3.0703	57	0.3564	2.1065	1.8874	0.2191	0.9701	0.9964	0.9831	0.0036		15935	99.6436	491	0	3.0703	57	0.3564	2.1065	1.8874	0.2191	0.9701	0.9964	0.9831	0.0036
Escherichia coli	2012C-4227	150	1734284	2 (1549622820)	novoalign	platypus	novoalign/platypus	15992		15820	98.9245	313	21	1.9572	172	1.0755	1.8644	1.2032	0.6612	0.9806	0.9892	0.9849	0.0108		15938	99.6623	828	195	5.1776	54	0.3377	3.3904	3.1829	0.2076	0.9506	0.9966	0.9731	0.0034
Escherichia coli	2012C-4227	150	1734284	2 (1549622820)	novoalign	snver	novoalign/snver	15992		15942	99.6873	534	0	3.3392	50	0.3127	2.2449	2.0527	0.1922	0.9676	0.9969	0.982	0.0031		15942	99.6873	534	0	3.3392	50	0.3127	2.2449	2.0527	0.1922	0.9676	0.9969	0.982	0.0031
Escherichia coli	2012C-4227	150	1734284	2 (1549622820)	novoalign	strelka	novoalign/strelka	15992		15950	99.7374	581	14	3.6331	42	0.2626	2.3948	2.2334	0.1614	0.9649	0.9974	0.9809	0.0026		15950	99.7374	581	14	3.6331	42	0.2626	2.3948	2.2334	0.1614	0.9649	0.9974	0.9809	0.0026
Escherichia coli	2012C-4227	150	1734284	2 (1549622820)	novoalign	snvsniffer	novoalign/snvsniffer	15992		13405	83.8232	417	197	2.6076	2587	16.1768	11.5475	1.603	9.9445	0.9698	0.8382	0.8992	0.1618		13405	83.8232	417	197	2.6076	2587	16.1768	11.5475	1.603	9.9445	0.9698	0.8382	0.8992	0.1618
Escherichia coli	2012C-4227	150	1734284	2 (1549622820)	novoalign	varscan	novoalign/varscan	15992		15876	99.2746	475	12	2.9702	116	0.7254	2.2718	1.8259	0.4459	0.9709	0.9927	0.9817	0.0073		15876	99.2746	475	12	2.9702	116	0.7254	2.2718	1.8259	0.4459	0.9709	0.9927	0.9817	0.0073
Escherichia coli	2012C-4227	150	1734284	2 (1549622820)	snippy	snippy	snippy/snippy	15992		15965	99.8312	392	0	2.4512	27	0.1688	1.6107	1.5069	0.1038	0.976	0.9983	0.987	0.0017		15968	99.8499	421	0	2.6326	24	0.1501	1.7106	1.6183	0.0923	0.9743	0.9985	0.9863	0.0015
Escherichia coli	2012C-4227	150	1734284	2 (1549622820)	stampy	16GT	stampy/16GT	15992		15835	99.0183	2232	303	13.957	157	0.9817	9.1834	8.5799	0.6035	0.8765	0.9902	0.9299	0.0098		15835	99.0183	2220	302	13.8819	157	0.9817	9.1373	8.5338	0.6035	0.877	0.9902	0.9302	0.0098
Escherichia coli	2012C-4227	150	1734284	2 (1549622820)	stampy	freebayes	stampy/freebayes	15992		15961	99.8062	3603	0	22.53	31	0.1938	13.9693	13.8501	0.1192	0.8158	0.9981	0.8978	0.0019		15967	99.8437	8877	0	55.509	25	0.1563	34.2197	34.1236	0.0961	0.6427	0.9984	0.782	0.0016
Escherichia coli	2012C-4227	150	1734284	2 (1549622820)	stampy	gatk	stampy/gatk	15992		15883	99.3184	3075	1801	19.2284	109	0.6816	12.2394	11.8204	0.419	0.8378	0.9932	0.9089	0.0068		15883	99.3184	3072	1783	19.2096	109	0.6816	12.2279	11.8089	0.419	0.8379	0.9932	0.909	0.0068
Escherichia coli	2012C-4227	150	1734284	2 (1549622820)	stampy	lofreq	stampy/lofreq	15992		15832	98.9995	1347	0	8.423	160	1.0005	5.793	5.1779	0.615	0.9216	0.99	0.9546	0.01		15832	98.9995	1342	0	8.3917	160	1.0005	5.7738	5.1587	0.615	0.9219	0.99	0.9547	0.01
Escherichia coli	2012C-4227	150	1734284	2 (1549622820)	stampy	mpileup	stampy/mpileup	15992		15820	98.9245	1240	0	7.7539	172	1.0755	5.4278	4.7666	0.6612	0.9273	0.9892	0.9573	0.0108		15820	98.9245	1236	0	7.7289	172	1.0755	5.4124	4.7512	0.6612	0.9275	0.9892	0.9574	0.0108
Escherichia coli	2012C-4227	150	1734284	2 (1549622820)	stampy	platypus	stampy/platypus	15992		15775	98.6431	510	47	3.1891	217	1.3569	2.7946	1.9605	0.8342	0.9687	0.9864	0.9775	0.0136		15826	98.962	1423	343	8.8982	166	1.038	6.1082	5.4701	0.6381	0.9175	0.9896	0.9522	0.0104
Escherichia coli	2012C-4227	150	1734284	2 (1549622820)	stampy	snver	stampy/snver	15992		15815	98.8932	1356	0	8.4792	177	1.1068	5.8929	5.2125	0.6804	0.921	0.9889	0.9537	0.0111		15815	98.8932	1348	0	8.4292	177	1.1068	5.8622	5.1818	0.6804	0.9215	0.9889	0.954	0.0111
Escherichia coli	2012C-4227	150	1734284	2 (1549622820)	stampy	strelka	stampy/strelka	15992		15827	98.9682	705	26	4.4085	165	1.0318	3.3443	2.7101	0.6343	0.9574	0.9897	0.9733	0.0103		15827	98.9682	705	26	4.4085	165	1.0318	3.3443	2.7101	0.6343	0.9574	0.9897	0.9733	0.0103
Escherichia coli	2012C-4227	150	1734284	2 (1549622820)	stampy	snvsniffer	stampy/snvsniffer	15992		13732	85.8679	825	412	5.1588	2260	14.1321	11.8589	3.1713	8.6875	0.9433	0.8587	0.899	0.1413		13732	85.8679	819	403	5.1213	2260	14.1321	11.8358	3.1483	8.6875	0.9437	0.8587	0.8992	0.1413
Escherichia coli	2012C-4227	150	1734284	2 (1549622820)	stampy	varscan	stampy/varscan	15992		15779	98.6681	1429	100	8.9357	213	1.3319	6.3119	5.4931	0.8188	0.917	0.9867	0.9506	0.0133		15779	98.6681	1417	98	8.8607	213	1.3319	6.2658	5.447	0.8188	0.9176	0.9867	0.9509	0.0133
Escherichia coli	2012C-4227	150	1734284	3 (1549635108)	bwa-mem	16GT	bwa-mem/16GT	15992		15971	99.8687	1041	81	6.5095	21	0.1313	4.0824	4.0017	0.0807	0.9388	0.9987	0.9678	0.0013		15971	99.8687	1041	81	6.5095	21	0.1313	4.0824	4.0017	0.0807	0.9388	0.9987	0.9678	0.0013
Escherichia coli	2012C-4227	150	1734284	3 (1549635108)	bwa-mem	freebayes	bwa-mem/freebayes	15992		15969	99.8562	921	0	5.7591	23	0.1438	3.6288	3.5404	0.0884	0.9455	0.9986	0.9713	0.0014		15972	99.8749	1244	0	7.7789	20	0.1251	4.8589	4.782	0.0769	0.9277	0.9987	0.9619	0.0013
Escherichia coli	2012C-4227	150	1734284	3 (1549635108)	bwa-mem	gatk	bwa-mem/gatk	15992		15895	99.3934	2290	1451	14.3197	97	0.6066	9.1757	8.8029	0.3729	0.8741	0.9939	0.9302	0.0061		15895	99.3934	2290	1451	14.3197	97	0.6066	9.1757	8.8029	0.3729	0.8741	0.9939	0.9302	0.0061
Escherichia coli	2012C-4227	150	1734284	3 (1549635108)	bwa-mem	lofreq	bwa-mem/lofreq	15992		15965	99.8312	803	0	5.0213	27	0.1688	3.1906	3.0868	0.1038	0.9521	0.9983	0.9747	0.0017		15965	99.8312	803	0	5.0213	27	0.1688	3.1906	3.0868	0.1038	0.9521	0.9983	0.9747	0.0017
Escherichia coli	2012C-4227	150	1734284	3 (1549635108)	bwa-mem	mpileup	bwa-mem/mpileup	15992		15949	99.7311	681	0	4.2584	43	0.2689	2.7831	2.6178	0.1653	0.959	0.9973	0.9778	0.0027		15949	99.7311	681	0	4.2584	43	0.2689	2.7831	2.6178	0.1653	0.959	0.9973	0.9778	0.0027
Escherichia coli	2012C-4227	150	1734284	3 (1549635108)	bwa-mem	platypus	bwa-mem/platypus	15992		15883	99.3184	273	10	1.7071	109	0.6816	1.4684	1.0494	0.419	0.9831	0.9932	0.9881	0.0068		15949	99.7311	817	171	5.1088	43	0.2689	3.3059	3.1406	0.1653	0.9513	0.9973	0.9738	0.0027
Escherichia coli	2012C-4227	150	1734284	3 (1549635108)	bwa-mem	snver	bwa-mem/snver	15992		15971	99.8687	740	0	4.6273	21	0.1313	2.9253	2.8446	0.0807	0.9557	0.9987	0.9767	0.0013		15971	99.8687	740	0	4.6273	21	0.1313	2.9253	2.8446	0.0807	0.9557	0.9987	0.9767	0.0013
Escherichia coli	2012C-4227	150	1734284	3 (1549635108)	bwa-mem	strelka	bwa-mem/strelka	15992		15952	99.7499	749	5	4.6836	40	0.2501	3.033	2.8792	0.1538	0.9552	0.9975	0.9759	0.0025		15952	99.7499	749	5	4.6836	40	0.2501	3.033	2.8792	0.1538	0.9552	0.9975	0.9759	0.0025
Escherichia coli	2012C-4227	150	1734284	3 (1549635108)	bwa-mem	snvsniffer	bwa-mem/snvsniffer	15992		13685	85.574	656	310	4.1021	2307	14.426	11.3899	2.5217	8.8682	0.9543	0.8557	0.9023	0.1443		13685	85.574	656	310	4.1021	2307	14.426	11.3899	2.5217	8.8682	0.9543	0.8557	0.9023	0.1443
Escherichia coli	2012C-4227	150	1734284	3 (1549635108)	bwa-mem	varscan	bwa-mem/varscan	15992		15899	99.4185	648	21	4.052	93	0.5815	2.8484	2.4909	0.3575	0.9608	0.9942	0.9772	0.0058		15899	99.4185	648	21	4.052	93	0.5815	2.8484	2.4909	0.3575	0.9608	0.9942	0.9772	0.0058
Escherichia coli	2012C-4227	150	1734284	3 (1549635108)	minimap2	16GT	minimap2/16GT	15992		15968	99.8499	828	68	5.1776	24	0.1501	3.2751	3.1829	0.0923	0.9507	0.9985	0.974	0.0015		15968	99.8499	828	68	5.1776	24	0.1501	3.2751	3.1829	0.0923	0.9507	0.9985	0.974	0.0015
Escherichia coli	2012C-4227	150	1734284	3 (1549635108)	minimap2	freebayes	minimap2/freebayes	15992		15967	99.8437	671	0	4.1958	25	0.1563	2.6755	2.5794	0.0961	0.9597	0.9984	0.9787	0.0016		15972	99.8749	836	0	5.2276	20	0.1251	3.2905	3.2136	0.0769	0.9503	0.9987	0.9739	0.0013
Escherichia coli	2012C-4227	150	1734284	3 (1549635108)	minimap2	gatk	minimap2/gatk	15992		15871	99.2434	1445	891	9.0358	121	0.7566	6.0198	5.5546	0.4651	0.9166	0.9924	0.953	0.0076		15871	99.2434	1445	891	9.0358	121	0.7566	6.0198	5.5546	0.4651	0.9166	0.9924	0.953	0.0076
Escherichia coli	2012C-4227	150	1734284	3 (1549635108)	minimap2	lofreq	minimap2/lofreq	15992		15942	99.6873	631	0	3.9457	50	0.3127	2.6178	2.4256	0.1922	0.9619	0.9969	0.9791	0.0031		15942	99.6873	631	0	3.9457	50	0.3127	2.6178	2.4256	0.1922	0.9619	0.9969	0.9791	0.0031
Escherichia coli	2012C-4227	150	1734284	3 (1549635108)	minimap2	mpileup	minimap2/mpileup	15992		15922	99.5623	518	0	3.2391	70	0.4377	2.2603	1.9912	0.2691	0.9685	0.9956	0.9819	0.0044		15922	99.5623	518	0	3.2391	70	0.4377	2.2603	1.9912	0.2691	0.9685	0.9956	0.9819	0.0044
Escherichia coli	2012C-4227	150	1734284	3 (1549635108)	minimap2	platypus	minimap2/platypus	15992		15822	98.937	267	12	1.6696	170	1.063	1.6798	1.0264	0.6535	0.9834	0.9894	0.9864	0.0106		15886	99.3372	592	124	3.7019	106	0.6628	2.6831	2.2757	0.4075	0.9641	0.9934	0.9785	0.0066
Escherichia coli	2012C-4227	150	1734284	3 (1549635108)	minimap2	snver	minimap2/snver	15992		15930	99.6123	564	0	3.5268	62	0.3877	2.4064	2.168	0.2383	0.9658	0.9961	0.9807	0.0039		15930	99.6123	564	0	3.5268	62	0.3877	2.4064	2.168	0.2383	0.9658	0.9961	0.9807	0.0039
Escherichia coli	2012C-4227	150	1734284	3 (1549635108)	minimap2	strelka	minimap2/strelka	15992		15917	99.531	525	1	3.2829	75	0.469	2.3064	2.0181	0.2883	0.9681	0.9953	0.9815	0.0047		15917	99.531	525	1	3.2829	75	0.469	2.3064	2.0181	0.2883	0.9681	0.9953	0.9815	0.0047
Escherichia coli	2012C-4227	150	1734284	3 (1549635108)	minimap2	snvsniffer	minimap2/snvsniffer	15992		13680	85.5428	654	307	4.0895	2312	14.4572	11.4014	2.514	8.8874	0.9544	0.8554	0.9022	0.1446		13680	85.5428	654	307	4.0895	2312	14.4572	11.4014	2.514	8.8874	0.9544	0.8554	0.9022	0.1446
Escherichia coli	2012C-4227	150	1734284	3 (1549635108)	minimap2	varscan	minimap2/varscan	15992		15859	99.1683	569	16	3.558	133	0.8317	2.6985	2.1873	0.5113	0.9654	0.9917	0.9784	0.0083		15859	99.1683	569	16	3.558	133	0.8317	2.6985	2.1873	0.5113	0.9654	0.9917	0.9784	0.0083
Escherichia coli	2012C-4227	150	1734284	3 (1549635108)	novoalign	16GT	novoalign/16GT	15992		15964	99.8249	579	50	3.6206	28	0.1751	2.3333	2.2257	0.1076	0.965	0.9982	0.9813	0.0018		15964	99.8249	579	50	3.6206	28	0.1751	2.3333	2.2257	0.1076	0.965	0.9982	0.9813	0.0018
Escherichia coli	2012C-4227	150	1734284	3 (1549635108)	novoalign	freebayes	novoalign/freebayes	15992		15967	99.8437	636	0	3.977	25	0.1563	2.5409	2.4448	0.0961	0.9617	0.9984	0.9797	0.0016		15969	99.8562	798	0	4.99	23	0.1438	3.156	3.0675	0.0884	0.9524	0.9986	0.975	0.0014
Escherichia coli	2012C-4227	150	1734284	3 (1549635108)	novoalign	gatk	novoalign/gatk	15992		15889	99.3559	1968	1332	12.3062	103	0.6441	7.961	7.5651	0.3959	0.8898	0.9936	0.9388	0.0064		15889	99.3559	1968	1332	12.3062	103	0.6441	7.961	7.5651	0.3959	0.8898	0.9936	0.9388	0.0064
Escherichia coli	2012C-4227	150	1734284	3 (1549635108)	novoalign	lofreq	novoalign/lofreq	15992		15940	99.6748	502	0	3.1391	52	0.3252	2.1296	1.9297	0.1999	0.9695	0.9967	0.9829	0.0033		15940	99.6748	502	0	3.1391	52	0.3252	2.1296	1.9297	0.1999	0.9695	0.9967	0.9829	0.0033
Escherichia coli	2012C-4227	150	1734284	3 (1549635108)	novoalign	mpileup	novoalign/mpileup	15992		15926	99.5873	466	0	2.914	66	0.4127	2.045	1.7913	0.2537	0.9716	0.9959	0.9836	0.0041		15926	99.5873	466	0	2.914	66	0.4127	2.045	1.7913	0.2537	0.9716	0.9959	0.9836	0.0041
Escherichia coli	2012C-4227	150	1734284	3 (1549635108)	novoalign	platypus	novoalign/platypus	15992		15806	98.8369	297	23	1.8572	186	1.1631	1.8567	1.1417	0.715	0.9816	0.9884	0.985	0.0116		15929	99.6061	791	169	4.9462	63	0.3939	3.2828	3.0406	0.2422	0.9527	0.9961	0.9739	0.0039
Escherichia coli	2012C-4227	150	1734284	3 (1549635108)	novoalign	snver	novoalign/snver	15992		15936	99.6498	529	0	3.3079	56	0.3502	2.2488	2.0335	0.2153	0.9679	0.9965	0.982	0.0035		15936	99.6498	529	0	3.3079	56	0.3502	2.2488	2.0335	0.2153	0.9679	0.9965	0.982	0.0035
Escherichia coli	2012C-4227	150	1734284	3 (1549635108)	novoalign	strelka	novoalign/strelka	15992		15946	99.7124	562	16	3.5143	46	0.2876	2.3372	2.1604	0.1768	0.966	0.9971	0.9813	0.0029		15946	99.7124	562	16	3.5143	46	0.2876	2.3372	2.1604	0.1768	0.966	0.9971	0.9813	0.0029
Escherichia coli	2012C-4227	150	1734284	3 (1549635108)	novoalign	snvsniffer	novoalign/snvsniffer	15992		13414	83.8794	405	181	2.5325	2578	16.1206	11.4668	1.5568	9.91	0.9707	0.8388	0.8999	0.1612		13414	83.8794	405	181	2.5325	2578	16.1206	11.4668	1.5568	9.91	0.9707	0.8388	0.8999	0.1612
Escherichia coli	2012C-4227	150	1734284	3 (1549635108)	novoalign	varscan	novoalign/varscan	15992		15873	99.2559	493	12	3.0828	119	0.7441	2.3526	1.8951	0.4574	0.9699	0.9926	0.9811	0.0074		15873	99.2559	493	12	3.0828	119	0.7441	2.3526	1.8951	0.4574	0.9699	0.9926	0.9811	0.0074
Escherichia coli	2012C-4227	150	1734284	3 (1549635108)	snippy	snippy	snippy/snippy	15992		15965	99.8312	386	0	2.4137	27	0.1688	1.5876	1.4838	0.1038	0.9764	0.9983	0.9872	0.0017		15968	99.8499	413	0	2.5825	24	0.1501	1.6798	1.5876	0.0923	0.9748	0.9985	0.9865	0.0015
Escherichia coli	2012C-4227	150	1734284	3 (1549635108)	stampy	16GT	stampy/16GT	15992		15826	98.962	2198	295	13.7444	166	1.038	9.0873	8.4492	0.6381	0.8781	0.9896	0.9305	0.0104		15826	98.962	2210	299	13.8194	166	1.038	9.1335	8.4953	0.6381	0.8775	0.9896	0.9302	0.0104
Escherichia coli	2012C-4227	150	1734284	3 (1549635108)	stampy	freebayes	stampy/freebayes	15992		15960	99.7999	3549	0	22.1923	32	0.2001	13.7655	13.6425	0.123	0.8181	0.998	0.8991	0.002		15965	99.8312	8908	0	55.7029	27	0.1688	34.3466	34.2428	0.1038	0.6419	0.9983	0.7814	0.0017
Escherichia coli	2012C-4227	150	1734284	3 (1549635108)	stampy	gatk	stampy/gatk	15992		15877	99.2809	3052	1797	19.0845	115	0.7191	12.1741	11.732	0.4421	0.8388	0.9928	0.9093	0.0072		15877	99.2809	3070	1820	19.1971	115	0.7191	12.2433	11.8012	0.4421	0.838	0.9928	0.9089	0.0072
Escherichia coli	2012C-4227	150	1734284	3 (1549635108)	stampy	lofreq	stampy/lofreq	15992		15833	99.0058	1370	0	8.5668	159	0.9942	5.8775	5.2663	0.6112	0.9204	0.9901	0.954	0.0099		15833	99.0058	1379	0	8.6231	159	0.9942	5.9121	5.3009	0.6112	0.9199	0.9901	0.9537	0.0099
Escherichia coli	2012C-4227	150	1734284	3 (1549635108)	stampy	mpileup	stampy/mpileup	15992		15813	98.8807	1236	0	7.7289	179	1.1193	5.4393	4.7512	0.6881	0.9275	0.9888	0.9572	0.0112		15813	98.8807	1242	0	7.7664	179	1.1193	5.4624	4.7743	0.6881	0.9272	0.9888	0.957	0.0112
Escherichia coli	2012C-4227	150	1734284	3 (1549635108)	stampy	platypus	stampy/platypus	15992		15776	98.6493	516	35	3.2266	216	1.3507	2.8138	1.9835	0.8303	0.9683	0.9865	0.9773	0.0135		15823	98.9432	1405	351	8.7856	169	1.0568	6.0505	5.4009	0.6496	0.9184	0.9894	0.9526	0.0106
Escherichia coli	2012C-4227	150	1734284	3 (1549635108)	stampy	snver	stampy/snver	15992		15811	98.8682	1317	0	8.2354	181	1.1318	5.7584	5.0626	0.6958	0.9231	0.9887	0.9548	0.0113		15811	98.8682	1321	0	8.2604	181	1.1318	5.7738	5.078	0.6958	0.9229	0.9887	0.9547	0.0113
Escherichia coli	2012C-4227	150	1734284	3 (1549635108)	stampy	strelka	stampy/strelka	15992		15835	99.0183	716	28	4.4772	157	0.9817	3.3559	2.7523	0.6035	0.9567	0.9902	0.9732	0.0098		15835	99.0183	715	28	4.471	157	0.9817	3.352	2.7485	0.6035	0.9568	0.9902	0.9732	0.0098
Escherichia coli	2012C-4227	150	1734284	3 (1549635108)	stampy	snvsniffer	stampy/snvsniffer	15992		13759	86.0368	810	397	5.065	2233	13.9632	11.6974	3.1137	8.5838	0.9444	0.8604	0.9004	0.1396		13759	86.0368	811	396	5.0713	2233	13.9632	11.7013	3.1175	8.5838	0.9443	0.8604	0.9004	0.1396
Escherichia coli	2012C-4227	150	1734284	3 (1549635108)	stampy	varscan	stampy/varscan	15992		15778	98.6618	1437	95	8.9857	214	1.3382	6.3465	5.5239	0.8226	0.9165	0.9866	0.9503	0.0134		15778	98.6618	1449	97	9.0608	214	1.3382	6.3926	5.57	0.8226	0.9159	0.9866	0.9499	0.0134
Escherichia coli	2012C-4227	300	867142	1 (1549635108)	bwa-mem	16GT	bwa-mem/16GT	15992		15976	99.8999	1241	63	7.7601	16	0.1001	4.832	4.7705	0.0615	0.9279	0.999	0.9621	0.001		15976	99.8999	1241	63	7.7601	16	0.1001	4.832	4.7705	0.0615	0.9279	0.999	0.9621	0.001
Escherichia coli	2012C-4227	300	867142	1 (1549635108)	bwa-mem	freebayes	bwa-mem/freebayes	15992		15972	99.8749	1168	0	7.3037	20	0.1251	4.5667	4.4898	0.0769	0.9319	0.9987	0.9641	0.0013		15976	99.8999	1412	0	8.8294	16	0.1001	5.4893	5.4278	0.0615	0.9188	0.999	0.9572	0.001
Escherichia coli	2012C-4227	300	867142	1 (1549635108)	bwa-mem	gatk	bwa-mem/gatk	15992		15894	99.3872	2401	1411	15.0138	98	0.6128	9.6063	9.2296	0.3767	0.8688	0.9939	0.9271	0.0061		15894	99.3872	2401	1411	15.0138	98	0.6128	9.6063	9.2296	0.3767	0.8688	0.9939	0.9271	0.0061
Escherichia coli	2012C-4227	300	867142	1 (1549635108)	bwa-mem	lofreq	bwa-mem/lofreq	15992		15817	98.9057	797	0	4.9837	175	1.0943	3.7364	3.0637	0.6727	0.952	0.9891	0.9702	0.0109		15817	98.9057	797	0	4.9837	175	1.0943	3.7364	3.0637	0.6727	0.952	0.9891	0.9702	0.0109
Escherichia coli	2012C-4227	300	867142	1 (1549635108)	bwa-mem	mpileup	bwa-mem/mpileup	15992		15809	98.8557	741	0	4.6336	183	1.1443	3.5519	2.8484	0.7035	0.9552	0.9886	0.9716	0.0114		15809	98.8557	741	0	4.6336	183	1.1443	3.5519	2.8484	0.7035	0.9552	0.9886	0.9716	0.0114
Escherichia coli	2012C-4227	300	867142	1 (1549635108)	bwa-mem	platypus	bwa-mem/platypus	15992		15771	98.6181	341	16	2.1323	221	1.3819	2.1604	1.3108	0.8495	0.9788	0.9862	0.9825	0.0138		15834	99.012	863	142	5.3964	158	0.988	3.9248	3.3174	0.6074	0.9483	0.9901	0.9687	0.0099
Escherichia coli	2012C-4227	300	867142	1 (1549635108)	bwa-mem	snver	bwa-mem/snver	15992		15853	99.1308	784	0	4.9025	139	0.8692	3.5481	3.0137	0.5343	0.9529	0.9913	0.9717	0.0087		15853	99.1308	784	0	4.9025	139	0.8692	3.5481	3.0137	0.5343	0.9529	0.9913	0.9717	0.0087
Escherichia coli	2012C-4227	300	867142	1 (1549635108)	bwa-mem	strelka	bwa-mem/strelka	15992		15773	98.6306	710	2	4.4397	219	1.3694	3.5711	2.7293	0.8418	0.9569	0.9863	0.9714	0.0137		15773	98.6306	710	2	4.4397	219	1.3694	3.5711	2.7293	0.8418	0.9569	0.9863	0.9714	0.0137
Escherichia coli	2012C-4227	300	867142	1 (1549635108)	bwa-mem	snvsniffer	bwa-mem/snvsniffer	15992		11650	72.8489	396	196	2.4762	4342	27.1511	18.2131	1.5222	16.6908	0.9671	0.7285	0.831	0.2715		11650	72.8489	396	196	2.4762	4342	27.1511	18.2131	1.5222	16.6908	0.9671	0.7285	0.831	0.2715
Escherichia coli	2012C-4227	300	867142	1 (1549635108)	bwa-mem	varscan	bwa-mem/varscan	15992		15727	98.3429	743	28	4.6461	265	1.6571	3.8748	2.8561	1.0187	0.9549	0.9834	0.9689	0.0166		15727	98.3429	743	28	4.6461	265	1.6571	3.8748	2.8561	1.0187	0.9549	0.9834	0.9689	0.0166
Escherichia coli	2012C-4227	300	867142	1 (1549635108)	minimap2	16GT	minimap2/16GT	15992		15981	99.9312	1024	84	6.4032	11	0.0688	3.9786	3.9363	0.0423	0.9398	0.9993	0.9686	0.0007		15981	99.9312	1024	84	6.4032	11	0.0688	3.9786	3.9363	0.0423	0.9398	0.9993	0.9686	0.0007
Escherichia coli	2012C-4227	300	867142	1 (1549635108)	minimap2	freebayes	minimap2/freebayes	15992		15975	99.8937	936	0	5.8529	17	0.1063	3.6634	3.598	0.0653	0.9447	0.9989	0.971	0.0011		15977	99.9062	1124	0	7.0285	15	0.0938	4.3784	4.3207	0.0577	0.9343	0.9991	0.9656	0.0009
Escherichia coli	2012C-4227	300	867142	1 (1549635108)	minimap2	gatk	minimap2/gatk	15992		15896	99.3997	1658	981	10.3677	96	0.6003	6.7425	6.3734	0.369	0.9055	0.994	0.9477	0.006		15896	99.3997	1658	981	10.3677	96	0.6003	6.7425	6.3734	0.369	0.9055	0.994	0.9477	0.006
Escherichia coli	2012C-4227	300	867142	1 (1549635108)	minimap2	lofreq	minimap2/lofreq	15992		15842	99.062	595	0	3.7206	150	0.938	2.8638	2.2872	0.5766	0.9638	0.9906	0.977	0.0094		15842	99.062	595	0	3.7206	150	0.938	2.8638	2.2872	0.5766	0.9638	0.9906	0.977	0.0094
Escherichia coli	2012C-4227	300	867142	1 (1549635108)	minimap2	mpileup	minimap2/mpileup	15992		15828	98.9745	497	0	3.1078	164	1.0255	2.5409	1.9105	0.6304	0.9696	0.9897	0.9795	0.0103		15828	98.9745	497	0	3.1078	164	1.0255	2.5409	1.9105	0.6304	0.9696	0.9897	0.9795	0.0103
Escherichia coli	2012C-4227	300	867142	1 (1549635108)	minimap2	platypus	minimap2/platypus	15992		15787	98.7181	227	10	1.4195	205	1.2819	1.6606	0.8726	0.788	0.9858	0.9872	0.9865	0.0128		15862	99.1871	641	85	4.0083	130	0.8129	2.9638	2.464	0.4997	0.9612	0.9919	0.9763	0.0081
Escherichia coli	2012C-4227	300	867142	1 (1549635108)	minimap2	snver	minimap2/snver	15992		15836	99.0245	541	0	3.3829	156	0.9755	2.6793	2.0796	0.5997	0.967	0.9902	0.9785	0.0098		15836	99.0245	541	0	3.3829	156	0.9755	2.6793	2.0796	0.5997	0.967	0.9902	0.9785	0.0098
Escherichia coli	2012C-4227	300	867142	1 (1549635108)	minimap2	strelka	minimap2/strelka	15992		15784	98.6993	448	3	2.8014	208	1.3007	2.5217	1.7221	0.7996	0.9724	0.987	0.9796	0.013		15784	98.6993	448	3	2.8014	208	1.3007	2.5217	1.7221	0.7996	0.9724	0.987	0.9796	0.013
Escherichia coli	2012C-4227	300	867142	1 (1549635108)	minimap2	snvsniffer	minimap2/snvsniffer	15992		11649	72.8427	403	200	2.52	4343	27.1573	18.2438	1.5492	16.6947	0.9666	0.7284	0.8308	0.2716		11649	72.8427	403	200	2.52	4343	27.1573	18.2438	1.5492	16.6947	0.9666	0.7284	0.8308	0.2716
Escherichia coli	2012C-4227	300	867142	1 (1549635108)	minimap2	varscan	minimap2/varscan	15992		15692	98.1241	570	26	3.5643	300	1.8759	3.3443	2.1911	1.1532	0.9649	0.9812	0.973	0.0188		15692	98.1241	570	26	3.5643	300	1.8759	3.3443	2.1911	1.1532	0.9649	0.9812	0.973	0.0188
Escherichia coli	2012C-4227	300	867142	1 (1549635108)	novoalign	16GT	novoalign/16GT	15992		15971	99.8687	786	58	4.915	21	0.1313	3.1021	3.0214	0.0807	0.9531	0.9987	0.9754	0.0013		15971	99.8687	786	58	4.915	21	0.1313	3.1021	3.0214	0.0807	0.9531	0.9987	0.9754	0.0013
Escherichia coli	2012C-4227	300	867142	1 (1549635108)	novoalign	freebayes	novoalign/freebayes	15992		15974	99.8874	831	0	5.1963	18	0.1126	3.2636	3.1944	0.0692	0.9506	0.9989	0.9742	0.0011		15975	99.8937	1048	0	6.5533	17	0.1063	4.0939	4.0286	0.0653	0.9384	0.9989	0.9677	0.0011
Escherichia coli	2012C-4227	300	867142	1 (1549635108)	novoalign	gatk	novoalign/gatk	15992		15882	99.3122	2012	1274	12.5813	110	0.6878	8.1571	7.7342	0.4228	0.8876	0.9931	0.9374	0.0069		15882	99.3122	2012	1274	12.5813	110	0.6878	8.1571	7.7342	0.4228	0.8876	0.9931	0.9374	0.0069
Escherichia coli	2012C-4227	300	867142	1 (1549635108)	novoalign	lofreq	novoalign/lofreq	15992		15863	99.1933	617	0	3.8582	129	0.8067	2.8677	2.3718	0.4959	0.9626	0.9919	0.977	0.0081		15863	99.1933	617	0	3.8582	129	0.8067	2.8677	2.3718	0.4959	0.9626	0.9919	0.977	0.0081
Escherichia coli	2012C-4227	300	867142	1 (1549635108)	novoalign	mpileup	novoalign/mpileup	15992		15855	99.1433	587	0	3.6706	137	0.8567	2.7831	2.2565	0.5266	0.9643	0.9914	0.9777	0.0086		15855	99.1433	587	0	3.6706	137	0.8567	2.7831	2.2565	0.5266	0.9643	0.9914	0.9777	0.0086
Escherichia coli	2012C-4227	300	867142	1 (1549635108)	novoalign	platypus	novoalign/platypus	15992		15829	98.9807	367	16	2.2949	163	1.0193	2.0373	1.4108	0.6266	0.9773	0.9898	0.9835	0.0102		15901	99.431	985	229	6.1593	91	0.569	4.1362	3.7864	0.3498	0.9417	0.9943	0.9673	0.0057
Escherichia coli	2012C-4227	300	867142	1 (1549635108)	novoalign	snver	novoalign/snver	15992		15861	99.1808	671	0	4.1958	131	0.8192	3.0829	2.5794	0.5036	0.9594	0.9918	0.9753	0.0082		15861	99.1808	670	0	4.1896	131	0.8192	3.0791	2.5755	0.5036	0.9595	0.9918	0.9754	0.0082
Escherichia coli	2012C-4227	300	867142	1 (1549635108)	novoalign	strelka	novoalign/strelka	15992		15842	99.062	648	4	4.052	150	0.938	3.0675	2.4909	0.5766	0.9607	0.9906	0.9754	0.0094		15842	99.062	647	4	4.0458	150	0.938	3.0637	2.4871	0.5766	0.9608	0.9906	0.9755	0.0094
Escherichia coli	2012C-4227	300	867142	1 (1549635108)	novoalign	snvsniffer	novoalign/snvsniffer	15992		11413	71.3669	312	160	1.951	4579	28.6331	18.8012	1.1993	17.6019	0.9734	0.7137	0.8236	0.2863		11413	71.3669	312	160	1.951	4579	28.6331	18.8012	1.1993	17.6019	0.9734	0.7137	0.8236	0.2863
Escherichia coli	2012C-4227	300	867142	1 (1549635108)	novoalign	varscan	novoalign/varscan	15992		15742	98.4367	640	16	4.002	250	1.5633	3.4212	2.4602	0.961	0.9609	0.9844	0.9725	0.0156		15742	98.4367	634	16	3.9645	250	1.5633	3.3981	2.4371	0.961	0.9613	0.9844	0.9727	0.0156
Escherichia coli	2012C-4227	300	867142	1 (1549635108)	snippy	snippy	snippy/snippy	15992		15952	99.7499	424	0	2.6513	40	0.2501	1.7836	1.6299	0.1538	0.9741	0.9975	0.9857	0.0025		15955	99.7686	465	0	2.9077	37	0.2314	1.9297	1.7875	0.1422	0.9717	0.9977	0.9845	0.0023
Escherichia coli	2012C-4227	300	867142	1 (1549635108)	stampy	16GT	stampy/16GT	15992		15826	98.962	2642	447	16.5208	166	1.038	10.7941	10.156	0.6381	0.8569	0.9896	0.9185	0.0104		15827	98.9682	2637	446	16.4895	165	1.0318	10.771	10.1368	0.6343	0.8572	0.9897	0.9187	0.0103
Escherichia coli	2012C-4227	300	867142	1 (1549635108)	stampy	freebayes	stampy/freebayes	15992		15949	99.7311	4507	0	28.1828	43	0.2689	17.4904	17.3251	0.1653	0.7797	0.9973	0.8752	0.0027		15962	99.8124	15148	0	94.7224	30	0.1876	58.3449	58.2296	0.1153	0.5131	0.9981	0.6778	0.0019
Escherichia coli	2012C-4227	300	867142	1 (1549635108)	stampy	gatk	stampy/gatk	15992		15878	99.2871	3233	1833	20.2164	114	0.7129	12.866	12.4278	0.4382	0.8308	0.9929	0.9046	0.0071		15877	99.2809	3244	1855	20.2851	115	0.7191	12.9122	12.4701	0.4421	0.8303	0.9928	0.9043	0.0072
Escherichia coli	2012C-4227	300	867142	1 (1549635108)	stampy	lofreq	stampy/lofreq	15992		15707	98.2179	1170	0	7.3162	285	1.7821	5.5931	4.4975	1.0956	0.9307	0.9822	0.9558	0.0178		15706	98.2116	1170	0	7.3162	286	1.7884	5.5969	4.4975	1.0994	0.9307	0.9821	0.9557	0.0179
Escherichia coli	2012C-4227	300	867142	1 (1549635108)	stampy	mpileup	stampy/mpileup	15992		15710	98.2366	1132	0	7.0785	282	1.7634	5.4355	4.3515	1.084	0.9328	0.9824	0.957	0.0176		15709	98.2304	1144	0	7.1536	283	1.7696	5.4855	4.3976	1.0879	0.9321	0.9823	0.9565	0.0177
Escherichia coli	2012C-4227	300	867142	1 (1549635108)	stampy	platypus	stampy/platypus	15992		15667	97.9677	364	27	2.2761	325	2.0323	2.6485	1.3992	1.2493	0.9773	0.9797	0.9785	0.0203		15748	98.4742	1028	210	6.4282	244	1.5258	4.8896	3.9517	0.9379	0.9387	0.9847	0.9611	0.0153
Escherichia coli	2012C-4227	300	867142	1 (1549635108)	stampy	snver	stampy/snver	15992		15681	98.0553	1382	0	8.6418	311	1.9447	6.508	5.3125	1.1955	0.919	0.9806	0.9488	0.0194		15681	98.0553	1383	0	8.6481	311	1.9447	6.5118	5.3163	1.1955	0.919	0.9806	0.9488	0.0194
Escherichia coli	2012C-4227	300	867142	1 (1549635108)	stampy	strelka	stampy/strelka	15992		15631	97.7426	590	17	3.6893	361	2.2574	3.6557	2.268	1.3877	0.9636	0.9774	0.9705	0.0226		15630	97.7364	611	15	3.8207	362	2.2636	3.7403	2.3487	1.3915	0.9624	0.9774	0.9698	0.0226
Escherichia coli	2012C-4227	300	867142	1 (1549635108)	stampy	snvsniffer	stampy/snvsniffer	15992		11758	73.5243	666	332	4.1646	4234	26.4757	18.8358	2.5601	16.2757	0.9464	0.7352	0.8275	0.2648		11758	73.5243	663	328	4.1458	4234	26.4757	18.8243	2.5486	16.2757	0.9466	0.7352	0.8276	0.2648
Escherichia coli	2012C-4227	300	867142	1 (1549635108)	stampy	varscan	stampy/varscan	15992		15612	97.6238	1314	101	8.2166	380	2.3762	6.5118	5.0511	1.4607	0.9224	0.9762	0.9485	0.0238		15610	97.6113	1316	100	8.2291	382	2.3887	6.5272	5.0588	1.4684	0.9222	0.9761	0.9484	0.0239
Escherichia coli	2012C-4227	300	867142	2 (1549648934)	bwa-mem	16GT	bwa-mem/16GT	15992		15978	99.9125	1237	72	7.7351	14	0.0875	4.8089	4.7551	0.0538	0.9281	0.9991	0.9623	0.0009		15978	99.9125	1237	72	7.7351	14	0.0875	4.8089	4.7551	0.0538	0.9281	0.9991	0.9623	0.0009
Escherichia coli	2012C-4227	300	867142	2 (1549648934)	bwa-mem	freebayes	bwa-mem/freebayes	15992		15973	99.8812	1133	0	7.0848	19	0.1188	4.4283	4.3553	0.073	0.9338	0.9988	0.9652	0.0012		15976	99.8999	1424	0	8.9045	16	0.1001	5.5354	5.4739	0.0615	0.9182	0.999	0.9569	0.001
Escherichia coli	2012C-4227	300	867142	2 (1549648934)	bwa-mem	gatk	bwa-mem/gatk	15992		15893	99.3809	2396	1434	14.9825	99	0.6191	9.5909	9.2103	0.3806	0.869	0.9938	0.9272	0.0062		15893	99.3809	2396	1434	14.9825	99	0.6191	9.5909	9.2103	0.3806	0.869	0.9938	0.9272	0.0062
Escherichia coli	2012C-4227	300	867142	2 (1549648934)	bwa-mem	lofreq	bwa-mem/lofreq	15992		15822	98.937	805	0	5.0338	170	1.063	3.7479	3.0945	0.6535	0.9516	0.9894	0.9701	0.0106		15822	98.937	805	0	5.0338	170	1.063	3.7479	3.0945	0.6535	0.9516	0.9894	0.9701	0.0106
Escherichia coli	2012C-4227	300	867142	2 (1549648934)	bwa-mem	mpileup	bwa-mem/mpileup	15992		15817	98.9057	753	0	4.7086	175	1.0943	3.5673	2.8946	0.6727	0.9546	0.9891	0.9715	0.0109		15817	98.9057	753	0	4.7086	175	1.0943	3.5673	2.8946	0.6727	0.9546	0.9891	0.9715	0.0109
Escherichia coli	2012C-4227	300	867142	2 (1549648934)	bwa-mem	platypus	bwa-mem/platypus	15992		15777	98.6556	333	15	2.0823	215	1.3444	2.1065	1.2801	0.8265	0.9793	0.9866	0.9829	0.0134		15847	99.0933	867	163	5.4215	145	0.9067	3.8902	3.3328	0.5574	0.9481	0.9909	0.969	0.0091
Escherichia coli	2012C-4227	300	867142	2 (1549648934)	bwa-mem	snver	bwa-mem/snver	15992		15863	99.1933	822	0	5.1401	129	0.8067	3.6557	3.1598	0.4959	0.9507	0.9919	0.9709	0.0081		15863	99.1933	822	0	5.1401	129	0.8067	3.6557	3.1598	0.4959	0.9507	0.9919	0.9709	0.0081
Escherichia coli	2012C-4227	300	867142	2 (1549648934)	bwa-mem	strelka	bwa-mem/strelka	15992		15783	98.6931	715	3	4.471	209	1.3069	3.5519	2.7485	0.8034	0.9567	0.9869	0.9716	0.0131		15783	98.6931	715	3	4.471	209	1.3069	3.5519	2.7485	0.8034	0.9567	0.9869	0.9716	0.0131
Escherichia coli	2012C-4227	300	867142	2 (1549648934)	bwa-mem	snvsniffer	bwa-mem/snvsniffer	15992		11666	72.949	403	208	2.52	4326	27.051	18.1785	1.5492	16.6293	0.9666	0.7295	0.8315	0.2705		11666	72.949	403	208	2.52	4326	27.051	18.1785	1.5492	16.6293	0.9666	0.7295	0.8315	0.2705
Escherichia coli	2012C-4227	300	867142	2 (1549648934)	bwa-mem	varscan	bwa-mem/varscan	15992		15738	98.4117	744	26	4.6523	254	1.5883	3.8364	2.86	0.9764	0.9549	0.9841	0.9693	0.0159		15738	98.4117	744	26	4.6523	254	1.5883	3.8364	2.86	0.9764	0.9549	0.9841	0.9693	0.0159
Escherichia coli	2012C-4227	300	867142	2 (1549648934)	minimap2	16GT	minimap2/16GT	15992		15980	99.925	973	85	6.0843	12	0.075	3.7864	3.7403	0.0461	0.9426	0.9992	0.9701	0.0008		15980	99.925	973	85	6.0843	12	0.075	3.7864	3.7403	0.0461	0.9426	0.9992	0.9701	0.0008
Escherichia coli	2012C-4227	300	867142	2 (1549648934)	minimap2	freebayes	minimap2/freebayes	15992		15975	99.8937	868	0	5.4277	17	0.1063	3.402	3.3366	0.0653	0.9485	0.9989	0.973	0.0011		15976	99.8999	1063	0	6.6471	16	0.1001	4.1477	4.0862	0.0615	0.9376	0.999	0.9673	0.001
Escherichia coli	2012C-4227	300	867142	2 (1549648934)	minimap2	gatk	minimap2/gatk	15992		15889	99.3559	1588	940	9.93	103	0.6441	6.5003	6.1043	0.3959	0.9091	0.9936	0.9495	0.0064		15889	99.3559	1588	940	9.93	103	0.6441	6.5003	6.1043	0.3959	0.9091	0.9936	0.9495	0.0064
Escherichia coli	2012C-4227	300	867142	2 (1549648934)	minimap2	lofreq	minimap2/lofreq	15992		15854	99.1371	541	0	3.3829	138	0.8629	2.6101	2.0796	0.5305	0.967	0.9914	0.979	0.0086		15854	99.1371	541	0	3.3829	138	0.8629	2.6101	2.0796	0.5305	0.967	0.9914	0.979	0.0086
Escherichia coli	2012C-4227	300	867142	2 (1549648934)	minimap2	mpileup	minimap2/mpileup	15992		15843	99.0683	472	0	2.9515	149	0.9317	2.3872	1.8144	0.5728	0.9711	0.9907	0.9808	0.0093		15843	99.0683	472	0	2.9515	149	0.9317	2.3872	1.8144	0.5728	0.9711	0.9907	0.9808	0.0093
Escherichia coli	2012C-4227	300	867142	2 (1549648934)	minimap2	platypus	minimap2/platypus	15992		15792	98.7494	226	15	1.4132	200	1.2506	1.6376	0.8688	0.7688	0.9859	0.9875	0.9867	0.0125		15866	99.2121	604	98	3.7769	126	0.7879	2.8062	2.3218	0.4843	0.9633	0.9921	0.9775	0.0079
Escherichia coli	2012C-4227	300	867142	2 (1549648934)	minimap2	snver	minimap2/snver	15992		15848	99.0995	520	0	3.2516	144	0.9005	2.5524	1.9989	0.5535	0.9682	0.991	0.9795	0.009		15848	99.0995	520	0	3.2516	144	0.9005	2.5524	1.9989	0.5535	0.9682	0.991	0.9795	0.009
Escherichia coli	2012C-4227	300	867142	2 (1549648934)	minimap2	strelka	minimap2/strelka	15992		15805	98.8307	476	5	2.9765	187	1.1693	2.5486	1.8298	0.7188	0.9708	0.9883	0.9795	0.0117		15805	98.8307	476	5	2.9765	187	1.1693	2.5486	1.8298	0.7188	0.9708	0.9883	0.9795	0.0117
Escherichia coli	2012C-4227	300	867142	2 (1549648934)	minimap2	snvsniffer	minimap2/snvsniffer	15992		11657	72.8927	391	192	2.445	4335	27.1073	18.167	1.503	16.6639	0.9675	0.7289	0.8314	0.2711		11657	72.8927	391	192	2.445	4335	27.1073	18.167	1.503	16.6639	0.9675	0.7289	0.8314	0.2711
Escherichia coli	2012C-4227	300	867142	2 (1549648934)	minimap2	varscan	minimap2/varscan	15992		15710	98.2366	559	26	3.4955	282	1.7634	3.2328	2.1488	1.084	0.9656	0.9824	0.9739	0.0176		15710	98.2366	559	26	3.4955	282	1.7634	3.2328	2.1488	1.084	0.9656	0.9824	0.9739	0.0176
Escherichia coli	2012C-4227	300	867142	2 (1549648934)	novoalign	16GT	novoalign/16GT	15992		15975	99.8937	786	57	4.915	17	0.1063	3.0868	3.0214	0.0653	0.9531	0.9989	0.9755	0.0011		15975	99.8937	786	57	4.915	17	0.1063	3.0868	3.0214	0.0653	0.9531	0.9989	0.9755	0.0011
Escherichia coli	2012C-4227	300	867142	2 (1549648934)	novoalign	freebayes	novoalign/freebayes	15992		15973	99.8812	815	0	5.0963	19	0.1188	3.2059	3.1329	0.073	0.9515	0.9988	0.9746	0.0012		15975	99.8937	1048	0	6.5533	17	0.1063	4.0939	4.0286	0.0653	0.9384	0.9989	0.9677	0.0011
Escherichia coli	2012C-4227	300	867142	2 (1549648934)	novoalign	gatk	novoalign/gatk	15992		15892	99.3747	2046	1291	12.7939	100	0.6253	8.2493	7.8649	0.3844	0.8859	0.9937	0.9367	0.0063		15892	99.3747	2046	1291	12.7939	100	0.6253	8.2493	7.8649	0.3844	0.8859	0.9937	0.9367	0.0063
Escherichia coli	2012C-4227	300	867142	2 (1549648934)	novoalign	lofreq	novoalign/lofreq	15992		15865	99.2059	618	0	3.8644	127	0.7941	2.8638	2.3756	0.4882	0.9625	0.9921	0.9771	0.0079		15865	99.2059	618	0	3.8644	127	0.7941	2.8638	2.3756	0.4882	0.9625	0.9921	0.9771	0.0079
Escherichia coli	2012C-4227	300	867142	2 (1549648934)	novoalign	mpileup	novoalign/mpileup	15992		15856	99.1496	586	0	3.6643	136	0.8504	2.7754	2.2526	0.5228	0.9644	0.9915	0.9778	0.0085		15856	99.1496	586	0	3.6643	136	0.8504	2.7754	2.2526	0.5228	0.9644	0.9915	0.9778	0.0085
Escherichia coli	2012C-4227	300	867142	2 (1549648934)	novoalign	platypus	novoalign/platypus	15992		15813	98.8807	380	28	2.3762	179	1.1193	2.1488	1.4607	0.6881	0.9765	0.9888	0.9826	0.0112		15890	99.3622	1027	210	6.422	102	0.6378	4.3399	3.9478	0.3921	0.9393	0.9936	0.9657	0.0064
Escherichia coli	2012C-4227	300	867142	2 (1549648934)	novoalign	snver	novoalign/snver	15992		15863	99.1933	680	0	4.2521	129	0.8067	3.1098	2.614	0.4959	0.9589	0.9919	0.9751	0.0081		15863	99.1933	680	0	4.2521	129	0.8067	3.1098	2.614	0.4959	0.9589	0.9919	0.9751	0.0081
Escherichia coli	2012C-4227	300	867142	2 (1549648934)	novoalign	strelka	novoalign/strelka	15992		15835	99.0183	617	4	3.8582	157	0.9817	2.9753	2.3718	0.6035	0.9625	0.9902	0.9762	0.0098		15835	99.0183	617	4	3.8582	157	0.9817	2.9753	2.3718	0.6035	0.9625	0.9902	0.9762	0.0098
Escherichia coli	2012C-4227	300	867142	2 (1549648934)	novoalign	snvsniffer	novoalign/snvsniffer	15992		11436	71.5108	310	164	1.9385	4556	28.4892	18.7051	1.1917	17.5135	0.9736	0.7151	0.8246	0.2849		11436	71.5108	309	164	1.9322	4556	28.4892	18.7013	1.1878	17.5135	0.9737	0.7151	0.8246	0.2849
Escherichia coli	2012C-4227	300	867142	2 (1549648934)	novoalign	varscan	novoalign/varscan	15992		15741	98.4305	650	15	4.0645	251	1.5695	3.4635	2.4986	0.9649	0.9603	0.9843	0.9722	0.0157		15741	98.4305	644	15	4.027	251	1.5695	3.4404	2.4756	0.9649	0.9607	0.9843	0.9724	0.0157
Escherichia coli	2012C-4227	300	867142	2 (1549648934)	snippy	snippy	snippy/snippy	15992		15946	99.7124	431	0	2.6951	46	0.2876	1.8336	1.6568	0.1768	0.9737	0.9971	0.9853	0.0029		15949	99.7311	474	0	2.964	43	0.2689	1.9874	1.8221	0.1653	0.9711	0.9973	0.984	0.0027
Escherichia coli	2012C-4227	300	867142	2 (1549648934)	stampy	16GT	stampy/16GT	15992		15824	98.9495	2641	459	16.5145	168	1.0505	10.7979	10.1521	0.6458	0.857	0.9895	0.9185	0.0105		15824	98.9495	2619	441	16.3769	168	1.0505	10.7134	10.0676	0.6458	0.858	0.9895	0.9191	0.0105
Escherichia coli	2012C-4227	300	867142	2 (1549648934)	stampy	freebayes	stampy/freebayes	15992		15945	99.7061	4498	0	28.1266	47	0.2939	17.4712	17.2905	0.1807	0.78	0.9971	0.8753	0.0029		15957	99.7811	14964	0	93.5718	35	0.2189	57.6569	57.5223	0.1345	0.5161	0.9978	0.6803	0.0022
Escherichia coli	2012C-4227	300	867142	2 (1549648934)	stampy	gatk	stampy/gatk	15992		15873	99.2559	3162	1797	19.7724	119	0.7441	12.6123	12.1549	0.4574	0.8339	0.9926	0.9064	0.0074		15873	99.2559	3144	1782	19.6598	119	0.7441	12.5431	12.0857	0.4574	0.8347	0.9926	0.9068	0.0074
Escherichia coli	2012C-4227	300	867142	2 (1549648934)	stampy	lofreq	stampy/lofreq	15992		15724	98.3242	1163	0	7.2724	268	1.6758	5.5008	4.4706	1.0302	0.9311	0.9832	0.9564	0.0168		15723	98.3179	1168	0	7.3037	269	1.6821	5.5239	4.4898	1.034	0.9309	0.9832	0.9563	0.0168
Escherichia coli	2012C-4227	300	867142	2 (1549648934)	stampy	mpileup	stampy/mpileup	15992		15729	98.3554	1153	0	7.2099	263	1.6446	5.4432	4.4322	1.011	0.9317	0.9836	0.9569	0.0164		15729	98.3554	1160	0	7.2536	263	1.6446	5.4701	4.4591	1.011	0.9313	0.9836	0.9567	0.0164
Escherichia coli	2012C-4227	300	867142	2 (1549648934)	stampy	platypus	stampy/platypus	15992		15678	98.0365	367	34	2.2949	314	1.9635	2.6178	1.4108	1.207	0.9771	0.9804	0.9787	0.0196		15751	98.493	1055	258	6.597	241	1.507	4.9819	4.0555	0.9264	0.9372	0.9849	0.9605	0.0151
Escherichia coli	2012C-4227	300	867142	2 (1549648934)	stampy	snver	stampy/snver	15992		15699	98.1678	1291	0	8.0728	293	1.8322	6.089	4.9627	1.1263	0.924	0.9817	0.952	0.0183		15696	98.1491	1295	0	8.0978	296	1.8509	6.1159	4.978	1.1378	0.9238	0.9815	0.9518	0.0185
Escherichia coli	2012C-4227	300	867142	2 (1549648934)	stampy	strelka	stampy/strelka	15992		15658	97.9115	595	16	3.7206	334	2.0885	3.5711	2.2872	1.2839	0.9634	0.9791	0.9712	0.0209		15657	97.9052	611	17	3.8207	335	2.0948	3.6365	2.3487	1.2878	0.9624	0.9791	0.9707	0.0209
Escherichia coli	2012C-4227	300	867142	2 (1549648934)	stampy	snvsniffer	stampy/snvsniffer	15992		11794	73.7494	676	343	4.2271	4198	26.2506	18.7359	2.5986	16.1373	0.9458	0.7375	0.8288	0.2625		11795	73.7556	669	339	4.1833	4197	26.2444	18.7051	2.5717	16.1335	0.9463	0.7376	0.829	0.2624
Escherichia coli	2012C-4227	300	867142	2 (1549648934)	stampy	varscan	stampy/varscan	15992		15624	97.6988	1307	110	8.1728	368	2.3012	6.4388	5.0242	1.4146	0.9228	0.977	0.9491	0.023		15622	97.6863	1315	110	8.2229	370	2.3137	6.4772	5.0549	1.4223	0.9224	0.9769	0.9489	0.0231
Escherichia coli	2012C-4227	300	867142	3 (1549651616)	bwa-mem	16GT	bwa-mem/16GT	15992		15978	99.9125	1265	84	7.9102	14	0.0875	4.9165	4.8627	0.0538	0.9266	0.9991	0.9615	0.0009		15978	99.9125	1265	84	7.9102	14	0.0875	4.9165	4.8627	0.0538	0.9266	0.9991	0.9615	0.0009
Escherichia coli	2012C-4227	300	867142	3 (1549651616)	bwa-mem	freebayes	bwa-mem/freebayes	15992		15973	99.8812	1142	0	7.1411	19	0.1188	4.4629	4.3899	0.073	0.9333	0.9988	0.9649	0.0012		15977	99.9062	1414	0	8.8419	15	0.0938	5.4931	5.4355	0.0577	0.9187	0.9991	0.9572	0.0009
Escherichia coli	2012C-4227	300	867142	3 (1549651616)	bwa-mem	gatk	bwa-mem/gatk	15992		15891	99.3684	2406	1435	15.045	101	0.6316	9.637	9.2488	0.3882	0.8685	0.9937	0.9269	0.0063		15891	99.3684	2406	1435	15.045	101	0.6316	9.637	9.2488	0.3882	0.8685	0.9937	0.9269	0.0063
Escherichia coli	2012C-4227	300	867142	3 (1549651616)	bwa-mem	lofreq	bwa-mem/lofreq	15992		15812	98.8744	811	0	5.0713	180	1.1256	3.8094	3.1175	0.6919	0.9512	0.9887	0.9696	0.0113		15812	98.8744	811	0	5.0713	180	1.1256	3.8094	3.1175	0.6919	0.9512	0.9887	0.9696	0.0113
Escherichia coli	2012C-4227	300	867142	3 (1549651616)	bwa-mem	mpileup	bwa-mem/mpileup	15992		15809	98.8557	737	0	4.6086	183	1.1443	3.5365	2.8331	0.7035	0.9555	0.9886	0.9718	0.0114		15809	98.8557	737	0	4.6086	183	1.1443	3.5365	2.8331	0.7035	0.9555	0.9886	0.9718	0.0114
Escherichia coli	2012C-4227	300	867142	3 (1549651616)	bwa-mem	platypus	bwa-mem/platypus	15992		15761	98.5555	344	10	2.1511	231	1.4445	2.2103	1.3224	0.888	0.9786	0.9856	0.9821	0.0144		15823	98.9432	853	135	5.3339	169	1.0568	3.9286	3.279	0.6496	0.9488	0.9894	0.9687	0.0106
Escherichia coli	2012C-4227	300	867142	3 (1549651616)	bwa-mem	snver	bwa-mem/snver	15992		15854	99.1371	781	0	4.8837	138	0.8629	3.5327	3.0022	0.5305	0.9531	0.9914	0.9719	0.0086		15854	99.1371	781	0	4.8837	138	0.8629	3.5327	3.0022	0.5305	0.9531	0.9914	0.9719	0.0086
Escherichia coli	2012C-4227	300	867142	3 (1549651616)	bwa-mem	strelka	bwa-mem/strelka	15992		15773	98.6306	734	4	4.5898	219	1.3694	3.6634	2.8215	0.8418	0.9555	0.9863	0.9707	0.0137		15773	98.6306	734	4	4.5898	219	1.3694	3.6634	2.8215	0.8418	0.9555	0.9863	0.9707	0.0137
Escherichia coli	2012C-4227	300	867142	3 (1549651616)	bwa-mem	snvsniffer	bwa-mem/snvsniffer	15992		11674	72.999	398	193	2.4887	4318	27.001	18.1285	1.5299	16.5986	0.967	0.73	0.832	0.27		11674	72.999	398	193	2.4887	4318	27.001	18.1285	1.5299	16.5986	0.967	0.73	0.832	0.27
Escherichia coli	2012C-4227	300	867142	3 (1549651616)	bwa-mem	varscan	bwa-mem/varscan	15992		15732	98.3742	711	23	4.446	260	1.6258	3.7326	2.7331	0.9995	0.9568	0.9837	0.9701	0.0163		15732	98.3742	711	23	4.446	260	1.6258	3.7326	2.7331	0.9995	0.9568	0.9837	0.9701	0.0163
Escherichia coli	2012C-4227	300	867142	3 (1549651616)	minimap2	16GT	minimap2/16GT	15992		15982	99.9375	1045	102	6.5345	10	0.0625	4.0555	4.017	0.0384	0.9386	0.9994	0.968	0.0006		15982	99.9375	1045	102	6.5345	10	0.0625	4.0555	4.017	0.0384	0.9386	0.9994	0.968	0.0006
Escherichia coli	2012C-4227	300	867142	3 (1549651616)	minimap2	freebayes	minimap2/freebayes	15992		15977	99.9062	919	0	5.7466	15	0.0938	3.5903	3.5327	0.0577	0.9456	0.9991	0.9716	0.0009		15979	99.9187	1112	0	6.9535	13	0.0813	4.3246	4.2746	0.05	0.9349	0.9992	0.966	0.0008
Escherichia coli	2012C-4227	300	867142	3 (1549651616)	minimap2	gatk	minimap2/gatk	15992		15890	99.3622	1644	983	10.2801	102	0.6378	6.7117	6.3196	0.3921	0.9062	0.9936	0.9479	0.0064		15890	99.3622	1644	983	10.2801	102	0.6378	6.7117	6.3196	0.3921	0.9062	0.9936	0.9479	0.0064
Escherichia coli	2012C-4227	300	867142	3 (1549651616)	minimap2	lofreq	minimap2/lofreq	15992		15853	99.1308	596	0	3.7269	139	0.8692	2.8254	2.2911	0.5343	0.9638	0.9913	0.9774	0.0087		15853	99.1308	596	0	3.7269	139	0.8692	2.8254	2.2911	0.5343	0.9638	0.9913	0.9774	0.0087
Escherichia coli	2012C-4227	300	867142	3 (1549651616)	minimap2	mpileup	minimap2/mpileup	15992		15842	99.062	488	0	3.0515	150	0.938	2.4525	1.8759	0.5766	0.9701	0.9906	0.9802	0.0094		15842	99.062	488	0	3.0515	150	0.938	2.4525	1.8759	0.5766	0.9701	0.9906	0.9802	0.0094
Escherichia coli	2012C-4227	300	867142	3 (1549651616)	minimap2	platypus	minimap2/platypus	15992		15781	98.6806	234	14	1.4632	211	1.3194	1.7106	0.8995	0.8111	0.9854	0.9868	0.9861	0.0132		15853	99.1308	698	112	4.3647	139	0.8692	3.2175	2.6831	0.5343	0.9578	0.9913	0.9743	0.0087
Escherichia coli	2012C-4227	300	867142	3 (1549651616)	minimap2	snver	minimap2/snver	15992		15845	99.0808	530	0	3.3142	147	0.9192	2.6024	2.0373	0.5651	0.9676	0.9908	0.9791	0.0092		15845	99.0808	530	0	3.3142	147	0.9192	2.6024	2.0373	0.5651	0.9676	0.9908	0.9791	0.0092
Escherichia coli	2012C-4227	300	867142	3 (1549651616)	minimap2	strelka	minimap2/strelka	15992		15798	98.7869	476	2	2.9765	194	1.2131	2.5755	1.8298	0.7457	0.9708	0.9879	0.9793	0.0121		15798	98.7869	476	2	2.9765	194	1.2131	2.5755	1.8298	0.7457	0.9708	0.9879	0.9793	0.0121
Escherichia coli	2012C-4227	300	867142	3 (1549651616)	minimap2	snvsniffer	minimap2/snvsniffer	15992		11674	72.999	400	196	2.5013	4318	27.001	18.1362	1.5376	16.5986	0.9669	0.73	0.8319	0.27		11674	72.999	400	196	2.5013	4318	27.001	18.1362	1.5376	16.5986	0.9669	0.73	0.8319	0.27
Escherichia coli	2012C-4227	300	867142	3 (1549651616)	minimap2	varscan	minimap2/varscan	15992		15707	98.2179	542	30	3.3892	285	1.7821	3.179	2.0835	1.0956	0.9666	0.9822	0.9743	0.0178		15707	98.2179	542	30	3.3892	285	1.7821	3.179	2.0835	1.0956	0.9666	0.9822	0.9743	0.0178
Escherichia coli	2012C-4227	300	867142	3 (1549651616)	novoalign	16GT	novoalign/16GT	15992		15973	99.8812	801	69	5.0088	19	0.1188	3.1521	3.0791	0.073	0.9522	0.9988	0.9749	0.0012		15973	99.8812	801	69	5.0088	19	0.1188	3.1521	3.0791	0.073	0.9522	0.9988	0.9749	0.0012
Escherichia coli	2012C-4227	300	867142	3 (1549651616)	novoalign	freebayes	novoalign/freebayes	15992		15973	99.8812	825	0	5.1588	19	0.1188	3.2444	3.1713	0.073	0.9509	0.9988	0.9743	0.0012		15975	99.8937	1045	0	6.5345	17	0.1063	4.0824	4.017	0.0653	0.9386	0.9989	0.9678	0.0011
Escherichia coli	2012C-4227	300	867142	3 (1549651616)	novoalign	gatk	novoalign/gatk	15992		15883	99.3184	2043	1272	12.7751	109	0.6816	8.2724	7.8534	0.419	0.886	0.9932	0.9365	0.0068		15883	99.3184	2043	1272	12.7751	109	0.6816	8.2724	7.8534	0.419	0.886	0.9932	0.9365	0.0068
Escherichia coli	2012C-4227	300	867142	3 (1549651616)	novoalign	lofreq	novoalign/lofreq	15992		15864	99.1996	619	0	3.8707	128	0.8004	2.8715	2.3795	0.492	0.9624	0.992	0.977	0.008		15864	99.1996	619	0	3.8707	128	0.8004	2.8715	2.3795	0.492	0.9624	0.992	0.977	0.008
Escherichia coli	2012C-4227	300	867142	3 (1549651616)	novoalign	mpileup	novoalign/mpileup	15992		15860	99.1746	586	0	3.6643	132	0.8254	2.76	2.2526	0.5074	0.9644	0.9917	0.9779	0.0083		15860	99.1746	586	0	3.6643	132	0.8254	2.76	2.2526	0.5074	0.9644	0.9917	0.9779	0.0083
Escherichia coli	2012C-4227	300	867142	3 (1549651616)	novoalign	platypus	novoalign/platypus	15992		15822	98.937	396	28	2.4762	170	1.063	2.1757	1.5222	0.6535	0.9756	0.9894	0.9825	0.0106		15903	99.4435	987	212	6.1718	89	0.5565	4.1362	3.7941	0.3421	0.9416	0.9944	0.9673	0.0056
Escherichia coli	2012C-4227	300	867142	3 (1549651616)	novoalign	snver	novoalign/snver	15992		15863	99.1933	679	0	4.2459	129	0.8067	3.106	2.6101	0.4959	0.959	0.9919	0.9752	0.0081		15863	99.1933	679	0	4.2459	129	0.8067	3.106	2.6101	0.4959	0.959	0.9919	0.9752	0.0081
Escherichia coli	2012C-4227	300	867142	3 (1549651616)	novoalign	strelka	novoalign/strelka	15992		15837	99.0308	638	4	3.9895	155	0.9692	3.0483	2.4525	0.5958	0.9613	0.9903	0.9756	0.0097		15837	99.0308	638	4	3.9895	155	0.9692	3.0483	2.4525	0.5958	0.9613	0.9903	0.9756	0.0097
Escherichia coli	2012C-4227	300	867142	3 (1549651616)	novoalign	snvsniffer	novoalign/snvsniffer	15992		11438	71.5233	307	157	1.9197	4554	28.4767	18.6859	1.1801	17.5058	0.9739	0.7152	0.8247	0.2848		11438	71.5233	307	157	1.9197	4554	28.4767	18.6859	1.1801	17.5058	0.9739	0.7152	0.8247	0.2848
Escherichia coli	2012C-4227	300	867142	3 (1549651616)	novoalign	varscan	novoalign/varscan	15992		15757	98.5305	628	14	3.927	235	1.4695	3.3174	2.4141	0.9034	0.9617	0.9853	0.9734	0.0147		15757	98.5305	628	14	3.927	235	1.4695	3.3174	2.4141	0.9034	0.9617	0.9853	0.9734	0.0147
Escherichia coli	2012C-4227	300	867142	3 (1549651616)	snippy	snippy	snippy/snippy	15992		15943	99.6936	400	0	2.5013	49	0.3064	1.726	1.5376	0.1884	0.9755	0.9969	0.9861	0.0031		15946	99.7124	443	0	2.7701	46	0.2876	1.8797	1.7029	0.1768	0.973	0.9971	0.9849	0.0029
Escherichia coli	2012C-4227	300	867142	3 (1549651616)	stampy	16GT	stampy/16GT	15992		15822	98.937	2632	435	16.4582	170	1.063	10.771	10.1175	0.6535	0.8574	0.9894	0.9187	0.0106		15821	98.9307	2640	441	16.5083	171	1.0693	10.8056	10.1483	0.6573	0.857	0.9893	0.9184	0.0107
Escherichia coli	2012C-4227	300	867142	3 (1549651616)	stampy	freebayes	stampy/freebayes	15992		15948	99.7249	4501	0	28.1453	44	0.2751	17.4712	17.3021	0.1691	0.7799	0.9972	0.8753	0.0028		15958	99.7874	14782	0	92.4337	34	0.2126	56.9534	56.8227	0.1307	0.5191	0.9979	0.6829	0.0021
Escherichia coli	2012C-4227	300	867142	3 (1549651616)	stampy	gatk	stampy/gatk	15992		15869	99.2309	3289	1900	20.5665	123	0.7691	13.1159	12.6431	0.4728	0.8283	0.9923	0.9029	0.0077		15871	99.2434	3298	1909	20.6228	121	0.7566	13.1428	12.6777	0.4651	0.828	0.9924	0.9028	0.0076
Escherichia coli	2012C-4227	300	867142	3 (1549651616)	stampy	lofreq	stampy/lofreq	15992		15712	98.2491	1204	0	7.5288	280	1.7509	5.7046	4.6282	1.0763	0.9288	0.9825	0.9549	0.0175		15713	98.2554	1192	0	7.4537	279	1.7446	5.6546	4.5821	1.0725	0.9295	0.9826	0.9553	0.0174
Escherichia coli	2012C-4227	300	867142	3 (1549651616)	stampy	mpileup	stampy/mpileup	15992		15719	98.2929	1203	0	7.5225	273	1.7071	5.6738	4.6244	1.0494	0.9289	0.9829	0.9551	0.0171		15719	98.2929	1184	0	7.4037	273	1.7071	5.6008	4.5514	1.0494	0.93	0.9829	0.9557	0.0171
Escherichia coli	2012C-4227	300	867142	3 (1549651616)	stampy	platypus	stampy/platypus	15992		15664	97.949	398	42	2.4887	328	2.051	2.7908	1.5299	1.2608	0.9752	0.9795	0.9773	0.0205		15750	98.4867	1114	251	6.966	242	1.5133	5.2125	4.2823	0.9303	0.9339	0.9849	0.9587	0.0151
Escherichia coli	2012C-4227	300	867142	3 (1549651616)	stampy	snver	stampy/snver	15992		15697	98.1553	1377	0	8.6106	295	1.8447	6.4272	5.2933	1.134	0.9194	0.9816	0.9495	0.0184		15699	98.1678	1373	0	8.5855	293	1.8322	6.4042	5.2779	1.1263	0.9196	0.9817	0.9496	0.0183
Escherichia coli	2012C-4227	300	867142	3 (1549651616)	stampy	strelka	stampy/strelka	15992		15637	97.7801	655	30	4.0958	355	2.2199	3.8825	2.5179	1.3646	0.9598	0.9778	0.9687	0.0222		15636	97.7739	658	29	4.1146	356	2.2261	3.8979	2.5294	1.3685	0.9596	0.9777	0.9686	0.0223
Escherichia coli	2012C-4227	300	867142	3 (1549651616)	stampy	snvsniffer	stampy/snvsniffer	15992		11799	73.7806	664	337	4.1521	4193	26.2194	18.6705	2.5524	16.1181	0.9467	0.7378	0.8293	0.2622		11800	73.7869	666	336	4.1646	4192	26.2131	18.6744	2.5601	16.1142	0.9466	0.7379	0.8293	0.2621
Escherichia coli	2012C-4227	300	867142	3 (1549651616)	stampy	varscan	stampy/varscan	15992		15625	97.7051	1378	98	8.6168	367	2.2949	6.7079	5.2971	1.4108	0.919	0.9771	0.9472	0.0229		15625	97.7051	1371	93	8.573	367	2.2949	6.681	5.2702	1.4108	0.9193	0.9771	0.9473	0.0229
Escherichia coli	2013C-4465	150	1809646	1 (1549655033)	bwa-mem	16GT	bwa-mem/16GT	16541		16486	99.6675	870	63	5.2597	55	0.3325	3.4077	3.205	0.2026	0.9499	0.9967	0.9727	0.0033		16486	99.6675	870	63	5.2597	55	0.3325	3.4077	3.205	0.2026	0.9499	0.9967	0.9727	0.0033
Escherichia coli	2013C-4465	150	1809646	1 (1549655033)	bwa-mem	freebayes	bwa-mem/freebayes	16541		16498	99.74	816	0	4.9332	43	0.26	3.1645	3.0061	0.1584	0.9529	0.9974	0.9746	0.0026		16503	99.7703	1070	0	6.4688	38	0.2297	4.0818	3.9418	0.14	0.9391	0.9977	0.9675	0.0023
Escherichia coli	2013C-4465	150	1809646	1 (1549655033)	bwa-mem	gatk	bwa-mem/gatk	16541		16328	98.7123	2604	1958	15.7427	213	1.2877	10.3777	9.593	0.7847	0.8625	0.9871	0.9206	0.0129		16328	98.7123	2604	1958	15.7427	213	1.2877	10.3777	9.593	0.7847	0.8625	0.9871	0.9206	0.0129
Escherichia coli	2013C-4465	150	1809646	1 (1549655033)	bwa-mem	lofreq	bwa-mem/lofreq	16541		16487	99.6735	653	0	3.9478	54	0.3265	2.6046	2.4056	0.1989	0.9619	0.9967	0.979	0.0033		16487	99.6735	653	0	3.9478	54	0.3265	2.6046	2.4056	0.1989	0.9619	0.9967	0.979	0.0033
Escherichia coli	2013C-4465	150	1809646	1 (1549655033)	bwa-mem	mpileup	bwa-mem/mpileup	16541		16456	99.4861	585	0	3.5367	85	0.5139	2.4683	2.1551	0.3131	0.9657	0.9949	0.9801	0.0051		16456	99.4861	585	0	3.5367	85	0.5139	2.4683	2.1551	0.3131	0.9657	0.9949	0.9801	0.0051
Escherichia coli	2013C-4465	150	1809646	1 (1549655033)	bwa-mem	platypus	bwa-mem/platypus	16541		16372	98.9783	294	16	1.7774	169	1.0217	1.7057	1.0831	0.6226	0.9824	0.9898	0.9861	0.0102		16455	99.4801	894	266	5.4048	86	0.5199	3.6103	3.2935	0.3168	0.9485	0.9948	0.9711	0.0052
Escherichia coli	2013C-4465	150	1809646	1 (1549655033)	bwa-mem	snver	bwa-mem/snver	16541		16493	99.7098	656	0	3.9659	48	0.2902	2.5935	2.4167	0.1768	0.9617	0.9971	0.9791	0.0029		16493	99.7098	656	0	3.9659	48	0.2902	2.5935	2.4167	0.1768	0.9617	0.9971	0.9791	0.0029
Escherichia coli	2013C-4465	150	1809646	1 (1549655033)	bwa-mem	strelka	bwa-mem/strelka	16541		16472	99.5829	674	7	4.0747	69	0.4171	2.7372	2.483	0.2542	0.9607	0.9958	0.9779	0.0042		16472	99.5829	674	7	4.0747	69	0.4171	2.7372	2.483	0.2542	0.9607	0.9958	0.9779	0.0042
Escherichia coli	2013C-4465	150	1809646	1 (1549655033)	bwa-mem	snvsniffer	bwa-mem/snvsniffer	16541		13438	81.2406	663	436	4.0082	3103	18.7594	13.8738	2.4425	11.4313	0.953	0.8124	0.8771	0.1876		13438	81.2406	663	436	4.0082	3103	18.7594	13.8738	2.4425	11.4313	0.953	0.8124	0.8771	0.1876
Escherichia coli	2013C-4465	150	1809646	1 (1549655033)	bwa-mem	varscan	bwa-mem/varscan	16541		16384	99.0508	642	14	3.8813	157	0.9492	2.9435	2.3651	0.5784	0.9623	0.9905	0.9762	0.0095		16384	99.0508	642	14	3.8813	157	0.9492	2.9435	2.3651	0.5784	0.9623	0.9905	0.9762	0.0095
Escherichia coli	2013C-4465	150	1809646	1 (1549655033)	minimap2	16GT	minimap2/16GT	16541		16448	99.4378	788	77	4.7639	93	0.5622	3.2456	2.903	0.3426	0.9543	0.9944	0.9739	0.0056		16448	99.4378	788	77	4.7639	93	0.5622	3.2456	2.903	0.3426	0.9543	0.9944	0.9739	0.0056
Escherichia coli	2013C-4465	150	1809646	1 (1549655033)	minimap2	freebayes	minimap2/freebayes	16541		16460	99.5103	783	0	4.7337	81	0.4897	3.1829	2.8845	0.2984	0.9546	0.9951	0.9744	0.0049		16465	99.5405	919	0	5.5559	76	0.4595	3.6655	3.3856	0.28	0.9471	0.9954	0.9706	0.0046
Escherichia coli	2013C-4465	150	1809646	1 (1549655033)	minimap2	gatk	minimap2/gatk	16541		16290	98.4826	1824	1229	11.0271	251	1.5174	7.6442	6.7195	0.9247	0.8993	0.9848	0.9401	0.0152		16290	98.4826	1824	1229	11.0271	251	1.5174	7.6442	6.7195	0.9247	0.8993	0.9848	0.9401	0.0152
Escherichia coli	2013C-4465	150	1809646	1 (1549655033)	minimap2	lofreq	minimap2/lofreq	16541		16396	99.1234	549	0	3.319	145	0.8766	2.5567	2.0225	0.5342	0.9676	0.9912	0.9793	0.0088		16396	99.1234	549	0	3.319	145	0.8766	2.5567	2.0225	0.5342	0.9676	0.9912	0.9793	0.0088
Escherichia coli	2013C-4465	150	1809646	1 (1549655033)	minimap2	mpileup	minimap2/mpileup	16541		16375	98.9964	509	0	3.0772	166	1.0036	2.4867	1.8751	0.6115	0.9699	0.99	0.9798	0.01		16375	98.9964	509	0	3.0772	166	1.0036	2.4867	1.8751	0.6115	0.9699	0.99	0.9798	0.01
Escherichia coli	2013C-4465	150	1809646	1 (1549655033)	minimap2	platypus	minimap2/platypus	16541		16273	98.3798	296	15	1.7895	268	1.6202	2.0778	1.0905	0.9873	0.9821	0.9838	0.9829	0.0162		16378	99.0146	652	158	3.9417	163	0.9854	3.0024	2.4019	0.6005	0.9617	0.9901	0.9757	0.0099
Escherichia coli	2013C-4465	150	1809646	1 (1549655033)	minimap2	snver	minimap2/snver	16541		16381	99.0327	549	0	3.319	160	0.9673	2.6119	2.0225	0.5894	0.9676	0.9903	0.9788	0.0097		16381	99.0327	549	0	3.319	160	0.9673	2.6119	2.0225	0.5894	0.9676	0.9903	0.9788	0.0097
Escherichia coli	2013C-4465	150	1809646	1 (1549655033)	minimap2	strelka	minimap2/strelka	16541		16359	98.8997	575	7	3.4762	182	1.1003	2.7888	2.1183	0.6705	0.966	0.989	0.9774	0.011		16359	98.8997	575	7	3.4762	182	1.1003	2.7888	2.1183	0.6705	0.966	0.989	0.9774	0.011
Escherichia coli	2013C-4465	150	1809646	1 (1549655033)	minimap2	snvsniffer	minimap2/snvsniffer	16541		13432	81.2043	646	421	3.9054	3109	18.7957	13.8333	2.3798	11.4534	0.9541	0.812	0.8773	0.188		13432	81.2043	646	421	3.9054	3109	18.7957	13.8333	2.3798	11.4534	0.9541	0.812	0.8773	0.188
Escherichia coli	2013C-4465	150	1809646	1 (1549655033)	minimap2	varscan	minimap2/varscan	16541		16301	98.5491	555	16	3.3553	240	1.4509	2.9287	2.0446	0.8842	0.9671	0.9855	0.9762	0.0145		16301	98.5491	555	16	3.3553	240	1.4509	2.9287	2.0446	0.8842	0.9671	0.9855	0.9762	0.0145
Escherichia coli	2013C-4465	150	1809646	1 (1549655033)	novoalign	16GT	novoalign/16GT	16541		16450	99.4499	623	43	3.7664	91	0.5501	2.6303	2.2951	0.3352	0.9635	0.9945	0.9788	0.0055		16450	99.4499	623	43	3.7664	91	0.5501	2.6303	2.2951	0.3352	0.9635	0.9945	0.9788	0.0055
Escherichia coli	2013C-4465	150	1809646	1 (1549655033)	novoalign	freebayes	novoalign/freebayes	16541		16457	99.4922	621	0	3.7543	84	0.5078	2.5972	2.2877	0.3095	0.9636	0.9949	0.979	0.0051		16462	99.5224	842	0	5.0904	79	0.4776	3.3929	3.1019	0.291	0.9513	0.9952	0.9728	0.0048
Escherichia coli	2013C-4465	150	1809646	1 (1549655033)	novoalign	gatk	novoalign/gatk	16541		16308	98.5914	2087	1562	12.6171	233	1.4086	8.5468	7.6884	0.8584	0.8865	0.9859	0.9336	0.0141		16308	98.5914	2087	1562	12.6171	233	1.4086	8.5468	7.6884	0.8584	0.8865	0.9859	0.9336	0.0141
Escherichia coli	2013C-4465	150	1809646	1 (1549655033)	novoalign	lofreq	novoalign/lofreq	16541		16425	99.2987	481	0	2.9079	116	0.7013	2.1993	1.772	0.4273	0.9715	0.993	0.9821	0.007		16425	99.2987	481	0	2.9079	116	0.7013	2.1993	1.772	0.4273	0.9715	0.993	0.9821	0.007
Escherichia coli	2013C-4465	150	1809646	1 (1549655033)	novoalign	mpileup	novoalign/mpileup	16541		16402	99.1597	461	0	2.787	139	0.8403	2.2104	1.6983	0.5121	0.9727	0.9916	0.9821	0.0084		16402	99.1597	461	0	2.787	139	0.8403	2.2104	1.6983	0.5121	0.9727	0.9916	0.9821	0.0084
Escherichia coli	2013C-4465	150	1809646	1 (1549655033)	novoalign	platypus	novoalign/platypus	16541		16253	98.2589	320	27	1.9346	288	1.7411	2.2398	1.1789	1.061	0.9807	0.9826	0.9816	0.0174		16414	99.2322	892	221	5.3927	127	0.7678	3.754	3.2861	0.4679	0.9485	0.9923	0.9699	0.0077
Escherichia coli	2013C-4465	150	1809646	1 (1549655033)	novoalign	snver	novoalign/snver	16541		16428	99.3168	524	0	3.1679	113	0.6832	2.3467	1.9304	0.4163	0.9691	0.9932	0.981	0.0068		16428	99.3168	524	0	3.1679	113	0.6832	2.3467	1.9304	0.4163	0.9691	0.9932	0.981	0.0068
Escherichia coli	2013C-4465	150	1809646	1 (1549655033)	novoalign	strelka	novoalign/strelka	16541		16433	99.3471	585	14	3.5367	108	0.6529	2.553	2.1551	0.3979	0.9656	0.9935	0.9794	0.0065		16433	99.3471	585	14	3.5367	108	0.6529	2.553	2.1551	0.3979	0.9656	0.9935	0.9794	0.0065
Escherichia coli	2013C-4465	150	1809646	1 (1549655033)	novoalign	snvsniffer	novoalign/snvsniffer	16541		13070	79.0158	495	298	2.9926	3471	20.9842	14.6106	1.8236	12.787	0.9635	0.7902	0.8683	0.2098		13070	79.0158	495	298	2.9926	3471	20.9842	14.6106	1.8236	12.787	0.9635	0.7902	0.8683	0.2098
Escherichia coli	2013C-4465	150	1809646	1 (1549655033)	novoalign	varscan	novoalign/varscan	16541		16336	98.7607	498	7	3.0107	205	1.2393	2.5898	1.8346	0.7552	0.9704	0.9876	0.9789	0.0124		16336	98.7607	498	7	3.0107	205	1.2393	2.5898	1.8346	0.7552	0.9704	0.9876	0.9789	0.0124
Escherichia coli	2013C-4465	150	1809646	1 (1549655033)	snippy	snippy	snippy/snippy	16541		16466	99.5466	404	0	2.4424	75	0.4534	1.7646	1.4883	0.2763	0.9761	0.9955	0.9857	0.0045		16470	99.5708	439	0	2.654	71	0.4292	1.8788	1.6173	0.2616	0.974	0.9957	0.9847	0.0043
Escherichia coli	2013C-4465	150	1809646	1 (1549655033)	stampy	16GT	stampy/16GT	16541		16316	98.6397	1891	344	11.4322	225	1.3603	7.7953	6.9664	0.8289	0.8961	0.9864	0.9391	0.0136		16316	98.6397	1883	342	11.3838	225	1.3603	7.7658	6.9369	0.8289	0.8965	0.9864	0.9393	0.0136
Escherichia coli	2013C-4465	150	1809646	1 (1549655033)	stampy	freebayes	stampy/freebayes	16541		16484	99.6554	3295	0	19.9202	57	0.3446	12.3486	12.1387	0.21	0.8334	0.9966	0.9077	0.0034		16491	99.6977	9020	0	54.5312	50	0.3023	33.4135	33.2293	0.1842	0.6464	0.997	0.7843	0.003
Escherichia coli	2013C-4465	150	1809646	1 (1549655033)	stampy	gatk	stampy/gatk	16541		16329	98.7183	3105	2219	18.7715	212	1.2817	12.2197	11.4387	0.781	0.8402	0.9872	0.9078	0.0128		16329	98.7183	3106	2224	18.7776	212	1.2817	12.2234	11.4424	0.781	0.8402	0.9872	0.9078	0.0128
Escherichia coli	2013C-4465	150	1809646	1 (1549655033)	stampy	lofreq	stampy/lofreq	16541		16330	98.7244	978	0	5.9126	211	1.2756	4.3802	3.6029	0.7773	0.9435	0.9872	0.9649	0.0128		16330	98.7244	983	0	5.9428	211	1.2756	4.3987	3.6213	0.7773	0.9432	0.9872	0.9647	0.0128
Escherichia coli	2013C-4465	150	1809646	1 (1549655033)	stampy	mpileup	stampy/mpileup	16541		16288	98.4705	912	0	5.5136	253	1.5295	4.2918	3.3598	0.932	0.947	0.9847	0.9655	0.0153		16288	98.4705	915	0	5.5317	253	1.5295	4.3029	3.3708	0.932	0.9468	0.9847	0.9654	0.0153
Escherichia coli	2013C-4465	150	1809646	1 (1549655033)	stampy	platypus	stampy/platypus	16541		16235	98.1501	410	26	2.4787	306	1.8499	2.6377	1.5104	1.1273	0.9754	0.9815	0.9784	0.0185		16316	98.6397	1542	463	9.3223	225	1.3603	6.5096	5.6807	0.8289	0.9137	0.9864	0.9487	0.0136
Escherichia coli	2013C-4465	150	1809646	1 (1549655033)	stampy	snver	stampy/snver	16541		16308	98.5914	1126	0	6.8073	233	1.4086	5.0065	4.1481	0.8584	0.9354	0.9859	0.96	0.0141		16308	98.5914	1136	0	6.8678	233	1.4086	5.0433	4.185	0.8584	0.9349	0.9859	0.9597	0.0141
Escherichia coli	2013C-4465	150	1809646	1 (1549655033)	stampy	strelka	stampy/strelka	16541		16306	98.5793	543	26	3.2828	235	1.4207	2.8661	2.0004	0.8657	0.9678	0.9858	0.9767	0.0142		16306	98.5793	551	24	3.3311	235	1.4207	2.8956	2.0299	0.8657	0.9673	0.9858	0.9765	0.0142
Escherichia coli	2013C-4465	150	1809646	1 (1549655033)	stampy	snvsniffer	stampy/snvsniffer	16541		13508	81.6637	820	519	4.9574	3033	18.3363	14.1943	3.0208	11.1735	0.9428	0.8166	0.8752	0.1834		13508	81.6637	818	516	4.9453	3033	18.3363	14.1869	3.0135	11.1735	0.9429	0.8166	0.8752	0.1834
Escherichia coli	2013C-4465	150	1809646	1 (1549655033)	stampy	varscan	stampy/varscan	16541		16231	98.1259	1030	95	6.227	310	1.8741	4.9365	3.7945	1.142	0.9403	0.9813	0.9604	0.0187		16231	98.1259	1029	95	6.2209	310	1.8741	4.9328	3.7908	1.142	0.9404	0.9813	0.9604	0.0187
Escherichia coli	2013C-4465	150	1809646	2 (1549657769)	bwa-mem	16GT	bwa-mem/16GT	16541		16482	99.6433	855	70	5.169	59	0.3567	3.3671	3.1498	0.2174	0.9507	0.9964	0.973	0.0036		16482	99.6433	855	70	5.169	59	0.3567	3.3671	3.1498	0.2174	0.9507	0.9964	0.973	0.0036
Escherichia coli	2013C-4465	150	1809646	2 (1549657769)	bwa-mem	freebayes	bwa-mem/freebayes	16541		16498	99.74	833	0	5.036	43	0.26	3.2272	3.0687	0.1584	0.9519	0.9974	0.9741	0.0026		16507	99.7945	1107	0	6.6925	34	0.2055	4.2034	4.0781	0.1253	0.9372	0.9979	0.9666	0.0021
Escherichia coli	2013C-4465	150	1809646	2 (1549657769)	bwa-mem	gatk	bwa-mem/gatk	16541		16330	98.7244	2607	1949	15.7608	211	1.2756	10.3814	9.6041	0.7773	0.8623	0.9872	0.9205	0.0128		16330	98.7244	2607	1949	15.7608	211	1.2756	10.3814	9.6041	0.7773	0.8623	0.9872	0.9205	0.0128
Escherichia coli	2013C-4465	150	1809646	2 (1549657769)	bwa-mem	lofreq	bwa-mem/lofreq	16541		16490	99.6917	668	0	4.0384	51	0.3083	2.6488	2.4609	0.1879	0.9611	0.9969	0.9787	0.0031		16490	99.6917	668	0	4.0384	51	0.3083	2.6488	2.4609	0.1879	0.9611	0.9969	0.9787	0.0031
Escherichia coli	2013C-4465	150	1809646	2 (1549657769)	bwa-mem	mpileup	bwa-mem/mpileup	16541		16462	99.5224	614	0	3.712	79	0.4776	2.553	2.262	0.291	0.964	0.9952	0.9794	0.0048		16462	99.5224	614	0	3.712	79	0.4776	2.553	2.262	0.291	0.964	0.9952	0.9794	0.0048
Escherichia coli	2013C-4465	150	1809646	2 (1549657769)	bwa-mem	platypus	bwa-mem/platypus	16541		16360	98.9057	286	13	1.729	181	1.0943	1.7204	1.0536	0.6668	0.9828	0.9891	0.9859	0.0109		16455	99.4801	880	250	5.3201	86	0.5199	3.5587	3.2419	0.3168	0.9492	0.9948	0.9715	0.0052
Escherichia coli	2013C-4465	150	1809646	2 (1549657769)	bwa-mem	snver	bwa-mem/snver	16541		16494	99.7159	668	0	4.0384	47	0.2841	2.634	2.4609	0.1731	0.9611	0.9972	0.9788	0.0028		16494	99.7159	668	0	4.0384	47	0.2841	2.634	2.4609	0.1731	0.9611	0.9972	0.9788	0.0028
Escherichia coli	2013C-4465	150	1809646	2 (1549657769)	bwa-mem	strelka	bwa-mem/strelka	16541		16479	99.6252	673	5	4.0687	62	0.3748	2.7077	2.4793	0.2284	0.9608	0.9963	0.9782	0.0037		16479	99.6252	673	5	4.0687	62	0.3748	2.7077	2.4793	0.2284	0.9608	0.9963	0.9782	0.0037
Escherichia coli	2013C-4465	150	1809646	2 (1549657769)	bwa-mem	snvsniffer	bwa-mem/snvsniffer	16541		13434	81.2164	653	434	3.9478	3107	18.7836	13.8517	2.4056	11.4461	0.9536	0.8122	0.8772	0.1878		13434	81.2164	653	434	3.9478	3107	18.7836	13.8517	2.4056	11.4461	0.9536	0.8122	0.8772	0.1878
Escherichia coli	2013C-4465	150	1809646	2 (1549657769)	bwa-mem	varscan	bwa-mem/varscan	16541		16388	99.075	632	14	3.8208	153	0.925	2.8919	2.3283	0.5636	0.9629	0.9908	0.9767	0.0092		16388	99.075	632	14	3.8208	153	0.925	2.8919	2.3283	0.5636	0.9629	0.9908	0.9767	0.0092
Escherichia coli	2013C-4465	150	1809646	2 (1549657769)	minimap2	16GT	minimap2/16GT	16541		16443	99.4075	783	79	4.7337	98	0.5925	3.2456	2.8845	0.361	0.9545	0.9941	0.9739	0.0059		16443	99.4075	783	79	4.7337	98	0.5925	3.2456	2.8845	0.361	0.9545	0.9941	0.9739	0.0059
Escherichia coli	2013C-4465	150	1809646	2 (1549657769)	minimap2	freebayes	minimap2/freebayes	16541		16456	99.4861	804	0	4.8606	85	0.5139	3.275	2.9619	0.3131	0.9534	0.9949	0.9737	0.0051		16465	99.5405	970	0	5.8642	76	0.4595	3.8534	3.5734	0.28	0.9444	0.9954	0.9692	0.0046
Escherichia coli	2013C-4465	150	1809646	2 (1549657769)	minimap2	gatk	minimap2/gatk	16541		16289	98.4765	1818	1214	10.9909	252	1.5235	7.6258	6.6974	0.9284	0.8996	0.9848	0.9403	0.0152		16289	98.4765	1818	1214	10.9909	252	1.5235	7.6258	6.6974	0.9284	0.8996	0.9848	0.9403	0.0152
Escherichia coli	2013C-4465	150	1809646	2 (1549657769)	minimap2	lofreq	minimap2/lofreq	16541		16398	99.1355	548	0	3.313	143	0.8645	2.5456	2.0188	0.5268	0.9677	0.9914	0.9794	0.0086		16398	99.1355	548	0	3.313	143	0.8645	2.5456	2.0188	0.5268	0.9677	0.9914	0.9794	0.0086
Escherichia coli	2013C-4465	150	1809646	2 (1549657769)	minimap2	mpileup	minimap2/mpileup	16541		16368	98.9541	511	0	3.0893	173	1.0459	2.5198	1.8825	0.6373	0.9697	0.9895	0.9795	0.0105		16368	98.9541	511	0	3.0893	173	1.0459	2.5198	1.8825	0.6373	0.9697	0.9895	0.9795	0.0105
Escherichia coli	2013C-4465	150	1809646	2 (1549657769)	minimap2	platypus	minimap2/platypus	16541		16278	98.41	278	11	1.6807	263	1.59	1.993	1.0241	0.9689	0.9832	0.9841	0.9836	0.0159		16382	99.0388	649	141	3.9236	159	0.9612	2.9766	2.3909	0.5857	0.9619	0.9904	0.9759	0.0096
Escherichia coli	2013C-4465	150	1809646	2 (1549657769)	minimap2	snver	minimap2/snver	16541		16383	99.0448	577	0	3.4883	158	0.9552	2.7077	2.1256	0.5821	0.966	0.9904	0.978	0.0096		16383	99.0448	577	0	3.4883	158	0.9552	2.7077	2.1256	0.5821	0.966	0.9904	0.978	0.0096
Escherichia coli	2013C-4465	150	1809646	2 (1549657769)	minimap2	strelka	minimap2/strelka	16541		16366	98.942	570	6	3.446	175	1.058	2.7446	2.0999	0.6447	0.9663	0.9894	0.9777	0.0106		16366	98.942	570	6	3.446	175	1.058	2.7446	2.0999	0.6447	0.9663	0.9894	0.9777	0.0106
Escherichia coli	2013C-4465	150	1809646	2 (1549657769)	minimap2	snvsniffer	minimap2/snvsniffer	16541		13426	81.168	653	430	3.9478	3115	18.832	13.8812	2.4056	11.4755	0.9536	0.8117	0.8769	0.1883		13426	81.168	653	430	3.9478	3115	18.832	13.8812	2.4056	11.4755	0.9536	0.8117	0.8769	0.1883
Escherichia coli	2013C-4465	150	1809646	2 (1549657769)	minimap2	varscan	minimap2/varscan	16541		16301	98.5491	555	15	3.3553	240	1.4509	2.9287	2.0446	0.8842	0.9671	0.9855	0.9762	0.0145		16301	98.5491	555	15	3.3553	240	1.4509	2.9287	2.0446	0.8842	0.9671	0.9855	0.9762	0.0145
Escherichia coli	2013C-4465	150	1809646	2 (1549657769)	novoalign	16GT	novoalign/16GT	16541		16445	99.4196	627	64	3.7906	96	0.5804	2.6635	2.3098	0.3537	0.9633	0.9942	0.9785	0.0058		16445	99.4196	627	64	3.7906	96	0.5804	2.6635	2.3098	0.3537	0.9633	0.9942	0.9785	0.0058
Escherichia coli	2013C-4465	150	1809646	2 (1549657769)	novoalign	freebayes	novoalign/freebayes	16541		16455	99.4801	613	0	3.7059	86	0.5199	2.5751	2.2583	0.3168	0.9641	0.9948	0.9792	0.0052		16460	99.5103	834	0	5.042	81	0.4897	3.3708	3.0724	0.2984	0.9518	0.9951	0.973	0.0049
Escherichia coli	2013C-4465	150	1809646	2 (1549657769)	novoalign	gatk	novoalign/gatk	16541		16311	98.6095	2112	1578	12.7683	230	1.3905	8.6278	7.7805	0.8473	0.8854	0.9861	0.933	0.0139		16311	98.6095	2112	1578	12.7683	230	1.3905	8.6278	7.7805	0.8473	0.8854	0.9861	0.933	0.0139
Escherichia coli	2013C-4465	150	1809646	2 (1549657769)	novoalign	lofreq	novoalign/lofreq	16541		16422	99.2806	493	0	2.9805	119	0.7194	2.2546	1.8162	0.4384	0.9709	0.9928	0.9817	0.0072		16422	99.2806	493	0	2.9805	119	0.7194	2.2546	1.8162	0.4384	0.9709	0.9928	0.9817	0.0072
Escherichia coli	2013C-4465	150	1809646	2 (1549657769)	novoalign	mpileup	novoalign/mpileup	16541		16404	99.1718	462	0	2.7931	137	0.8282	2.2067	1.702	0.5047	0.9726	0.9917	0.9821	0.0083		16404	99.1718	462	0	2.7931	137	0.8282	2.2067	1.702	0.5047	0.9726	0.9917	0.9821	0.0083
Escherichia coli	2013C-4465	150	1809646	2 (1549657769)	novoalign	platypus	novoalign/platypus	16541		16280	98.4221	326	19	1.9709	261	1.5779	2.1625	1.201	0.9615	0.9804	0.9842	0.9823	0.0158		16412	99.2201	911	219	5.5075	129	0.7799	3.8313	3.3561	0.4752	0.9474	0.9922	0.9693	0.0078
Escherichia coli	2013C-4465	150	1809646	2 (1549657769)	novoalign	snver	novoalign/snver	16541		16418	99.2564	557	0	3.3674	123	0.7436	2.5051	2.052	0.4531	0.9672	0.9926	0.9797	0.0074		16418	99.2564	557	0	3.3674	123	0.7436	2.5051	2.052	0.4531	0.9672	0.9926	0.9797	0.0074
Escherichia coli	2013C-4465	150	1809646	2 (1549657769)	novoalign	strelka	novoalign/strelka	16541		16427	99.3108	578	11	3.4943	114	0.6892	2.5493	2.1293	0.42	0.966	0.9931	0.9794	0.0069		16427	99.3108	578	11	3.4943	114	0.6892	2.5493	2.1293	0.42	0.966	0.9931	0.9794	0.0069
Escherichia coli	2013C-4465	150	1809646	2 (1549657769)	novoalign	snvsniffer	novoalign/snvsniffer	16541		13074	79.04	482	282	2.914	3467	20.96	14.548	1.7757	12.7723	0.9644	0.7904	0.8688	0.2096		13074	79.04	482	282	2.914	3467	20.96	14.548	1.7757	12.7723	0.9644	0.7904	0.8688	0.2096
Escherichia coli	2013C-4465	150	1809646	2 (1549657769)	novoalign	varscan	novoalign/varscan	16541		16335	98.7546	511	4	3.0893	206	1.2454	2.6414	1.8825	0.7589	0.9697	0.9875	0.9785	0.0125		16335	98.7546	511	4	3.0893	206	1.2454	2.6414	1.8825	0.7589	0.9697	0.9875	0.9785	0.0125
Escherichia coli	2013C-4465	150	1809646	2 (1549657769)	snippy	snippy	snippy/snippy	16541		16463	99.5284	395	0	2.388	78	0.4716	1.7425	1.4552	0.2873	0.9766	0.9953	0.9859	0.0047		16467	99.5526	433	0	2.6177	74	0.4474	1.8678	1.5952	0.2726	0.9744	0.9955	0.9848	0.0045
Escherichia coli	2013C-4465	150	1809646	2 (1549657769)	stampy	16GT	stampy/16GT	16541		16324	98.6881	1912	332	11.5592	217	1.3119	7.8432	7.0437	0.7994	0.8952	0.9869	0.9388	0.0131		16321	98.67	1908	334	11.535	220	1.33	7.8395	7.029	0.8105	0.8953	0.9867	0.9388	0.0133
Escherichia coli	2013C-4465	150	1809646	2 (1549657769)	stampy	freebayes	stampy/freebayes	16541		16488	99.6796	3511	0	21.226	53	0.3204	13.1296	12.9344	0.1952	0.8244	0.9968	0.9024	0.0032		16493	99.7098	8843	0	53.4611	48	0.2902	32.7541	32.5773	0.1768	0.651	0.9971	0.7877	0.0029
Escherichia coli	2013C-4465	150	1809646	2 (1549657769)	stampy	gatk	stampy/gatk	16541		16324	98.6881	3222	2348	19.4789	217	1.3119	12.6691	11.8697	0.7994	0.8352	0.9869	0.9047	0.0131		16324	98.6881	3206	2331	19.3821	217	1.3119	12.6102	11.8108	0.7994	0.8358	0.9869	0.9051	0.0131
Escherichia coli	2013C-4465	150	1809646	2 (1549657769)	stampy	lofreq	stampy/lofreq	16541		16332	98.7365	979	0	5.9186	209	1.2635	4.3765	3.6066	0.7699	0.9434	0.9874	0.9649	0.0126		16332	98.7365	981	0	5.9307	209	1.2635	4.3839	3.614	0.7699	0.9433	0.9874	0.9648	0.0126
Escherichia coli	2013C-4465	150	1809646	2 (1549657769)	stampy	mpileup	stampy/mpileup	16541		16296	98.5188	915	0	5.5317	245	1.4812	4.2734	3.3708	0.9026	0.9468	0.9852	0.9656	0.0148		16296	98.5188	910	0	5.5015	245	1.4812	4.255	3.3524	0.9026	0.9471	0.9852	0.9658	0.0148
Escherichia coli	2013C-4465	150	1809646	2 (1549657769)	stampy	platypus	stampy/platypus	16541		16244	98.2045	407	28	2.4606	297	1.7955	2.5935	1.4994	1.0941	0.9756	0.982	0.9788	0.018		16316	98.6397	1559	411	9.4251	225	1.3603	6.5722	5.7433	0.8289	0.9128	0.9864	0.9482	0.0136
Escherichia coli	2013C-4465	150	1809646	2 (1549657769)	stampy	snver	stampy/snver	16541		16313	98.6216	1075	0	6.499	228	1.3784	4.8002	3.9603	0.8399	0.9382	0.9862	0.9616	0.0138		16313	98.6216	1071	0	6.4748	228	1.3784	4.7855	3.9455	0.8399	0.9384	0.9862	0.9617	0.0138
Escherichia coli	2013C-4465	150	1809646	2 (1549657769)	stampy	strelka	stampy/strelka	16541		16308	98.5914	532	24	3.2163	233	1.4086	2.8182	1.9599	0.8584	0.9684	0.9859	0.9771	0.0141		16308	98.5914	523	24	3.1618	233	1.4086	2.7851	1.9267	0.8584	0.9689	0.9859	0.9773	0.0141
Escherichia coli	2013C-4465	150	1809646	2 (1549657769)	stampy	snvsniffer	stampy/snvsniffer	16541		13490	81.5549	801	508	4.8425	3051	18.4451	14.1906	2.9509	11.2398	0.944	0.8155	0.8751	0.1845		13490	81.5549	800	507	4.8365	3051	18.4451	14.1869	2.9472	11.2398	0.944	0.8155	0.8751	0.1845
Escherichia coli	2013C-4465	150	1809646	2 (1549657769)	stampy	varscan	stampy/varscan	16541		16240	98.1803	1011	95	6.1121	301	1.8197	4.8334	3.7245	1.1089	0.9414	0.9818	0.9612	0.0182		16240	98.1803	1011	96	6.1121	301	1.8197	4.8334	3.7245	1.1089	0.9414	0.9818	0.9612	0.0182
Escherichia coli	2013C-4465	150	1809646	3 (1549657964)	bwa-mem	16GT	bwa-mem/16GT	16541		16489	99.6856	841	66	5.0843	52	0.3144	3.2898	3.0982	0.1916	0.9515	0.9969	0.9737	0.0031		16489	99.6856	841	66	5.0843	52	0.3144	3.2898	3.0982	0.1916	0.9515	0.9969	0.9737	0.0031
Escherichia coli	2013C-4465	150	1809646	3 (1549657964)	bwa-mem	freebayes	bwa-mem/freebayes	16541		16497	99.734	803	0	4.8546	44	0.266	3.1203	2.9582	0.1621	0.9536	0.9973	0.975	0.0027		16505	99.7824	1053	0	6.366	36	0.2176	4.0118	3.8792	0.1326	0.94	0.9978	0.968	0.0022
Escherichia coli	2013C-4465	150	1809646	3 (1549657964)	bwa-mem	gatk	bwa-mem/gatk	16541		16329	98.7183	2604	1877	15.7427	212	1.2817	10.374	9.593	0.781	0.8625	0.9872	0.9206	0.0128		16329	98.7183	2604	1877	15.7427	212	1.2817	10.374	9.593	0.781	0.8625	0.9872	0.9206	0.0128
Escherichia coli	2013C-4465	150	1809646	3 (1549657964)	bwa-mem	lofreq	bwa-mem/lofreq	16541		16487	99.6735	666	0	4.0264	54	0.3265	2.6525	2.4535	0.1989	0.9612	0.9967	0.9786	0.0033		16487	99.6735	666	0	4.0264	54	0.3265	2.6525	2.4535	0.1989	0.9612	0.9967	0.9786	0.0033
Escherichia coli	2013C-4465	150	1809646	3 (1549657964)	bwa-mem	mpileup	bwa-mem/mpileup	16541		16460	99.5103	608	0	3.6757	81	0.4897	2.5382	2.2398	0.2984	0.9644	0.9951	0.9795	0.0049		16460	99.5103	608	0	3.6757	81	0.4897	2.5382	2.2398	0.2984	0.9644	0.9951	0.9795	0.0049
Escherichia coli	2013C-4465	150	1809646	3 (1549657964)	bwa-mem	platypus	bwa-mem/platypus	16541		16366	98.942	299	26	1.8076	175	1.058	1.7462	1.1015	0.6447	0.9821	0.9894	0.9857	0.0106		16451	99.4559	880	254	5.3201	90	0.5441	3.5734	3.2419	0.3316	0.9492	0.9946	0.9714	0.0054
Escherichia coli	2013C-4465	150	1809646	3 (1549657964)	bwa-mem	snver	bwa-mem/snver	16541		16491	99.6977	669	0	4.0445	50	0.3023	2.6488	2.4646	0.1842	0.961	0.997	0.9787	0.003		16491	99.6977	669	0	4.0445	50	0.3023	2.6488	2.4646	0.1842	0.961	0.997	0.9787	0.003
Escherichia coli	2013C-4465	150	1809646	3 (1549657964)	bwa-mem	strelka	bwa-mem/strelka	16541		16471	99.5768	670	7	4.0505	70	0.4232	2.7261	2.4683	0.2579	0.9609	0.9958	0.978	0.0042		16471	99.5768	670	7	4.0505	70	0.4232	2.7261	2.4683	0.2579	0.9609	0.9958	0.978	0.0042
Escherichia coli	2013C-4465	150	1809646	3 (1549657964)	bwa-mem	snvsniffer	bwa-mem/snvsniffer	16541		13431	81.1982	682	453	4.1231	3110	18.8018	13.9696	2.5125	11.4571	0.9517	0.812	0.8763	0.188		13431	81.1982	682	453	4.1231	3110	18.8018	13.9696	2.5125	11.4571	0.9517	0.812	0.8763	0.188
Escherichia coli	2013C-4465	150	1809646	3 (1549657964)	bwa-mem	varscan	bwa-mem/varscan	16541		16386	99.0629	645	13	3.8994	155	0.9371	2.9472	2.3762	0.571	0.9621	0.9906	0.9761	0.0094		16386	99.0629	645	13	3.8994	155	0.9371	2.9472	2.3762	0.571	0.9621	0.9906	0.9761	0.0094
Escherichia coli	2013C-4465	150	1809646	3 (1549657964)	minimap2	16GT	minimap2/16GT	16541		16444	99.4136	799	75	4.8304	97	0.5864	3.3008	2.9435	0.3573	0.9537	0.9941	0.9735	0.0059		16444	99.4136	799	75	4.8304	97	0.5864	3.3008	2.9435	0.3573	0.9537	0.9941	0.9735	0.0059
Escherichia coli	2013C-4465	150	1809646	3 (1549657964)	minimap2	freebayes	minimap2/freebayes	16541		16455	99.4801	819	0	4.9513	86	0.5199	3.334	3.0172	0.3168	0.9526	0.9948	0.9732	0.0052		16463	99.5284	921	0	5.568	78	0.4716	3.6803	3.3929	0.2873	0.947	0.9953	0.9705	0.0047
Escherichia coli	2013C-4465	150	1809646	3 (1549657964)	minimap2	gatk	minimap2/gatk	16541		16284	98.4463	1844	1223	11.1481	257	1.5537	7.74	6.7932	0.9468	0.8983	0.9845	0.9394	0.0155		16284	98.4463	1844	1223	11.1481	257	1.5537	7.74	6.7932	0.9468	0.8983	0.9845	0.9394	0.0155
Escherichia coli	2013C-4465	150	1809646	3 (1549657964)	minimap2	lofreq	minimap2/lofreq	16541		16398	99.1355	559	0	3.3795	143	0.8645	2.5861	2.0593	0.5268	0.967	0.9914	0.979	0.0086		16398	99.1355	559	0	3.3795	143	0.8645	2.5861	2.0593	0.5268	0.967	0.9914	0.979	0.0086
Escherichia coli	2013C-4465	150	1809646	3 (1549657964)	minimap2	mpileup	minimap2/mpileup	16541		16370	98.9662	523	0	3.1618	171	1.0338	2.5567	1.9267	0.63	0.969	0.9897	0.9792	0.0103		16370	98.9662	523	0	3.1618	171	1.0338	2.5567	1.9267	0.63	0.969	0.9897	0.9792	0.0103
Escherichia coli	2013C-4465	150	1809646	3 (1549657964)	minimap2	platypus	minimap2/platypus	16541		16278	98.41	275	11	1.6625	263	1.59	1.982	1.0131	0.9689	0.9834	0.9841	0.9837	0.0159		16378	99.0146	648	160	3.9175	163	0.9854	2.9877	2.3872	0.6005	0.9619	0.9901	0.9758	0.0099
Escherichia coli	2013C-4465	150	1809646	3 (1549657964)	minimap2	snver	minimap2/snver	16541		16382	99.0388	562	0	3.3976	159	0.9612	2.6561	2.0704	0.5857	0.9668	0.9904	0.9785	0.0096		16382	99.0388	562	0	3.3976	159	0.9612	2.6561	2.0704	0.5857	0.9668	0.9904	0.9785	0.0096
Escherichia coli	2013C-4465	150	1809646	3 (1549657964)	minimap2	strelka	minimap2/strelka	16541		16372	98.9783	565	8	3.4158	169	1.0217	2.704	2.0814	0.6226	0.9666	0.9898	0.9781	0.0102		16372	98.9783	565	8	3.4158	169	1.0217	2.704	2.0814	0.6226	0.9666	0.9898	0.9781	0.0102
Escherichia coli	2013C-4465	150	1809646	3 (1549657964)	minimap2	snvsniffer	minimap2/snvsniffer	16541		13426	81.168	669	439	4.0445	3115	18.832	13.9401	2.4646	11.4755	0.9525	0.8117	0.8765	0.1883		13426	81.168	669	439	4.0445	3115	18.832	13.9401	2.4646	11.4755	0.9525	0.8117	0.8765	0.1883
Escherichia coli	2013C-4465	150	1809646	3 (1549657964)	minimap2	varscan	minimap2/varscan	16541		16309	98.5974	581	15	3.5125	232	1.4026	2.9951	2.1404	0.8547	0.9656	0.986	0.9757	0.014		16309	98.5974	581	15	3.5125	232	1.4026	2.9951	2.1404	0.8547	0.9656	0.986	0.9757	0.014
Escherichia coli	2013C-4465	150	1809646	3 (1549657964)	novoalign	16GT	novoalign/16GT	16541		16450	99.4499	632	46	3.8208	91	0.5501	2.6635	2.3283	0.3352	0.963	0.9945	0.9785	0.0055		16450	99.4499	632	46	3.8208	91	0.5501	2.6635	2.3283	0.3352	0.963	0.9945	0.9785	0.0055
Escherichia coli	2013C-4465	150	1809646	3 (1549657964)	novoalign	freebayes	novoalign/freebayes	16541		16457	99.4922	618	0	3.7362	84	0.5078	2.5861	2.2767	0.3095	0.9638	0.9949	0.9791	0.0051		16462	99.5224	840	0	5.0783	79	0.4776	3.3856	3.0945	0.291	0.9515	0.9952	0.9729	0.0048
Escherichia coli	2013C-4465	150	1809646	3 (1549657964)	novoalign	gatk	novoalign/gatk	16541		16301	98.5491	2057	1494	12.4358	240	1.4509	8.4621	7.5779	0.8842	0.888	0.9855	0.9342	0.0145		16301	98.5491	2057	1494	12.4358	240	1.4509	8.4621	7.5779	0.8842	0.888	0.9855	0.9342	0.0145
Escherichia coli	2013C-4465	150	1809646	3 (1549657964)	novoalign	lofreq	novoalign/lofreq	16541		16422	99.2806	485	0	2.9321	119	0.7194	2.2251	1.7867	0.4384	0.9713	0.9928	0.9819	0.0072		16422	99.2806	485	0	2.9321	119	0.7194	2.2251	1.7867	0.4384	0.9713	0.9928	0.9819	0.0072
Escherichia coli	2013C-4465	150	1809646	3 (1549657964)	novoalign	mpileup	novoalign/mpileup	16541		16408	99.1959	451	0	2.7266	133	0.8041	2.1514	1.6615	0.49	0.9732	0.992	0.9825	0.008		16408	99.1959	451	0	2.7266	133	0.8041	2.1514	1.6615	0.49	0.9732	0.992	0.9825	0.008
Escherichia coli	2013C-4465	150	1809646	3 (1549657964)	novoalign	platypus	novoalign/platypus	16541		16261	98.3072	303	19	1.8318	280	1.6928	2.1477	1.1162	1.0315	0.9817	0.9831	0.9824	0.0169		16415	99.2383	904	227	5.4652	126	0.7617	3.7945	3.3303	0.4642	0.9478	0.9924	0.9696	0.0076
Escherichia coli	2013C-4465	150	1809646	3 (1549657964)	novoalign	snver	novoalign/snver	16541		16411	99.2141	537	0	3.2465	130	0.7859	2.4572	1.9783	0.4789	0.9683	0.9921	0.9801	0.0079		16411	99.2141	537	0	3.2465	130	0.7859	2.4572	1.9783	0.4789	0.9683	0.9921	0.9801	0.0079
Escherichia coli	2013C-4465	150	1809646	3 (1549657964)	novoalign	strelka	novoalign/strelka	16541		16419	99.2624	587	13	3.5488	122	0.7376	2.6119	2.1625	0.4494	0.9655	0.9926	0.9789	0.0074		16419	99.2624	587	13	3.5488	122	0.7376	2.6119	2.1625	0.4494	0.9655	0.9926	0.9789	0.0074
Escherichia coli	2013C-4465	150	1809646	3 (1549657964)	novoalign	snvsniffer	novoalign/snvsniffer	16541		13065	78.9856	492	290	2.9744	3476	21.0144	14.618	1.8125	12.8055	0.9637	0.7899	0.8682	0.2101		13065	78.9856	492	290	2.9744	3476	21.0144	14.618	1.8125	12.8055	0.9637	0.7899	0.8682	0.2101
Escherichia coli	2013C-4465	150	1809646	3 (1549657964)	novoalign	varscan	novoalign/varscan	16541		16336	98.7607	509	7	3.0772	205	1.2393	2.6303	1.8751	0.7552	0.9698	0.9876	0.9786	0.0124		16336	98.7607	509	7	3.0772	205	1.2393	2.6303	1.8751	0.7552	0.9698	0.9876	0.9786	0.0124
Escherichia coli	2013C-4465	150	1809646	3 (1549657964)	snippy	snippy	snippy/snippy	16541		16464	99.5345	421	0	2.5452	77	0.4655	1.8346	1.5509	0.2837	0.9751	0.9953	0.9851	0.0047		16468	99.5587	459	0	2.7749	73	0.4413	1.9599	1.6909	0.2689	0.9729	0.9956	0.9841	0.0044
Escherichia coli	2013C-4465	150	1809646	3 (1549657964)	stampy	16GT	stampy/16GT	16541		16313	98.6216	1912	359	11.5592	228	1.3784	7.8837	7.0437	0.8399	0.8951	0.9862	0.9384	0.0138		16311	98.6095	1895	344	11.4564	230	1.3905	7.8284	6.9811	0.8473	0.8959	0.9861	0.9388	0.0139
Escherichia coli	2013C-4465	150	1809646	3 (1549657964)	stampy	freebayes	stampy/freebayes	16541		16487	99.6735	3322	0	20.0834	54	0.3265	12.4371	12.2381	0.1989	0.8323	0.9967	0.9071	0.0033		16493	99.7098	8982	0	54.3014	48	0.2902	33.2662	33.0893	0.1768	0.6474	0.9971	0.7851	0.0029
Escherichia coli	2013C-4465	150	1809646	3 (1549657964)	stampy	gatk	stampy/gatk	16541		16324	98.6881	3219	2311	19.4607	217	1.3119	12.6581	11.8587	0.7994	0.8353	0.9869	0.9048	0.0131		16324	98.6881	3194	2280	19.3096	217	1.3119	12.566	11.7666	0.7994	0.8364	0.9869	0.9054	0.0131
Escherichia coli	2013C-4465	150	1809646	3 (1549657964)	stampy	lofreq	stampy/lofreq	16541		16328	98.7123	925	0	5.5922	213	1.2877	4.1923	3.4077	0.7847	0.9464	0.9871	0.9663	0.0129		16328	98.7123	933	0	5.6405	213	1.2877	4.2218	3.4371	0.7847	0.9459	0.9871	0.9661	0.0129
Escherichia coli	2013C-4465	150	1809646	3 (1549657964)	stampy	mpileup	stampy/mpileup	16541		16292	98.4946	877	0	5.302	249	1.5054	4.1481	3.2308	0.9173	0.9489	0.9849	0.9666	0.0151		16292	98.4946	879	0	5.3141	249	1.5054	4.1555	3.2382	0.9173	0.9488	0.9849	0.9665	0.0151
Escherichia coli	2013C-4465	150	1809646	3 (1549657964)	stampy	platypus	stampy/platypus	16541		16230	98.1198	366	17	2.2127	311	1.8802	2.494	1.3483	1.1457	0.9779	0.9812	0.9795	0.0188		16310	98.6035	1552	407	9.3827	231	1.3965	6.5685	5.7175	0.851	0.9131	0.986	0.9482	0.014
Escherichia coli	2013C-4465	150	1809646	3 (1549657964)	stampy	snver	stampy/snver	16541		16306	98.5793	1109	0	6.7046	235	1.4207	4.9512	4.0855	0.8657	0.9363	0.9858	0.9604	0.0142		16301	98.5491	1102	0	6.6622	240	1.4509	4.9439	4.0597	0.8842	0.9367	0.9855	0.9605	0.0145
Escherichia coli	2013C-4465	150	1809646	3 (1549657964)	stampy	strelka	stampy/strelka	16541		16308	98.5914	558	28	3.3734	233	1.4086	2.914	2.0557	0.8584	0.9669	0.9859	0.9763	0.0141		16308	98.5914	558	28	3.3734	233	1.4086	2.914	2.0557	0.8584	0.9669	0.9859	0.9763	0.0141
Escherichia coli	2013C-4465	150	1809646	3 (1549657964)	stampy	snvsniffer	stampy/snvsniffer	16541		13525	81.7665	804	508	4.8606	3016	18.2335	14.0727	2.9619	11.1108	0.9439	0.8177	0.8763	0.1823		13525	81.7665	806	509	4.8727	3016	18.2335	14.0801	2.9693	11.1108	0.9438	0.8177	0.8762	0.1823
Escherichia coli	2013C-4465	150	1809646	3 (1549657964)	stampy	varscan	stampy/varscan	16541		16237	98.1621	978	99	5.9126	304	1.8379	4.7228	3.6029	1.1199	0.9432	0.9816	0.962	0.0184		16237	98.1621	979	101	5.9186	304	1.8379	4.7265	3.6066	1.1199	0.9431	0.9816	0.962	0.0184
Escherichia coli	2013C-4465	300	904823	1 (1549658547)	bwa-mem	16GT	bwa-mem/16GT	16541		16494	99.7159	1007	108	6.0879	47	0.2841	3.8829	3.7097	0.1731	0.9425	0.9972	0.9691	0.0028		16494	99.7159	1007	108	6.0879	47	0.2841	3.8829	3.7097	0.1731	0.9425	0.9972	0.9691	0.0028
Escherichia coli	2013C-4465	300	904823	1 (1549658547)	bwa-mem	freebayes	bwa-mem/freebayes	16541		16499	99.7461	868	0	5.2476	42	0.2539	3.3524	3.1977	0.1547	0.95	0.9975	0.9732	0.0025		16505	99.7824	1142	0	6.9041	36	0.2176	4.3397	4.2071	0.1326	0.9353	0.9978	0.9655	0.0022
Escherichia coli	2013C-4465	300	904823	1 (1549658547)	bwa-mem	gatk	bwa-mem/gatk	16541		16327	98.7062	2731	2122	16.5105	214	1.2938	10.8493	10.0609	0.7884	0.8567	0.9871	0.9173	0.0129		16327	98.7062	2731	2122	16.5105	214	1.2938	10.8493	10.0609	0.7884	0.8567	0.9871	0.9173	0.0129
Escherichia coli	2013C-4465	300	904823	1 (1549658547)	bwa-mem	lofreq	bwa-mem/lofreq	16541		16252	98.2528	543	0	3.2828	289	1.7472	3.0651	2.0004	1.0647	0.9677	0.9825	0.975	0.0175		16252	98.2528	543	0	3.2828	289	1.7472	3.0651	2.0004	1.0647	0.9677	0.9825	0.975	0.0175
Escherichia coli	2013C-4465	300	904823	1 (1549658547)	bwa-mem	mpileup	bwa-mem/mpileup	16541		16243	98.1984	521	0	3.1497	298	1.8016	3.0172	1.9193	1.0978	0.9689	0.982	0.9754	0.018		16243	98.1984	521	0	3.1497	298	1.8016	3.0172	1.9193	1.0978	0.9689	0.982	0.9754	0.018
Escherichia coli	2013C-4465	300	904823	1 (1549658547)	bwa-mem	platypus	bwa-mem/platypus	16541		16186	97.8538	281	6	1.6988	355	2.1462	2.343	1.0352	1.3078	0.9829	0.9785	0.9807	0.0215		16302	98.5551	902	201	5.4531	239	1.4449	4.2034	3.3229	0.8805	0.9476	0.9856	0.9662	0.0144
Escherichia coli	2013C-4465	300	904823	1 (1549658547)	bwa-mem	snver	bwa-mem/snver	16541		16318	98.6518	624	0	3.7724	223	1.3482	3.1203	2.2988	0.8215	0.9632	0.9865	0.9747	0.0135		16318	98.6518	624	0	3.7724	223	1.3482	3.1203	2.2988	0.8215	0.9632	0.9865	0.9747	0.0135
Escherichia coli	2013C-4465	300	904823	1 (1549658547)	bwa-mem	strelka	bwa-mem/strelka	16541		16201	97.9445	526	1	3.18	340	2.0555	3.1903	1.9378	1.2525	0.9686	0.9794	0.974	0.0206		16201	97.9445	526	1	3.18	340	2.0555	3.1903	1.9378	1.2525	0.9686	0.9794	0.974	0.0206
Escherichia coli	2013C-4465	300	904823	1 (1549658547)	bwa-mem	snvsniffer	bwa-mem/snvsniffer	16541		10586	63.9985	358	240	2.1643	5955	36.0015	23.2569	1.3189	21.938	0.9673	0.64	0.7703	0.36		10586	63.9985	358	240	2.1643	5955	36.0015	23.2569	1.3189	21.938	0.9673	0.64	0.7703	0.36
Escherichia coli	2013C-4465	300	904823	1 (1549658547)	bwa-mem	varscan	bwa-mem/varscan	16541		16158	97.6845	562	12	3.3976	383	2.3155	3.4813	2.0704	1.411	0.9664	0.9768	0.9716	0.0232		16158	97.6845	562	12	3.3976	383	2.3155	3.4813	2.0704	1.411	0.9664	0.9768	0.9716	0.0232
Escherichia coli	2013C-4465	300	904823	1 (1549658547)	minimap2	16GT	minimap2/16GT	16541		16481	99.6373	945	109	5.7131	60	0.3627	3.7024	3.4813	0.221	0.9458	0.9964	0.9704	0.0036		16481	99.6373	945	109	5.7131	60	0.3627	3.7024	3.4813	0.221	0.9458	0.9964	0.9704	0.0036
Escherichia coli	2013C-4465	300	904823	1 (1549658547)	minimap2	freebayes	minimap2/freebayes	16541		16485	99.6614	931	0	5.6284	56	0.3386	3.6361	3.4298	0.2063	0.9465	0.9966	0.9709	0.0034		16494	99.7159	1062	0	6.4204	47	0.2841	4.0855	3.9124	0.1731	0.9395	0.9972	0.9675	0.0028
Escherichia coli	2013C-4465	300	904823	1 (1549658547)	minimap2	gatk	minimap2/gatk	16541		16316	98.6397	1942	1372	11.7405	225	1.3603	7.9831	7.1543	0.8289	0.8936	0.9864	0.9377	0.0136		16316	98.6397	1942	1372	11.7405	225	1.3603	7.9831	7.1543	0.8289	0.8936	0.9864	0.9377	0.0136
Escherichia coli	2013C-4465	300	904823	1 (1549658547)	minimap2	lofreq	minimap2/lofreq	16541		16285	98.4523	483	0	2.92	256	1.5477	2.7224	1.7794	0.9431	0.9712	0.9845	0.9778	0.0155		16285	98.4523	483	0	2.92	256	1.5477	2.7224	1.7794	0.9431	0.9712	0.9845	0.9778	0.0155
Escherichia coli	2013C-4465	300	904823	1 (1549658547)	minimap2	mpileup	minimap2/mpileup	16541		16270	98.3616	454	0	2.7447	271	1.6384	2.6709	1.6725	0.9984	0.9729	0.9836	0.9782	0.0164		16270	98.3616	454	0	2.7447	271	1.6384	2.6709	1.6725	0.9984	0.9729	0.9836	0.9782	0.0164
Escherichia coli	2013C-4465	300	904823	1 (1549658547)	minimap2	platypus	minimap2/platypus	16541		16207	97.9808	318	20	1.9225	334	2.0192	2.4019	1.1715	1.2304	0.9808	0.9798	0.9803	0.0202		16333	98.7425	749	168	4.5281	208	1.2575	3.5256	2.7593	0.7663	0.9562	0.9874	0.9715	0.0126
Escherichia coli	2013C-4465	300	904823	1 (1549658547)	minimap2	snver	minimap2/snver	16541		16283	98.4402	543	0	3.2828	258	1.5598	2.9509	2.0004	0.9505	0.9677	0.9844	0.976	0.0156		16283	98.4402	543	0	3.2828	258	1.5598	2.9509	2.0004	0.9505	0.9677	0.9844	0.976	0.0156
Escherichia coli	2013C-4465	300	904823	1 (1549658547)	minimap2	strelka	minimap2/strelka	16541		16222	98.0715	438	1	2.648	319	1.9285	2.7888	1.6136	1.1752	0.9737	0.9807	0.9772	0.0193		16222	98.0715	438	1	2.648	319	1.9285	2.7888	1.6136	1.1752	0.9737	0.9807	0.9772	0.0193
Escherichia coli	2013C-4465	300	904823	1 (1549658547)	minimap2	snvsniffer	minimap2/snvsniffer	16541		10575	63.932	368	252	2.2248	5966	36.068	23.3342	1.3557	21.9785	0.9664	0.6393	0.7695	0.3607		10575	63.932	368	252	2.2248	5966	36.068	23.3342	1.3557	21.9785	0.9664	0.6393	0.7695	0.3607
Escherichia coli	2013C-4465	300	904823	1 (1549658547)	minimap2	varscan	minimap2/varscan	16541		16098	97.3218	522	13	3.1558	443	2.6782	3.555	1.923	1.632	0.9686	0.9732	0.9709	0.0268		16098	97.3218	522	13	3.1558	443	2.6782	3.555	1.923	1.632	0.9686	0.9732	0.9709	0.0268
Escherichia coli	2013C-4465	300	904823	1 (1549658547)	novoalign	16GT	novoalign/16GT	16541		16468	99.5587	730	47	4.4133	73	0.4413	2.9582	2.6893	0.2689	0.9576	0.9956	0.9762	0.0044		16468	99.5587	730	47	4.4133	73	0.4413	2.9582	2.6893	0.2689	0.9576	0.9956	0.9762	0.0044
Escherichia coli	2013C-4465	300	904823	1 (1549658547)	novoalign	freebayes	novoalign/freebayes	16541		16472	99.5829	728	0	4.4012	69	0.4171	2.9361	2.6819	0.2542	0.9577	0.9958	0.9764	0.0042		16479	99.6252	973	0	5.8824	62	0.3748	3.8129	3.5845	0.2284	0.9442	0.9963	0.9696	0.0037
Escherichia coli	2013C-4465	300	904823	1 (1549658547)	novoalign	gatk	novoalign/gatk	16541		16321	98.67	2082	1502	12.5869	220	1.33	8.4805	7.67	0.8105	0.8869	0.9867	0.9341	0.0133		16321	98.67	2084	1502	12.599	220	1.33	8.4878	7.6774	0.8105	0.8868	0.9867	0.9341	0.0133
Escherichia coli	2013C-4465	300	904823	1 (1549658547)	novoalign	lofreq	novoalign/lofreq	16541		16286	98.4584	514	0	3.1074	255	1.5416	2.833	1.8936	0.9394	0.9694	0.9846	0.9769	0.0154		16286	98.4584	514	0	3.1074	255	1.5416	2.833	1.8936	0.9394	0.9694	0.9846	0.9769	0.0154
Escherichia coli	2013C-4465	300	904823	1 (1549658547)	novoalign	mpileup	novoalign/mpileup	16541		16285	98.4523	485	0	2.9321	256	1.5477	2.7298	1.7867	0.9431	0.9711	0.9845	0.9778	0.0155		16285	98.4523	485	0	2.9321	256	1.5477	2.7298	1.7867	0.9431	0.9711	0.9845	0.9778	0.0155
Escherichia coli	2013C-4465	300	904823	1 (1549658547)	novoalign	platypus	novoalign/platypus	16541		16237	98.1621	336	12	2.0313	304	1.8379	2.3577	1.2378	1.1199	0.9797	0.9816	0.9806	0.0184		16361	98.9118	860	179	5.1992	180	1.0882	3.8313	3.1682	0.6631	0.9501	0.9891	0.9692	0.0109
Escherichia coli	2013C-4465	300	904823	1 (1549658547)	novoalign	snver	novoalign/snver	16541		16293	98.5007	577	0	3.4883	248	1.4993	3.0393	2.1256	0.9136	0.9658	0.985	0.9753	0.015		16293	98.5007	578	0	3.4943	248	1.4993	3.043	2.1293	0.9136	0.9657	0.985	0.9753	0.015
Escherichia coli	2013C-4465	300	904823	1 (1549658547)	novoalign	strelka	novoalign/strelka	16541		16264	98.3254	541	13	3.2707	277	1.6746	3.0135	1.993	1.0205	0.9678	0.9833	0.9755	0.0167		16264	98.3254	541	13	3.2707	277	1.6746	3.0135	1.993	1.0205	0.9678	0.9833	0.9755	0.0167
Escherichia coli	2013C-4465	300	904823	1 (1549658547)	novoalign	snvsniffer	novoalign/snvsniffer	16541		10313	62.3481	276	169	1.6686	6228	37.6519	23.9605	1.0168	22.9437	0.9739	0.6235	0.7603	0.3765		10313	62.3481	278	169	1.6807	6228	37.6519	23.9679	1.0241	22.9437	0.9738	0.6235	0.7602	0.3765
Escherichia coli	2013C-4465	300	904823	1 (1549658547)	novoalign	varscan	novoalign/varscan	16541		16164	97.7208	525	8	3.1739	377	2.2792	3.3229	1.9341	1.3889	0.9685	0.9772	0.9728	0.0228		16164	97.7208	525	8	3.1739	377	2.2792	3.3229	1.9341	1.3889	0.9685	0.9772	0.9728	0.0228
Escherichia coli	2013C-4465	300	904823	1 (1549658547)	snippy	snippy	snippy/snippy	16541		16429	99.3229	478	0	2.8898	112	0.6771	2.1735	1.7609	0.4126	0.9717	0.9932	0.9823	0.0068		16432	99.341	528	0	3.1921	109	0.659	2.3467	1.9451	0.4016	0.9689	0.9934	0.981	0.0066
Escherichia coli	2013C-4465	300	904823	1 (1549658547)	stampy	16GT	stampy/16GT	16541		16307	98.5853	2339	492	14.1406	234	1.4147	9.4788	8.6168	0.862	0.8746	0.9859	0.9269	0.0141		16307	98.5853	2333	490	14.1043	234	1.4147	9.4567	8.5947	0.862	0.8748	0.9859	0.927	0.0141
Escherichia coli	2013C-4465	300	904823	1 (1549658547)	stampy	freebayes	stampy/freebayes	16541		16482	99.6433	4399	0	26.5945	59	0.3567	16.4231	16.2057	0.2174	0.7893	0.9964	0.8808	0.0036		16501	99.7582	15125	0	91.4395	40	0.2418	55.8673	55.7199	0.1474	0.5218	0.9976	0.6852	0.0024
Escherichia coli	2013C-4465	300	904823	1 (1549658547)	stampy	gatk	stampy/gatk	16541		16330	98.7244	3153	2155	19.0617	211	1.2756	12.3928	11.6155	0.7773	0.8382	0.9872	0.9066	0.0128		16330	98.7244	3142	2156	18.9952	211	1.2756	12.3523	11.575	0.7773	0.8386	0.9872	0.9069	0.0128
Escherichia coli	2013C-4465	300	904823	1 (1549658547)	stampy	lofreq	stampy/lofreq	16541		16155	97.6664	752	0	4.5463	386	2.3336	4.1923	2.7703	1.422	0.9555	0.9767	0.966	0.0233		16155	97.6664	751	0	4.5402	386	2.3336	4.1887	2.7667	1.422	0.9556	0.9767	0.966	0.0233
Escherichia coli	2013C-4465	300	904823	1 (1549658547)	stampy	mpileup	stampy/mpileup	16541		16148	97.6241	816	0	4.9332	393	2.3759	4.4539	3.0061	1.4478	0.9519	0.9762	0.9639	0.0238		16148	97.6241	812	0	4.909	393	2.3759	4.4392	2.9914	1.4478	0.9521	0.9762	0.964	0.0238
Escherichia coli	2013C-4465	300	904823	1 (1549658547)	stampy	platypus	stampy/platypus	16541		16068	97.1404	269	15	1.6263	473	2.8596	2.7335	0.991	1.7425	0.9835	0.9714	0.9774	0.0286		16186	97.8538	997	225	6.0274	355	2.1462	4.9807	3.6729	1.3078	0.942	0.9785	0.9599	0.0215
Escherichia coli	2013C-4465	300	904823	1 (1549658547)	stampy	snver	stampy/snver	16541		16122	97.4669	1053	0	6.366	419	2.5331	5.4228	3.8792	1.5436	0.9387	0.9747	0.9564	0.0253		16120	97.4548	1058	0	6.3962	421	2.5452	5.4486	3.8976	1.5509	0.9384	0.9745	0.9561	0.0255
Escherichia coli	2013C-4465	300	904823	1 (1549658547)	stampy	strelka	stampy/strelka	16541		16084	97.2372	430	6	2.5996	457	2.7628	3.2677	1.5841	1.6836	0.974	0.9724	0.9732	0.0276		16085	97.2432	437	7	2.6419	456	2.7568	3.2898	1.6099	1.6799	0.9736	0.9724	0.973	0.0276
Escherichia coli	2013C-4465	300	904823	1 (1549658547)	stampy	snvsniffer	stampy/snvsniffer	16541		10717	64.7905	562	330	3.3976	5824	35.2095	23.5258	2.0704	21.4554	0.9502	0.6479	0.7705	0.3521		10719	64.8026	563	330	3.4037	5822	35.1974	23.5221	2.0741	21.448	0.9501	0.648	0.7705	0.352
Escherichia coli	2013C-4465	300	904823	1 (1549658547)	stampy	varscan	stampy/varscan	16541		16027	96.8926	931	94	5.6284	514	3.1074	5.3233	3.4298	1.8936	0.9451	0.9689	0.9569	0.0311		16027	96.8926	937	94	5.6647	514	3.1074	5.3454	3.4519	1.8936	0.9448	0.9689	0.9567	0.0311
Escherichia coli	2013C-4465	300	904823	2 (1549659452)	bwa-mem	16GT	bwa-mem/16GT	16541		16494	99.7159	998	98	6.0335	47	0.2841	3.8497	3.6766	0.1731	0.9429	0.9972	0.9693	0.0028		16494	99.7159	998	98	6.0335	47	0.2841	3.8497	3.6766	0.1731	0.9429	0.9972	0.9693	0.0028
Escherichia coli	2013C-4465	300	904823	2 (1549659452)	bwa-mem	freebayes	bwa-mem/freebayes	16541		16503	99.7703	894	0	5.4048	38	0.2297	3.4335	3.2935	0.14	0.9486	0.9977	0.9725	0.0023		16506	99.7884	1156	0	6.9887	35	0.2116	4.3876	4.2587	0.1289	0.9345	0.9979	0.9652	0.0021
Escherichia coli	2013C-4465	300	904823	2 (1549659452)	bwa-mem	gatk	bwa-mem/gatk	16541		16328	98.7123	2688	2096	16.2505	213	1.2877	10.6872	9.9025	0.7847	0.8586	0.9871	0.9184	0.0129		16328	98.7123	2688	2096	16.2505	213	1.2877	10.6872	9.9025	0.7847	0.8586	0.9871	0.9184	0.0129
Escherichia coli	2013C-4465	300	904823	2 (1549659452)	bwa-mem	lofreq	bwa-mem/lofreq	16541		16279	98.4161	516	0	3.1195	262	1.5839	2.8661	1.9009	0.9652	0.9693	0.9842	0.9767	0.0158		16279	98.4161	516	0	3.1195	262	1.5839	2.8661	1.9009	0.9652	0.9693	0.9842	0.9767	0.0158
Escherichia coli	2013C-4465	300	904823	2 (1549659452)	bwa-mem	mpileup	bwa-mem/mpileup	16541		16268	98.3496	504	0	3.047	273	1.6504	2.8624	1.8567	1.0057	0.9699	0.9835	0.9767	0.0165		16268	98.3496	504	0	3.047	273	1.6504	2.8624	1.8567	1.0057	0.9699	0.9835	0.9767	0.0165
Escherichia coli	2013C-4465	300	904823	2 (1549659452)	bwa-mem	platypus	bwa-mem/platypus	16541		16200	97.9385	272	19	1.6444	341	2.0615	2.2583	1.002	1.2562	0.9835	0.9794	0.9814	0.0206		16307	98.5853	926	240	5.5982	234	1.4147	4.2734	3.4113	0.862	0.9463	0.9859	0.9657	0.0141
Escherichia coli	2013C-4465	300	904823	2 (1549659452)	bwa-mem	snver	bwa-mem/snver	16541		16333	98.7425	617	0	3.7301	208	1.2575	3.0393	2.273	0.7663	0.9636	0.9874	0.9754	0.0126		16333	98.7425	617	0	3.7301	208	1.2575	3.0393	2.273	0.7663	0.9636	0.9874	0.9754	0.0126
Escherichia coli	2013C-4465	300	904823	2 (1549659452)	bwa-mem	strelka	bwa-mem/strelka	16541		16221	98.0654	506	3	3.0591	320	1.9346	3.043	1.8641	1.1789	0.9697	0.9807	0.9752	0.0193		16221	98.0654	506	3	3.0591	320	1.9346	3.043	1.8641	1.1789	0.9697	0.9807	0.9752	0.0193
Escherichia coli	2013C-4465	300	904823	2 (1549659452)	bwa-mem	snvsniffer	bwa-mem/snvsniffer	16541		10592	64.0348	372	248	2.249	5949	35.9652	23.2863	1.3704	21.9159	0.9661	0.6403	0.7702	0.3597		10592	64.0348	372	248	2.249	5949	35.9652	23.2863	1.3704	21.9159	0.9661	0.6403	0.7702	0.3597
Escherichia coli	2013C-4465	300	904823	2 (1549659452)	bwa-mem	varscan	bwa-mem/varscan	16541		16155	97.6664	556	13	3.3613	386	2.3336	3.4703	2.0483	1.422	0.9667	0.9767	0.9717	0.0233		16155	97.6664	556	13	3.3613	386	2.3336	3.4703	2.0483	1.422	0.9667	0.9767	0.9717	0.0233
Escherichia coli	2013C-4465	300	904823	2 (1549659452)	minimap2	16GT	minimap2/16GT	16541		16482	99.6433	953	103	5.7614	59	0.3567	3.7282	3.5108	0.2174	0.9453	0.9964	0.9702	0.0036		16482	99.6433	953	103	5.7614	59	0.3567	3.7282	3.5108	0.2174	0.9453	0.9964	0.9702	0.0036
Escherichia coli	2013C-4465	300	904823	2 (1549659452)	minimap2	freebayes	minimap2/freebayes	16541		16486	99.6675	914	0	5.5257	55	0.3325	3.5698	3.3671	0.2026	0.9475	0.9967	0.9715	0.0033		16495	99.7219	1046	0	6.3237	46	0.2781	4.0229	3.8534	0.1695	0.9404	0.9972	0.968	0.0028
Escherichia coli	2013C-4465	300	904823	2 (1549659452)	minimap2	gatk	minimap2/gatk	16541		16315	98.6337	1849	1294	11.1783	226	1.3663	7.6442	6.8116	0.8326	0.8982	0.9863	0.9402	0.0137		16315	98.6337	1849	1294	11.1783	226	1.3663	7.6442	6.8116	0.8326	0.8982	0.9863	0.9402	0.0137
Escherichia coli	2013C-4465	300	904823	2 (1549659452)	minimap2	lofreq	minimap2/lofreq	16541		16309	98.5974	473	0	2.8596	232	1.4026	2.5972	1.7425	0.8547	0.9718	0.986	0.9788	0.014		16309	98.5974	473	0	2.8596	232	1.4026	2.5972	1.7425	0.8547	0.9718	0.986	0.9788	0.014
Escherichia coli	2013C-4465	300	904823	2 (1549659452)	minimap2	mpileup	minimap2/mpileup	16541		16290	98.4826	447	0	2.7024	251	1.5174	2.5714	1.6467	0.9247	0.9733	0.9848	0.979	0.0152		16290	98.4826	447	0	2.7024	251	1.5174	2.5714	1.6467	0.9247	0.9733	0.9848	0.979	0.0152
Escherichia coli	2013C-4465	300	904823	2 (1549659452)	minimap2	platypus	minimap2/platypus	16541		16225	98.0896	311	16	1.8802	316	1.9104	2.3098	1.1457	1.1641	0.9812	0.9809	0.981	0.0191		16323	98.6821	726	159	4.3891	218	1.3179	3.4777	2.6746	0.8031	0.9574	0.9868	0.9719	0.0132
Escherichia coli	2013C-4465	300	904823	2 (1549659452)	minimap2	snver	minimap2/snver	16541		16307	98.5853	520	0	3.1437	234	1.4147	2.7777	1.9157	0.862	0.9691	0.9859	0.9774	0.0141		16307	98.5853	520	0	3.1437	234	1.4147	2.7777	1.9157	0.862	0.9691	0.9859	0.9774	0.0141
Escherichia coli	2013C-4465	300	904823	2 (1549659452)	minimap2	strelka	minimap2/strelka	16541		16251	98.2468	445	5	2.6903	290	1.7532	2.7077	1.6394	1.0683	0.9733	0.9825	0.9779	0.0175		16251	98.2468	445	5	2.6903	290	1.7532	2.7077	1.6394	1.0683	0.9733	0.9825	0.9779	0.0175
Escherichia coli	2013C-4465	300	904823	2 (1549659452)	minimap2	snvsniffer	minimap2/snvsniffer	16541		10588	64.0106	371	248	2.2429	5953	35.9894	23.2974	1.3667	21.9306	0.9661	0.6401	0.77	0.3599		10588	64.0106	371	248	2.2429	5953	35.9894	23.2974	1.3667	21.9306	0.9661	0.6401	0.77	0.3599
Escherichia coli	2013C-4465	300	904823	2 (1549659452)	minimap2	varscan	minimap2/varscan	16541		16097	97.3158	516	15	3.1195	444	2.6842	3.5366	1.9009	1.6357	0.9689	0.9732	0.971	0.0268		16097	97.3158	516	15	3.1195	444	2.6842	3.5366	1.9009	1.6357	0.9689	0.9732	0.971	0.0268
Escherichia coli	2013C-4465	300	904823	2 (1549659452)	novoalign	16GT	novoalign/16GT	16541		16468	99.5587	742	49	4.4858	73	0.4413	3.0024	2.7335	0.2689	0.9569	0.9956	0.9759	0.0044		16468	99.5587	741	49	4.4798	73	0.4413	2.9987	2.7298	0.2689	0.9569	0.9956	0.9759	0.0044
Escherichia coli	2013C-4465	300	904823	2 (1549659452)	novoalign	freebayes	novoalign/freebayes	16541		16471	99.5768	725	0	4.383	70	0.4232	2.9287	2.6709	0.2579	0.9578	0.9958	0.9764	0.0042		16477	99.6131	971	0	5.8703	64	0.3869	3.8129	3.5771	0.2358	0.9443	0.9961	0.9695	0.0039
Escherichia coli	2013C-4465	300	904823	2 (1549659452)	novoalign	gatk	novoalign/gatk	16541		16317	98.6458	2069	1522	12.5083	224	1.3542	8.4473	7.6221	0.8252	0.8875	0.9865	0.9344	0.0135		16317	98.6458	2070	1522	12.5144	224	1.3542	8.451	7.6258	0.8252	0.8874	0.9865	0.9343	0.0135
Escherichia coli	2013C-4465	300	904823	2 (1549659452)	novoalign	lofreq	novoalign/lofreq	16541		16310	98.6035	503	0	3.0409	231	1.3965	2.704	1.853	0.851	0.9701	0.986	0.978	0.014		16310	98.6035	503	0	3.0409	231	1.3965	2.704	1.853	0.851	0.9701	0.986	0.978	0.014
Escherichia coli	2013C-4465	300	904823	2 (1549659452)	novoalign	mpileup	novoalign/mpileup	16541		16303	98.5612	476	0	2.8777	238	1.4388	2.6303	1.7536	0.8768	0.9716	0.9856	0.9785	0.0144		16303	98.5612	476	0	2.8777	238	1.4388	2.6303	1.7536	0.8768	0.9716	0.9856	0.9785	0.0144
Escherichia coli	2013C-4465	300	904823	2 (1549659452)	novoalign	platypus	novoalign/platypus	16541		16253	98.2589	322	10	1.9467	288	1.7411	2.2472	1.1862	1.061	0.9806	0.9826	0.9816	0.0174		16366	98.942	882	194	5.3322	175	1.058	3.8939	3.2493	0.6447	0.9489	0.9894	0.9687	0.0106
Escherichia coli	2013C-4465	300	904823	2 (1549659452)	novoalign	snver	novoalign/snver	16541		16313	98.6216	567	0	3.4278	228	1.3784	2.9287	2.0888	0.8399	0.9664	0.9862	0.9762	0.0138		16313	98.6216	567	0	3.4278	228	1.3784	2.9287	2.0888	0.8399	0.9664	0.9862	0.9762	0.0138
Escherichia coli	2013C-4465	300	904823	2 (1549659452)	novoalign	strelka	novoalign/strelka	16541		16291	98.4886	503	8	3.0409	250	1.5114	2.774	1.853	0.921	0.97	0.9849	0.9774	0.0151		16291	98.4886	503	8	3.0409	250	1.5114	2.774	1.853	0.921	0.97	0.9849	0.9774	0.0151
Escherichia coli	2013C-4465	300	904823	2 (1549659452)	novoalign	snvsniffer	novoalign/snvsniffer	16541		10318	62.3783	263	157	1.59	6223	37.6217	23.8942	0.9689	22.9253	0.9751	0.6238	0.7609	0.3762		10318	62.3783	263	157	1.59	6223	37.6217	23.8942	0.9689	22.9253	0.9751	0.6238	0.7609	0.3762
Escherichia coli	2013C-4465	300	904823	2 (1549659452)	novoalign	varscan	novoalign/varscan	16541		16167	97.739	516	8	3.1195	374	2.261	3.2787	1.9009	1.3778	0.9691	0.9774	0.9732	0.0226		16167	97.739	516	8	3.1195	374	2.261	3.2787	1.9009	1.3778	0.9691	0.9774	0.9732	0.0226
Escherichia coli	2013C-4465	300	904823	2 (1549659452)	snippy	snippy	snippy/snippy	16541		16435	99.3592	488	0	2.9502	106	0.6408	2.1883	1.7978	0.3905	0.9712	0.9936	0.9823	0.0064		16438	99.3773	539	0	3.2586	103	0.6227	2.3651	1.9857	0.3794	0.9683	0.9938	0.9809	0.0062
Escherichia coli	2013C-4465	300	904823	2 (1549659452)	stampy	16GT	stampy/16GT	16541		16316	98.6397	2348	484	14.195	225	1.3603	9.4788	8.6499	0.8289	0.8742	0.9864	0.9269	0.0136		16317	98.6458	2350	482	14.2071	224	1.3542	9.4825	8.6573	0.8252	0.8741	0.9865	0.9269	0.0135
Escherichia coli	2013C-4465	300	904823	2 (1549659452)	stampy	freebayes	stampy/freebayes	16541		16483	99.6494	4387	0	26.522	58	0.3506	16.3752	16.1615	0.2137	0.7898	0.9965	0.8812	0.0035		16494	99.7159	15464	0	93.4889	47	0.2841	57.1419	56.9688	0.1731	0.5161	0.9972	0.6802	0.0028
Escherichia coli	2013C-4465	300	904823	2 (1549659452)	stampy	gatk	stampy/gatk	16541		16331	98.7304	3174	2198	19.1887	210	1.2696	12.4665	11.6929	0.7736	0.8373	0.9873	0.9061	0.0127		16331	98.7304	3184	2195	19.2491	210	1.2696	12.5034	11.7297	0.7736	0.8368	0.9873	0.9058	0.0127
Escherichia coli	2013C-4465	300	904823	2 (1549659452)	stampy	lofreq	stampy/lofreq	16541		16188	97.8659	787	0	4.7579	353	2.1341	4.1997	2.8993	1.3004	0.9536	0.9787	0.966	0.0213		16188	97.8659	790	0	4.776	353	2.1341	4.2108	2.9103	1.3004	0.9535	0.9787	0.9659	0.0213
Escherichia coli	2013C-4465	300	904823	2 (1549659452)	stampy	mpileup	stampy/mpileup	16541		16180	97.8175	811	0	4.903	361	2.1825	4.3176	2.9877	1.3299	0.9523	0.9782	0.9651	0.0218		16180	97.8175	811	0	4.903	361	2.1825	4.3176	2.9877	1.3299	0.9523	0.9782	0.9651	0.0218
Escherichia coli	2013C-4465	300	904823	2 (1549659452)	stampy	platypus	stampy/platypus	16541		16089	97.2674	285	18	1.723	452	2.7326	2.7151	1.0499	1.6652	0.9826	0.9727	0.9776	0.0273		16191	97.884	1022	220	6.1786	350	2.116	5.0544	3.765	1.2894	0.9406	0.9788	0.9593	0.0212
Escherichia coli	2013C-4465	300	904823	2 (1549659452)	stampy	snver	stampy/snver	16541		16141	97.5818	1170	0	7.0733	400	2.4182	5.7838	4.3102	1.4736	0.9324	0.9758	0.9536	0.0242		16140	97.5757	1163	0	7.031	401	2.4243	5.7617	4.2844	1.4773	0.9328	0.9758	0.9538	0.0242
Escherichia coli	2013C-4465	300	904823	2 (1549659452)	stampy	strelka	stampy/strelka	16541		16126	97.4911	464	6	2.8052	415	2.5089	3.2382	1.7094	1.5288	0.972	0.9749	0.9734	0.0251		16125	97.485	471	8	2.8475	416	2.515	3.2677	1.7351	1.5325	0.9716	0.9749	0.9732	0.0251
Escherichia coli	2013C-4465	300	904823	2 (1549659452)	stampy	snvsniffer	stampy/snvsniffer	16541		10757	65.0323	579	326	3.5004	5784	34.9677	23.441	2.133	21.308	0.9489	0.6503	0.7717	0.3497		10758	65.0384	578	324	3.4943	5783	34.9616	23.4337	2.1293	21.3044	0.949	0.6504	0.7718	0.3496
Escherichia coli	2013C-4465	300	904823	2 (1549659452)	stampy	varscan	stampy/varscan	16541		16025	96.8805	971	97	5.8703	516	3.1195	5.4781	3.5771	1.9009	0.9429	0.9688	0.9557	0.0312		16024	96.8744	973	98	5.8824	517	3.1256	5.4891	3.5845	1.9046	0.9428	0.9687	0.9556	0.0313
Escherichia coli	2013C-4465	300	904823	3 (1549663932)	bwa-mem	16GT	bwa-mem/16GT	16541		16500	99.7521	1015	126	6.1363	41	0.2479	3.8903	3.7392	0.151	0.942	0.9975	0.969	0.0025		16500	99.7521	1015	126	6.1363	41	0.2479	3.8903	3.7392	0.151	0.942	0.9975	0.969	0.0025
Escherichia coli	2013C-4465	300	904823	3 (1549663932)	bwa-mem	freebayes	bwa-mem/freebayes	16541		16499	99.7461	894	0	5.4048	42	0.2539	3.4482	3.2935	0.1547	0.9486	0.9975	0.9724	0.0025		16505	99.7824	1164	0	7.0371	36	0.2176	4.4208	4.2881	0.1326	0.9341	0.9978	0.9649	0.0022
Escherichia coli	2013C-4465	300	904823	3 (1549663932)	bwa-mem	gatk	bwa-mem/gatk	16541		16328	98.7123	2680	2063	16.2022	213	1.2877	10.6577	9.873	0.7847	0.859	0.9871	0.9186	0.0129		16328	98.7123	2680	2063	16.2022	213	1.2877	10.6577	9.873	0.7847	0.859	0.9871	0.9186	0.0129
Escherichia coli	2013C-4465	300	904823	3 (1549663932)	bwa-mem	lofreq	bwa-mem/lofreq	16541		16272	98.3737	541	0	3.2707	269	1.6263	2.984	1.993	0.991	0.9678	0.9837	0.9757	0.0163		16272	98.3737	541	0	3.2707	269	1.6263	2.984	1.993	0.991	0.9678	0.9837	0.9757	0.0163
Escherichia coli	2013C-4465	300	904823	3 (1549663932)	bwa-mem	mpileup	bwa-mem/mpileup	16541		16262	98.3133	513	0	3.1014	279	1.6867	2.9177	1.8899	1.0278	0.9694	0.9831	0.9762	0.0169		16262	98.3133	513	0	3.1014	279	1.6867	2.9177	1.8899	1.0278	0.9694	0.9831	0.9762	0.0169
Escherichia coli	2013C-4465	300	904823	3 (1549663932)	bwa-mem	platypus	bwa-mem/platypus	16541		16198	97.9264	287	8	1.7351	343	2.0736	2.3209	1.0573	1.2636	0.9826	0.9793	0.9809	0.0207		16298	98.5309	960	215	5.8038	243	1.4691	4.4318	3.5366	0.8952	0.9444	0.9853	0.9644	0.0147
Escherichia coli	2013C-4465	300	904823	3 (1549663932)	bwa-mem	snver	bwa-mem/snver	16541		16330	98.7244	641	0	3.8752	211	1.2756	3.1387	2.3614	0.7773	0.9622	0.9872	0.9745	0.0128		16330	98.7244	641	0	3.8752	211	1.2756	3.1387	2.3614	0.7773	0.9622	0.9872	0.9745	0.0128
Escherichia coli	2013C-4465	300	904823	3 (1549663932)	bwa-mem	strelka	bwa-mem/strelka	16541		16222	98.0715	533	1	3.2223	319	1.9285	3.1387	1.9636	1.1752	0.9682	0.9807	0.9744	0.0193		16222	98.0715	533	1	3.2223	319	1.9285	3.1387	1.9636	1.1752	0.9682	0.9807	0.9744	0.0193
Escherichia coli	2013C-4465	300	904823	3 (1549663932)	bwa-mem	snvsniffer	bwa-mem/snvsniffer	16541		10585	63.9925	360	244	2.1764	5956	36.0075	23.2679	1.3262	21.9417	0.9671	0.6399	0.7702	0.3601		10585	63.9925	360	244	2.1764	5956	36.0075	23.2679	1.3262	21.9417	0.9671	0.6399	0.7702	0.3601
Escherichia coli	2013C-4465	300	904823	3 (1549663932)	bwa-mem	varscan	bwa-mem/varscan	16541		16158	97.6845	602	10	3.6394	383	2.3155	3.6287	2.2177	1.411	0.9641	0.9768	0.9704	0.0232		16158	97.6845	602	10	3.6394	383	2.3155	3.6287	2.2177	1.411	0.9641	0.9768	0.9704	0.0232
Escherichia coli	2013C-4465	300	904823	3 (1549663932)	minimap2	16GT	minimap2/16GT	16541		16475	99.601	937	105	5.6647	66	0.399	3.695	3.4519	0.2431	0.9462	0.996	0.9705	0.004		16475	99.601	937	105	5.6647	66	0.399	3.695	3.4519	0.2431	0.9462	0.996	0.9705	0.004
Escherichia coli	2013C-4465	300	904823	3 (1549663932)	minimap2	freebayes	minimap2/freebayes	16541		16485	99.6614	924	0	5.5861	56	0.3386	3.6103	3.404	0.2063	0.9469	0.9966	0.9711	0.0034		16492	99.7038	1066	0	6.4446	49	0.2962	4.1076	3.9271	0.1805	0.9393	0.997	0.9673	0.003
Escherichia coli	2013C-4465	300	904823	3 (1549663932)	minimap2	gatk	minimap2/gatk	16541		16314	98.6277	1923	1343	11.6257	227	1.3723	7.9205	7.0843	0.8363	0.8946	0.9863	0.9382	0.0137		16314	98.6277	1923	1343	11.6257	227	1.3723	7.9205	7.0843	0.8363	0.8946	0.9863	0.9382	0.0137
Escherichia coli	2013C-4465	300	904823	3 (1549663932)	minimap2	lofreq	minimap2/lofreq	16541		16298	98.5309	484	0	2.9261	243	1.4691	2.6782	1.783	0.8952	0.9712	0.9853	0.9782	0.0147		16298	98.5309	484	0	2.9261	243	1.4691	2.6782	1.783	0.8952	0.9712	0.9853	0.9782	0.0147
Escherichia coli	2013C-4465	300	904823	3 (1549663932)	minimap2	mpileup	minimap2/mpileup	16541		16282	98.4342	457	0	2.7628	259	1.5658	2.6377	1.6836	0.9541	0.9727	0.9843	0.9785	0.0157		16282	98.4342	457	0	2.7628	259	1.5658	2.6377	1.6836	0.9541	0.9727	0.9843	0.9785	0.0157
Escherichia coli	2013C-4465	300	904823	3 (1549663932)	minimap2	platypus	minimap2/platypus	16541		16215	98.0291	325	22	1.9648	326	1.9709	2.3983	1.1973	1.201	0.9804	0.9803	0.9803	0.0197		16316	98.6397	761	167	4.6007	225	1.3603	3.6324	2.8035	0.8289	0.9554	0.9864	0.9707	0.0136
Escherichia coli	2013C-4465	300	904823	3 (1549663932)	minimap2	snver	minimap2/snver	16541		16293	98.5007	543	0	3.2828	248	1.4993	2.914	2.0004	0.9136	0.9677	0.985	0.9763	0.015		16293	98.5007	543	0	3.2828	248	1.4993	2.914	2.0004	0.9136	0.9677	0.985	0.9763	0.015
Escherichia coli	2013C-4465	300	904823	3 (1549663932)	minimap2	strelka	minimap2/strelka	16541		16230	98.1198	478	6	2.8898	311	1.8802	2.9066	1.7609	1.1457	0.9714	0.9812	0.9763	0.0188		16230	98.1198	478	6	2.8898	311	1.8802	2.9066	1.7609	1.1457	0.9714	0.9812	0.9763	0.0188
Escherichia coli	2013C-4465	300	904823	3 (1549663932)	minimap2	snvsniffer	minimap2/snvsniffer	16541		10588	64.0106	344	229	2.0797	5953	35.9894	23.1979	1.2673	21.9306	0.9685	0.6401	0.7708	0.3599		10588	64.0106	344	229	2.0797	5953	35.9894	23.1979	1.2673	21.9306	0.9685	0.6401	0.7708	0.3599
Escherichia coli	2013C-4465	300	904823	3 (1549663932)	minimap2	varscan	minimap2/varscan	16541		16114	97.4185	520	14	3.1437	427	2.5815	3.4887	1.9157	1.5731	0.9687	0.9742	0.9714	0.0258		16114	97.4185	520	14	3.1437	427	2.5815	3.4887	1.9157	1.5731	0.9687	0.9742	0.9714	0.0258
Escherichia coli	2013C-4465	300	904823	3 (1549663932)	novoalign	16GT	novoalign/16GT	16541		16461	99.5164	745	46	4.504	80	0.4836	3.0393	2.7446	0.2947	0.9567	0.9952	0.9756	0.0048		16461	99.5164	745	46	4.504	80	0.4836	3.0393	2.7446	0.2947	0.9567	0.9952	0.9756	0.0048
Escherichia coli	2013C-4465	300	904823	3 (1549663932)	novoalign	freebayes	novoalign/freebayes	16541		16467	99.5526	734	0	4.4375	74	0.4474	2.9766	2.704	0.2726	0.9573	0.9955	0.976	0.0045		16478	99.6191	988	0	5.973	63	0.3809	3.8718	3.6398	0.2321	0.9434	0.9962	0.9691	0.0038
Escherichia coli	2013C-4465	300	904823	3 (1549663932)	novoalign	gatk	novoalign/gatk	16541		16321	98.67	2054	1500	12.4176	220	1.33	8.3773	7.5669	0.8105	0.8882	0.9867	0.9349	0.0133		16321	98.67	2054	1500	12.4176	220	1.33	8.3773	7.5669	0.8105	0.8882	0.9867	0.9349	0.0133
Escherichia coli	2013C-4465	300	904823	3 (1549663932)	novoalign	lofreq	novoalign/lofreq	16541		16305	98.5732	499	0	3.0167	236	1.4268	2.7077	1.8383	0.8694	0.9703	0.9857	0.9779	0.0143		16305	98.5732	499	0	3.0167	236	1.4268	2.7077	1.8383	0.8694	0.9703	0.9857	0.9779	0.0143
Escherichia coli	2013C-4465	300	904823	3 (1549663932)	novoalign	mpileup	novoalign/mpileup	16541		16294	98.5067	459	0	2.7749	247	1.4933	2.6009	1.6909	0.9099	0.9726	0.9851	0.9788	0.0149		16294	98.5067	459	0	2.7749	247	1.4933	2.6009	1.6909	0.9099	0.9726	0.9851	0.9788	0.0149
Escherichia coli	2013C-4465	300	904823	3 (1549663932)	novoalign	platypus	novoalign/platypus	16541		16268	98.3496	339	16	2.0495	273	1.6504	2.2546	1.2489	1.0057	0.9796	0.9835	0.9815	0.0165		16374	98.9904	888	218	5.3685	167	1.0096	3.8866	3.2714	0.6152	0.9486	0.9899	0.9688	0.0101
Escherichia coli	2013C-4465	300	904823	3 (1549663932)	novoalign	snver	novoalign/snver	16541		16304	98.5672	565	0	3.4158	237	1.4328	2.9545	2.0814	0.8731	0.9665	0.9857	0.976	0.0143		16304	98.5672	566	0	3.4218	237	1.4328	2.9582	2.0851	0.8731	0.9664	0.9857	0.976	0.0143
Escherichia coli	2013C-4465	300	904823	3 (1549663932)	novoalign	strelka	novoalign/strelka	16541		16280	98.4221	524	7	3.1679	261	1.5779	2.8919	1.9304	0.9615	0.9688	0.9842	0.9764	0.0158		16280	98.4221	524	7	3.1679	261	1.5779	2.8919	1.9304	0.9615	0.9688	0.9842	0.9764	0.0158
Escherichia coli	2013C-4465	300	904823	3 (1549663932)	novoalign	snvsniffer	novoalign/snvsniffer	16541		10276	62.1244	268	163	1.6202	6265	37.8756	24.0673	0.9873	23.08	0.9746	0.6212	0.7588	0.3788		10276	62.1244	272	163	1.6444	6265	37.8756	24.0821	1.002	23.08	0.9742	0.6212	0.7586	0.3788
Escherichia coli	2013C-4465	300	904823	3 (1549663932)	novoalign	varscan	novoalign/varscan	16541		16153	97.6543	494	6	2.9865	388	2.3457	3.2493	1.8199	1.4294	0.9703	0.9765	0.9734	0.0235		16153	97.6543	494	6	2.9865	388	2.3457	3.2493	1.8199	1.4294	0.9703	0.9765	0.9734	0.0235
Escherichia coli	2013C-4465	300	904823	3 (1549663932)	snippy	snippy	snippy/snippy	16541		16435	99.3592	478	0	2.8898	106	0.6408	2.1514	1.7609	0.3905	0.9717	0.9936	0.9825	0.0064		16438	99.3773	529	0	3.1981	103	0.6227	2.3283	1.9488	0.3794	0.9688	0.9938	0.9811	0.0062
Escherichia coli	2013C-4465	300	904823	3 (1549663932)	stampy	16GT	stampy/16GT	16541		16316	98.6397	2313	472	13.9834	225	1.3603	9.3499	8.521	0.8289	0.8758	0.9864	0.9278	0.0136		16313	98.6216	2308	464	13.9532	228	1.3784	9.3425	8.5026	0.8399	0.8761	0.9862	0.9279	0.0138
Escherichia coli	2013C-4465	300	904823	3 (1549663932)	stampy	freebayes	stampy/freebayes	16541		16488	99.6796	4348	0	26.2862	53	0.3204	16.2131	16.0179	0.1952	0.7913	0.9968	0.8822	0.0032		16497	99.734	15713	0	94.9943	44	0.266	58.0482	57.8861	0.1621	0.5122	0.9973	0.6768	0.0027
Escherichia coli	2013C-4465	300	904823	3 (1549663932)	stampy	gatk	stampy/gatk	16541		16330	98.7244	3188	2123	19.2733	211	1.2756	12.5218	11.7445	0.7773	0.8367	0.9872	0.9057	0.0128		16330	98.7244	3192	2118	19.2975	211	1.2756	12.5365	11.7592	0.7773	0.8365	0.9872	0.9056	0.0128
Escherichia coli	2013C-4465	300	904823	3 (1549663932)	stampy	lofreq	stampy/lofreq	16541		16169	97.751	785	0	4.7458	372	2.249	4.2623	2.8919	1.3704	0.9537	0.9775	0.9655	0.0225		16168	97.745	778	0	4.7035	373	2.255	4.2402	2.8661	1.3741	0.9541	0.9774	0.9656	0.0226
Escherichia coli	2013C-4465	300	904823	3 (1549663932)	stampy	mpileup	stampy/mpileup	16541		16169	97.751	784	0	4.7397	372	2.249	4.2587	2.8882	1.3704	0.9538	0.9775	0.9655	0.0225		16168	97.745	777	0	4.6974	373	2.255	4.2366	2.8624	1.3741	0.9541	0.9774	0.9656	0.0226
Escherichia coli	2013C-4465	300	904823	3 (1549663932)	stampy	platypus	stampy/platypus	16541		16062	97.1042	265	17	1.6021	479	2.8958	2.7409	0.9762	1.7646	0.9838	0.971	0.9774	0.029		16173	97.7752	1072	239	6.4809	368	2.2248	5.3049	3.9492	1.3557	0.9378	0.9778	0.9574	0.0222
Escherichia coli	2013C-4465	300	904823	3 (1549663932)	stampy	snver	stampy/snver	16541		16126	97.4911	1088	0	6.5776	415	2.5089	5.537	4.0082	1.5288	0.9368	0.9749	0.9555	0.0251		16125	97.485	1092	0	6.6018	416	2.515	5.5554	4.0229	1.5325	0.9366	0.9749	0.9554	0.0251
Escherichia coli	2013C-4465	300	904823	3 (1549663932)	stampy	strelka	stampy/strelka	16541		16103	97.352	425	6	2.5694	438	2.648	3.1793	1.5657	1.6136	0.9743	0.9735	0.9739	0.0265		16099	97.3279	423	9	2.5573	442	2.6721	3.1866	1.5583	1.6283	0.9744	0.9733	0.9738	0.0267
Escherichia coli	2013C-4465	300	904823	3 (1549663932)	stampy	snvsniffer	stampy/snvsniffer	16541		10748	64.9779	562	339	3.3976	5793	35.0221	23.4116	2.0704	21.3412	0.9503	0.6498	0.7718	0.3502		10748	64.9779	562	339	3.3976	5793	35.0221	23.4116	2.0704	21.3412	0.9503	0.6498	0.7718	0.3502
Escherichia coli	2013C-4465	300	904823	3 (1549663932)	stampy	varscan	stampy/varscan	16541		16022	96.8623	941	90	5.6889	519	3.1377	5.3786	3.4666	1.912	0.9445	0.9686	0.9564	0.0314		16021	96.8563	944	96	5.707	520	3.1437	5.3933	3.4777	1.9157	0.9444	0.9686	0.9563	0.0314
Escherichia coli	2016C-3878	150	1665153	1 (1549667507)	bwa-mem	16GT	bwa-mem/16GT	16241		16176	99.5998	1130	29	6.9577	65	0.4002	4.7843	4.5241	0.2602	0.9347	0.996	0.9644	0.004		16176	99.5998	1130	29	6.9577	65	0.4002	4.7843	4.5241	0.2602	0.9347	0.996	0.9644	0.004
Escherichia coli	2016C-3878	150	1665153	1 (1549667507)	bwa-mem	freebayes	bwa-mem/freebayes	16241		16175	99.5936	724	0	4.4579	66	0.4064	3.1629	2.8986	0.2642	0.9572	0.9959	0.9762	0.0041		16196	99.7229	958	0	5.8987	45	0.2771	4.0156	3.8355	0.1802	0.9442	0.9972	0.97	0.0028
[truncated: 5,656 more rows]
