# Supplementary material for: Genomic diversity affects the accuracy of bacterial single-nucleotide polymorphism–calling pipelines
Source: Gigascience. 2020 Feb 6;9(2):giaa007. doi: 10.1093/gigascience/giaa007 (PMC7002876; doi:10.1093/gigascience/giaa007)
Supplement: giaa007_Supplement_Files [file giaa007_supplement_files.zip › Supplementary Table 17.xlsx]

## Sheet: Supplementary Text 17
Supplementary Table 17. Summary statistics of SNP calling pipelines after aligning simulated error-free reads to a reference genome differing from their origin, at 5-, 10-, 25- and 50-fold depths of coverage.
Species	Strain	Read length	Number of reads sequenced to obtain 50-fold coverage	Replicate number (dwgsim seed)	Aligner	Caller	Aligner/caller	Total number of true SNPs		5-fold coverage															10-fold coverage																	25-fold coverage
										No. of true positives	No. of true positives as a % of no. of true SNPs	No. of false positives	No. of false positives (that are also heterozygous calls)	No. of false positives as a % of no. of true SNPs	No. of false negatives	No. of false negatives as a % of no. of true SNPs	Total number of errors (=FP+FN) per million sequenced bases	Total number of FPs per million sequenced bases	Total number of FNs per million sequenced bases	Precision (positive predictive value)	Recall (sensitivity)	F-score (=2 . precision. recall/(precision + recall))	Miss rate		No. of true positives	No. of true positives as a % of no. of true SNPs	No. of false positives	No. of false positives (that are also heterozygous calls)	No. of false positives as a % of no. of true SNPs	No. of false negatives	No. of false negatives as a % of no. of true SNPs	Total number of errors (=FP+FN) per million sequenced bases	Total number of FPs per million sequenced bases	Total number of FNs per million sequenced bases	Precision (positive predictive value)	Recall (sensitivity)	F-score (=2 . precision. recall/(precision + recall))	Miss rate		No. of true positives	No. of true positives as a % of no. of true SNPs	No. of false positives	No. of false positives (that are also heterozygous calls)	No. of false positives as a % of no. of true SNPs	No. of false negatives	No. of false negatives as a % of no. of true SNPs	Total number of errors (=FP+FN) per million sequenced bases	Total number of FPs per million sequenced bases	Total number of FNs per million sequenced bases
Escherichia coli	09-00049	150	1762187	1 (1549581048)	bwa-mem	16GT	bwa-mem/16GT	17049		8410	49.3284	160	40	0.9385	8639	50.6716	33.2882	0.6053	32.6829	0.9813	0.4933	0.6566	0.5067		16805	98.5688	344	49	2.0177	244	1.4312	2.2245	1.3014	0.9231	0.9799	0.9857	0.9828	0.0143		16997	99.695	476	48	2.792	52	0.305	1.9975	1.8008	0.1967
Escherichia coli	09-00049	150	1762187	1 (1549581048)	bwa-mem	freebayes	bwa-mem/freebayes	17049		15942	93.507	546	0	3.2025	1107	6.493	6.2536	2.0656	4.188	0.9669	0.9351	0.9507	0.0649		17009	99.7654	627	0	3.6776	40	0.2346	2.5234	2.3721	0.1513	0.9644	0.9977	0.9808	0.0023		17012	99.783	678	0	3.9768	37	0.217	2.705	2.565	0.14
Escherichia coli	09-00049	150	1762187	1 (1549581048)	bwa-mem	gatk	bwa-mem/gatk	17049		15706	92.1227	1534	1293	8.9976	1343	7.8773	10.8842	5.8034	5.0808	0.911	0.9212	0.9161	0.0788		16918	99.2316	1854	1514	10.8745	131	0.7684	7.5096	7.014	0.4956	0.9012	0.9923	0.9446	0.0077		16918	99.2316	1921	1540	11.2675	131	0.7684	7.7631	7.2675	0.4956
Escherichia coli	09-00049	150	1762187	1 (1549581048)	bwa-mem	lofreq	bwa-mem/lofreq	17049		8806	51.6511	126	0	0.739	8243	48.3489	31.6614	0.4767	31.1847	0.9859	0.5165	0.6779	0.4835		16780	98.4222	263	0	1.5426	269	1.5778	2.0127	0.995	1.0177	0.9846	0.9842	0.9844	0.0158		16987	99.6363	362	0	2.1233	62	0.3637	1.6041	1.3695	0.2346
Escherichia coli	09-00049	150	1762187	1 (1549581048)	bwa-mem	mpileup	bwa-mem/mpileup	17049		15158	88.9084	221	0	1.2963	1891	11.0916	7.9901	0.8361	7.154	0.9856	0.8891	0.9349	0.1109		16927	99.2844	308	0	1.8066	122	0.7156	1.6268	1.1652	0.4615	0.9821	0.9928	0.9874	0.0072		16969	99.5308	329	0	1.9297	80	0.4692	1.5473	1.2447	0.3027
Escherichia coli	09-00049	150	1762187	1 (1549581048)	bwa-mem	platypus	bwa-mem/platypus	17049		15996	93.8237	691	265	4.053	1053	6.1763	6.5979	2.6142	3.9837	0.9586	0.9382	0.9483	0.0618		16944	99.3841	758	248	4.446	105	0.6159	3.2649	2.8676	0.3972	0.9572	0.9938	0.9752	0.0062		16964	99.5014	802	255	4.7041	85	0.4986	3.3557	3.0341	0.3216
Escherichia coli	09-00049	150	1762187	1 (1549581048)	bwa-mem	snver	bwa-mem/snver	17049		15540	91.149	229	0	1.3432	1509	8.851	6.5752	0.8663	5.7088	0.9855	0.9115	0.9471	0.0885		16950	99.4193	343	0	2.0118	99	0.5807	1.6722	1.2976	0.3745	0.9802	0.9942	0.9872	0.0058		16970	99.5366	399	0	2.3403	79	0.4634	1.8084	1.5095	0.2989
Escherichia coli	09-00049	150	1762187	1 (1549581048)	bwa-mem	strelka	bwa-mem/strelka	17049		15310	89.8	176	14	1.0323	1739	10.2	7.2448	0.6658	6.5789	0.9886	0.898	0.9411	0.102		16852	98.8445	330	13	1.9356	197	1.1555	1.9937	1.2484	0.7453	0.9808	0.9884	0.9846	0.0116		16986	99.6305	444	9	2.6043	63	0.3695	1.9181	1.6797	0.2383
Escherichia coli	09-00049	150	1762187	1 (1549581048)	bwa-mem	snvsniffer	bwa-mem/snvsniffer	17049		9989	58.5899	268	222	1.5719	7060	41.4101	27.7231	1.0139	26.7092	0.9739	0.5859	0.7316	0.4141		12849	75.3651	457	354	2.6805	4200	24.6349	17.6183	1.7289	15.8894	0.9657	0.7537	0.8466	0.2463		14170	83.1134	652	480	3.8243	2879	16.8866	13.3584	2.4666	10.8918
Escherichia coli	09-00049	150	1762187	1 (1549581048)	bwa-mem	varscan	bwa-mem/varscan	17049		12461	73.0893	192	8	1.1262	4588	26.9107	18.0836	0.7264	17.3572	0.9848	0.7309	0.8391	0.2691		16892	99.0791	315	10	1.8476	157	0.9209	1.7857	1.1917	0.594	0.9817	0.9908	0.9862	0.0092		16942	99.3724	366	11	2.1468	107	0.6276	1.7894	1.3846	0.4048
Escherichia coli	09-00049	150	1762187	1 (1549581048)	minimap2	16GT	minimap2/16GT	17049		8333	48.8768	131	20	0.7684	8716	51.1232	33.4698	0.4956	32.9742	0.9845	0.4888	0.6533	0.5112		16767	98.3459	288	35	1.6892	282	1.6541	2.1564	1.0896	1.0669	0.9831	0.9835	0.9833	0.0165		16991	99.6598	459	41	2.6922	58	0.3402	1.9559	1.7365	0.2194
Escherichia coli	09-00049	150	1762187	1 (1549581048)	minimap2	freebayes	minimap2/freebayes	17049		15893	93.2195	444	0	2.6043	1156	6.7805	6.0531	1.6797	4.3734	0.9728	0.9322	0.9521	0.0678		16996	99.6891	502	0	2.9445	53	0.3109	2.0997	1.8992	0.2005	0.9713	0.9969	0.9839	0.0031		17002	99.7243	561	0	3.2905	47	0.2757	2.3002	2.1224	0.1778
Escherichia coli	09-00049	150	1762187	1 (1549581048)	minimap2	gatk	minimap2/gatk	17049		15580	91.3837	957	778	5.6132	1469	8.6163	9.178	3.6205	5.5575	0.9421	0.9138	0.9277	0.0862		16874	98.9735	1140	878	6.6866	175	1.0265	4.9749	4.3128	0.6621	0.9367	0.9897	0.9625	0.0103		16894	99.0909	1315	980	7.7131	155	0.9091	5.5613	4.9749	0.5864
Escherichia coli	09-00049	150	1762187	1 (1549581048)	minimap2	lofreq	minimap2/lofreq	17049		8686	50.9473	121	0	0.7097	8363	49.0527	32.0965	0.4578	31.6387	0.9863	0.5095	0.6719	0.4905		16713	98.0292	233	0	1.3666	336	1.9708	2.1526	0.8815	1.2711	0.9863	0.9803	0.9833	0.0197		16945	99.39	367	0	2.1526	104	0.61	1.7819	1.3884	0.3935
Escherichia coli	09-00049	150	1762187	1 (1549581048)	minimap2	mpileup	minimap2/mpileup	17049		15037	88.1987	167	0	0.9795	2012	11.8013	8.2435	0.6318	7.6118	0.989	0.882	0.9324	0.118		16873	98.9677	292	0	1.7127	176	1.0323	1.7705	1.1047	0.6658	0.983	0.9897	0.9863	0.0103		16933	99.3196	350	0	2.0529	116	0.6804	1.763	1.3241	0.4388
Escherichia coli	09-00049	150	1762187	1 (1549581048)	minimap2	platypus	minimap2/platypus	17049		15909	93.3134	469	128	2.7509	1140	6.6866	6.0871	1.7743	4.3128	0.9714	0.9331	0.9519	0.0669		16893	99.085	576	147	3.3785	156	0.915	2.7693	2.1791	0.5902	0.967	0.9908	0.9788	0.0092		16922	99.2551	608	159	3.5662	127	0.7449	2.7806	2.3002	0.4805
Escherichia coli	09-00049	150	1762187	1 (1549581048)	minimap2	snver	minimap2/snver	17049		15407	90.3689	192	0	1.1262	1642	9.6311	6.9384	0.7264	6.212	0.9877	0.9037	0.9438	0.0963		16884	99.0322	317	0	1.8593	165	0.9678	1.8235	1.1993	0.6242	0.9816	0.9903	0.9859	0.0097		16902	99.1378	391	0	2.2934	147	0.8622	2.0354	1.4792	0.5561
Escherichia coli	09-00049	150	1762187	1 (1549581048)	minimap2	strelka	minimap2/strelka	17049		15183	89.0551	145	6	0.8505	1866	10.9449	7.608	0.5486	7.0594	0.9905	0.8906	0.9379	0.1094		16795	98.5102	261	6	1.5309	254	1.4898	1.9483	0.9874	0.9609	0.9847	0.9851	0.9849	0.0149		16926	99.2786	359	1	2.1057	123	0.7214	1.8235	1.3582	0.4653
Escherichia coli	09-00049	150	1762187	1 (1549581048)	minimap2	snvsniffer	minimap2/snvsniffer	17049		9974	58.502	266	217	1.5602	7075	41.498	27.7723	1.0063	26.766	0.974	0.585	0.731	0.415		12839	75.3065	484	379	2.8389	4210	24.6935	17.7582	1.8311	15.9272	0.9637	0.7531	0.8455	0.2469		14165	83.0841	679	498	3.9826	2884	16.9159	13.4795	2.5688	10.9107
Escherichia coli	09-00049	150	1762187	1 (1549581048)	minimap2	varscan	minimap2/varscan	17049		12317	72.2447	160	7	0.9385	4732	27.7553	18.5073	0.6053	17.902	0.9872	0.7224	0.8343	0.2776		16834	98.7389	309	9	1.8124	215	1.2611	1.9824	1.169	0.8134	0.982	0.9874	0.9847	0.0126		16897	99.1085	398	12	2.3344	152	0.8915	2.0807	1.5057	0.575
Escherichia coli	09-00049	150	1762187	1 (1549581048)	novoalign	16GT	novoalign/16GT	17049		7906	46.3722	100	16	0.5865	9143	53.6278	34.9679	0.3783	34.5896	0.9875	0.4637	0.6311	0.5363		16704	97.9764	252	29	1.4781	345	2.0236	2.2586	0.9534	1.3052	0.9851	0.9798	0.9824	0.0202		16981	99.6011	377	23	2.2113	68	0.3989	1.6835	1.4263	0.2573
Escherichia coli	09-00049	150	1762187	1 (1549581048)	novoalign	freebayes	novoalign/freebayes	17049		15342	89.9877	361	0	2.1174	1707	10.0123	7.8236	1.3657	6.4579	0.977	0.8999	0.9369	0.1001		16988	99.6422	459	0	2.6922	61	0.3578	1.9673	1.7365	0.2308	0.9737	0.9964	0.9849	0.0036		16996	99.6891	497	0	2.9151	53	0.3109	2.0807	1.8802	0.2005
Escherichia coli	09-00049	150	1762187	1 (1549581048)	novoalign	gatk	novoalign/gatk	17049		15684	91.9937	1185	994	6.9506	1365	8.0063	9.6471	4.4831	5.164	0.9298	0.9199	0.9248	0.0801		16905	99.1554	1429	1150	8.3817	144	0.8446	5.9509	5.4062	0.5448	0.9221	0.9916	0.9556	0.0084		16916	99.2199	1656	1293	9.7132	133	0.7801	6.7681	6.2649	0.5032
Escherichia coli	09-00049	150	1762187	1 (1549581048)	novoalign	lofreq	novoalign/lofreq	17049		7110	41.7033	99	0	0.5807	9939	58.2967	37.9756	0.3745	37.601	0.9863	0.417	0.5862	0.583		16515	96.8679	192	0	1.1262	534	3.1321	2.7466	0.7264	2.0202	0.9885	0.9687	0.9785	0.0313		16948	99.4076	302	0	1.7714	101	0.5924	1.5246	1.1425	0.3821
Escherichia coli	09-00049	150	1762187	1 (1549581048)	novoalign	mpileup	novoalign/mpileup	17049		14559	85.395	153	0	0.8974	2490	14.605	9.9989	0.5788	9.4201	0.9896	0.854	0.9168	0.146		16863	98.909	262	0	1.5367	186	1.091	1.6949	0.9912	0.7037	0.9847	0.9891	0.9869	0.0109		16945	99.39	297	0	1.742	104	0.61	1.5171	1.1236	0.3935
Escherichia coli	09-00049	150	1762187	1 (1549581048)	novoalign	platypus	novoalign/platypus	17049		15499	90.9086	529	158	3.1028	1550	9.0914	7.8652	2.0013	5.8639	0.967	0.9091	0.9372	0.0909		16925	99.2727	676	182	3.965	124	0.7273	3.0265	2.5574	0.4691	0.9616	0.9927	0.9769	0.0073		16956	99.4545	705	199	4.1351	93	0.5455	3.019	2.6671	0.3518
Escherichia coli	09-00049	150	1762187	1 (1549581048)	novoalign	snver	novoalign/snver	17049		14697	86.2045	170	0	0.9971	2352	13.7955	9.5412	0.6431	8.898	0.9886	0.862	0.921	0.138		16877	98.9911	289	0	1.6951	172	1.0089	1.744	1.0933	0.6507	0.9832	0.9899	0.9865	0.0101		16895	99.0967	327	0	1.918	154	0.9033	1.8197	1.2371	0.5826
Escherichia coli	09-00049	150	1762187	1 (1549581048)	novoalign	strelka	novoalign/strelka	17049		14642	85.8819	159	22	0.9326	2407	14.1181	9.7076	0.6015	9.1061	0.9893	0.8588	0.9194	0.1412		16860	98.8914	273	22	1.6013	189	1.1086	1.7478	1.0328	0.715	0.9841	0.9889	0.9865	0.0111		16967	99.519	356	19	2.0881	82	0.481	1.657	1.3468	0.3102
Escherichia coli	09-00049	150	1762187	1 (1549581048)	novoalign	snvsniffer	novoalign/snvsniffer	17049		8932	52.3902	159	120	0.9326	8117	47.6098	31.3096	0.6015	30.7081	0.9825	0.5239	0.6834	0.4761		12242	71.8048	276	192	1.6189	4807	28.1952	19.2299	1.0442	18.1857	0.978	0.718	0.8281	0.282		13813	81.0194	415	258	2.4342	3236	18.9806	13.8124	1.57	12.2424
Escherichia coli	09-00049	150	1762187	1 (1549581048)	novoalign	varscan	novoalign/varscan	17049		11058	64.8601	137	8	0.8036	5991	35.1399	23.1833	0.5183	22.665	0.9878	0.6486	0.783	0.3514		16793	98.4984	251	7	1.4722	256	1.5016	1.9181	0.9496	0.9685	0.9853	0.985	0.9851	0.015		16894	99.0909	325	8	1.9063	155	0.9091	1.8159	1.2295	0.5864
Escherichia coli	09-00049	150	1762187	1 (1549581048)	snippy	snippy	snippy/snippy	17049		8714	51.1115	43	0	0.2522	8335	48.8885	31.6955	0.1627	31.5328	0.9951	0.5111	0.6753	0.4889		16685	97.865	124	0	0.7273	364	2.135	1.8462	0.4691	1.3771	0.9926	0.9786	0.9856	0.0214		16973	99.5542	248	0	1.4546	76	0.4458	1.2258	0.9382	0.2875
Escherichia coli	09-00049	150	1762187	1 (1549581048)	stampy	16GT	stampy/16GT	17049		8366	49.0703	221	63	1.2963	8683	50.9297	33.6854	0.8361	32.8493	0.9743	0.4907	0.6527	0.5093		16661	97.7242	645	104	3.7832	388	2.2758	3.908	2.4402	1.4679	0.9627	0.9772	0.9699	0.0228		16839	98.7683	1219	167	7.15	210	1.2317	5.4062	4.6117	0.7945
Escherichia coli	09-00049	150	1762187	1 (1549581048)	stampy	freebayes	stampy/freebayes	17049		15955	93.5832	3959	0	23.2213	1094	6.4168	19.1164	14.9776	4.1388	0.8012	0.9358	0.8633	0.0642		17002	99.7243	5516	0	32.3538	47	0.2757	21.0458	20.868	0.1778	0.755	0.9972	0.8594	0.0028		17010	99.7712	7157	0	41.979	39	0.2288	27.2238	27.0762	0.1475
Escherichia coli	09-00049	150	1762187	1 (1549581048)	stampy	gatk	stampy/gatk	17049		15640	91.7356	1729	1430	10.1414	1409	8.2644	11.8716	6.5411	5.3305	0.9005	0.9174	0.9089	0.0826		16882	99.0205	2123	1666	12.4523	167	0.9795	8.6635	8.0317	0.6318	0.8883	0.9902	0.9365	0.0098		16908	99.173	2668	1929	15.649	141	0.827	10.627	10.0935	0.5334
Escherichia coli	09-00049	150	1762187	1 (1549581048)	stampy	lofreq	stampy/lofreq	17049		8803	51.6335	137	0	0.8036	8246	48.3665	31.7144	0.5183	31.1961	0.9847	0.5163	0.6774	0.4837		16664	97.7418	299	0	1.7538	385	2.2582	2.5877	1.1312	1.4565	0.9824	0.9774	0.9799	0.0226		16853	98.8504	612	0	3.5897	196	1.1496	3.0568	2.3153	0.7415
Escherichia coli	09-00049	150	1762187	1 (1549581048)	stampy	mpileup	stampy/mpileup	17049		15035	88.187	210	0	1.2317	2014	11.813	8.4138	0.7945	7.6193	0.9862	0.8819	0.9311	0.1181		16783	98.4398	397	0	2.3286	266	1.5602	2.5082	1.5019	1.0063	0.9769	0.9844	0.9806	0.0156		16837	98.7565	559	0	3.2788	212	1.2435	2.9168	2.1148	0.802
Escherichia coli	09-00049	150	1762187	1 (1549581048)	stampy	platypus	stampy/platypus	17049		15825	92.8207	821	323	4.8155	1224	7.1793	7.7366	3.106	4.6306	0.9507	0.9282	0.9393	0.0718		16815	98.6275	948	297	5.5604	234	1.3725	4.4717	3.5865	0.8853	0.9466	0.9863	0.966	0.0137		16836	98.7507	1113	320	6.5282	213	1.2493	5.0165	4.2107	0.8058
Escherichia coli	09-00049	150	1762187	1 (1549581048)	stampy	snver	stampy/snver	17049		15402	90.3396	313	0	1.8359	1647	9.6604	7.415	1.1841	6.2309	0.9801	0.9034	0.9402	0.0966		16777	98.4046	509	0	2.9855	272	1.5954	2.9547	1.9256	1.029	0.9706	0.984	0.9773	0.016		16788	98.4691	659	0	3.8653	261	1.5309	3.4805	2.4931	0.9874
Escherichia coli	09-00049	150	1762187	1 (1549581048)	stampy	strelka	stampy/strelka	17049		15041	88.2222	157	17	0.9209	2008	11.7778	8.1906	0.594	7.5966	0.9897	0.8822	0.9329	0.1178		16633	97.56	258	19	1.5133	416	2.44	2.5499	0.9761	1.5738	0.9847	0.9756	0.9801	0.0244		16822	98.6685	375	30	2.1995	227	1.3315	2.2775	1.4187	0.8588
Escherichia coli	09-00049	150	1762187	1 (1549581048)	stampy	snvsniffer	stampy/snvsniffer	17049		10157	59.5753	298	239	1.7479	6892	40.4247	27.2011	1.1274	26.0737	0.9715	0.5958	0.7386	0.4042		13017	76.3505	518	375	3.0383	4032	23.6495	17.2135	1.9597	15.2538	0.9617	0.7635	0.8512	0.2365		14277	83.741	766	513	4.4929	2772	16.259	13.3849	2.8979	10.487
Escherichia coli	09-00049	150	1762187	1 (1549581048)	stampy	varscan	stampy/varscan	17049		12404	72.755	226	21	1.3256	4645	27.245	18.4279	0.855	17.5729	0.9821	0.7276	0.8359	0.2724		16757	98.2873	448	38	2.6277	292	1.7127	2.7996	1.6949	1.1047	0.974	0.9829	0.9784	0.0171		16787	98.4633	723	47	4.2407	262	1.5367	3.7264	2.7352	0.9912
Escherichia coli	09-00049	150	1762187	2 (1549584392)	bwa-mem	16GT	bwa-mem/16GT	17049		8128	47.6744	165	36	0.9678	8921	52.3256	34.374	0.6242	33.7497	0.9801	0.4767	0.6414	0.5233		16789	98.475	325	37	1.9063	260	1.525	2.2132	1.2295	0.9836	0.981	0.9847	0.9828	0.0153		16995	99.6833	482	53	2.8271	54	0.3167	2.0278	1.8235	0.2043
Escherichia coli	09-00049	150	1762187	2 (1549584392)	bwa-mem	freebayes	bwa-mem/freebayes	17049		15866	93.0612	588	0	3.4489	1183	6.9388	6.7	2.2245	4.4755	0.9643	0.9306	0.9472	0.0694		17003	99.7302	638	0	3.7422	46	0.2698	2.5877	2.4137	0.174	0.9638	0.9973	0.9803	0.0027		17009	99.7654	678	0	3.9768	40	0.2346	2.7163	2.565	0.1513
Escherichia coli	09-00049	150	1762187	2 (1549584392)	bwa-mem	gatk	bwa-mem/gatk	17049		15601	91.5068	1494	1269	8.763	1448	8.4932	11.1301	5.6521	5.478	0.9126	0.9151	0.9138	0.0849		16905	99.1554	1786	1454	10.4757	144	0.8446	7.3015	6.7568	0.5448	0.9044	0.9916	0.946	0.0084		16923	99.261	1958	1545	11.4845	126	0.739	7.8841	7.4075	0.4767
Escherichia coli	09-00049	150	1762187	2 (1549584392)	bwa-mem	lofreq	bwa-mem/lofreq	17049		8604	50.4663	152	0	0.8915	8445	49.5337	32.524	0.575	31.9489	0.9826	0.5047	0.6669	0.4953		16761	98.3108	267	0	1.5661	288	1.6892	2.0997	1.0101	1.0896	0.9843	0.9831	0.9837	0.0169		16990	99.6539	364	0	2.135	59	0.3461	1.6003	1.3771	0.2232
Escherichia coli	09-00049	150	1762187	2 (1549584392)	bwa-mem	mpileup	bwa-mem/mpileup	17049		15088	88.4979	229	0	1.3432	1961	11.5021	8.2852	0.8663	7.4188	0.985	0.885	0.9323	0.115		16930	99.302	298	0	1.7479	119	0.698	1.5776	1.1274	0.4502	0.9827	0.993	0.9878	0.007		16976	99.5718	341	0	2.0001	73	0.4282	1.5662	1.2901	0.2762
Escherichia coli	09-00049	150	1762187	2 (1549584392)	bwa-mem	platypus	bwa-mem/platypus	17049		15922	93.3896	664	230	3.8947	1127	6.6104	6.7757	2.512	4.2636	0.96	0.9339	0.9468	0.0661		16945	99.39	834	313	4.8918	104	0.61	3.5486	3.1552	0.3935	0.9531	0.9939	0.9731	0.0061		16976	99.5718	787	270	4.6161	73	0.4282	3.2535	2.9774	0.2762
Escherichia coli	09-00049	150	1762187	2 (1549584392)	bwa-mem	snver	bwa-mem/snver	17049		15451	90.627	250	0	1.4664	1598	9.373	6.9913	0.9458	6.0455	0.9841	0.9063	0.9436	0.0937		16953	99.4369	342	0	2.006	96	0.5631	1.657	1.2938	0.3632	0.9802	0.9944	0.9872	0.0056		16962	99.4897	421	0	2.4694	87	0.5103	1.9219	1.5927	0.3291
Escherichia coli	09-00049	150	1762187	2 (1549584392)	bwa-mem	strelka	bwa-mem/strelka	17049		15254	89.4715	209	35	1.2259	1795	10.5285	7.5815	0.7907	6.7908	0.9865	0.8947	0.9384	0.1053		16863	98.909	313	21	1.8359	186	1.091	1.8878	1.1841	0.7037	0.9818	0.9891	0.9854	0.0109		16990	99.6539	442	13	2.5925	59	0.3461	1.8954	1.6722	0.2232
Escherichia coli	09-00049	150	1762187	2 (1549584392)	bwa-mem	snvsniffer	bwa-mem/snvsniffer	17049		9964	58.4433	300	235	1.7596	7085	41.5567	27.9388	1.135	26.8038	0.9708	0.5844	0.7296	0.4156		12822	75.2068	441	331	2.5867	4227	24.7932	17.6599	1.6684	15.9915	0.9667	0.7521	0.846	0.2479		14176	83.1486	644	464	3.7773	2873	16.8514	13.3054	2.4364	10.8691
Escherichia coli	09-00049	150	1762187	2 (1549584392)	bwa-mem	varscan	bwa-mem/varscan	17049		12251	71.8576	186	6	1.091	4798	28.1424	18.8554	0.7037	18.1517	0.985	0.7186	0.831	0.2814		16878	98.997	303	10	1.7772	171	1.003	1.7932	1.1463	0.6469	0.9824	0.99	0.9862	0.01		16938	99.3489	376	10	2.2054	111	0.6511	1.8424	1.4225	0.4199
Escherichia coli	09-00049	150	1762187	2 (1549584392)	minimap2	16GT	minimap2/16GT	17049		8065	47.3048	124	15	0.7273	8984	52.6952	34.4572	0.4691	33.9881	0.9849	0.473	0.6391	0.527		16742	98.1993	291	27	1.7068	307	1.8007	2.2623	1.1009	1.1614	0.9829	0.982	0.9824	0.018		16995	99.6833	450	48	2.6395	54	0.3167	1.9067	1.7024	0.2043
Escherichia coli	09-00049	150	1762187	2 (1549584392)	minimap2	freebayes	minimap2/freebayes	17049		15809	92.7268	454	0	2.6629	1240	7.2732	6.4087	1.7176	4.6911	0.9721	0.9273	0.9492	0.0727		16993	99.6715	501	0	2.9386	56	0.3285	2.1072	1.8954	0.2119	0.9714	0.9967	0.9839	0.0033		17004	99.7361	572	0	3.355	45	0.2639	2.3342	2.164	0.1702
Escherichia coli	09-00049	150	1762187	2 (1549584392)	minimap2	gatk	minimap2/gatk	17049		15495	90.8851	957	777	5.6132	1554	9.1149	9.4996	3.6205	5.8791	0.9418	0.9089	0.9251	0.0911		16863	98.909	1154	902	6.7687	186	1.091	5.0695	4.3658	0.7037	0.9359	0.9891	0.9618	0.0109		16891	99.0733	1336	999	7.8362	158	0.9267	5.6521	5.0543	0.5977
Escherichia coli	09-00049	150	1762187	2 (1549584392)	minimap2	lofreq	minimap2/lofreq	17049		8510	49.915	126	0	0.739	8539	50.085	32.7812	0.4767	32.3046	0.9854	0.4991	0.6626	0.5009		16674	97.8005	225	0	1.3197	375	2.1995	2.2699	0.8512	1.4187	0.9867	0.978	0.9823	0.022		16948	99.4076	357	0	2.094	101	0.5924	1.7327	1.3506	0.3821
Escherichia coli	09-00049	150	1762187	2 (1549584392)	minimap2	mpileup	minimap2/mpileup	17049		14977	87.8468	197	0	1.1555	2072	12.1532	8.584	0.7453	7.8387	0.987	0.8785	0.9296	0.1215		16877	98.9911	282	0	1.6541	172	1.0089	1.7176	1.0669	0.6507	0.9836	0.9899	0.9867	0.0101		16937	99.3431	345	0	2.0236	112	0.6569	1.7289	1.3052	0.4237
Escherichia coli	09-00049	150	1762187	2 (1549584392)	minimap2	platypus	minimap2/platypus	17049		15820	92.7914	531	144	3.1146	1229	7.2086	6.6584	2.0089	4.6495	0.9675	0.9279	0.9473	0.0721		16907	99.1671	547	138	3.2084	142	0.8329	2.6066	2.0694	0.5372	0.9687	0.9917	0.9801	0.0083		16936	99.3372	577	146	3.3844	113	0.6628	2.6104	2.1829	0.4275
Escherichia coli	09-00049	150	1762187	2 (1549584392)	minimap2	snver	minimap2/snver	17049		15318	89.8469	204	0	1.1966	1731	10.1531	7.3205	0.7718	6.5487	0.9869	0.8985	0.9406	0.1015		16882	99.0205	306	0	1.7948	167	0.9795	1.7894	1.1577	0.6318	0.9822	0.9902	0.9862	0.0098		16910	99.1847	388	0	2.2758	139	0.8153	1.9937	1.4679	0.5259
Escherichia coli	09-00049	150	1762187	2 (1549584392)	minimap2	strelka	minimap2/strelka	17049		15121	88.6914	127	10	0.7449	1928	11.3086	7.7744	0.4805	7.294	0.9917	0.8869	0.9364	0.1131		16800	98.5395	251	11	1.4722	249	1.4605	1.8916	0.9496	0.942	0.9853	0.9854	0.9853	0.0146		16932	99.3137	365	2	2.1409	117	0.6863	1.8235	1.3809	0.4426
Escherichia coli	09-00049	150	1762187	2 (1549584392)	minimap2	snvsniffer	minimap2/snvsniffer	17049		9951	58.3671	292	223	1.7127	7098	41.6329	27.9577	1.1047	26.853	0.9715	0.5837	0.7292	0.4163		12811	75.1422	463	342	2.7157	4238	24.8578	17.7847	1.7516	16.0331	0.9651	0.7514	0.8449	0.2486		14161	83.0606	656	468	3.8477	2888	16.9394	13.4076	2.4818	10.9258
Escherichia coli	09-00049	150	1762187	2 (1549584392)	minimap2	varscan	minimap2/varscan	17049		12129	71.142	166	6	0.9737	4920	28.858	19.2412	0.628	18.6132	0.9865	0.7114	0.8267	0.2886		16813	98.6158	297	9	1.742	236	1.3842	2.0164	1.1236	0.8928	0.9826	0.9862	0.9844	0.0138		16905	99.1554	397	12	2.3286	144	0.8446	2.0467	1.5019	0.5448
Escherichia coli	09-00049	150	1762187	2 (1549584392)	novoalign	16GT	novoalign/16GT	17049		7654	44.8941	113	18	0.6628	9395	55.1059	35.9705	0.4275	35.543	0.9855	0.4489	0.6168	0.5511		16668	97.7653	233	11	1.3666	381	2.2347	2.3229	0.8815	1.4414	0.9862	0.9777	0.9819	0.0223		16986	99.6305	369	20	2.1643	63	0.3695	1.6343	1.396	0.2383
Escherichia coli	09-00049	150	1762187	2 (1549584392)	novoalign	freebayes	novoalign/freebayes	17049		15297	89.7237	366	0	2.1468	1752	10.2763	8.0128	1.3846	6.6281	0.9766	0.8972	0.9352	0.1028		16978	99.5836	449	0	2.6336	71	0.4164	1.9673	1.6986	0.2686	0.9742	0.9958	0.9849	0.0042		16996	99.6891	478	0	2.8037	53	0.3109	2.0089	1.8084	0.2005
Escherichia coli	09-00049	150	1762187	2 (1549584392)	novoalign	gatk	novoalign/gatk	17049		15595	91.4716	1261	1052	7.3963	1454	8.5284	10.2713	4.7706	5.5007	0.9252	0.9147	0.9199	0.0853		16903	99.1436	1489	1200	8.7337	146	0.8564	6.1855	5.6332	0.5523	0.919	0.9914	0.9538	0.0086		16915	99.214	1699	1305	9.9654	134	0.786	6.9346	6.4276	0.5069
Escherichia coli	09-00049	150	1762187	2 (1549584392)	novoalign	lofreq	novoalign/lofreq	17049		6823	40.0199	109	0	0.6393	10226	59.9801	39.0992	0.4124	38.6868	0.9843	0.4002	0.569	0.5998		16484	96.686	207	0	1.2141	565	3.314	2.9206	0.7831	2.1375	0.9876	0.9669	0.9771	0.0331		16952	99.4311	296	0	1.7362	97	0.5689	1.4868	1.1198	0.367
Escherichia coli	09-00049	150	1762187	2 (1549584392)	novoalign	mpileup	novoalign/mpileup	17049		14478	84.9199	161	0	0.9443	2571	15.0801	10.3356	0.6091	9.7266	0.989	0.8492	0.9138	0.1508		16871	98.956	253	0	1.484	178	1.044	1.6306	0.9571	0.6734	0.9852	0.9896	0.9874	0.0104		16942	99.3724	294	0	1.7244	107	0.6276	1.5171	1.1123	0.4048
Escherichia coli	09-00049	150	1762187	2 (1549584392)	novoalign	platypus	novoalign/platypus	17049		15408	90.3748	596	172	3.4958	1641	9.6252	8.463	2.2548	6.2082	0.9628	0.9037	0.9323	0.0963		16934	99.3255	686	209	4.0237	115	0.6745	3.0303	2.5953	0.4351	0.9611	0.9933	0.9769	0.0067		16968	99.5249	690	182	4.0472	81	0.4751	2.9168	2.6104	0.3064
Escherichia coli	09-00049	150	1762187	2 (1549584392)	novoalign	snver	novoalign/snver	17049		14623	85.7704	185	0	1.0851	2426	14.2296	9.8779	0.6999	9.178	0.9875	0.8577	0.918	0.1423		16881	99.0146	290	0	1.701	168	0.9854	1.7327	1.0971	0.6356	0.9831	0.9901	0.9866	0.0099		16916	99.2199	335	0	1.9649	133	0.7801	1.7705	1.2674	0.5032
Escherichia coli	09-00049	150	1762187	2 (1549584392)	novoalign	strelka	novoalign/strelka	17049		14580	85.5182	167	29	0.9795	2469	14.4818	9.9725	0.6318	9.3407	0.9887	0.8552	0.9171	0.1448		16871	98.956	287	29	1.6834	178	1.044	1.7592	1.0858	0.6734	0.9833	0.9896	0.9864	0.0104		16966	99.5132	357	13	2.094	83	0.4868	1.6646	1.3506	0.314
Escherichia coli	09-00049	150	1762187	2 (1549584392)	novoalign	snvsniffer	novoalign/snvsniffer	17049		8892	52.1556	177	127	1.0382	8157	47.8444	31.529	0.6696	30.8594	0.9805	0.5216	0.681	0.4784		12231	71.7403	271	183	1.5895	4818	28.2597	19.2526	1.0252	18.2274	0.9783	0.7174	0.8278	0.2826		13774	80.7907	393	248	2.3051	3275	19.2093	13.8767	1.4868	12.3899
Escherichia coli	09-00049	150	1762187	2 (1549584392)	novoalign	varscan	novoalign/varscan	17049		10802	63.3586	130	4	0.7625	6247	36.6414	24.1253	0.4918	23.6335	0.9881	0.6336	0.7721	0.3664		16770	98.3635	257	9	1.5074	279	1.6365	2.0278	0.9723	1.0555	0.9849	0.9836	0.9842	0.0164		16909	99.1788	324	9	1.9004	140	0.8212	1.7554	1.2258	0.5296
Escherichia coli	09-00049	150	1762187	2 (1549584392)	snippy	snippy	snippy/snippy	17049		8508	49.9032	67	0	0.393	8541	50.0968	32.5656	0.2535	32.3121	0.9922	0.499	0.664	0.501		16668	97.7653	128	0	0.7508	381	2.2347	1.9256	0.4842	1.4414	0.9924	0.9777	0.985	0.0223		16963	99.4956	238	0	1.396	86	0.5044	1.2258	0.9004	0.3254
Escherichia coli	09-00049	150	1762187	2 (1549584392)	stampy	16GT	stampy/16GT	17049		8068	47.3224	225	65	1.3197	8981	52.6776	34.8279	0.8512	33.9767	0.9729	0.4732	0.6367	0.5268		16637	97.5834	611	91	3.5838	412	2.4166	3.8702	2.3115	1.5587	0.9646	0.9758	0.9702	0.0242		16838	98.7624	1171	151	6.8684	211	1.2376	5.2284	4.4301	0.7983
Escherichia coli	09-00049	150	1762187	2 (1549584392)	stampy	freebayes	stampy/freebayes	17049		15864	93.0494	4291	0	25.1686	1185	6.9506	20.7167	16.2336	4.4831	0.7871	0.9305	0.8528	0.0695		17000	99.7126	5642	0	33.0929	49	0.2874	21.5301	21.3447	0.1854	0.7508	0.9971	0.8566	0.0029		17009	99.7654	7110	0	41.7033	40	0.2346	27.0497	26.8984	0.1513
Escherichia coli	09-00049	150	1762187	2 (1549584392)	stampy	gatk	stampy/gatk	17049		15565	91.2957	1736	1408	10.1824	1484	8.7043	12.1818	6.5676	5.6142	0.8997	0.913	0.9063	0.087		16882	99.0205	2173	1707	12.7456	167	0.9795	8.8526	8.2208	0.6318	0.886	0.9902	0.9352	0.0098		16919	99.2375	2565	1895	15.0449	130	0.7625	10.1957	9.7039	0.4918
Escherichia coli	09-00049	150	1762187	2 (1549584392)	stampy	lofreq	stampy/lofreq	17049		8637	50.6599	146	0	0.8564	8412	49.3401	32.3764	0.5523	31.8241	0.9834	0.5066	0.6687	0.4934		16640	97.601	270	0	1.5837	409	2.399	2.5688	1.0215	1.5473	0.984	0.976	0.98	0.024		16852	98.8445	549	0	3.2201	197	1.1555	2.8223	2.077	0.7453
Escherichia coli	09-00049	150	1762187	2 (1549584392)	stampy	mpileup	stampy/mpileup	17049		14974	87.8292	218	0	1.2787	2075	12.1708	8.6748	0.8247	7.8501	0.9857	0.8783	0.9289	0.1217		16798	98.5278	335	0	1.9649	251	1.4722	2.2169	1.2674	0.9496	0.9804	0.9853	0.9828	0.0147		16835	98.7448	536	0	3.1439	214	1.2552	2.8374	2.0278	0.8096
Escherichia coli	09-00049	150	1762187	2 (1549584392)	stampy	platypus	stampy/platypus	17049		15724	92.2283	717	240	4.2055	1325	7.7717	7.7253	2.7125	5.0127	0.9564	0.9223	0.939	0.0777		16820	98.6568	923	275	5.4138	229	1.3432	4.3582	3.4919	0.8663	0.948	0.9866	0.9669	0.0134		16846	98.8093	1048	292	6.147	203	1.1907	4.7328	3.9648	0.768
Escherichia coli	09-00049	150	1762187	2 (1549584392)	stampy	snver	stampy/snver	17049		15329	89.9114	269	0	1.5778	1720	10.0886	7.5247	1.0177	6.5071	0.9828	0.8991	0.9391	0.1009		16792	98.4926	422	0	2.4752	257	1.5074	2.5688	1.5965	0.9723	0.9755	0.9849	0.9802	0.0151		16811	98.604	600	0	3.5193	238	1.396	3.1703	2.2699	0.9004
Escherichia coli	09-00049	150	1762187	2 (1549584392)	stampy	strelka	stampy/strelka	17049		14987	87.9054	158	28	0.9267	2062	12.0946	8.3987	0.5977	7.8009	0.9896	0.8791	0.9311	0.1209		16633	97.56	242	17	1.4194	416	2.44	2.4893	0.9155	1.5738	0.9857	0.9756	0.9806	0.0244		16837	98.7565	356	20	2.0881	212	1.2435	2.1488	1.3468	0.802
Escherichia coli	09-00049	150	1762187	2 (1549584392)	stampy	snvsniffer	stampy/snvsniffer	17049		10105	59.2703	325	252	1.9063	6944	40.7297	27.4999	1.2295	26.2704	0.9688	0.5927	0.7355	0.4073		12943	75.9165	497	353	2.9151	4106	24.0835	17.414	1.8802	15.5337	0.963	0.7592	0.849	0.2408		14271	83.7058	754	497	4.4225	2778	16.2942	13.3622	2.8525	10.5097
Escherichia coli	09-00049	150	1762187	2 (1549584392)	stampy	varscan	stampy/varscan	17049		12219	71.6699	229	22	1.3432	4830	28.3301	19.1391	0.8663	18.2728	0.9816	0.7167	0.8285	0.2833		16747	98.2286	395	32	2.3169	302	1.7714	2.6369	1.4944	1.1425	0.977	0.9823	0.9796	0.0177		16804	98.563	680	48	3.9885	245	1.437	3.4994	2.5726	0.9269
Escherichia coli	09-00049	150	1762187	3 (1549589876)	bwa-mem	16GT	bwa-mem/16GT	17049		8273	48.5248	163	30	0.9561	8776	51.4752	33.8178	0.6167	33.2012	0.9807	0.4852	0.6492	0.5148		16813	98.6158	349	44	2.047	236	1.3842	2.2132	1.3203	0.8928	0.9797	0.9862	0.9829	0.0138		16998	99.7009	465	47	2.7274	51	0.2991	1.9521	1.7592	0.1929
Escherichia coli	09-00049	150	1762187	3 (1549589876)	bwa-mem	freebayes	bwa-mem/freebayes	17049		15881	93.1492	516	0	3.0266	1168	6.8508	6.3709	1.9521	4.4188	0.9685	0.9315	0.9496	0.0685		17008	99.7595	621	0	3.6424	41	0.2405	2.5045	2.3494	0.1551	0.9648	0.9976	0.9809	0.0024		17009	99.7654	664	0	3.8947	40	0.2346	2.6634	2.512	0.1513
Escherichia coli	09-00049	150	1762187	3 (1549589876)	bwa-mem	gatk	bwa-mem/gatk	17049		15612	91.5714	1450	1224	8.5049	1437	8.4286	10.922	5.4856	5.4364	0.915	0.9157	0.9153	0.0843		16917	99.2258	1744	1417	10.2293	132	0.7742	7.0972	6.5979	0.4994	0.9065	0.9923	0.9475	0.0077		16926	99.2786	1898	1508	11.1326	123	0.7214	7.6458	7.1805	0.4653
Escherichia coli	09-00049	150	1762187	3 (1549589876)	bwa-mem	lofreq	bwa-mem/lofreq	17049		8677	50.8945	137	0	0.8036	8372	49.1055	32.1911	0.5183	31.6728	0.9845	0.5089	0.671	0.4911		16787	98.4633	276	0	1.6189	262	1.5367	2.0354	1.0442	0.9912	0.9838	0.9846	0.9842	0.0154		16989	99.6481	365	0	2.1409	60	0.3519	1.6079	1.3809	0.227
Escherichia coli	09-00049	150	1762187	3 (1549589876)	bwa-mem	mpileup	bwa-mem/mpileup	17049		15135	88.7735	221	0	1.2963	1914	11.2265	8.0771	0.8361	7.241	0.9856	0.8877	0.9341	0.1123		16935	99.3313	309	0	1.8124	114	0.6687	1.6003	1.169	0.4313	0.9821	0.9933	0.9877	0.0067		16979	99.5894	351	0	2.0588	70	0.4106	1.5927	1.3279	0.2648
Escherichia coli	09-00049	150	1762187	3 (1549589876)	bwa-mem	platypus	bwa-mem/platypus	17049		15929	93.4307	684	249	4.012	1120	6.5693	6.8249	2.5877	4.2372	0.9588	0.9343	0.9464	0.0657		16943	99.3783	792	256	4.6454	106	0.6217	3.3973	2.9963	0.401	0.9553	0.9938	0.9742	0.0062		16976	99.5718	804	266	4.7158	73	0.4282	3.3178	3.0417	0.2762
Escherichia coli	09-00049	150	1762187	3 (1549589876)	bwa-mem	snver	bwa-mem/snver	17049		15462	90.6915	247	0	1.4488	1587	9.3085	6.9384	0.9344	6.0039	0.9843	0.9069	0.944	0.0931		16961	99.4838	352	0	2.0646	88	0.5162	1.6646	1.3317	0.3329	0.9797	0.9948	0.9872	0.0052		16954	99.4428	404	0	2.3696	95	0.5572	1.8878	1.5284	0.3594
Escherichia coli	09-00049	150	1762187	3 (1549589876)	bwa-mem	strelka	bwa-mem/strelka	17049		15258	89.495	193	9	1.132	1791	10.505	7.5058	0.7302	6.7757	0.9875	0.8949	0.9389	0.1051		16872	98.9618	343	10	2.0118	177	1.0382	1.9673	1.2976	0.6696	0.9801	0.9896	0.9848	0.0104		16993	99.6715	445	9	2.6101	56	0.3285	1.8954	1.6835	0.2119
Escherichia coli	09-00049	150	1762187	3 (1549589876)	bwa-mem	snvsniffer	bwa-mem/snvsniffer	17049		9974	58.502	282	219	1.6541	7075	41.498	27.8328	1.0669	26.766	0.9725	0.585	0.7305	0.415		12817	75.1774	460	342	2.6981	4232	24.8226	17.7507	1.7403	16.0104	0.9654	0.7518	0.8453	0.2482		14198	83.2776	634	456	3.7187	2851	16.7224	13.1844	2.3985	10.7858
Escherichia coli	09-00049	150	1762187	3 (1549589876)	bwa-mem	varscan	bwa-mem/varscan	17049		12442	72.9779	187	11	1.0968	4607	27.0221	18.1366	0.7075	17.4291	0.9852	0.7298	0.8385	0.2702		16901	99.1319	299	13	1.7538	148	0.8681	1.6911	1.1312	0.5599	0.9826	0.9913	0.9869	0.0087		16940	99.3607	361	11	2.1174	109	0.6393	1.7781	1.3657	0.4124
Escherichia coli	09-00049	150	1762187	3 (1549589876)	minimap2	16GT	minimap2/16GT	17049		8181	47.9852	138	19	0.8094	8868	52.0148	34.0713	0.5221	33.5492	0.9834	0.4799	0.645	0.5201		16756	98.2814	295	30	1.7303	293	1.7186	2.2245	1.116	1.1085	0.9827	0.9828	0.9827	0.0172		16987	99.6363	454	43	2.6629	62	0.3637	1.9521	1.7176	0.2346
Escherichia coli	09-00049	150	1762187	3 (1549589876)	minimap2	freebayes	minimap2/freebayes	17049		15819	92.7855	415	0	2.4342	1230	7.2145	6.2233	1.57	4.6533	0.9744	0.9279	0.9506	0.0721		16995	99.6833	516	0	3.0266	54	0.3167	2.1564	1.9521	0.2043	0.9705	0.9968	0.9835	0.0032		17003	99.7302	579	0	3.3961	46	0.2698	2.3645	2.1905	0.174
Escherichia coli	09-00049	150	1762187	3 (1549589876)	minimap2	gatk	minimap2/gatk	17049		15491	90.8616	955	762	5.6015	1558	9.1384	9.5071	3.6129	5.8942	0.9419	0.9086	0.925	0.0914		16871	98.956	1181	933	6.9271	178	1.044	5.1413	4.4679	0.6734	0.9346	0.9896	0.9613	0.0104		16900	99.126	1358	1025	7.9653	149	0.874	5.7013	5.1376	0.5637
Escherichia coli	09-00049	150	1762187	3 (1549589876)	minimap2	lofreq	minimap2/lofreq	17049		8570	50.2669	117	0	0.6863	8479	49.7331	32.5202	0.4426	32.0776	0.9865	0.5027	0.666	0.4973		16689	97.8884	238	0	1.396	360	2.1116	2.2623	0.9004	1.3619	0.9859	0.9789	0.9824	0.0211		16942	99.3724	351	0	2.0588	107	0.6276	1.7327	1.3279	0.4048
Escherichia coli	09-00049	150	1762187	3 (1549589876)	minimap2	mpileup	minimap2/mpileup	17049		15022	88.1107	190	0	1.1144	2027	11.8893	8.3873	0.7188	7.6685	0.9875	0.8811	0.9313	0.1189		16878	98.997	293	0	1.7186	171	1.003	1.7554	1.1085	0.6469	0.9829	0.99	0.9864	0.01		16936	99.3372	353	0	2.0705	113	0.6628	1.763	1.3355	0.4275
Escherichia coli	09-00049	150	1762187	3 (1549589876)	minimap2	platypus	minimap2/platypus	17049		15858	93.0143	509	147	2.9855	1191	6.9857	6.4314	1.9256	4.5058	0.9689	0.9301	0.9491	0.0699		16892	99.0791	580	165	3.402	157	0.9209	2.7882	2.1942	0.594	0.9668	0.9908	0.9787	0.0092		16927	99.2844	622	165	3.6483	122	0.7156	2.8147	2.3531	0.4615
Escherichia coli	09-00049	150	1762187	3 (1549589876)	minimap2	snver	minimap2/snver	17049		15331	89.9232	204	0	1.1966	1718	10.0768	7.2713	0.7718	6.4995	0.9869	0.8992	0.941	0.1008		16887	99.0498	319	0	1.8711	162	0.9502	1.8197	1.2068	0.6129	0.9815	0.9905	0.986	0.0095		16905	99.1554	394	0	2.311	144	0.8446	2.0354	1.4906	0.5448
Escherichia coli	09-00049	150	1762187	3 (1549589876)	minimap2	strelka	minimap2/strelka	17049		15124	88.709	153	7	0.8974	1925	11.291	7.8614	0.5788	7.2826	0.99	0.8871	0.9357	0.1129		16801	98.5454	286	8	1.6775	248	1.4546	2.0202	1.082	0.9382	0.9833	0.9855	0.9844	0.0145		16931	99.3079	380	4	2.2289	118	0.6921	1.884	1.4376	0.4464
Escherichia coli	09-00049	150	1762187	3 (1549589876)	minimap2	snvsniffer	minimap2/snvsniffer	17049		9969	58.4726	303	238	1.7772	7080	41.5274	27.9312	1.1463	26.7849	0.9705	0.5847	0.7297	0.4153		12816	75.1716	457	335	2.6805	4233	24.8284	17.7431	1.7289	16.0142	0.9656	0.7517	0.8453	0.2483		14186	83.2072	653	453	3.8301	2863	16.7928	13.3017	2.4704	10.8312
Escherichia coli	09-00049	150	1762187	3 (1549589876)	minimap2	varscan	minimap2/varscan	17049		12301	72.1509	161	8	0.9443	4748	27.8491	18.5716	0.6091	17.9625	0.9871	0.7215	0.8337	0.2785		16834	98.7389	301	12	1.7655	215	1.2611	1.9521	1.1387	0.8134	0.9824	0.9874	0.9849	0.0126		16899	99.1202	402	15	2.3579	150	0.8798	2.0883	1.5208	0.5675
Escherichia coli	09-00049	150	1762187	3 (1549589876)	novoalign	16GT	novoalign/16GT	17049		7782	45.6449	108	8	0.6335	9267	54.3551	35.4673	0.4086	35.0587	0.9863	0.4564	0.624	0.5436		16705	97.9823	240	15	1.4077	344	2.0177	2.2094	0.908	1.3014	0.9858	0.9798	0.9828	0.0202		16987	99.6363	359	19	2.1057	62	0.3637	1.5927	1.3582	0.2346
Escherichia coli	09-00049	150	1762187	3 (1549589876)	novoalign	freebayes	novoalign/freebayes	17049		15324	89.8821	352	0	2.0646	1725	10.1179	7.8577	1.3317	6.526	0.9775	0.8988	0.9365	0.1012		16986	99.6305	441	0	2.5867	63	0.3695	1.9067	1.6684	0.2383	0.9747	0.9963	0.9854	0.0037		16996	99.6891	489	0	2.8682	53	0.3109	2.0505	1.85	0.2005
Escherichia coli	09-00049	150	1762187	3 (1549589876)	novoalign	gatk	novoalign/gatk	17049		15598	91.4892	1280	1064	7.5078	1451	8.5108	10.3319	4.8425	5.4894	0.9242	0.9149	0.9195	0.0851		16906	99.1612	1497	1201	8.7806	143	0.8388	6.2044	5.6634	0.541	0.9187	0.9916	0.9538	0.0084		16909	99.1788	1706	1334	10.0065	140	0.8212	6.9837	6.4541	0.5296
Escherichia coli	09-00049	150	1762187	3 (1549589876)	novoalign	lofreq	novoalign/lofreq	17049		6950	40.7649	97	0	0.5689	10099	59.2351	38.5733	0.367	38.2063	0.9862	0.4076	0.5768	0.5924		16522	96.9089	219	0	1.2845	527	3.0911	2.8223	0.8285	1.9937	0.9869	0.9691	0.9779	0.0309		16946	99.3959	318	0	1.8652	103	0.6041	1.5927	1.2031	0.3897
Escherichia coli	09-00049	150	1762187	3 (1549589876)	novoalign	mpileup	novoalign/mpileup	17049		14569	85.4537	178	0	1.044	2480	14.5463	10.0557	0.6734	9.3823	0.9879	0.8545	0.9164	0.1455		16878	98.997	262	0	1.5367	171	1.003	1.6381	0.9912	0.6469	0.9847	0.99	0.9873	0.01		16940	99.3607	313	0	1.8359	109	0.6393	1.5965	1.1841	0.4124
Escherichia coli	09-00049	150	1762187	3 (1549589876)	novoalign	platypus	novoalign/platypus	17049		15449	90.6153	551	168	3.2319	1600	9.3847	8.1376	2.0845	6.0531	0.9656	0.9062	0.935	0.0938		16928	99.2903	672	208	3.9416	121	0.7097	3.0001	2.5423	0.4578	0.9618	0.9929	0.9771	0.0071		16964	99.5014	726	202	4.2583	85	0.4986	3.0682	2.7466	0.3216
Escherichia coli	09-00049	150	1762187	3 (1549589876)	novoalign	snver	novoalign/snver	17049		14677	86.0872	193	0	1.132	2372	13.9128	9.7039	0.7302	8.9737	0.987	0.8609	0.9196	0.1391		16891	99.0733	286	0	1.6775	158	0.9267	1.6797	1.082	0.5977	0.9833	0.9907	0.987	0.0093		16908	99.173	346	0	2.0294	141	0.827	1.8424	1.309	0.5334
Escherichia coli	09-00049	150	1762187	3 (1549589876)	novoalign	strelka	novoalign/strelka	17049		14640	85.8701	176	17	1.0323	2409	14.1299	9.7795	0.6658	9.1137	0.9881	0.8587	0.9189	0.1413		16867	98.9325	276	19	1.6189	182	1.0675	1.7327	1.0442	0.6885	0.9839	0.9893	0.9866	0.0107		16962	99.4897	368	19	2.1585	87	0.5103	1.7213	1.3922	0.3291
Escherichia coli	09-00049	150	1762187	3 (1549589876)	novoalign	snvsniffer	novoalign/snvsniffer	17049		8967	52.5955	167	123	0.9795	8082	47.4045	31.2074	0.6318	30.5757	0.9817	0.526	0.685	0.474		12206	71.5936	277	180	1.6247	4843	28.4064	19.3699	1.0479	18.3219	0.9778	0.7159	0.8266	0.2841		13756	80.6851	397	236	2.3286	3293	19.3149	13.9599	1.5019	12.458
Escherichia coli	09-00049	150	1762187	3 (1549589876)	novoalign	varscan	novoalign/varscan	17049		10943	64.1856	141	8	0.827	6106	35.8144	23.6335	0.5334	23.1001	0.9873	0.6419	0.778	0.3581		16789	98.475	262	10	1.5367	260	1.525	1.9748	0.9912	0.9836	0.9846	0.9847	0.9846	0.0153		16899	99.1202	333	10	1.9532	150	0.8798	1.8273	1.2598	0.5675
Escherichia coli	09-00049	150	1762187	3 (1549589876)	snippy	snippy	snippy/snippy	17049		8555	50.1789	55	0	0.3226	8494	49.8211	32.3424	0.2081	32.1343	0.9936	0.5018	0.6668	0.4982		16674	97.8005	132	0	0.7742	375	2.1995	1.9181	0.4994	1.4187	0.9921	0.978	0.985	0.022		16963	99.4956	236	0	1.3842	86	0.5044	1.2182	0.8928	0.3254
Escherichia coli	09-00049	150	1762187	3 (1549589876)	stampy	16GT	stampy/16GT	17049		8219	48.2081	224	61	1.3139	8830	51.7919	34.2529	0.8474	33.4055	0.9735	0.4821	0.6449	0.5179		16655	97.689	614	95	3.6014	394	2.311	3.8134	2.3229	1.4906	0.9644	0.9769	0.9706	0.0231		16839	98.7683	1165	162	6.8332	210	1.2317	5.2019	4.4074	0.7945
Escherichia coli	09-00049	150	1762187	3 (1549589876)	stampy	freebayes	stampy/freebayes	17049		15885	93.1726	3916	0	22.9691	1164	6.8274	19.2186	14.8149	4.4036	0.8022	0.9317	0.8621	0.0683		17002	99.7243	5576	0	32.7057	47	0.2757	21.2728	21.095	0.1778	0.753	0.9972	0.8581	0.0028		17015	99.8006	7091	0	41.5919	34	0.1994	26.9552	26.8265	0.1286
Escherichia coli	09-00049	150	1762187	3 (1549589876)	stampy	gatk	stampy/gatk	17049		15571	91.3309	1777	1500	10.4229	1478	8.6691	12.3142	6.7227	5.5915	0.8976	0.9133	0.9054	0.0867		16872	98.9618	2088	1649	12.2471	177	1.0382	8.5689	7.8993	0.6696	0.8899	0.9896	0.9371	0.0104		16909	99.1788	2490	1860	14.605	140	0.8212	9.9498	9.4201	0.5296
Escherichia coli	09-00049	150	1762187	3 (1549589876)	stampy	lofreq	stampy/lofreq	17049		8685	50.9414	135	0	0.7918	8364	49.0586	32.1532	0.5107	31.6425	0.9847	0.5094	0.6714	0.4906		16663	97.7359	273	0	1.6013	386	2.2641	2.4931	1.0328	1.4603	0.9839	0.9774	0.9806	0.0226		16853	98.8504	568	0	3.3316	196	1.1496	2.8903	2.1488	0.7415
Escherichia coli	09-00049	150	1762187	3 (1549589876)	stampy	mpileup	stampy/mpileup	17049		15017	88.0814	215	0	1.2611	2032	11.9186	8.5008	0.8134	7.6874	0.9859	0.8808	0.9304	0.1192		16798	98.5278	322	0	1.8887	251	1.4722	2.1678	1.2182	0.9496	0.9812	0.9853	0.9832	0.0147		16835	98.7448	556	0	3.2612	214	1.2552	2.913	2.1034	0.8096
Escherichia coli	09-00049	150	1762187	3 (1549589876)	stampy	platypus	stampy/platypus	17049		15770	92.4981	727	217	4.2642	1279	7.5019	7.5891	2.7504	4.8387	0.9559	0.925	0.9402	0.075		16807	98.5806	932	271	5.4666	242	1.4194	4.4415	3.5259	0.9155	0.9475	0.9858	0.9663	0.0142		16852	98.8445	1090	348	6.3933	197	1.1555	4.869	4.1237	0.7453
Escherichia coli	09-00049	150	1762187	3 (1549589876)	stampy	snver	stampy/snver	17049		15343	89.9935	265	0	1.5543	1706	10.0065	7.4566	1.0025	6.4541	0.983	0.8999	0.9396	0.1001		16803	98.5571	434	0	2.5456	246	1.4429	2.5726	1.6419	0.9307	0.9748	0.9856	0.9802	0.0144		16809	98.5923	643	0	3.7715	240	1.4077	3.3405	2.4326	0.908
Escherichia coli	09-00049	150	1762187	3 (1549589876)	stampy	strelka	stampy/strelka	17049		14985	87.8937	147	13	0.8622	2064	12.1063	8.3646	0.5561	7.8085	0.9903	0.8789	0.9313	0.1211		16650	97.6597	262	16	1.5367	399	2.3403	2.5007	0.9912	1.5095	0.9845	0.9766	0.9805	0.0234		16843	98.7917	377	24	2.2113	206	1.2083	2.2056	1.4263	0.7793
Escherichia coli	09-00049	150	1762187	3 (1549589876)	stampy	snvsniffer	stampy/snvsniffer	17049		10128	59.4052	311	241	1.8242	6921	40.5948	27.36	1.1766	26.1834	0.9702	0.5941	0.7369	0.4059		12981	76.1394	517	361	3.0324	4068	23.8606	17.3459	1.9559	15.39	0.9617	0.7614	0.8499	0.2386		14310	83.9345	773	502	4.534	2739	16.0655	13.2865	2.9244	10.3621
Escherichia coli	09-00049	150	1762187	3 (1549589876)	stampy	varscan	stampy/varscan	17049		12392	72.6846	210	21	1.2317	4657	27.3154	18.4127	0.7945	17.6183	0.9833	0.7268	0.8358	0.2732		16764	98.3283	382	35	2.2406	285	1.6717	2.5234	1.4452	1.0782	0.9777	0.9833	0.9805	0.0167		16801	98.5454	679	47	3.9826	248	1.4546	3.507	2.5688	0.9382
Escherichia coli	09-00049	300	881094	1 (1549592335)	bwa-mem	16GT	bwa-mem/16GT	17049		9184	53.8683	250	45	1.4664	7865	46.1317	30.7005	0.9458	29.7547	0.9735	0.5387	0.6936	0.4613		16887	99.0498	416	20	2.44	162	0.9502	2.1867	1.5738	0.6129	0.976	0.9905	0.9832	0.0095		17003	99.7302	575	29	3.3726	46	0.2698	2.3494	2.1753	0.174
Escherichia coli	09-00049	300	881094	1 (1549592335)	bwa-mem	freebayes	bwa-mem/freebayes	17049		15965	93.6419	751	0	4.405	1084	6.3581	6.9421	2.8412	4.101	0.9551	0.9364	0.9457	0.0636		17014	99.7947	804	0	4.7158	35	0.2053	3.1741	3.0417	0.1324	0.9549	0.9979	0.9759	0.0021		17019	99.824	789	0	4.6278	30	0.176	3.0984	2.9849	0.1135
Escherichia coli	09-00049	300	881094	1 (1549592335)	bwa-mem	gatk	bwa-mem/gatk	17049		15754	92.4042	1549	1276	9.0856	1295	7.5958	10.7594	5.8601	4.8992	0.9105	0.924	0.9172	0.076		16912	99.1964	1890	1516	11.0857	137	0.8036	7.6685	7.1502	0.5183	0.8995	0.992	0.9435	0.008		16925	99.2727	2036	1609	11.942	124	0.7273	8.1717	7.7026	0.4691
Escherichia coli	09-00049	300	881094	1 (1549592335)	bwa-mem	lofreq	bwa-mem/lofreq	17049		8772	51.4517	168	0	0.9854	8277	48.5483	31.9489	0.6356	31.3134	0.9812	0.5145	0.675	0.4855		16604	97.3899	253	0	1.484	445	2.6101	2.6407	0.9571	1.6835	0.985	0.9739	0.9794	0.0261		16806	98.5747	349	0	2.047	243	1.4253	2.2396	1.3203	0.9193
Escherichia coli	09-00049	300	881094	1 (1549592335)	bwa-mem	mpileup	bwa-mem/mpileup	17049		15261	89.5126	234	0	1.3725	1788	10.4874	7.6496	0.8853	6.7643	0.9849	0.8951	0.9379	0.1049		16748	98.2345	286	0	1.6775	301	1.7655	2.2207	1.082	1.1387	0.9832	0.9823	0.9827	0.0177		16807	98.5806	336	0	1.9708	242	1.4194	2.1867	1.2711	0.9155
Escherichia coli	09-00049	300	881094	1 (1549592335)	bwa-mem	platypus	bwa-mem/platypus	17049		15854	92.9908	664	241	3.8947	1195	7.0092	7.0329	2.512	4.5209	0.9598	0.9299	0.9446	0.0701		16806	98.5747	781	239	4.5809	243	1.4253	3.874	2.9547	0.9193	0.9556	0.9857	0.9704	0.0143		16862	98.9032	832	263	4.8801	187	1.0968	3.8551	3.1476	0.7075
Escherichia coli	09-00049	300	881094	1 (1549592335)	bwa-mem	snver	bwa-mem/snver	17049		15411	90.3924	272	0	1.5954	1638	9.6076	7.2259	1.029	6.1968	0.9827	0.9039	0.9417	0.0961		16783	98.4398	370	0	2.1702	266	1.5602	2.4061	1.3998	1.0063	0.9784	0.9844	0.9814	0.0156		16790	98.4808	445	0	2.6101	259	1.5192	2.6634	1.6835	0.9798
Escherichia coli	09-00049	300	881094	1 (1549592335)	bwa-mem	strelka	bwa-mem/strelka	17049		15250	89.4481	192	10	1.1262	1799	10.5519	7.5323	0.7264	6.8059	0.9876	0.8945	0.9387	0.1055		16687	97.8767	304	10	1.7831	362	2.1233	2.5196	1.1501	1.3695	0.9821	0.9788	0.9804	0.0212		16762	98.3166	398	5	2.3344	287	1.6834	2.5915	1.5057	1.0858
Escherichia coli	09-00049	300	881094	1 (1549592335)	bwa-mem	snvsniffer	bwa-mem/snvsniffer	17049		7251	42.5304	149	108	0.874	9798	57.4696	37.6313	0.5637	37.0676	0.9799	0.4253	0.5932	0.5747		9983	58.5548	262	192	1.5367	7066	41.4452	27.7231	0.9912	26.7319	0.9744	0.5855	0.7315	0.4145		11851	69.5114	401	274	2.352	5198	30.4886	21.182	1.5171	19.665
Escherichia coli	09-00049	300	881094	1 (1549592335)	bwa-mem	varscan	bwa-mem/varscan	17049		12710	74.5498	221	8	1.2963	4339	25.4502	17.2513	0.8361	16.4152	0.9829	0.7455	0.8479	0.2545		16712	98.0233	327	6	1.918	337	1.9767	2.512	1.2371	1.2749	0.9808	0.9802	0.9805	0.0198		16735	98.1582	399	9	2.3403	314	1.8418	2.6974	1.5095	1.1879
Escherichia coli	09-00049	300	881094	1 (1549592335)	minimap2	16GT	minimap2/16GT	17049		9156	53.704	188	20	1.1027	7893	46.296	30.5719	0.7112	29.8606	0.9799	0.537	0.6938	0.463		16875	98.9794	372	21	2.1819	174	1.0206	2.0656	1.4073	0.6583	0.9784	0.9898	0.9841	0.0102		17012	99.783	549	42	3.2201	37	0.217	2.2169	2.077	0.14
Escherichia coli	09-00049	300	881094	1 (1549592335)	minimap2	freebayes	minimap2/freebayes	17049		15966	93.6477	567	0	3.3257	1083	6.3523	6.2422	2.1451	4.0972	0.9657	0.9365	0.9509	0.0635		17019	99.824	640	0	3.7539	30	0.176	2.5347	2.4212	0.1135	0.9638	0.9982	0.9807	0.0018		17020	99.8299	686	0	4.0237	29	0.1701	2.705	2.5953	0.1097
Escherichia coli	09-00049	300	881094	1 (1549592335)	minimap2	gatk	minimap2/gatk	17049		15732	92.2752	1151	901	6.7511	1317	7.7248	9.3369	4.3544	4.9824	0.9318	0.9228	0.9273	0.0772		16905	99.1554	1359	1030	7.9711	144	0.8446	5.6861	5.1413	0.5448	0.9256	0.9916	0.9575	0.0084		16921	99.2492	1498	1099	8.7864	128	0.7508	6.1514	5.6672	0.4842
Escherichia coli	09-00049	300	881094	1 (1549592335)	minimap2	lofreq	minimap2/lofreq	17049		8647	50.7185	142	0	0.8329	8402	49.2815	32.3235	0.5372	31.7863	0.9838	0.5072	0.6693	0.4928		16570	97.1905	236	0	1.3842	479	2.8095	2.705	0.8928	1.8121	0.986	0.9719	0.9789	0.0281		16854	98.8562	332	0	1.9473	195	1.1438	1.9937	1.256	0.7377
Escherichia coli	09-00049	300	881094	1 (1549592335)	minimap2	mpileup	minimap2/mpileup	17049		15159	88.9143	207	0	1.2141	1890	11.0857	7.9333	0.7831	7.1502	0.9865	0.8891	0.9353	0.1109		16753	98.2638	242	0	1.4194	296	1.7362	2.0354	0.9155	1.1198	0.9858	0.9826	0.9842	0.0174		16831	98.7213	316	0	1.8535	218	1.2787	2.0202	1.1955	0.8247
Escherichia coli	09-00049	300	881094	1 (1549592335)	minimap2	platypus	minimap2/platypus	17049		15796	92.6506	562	179	3.2964	1253	7.3494	6.8665	2.1261	4.7403	0.9656	0.9265	0.9456	0.0735		16817	98.6392	690	199	4.0472	232	1.3608	3.4881	2.6104	0.8777	0.9606	0.9864	0.9733	0.0136		16883	99.0263	660	173	3.8712	166	0.9737	3.1249	2.4969	0.628
Escherichia coli	09-00049	300	881094	1 (1549592335)	minimap2	snver	minimap2/snver	17049		15298	89.7296	243	0	1.4253	1751	10.2704	7.5437	0.9193	6.6243	0.9844	0.8973	0.9388	0.1027		16766	98.3401	324	0	1.9004	283	1.6599	2.2964	1.2258	1.0706	0.981	0.9834	0.9822	0.0166		16761	98.3108	389	0	2.2817	288	1.6892	2.5612	1.4717	1.0896
Escherichia coli	09-00049	300	881094	1 (1549592335)	minimap2	strelka	minimap2/strelka	17049		15144	88.8263	143	8	0.8388	1905	11.1737	7.748	0.541	7.207	0.9906	0.8883	0.9367	0.1117		16702	97.9647	234	7	1.3725	347	2.0353	2.198	0.8853	1.3128	0.9862	0.9796	0.9829	0.0204		16805	98.5688	336	9	1.9708	244	1.4312	2.1942	1.2711	0.9231
Escherichia coli	09-00049	300	881094	1 (1549592335)	minimap2	snvsniffer	minimap2/snvsniffer	17049		7230	42.4072	161	120	0.9443	9819	57.5928	37.7561	0.6091	37.147	0.9782	0.4241	0.5917	0.5759		9963	58.4374	273	205	1.6013	7086	41.5626	27.8404	1.0328	26.8076	0.9733	0.5844	0.7303	0.4156		11844	69.4704	424	299	2.4869	5205	30.5296	21.2955	1.6041	19.6914
Escherichia coli	09-00049	300	881094	1 (1549592335)	minimap2	varscan	minimap2/varscan	17049		12597	73.887	216	5	1.2669	4452	26.113	17.6599	0.8172	16.8427	0.9831	0.7389	0.8437	0.2611		16688	97.8826	319	9	1.8711	361	2.1174	2.5726	1.2068	1.3657	0.9812	0.9788	0.98	0.0212		16732	98.1407	407	12	2.3872	317	1.8593	2.739	1.5398	1.1993
Escherichia coli	09-00049	300	881094	1 (1549592335)	novoalign	16GT	novoalign/16GT	17049		8861	51.9737	146	7	0.8564	8188	48.0263	31.529	0.5523	30.9767	0.9838	0.5197	0.6801	0.4803		16828	98.7037	319	13	1.8711	221	1.2963	2.0429	1.2068	0.8361	0.9814	0.987	0.9842	0.013		16985	99.6246	466	28	2.7333	64	0.3754	2.0051	1.763	0.2421
Escherichia coli	09-00049	300	881094	1 (1549592335)	novoalign	freebayes	novoalign/freebayes	17049		15704	92.111	507	0	2.9738	1345	7.889	7.0064	1.9181	5.0884	0.9687	0.9211	0.9443	0.0789		16994	99.6774	594	0	3.4841	55	0.3226	2.4553	2.2472	0.2081	0.9662	0.9968	0.9813	0.0032		17005	99.7419	631	0	3.7011	44	0.2581	2.5536	2.3872	0.1665
Escherichia coli	09-00049	300	881094	1 (1549592335)	novoalign	gatk	novoalign/gatk	17049		15723	92.2224	1350	1098	7.9184	1326	7.7776	10.1238	5.1073	5.0165	0.9209	0.9222	0.9215	0.0778		16896	99.1026	1556	1233	9.1266	153	0.8974	6.4655	5.8866	0.5788	0.9157	0.991	0.9519	0.009		16910	99.1847	1787	1366	10.4816	139	0.8153	7.2864	6.7605	0.5259
Escherichia coli	09-00049	300	881094	1 (1549592335)	novoalign	lofreq	novoalign/lofreq	17049		7902	46.3488	130	0	0.7625	9147	53.6512	35.0966	0.4918	34.6047	0.9838	0.4635	0.6301	0.5365		16558	97.1201	240	0	1.4077	491	2.8799	2.7655	0.908	1.8575	0.9857	0.9712	0.9784	0.0288		16852	98.8445	340	0	1.9943	197	1.1555	2.0316	1.2863	0.7453
Escherichia coli	09-00049	300	881094	1 (1549592335)	novoalign	mpileup	novoalign/mpileup	17049		15059	88.3278	197	0	1.1555	1990	11.6722	8.2738	0.7453	7.5285	0.9871	0.8833	0.9323	0.1167		16784	98.4457	278	0	1.6306	265	1.5543	2.0543	1.0517	1.0025	0.9837	0.9845	0.9841	0.0155		16849	98.8269	337	0	1.9767	200	1.1731	2.0316	1.2749	0.7566
Escherichia coli	09-00049	300	881094	1 (1549592335)	novoalign	platypus	novoalign/platypus	17049		15705	92.1168	604	175	3.5427	1344	7.8832	7.3696	2.285	5.0846	0.963	0.9212	0.9416	0.0788		16854	98.8562	816	244	4.7862	195	1.1438	3.8248	3.0871	0.7377	0.9538	0.9886	0.9709	0.0114		16914	99.2082	854	236	5.0091	135	0.7918	3.7416	3.2308	0.5107
Escherichia coli	09-00049	300	881094	1 (1549592335)	novoalign	snver	novoalign/snver	17049		15073	88.4099	230	0	1.3491	1976	11.5901	8.3457	0.8701	7.4756	0.985	0.8841	0.9318	0.1159		16791	98.4867	328	0	1.9239	258	1.5133	2.2169	1.2409	0.9761	0.9808	0.9849	0.9828	0.0151		16777	98.4046	393	0	2.3051	272	1.5954	2.5158	1.4868	1.029
Escherichia coli	09-00049	300	881094	1 (1549592335)	novoalign	strelka	novoalign/strelka	17049		15018	88.0873	185	14	1.0851	2031	11.9127	8.3835	0.6999	7.6836	0.9878	0.8809	0.9313	0.1191		16741	98.1934	318	15	1.8652	308	1.8066	2.3683	1.2031	1.1652	0.9814	0.9819	0.9816	0.0181		16834	98.7389	376	5	2.2054	215	1.2611	2.2359	1.4225	0.8134
Escherichia coli	09-00049	300	881094	1 (1549592335)	novoalign	snvsniffer	novoalign/snvsniffer	17049		6701	39.3044	83	51	0.4868	10348	60.6956	39.4623	0.314	39.1483	0.9878	0.393	0.5623	0.607		9556	56.0502	152	96	0.8915	7493	43.9498	28.9224	0.575	28.3474	0.9843	0.5605	0.7143	0.4395		11524	67.5934	271	156	1.5895	5525	32.4066	21.9273	1.0252	20.9021
Escherichia coli	09-00049	300	881094	1 (1549592335)	novoalign	varscan	novoalign/varscan	17049		12078	70.8429	172	5	1.0089	4971	29.1571	19.4569	0.6507	18.8062	0.986	0.7084	0.8245	0.2916		16734	98.1524	298	4	1.7479	315	1.8476	2.3191	1.1274	1.1917	0.9825	0.9815	0.982	0.0185		16758	98.2932	378	8	2.2171	291	1.7068	2.5309	1.43	1.1009
Escherichia coli	09-00049	300	881094	1 (1549592335)	snippy	snippy	snippy/snippy	17049		8709	51.0822	96	0	0.5631	8340	48.9178	31.9149	0.3632	31.5517	0.9891	0.5108	0.6737	0.4892		16538	97.0028	151	0	0.8857	511	2.9972	2.5045	0.5713	1.9332	0.991	0.97	0.9804	0.03		16901	99.1319	284	0	1.6658	148	0.8681	1.6343	1.0744	0.5599
Escherichia coli	09-00049	300	881094	1 (1549592335)	stampy	16GT	stampy/16GT	17049		9088	53.3052	346	84	2.0294	7961	46.6948	31.4269	1.309	30.1179	0.9633	0.5331	0.6864	0.4669		16696	97.9295	871	113	5.1088	353	2.0705	4.6306	3.2951	1.3355	0.9504	0.9793	0.9646	0.0207		16839	98.7683	1505	210	8.8275	210	1.2317	6.4882	5.6937	0.7945
Escherichia coli	09-00049	300	881094	1 (1549592335)	stampy	freebayes	stampy/freebayes	17049		15948	93.5421	8635	0	50.6481	1101	6.4579	36.833	32.6678	4.1653	0.6487	0.9354	0.7661	0.0646		16988	99.6422	10792	0	63.2999	61	0.3578	41.0588	40.8281	0.2308	0.6115	0.9964	0.7579	0.0036		17013	99.7888	12479	0	73.1949	36	0.2112	47.3465	47.2103	0.1362
Escherichia coli	09-00049	300	881094	1 (1549592335)	stampy	gatk	stampy/gatk	17049		15631	91.6828	1638	1319	9.6076	1418	8.3172	11.5614	6.1968	5.3645	0.9051	0.9168	0.9109	0.0832		16848	98.821	2088	1554	12.2471	201	1.179	8.6597	7.8993	0.7604	0.8897	0.9882	0.9364	0.0118		16888	99.0557	2646	1818	15.52	161	0.9443	10.6194	10.0103	0.6091
Escherichia coli	09-00049	300	881094	1 (1549592335)	stampy	lofreq	stampy/lofreq	17049		8184	48.0028	155	0	0.9091	8865	51.9972	34.1243	0.5864	33.5379	0.9814	0.48	0.6447	0.52		16498	96.7681	391	0	2.2934	551	3.2319	3.5638	1.4792	2.0845	0.9768	0.9677	0.9722	0.0323		16702	97.9647	541	0	3.1732	347	2.0353	3.3595	2.0467	1.3128
Escherichia coli	09-00049	300	881094	1 (1549592335)	stampy	mpileup	stampy/mpileup	17049		14933	87.5887	278	0	1.6306	2116	12.4113	9.0569	1.0517	8.0052	0.9817	0.8759	0.9258	0.1241		16633	97.56	430	0	2.5221	416	2.44	3.2006	1.6268	1.5738	0.9748	0.9756	0.9752	0.0244		16698	97.9412	559	0	3.2788	351	2.0588	3.4427	2.1148	1.3279
Escherichia coli	09-00049	300	881094	1 (1549592335)	stampy	platypus	stampy/platypus	17049		15578	91.3719	526	165	3.0852	1471	8.6281	7.555	1.99	5.5651	0.9673	0.9137	0.9397	0.0863		16700	97.953	762	256	4.4695	349	2.047	4.2031	2.8828	1.3203	0.9564	0.9795	0.9678	0.0205		16764	98.3283	828	235	4.8566	285	1.6717	4.2107	3.1325	1.0782
Escherichia coli	09-00049	300	881094	1 (1549592335)	stampy	snver	stampy/snver	17049		15056	88.3102	355	0	2.0822	1993	11.6898	8.8829	1.343	7.5399	0.977	0.8831	0.9277	0.1169		16613	97.4427	671	0	3.9357	436	2.5573	4.188	2.5385	1.6495	0.9612	0.9744	0.9678	0.0256		16608	97.4133	791	0	4.6396	441	2.5867	4.6609	2.9925	1.6684
Escherichia coli	09-00049	300	881094	1 (1549592335)	stampy	strelka	stampy/strelka	17049		14833	87.0022	150	18	0.8798	2216	12.9978	8.951	0.5675	8.3835	0.99	0.87	0.9261	0.13		16525	96.9265	231	15	1.3549	524	3.0735	2.8563	0.8739	1.9824	0.9862	0.9693	0.9777	0.0307		16643	97.6186	291	9	1.7068	406	2.3814	2.6369	1.1009	1.536
Escherichia coli	09-00049	300	881094	1 (1549592335)	stampy	snvsniffer	stampy/snvsniffer	17049		7200	42.2312	177	124	1.0382	9849	57.7688	37.9302	0.6696	37.2605	0.976	0.4223	0.5895	0.5777		10135	59.4463	347	237	2.0353	6914	40.5537	27.4697	1.3128	26.1569	0.9669	0.5945	0.7363	0.4055		12003	70.403	560	346	3.2847	5046	29.597	21.2085	2.1186	19.0899
Escherichia coli	09-00049	300	881094	1 (1549592335)	stampy	varscan	stampy/varscan	17049		12239	71.7872	253	11	1.484	4810	28.2128	19.1542	0.9571	18.1971	0.9797	0.7179	0.8286	0.2821		16591	97.3136	531	35	3.1146	458	2.6864	3.7416	2.0089	1.7327	0.969	0.9731	0.971	0.0269		16612	97.4368	678	48	3.9768	437	2.5632	4.2182	2.565	1.6532
Escherichia coli	09-00049	300	881094	2 (1549593319)	bwa-mem	16GT	bwa-mem/16GT	17049		9125	53.5222	194	35	1.1379	7924	46.4778	30.7118	0.7339	29.9779	0.9792	0.5352	0.6921	0.4648		16886	99.0439	426	38	2.4987	163	0.9561	2.2283	1.6116	0.6167	0.9754	0.9904	0.9828	0.0096		17009	99.7654	600	49	3.5193	40	0.2346	2.4212	2.2699	0.1513
Escherichia coli	09-00049	300	881094	2 (1549593319)	bwa-mem	freebayes	bwa-mem/freebayes	17049		15929	93.4307	702	0	4.1175	1120	6.5693	6.893	2.6558	4.2372	0.9578	0.9343	0.9459	0.0657		17015	99.8006	821	0	4.8155	34	0.1994	3.2346	3.106	0.1286	0.954	0.998	0.9755	0.002		17019	99.824	827	0	4.8507	30	0.176	3.2422	3.1287	0.1135
Escherichia coli	09-00049	300	881094	2 (1549593319)	bwa-mem	gatk	bwa-mem/gatk	17049		15687	92.0113	1506	1240	8.8334	1362	7.9887	10.8502	5.6975	5.1527	0.9124	0.9201	0.9162	0.0799		16908	99.173	1751	1422	10.2704	141	0.827	7.1578	6.6243	0.5334	0.9062	0.9917	0.947	0.0083		16919	99.2375	1991	1579	11.6781	130	0.7625	8.0241	7.5323	0.4918
Escherichia coli	09-00049	300	881094	2 (1549593319)	bwa-mem	lofreq	bwa-mem/lofreq	17049		8757	51.3637	158	0	0.9267	8292	48.6363	31.9679	0.5977	31.3701	0.9823	0.5136	0.6745	0.4864		16609	97.4192	259	0	1.5192	440	2.5808	2.6444	0.9798	1.6646	0.9846	0.9742	0.9794	0.0258		16812	98.6099	370	0	2.1702	237	1.3901	2.2964	1.3998	0.8966
Escherichia coli	09-00049	300	881094	2 (1549593319)	bwa-mem	mpileup	bwa-mem/mpileup	17049		15217	89.2545	219	0	1.2845	1832	10.7455	7.7593	0.8285	6.9308	0.9858	0.8925	0.9368	0.1075		16751	98.2521	301	0	1.7655	298	1.7479	2.2661	1.1387	1.1274	0.9823	0.9825	0.9824	0.0175		16805	98.5688	363	0	2.1292	244	1.4312	2.2964	1.3733	0.9231
Escherichia coli	09-00049	300	881094	2 (1549593319)	bwa-mem	platypus	bwa-mem/platypus	17049		15811	92.7386	600	200	3.5193	1238	7.2614	6.9535	2.2699	4.6836	0.9634	0.9274	0.9451	0.0726		16805	98.5688	781	267	4.5809	244	1.4312	3.8778	2.9547	0.9231	0.9556	0.9857	0.9704	0.0143		16845	98.8034	845	278	4.9563	204	1.1966	3.9686	3.1968	0.7718
Escherichia coli	09-00049	300	881094	2 (1549593319)	bwa-mem	snver	bwa-mem/snver	17049		15368	90.1402	253	0	1.484	1681	9.8598	7.3167	0.9571	6.3595	0.9838	0.9014	0.9408	0.0986		16792	98.4926	375	0	2.1995	257	1.5074	2.391	1.4187	0.9723	0.9782	0.9849	0.9815	0.0151		16780	98.4222	455	0	2.6688	269	1.5778	2.739	1.7213	1.0177
Escherichia coli	09-00049	300	881094	2 (1549593319)	bwa-mem	strelka	bwa-mem/strelka	17049		15150	88.8615	190	19	1.1144	1899	11.1385	7.9031	0.7188	7.1843	0.9876	0.8886	0.9355	0.1114		16690	97.8943	296	11	1.7362	359	2.1057	2.478	1.1198	1.3582	0.9826	0.9789	0.9807	0.0211		16773	98.3811	377	11	2.2113	276	1.6189	2.4704	1.4263	1.0442
Escherichia coli	09-00049	300	881094	2 (1549593319)	bwa-mem	snvsniffer	bwa-mem/snvsniffer	17049		7202	42.2429	154	120	0.9033	9847	57.7571	37.8356	0.5826	37.253	0.9791	0.4224	0.5902	0.5776		10071	59.0709	262	200	1.5367	6978	40.9291	27.3902	0.9912	26.399	0.9746	0.5907	0.7356	0.4093		11883	69.6991	427	306	2.5045	5166	30.3009	21.1593	1.6154	19.5439
Escherichia coli	09-00049	300	881094	2 (1549593319)	bwa-mem	varscan	bwa-mem/varscan	17049		12629	74.0747	193	4	1.132	4420	25.9253	17.4518	0.7302	16.7217	0.9849	0.7407	0.8455	0.2593		16717	98.0527	316	8	1.8535	332	1.9473	2.4515	1.1955	1.256	0.9814	0.9805	0.9809	0.0195		16746	98.2228	417	9	2.4459	303	1.7772	2.7239	1.5776	1.1463
Escherichia coli	09-00049	300	881094	2 (1549593319)	minimap2	16GT	minimap2/16GT	17049		9095	53.3462	176	19	1.0323	7954	46.6538	30.7572	0.6658	30.0914	0.981	0.5335	0.6911	0.4665		16890	99.0674	394	10	2.311	159	0.9326	2.0921	1.4906	0.6015	0.9772	0.9907	0.9839	0.0093		17013	99.7888	545	34	3.1967	36	0.2112	2.198	2.0618	0.1362
Escherichia coli	09-00049	300	881094	2 (1549593319)	minimap2	freebayes	minimap2/freebayes	17049		15941	93.5011	538	0	3.1556	1108	6.4989	6.2271	2.0354	4.1918	0.9674	0.935	0.9509	0.065		17016	99.8064	632	0	3.707	33	0.1936	2.5158	2.391	0.1248	0.9642	0.9981	0.9809	0.0019		17021	99.8358	662	0	3.8829	28	0.1642	2.6104	2.5045	0.1059
Escherichia coli	09-00049	300	881094	2 (1549593319)	minimap2	gatk	minimap2/gatk	17049		15675	91.9409	1169	938	6.8567	1374	8.0591	9.6206	4.4225	5.1981	0.9306	0.9194	0.925	0.0806		16896	99.1026	1448	1115	8.4932	153	0.8974	6.0569	5.478	0.5788	0.9211	0.991	0.9548	0.009		16913	99.2023	1581	1186	9.2733	136	0.7977	6.4957	5.9812	0.5145
Escherichia coli	09-00049	300	881094	2 (1549593319)	minimap2	lofreq	minimap2/lofreq	17049		8646	50.7127	146	0	0.8564	8403	49.2873	32.3424	0.5523	31.7901	0.9834	0.5071	0.6691	0.4929		16566	97.167	226	0	1.3256	483	2.833	2.6823	0.855	1.8273	0.9865	0.9717	0.979	0.0283		16819	98.6509	326	0	1.9121	230	1.3491	2.1034	1.2333	0.8701
Escherichia coli	09-00049	300	881094	2 (1549593319)	minimap2	mpileup	minimap2/mpileup	17049		15131	88.7501	197	0	1.1555	1918	11.2499	8.0014	0.7453	7.2561	0.9871	0.8875	0.9347	0.1125		16730	98.1289	235	0	1.3784	319	1.8711	2.0959	0.889	1.2068	0.9861	0.9813	0.9837	0.0187		16816	98.6334	315	0	1.8476	233	1.3666	2.0732	1.1917	0.8815
Escherichia coli	09-00049	300	881094	2 (1549593319)	minimap2	platypus	minimap2/platypus	17049		15750	92.3808	590	157	3.4606	1299	7.6192	7.1464	2.2321	4.9143	0.9639	0.9238	0.9434	0.0762		16785	98.4515	715	197	4.1938	264	1.5485	3.7037	2.705	0.9988	0.9591	0.9845	0.9716	0.0155		16854	98.8562	655	163	3.8419	195	1.1438	3.2157	2.478	0.7377
Escherichia coli	09-00049	300	881094	2 (1549593319)	minimap2	snver	minimap2/snver	17049		15272	89.5771	216	0	1.2669	1777	10.4229	7.5399	0.8172	6.7227	0.9861	0.8958	0.9388	0.1042		16734	98.1524	299	0	1.7538	315	1.8476	2.3229	1.1312	1.1917	0.9824	0.9815	0.9819	0.0185		16734	98.1524	345	0	2.0236	315	1.8476	2.4969	1.3052	1.1917
Escherichia coli	09-00049	300	881094	2 (1549593319)	minimap2	strelka	minimap2/strelka	17049		15065	88.363	139	11	0.8153	1984	11.637	8.0317	0.5259	7.5058	0.9909	0.8836	0.9342	0.1164		16659	97.7125	224	14	1.3139	390	2.2875	2.3229	0.8474	1.4754	0.9867	0.9771	0.9819	0.0229		16784	98.4457	314	6	1.8418	265	1.5543	2.1905	1.1879	1.0025
Escherichia coli	09-00049	300	881094	2 (1549593319)	minimap2	snvsniffer	minimap2/snvsniffer	17049		7178	42.1022	148	114	0.8681	9871	57.8978	37.9037	0.5599	37.3438	0.9798	0.421	0.5889	0.579		10046	58.9243	278	210	1.6306	7003	41.0757	27.5453	1.0517	26.4936	0.9731	0.5892	0.734	0.4108		11870	69.6229	424	297	2.4869	5179	30.3771	21.1972	1.6041	19.5931
Escherichia coli	09-00049	300	881094	2 (1549593319)	minimap2	varscan	minimap2/varscan	17049		12518	73.4237	201	6	1.179	4531	26.5763	17.902	0.7604	17.1416	0.9842	0.7342	0.841	0.2658		16672	97.7887	311	13	1.8242	377	2.2113	2.6028	1.1766	1.4263	0.9817	0.9779	0.9798	0.0221		16734	98.1524	390	15	2.2875	315	1.8476	2.6671	1.4754	1.1917
Escherichia coli	09-00049	300	881094	2 (1549593319)	novoalign	16GT	novoalign/16GT	17049		8854	51.9327	136	14	0.7977	8195	48.0673	31.5177	0.5145	31.0032	0.9849	0.5193	0.68	0.4807		16831	98.7213	283	15	1.6599	218	1.2787	1.8954	1.0706	0.8247	0.9835	0.9872	0.9853	0.0128		16994	99.6774	446	13	2.616	55	0.3226	1.8954	1.6873	0.2081
Escherichia coli	09-00049	300	881094	2 (1549593319)	novoalign	freebayes	novoalign/freebayes	17049		15669	91.9057	503	0	2.9503	1380	8.0943	7.1237	1.9029	5.2208	0.9689	0.9191	0.9433	0.0809		16999	99.7067	609	0	3.5721	50	0.2933	2.4931	2.304	0.1892	0.9654	0.9971	0.981	0.0029		17006	99.7478	622	0	3.6483	43	0.2522	2.5158	2.3531	0.1627
Escherichia coli	09-00049	300	881094	2 (1549593319)	novoalign	gatk	novoalign/gatk	17049		15653	91.8118	1379	1164	8.0885	1396	8.1882	10.4983	5.217	5.2813	0.919	0.9181	0.9185	0.0819		16888	99.0557	1654	1312	9.7014	161	0.9443	6.8665	6.2574	0.6091	0.9108	0.9906	0.949	0.0094		16907	99.1671	1805	1398	10.5871	142	0.8329	7.3658	6.8286	0.5372
Escherichia coli	09-00049	300	881094	2 (1549593319)	novoalign	lofreq	novoalign/lofreq	17049		7929	46.5071	127	0	0.7449	9120	53.4929	34.9831	0.4805	34.5026	0.9842	0.4651	0.6317	0.5349		16533	96.9734	227	0	1.3315	516	3.0266	2.8109	0.8588	1.9521	0.9865	0.9697	0.978	0.0303		16848	98.821	349	0	2.047	201	1.179	2.0807	1.3203	0.7604
Escherichia coli	09-00049	300	881094	2 (1549593319)	novoalign	mpileup	novoalign/mpileup	17049		15026	88.1342	207	0	1.2141	2023	11.8658	8.4365	0.7831	7.6534	0.9864	0.8813	0.9309	0.1187		16761	98.3108	286	0	1.6775	288	1.6892	2.1715	1.082	1.0896	0.9832	0.9831	0.9831	0.0169		16854	98.8562	343	0	2.0118	195	1.1438	2.0354	1.2976	0.7377
Escherichia coli	09-00049	300	881094	2 (1549593319)	novoalign	platypus	novoalign/platypus	17049		15631	91.6828	630	163	3.6952	1418	8.3172	7.748	2.3834	5.3645	0.9613	0.9168	0.9385	0.0832		16822	98.6685	746	191	4.3756	227	1.3315	3.681	2.8223	0.8588	0.9575	0.9867	0.9719	0.0133		16903	99.1436	823	230	4.8273	146	0.8564	3.6659	3.1136	0.5523
Escherichia coli	09-00049	300	881094	2 (1549593319)	novoalign	snver	novoalign/snver	17049		15035	88.187	238	0	1.396	2014	11.813	8.5197	0.9004	7.6193	0.9844	0.8819	0.9303	0.1181		16759	98.299	336	0	1.9708	290	1.701	2.3683	1.2711	1.0971	0.9803	0.983	0.9816	0.017		16774	98.387	394	0	2.311	275	1.613	2.5309	1.4906	1.0404
Escherichia coli	09-00049	300	881094	2 (1549593319)	novoalign	strelka	novoalign/strelka	17049		14899	87.3893	205	27	1.2024	2150	12.6107	8.9094	0.7756	8.1338	0.9864	0.8739	0.9267	0.1261		16722	98.082	308	19	1.8066	327	1.918	2.4023	1.1652	1.2371	0.9819	0.9808	0.9813	0.0192		16837	98.7565	401	10	2.352	212	1.2435	2.3191	1.5171	0.802
Escherichia coli	09-00049	300	881094	2 (1549593319)	novoalign	snvsniffer	novoalign/snvsniffer	17049		6683	39.1988	102	74	0.5983	10366	60.8012	39.6023	0.3859	39.2164	0.985	0.392	0.5608	0.608		9638	56.5312	158	106	0.9267	7411	43.4688	28.6349	0.5977	28.0371	0.9839	0.5653	0.718	0.4347		11574	67.8867	282	172	1.6541	5475	32.1133	21.7798	1.0669	20.7129
Escherichia coli	09-00049	300	881094	2 (1549593319)	novoalign	varscan	novoalign/varscan	17049		12029	70.5555	181	6	1.0616	5020	29.4445	19.6763	0.6848	18.9916	0.9852	0.7056	0.8223	0.2944		16709	98.0057	308	8	1.8066	340	1.9943	2.4515	1.1652	1.2863	0.9819	0.9801	0.981	0.0199		16768	98.3518	389	8	2.2817	281	1.6482	2.5347	1.4717	1.0631
Escherichia coli	09-00049	300	881094	2 (1549593319)	snippy	snippy	snippy/snippy	17049		8650	50.7361	68	0	0.3989	8399	49.2639	32.0322	0.2573	31.7749	0.9922	0.5074	0.6714	0.4926		16523	96.9148	157	0	0.9209	526	3.0852	2.5839	0.594	1.99	0.9906	0.9691	0.9797	0.0309		16909	99.1788	272	0	1.5954	140	0.8212	1.5587	1.029	0.5296
Escherichia coli	09-00049	300	881094	2 (1549593319)	stampy	16GT	stampy/16GT	17049		8998	52.7773	254	72	1.4898	8051	47.2227	31.4193	0.9609	30.4584	0.9725	0.5278	0.6842	0.4722		16673	97.7946	816	115	4.7862	376	2.2054	4.5095	3.0871	1.4225	0.9533	0.9779	0.9654	0.0221		16840	98.7741	1503	237	8.8158	209	1.2259	6.4768	5.6861	0.7907
Escherichia coli	09-00049	300	881094	2 (1549593319)	stampy	freebayes	stampy/freebayes	17049		15914	93.3427	8124	0	47.6509	1135	6.6573	35.0285	30.7345	4.2939	0.662	0.9334	0.7746	0.0666		16995	99.6833	10861	0	63.7046	54	0.3167	41.2934	41.0891	0.2043	0.6101	0.9968	0.7569	0.0032		17008	99.7595	12381	0	72.6201	41	0.2405	46.9947	46.8395	0.1551
Escherichia coli	09-00049	300	881094	2 (1549593319)	stampy	gatk	stampy/gatk	17049		15544	91.1725	1676	1333	9.8305	1505	8.8275	12.0343	6.3406	5.6937	0.9027	0.9117	0.9072	0.0883		16841	98.78	2237	1610	13.121	208	1.22	9.2499	8.463	0.7869	0.8827	0.9878	0.9323	0.0122		16905	99.1554	2582	1784	15.1446	144	0.8446	10.3129	9.7682	0.5448
Escherichia coli	09-00049	300	881094	2 (1549593319)	stampy	lofreq	stampy/lofreq	17049		8287	48.607	177	0	1.0382	8762	51.393	33.8178	0.6696	33.1482	0.9791	0.4861	0.6497	0.5139		16494	96.7447	388	0	2.2758	555	3.2553	3.5675	1.4679	2.0997	0.977	0.9674	0.9722	0.0326		16710	98.0116	566	0	3.3198	339	1.9884	3.4238	2.1413	1.2825
Escherichia coli	09-00049	300	881094	2 (1549593319)	stampy	mpileup	stampy/mpileup	17049		14956	87.7236	286	0	1.6775	2093	12.2764	9.0002	1.082	7.9182	0.9812	0.8772	0.9263	0.1228		16631	97.5482	421	0	2.4694	418	2.4518	3.1741	1.5927	1.5814	0.9753	0.9755	0.9754	0.0245		16710	98.0116	559	0	3.2788	339	1.9884	3.3973	2.1148	1.2825
Escherichia coli	09-00049	300	881094	2 (1549593319)	stampy	platypus	stampy/platypus	17049		15537	91.1314	562	148	3.2964	1512	8.8686	7.8463	2.1261	5.7202	0.9651	0.9113	0.9374	0.0887		16684	97.8591	723	208	4.2407	365	2.1409	4.1161	2.7352	1.3809	0.9585	0.9786	0.9684	0.0214		16739	98.1817	861	260	5.0501	310	1.8183	4.4301	3.2573	1.1728
Escherichia coli	09-00049	300	881094	2 (1549593319)	stampy	snver	stampy/snver	17049		15085	88.4803	362	0	2.1233	1964	11.5197	8.7997	1.3695	7.4302	0.9766	0.8848	0.9284	0.1152		16608	97.4133	640	0	3.7539	441	2.5867	4.0896	2.4212	1.6684	0.9629	0.9741	0.9685	0.0259		16610	97.4251	780	0	4.575	439	2.5749	4.6117	2.9509	1.6608
Escherichia coli	09-00049	300	881094	2 (1549593319)	stampy	strelka	stampy/strelka	17049		14787	86.7324	165	18	0.9678	2262	13.2676	9.1818	0.6242	8.5576	0.989	0.8673	0.9242	0.1327		16530	96.9558	233	14	1.3666	519	3.0442	2.845	0.8815	1.9635	0.9861	0.9696	0.9778	0.0304		16648	97.648	312	11	1.83	401	2.352	2.6974	1.1804	1.5171
Escherichia coli	09-00049	300	881094	2 (1549593319)	stampy	snvsniffer	stampy/snvsniffer	17049		7197	42.2136	177	128	1.0382	9852	57.7864	37.9415	0.6696	37.2719	0.976	0.4221	0.5893	0.5779		10237	60.0446	326	230	1.9121	6812	39.9554	27.0043	1.2333	25.771	0.9691	0.6004	0.7414	0.3996		12028	70.5496	565	349	3.314	5021	29.4504	21.1328	2.1375	18.9953
Escherichia coli	09-00049	300	881094	2 (1549593319)	stampy	varscan	stampy/varscan	17049		12229	71.7285	292	14	1.7127	4820	28.2715	19.3396	1.1047	18.2349	0.9767	0.7173	0.8271	0.2827		16591	97.3136	541	41	3.1732	458	2.6864	3.7794	2.0467	1.7327	0.9684	0.9731	0.9707	0.0269		16629	97.5365	726	60	4.2583	420	2.4635	4.3355	2.7466	1.5889
Escherichia coli	09-00049	300	881094	3 (1549595485)	bwa-mem	16GT	bwa-mem/16GT	17049		9311	54.6132	188	26	1.1027	7738	45.3868	29.9855	0.7112	29.2742	0.9802	0.5461	0.7014	0.4539		16894	99.0909	435	38	2.5515	155	0.9091	2.2321	1.6457	0.5864	0.9749	0.9909	0.9828	0.0091		17007	99.7537	574	31	3.3668	42	0.2463	2.3304	2.1715	0.1589
Escherichia coli	09-00049	300	881094	3 (1549595485)	bwa-mem	freebayes	bwa-mem/freebayes	17049		16024	93.9879	679	0	3.9826	1025	6.0121	6.4465	2.5688	3.8778	0.9593	0.9399	0.9495	0.0601		17013	99.7888	772	0	4.5281	36	0.2112	3.0568	2.9206	0.1362	0.9566	0.9979	0.9768	0.0021		17019	99.824	811	0	4.7569	30	0.176	3.1817	3.0682	0.1135
Escherichia coli	09-00049	300	881094	3 (1549595485)	bwa-mem	gatk	bwa-mem/gatk	17049		15789	92.6095	1491	1224	8.7454	1260	7.3905	10.4075	5.6407	4.7668	0.9137	0.9261	0.9199	0.0739		16910	99.1847	1766	1399	10.3584	139	0.8153	7.207	6.6811	0.5259	0.9054	0.9918	0.9466	0.0082		16918	99.2316	2039	1595	11.9596	131	0.7684	8.2095	7.7139	0.4956
Escherichia coli	09-00049	300	881094	3 (1549595485)	bwa-mem	lofreq	bwa-mem/lofreq	17049		8925	52.3491	144	0	0.8446	8124	47.6509	31.2793	0.5448	30.7345	0.9841	0.5235	0.6834	0.4765		16633	97.56	258	0	1.5133	416	2.44	2.5499	0.9761	1.5738	0.9847	0.9756	0.9801	0.0244		16808	98.5864	366	0	2.1468	241	1.4136	2.2964	1.3846	0.9117
Escherichia coli	09-00049	300	881094	3 (1549595485)	bwa-mem	mpileup	bwa-mem/mpileup	17049		15374	90.1754	239	0	1.4018	1675	9.8246	7.241	0.9042	6.3368	0.9847	0.9018	0.9414	0.0982		16744	98.211	283	0	1.6599	305	1.789	2.2245	1.0706	1.1539	0.9834	0.9821	0.9827	0.0179		16803	98.5571	353	0	2.0705	246	1.4429	2.2661	1.3355	0.9307
Escherichia coli	09-00049	300	881094	3 (1549595485)	bwa-mem	platypus	bwa-mem/platypus	17049		15910	93.3193	693	228	4.0648	1139	6.6807	6.9308	2.6217	4.309	0.9583	0.9332	0.9456	0.0668		16811	98.604	776	237	4.5516	238	1.396	3.8361	2.9357	0.9004	0.9559	0.986	0.9707	0.014		16862	98.9032	785	243	4.6044	187	1.0968	3.6773	2.9698	0.7075
Escherichia coli	09-00049	300	881094	3 (1549595485)	bwa-mem	snver	bwa-mem/snver	17049		15518	91.02	290	0	1.701	1531	8.98	6.8892	1.0971	5.792	0.9817	0.9102	0.9446	0.0898		16776	98.3987	382	0	2.2406	273	1.6013	2.478	1.4452	1.0328	0.9777	0.984	0.9808	0.016		16764	98.3283	440	0	2.5808	285	1.6717	2.7428	1.6646	1.0782
Escherichia coli	09-00049	300	881094	3 (1549595485)	bwa-mem	strelka	bwa-mem/strelka	17049		15311	89.8059	195	23	1.1438	1738	10.1941	7.3129	0.7377	6.5752	0.9874	0.8981	0.9406	0.1019		16691	97.9002	302	12	1.7714	358	2.0998	2.4969	1.1425	1.3544	0.9822	0.979	0.9806	0.021		16767	98.3459	377	4	2.2113	282	1.6541	2.4931	1.4263	1.0669
Escherichia coli	09-00049	300	881094	3 (1549595485)	bwa-mem	snvsniffer	bwa-mem/snvsniffer	17049		7252	42.5362	156	122	0.915	9797	57.4638	37.654	0.5902	37.0638	0.9789	0.4254	0.5931	0.5746		10056	58.9829	271	199	1.5895	6993	41.0171	27.481	1.0252	26.4558	0.9738	0.5898	0.7346	0.4102		11897	69.7812	426	301	2.4987	5152	30.2188	21.1026	1.6116	19.4909
Escherichia coli	09-00049	300	881094	3 (1549595485)	bwa-mem	varscan	bwa-mem/varscan	17049		12876	75.5235	212	9	1.2435	4173	24.4765	16.5892	0.802	15.7872	0.9838	0.7552	0.8545	0.2448		16724	98.0937	328	8	1.9239	325	1.9063	2.4704	1.2409	1.2295	0.9808	0.9809	0.9808	0.0191		16747	98.2286	408	9	2.3931	302	1.7714	2.6861	1.5435	1.1425
Escherichia coli	09-00049	300	881094	3 (1549595485)	minimap2	16GT	minimap2/16GT	17049		9285	54.4607	160	24	0.9385	7764	45.5393	29.9779	0.6053	29.3726	0.9831	0.5446	0.7009	0.4554		16886	99.0439	386	16	2.2641	163	0.9561	2.077	1.4603	0.6167	0.9777	0.9904	0.984	0.0096		17015	99.8006	548	35	3.2143	34	0.1994	2.2018	2.0732	0.1286
Escherichia coli	09-00049	300	881094	3 (1549595485)	minimap2	freebayes	minimap2/freebayes	17049		16046	94.117	589	0	3.4547	1003	5.883	6.0228	2.2283	3.7945	0.9646	0.9412	0.9528	0.0588		17015	99.8006	683	0	4.0061	34	0.1994	2.7125	2.5839	0.1286	0.9614	0.998	0.9794	0.002		17021	99.8358	723	0	4.2407	28	0.1642	2.8412	2.7352	0.1059
Escherichia coli	09-00049	300	881094	3 (1549595485)	minimap2	gatk	minimap2/gatk	17049		15788	92.6037	1191	957	6.9857	1261	7.3963	9.2764	4.5058	4.7706	0.9299	0.926	0.9279	0.074		16903	99.1436	1404	1078	8.2351	146	0.8564	5.8639	5.3116	0.5523	0.9233	0.9914	0.9561	0.0086		16918	99.2316	1551	1170	9.0973	131	0.7684	6.3633	5.8677	0.4956
Escherichia coli	09-00049	300	881094	3 (1549595485)	minimap2	lofreq	minimap2/lofreq	17049		8814	51.698	120	0	0.7039	8235	48.302	31.6085	0.454	31.1545	0.9866	0.517	0.6785	0.483		16594	97.3312	241	0	1.4136	455	2.6688	2.6331	0.9117	1.7213	0.9857	0.9733	0.9795	0.0267		16826	98.692	326	0	1.9121	223	1.308	2.077	1.2333	0.8436
Escherichia coli	09-00049	300	881094	3 (1549595485)	minimap2	mpileup	minimap2/mpileup	17049		15275	89.5947	213	0	1.2493	1774	10.4053	7.5172	0.8058	6.7114	0.9862	0.8959	0.9389	0.1041		16730	98.1289	246	0	1.4429	319	1.8711	2.1375	0.9307	1.2068	0.9855	0.9813	0.9834	0.0187		16824	98.6803	308	0	1.8066	225	1.3197	2.0164	1.1652	0.8512
Escherichia coli	09-00049	300	881094	3 (1549595485)	minimap2	platypus	minimap2/platypus	17049		15856	93.0025	528	150	3.097	1193	6.9975	6.5109	1.9975	4.5133	0.9678	0.93	0.9485	0.07		16793	98.4984	689	193	4.0413	256	1.5016	3.5751	2.6066	0.9685	0.9606	0.985	0.9726	0.015		16865	98.9208	688	182	4.0354	184	1.0792	3.2989	2.6028	0.6961
Escherichia coli	09-00049	300	881094	3 (1549595485)	minimap2	snver	minimap2/snver	17049		15402	90.3396	235	0	1.3784	1647	9.6604	7.1199	0.889	6.2309	0.985	0.9034	0.9424	0.0966		16740	98.1876	313	0	1.8359	309	1.8124	2.3531	1.1841	1.169	0.9816	0.9819	0.9817	0.0181		16731	98.1348	370	0	2.1702	318	1.8652	2.6028	1.3998	1.2031
Escherichia coli	09-00049	300	881094	3 (1549595485)	minimap2	strelka	minimap2/strelka	17049		15200	89.1548	168	18	0.9854	1849	10.8452	7.6307	0.6356	6.9951	0.9891	0.8915	0.9378	0.1085		16674	97.8005	220	0	1.2904	375	2.1995	2.251	0.8323	1.4187	0.987	0.978	0.9825	0.022		16782	98.4339	301	0	1.7655	267	1.5661	2.1488	1.1387	1.0101
Escherichia coli	09-00049	300	881094	3 (1549595485)	minimap2	snvsniffer	minimap2/snvsniffer	17049		7217	42.3309	157	120	0.9209	9832	57.6691	37.7902	0.594	37.1962	0.9787	0.4233	0.591	0.5767		10035	58.8598	275	200	1.613	7014	41.1402	27.5756	1.0404	26.5352	0.9733	0.5886	0.7336	0.4114		11891	69.746	434	305	2.5456	5158	30.254	21.1555	1.6419	19.5136
Escherichia coli	09-00049	300	881094	3 (1549595485)	minimap2	varscan	minimap2/varscan	17049		12767	74.8842	179	10	1.0499	4282	25.1158	16.8768	0.6772	16.1996	0.9862	0.7488	0.8513	0.2512		16683	97.8532	318	13	1.8652	366	2.1468	2.5877	1.2031	1.3846	0.9813	0.9785	0.9799	0.0215		16721	98.0761	393	12	2.3051	328	1.9239	2.7277	1.4868	1.2409
Escherichia coli	09-00049	300	881094	3 (1549595485)	novoalign	16GT	novoalign/16GT	17049		8999	52.7832	118	22	0.6921	8050	47.2168	30.901	0.4464	30.4546	0.9871	0.5278	0.6878	0.4722		16843	98.7917	293	11	1.7186	206	1.2083	1.8878	1.1085	0.7793	0.9829	0.9879	0.9854	0.0121		16990	99.6539	469	21	2.7509	59	0.3461	1.9975	1.7743	0.2232
Escherichia coli	09-00049	300	881094	3 (1549595485)	novoalign	freebayes	novoalign/freebayes	17049		15760	92.4394	486	0	2.8506	1289	7.5606	6.7151	1.8386	4.8765	0.9701	0.9244	0.9467	0.0756		16997	99.695	581	0	3.4078	52	0.305	2.3948	2.198	0.1967	0.9669	0.9969	0.9817	0.0031		17005	99.7419	615	0	3.6072	44	0.2581	2.4931	2.3267	0.1665
Escherichia coli	09-00049	300	881094	3 (1549595485)	novoalign	gatk	novoalign/gatk	17049		15767	92.4805	1336	1125	7.8362	1282	7.5195	9.9044	5.0543	4.85	0.9219	0.9248	0.9233	0.0752		16889	99.0615	1573	1240	9.2263	160	0.9385	6.5562	5.9509	0.6053	0.9148	0.9906	0.9512	0.0094		16905	99.1554	1779	1369	10.4346	144	0.8446	7.2751	6.7303	0.5448
Escherichia coli	09-00049	300	881094	3 (1549595485)	novoalign	lofreq	novoalign/lofreq	17049		8018	47.0292	134	0	0.786	9031	52.9708	34.6728	0.5069	34.1659	0.9836	0.4703	0.6363	0.5297		16585	97.2784	243	0	1.4253	464	2.7216	2.6747	0.9193	1.7554	0.9856	0.9728	0.9792	0.0272		16837	98.7565	345	0	2.0236	212	1.2435	2.1072	1.3052	0.802
Escherichia coli	09-00049	300	881094	3 (1549595485)	novoalign	mpileup	novoalign/mpileup	17049		15147	88.8439	221	0	1.2963	1902	11.1561	8.0317	0.8361	7.1956	0.9856	0.8884	0.9345	0.1116		16766	98.3401	290	0	1.701	283	1.6599	2.1678	1.0971	1.0706	0.983	0.9834	0.9832	0.0166		16841	98.78	328	0	1.9239	208	1.22	2.0278	1.2409	0.7869
Escherichia coli	09-00049	300	881094	3 (1549595485)	novoalign	platypus	novoalign/platypus	17049		15742	92.3339	638	161	3.7422	1307	7.6661	7.3583	2.4137	4.9446	0.9611	0.9233	0.9418	0.0767		16834	98.7389	799	235	4.6865	215	1.2611	3.8361	3.0228	0.8134	0.9547	0.9874	0.9708	0.0126		16895	99.0967	845	242	4.9563	154	0.9033	3.7794	3.1968	0.5826
Escherichia coli	09-00049	300	881094	3 (1549595485)	novoalign	snver	novoalign/snver	17049		15158	88.9084	251	0	1.4722	1891	11.0916	8.1036	0.9496	7.154	0.9837	0.8891	0.934	0.1109		16767	98.3459	341	0	2.0001	282	1.6541	2.3569	1.2901	1.0669	0.9801	0.9835	0.9818	0.0165		16759	98.299	388	0	2.2758	290	1.701	2.565	1.4679	1.0971
Escherichia coli	09-00049	300	881094	3 (1549595485)	novoalign	strelka	novoalign/strelka	17049		15075	88.4216	184	25	1.0792	1974	11.5784	8.1641	0.6961	7.468	0.9879	0.8842	0.9332	0.1158		16731	98.1348	303	6	1.7772	318	1.8652	2.3494	1.1463	1.2031	0.9822	0.9813	0.9817	0.0187		16818	98.6451	369	6	2.1643	231	1.3549	2.2699	1.396	0.8739
Escherichia coli	09-00049	300	881094	3 (1549595485)	novoalign	snvsniffer	novoalign/snvsniffer	17049		6692	39.2516	80	57	0.4692	10357	60.7484	39.485	0.3027	39.1824	0.9882	0.3925	0.5618	0.6075		9646	56.5781	172	100	1.0089	7403	43.4219	28.6576	0.6507	28.0069	0.9825	0.5658	0.7181	0.4342		11554	67.7694	294	174	1.7244	5495	32.2306	21.9008	1.1123	20.7886
Escherichia coli	09-00049	300	881094	3 (1549595485)	novoalign	varscan	novoalign/varscan	17049		12248	71.84	176	6	1.0323	4801	28.16	18.8289	0.6658	18.163	0.9858	0.7184	0.8311	0.2816		16725	98.0996	317	8	1.8593	324	1.9004	2.425	1.1993	1.2258	0.9814	0.981	0.9812	0.019		16758	98.2932	370	6	2.1702	291	1.7068	2.5007	1.3998	1.1009
Escherichia coli	09-00049	300	881094	3 (1549595485)	snippy	snippy	snippy/snippy	17049		8810	51.6746	54	0	0.3167	8239	48.3254	31.3739	0.2043	31.1696	0.9939	0.5167	0.6799	0.4833		16542	97.0262	158	0	0.9267	507	2.9738	2.5158	0.5977	1.9181	0.9905	0.9703	0.9803	0.0297		16912	99.1964	266	0	1.5602	137	0.8036	1.5246	1.0063	0.5183
Escherichia coli	09-00049	300	881094	3 (1549595485)	stampy	16GT	stampy/16GT	17049		9203	53.9797	277	68	1.6247	7846	46.0203	30.7308	1.0479	29.6828	0.9708	0.5398	0.6938	0.4602		16708	97.9999	839	127	4.9211	341	2.0001	4.4642	3.1741	1.2901	0.9522	0.98	0.9659	0.02		16832	98.7272	1467	220	8.6046	217	1.2728	6.3709	5.5499	0.8209
Escherichia coli	09-00049	300	881094	3 (1549595485)	stampy	freebayes	stampy/freebayes	17049		16017	93.9469	8207	0	48.1377	1032	6.0531	34.9528	31.0486	3.9042	0.6612	0.9395	0.7762	0.0605		17006	99.7478	10632	0	62.3614	43	0.2522	40.3854	40.2228	0.1627	0.6153	0.9975	0.7611	0.0025		17009	99.7654	12437	0	72.9486	40	0.2346	47.2027	47.0514	0.1513
Escherichia coli	09-00049	300	881094	3 (1549595485)	stampy	gatk	stampy/gatk	17049		15679	91.9643	1602	1253	9.3964	1370	8.0357	11.2436	6.0607	5.183	0.9073	0.9196	0.9134	0.0804		16824	98.6803	2057	1502	12.0652	225	1.3197	8.6332	7.782	0.8512	0.8911	0.9868	0.9365	0.0132		16896	99.1026	2599	1793	15.2443	153	0.8974	10.4113	9.8325	0.5788
Escherichia coli	09-00049	300	881094	3 (1549595485)	stampy	lofreq	stampy/lofreq	17049		8556	50.1848	144	0	0.8446	8493	49.8152	32.6753	0.5448	32.1305	0.9834	0.5018	0.6645	0.4982		16519	96.8913	371	0	2.1761	530	3.1087	3.4086	1.4036	2.0051	0.978	0.9689	0.9734	0.0311		16685	97.865	550	0	3.226	364	2.135	3.4578	2.0807	1.3771
Escherichia coli	09-00049	300	881094	3 (1549595485)	stampy	mpileup	stampy/mpileup	17049		15141	88.8087	232	0	1.3608	1908	11.1913	8.096	0.8777	7.2183	0.9849	0.8881	0.934	0.1119		16629	97.5365	415	0	2.4342	420	2.4635	3.159	1.57	1.5889	0.9757	0.9754	0.9755	0.0246		16692	97.906	542	0	3.1791	357	2.094	3.4011	2.0505	1.3506
Escherichia coli	09-00049	300	881094	3 (1549595485)	stampy	platypus	stampy/platypus	17049		15678	91.9585	548	186	3.2143	1371	8.0415	7.2599	2.0732	5.1867	0.9662	0.9196	0.9423	0.0804		16700	97.953	744	245	4.3639	349	2.047	4.135	2.8147	1.3203	0.9573	0.9795	0.9683	0.0205		16749	98.2404	777	220	4.5575	300	1.7596	4.0745	2.9395	1.135
Escherichia coli	09-00049	300	881094	3 (1549595485)	stampy	snver	stampy/snver	17049		15251	89.4539	444	0	2.6043	1798	10.5461	8.4819	1.6797	6.8022	0.9717	0.8945	0.9315	0.1055		16605	97.3957	570	0	3.3433	444	2.6043	3.8361	2.1564	1.6797	0.9668	0.974	0.9704	0.026		16593	97.3254	749	0	4.3932	456	2.6746	4.5587	2.8336	1.7251
Escherichia coli	09-00049	300	881094	3 (1549595485)	stampy	strelka	stampy/strelka	17049		14997	87.9641	149	17	0.874	2052	12.0359	8.3268	0.5637	7.7631	0.9902	0.8796	0.9316	0.1204		16516	96.8737	243	13	1.4253	533	3.1263	2.9357	0.9193	2.0164	0.9855	0.9687	0.977	0.0313		16638	97.5893	308	8	1.8066	411	2.4107	2.7201	1.1652	1.5549
Escherichia coli	09-00049	300	881094	3 (1549595485)	stampy	snvsniffer	stampy/snvsniffer	17049		7250	42.5245	193	149	1.132	9799	57.4755	37.8015	0.7302	37.0714	0.9741	0.4252	0.592	0.5748		10212	59.8979	347	226	2.0353	6837	40.1021	27.1784	1.3128	25.8656	0.9671	0.599	0.7398	0.401		12037	70.6024	581	355	3.4078	5012	29.3976	21.1593	2.198	18.9613
Escherichia coli	09-00049	300	881094	3 (1549595485)	stampy	varscan	stampy/varscan	17049		12488	73.2477	242	17	1.4194	4561	26.7523	18.1706	0.9155	17.2551	0.981	0.7325	0.8387	0.2675		16598	97.3547	513	34	3.009	451	2.6453	3.647	1.9408	1.7062	0.97	0.9735	0.9717	0.0265		16600	97.3664	705	56	4.1351	449	2.6336	4.3658	2.6671	1.6986
Escherichia coli	1223	150	1572145	1 (1549595726)	bwa-mem	16GT	bwa-mem/16GT	17375		8660	49.8417	64	8	0.3683	8715	50.1583	37.2273	0.2714	36.9559	0.9927	0.4984	0.6636	0.5016		17181	98.8835	153	18	0.8806	194	1.1165	1.4715	0.6488	0.8227	0.9912	0.9888	0.99	0.0112		17344	99.8216	232	37	1.3353	31	0.1784	1.1152	0.9838	0.1315
Escherichia coli	1223	150	1572145	1 (1549595726)	bwa-mem	freebayes	bwa-mem/freebayes	17375		16183	93.1396	199	0	1.1453	1192	6.8604	5.8985	0.8439	5.0547	0.9879	0.9314	0.9588	0.0686		17346	99.8331	255	0	1.4676	29	0.1669	1.2043	1.0813	0.123	0.9855	0.9983	0.9919	0.0017		17349	99.8504	283	0	1.6288	26	0.1496	1.3103	1.2001	0.1103
Escherichia coli	1223	150	1572145	1 (1549595726)	bwa-mem	gatk	bwa-mem/gatk	17375		16066	92.4662	400	303	2.3022	1309	7.5338	7.247	1.6962	5.5508	0.9757	0.9247	0.9495	0.0753		17294	99.5338	588	383	3.3842	81	0.4662	2.8369	2.4934	0.3435	0.9671	0.9953	0.981	0.0047		17295	99.5396	689	443	3.9655	80	0.4604	3.2609	2.9217	0.3392
Escherichia coli	1223	150	1572145	1 (1549595726)	bwa-mem	lofreq	bwa-mem/lofreq	17375		9244	53.2029	46	0	0.2647	8131	46.7971	34.6745	0.1951	34.4794	0.995	0.532	0.6933	0.468		17199	98.9871	85	0	0.4892	176	1.0129	1.1068	0.3604	0.7463	0.9951	0.9899	0.9925	0.0101		17331	99.7468	140	0	0.8058	44	0.2532	0.7803	0.5937	0.1866
Escherichia coli	1223	150	1572145	1 (1549595726)	bwa-mem	mpileup	bwa-mem/mpileup	17375		15627	89.9396	74	0	0.4259	1748	10.0604	7.7262	0.3138	7.4124	0.9953	0.8994	0.9449	0.1006		17300	99.5683	114	0	0.6561	75	0.4317	0.8015	0.4834	0.318	0.9935	0.9957	0.9946	0.0043		17319	99.6777	131	0	0.754	56	0.3223	0.793	0.5555	0.2375
Escherichia coli	1223	150	1572145	1 (1549595726)	bwa-mem	platypus	bwa-mem/platypus	17375		16226	93.3871	192	65	1.105	1149	6.6129	5.6865	0.8142	4.8723	0.9883	0.9339	0.9603	0.0661		17306	99.6029	275	79	1.5827	69	0.3971	1.4587	1.1661	0.2926	0.9844	0.996	0.9902	0.004		17317	99.6662	297	91	1.7094	58	0.3338	1.5054	1.2594	0.2459
Escherichia coli	1223	150	1572145	1 (1549595726)	bwa-mem	snver	bwa-mem/snver	17375		15967	91.8964	72	0	0.4144	1408	8.1036	6.2759	0.3053	5.9706	0.9955	0.919	0.9557	0.081		17327	99.7237	129	0	0.7424	48	0.2763	0.7506	0.547	0.2035	0.9926	0.9972	0.9949	0.0028		17319	99.6777	147	0	0.846	56	0.3223	0.8608	0.6234	0.2375
Escherichia coli	1223	150	1572145	1 (1549595726)	bwa-mem	strelka	bwa-mem/strelka	17375		15786	90.8547	58	6	0.3338	1589	9.1453	6.9841	0.2459	6.7381	0.9963	0.9085	0.9504	0.0915		17250	99.2806	134	5	0.7712	125	0.7194	1.0983	0.5682	0.5301	0.9923	0.9928	0.9925	0.0072		17331	99.7468	175	5	1.0072	44	0.2532	0.9287	0.7421	0.1866
Escherichia coli	1223	150	1572145	1 (1549595726)	bwa-mem	snvsniffer	bwa-mem/snvsniffer	17375		13567	78.0835	135	113	0.777	3808	21.9165	16.7203	0.5725	16.1478	0.9901	0.7808	0.8731	0.2192		15804	90.9583	247	209	1.4216	1571	9.0417	7.7092	1.0474	6.6618	0.9846	0.9096	0.9456	0.0904		16298	93.8014	395	323	2.2734	1077	6.1986	6.242	1.675	4.567
Escherichia coli	1223	150	1572145	1 (1549595726)	bwa-mem	varscan	bwa-mem/varscan	17375		13017	74.918	51	1	0.2935	4358	25.082	18.6963	0.2163	18.4801	0.9961	0.7492	0.8552	0.2508		17282	99.4647	103	2	0.5928	93	0.5353	0.8311	0.4368	0.3944	0.9941	0.9946	0.9943	0.0054		17305	99.5971	140	2	0.8058	70	0.4029	0.8905	0.5937	0.2968
Escherichia coli	1223	150	1572145	1 (1549595726)	minimap2	16GT	minimap2/16GT	17375		8636	49.7036	32	5	0.1842	8739	50.2964	37.1934	0.1357	37.0577	0.9963	0.497	0.6632	0.503		17156	98.7396	96	15	0.5525	219	1.2604	1.3358	0.4071	0.9287	0.9944	0.9874	0.9909	0.0126		17334	99.764	194	42	1.1165	41	0.236	0.9965	0.8227	0.1739
Escherichia coli	1223	150	1572145	1 (1549595726)	minimap2	freebayes	minimap2/freebayes	17375		16167	93.0475	143	0	0.823	1208	6.9525	5.7289	0.6064	5.1225	0.9912	0.9305	0.9599	0.0695		17335	99.7698	193	0	1.1108	40	0.2302	0.988	0.8184	0.1696	0.989	0.9977	0.9933	0.0023		17340	99.7986	212	0	1.2201	35	0.2014	1.0474	0.899	0.1484
Escherichia coli	1223	150	1572145	1 (1549595726)	minimap2	gatk	minimap2/gatk	17375		16020	92.2014	264	185	1.5194	1355	7.7986	6.8654	1.1195	5.7459	0.9838	0.922	0.9519	0.078		17267	99.3784	322	196	1.8532	108	0.6216	1.8234	1.3654	0.458	0.9817	0.9938	0.9877	0.0062		17277	99.436	401	245	2.3079	98	0.564	2.116	1.7004	0.4156
Escherichia coli	1223	150	1572145	1 (1549595726)	minimap2	lofreq	minimap2/lofreq	17375		9200	52.9496	37	0	0.2129	8175	47.0504	34.8229	0.1569	34.666	0.996	0.5295	0.6914	0.4705		17166	98.7971	80	0	0.4604	209	1.2029	1.2255	0.3392	0.8863	0.9954	0.988	0.9917	0.012		17314	99.6489	130	0	0.7482	61	0.3511	0.8099	0.5513	0.2587
Escherichia coli	1223	150	1572145	1 (1549595726)	minimap2	mpileup	minimap2/mpileup	17375		15592	89.7381	69	0	0.3971	1783	10.2619	7.8534	0.2926	7.5608	0.9956	0.8974	0.944	0.1026		17276	99.4302	90	0	0.518	99	0.5698	0.8015	0.3816	0.4198	0.9948	0.9943	0.9945	0.0057		17303	99.5856	119	0	0.6849	72	0.4144	0.8099	0.5046	0.3053
Escherichia coli	1223	150	1572145	1 (1549595726)	minimap2	platypus	minimap2/platypus	17375		16187	93.1626	152	47	0.8748	1188	6.8374	5.6823	0.6446	5.0377	0.9907	0.9316	0.9602	0.0684		17288	99.4993	197	54	1.1338	87	0.5007	1.2043	0.8354	0.3689	0.9887	0.995	0.9918	0.005		17291	99.5165	191	50	1.0993	84	0.4835	1.1661	0.8099	0.3562
Escherichia coli	1223	150	1572145	1 (1549595726)	minimap2	snver	minimap2/snver	17375		15923	91.6432	69	0	0.3971	1452	8.3568	6.4498	0.2926	6.1572	0.9957	0.9164	0.9544	0.0836		17290	99.5108	116	0	0.6676	85	0.4892	0.8523	0.4919	0.3604	0.9933	0.9951	0.9942	0.0049		17286	99.4878	125	0	0.7194	89	0.5122	0.9075	0.5301	0.3774
Escherichia coli	1223	150	1572145	1 (1549595726)	minimap2	strelka	minimap2/strelka	17375		15750	90.6475	47	4	0.2705	1625	9.3525	7.0901	0.1993	6.8908	0.997	0.9065	0.9496	0.0935		17217	99.0906	97	9	0.5583	158	0.9094	1.0813	0.4113	0.67	0.9944	0.9909	0.9926	0.0091		17308	99.6144	113	7	0.6504	67	0.3856	0.7633	0.4792	0.2841
Escherichia coli	1223	150	1572145	1 (1549595726)	minimap2	snvsniffer	minimap2/snvsniffer	17375		13571	78.1065	130	110	0.7482	3804	21.8935	16.6821	0.5513	16.1308	0.9905	0.7811	0.8734	0.2189		15807	90.9755	247	211	1.4216	1568	9.0245	7.6965	1.0474	6.6491	0.9846	0.9098	0.9457	0.0902		16297	93.7957	388	313	2.2331	1078	6.2043	6.2166	1.6453	4.5713
Escherichia coli	1223	150	1572145	1 (1549595726)	minimap2	varscan	minimap2/varscan	17375		12983	74.7223	47	1	0.2705	4392	25.2777	18.8235	0.1993	18.6242	0.9964	0.7472	0.854	0.2528		17246	99.2576	89	2	0.5122	129	0.7424	0.9244	0.3774	0.547	0.9949	0.9926	0.9937	0.0074		17281	99.459	136	2	0.7827	94	0.541	0.9753	0.5767	0.3986
Escherichia coli	1223	150	1572145	1 (1549595726)	novoalign	16GT	novoalign/16GT	17375		8264	47.5626	31	4	0.1784	9111	52.4374	38.7666	0.1315	38.6351	0.9963	0.4756	0.6438	0.5244		17124	98.5554	71	5	0.4086	251	1.4446	1.3654	0.3011	1.0644	0.9959	0.9856	0.9907	0.0144		17336	99.7755	155	9	0.8921	39	0.2245	0.8227	0.6573	0.1654
Escherichia coli	1223	150	1572145	1 (1549595726)	novoalign	freebayes	novoalign/freebayes	17375		15596	89.7612	124	0	0.7137	1779	10.2388	8.0697	0.5258	7.5438	0.9921	0.8976	0.9425	0.1024		17336	99.7755	168	0	0.9669	39	0.2245	0.8778	0.7124	0.1654	0.9904	0.9978	0.9941	0.0022		17344	99.8216	199	0	1.1453	31	0.1784	0.9753	0.8439	0.1315
Escherichia coli	1223	150	1572145	1 (1549595726)	novoalign	gatk	novoalign/gatk	17375		16058	92.4201	357	278	2.0547	1317	7.5799	7.0986	1.5139	5.5847	0.9783	0.9242	0.9505	0.0758		17284	99.4763	452	302	2.6014	91	0.5237	2.3026	1.9167	0.3859	0.9745	0.9948	0.9845	0.0052		17283	99.4705	550	360	3.1655	92	0.5295	2.7224	2.3323	0.3901
Escherichia coli	1223	150	1572145	1 (1549595726)	novoalign	lofreq	novoalign/lofreq	17375		7501	43.1712	28	0	0.1612	9874	56.8288	41.9894	0.1187	41.8706	0.9963	0.4317	0.6024	0.5683		17023	97.9741	73	0	0.4201	352	2.0259	1.8022	0.3096	1.4927	0.9957	0.9797	0.9876	0.0203		17320	99.6835	91	0	0.5237	55	0.3165	0.6191	0.3859	0.2332
Escherichia coli	1223	150	1572145	1 (1549595726)	novoalign	mpileup	novoalign/mpileup	17375		15143	87.154	48	0	0.2763	2232	12.846	9.6683	0.2035	9.4648	0.9968	0.8715	0.9299	0.1285		17287	99.4935	78	0	0.4489	88	0.5065	0.7039	0.3308	0.3732	0.9955	0.9949	0.9952	0.0051		17313	99.6432	83	0	0.4777	62	0.3568	0.6149	0.352	0.2629
Escherichia coli	1223	150	1572145	1 (1549595726)	novoalign	platypus	novoalign/platypus	17375		15691	90.3079	170	62	0.9784	1684	9.6921	7.8619	0.7209	7.141	0.9893	0.9031	0.9442	0.0969		17293	99.5281	223	63	1.2835	82	0.4719	1.2934	0.9456	0.3477	0.9873	0.9953	0.9913	0.0047		17323	99.7007	220	61	1.2662	52	0.2993	1.1534	0.9329	0.2205
Escherichia coli	1223	150	1572145	1 (1549595726)	novoalign	snver	novoalign/snver	17375		15269	87.8791	57	0	0.3281	2106	12.1209	9.1722	0.2417	8.9305	0.9963	0.8788	0.9339	0.1212		17293	99.5281	87	0	0.5007	82	0.4719	0.7166	0.3689	0.3477	0.995	0.9953	0.9951	0.0047		17292	99.5223	106	0	0.6101	83	0.4777	0.8015	0.4495	0.352
Escherichia coli	1223	150	1572145	1 (1549595726)	novoalign	strelka	novoalign/strelka	17375		15209	87.5338	58	7	0.3338	2166	12.4662	9.4309	0.2459	9.1849	0.9962	0.8753	0.9318	0.1247		17274	99.4187	89	6	0.5122	101	0.5813	0.8057	0.3774	0.4283	0.9949	0.9942	0.9945	0.0058		17325	99.7122	116	4	0.6676	50	0.2878	0.7039	0.4919	0.212
Escherichia coli	1223	150	1572145	1 (1549595726)	novoalign	snvsniffer	novoalign/snvsniffer	17375		12522	72.0691	39	26	0.2245	4853	27.9309	20.7445	0.1654	20.5791	0.9969	0.7207	0.8366	0.2793		15479	89.0878	81	50	0.4662	1896	10.9122	8.3835	0.3435	8.04	0.9948	0.8909	0.94	0.1091		16132	92.846	130	84	0.7482	1243	7.154	5.8222	0.5513	5.2709
Escherichia coli	1223	150	1572145	1 (1549595726)	novoalign	varscan	novoalign/varscan	17375		11721	67.459	38	1	0.2187	5654	32.541	24.1369	0.1611	23.9757	0.9968	0.6746	0.8046	0.3254		17219	99.1022	78	1	0.4489	156	0.8978	0.9923	0.3308	0.6615	0.9955	0.991	0.9932	0.009		17288	99.4993	99	1	0.5698	87	0.5007	0.7887	0.4198	0.3689
Escherichia coli	1223	150	1572145	1 (1549595726)	snippy	snippy	snippy/snippy	17375		9196	52.9266	18	0	0.1036	8179	47.0734	34.7593	0.0763	34.683	0.998	0.5293	0.6917	0.4707		17174	98.8432	34	0	0.1957	201	1.1568	0.9965	0.1442	0.8523	0.998	0.9884	0.9932	0.0116		17325	99.7122	62	0	0.3568	50	0.2878	0.4749	0.2629	0.212
Escherichia coli	1223	150	1572145	1 (1549595726)	stampy	16GT	stampy/16GT	17375		8626	49.646	92	11	0.5295	8749	50.354	37.4902	0.3901	37.1001	0.9894	0.4965	0.6612	0.5035		17106	98.4518	327	31	1.882	269	1.5482	2.5273	1.3866	1.1407	0.9812	0.9845	0.9828	0.0155		17271	99.4014	586	50	3.3727	104	0.5986	2.9259	2.4849	0.441
Escherichia coli	1223	150	1572145	1 (1549595726)	stampy	freebayes	stampy/freebayes	17375		16169	93.059	1417	0	8.1554	1206	6.941	11.1228	6.0088	5.114	0.9194	0.9306	0.925	0.0694		17340	99.7986	2086	0	12.0058	35	0.2014	8.9941	8.8457	0.1484	0.8926	0.998	0.9424	0.002		17338	99.7871	2702	0	15.5511	37	0.2129	11.6147	11.4578	0.1569
Escherichia coli	1223	150	1572145	1 (1549595726)	stampy	gatk	stampy/gatk	17375		16022	92.2129	543	382	3.1252	1353	7.7871	8.04	2.3026	5.7374	0.9672	0.9221	0.9441	0.0779		17268	99.3842	740	488	4.259	107	0.6158	3.5917	3.138	0.4537	0.9589	0.9938	0.976	0.0062		17281	99.459	953	582	5.4849	94	0.541	4.4398	4.0412	0.3986
Escherichia coli	1223	150	1572145	1 (1549595726)	stampy	lofreq	stampy/lofreq	17375		9230	53.1223	67	0	0.3856	8145	46.8777	34.8229	0.2841	34.5388	0.9928	0.5312	0.6921	0.4688		17148	98.6935	141	0	0.8115	227	1.3065	1.5605	0.5979	0.9626	0.9918	0.9869	0.9893	0.0131		17272	99.4072	287	0	1.6518	103	0.5928	1.6538	1.217	0.4368
Escherichia coli	1223	150	1572145	1 (1549595726)	stampy	mpileup	stampy/mpileup	17375		15574	89.6345	107	0	0.6158	1801	10.3655	8.0909	0.4537	7.6371	0.9932	0.8963	0.9423	0.1037		17238	99.2115	167	0	0.9612	137	0.7885	1.2891	0.7082	0.5809	0.9904	0.9921	0.9912	0.0079		17257	99.3209	285	0	1.6403	118	0.6791	1.7089	1.2085	0.5004
Escherichia coli	1223	150	1572145	1 (1549595726)	stampy	platypus	stampy/platypus	17375		16141	92.8978	351	118	2.0201	1234	7.1022	6.7212	1.4884	5.2328	0.9787	0.929	0.9532	0.071		17245	99.2518	479	117	2.7568	130	0.7482	2.5825	2.0312	0.5513	0.973	0.9925	0.9827	0.0075		17261	99.3439	458	93	2.636	114	0.6561	2.4256	1.9421	0.4834
Escherichia coli	1223	150	1572145	1 (1549595726)	stampy	snver	stampy/snver	17375		15903	91.5281	157	0	0.9036	1472	8.4719	6.9078	0.6658	6.242	0.9902	0.9153	0.9513	0.0847		17252	99.2921	217	0	1.2489	123	0.7079	1.4418	0.9202	0.5216	0.9876	0.9929	0.9902	0.0071		17241	99.2288	308	0	1.7727	134	0.7712	1.8743	1.3061	0.5682
Escherichia coli	1223	150	1572145	1 (1549595726)	stampy	strelka	stampy/strelka	17375		15652	90.0835	84	10	0.4835	1723	9.9165	7.6626	0.3562	7.3064	0.9947	0.9008	0.9454	0.0992		17155	98.7338	116	6	0.6676	220	1.2662	1.4248	0.4919	0.9329	0.9933	0.9873	0.9903	0.0127		17273	99.4129	207	6	1.1914	102	0.5871	1.3103	0.8778	0.4325
Escherichia coli	1223	150	1572145	1 (1549595726)	stampy	snvsniffer	stampy/snvsniffer	17375		13622	78.4	171	143	0.9842	3753	21.6	16.6397	0.7251	15.9146	0.9876	0.784	0.8741	0.216		15843	91.1827	262	210	1.5079	1532	8.8173	7.6074	1.111	6.4964	0.9837	0.9118	0.9464	0.0882		16299	93.8072	362	272	2.0835	1076	6.1928	6.0978	1.5351	4.5628
Escherichia coli	1223	150	1572145	1 (1549595726)	stampy	varscan	stampy/varscan	17375		13001	74.8259	114	11	0.6561	4374	25.1741	19.0313	0.4834	18.5479	0.9913	0.7483	0.8528	0.2517		17218	99.0964	179	10	1.0302	157	0.9036	1.4248	0.759	0.6658	0.9897	0.991	0.9903	0.009		17240	99.223	316	16	1.8187	135	0.777	1.9125	1.34	0.5725
Escherichia coli	1223	150	1572145	2 (1549597075)	bwa-mem	16GT	bwa-mem/16GT	17375		8464	48.7137	74	8	0.4259	8911	51.2863	38.1008	0.3138	37.787	0.9913	0.4871	0.6532	0.5129		17165	98.7914	154	19	0.8863	210	1.2086	1.5435	0.653	0.8905	0.9911	0.9879	0.9895	0.0121		17341	99.8043	223	26	1.2835	34	0.1957	1.0898	0.9456	0.1442
Escherichia coli	1223	150	1572145	2 (1549597075)	bwa-mem	freebayes	bwa-mem/freebayes	17375		16147	92.9324	213	0	1.2259	1228	7.0676	6.1106	0.9032	5.2073	0.987	0.9293	0.9573	0.0707		17347	99.8388	243	0	1.3986	28	0.1612	1.1492	1.0304	0.1187	0.9862	0.9984	0.9923	0.0016		17349	99.8504	267	0	1.5367	26	0.1496	1.2425	1.1322	0.1103
Escherichia coli	1223	150	1572145	2 (1549597075)	bwa-mem	gatk	bwa-mem/gatk	17375		16007	92.1266	449	324	2.5842	1368	7.8734	7.705	1.904	5.801	0.9727	0.9213	0.9463	0.0787		17289	99.505	639	441	3.6777	86	0.495	3.0744	2.7097	0.3647	0.9644	0.9951	0.9795	0.0049		17293	99.5281	716	455	4.1209	82	0.4719	3.3839	3.0362	0.3477
Escherichia coli	1223	150	1572145	2 (1549597075)	bwa-mem	lofreq	bwa-mem/lofreq	17375		9141	52.6101	49	0	0.282	8234	47.3899	35.124	0.2078	34.9162	0.9947	0.5261	0.6882	0.4739		17178	98.8662	83	0	0.4777	197	1.1338	1.1873	0.352	0.8354	0.9952	0.9887	0.9919	0.0113		17330	99.741	135	0	0.777	45	0.259	0.7633	0.5725	0.1908
Escherichia coli	1223	150	1572145	2 (1549597075)	bwa-mem	mpileup	bwa-mem/mpileup	17375		15553	89.5137	57	0	0.3281	1822	10.4863	7.9679	0.2417	7.7262	0.9963	0.8951	0.943	0.1049		17288	99.4993	104	0	0.5986	87	0.5007	0.8099	0.441	0.3689	0.994	0.995	0.9945	0.005		17322	99.695	127	0	0.7309	53	0.305	0.7633	0.5385	0.2247
Escherichia coli	1223	150	1572145	2 (1549597075)	bwa-mem	platypus	bwa-mem/platypus	17375		16211	93.3007	212	85	1.2201	1164	6.6993	5.8349	0.899	4.9359	0.9871	0.933	0.9593	0.067		17295	99.5396	241	77	1.3871	80	0.4604	1.3612	1.022	0.3392	0.9863	0.9954	0.9908	0.0046		17312	99.6374	237	69	1.364	63	0.3626	1.2721	1.005	0.2672
Escherichia coli	1223	150	1572145	2 (1549597075)	bwa-mem	snver	bwa-mem/snver	17375		15934	91.7065	73	0	0.4201	1441	8.2935	6.4201	0.3096	6.1106	0.9954	0.9171	0.9546	0.0829		17317	99.6662	136	0	0.7827	58	0.3338	0.8227	0.5767	0.2459	0.9922	0.9967	0.9944	0.0033		17319	99.6777	150	0	0.8633	56	0.3223	0.8735	0.6361	0.2375
Escherichia coli	1223	150	1572145	2 (1549597075)	bwa-mem	strelka	bwa-mem/strelka	17375		15720	90.4748	66	2	0.3799	1655	9.5252	7.2979	0.2799	7.018	0.9958	0.9047	0.9481	0.0953		17234	99.1885	123	2	0.7079	141	0.8115	1.1195	0.5216	0.5979	0.9929	0.9919	0.9924	0.0081		17329	99.7353	168	1	0.9669	46	0.2647	0.9075	0.7124	0.1951
Escherichia coli	1223	150	1572145	2 (1549597075)	bwa-mem	snvsniffer	bwa-mem/snvsniffer	17375		13520	77.8129	126	104	0.7252	3855	22.1871	16.8814	0.5343	16.3471	0.9908	0.7781	0.8717	0.2219		15723	90.4921	229	198	1.318	1652	9.5079	7.9764	0.9711	7.0053	0.9856	0.9049	0.9435	0.0951		16272	93.6518	394	318	2.2676	1103	6.3482	6.348	1.6708	4.6773
Escherichia coli	1223	150	1572145	2 (1549597075)	bwa-mem	varscan	bwa-mem/varscan	17375		12857	73.9971	52	1	0.2993	4518	26.0029	19.3791	0.2205	19.1585	0.996	0.74	0.8491	0.26		17275	99.4245	104	3	0.5986	100	0.5755	0.8651	0.441	0.424	0.994	0.9942	0.9941	0.0058		17296	99.5453	140	3	0.8058	79	0.4547	0.9287	0.5937	0.335
Escherichia coli	1223	150	1572145	2 (1549597075)	minimap2	16GT	minimap2/16GT	17375		8450	48.6331	55	13	0.3165	8925	51.3669	38.0796	0.2332	37.8464	0.9935	0.4863	0.653	0.5137		17132	98.6014	118	17	0.6791	243	1.3986	1.5308	0.5004	1.0304	0.9932	0.986	0.9896	0.014		17331	99.7468	184	40	1.059	44	0.2532	0.9668	0.7803	0.1866
Escherichia coli	1223	150	1572145	2 (1549597075)	minimap2	freebayes	minimap2/freebayes	17375		16114	92.7424	143	0	0.823	1261	7.2576	5.9537	0.6064	5.3473	0.9912	0.9274	0.9582	0.0726		17329	99.7353	165	0	0.9496	46	0.2647	0.8947	0.6997	0.1951	0.9906	0.9974	0.994	0.0026		17341	99.8043	195	0	1.1223	34	0.1957	0.9711	0.8269	0.1442
Escherichia coli	1223	150	1572145	2 (1549597075)	minimap2	gatk	minimap2/gatk	17375		15965	91.8849	248	178	1.4273	1410	8.1151	7.0307	1.0516	5.9791	0.9847	0.9188	0.9506	0.0812		17259	99.3324	347	232	1.9971	116	0.6676	1.9633	1.4715	0.4919	0.9803	0.9933	0.9868	0.0067		17279	99.4475	417	276	2.4	96	0.5525	2.1754	1.7683	0.4071
Escherichia coli	1223	150	1572145	2 (1549597075)	minimap2	lofreq	minimap2/lofreq	17375		9112	52.4432	54	0	0.3108	8263	47.5568	35.2682	0.229	35.0392	0.9941	0.5244	0.6866	0.4756		17144	98.6705	77	0	0.4432	231	1.3295	1.3061	0.3265	0.9796	0.9955	0.9867	0.9911	0.0133		17311	99.6317	108	0	0.6216	64	0.3683	0.7294	0.458	0.2714
Escherichia coli	1223	150	1572145	2 (1549597075)	minimap2	mpileup	minimap2/mpileup	17375		15519	89.318	67	0	0.3856	1856	10.682	8.1545	0.2841	7.8704	0.9957	0.8932	0.9417	0.1068		17265	99.3669	79	0	0.4547	110	0.6331	0.8015	0.335	0.4665	0.9954	0.9937	0.9945	0.0063		17302	99.5799	108	0	0.6216	73	0.4201	0.7675	0.458	0.3096
Escherichia coli	1223	150	1572145	2 (1549597075)	minimap2	platypus	minimap2/platypus	17375		16176	93.0993	173	61	0.9957	1199	6.9007	5.818	0.7336	5.0844	0.9894	0.931	0.9593	0.069		17265	99.3669	183	62	1.0532	110	0.6331	1.2425	0.776	0.4665	0.9895	0.9937	0.9916	0.0063		17292	99.5223	162	30	0.9324	83	0.4777	1.0389	0.687	0.352
Escherichia coli	1223	150	1572145	2 (1549597075)	minimap2	snver	minimap2/snver	17375		15884	91.4187	62	0	0.3568	1491	8.5813	6.5855	0.2629	6.3226	0.9961	0.9142	0.9534	0.0858		17272	99.4072	95	0	0.5468	103	0.5928	0.8396	0.4028	0.4368	0.9945	0.9941	0.9943	0.0059		17289	99.505	119	0	0.6849	86	0.495	0.8693	0.5046	0.3647
Escherichia coli	1223	150	1572145	2 (1549597075)	minimap2	strelka	minimap2/strelka	17375		15672	90.1986	50	4	0.2878	1703	9.8014	7.4336	0.212	7.2216	0.9968	0.902	0.947	0.098		17200	98.9928	83	2	0.4777	175	1.0072	1.094	0.352	0.7421	0.9952	0.9899	0.9925	0.0101		17304	99.5914	108	5	0.6216	71	0.4086	0.759	0.458	0.3011
Escherichia coli	1223	150	1572145	2 (1549597075)	minimap2	snvsniffer	minimap2/snvsniffer	17375		13528	77.859	127	106	0.7309	3847	22.141	16.8517	0.5385	16.3132	0.9907	0.7786	0.8719	0.2214		15720	90.4748	249	215	1.4331	1655	9.5252	8.0739	1.0559	7.018	0.9844	0.9047	0.9429	0.0953		16273	93.6576	403	324	2.3194	1102	6.3424	6.3819	1.7089	4.673
Escherichia coli	1223	150	1572145	2 (1549597075)	minimap2	varscan	minimap2/varscan	17375		12830	73.8417	59	1	0.3396	4545	26.1583	19.5232	0.2502	19.273	0.9954	0.7384	0.8479	0.2616		17246	99.2576	91	4	0.5237	129	0.7424	0.9329	0.3859	0.547	0.9948	0.9926	0.9937	0.0074		17280	99.4532	134	2	0.7712	95	0.5468	0.9711	0.5682	0.4028
Escherichia coli	1223	150	1572145	2 (1549597075)	novoalign	16GT	novoalign/16GT	17375		8125	46.7626	39	4	0.2245	9250	53.2374	39.3899	0.1654	39.2246	0.9952	0.4676	0.6363	0.5324		17102	98.4288	72	5	0.4144	273	1.5712	1.463	0.3053	1.1577	0.9958	0.9843	0.99	0.0157		17337	99.7813	131	5	0.754	38	0.2187	0.7166	0.5555	0.1611
Escherichia coli	1223	150	1572145	2 (1549597075)	novoalign	freebayes	novoalign/freebayes	17375		15568	89.6	127	0	0.7309	1807	10.4	8.2011	0.5385	7.6626	0.9919	0.896	0.9415	0.104		17335	99.7698	174	0	1.0014	40	0.2302	0.9075	0.7378	0.1696	0.9901	0.9977	0.9939	0.0023		17342	99.8101	198	0	1.1396	33	0.1899	0.9796	0.8396	0.1399
Escherichia coli	1223	150	1572145	2 (1549597075)	novoalign	gatk	novoalign/gatk	17375		16000	92.0863	357	275	2.0547	1375	7.9137	7.3445	1.5139	5.8307	0.9782	0.9209	0.9487	0.0791		17276	99.4302	482	350	2.7741	99	0.5698	2.4637	2.0439	0.4198	0.9729	0.9943	0.9835	0.0057		17284	99.4763	552	361	3.177	91	0.5237	2.7266	2.3408	0.3859
Escherichia coli	1223	150	1572145	2 (1549597075)	novoalign	lofreq	novoalign/lofreq	17375		7384	42.4978	40	0	0.2302	9991	57.5022	42.5364	0.1696	42.3668	0.9946	0.425	0.5955	0.575		16995	97.8129	61	0	0.3511	380	2.1871	1.8701	0.2587	1.6114	0.9964	0.9781	0.9872	0.0219		17319	99.6777	90	0	0.518	56	0.3223	0.6191	0.3816	0.2375
Escherichia coli	1223	150	1572145	2 (1549597075)	novoalign	mpileup	novoalign/mpileup	17375		15079	86.7856	61	0	0.3511	2296	13.2144	9.9948	0.2587	9.7362	0.996	0.8679	0.9275	0.1321		17270	99.3957	77	0	0.4432	105	0.6043	0.7718	0.3265	0.4453	0.9956	0.994	0.9948	0.006		17313	99.6432	86	0	0.495	62	0.3568	0.6276	0.3647	0.2629
Escherichia coli	1223	150	1572145	2 (1549597075)	novoalign	platypus	novoalign/platypus	17375		15669	90.1813	176	61	1.0129	1706	9.8187	7.9806	0.7463	7.2343	0.9889	0.9018	0.9433	0.0982		17279	99.4475	222	65	1.2777	96	0.5525	1.3485	0.9414	0.4071	0.9873	0.9945	0.9909	0.0055		17321	99.6892	230	50	1.3237	54	0.3108	1.2043	0.9753	0.229
Escherichia coli	1223	150	1572145	2 (1549597075)	novoalign	snver	novoalign/snver	17375		15214	87.5626	66	0	0.3799	2161	12.4374	9.4436	0.2799	9.1637	0.9957	0.8756	0.9318	0.1244		17278	99.4417	86	0	0.495	97	0.5583	0.776	0.3647	0.4113	0.995	0.9944	0.9947	0.0056		17297	99.5511	96	0	0.5525	78	0.4489	0.7378	0.4071	0.3308
Escherichia coli	1223	150	1572145	2 (1549597075)	novoalign	strelka	novoalign/strelka	17375		15149	87.1885	67	11	0.3856	2226	12.8115	9.7234	0.2841	9.4393	0.9956	0.8719	0.9297	0.1281		17252	99.2921	97	8	0.5583	123	0.7079	0.9329	0.4113	0.5216	0.9944	0.9929	0.9936	0.0071		17322	99.695	106	2	0.6101	53	0.305	0.6742	0.4495	0.2247
Escherichia coli	1223	150	1572145	2 (1549597075)	novoalign	snvsniffer	novoalign/snvsniffer	17375		12541	72.1784	43	26	0.2475	4834	27.8216	20.6809	0.1823	20.4985	0.9966	0.7218	0.8372	0.2782		15408	88.6791	75	49	0.4317	1967	11.3209	8.6591	0.318	8.341	0.9952	0.8868	0.9379	0.1132		16121	92.7827	120	73	0.6906	1254	7.2173	5.8264	0.5089	5.3176
Escherichia coli	1223	150	1572145	2 (1549597075)	novoalign	varscan	novoalign/varscan	17375		11514	66.2676	53	0	0.305	5861	33.7324	25.0783	0.2247	24.8535	0.9954	0.6627	0.7957	0.3373		17210	99.0504	71	1	0.4086	165	0.9496	1.0008	0.3011	0.6997	0.9959	0.9905	0.9932	0.0095		17293	99.5281	91	2	0.5237	82	0.4719	0.7336	0.3859	0.3477
Escherichia coli	1223	150	1572145	2 (1549597075)	snippy	snippy	snippy/snippy	17375		9079	52.2532	19	0	0.1094	8296	47.7468	35.2597	0.0806	35.1791	0.9979	0.5225	0.6859	0.4775		17154	98.7281	39	0	0.2245	221	1.2719	1.1025	0.1654	0.9371	0.9977	0.9873	0.9925	0.0127		17328	99.7295	68	0	0.3914	47	0.2705	0.4877	0.2884	0.1993
Escherichia coli	1223	150	1572145	2 (1549597075)	stampy	16GT	stampy/16GT	17375		8446	48.6101	139	11	0.8	8929	51.3899	38.4528	0.5894	37.8634	0.9838	0.4861	0.6507	0.5139		17088	98.3482	290	21	1.6691	287	1.6518	2.4468	1.2297	1.217	0.9833	0.9835	0.9834	0.0165		17267	99.3784	531	46	3.0561	108	0.6216	2.7097	2.2517	0.458
Escherichia coli	1223	150	1572145	2 (1549597075)	stampy	freebayes	stampy/freebayes	17375		16142	92.9036	1551	0	8.9266	1233	7.0964	11.8055	6.577	5.2285	0.9123	0.929	0.9206	0.071		17334	99.764	2092	0	12.0403	41	0.236	9.045	8.8711	0.1739	0.8923	0.9976	0.942	0.0024		17342	99.8101	2751	0	15.8331	33	0.1899	11.8055	11.6656	0.1399
Escherichia coli	1223	150	1572145	2 (1549597075)	stampy	gatk	stampy/gatk	17375		15956	91.8331	564	402	3.246	1419	8.1669	8.4089	2.3916	6.0173	0.9659	0.9183	0.9415	0.0817		17256	99.3151	796	545	4.5813	119	0.6849	3.8801	3.3754	0.5046	0.9559	0.9932	0.9742	0.0068		17278	99.4417	947	618	5.4504	97	0.5583	4.4271	4.0157	0.4113
Escherichia coli	1223	150	1572145	2 (1549597075)	stampy	lofreq	stampy/lofreq	17375		9122	52.5007	47	0	0.2705	8253	47.4993	35.1961	0.1993	34.9968	0.9949	0.525	0.6873	0.475		17119	98.5266	144	0	0.8288	256	1.4734	1.6962	0.6106	1.0856	0.9917	0.9853	0.9885	0.0147		17269	99.3899	228	0	1.3122	106	0.6101	1.4163	0.9668	0.4495
Escherichia coli	1223	150	1572145	2 (1549597075)	stampy	mpileup	stampy/mpileup	17375		15487	89.1338	92	0	0.5295	1888	10.8662	8.3962	0.3901	8.0061	0.9941	0.8913	0.9399	0.1087		17225	99.1367	171	0	0.9842	150	0.8633	1.3612	0.7251	0.6361	0.9902	0.9914	0.9908	0.0086		17259	99.3324	246	0	1.4158	116	0.6676	1.5351	1.0432	0.4919
Escherichia coli	1223	150	1572145	2 (1549597075)	stampy	platypus	stampy/platypus	17375		16124	92.8	321	110	1.8475	1251	7.2	6.6661	1.3612	5.3049	0.9805	0.928	0.9535	0.072		17247	99.2633	445	111	2.5612	128	0.7367	2.4298	1.887	0.5428	0.9748	0.9926	0.9836	0.0074		17256	99.3151	445	83	2.5612	119	0.6849	2.3916	1.887	0.5046
Escherichia coli	1223	150	1572145	2 (1549597075)	stampy	snver	stampy/snver	17375		15859	91.2748	128	0	0.7367	1516	8.7252	6.9714	0.5428	6.4286	0.992	0.9127	0.9507	0.0873		17233	99.1827	207	0	1.1914	142	0.8173	1.4799	0.8778	0.6021	0.9881	0.9918	0.9899	0.0082		17239	99.2173	260	0	1.4964	136	0.7827	1.6792	1.1025	0.5767
Escherichia coli	1223	150	1572145	2 (1549597075)	stampy	strelka	stampy/strelka	17375		15591	89.7324	79	12	0.4547	1784	10.2676	7.9	0.335	7.565	0.995	0.8973	0.9436	0.1027		17153	98.7223	174	18	1.0014	222	1.2777	1.6792	0.7378	0.9414	0.99	0.9872	0.9886	0.0128		17266	99.3727	194	15	1.1165	109	0.6273	1.2849	0.8227	0.4622
Escherichia coli	1223	150	1572145	2 (1549597075)	stampy	snvsniffer	stampy/snvsniffer	17375		13554	78.0086	149	122	0.8576	3821	21.9914	16.8348	0.6318	16.2029	0.9891	0.7801	0.8723	0.2199		15763	90.7223	254	209	1.4619	1612	9.2777	7.9128	1.0771	6.8357	0.9841	0.9072	0.9441	0.0928		16293	93.7727	365	285	2.1007	1082	6.2273	6.136	1.5478	4.5882
Escherichia coli	1223	150	1572145	2 (1549597075)	stampy	varscan	stampy/varscan	17375		12848	73.9453	82	5	0.4719	4527	26.0547	19.5444	0.3477	19.1967	0.9937	0.7395	0.848	0.2605		17213	99.0676	173	12	0.9957	162	0.9324	1.4206	0.7336	0.687	0.99	0.9907	0.9903	0.0093		17237	99.2058	250	16	1.4388	138	0.7942	1.6453	1.0601	0.5852
Escherichia coli	1223	150	1572145	3 (1549597075)	bwa-mem	16GT	bwa-mem/16GT	17375		8464	48.7137	74	8	0.4259	8911	51.2863	38.1008	0.3138	37.787	0.9913	0.4871	0.6532	0.5129		17165	98.7914	154	19	0.8863	210	1.2086	1.5435	0.653	0.8905	0.9911	0.9879	0.9895	0.0121		17341	99.8043	223	26	1.2835	34	0.1957	1.0898	0.9456	0.1442
Escherichia coli	1223	150	1572145	3 (1549597075)	bwa-mem	freebayes	bwa-mem/freebayes	17375		16147	92.9324	213	0	1.2259	1228	7.0676	6.1106	0.9032	5.2073	0.987	0.9293	0.9573	0.0707		17347	99.8388	243	0	1.3986	28	0.1612	1.1492	1.0304	0.1187	0.9862	0.9984	0.9923	0.0016		17349	99.8504	267	0	1.5367	26	0.1496	1.2425	1.1322	0.1103
Escherichia coli	1223	150	1572145	3 (1549597075)	bwa-mem	gatk	bwa-mem/gatk	17375		16007	92.1266	449	324	2.5842	1368	7.8734	7.705	1.904	5.801	0.9727	0.9213	0.9463	0.0787		17289	99.505	639	441	3.6777	86	0.495	3.0744	2.7097	0.3647	0.9644	0.9951	0.9795	0.0049		17293	99.5281	716	455	4.1209	82	0.4719	3.3839	3.0362	0.3477
Escherichia coli	1223	150	1572145	3 (1549597075)	bwa-mem	lofreq	bwa-mem/lofreq	17375		9141	52.6101	49	0	0.282	8234	47.3899	35.124	0.2078	34.9162	0.9947	0.5261	0.6882	0.4739		17178	98.8662	83	0	0.4777	197	1.1338	1.1873	0.352	0.8354	0.9952	0.9887	0.9919	0.0113		17330	99.741	135	0	0.777	45	0.259	0.7633	0.5725	0.1908
Escherichia coli	1223	150	1572145	3 (1549597075)	bwa-mem	mpileup	bwa-mem/mpileup	17375		15553	89.5137	57	0	0.3281	1822	10.4863	7.9679	0.2417	7.7262	0.9963	0.8951	0.943	0.1049		17288	99.4993	104	0	0.5986	87	0.5007	0.8099	0.441	0.3689	0.994	0.995	0.9945	0.005		17322	99.695	127	0	0.7309	53	0.305	0.7633	0.5385	0.2247
Escherichia coli	1223	150	1572145	3 (1549597075)	bwa-mem	platypus	bwa-mem/platypus	17375		16211	93.3007	212	85	1.2201	1164	6.6993	5.8349	0.899	4.9359	0.9871	0.933	0.9593	0.067		17295	99.5396	241	77	1.3871	80	0.4604	1.3612	1.022	0.3392	0.9863	0.9954	0.9908	0.0046		17312	99.6374	237	69	1.364	63	0.3626	1.2721	1.005	0.2672
Escherichia coli	1223	150	1572145	3 (1549597075)	bwa-mem	snver	bwa-mem/snver	17375		15934	91.7065	73	0	0.4201	1441	8.2935	6.4201	0.3096	6.1106	0.9954	0.9171	0.9546	0.0829		17317	99.6662	136	0	0.7827	58	0.3338	0.8227	0.5767	0.2459	0.9922	0.9967	0.9944	0.0033		17319	99.6777	150	0	0.8633	56	0.3223	0.8735	0.6361	0.2375
Escherichia coli	1223	150	1572145	3 (1549597075)	bwa-mem	strelka	bwa-mem/strelka	17375		15720	90.4748	66	2	0.3799	1655	9.5252	7.2979	0.2799	7.018	0.9958	0.9047	0.9481	0.0953		17234	99.1885	123	2	0.7079	141	0.8115	1.1195	0.5216	0.5979	0.9929	0.9919	0.9924	0.0081		17329	99.7353	168	1	0.9669	46	0.2647	0.9075	0.7124	0.1951
Escherichia coli	1223	150	1572145	3 (1549597075)	bwa-mem	snvsniffer	bwa-mem/snvsniffer	17375		13520	77.8129	126	104	0.7252	3855	22.1871	16.8814	0.5343	16.3471	0.9908	0.7781	0.8717	0.2219		15723	90.4921	229	198	1.318	1652	9.5079	7.9764	0.9711	7.0053	0.9856	0.9049	0.9435	0.0951		16272	93.6518	394	318	2.2676	1103	6.3482	6.348	1.6708	4.6773
Escherichia coli	1223	150	1572145	3 (1549597075)	bwa-mem	varscan	bwa-mem/varscan	17375		12857	73.9971	52	1	0.2993	4518	26.0029	19.3791	0.2205	19.1585	0.996	0.74	0.8491	0.26		17275	99.4245	104	3	0.5986	100	0.5755	0.8651	0.441	0.424	0.994	0.9942	0.9941	0.0058		17296	99.5453	140	3	0.8058	79	0.4547	0.9287	0.5937	0.335
Escherichia coli	1223	150	1572145	3 (1549597075)	minimap2	16GT	minimap2/16GT	17375		8450	48.6331	55	13	0.3165	8925	51.3669	38.0796	0.2332	37.8464	0.9935	0.4863	0.653	0.5137		17132	98.6014	118	17	0.6791	243	1.3986	1.5308	0.5004	1.0304	0.9932	0.986	0.9896	0.014		17331	99.7468	184	40	1.059	44	0.2532	0.9668	0.7803	0.1866
Escherichia coli	1223	150	1572145	3 (1549597075)	minimap2	freebayes	minimap2/freebayes	17375		16114	92.7424	143	0	0.823	1261	7.2576	5.9537	0.6064	5.3473	0.9912	0.9274	0.9582	0.0726		17329	99.7353	165	0	0.9496	46	0.2647	0.8947	0.6997	0.1951	0.9906	0.9974	0.994	0.0026		17341	99.8043	195	0	1.1223	34	0.1957	0.9711	0.8269	0.1442
Escherichia coli	1223	150	1572145	3 (1549597075)	minimap2	gatk	minimap2/gatk	17375		15965	91.8849	248	178	1.4273	1410	8.1151	7.0307	1.0516	5.9791	0.9847	0.9188	0.9506	0.0812		17259	99.3324	347	232	1.9971	116	0.6676	1.9633	1.4715	0.4919	0.9803	0.9933	0.9868	0.0067		17279	99.4475	417	276	2.4	96	0.5525	2.1754	1.7683	0.4071
Escherichia coli	1223	150	1572145	3 (1549597075)	minimap2	lofreq	minimap2/lofreq	17375		9112	52.4432	54	0	0.3108	8263	47.5568	35.2682	0.229	35.0392	0.9941	0.5244	0.6866	0.4756		17144	98.6705	77	0	0.4432	231	1.3295	1.3061	0.3265	0.9796	0.9955	0.9867	0.9911	0.0133		17311	99.6317	108	0	0.6216	64	0.3683	0.7294	0.458	0.2714
Escherichia coli	1223	150	1572145	3 (1549597075)	minimap2	mpileup	minimap2/mpileup	17375		15519	89.318	67	0	0.3856	1856	10.682	8.1545	0.2841	7.8704	0.9957	0.8932	0.9417	0.1068		17265	99.3669	79	0	0.4547	110	0.6331	0.8015	0.335	0.4665	0.9954	0.9937	0.9945	0.0063		17302	99.5799	108	0	0.6216	73	0.4201	0.7675	0.458	0.3096
Escherichia coli	1223	150	1572145	3 (1549597075)	minimap2	platypus	minimap2/platypus	17375		16176	93.0993	173	61	0.9957	1199	6.9007	5.818	0.7336	5.0844	0.9894	0.931	0.9593	0.069		17265	99.3669	183	62	1.0532	110	0.6331	1.2425	0.776	0.4665	0.9895	0.9937	0.9916	0.0063		17292	99.5223	162	30	0.9324	83	0.4777	1.0389	0.687	0.352
Escherichia coli	1223	150	1572145	3 (1549597075)	minimap2	snver	minimap2/snver	17375		15884	91.4187	62	0	0.3568	1491	8.5813	6.5855	0.2629	6.3226	0.9961	0.9142	0.9534	0.0858		17272	99.4072	95	0	0.5468	103	0.5928	0.8396	0.4028	0.4368	0.9945	0.9941	0.9943	0.0059		17289	99.505	119	0	0.6849	86	0.495	0.8693	0.5046	0.3647
Escherichia coli	1223	150	1572145	3 (1549597075)	minimap2	strelka	minimap2/strelka	17375		15672	90.1986	50	4	0.2878	1703	9.8014	7.4336	0.212	7.2216	0.9968	0.902	0.947	0.098		17200	98.9928	83	2	0.4777	175	1.0072	1.094	0.352	0.7421	0.9952	0.9899	0.9925	0.0101		17304	99.5914	108	5	0.6216	71	0.4086	0.759	0.458	0.3011
Escherichia coli	1223	150	1572145	3 (1549597075)	minimap2	snvsniffer	minimap2/snvsniffer	17375		13528	77.859	127	106	0.7309	3847	22.141	16.8517	0.5385	16.3132	0.9907	0.7786	0.8719	0.2214		15720	90.4748	249	215	1.4331	1655	9.5252	8.0739	1.0559	7.018	0.9844	0.9047	0.9429	0.0953		16273	93.6576	403	324	2.3194	1102	6.3424	6.3819	1.7089	4.673
Escherichia coli	1223	150	1572145	3 (1549597075)	minimap2	varscan	minimap2/varscan	17375		12830	73.8417	59	1	0.3396	4545	26.1583	19.5232	0.2502	19.273	0.9954	0.7384	0.8479	0.2616		17246	99.2576	91	4	0.5237	129	0.7424	0.9329	0.3859	0.547	0.9948	0.9926	0.9937	0.0074		17280	99.4532	134	2	0.7712	95	0.5468	0.9711	0.5682	0.4028
Escherichia coli	1223	150	1572145	3 (1549597075)	novoalign	16GT	novoalign/16GT	17375		8125	46.7626	39	4	0.2245	9250	53.2374	39.3899	0.1654	39.2246	0.9952	0.4676	0.6363	0.5324		17102	98.4288	72	5	0.4144	273	1.5712	1.463	0.3053	1.1577	0.9958	0.9843	0.99	0.0157		17337	99.7813	131	5	0.754	38	0.2187	0.7166	0.5555	0.1611
Escherichia coli	1223	150	1572145	3 (1549597075)	novoalign	freebayes	novoalign/freebayes	17375		15568	89.6	127	0	0.7309	1807	10.4	8.2011	0.5385	7.6626	0.9919	0.896	0.9415	0.104		17335	99.7698	174	0	1.0014	40	0.2302	0.9075	0.7378	0.1696	0.9901	0.9977	0.9939	0.0023		17342	99.8101	198	0	1.1396	33	0.1899	0.9796	0.8396	0.1399
Escherichia coli	1223	150	1572145	3 (1549597075)	novoalign	gatk	novoalign/gatk	17375		16000	92.0863	357	275	2.0547	1375	7.9137	7.3445	1.5139	5.8307	0.9782	0.9209	0.9487	0.0791		17276	99.4302	482	350	2.7741	99	0.5698	2.4637	2.0439	0.4198	0.9729	0.9943	0.9835	0.0057		17284	99.4763	552	361	3.177	91	0.5237	2.7266	2.3408	0.3859
Escherichia coli	1223	150	1572145	3 (1549597075)	novoalign	lofreq	novoalign/lofreq	17375		7384	42.4978	40	0	0.2302	9991	57.5022	42.5364	0.1696	42.3668	0.9946	0.425	0.5955	0.575		16995	97.8129	61	0	0.3511	380	2.1871	1.8701	0.2587	1.6114	0.9964	0.9781	0.9872	0.0219		17319	99.6777	90	0	0.518	56	0.3223	0.6191	0.3816	0.2375
Escherichia coli	1223	150	1572145	3 (1549597075)	novoalign	mpileup	novoalign/mpileup	17375		15079	86.7856	61	0	0.3511	2296	13.2144	9.9948	0.2587	9.7362	0.996	0.8679	0.9275	0.1321		17270	99.3957	77	0	0.4432	105	0.6043	0.7718	0.3265	0.4453	0.9956	0.994	0.9948	0.006		17313	99.6432	86	0	0.495	62	0.3568	0.6276	0.3647	0.2629
Escherichia coli	1223	150	1572145	3 (1549597075)	novoalign	platypus	novoalign/platypus	17375		15669	90.1813	176	61	1.0129	1706	9.8187	7.9806	0.7463	7.2343	0.9889	0.9018	0.9433	0.0982		17279	99.4475	222	65	1.2777	96	0.5525	1.3485	0.9414	0.4071	0.9873	0.9945	0.9909	0.0055		17321	99.6892	230	50	1.3237	54	0.3108	1.2043	0.9753	0.229
Escherichia coli	1223	150	1572145	3 (1549597075)	novoalign	snver	novoalign/snver	17375		15214	87.5626	66	0	0.3799	2161	12.4374	9.4436	0.2799	9.1637	0.9957	0.8756	0.9318	0.1244		17278	99.4417	86	0	0.495	97	0.5583	0.776	0.3647	0.4113	0.995	0.9944	0.9947	0.0056		17297	99.5511	96	0	0.5525	78	0.4489	0.7378	0.4071	0.3308
Escherichia coli	1223	150	1572145	3 (1549597075)	novoalign	strelka	novoalign/strelka	17375		15149	87.1885	67	11	0.3856	2226	12.8115	9.7234	0.2841	9.4393	0.9956	0.8719	0.9297	0.1281		17252	99.2921	97	8	0.5583	123	0.7079	0.9329	0.4113	0.5216	0.9944	0.9929	0.9936	0.0071		17322	99.695	106	2	0.6101	53	0.305	0.6742	0.4495	0.2247
Escherichia coli	1223	150	1572145	3 (1549597075)	novoalign	snvsniffer	novoalign/snvsniffer	17375		12541	72.1784	43	26	0.2475	4834	27.8216	20.6809	0.1823	20.4985	0.9966	0.7218	0.8372	0.2782		15408	88.6791	75	49	0.4317	1967	11.3209	8.6591	0.318	8.341	0.9952	0.8868	0.9379	0.1132		16121	92.7827	120	73	0.6906	1254	7.2173	5.8264	0.5089	5.3176
Escherichia coli	1223	150	1572145	3 (1549597075)	novoalign	varscan	novoalign/varscan	17375		11514	66.2676	53	0	0.305	5861	33.7324	25.0783	0.2247	24.8535	0.9954	0.6627	0.7957	0.3373		17210	99.0504	71	1	0.4086	165	0.9496	1.0008	0.3011	0.6997	0.9959	0.9905	0.9932	0.0095		17293	99.5281	91	2	0.5237	82	0.4719	0.7336	0.3859	0.3477
Escherichia coli	1223	150	1572145	3 (1549597075)	snippy	snippy	snippy/snippy	17375		9079	52.2532	19	0	0.1094	8296	47.7468	35.2597	0.0806	35.1791	0.9979	0.5225	0.6859	0.4775		17154	98.7281	39	0	0.2245	221	1.2719	1.1025	0.1654	0.9371	0.9977	0.9873	0.9925	0.0127		17328	99.7295	68	0	0.3914	47	0.2705	0.4877	0.2884	0.1993
Escherichia coli	1223	150	1572145	3 (1549597075)	stampy	16GT	stampy/16GT	17375		8446	48.6101	139	11	0.8	8929	51.3899	38.4528	0.5894	37.8634	0.9838	0.4861	0.6507	0.5139		17088	98.3482	290	23	1.6691	287	1.6518	2.4468	1.2297	1.217	0.9833	0.9835	0.9834	0.0165		17267	99.3784	539	46	3.1022	108	0.6216	2.7436	2.2856	0.458
Escherichia coli	1223	150	1572145	3 (1549597075)	stampy	freebayes	stampy/freebayes	17375		16142	92.9036	1548	0	8.9094	1233	7.0964	11.7928	6.5643	5.2285	0.9125	0.929	0.9207	0.071		17334	99.764	2102	0	12.0978	41	0.236	9.0874	8.9135	0.1739	0.8919	0.9976	0.9418	0.0024		17342	99.8101	2765	0	15.9137	33	0.1899	11.8649	11.725	0.1399
Escherichia coli	1223	150	1572145	3 (1549597075)	stampy	gatk	stampy/gatk	17375		15954	91.8216	562	401	3.2345	1421	8.1784	8.4089	2.3832	6.0257	0.966	0.9182	0.9415	0.0818		17256	99.3151	794	543	4.5698	119	0.6849	3.8716	3.367	0.5046	0.956	0.9932	0.9742	0.0068		17278	99.4417	933	607	5.3698	97	0.5583	4.3677	3.9564	0.4113
Escherichia coli	1223	150	1572145	3 (1549597075)	stampy	lofreq	stampy/lofreq	17375		9122	52.5007	47	0	0.2705	8253	47.4993	35.1961	0.1993	34.9968	0.9949	0.525	0.6873	0.475		17119	98.5266	144	0	0.8288	256	1.4734	1.6962	0.6106	1.0856	0.9917	0.9853	0.9885	0.0147		17269	99.3899	232	0	1.3353	106	0.6101	1.4333	0.9838	0.4495
Escherichia coli	1223	150	1572145	3 (1549597075)	stampy	mpileup	stampy/mpileup	17375		15487	89.1338	92	0	0.5295	1888	10.8662	8.3962	0.3901	8.0061	0.9941	0.8913	0.9399	0.1087		17225	99.1367	171	0	0.9842	150	0.8633	1.3612	0.7251	0.6361	0.9902	0.9914	0.9908	0.0086		17259	99.3324	252	0	1.4504	116	0.6676	1.5605	1.0686	0.4919
Escherichia coli	1223	150	1572145	3 (1549597075)	stampy	platypus	stampy/platypus	17375		16124	92.8	319	108	1.836	1251	7.2	6.6576	1.3527	5.3049	0.9806	0.928	0.9536	0.072		17247	99.2633	446	111	2.5669	128	0.7367	2.434	1.8913	0.5428	0.9748	0.9926	0.9836	0.0074		17257	99.3209	428	81	2.4633	118	0.6791	2.3153	1.8149	0.5004
Escherichia coli	1223	150	1572145	3 (1549597075)	stampy	snver	stampy/snver	17375		15859	91.2748	126	0	0.7252	1516	8.7252	6.9629	0.5343	6.4286	0.9921	0.9127	0.9507	0.0873		17233	99.1827	207	0	1.1914	142	0.8173	1.4799	0.8778	0.6021	0.9881	0.9918	0.9899	0.0082		17239	99.2173	258	0	1.4849	136	0.7827	1.6708	1.094	0.5767
Escherichia coli	1223	150	1572145	3 (1549597075)	stampy	strelka	stampy/strelka	17375		15591	89.7324	79	12	0.4547	1784	10.2676	7.9	0.335	7.565	0.995	0.8973	0.9436	0.1027		17153	98.7223	173	18	0.9957	222	1.2777	1.675	0.7336	0.9414	0.99	0.9872	0.9886	0.0128		17266	99.3727	193	15	1.1108	109	0.6273	1.2806	0.8184	0.4622
Escherichia coli	1223	150	1572145	3 (1549597075)	stampy	snvsniffer	stampy/snvsniffer	17375		13554	78.0086	148	121	0.8518	3821	21.9914	16.8305	0.6276	16.2029	0.9892	0.7801	0.8723	0.2199		15765	90.7338	252	207	1.4504	1610	9.2662	7.8958	1.0686	6.8272	0.9843	0.9073	0.9442	0.0927		16293	93.7727	367	287	2.1122	1082	6.2273	6.1445	1.5563	4.5882
Escherichia coli	1223	150	1572145	3 (1549597075)	stampy	varscan	stampy/varscan	17375		12848	73.9453	79	5	0.4547	4527	26.0547	19.5317	0.335	19.1967	0.9939	0.7395	0.848	0.2605		17213	99.0676	173	12	0.9957	162	0.9324	1.4206	0.7336	0.687	0.99	0.9907	0.9903	0.0093		17237	99.2058	251	16	1.4446	138	0.7942	1.6496	1.0644	0.5852
Escherichia coli	1223	300	786073	1 (1549599631)	bwa-mem	16GT	bwa-mem/16GT	17375		9387	54.0259	75	8	0.4317	7988	45.9741	34.1911	0.318	33.8731	0.9921	0.5403	0.6996	0.4597		17244	99.246	239	14	1.3755	131	0.754	1.569	1.0135	0.5555	0.9863	0.9925	0.9894	0.0075		17349	99.8504	321	47	1.8475	26	0.1496	1.4715	1.3612	0.1103
Escherichia coli	1223	300	786073	1 (1549599631)	bwa-mem	freebayes	bwa-mem/freebayes	17375		16064	92.4547	266	0	1.5309	1311	7.5453	6.6873	1.128	5.5593	0.9837	0.9245	0.9532	0.0755		17349	99.8504	328	0	1.8878	26	0.1496	1.5011	1.3909	0.1103	0.9814	0.9985	0.9899	0.0015		17351	99.8619	335	0	1.9281	24	0.1381	1.5223	1.4206	0.1018
Escherichia coli	1223	300	786073	1 (1549599631)	bwa-mem	gatk	bwa-mem/gatk	17375		15949	91.7928	471	310	2.7108	1426	8.2072	8.0442	1.9973	6.0469	0.9713	0.9179	0.9438	0.0821		17290	99.5108	638	416	3.6719	85	0.4892	3.0659	2.7054	0.3604	0.9644	0.9951	0.9795	0.0049		17300	99.5683	706	470	4.0633	75	0.4317	3.3118	2.9938	0.318
Escherichia coli	1223	300	786073	1 (1549599631)	bwa-mem	lofreq	bwa-mem/lofreq	17375		9183	52.8518	45	0	0.259	8192	47.1482	34.9289	0.1908	34.7381	0.9951	0.5285	0.6904	0.4715		17099	98.4115	94	0	0.541	276	1.5885	1.569	0.3986	1.1704	0.9945	0.9841	0.9893	0.0159		17248	99.2691	116	0	0.6676	127	0.7309	1.0304	0.4919	0.5385
Escherichia coli	1223	300	786073	1 (1549599631)	bwa-mem	mpileup	bwa-mem/mpileup	17375		15634	89.9799	88	0	0.5065	1741	10.0201	7.7559	0.3732	7.3827	0.9944	0.8998	0.9447	0.1002		17199	98.9871	94	0	0.541	176	1.0129	1.1449	0.3986	0.7463	0.9946	0.9899	0.9922	0.0101		17244	99.246	117	0	0.6734	131	0.754	1.0516	0.4961	0.5555
Escherichia coli	1223	300	786073	1 (1549599631)	bwa-mem	platypus	bwa-mem/platypus	17375		16041	92.3223	233	70	1.341	1334	7.6777	6.6449	0.988	5.6568	0.9857	0.9232	0.9534	0.0768		17230	99.1655	288	92	1.6576	145	0.8345	1.8361	1.2213	0.6149	0.9836	0.9917	0.9876	0.0083		17252	99.2921	278	79	1.6	123	0.7079	1.7004	1.1789	0.5216
Escherichia coli	1223	300	786073	1 (1549599631)	bwa-mem	snver	bwa-mem/snver	17375		15775	90.7914	105	0	0.6043	1600	9.2086	7.23	0.4453	6.7848	0.9934	0.9079	0.9487	0.0921		17224	99.1309	160	0	0.9209	151	0.8691	1.3188	0.6785	0.6403	0.9908	0.9913	0.991	0.0087		17223	99.1252	164	0	0.9439	152	0.8748	1.34	0.6954	0.6446
Escherichia coli	1223	300	786073	1 (1549599631)	bwa-mem	strelka	bwa-mem/strelka	17375		15613	89.859	86	5	0.495	1762	10.141	7.8364	0.3647	7.4717	0.9945	0.8986	0.9441	0.1014		17157	98.7453	114	6	0.6561	218	1.2547	1.4078	0.4834	0.9244	0.9934	0.9875	0.9904	0.0125		17220	99.1079	122	5	0.7022	155	0.8921	1.1746	0.5173	0.6573
Escherichia coli	1223	300	786073	1 (1549599631)	bwa-mem	snvsniffer	bwa-mem/snvsniffer	17375		13155	75.7122	108	93	0.6216	4220	24.2878	18.3529	0.458	17.8949	0.9919	0.7571	0.8587	0.2429		15185	87.3957	203	155	1.1683	2190	12.6043	10.1475	0.8608	9.2867	0.9868	0.874	0.927	0.126		15714	90.4403	327	231	1.882	1661	9.5597	8.4301	1.3866	7.0435
Escherichia coli	1223	300	786073	1 (1549599631)	bwa-mem	varscan	bwa-mem/varscan	17375		13181	75.8619	72	1	0.4144	4194	24.1381	18.0899	0.3053	17.7846	0.9946	0.7586	0.8607	0.2414		17177	98.8604	131	2	0.754	198	1.1396	1.3951	0.5555	0.8396	0.9924	0.9886	0.9905	0.0114		17202	99.0043	148	3	0.8518	173	0.9957	1.3612	0.6276	0.7336
Escherichia coli	1223	300	786073	1 (1549599631)	minimap2	16GT	minimap2/16GT	17375		9372	53.9396	47	3	0.2705	8003	46.0604	34.136	0.1993	33.9367	0.995	0.5394	0.6996	0.4606		17236	99.2	176	11	1.0129	139	0.8	1.3358	0.7463	0.5894	0.9899	0.992	0.9909	0.008		17347	99.8388	267	47	1.5367	28	0.1612	1.2509	1.1322	0.1187
Escherichia coli	1223	300	786073	1 (1549599631)	minimap2	freebayes	minimap2/freebayes	17375		16058	92.4201	193	0	1.1108	1317	7.5799	6.4031	0.8184	5.5847	0.9881	0.9242	0.9551	0.0758		17344	99.8216	240	0	1.3813	31	0.1784	1.1492	1.0177	0.1315	0.9864	0.9982	0.9923	0.0018		17347	99.8388	254	0	1.4619	28	0.1612	1.1958	1.0771	0.1187
Escherichia coli	1223	300	786073	1 (1549599631)	minimap2	gatk	minimap2/gatk	17375		15942	91.7525	361	247	2.0777	1433	8.2475	7.6074	1.5308	6.0766	0.9779	0.9175	0.9467	0.0825		17289	99.505	509	328	2.9295	86	0.495	2.5231	2.1584	0.3647	0.9714	0.9951	0.9831	0.0049		17298	99.5568	566	355	3.2576	77	0.4432	2.7266	2.4001	0.3265
Escherichia coli	1223	300	786073	1 (1549599631)	minimap2	lofreq	minimap2/lofreq	17375		9105	52.4029	26	0	0.1496	8270	47.5971	35.1791	0.1103	35.0689	0.9972	0.524	0.687	0.476		17106	98.4518	101	0	0.5813	269	1.5482	1.569	0.4283	1.1407	0.9941	0.9845	0.9893	0.0155		17257	99.3209	157	0	0.9036	118	0.6791	1.1661	0.6658	0.5004
Escherichia coli	1223	300	786073	1 (1549599631)	minimap2	mpileup	minimap2/mpileup	17375		15598	89.7727	77	0	0.4432	1777	10.2273	7.8619	0.3265	7.5354	0.9951	0.8977	0.9439	0.1023		17212	99.0619	102	0	0.5871	163	0.9381	1.1237	0.4325	0.6912	0.9941	0.9906	0.9923	0.0094		17251	99.2863	143	0	0.823	124	0.7137	1.1322	0.6064	0.5258
Escherichia coli	1223	300	786073	1 (1549599631)	minimap2	platypus	minimap2/platypus	17375		16019	92.1957	190	41	1.0935	1356	7.8043	6.5558	0.8057	5.7501	0.9883	0.922	0.954	0.078		17234	99.1885	274	66	1.577	141	0.8115	1.7598	1.1619	0.5979	0.9844	0.9919	0.9881	0.0081		17258	99.3266	277	86	1.5942	117	0.6734	1.6708	1.1746	0.4961
Escherichia coli	1223	300	786073	1 (1549599631)	minimap2	snver	minimap2/snver	17375		15734	90.5554	86	0	0.495	1641	9.4446	7.3233	0.3647	6.9586	0.9946	0.9056	0.948	0.0944		17218	99.0964	143	0	0.823	157	0.9036	1.2721	0.6064	0.6658	0.9918	0.991	0.9914	0.009		17214	99.0734	148	0	0.8518	161	0.9266	1.3103	0.6276	0.6827
Escherichia coli	1223	300	786073	1 (1549599631)	minimap2	strelka	minimap2/strelka	17375		15577	89.6518	79	3	0.4547	1798	10.3482	7.9594	0.335	7.6244	0.995	0.8965	0.9432	0.1035		17166	98.7971	104	5	0.5986	209	1.2029	1.3273	0.441	0.8863	0.994	0.988	0.991	0.012		17227	99.1482	145	5	0.8345	148	0.8518	1.2425	0.6149	0.6276
Escherichia coli	1223	300	786073	1 (1549599631)	minimap2	snvsniffer	minimap2/snvsniffer	17375		13134	75.5914	108	91	0.6216	4241	24.4086	18.4419	0.458	17.9839	0.9918	0.7559	0.8579	0.2441		15188	87.4129	195	153	1.1223	2187	12.5871	10.1009	0.8269	9.274	0.9873	0.8741	0.9273	0.1259		15713	90.4345	322	224	1.8532	1662	9.5655	8.4131	1.3654	7.0477
Escherichia coli	1223	300	786073	1 (1549599631)	minimap2	varscan	minimap2/varscan	17375		13139	75.6201	68	2	0.3914	4236	24.3799	18.2511	0.2884	17.9627	0.9949	0.7562	0.8593	0.2438		17185	98.9065	150	2	0.8633	190	1.0935	1.4418	0.6361	0.8057	0.9913	0.9891	0.9902	0.0109		17214	99.0734	177	2	1.0187	161	0.9266	1.4333	0.7506	0.6827
Escherichia coli	1223	300	786073	1 (1549599631)	novoalign	16GT	novoalign/16GT	17375		9158	52.7079	37	3	0.2129	8217	47.2921	35.001	0.1569	34.8441	0.996	0.5271	0.6894	0.4729		17213	99.0676	114	13	0.6561	162	0.9324	1.1704	0.4834	0.687	0.9934	0.9907	0.992	0.0093		17345	99.8273	180	16	1.036	30	0.1727	0.8905	0.7633	0.1272
Escherichia coli	1223	300	786073	1 (1549599631)	novoalign	freebayes	novoalign/freebayes	17375		15784	90.8432	169	0	0.9727	1591	9.1568	7.4633	0.7166	6.7466	0.9894	0.9084	0.9472	0.0916		17344	99.8216	208	0	1.1971	31	0.1784	1.0135	0.882	0.1315	0.9881	0.9982	0.9931	0.0018		17347	99.8388	219	0	1.2604	28	0.1612	1.0474	0.9287	0.1187
Escherichia coli	1223	300	786073	1 (1549599631)	novoalign	gatk	novoalign/gatk	17375		15939	91.7353	439	308	2.5266	1436	8.2647	7.9509	1.8616	6.0893	0.9732	0.9174	0.9445	0.0826		17281	99.459	539	364	3.1022	94	0.541	2.6842	2.2856	0.3986	0.9698	0.9946	0.982	0.0054		17292	99.5223	616	426	3.5453	83	0.4777	2.9641	2.6121	0.352
Escherichia coli	1223	300	786073	1 (1549599631)	novoalign	lofreq	novoalign/lofreq	17375		8308	47.8158	27	0	0.1554	9067	52.1842	38.563	0.1145	38.4485	0.9968	0.4782	0.6463	0.5218		17058	98.1755	104	0	0.5986	317	1.8245	1.7852	0.441	1.3442	0.9939	0.9818	0.9878	0.0182		17263	99.3554	131	0	0.754	112	0.6446	1.0304	0.5555	0.4749
Escherichia coli	1223	300	786073	1 (1549599631)	novoalign	mpileup	novoalign/mpileup	17375		15449	88.9151	86	0	0.495	1926	11.0849	8.5319	0.3647	8.1672	0.9945	0.8892	0.9389	0.1108		17232	99.177	108	0	0.6216	143	0.823	1.0644	0.458	0.6064	0.9938	0.9918	0.9928	0.0082		17257	99.3209	119	0	0.6849	118	0.6791	1.005	0.5046	0.5004
Escherichia coli	1223	300	786073	1 (1549599631)	novoalign	platypus	novoalign/platypus	17375		15843	91.1827	226	60	1.3007	1532	8.8173	7.4548	0.9584	6.4964	0.9859	0.9118	0.9474	0.0882		17258	99.3266	273	82	1.5712	117	0.6734	1.6538	1.1577	0.4961	0.9844	0.9933	0.9888	0.0067		17285	99.482	292	83	1.6806	90	0.518	1.6199	1.2382	0.3816
Escherichia coli	1223	300	786073	1 (1549599631)	novoalign	snver	novoalign/snver	17375		15464	89.0014	95	0	0.5468	1911	10.9986	8.5064	0.4028	8.1036	0.9939	0.89	0.9391	0.11		17235	99.1942	137	0	0.7885	140	0.8058	1.1746	0.5809	0.5937	0.9921	0.9919	0.992	0.0081		17227	99.1482	142	0	0.8173	148	0.8518	1.2297	0.6021	0.6276
Escherichia coli	1223	300	786073	1 (1549599631)	novoalign	strelka	novoalign/strelka	17375		15381	88.5237	93	14	0.5353	1994	11.4763	8.8499	0.3944	8.4555	0.994	0.8852	0.9365	0.1148		17198	98.9813	121	13	0.6964	177	1.0187	1.2637	0.5131	0.7506	0.993	0.9898	0.9914	0.0102		17243	99.2403	137	4	0.7885	132	0.7597	1.1407	0.5809	0.5597
Escherichia coli	1223	300	786073	1 (1549599631)	novoalign	snvsniffer	novoalign/snvsniffer	17375		12608	72.564	46	28	0.2647	4767	27.436	20.4095	0.1951	20.2144	0.9964	0.7256	0.8397	0.2744		15033	86.5209	103	63	0.5928	2342	13.4791	10.368	0.4368	9.9312	0.9932	0.8652	0.9248	0.1348		15646	90.0489	161	91	0.9266	1729	9.9511	8.0145	0.6827	7.3318
Escherichia coli	1223	300	786073	1 (1549599631)	novoalign	varscan	novoalign/varscan	17375		12611	72.5813	74	2	0.4259	4764	27.4187	20.5155	0.3138	20.2017	0.9942	0.7258	0.8391	0.2742		17195	98.964	131	2	0.754	180	1.036	1.3188	0.5555	0.7633	0.9924	0.9896	0.991	0.0104		17224	99.1309	148	2	0.8518	151	0.8691	1.2679	0.6276	0.6403
Escherichia coli	1223	300	786073	1 (1549599631)	snippy	snippy	snippy/snippy	17375		9151	52.6676	16	0	0.0921	8224	47.3324	34.9417	0.0678	34.8738	0.9983	0.5267	0.6896	0.4733		17098	98.4058	58	0	0.3338	277	1.5942	1.4206	0.2459	1.1746	0.9966	0.9841	0.9903	0.0159		17324	99.7065	127	0	0.7309	51	0.2935	0.7548	0.5385	0.2163
Escherichia coli	1223	300	786073	1 (1549599631)	stampy	16GT	stampy/16GT	17375		9303	53.5424	113	14	0.6504	8072	46.4576	34.7084	0.4792	34.2293	0.988	0.5354	0.6945	0.4646		17155	98.7338	451	42	2.5957	220	1.2662	2.8454	1.9125	0.9329	0.9744	0.9873	0.9808	0.0127		17265	99.3669	754	112	4.3396	110	0.6331	3.6638	3.1973	0.4665
Escherichia coli	1223	300	786073	1 (1549599631)	stampy	freebayes	stampy/freebayes	17375		16035	92.2878	3030	0	17.4388	1340	7.7122	18.531	12.8487	5.6823	0.8411	0.9229	0.8801	0.0771		17338	99.7871	4360	0	25.0935	37	0.2129	18.6454	18.4885	0.1569	0.7991	0.9979	0.8875	0.0021		17339	99.7928	5140	0	29.5827	36	0.2072	21.9488	21.7961	0.1527
Escherichia coli	1223	300	786073	1 (1549599631)	stampy	gatk	stampy/gatk	17375		15874	91.3612	625	448	3.5971	1501	8.6388	9.0153	2.6503	6.365	0.9621	0.9136	0.9372	0.0864		17251	99.2863	864	584	4.9727	124	0.7137	4.1896	3.6638	0.5258	0.9523	0.9929	0.9722	0.0071		17273	99.4129	1133	696	6.5209	102	0.5871	5.237	4.8045	0.4325
Escherichia coli	1223	300	786073	1 (1549599631)	stampy	lofreq	stampy/lofreq	17375		8334	47.9655	55	0	0.3165	9041	52.0345	38.5715	0.2332	38.3383	0.9934	0.4797	0.647	0.5203		17039	98.0662	239	0	1.3755	336	1.9338	2.4383	1.0135	1.4248	0.9862	0.9807	0.9834	0.0193		17192	98.9468	329	0	1.8935	183	1.0532	2.1711	1.3951	0.776
Escherichia coli	1223	300	786073	1 (1549599631)	stampy	mpileup	stampy/mpileup	17375		15251	87.7755	141	0	0.8115	2124	12.2245	9.6047	0.5979	9.0068	0.9908	0.8778	0.9309	0.1222		17150	98.705	286	0	1.646	225	1.295	2.1669	1.2128	0.9541	0.9836	0.9871	0.9853	0.0129		17187	98.918	345	0	1.9856	188	1.082	2.2602	1.463	0.7972
Escherichia coli	1223	300	786073	1 (1549599631)	stampy	platypus	stampy/platypus	17375		15716	90.4518	218	46	1.2547	1659	9.5482	7.9594	0.9244	7.035	0.9863	0.9045	0.9436	0.0955		17179	98.8719	294	94	1.6921	196	1.1281	2.0778	1.2467	0.8311	0.9832	0.9887	0.9859	0.0113		17203	99.0101	329	83	1.8935	172	0.9899	2.1245	1.3951	0.7294
Escherichia coli	1223	300	786073	1 (1549599631)	stampy	snver	stampy/snver	17375		15382	88.5295	135	0	0.777	1993	11.4705	9.0238	0.5725	8.4513	0.9913	0.8853	0.9353	0.1147		17150	98.705	289	0	1.6633	225	1.295	2.1796	1.2255	0.9541	0.9834	0.9871	0.9852	0.0129		17147	98.6878	356	0	2.0489	228	1.3122	2.4764	1.5096	0.9668
Escherichia coli	1223	300	786073	1 (1549599631)	stampy	strelka	stampy/strelka	17375		15172	87.3209	78	12	0.4489	2203	12.6791	9.6726	0.3308	9.3418	0.9949	0.8732	0.9301	0.1268		17084	98.3252	108	14	0.6216	291	1.6748	1.692	0.458	1.234	0.9937	0.9833	0.9885	0.0167		17162	98.7741	118	8	0.6791	213	1.2259	1.4036	0.5004	0.9032
Escherichia coli	1223	300	786073	1 (1549599631)	stampy	snvsniffer	stampy/snvsniffer	17375		12917	74.3424	139	113	0.8	4458	25.6576	19.4935	0.5894	18.9041	0.9894	0.7434	0.8489	0.2566		15222	87.6086	247	186	1.4216	2153	12.3914	10.1772	1.0474	9.1298	0.984	0.8761	0.9269	0.1239		15733	90.5496	363	247	2.0892	1642	9.4504	8.5022	1.5393	6.9629
Escherichia coli	1223	300	786073	1 (1549599631)	stampy	varscan	stampy/varscan	17375		12464	71.7353	140	5	0.8058	4911	28.2647	21.4187	0.5937	20.8251	0.9889	0.7174	0.8315	0.2826		17126	98.5669	340	10	1.9568	249	1.4331	2.4977	1.4418	1.0559	0.9805	0.9857	0.9831	0.0143		17149	98.6993	413	20	2.377	226	1.3007	2.7097	1.7513	0.9584
Escherichia coli	1223	300	786073	2 (1549600565)	bwa-mem	16GT	bwa-mem/16GT	17375		9268	53.341	97	8	0.5583	8107	46.659	34.789	0.4113	34.3777	0.9896	0.5334	0.6932	0.4666		17232	99.177	210	17	1.2086	143	0.823	1.4969	0.8905	0.6064	0.988	0.9918	0.9899	0.0082		17348	99.8446	314	35	1.8072	27	0.1554	1.446	1.3315	0.1145
Escherichia coli	1223	300	786073	2 (1549600565)	bwa-mem	freebayes	bwa-mem/freebayes	17375		16152	92.9612	283	0	1.6288	1223	7.0388	6.3862	1.2001	5.1861	0.9828	0.9296	0.9555	0.0704		17348	99.8446	320	0	1.8417	27	0.1554	1.4715	1.357	0.1145	0.9819	0.9984	0.9901	0.0016		17351	99.8619	348	0	2.0029	24	0.1381	1.5775	1.4757	0.1018
Escherichia coli	1223	300	786073	2 (1549600565)	bwa-mem	gatk	bwa-mem/gatk	17375		16061	92.4374	466	310	2.682	1314	7.5626	7.5481	1.9761	5.572	0.9718	0.9244	0.9475	0.0756		17298	99.5568	630	416	3.6259	77	0.4432	2.998	2.6715	0.3265	0.9649	0.9956	0.98	0.0044		17299	99.5626	714	454	4.1094	76	0.4374	3.35	3.0277	0.3223
Escherichia coli	1223	300	786073	2 (1549600565)	bwa-mem	lofreq	bwa-mem/lofreq	17375		9048	52.0748	54	0	0.3108	8327	47.9252	35.5396	0.229	35.3106	0.9941	0.5207	0.6834	0.4793		17077	98.2849	100	0	0.5755	298	1.7151	1.6877	0.424	1.2637	0.9942	0.9828	0.9885	0.0172		17244	99.246	132	0	0.7597	131	0.754	1.1152	0.5597	0.5555
Escherichia coli	1223	300	786073	2 (1549600565)	bwa-mem	mpileup	bwa-mem/mpileup	17375		15699	90.354	88	0	0.5065	1676	9.646	7.4802	0.3732	7.1071	0.9944	0.9035	0.9468	0.0965		17211	99.0561	109	0	0.6273	164	0.9439	1.1577	0.4622	0.6954	0.9937	0.9906	0.9921	0.0094		17243	99.2403	121	0	0.6964	132	0.7597	1.0728	0.5131	0.5597
Escherichia coli	1223	300	786073	2 (1549600565)	bwa-mem	platypus	bwa-mem/platypus	17375		16135	92.8633	282	84	1.623	1240	7.1367	6.454	1.1958	5.2582	0.9828	0.9286	0.9549	0.0714		17235	99.1942	321	108	1.8475	140	0.8058	1.9549	1.3612	0.5937	0.9817	0.9919	0.9868	0.0081		17242	99.2345	289	82	1.6633	133	0.7655	1.7895	1.2255	0.564
Escherichia coli	1223	300	786073	2 (1549600565)	bwa-mem	snver	bwa-mem/snver	17375		15842	91.177	113	0	0.6504	1533	8.823	6.9799	0.4792	6.5007	0.9929	0.9118	0.9506	0.0882		17221	99.1137	152	0	0.8748	154	0.8863	1.2976	0.6446	0.653	0.9913	0.9911	0.9912	0.0089		17230	99.1655	170	0	0.9784	145	0.8345	1.3358	0.7209	0.6149
Escherichia coli	1223	300	786073	2 (1549600565)	bwa-mem	strelka	bwa-mem/strelka	17375		15671	90.1928	89	12	0.5122	1704	9.8072	7.6032	0.3774	7.2258	0.9944	0.9019	0.9459	0.0981		17162	98.7741	105	2	0.6043	213	1.2259	1.3485	0.4453	0.9032	0.9939	0.9877	0.9908	0.0123		17218	99.0964	114	0	0.6561	157	0.9036	1.1492	0.4834	0.6658
Escherichia coli	1223	300	786073	2 (1549600565)	bwa-mem	snvsniffer	bwa-mem/snvsniffer	17375		13295	76.518	98	81	0.564	4080	23.482	17.7168	0.4156	17.3012	0.9927	0.7652	0.8642	0.2348		15167	87.2921	184	142	1.059	2208	12.7079	10.1433	0.7803	9.363	0.988	0.8729	0.9269	0.1271		15713	90.4345	319	221	1.836	1662	9.5655	8.4004	1.3527	7.0477
Escherichia coli	1223	300	786073	2 (1549600565)	bwa-mem	varscan	bwa-mem/varscan	17375		13112	75.4647	81	2	0.4662	4263	24.5353	18.4207	0.3435	18.0772	0.9939	0.7546	0.8579	0.2454		17179	98.8719	140	1	0.8058	196	1.1281	1.4248	0.5937	0.8311	0.9919	0.9887	0.9903	0.0113		17205	99.0216	162	2	0.9324	170	0.9784	1.4078	0.687	0.7209
Escherichia coli	1223	300	786073	2 (1549600565)	minimap2	16GT	minimap2/16GT	17375		9250	53.2374	82	16	0.4719	8125	46.7626	34.8017	0.3477	34.454	0.9912	0.5324	0.6927	0.4676		17222	99.1194	190	32	1.0935	153	0.8806	1.4545	0.8057	0.6488	0.9891	0.9912	0.9901	0.0088		17346	99.8331	250	39	1.4388	29	0.1669	1.1831	1.0601	0.123
Escherichia coli	1223	300	786073	2 (1549600565)	minimap2	freebayes	minimap2/freebayes	17375		16156	92.9842	238	0	1.3698	1219	7.0158	6.1784	1.0092	5.1692	0.9855	0.9298	0.9568	0.0702		17344	99.8216	253	0	1.4561	31	0.1784	1.2043	1.0728	0.1315	0.9856	0.9982	0.9919	0.0018		17348	99.8446	262	0	1.5079	27	0.1554	1.2255	1.111	0.1145
Escherichia coli	1223	300	786073	2 (1549600565)	minimap2	gatk	minimap2/gatk	17375		16051	92.3799	304	179	1.7496	1324	7.6201	6.9035	1.2891	5.6144	0.9814	0.9238	0.9517	0.0762		17294	99.5338	478	284	2.7511	81	0.4662	2.3704	2.027	0.3435	0.9731	0.9953	0.9841	0.0047		17297	99.5511	558	349	3.2115	78	0.4489	2.697	2.3662	0.3308
Escherichia coli	1223	300	786073	2 (1549600565)	minimap2	lofreq	minimap2/lofreq	17375		9001	51.8043	63	0	0.3626	8374	48.1957	35.777	0.2672	35.5099	0.993	0.518	0.6808	0.482		17076	98.2791	87	0	0.5007	299	1.7209	1.6368	0.3689	1.2679	0.9949	0.9828	0.9888	0.0172		17262	99.3496	119	0	0.6849	113	0.6504	0.9838	0.5046	0.4792
Escherichia coli	1223	300	786073	2 (1549600565)	minimap2	mpileup	minimap2/mpileup	17375		15676	90.2216	98	0	0.564	1699	9.7784	7.6202	0.4156	7.2046	0.9938	0.9022	0.9458	0.0978		17212	99.0619	91	0	0.5237	163	0.9381	1.0771	0.3859	0.6912	0.9947	0.9906	0.9926	0.0094		17259	99.3324	108	0	0.6216	116	0.6676	0.9499	0.458	0.4919
Escherichia coli	1223	300	786073	2 (1549600565)	minimap2	platypus	minimap2/platypus	17375		16122	92.7885	246	67	1.4158	1253	7.2115	6.3565	1.0432	5.3133	0.985	0.9279	0.9556	0.0721		17237	99.2058	286	77	1.646	138	0.7942	1.798	1.2128	0.5852	0.9837	0.9921	0.9879	0.0079		17268	99.3842	272	79	1.5655	107	0.6158	1.6071	1.1534	0.4537
Escherichia coli	1223	300	786073	2 (1549600565)	minimap2	snver	minimap2/snver	17375		15817	91.0331	124	0	0.7137	1558	8.9669	7.1325	0.5258	6.6067	0.9922	0.9103	0.9495	0.0897		17213	99.0676	134	0	0.7712	162	0.9324	1.2552	0.5682	0.687	0.9923	0.9907	0.9915	0.0093		17214	99.0734	147	0	0.846	161	0.9266	1.3061	0.6234	0.6827
Escherichia coli	1223	300	786073	2 (1549600565)	minimap2	strelka	minimap2/strelka	17375		15643	90.0317	82	13	0.4719	1732	9.9683	7.6923	0.3477	7.3445	0.9948	0.9003	0.9452	0.0997		17161	98.7683	104	1	0.5986	214	1.2317	1.3485	0.441	0.9075	0.994	0.9877	0.9908	0.0123		17237	99.2058	118	3	0.6791	138	0.7942	1.0856	0.5004	0.5852
Escherichia coli	1223	300	786073	2 (1549600565)	minimap2	snvsniffer	minimap2/snvsniffer	17375		13298	76.5353	106	86	0.6101	4077	23.4647	17.738	0.4495	17.2885	0.9921	0.7654	0.8641	0.2346		15165	87.2806	194	152	1.1165	2210	12.7194	10.1941	0.8227	9.3715	0.9874	0.8728	0.9266	0.1272		15719	90.4691	320	223	1.8417	1656	9.5309	8.3792	1.357	7.0223
Escherichia coli	1223	300	786073	2 (1549600565)	minimap2	varscan	minimap2/varscan	17375		13057	75.1482	103	1	0.5928	4318	24.8518	18.7472	0.4368	18.3104	0.9922	0.7515	0.8552	0.2485		17179	98.8719	129	2	0.7424	196	1.1281	1.3782	0.547	0.8311	0.9925	0.9887	0.9906	0.0113		17215	99.0791	156	2	0.8978	160	0.9209	1.34	0.6615	0.6785
Escherichia coli	1223	300	786073	2 (1549600565)	novoalign	16GT	novoalign/16GT	17375		9036	52.0058	60	3	0.3453	8339	47.9942	35.6159	0.2544	35.3615	0.9934	0.5201	0.6827	0.4799		17200	98.9928	106	8	0.6101	175	1.0072	1.1916	0.4495	0.7421	0.9939	0.9899	0.9919	0.0101		17344	99.8216	181	10	1.0417	31	0.1784	0.899	0.7675	0.1315
Escherichia coli	1223	300	786073	2 (1549600565)	novoalign	freebayes	novoalign/freebayes	17375		15906	91.5453	188	0	1.082	1469	8.4547	7.0265	0.7972	6.2293	0.9883	0.9155	0.9505	0.0845		17342	99.8101	201	0	1.1568	33	0.1899	0.9923	0.8523	0.1399	0.9885	0.9981	0.9933	0.0019		17346	99.8331	218	0	1.2547	29	0.1669	1.0474	0.9244	0.123
Escherichia coli	1223	300	786073	2 (1549600565)	novoalign	gatk	novoalign/gatk	17375		16038	92.305	399	295	2.2964	1337	7.695	7.3615	1.692	5.6695	0.9757	0.9231	0.9487	0.0769		17287	99.4935	547	387	3.1482	88	0.5065	2.6927	2.3195	0.3732	0.9693	0.9949	0.9819	0.0051		17290	99.5108	647	452	3.7237	85	0.4892	3.104	2.7436	0.3604
Escherichia coli	1223	300	786073	2 (1549600565)	novoalign	lofreq	novoalign/lofreq	17375		8191	47.1424	62	0	0.3568	9184	52.8576	39.2076	0.2629	38.9447	0.9925	0.4714	0.6392	0.5286		17015	97.9281	97	0	0.5583	360	2.0719	1.9379	0.4113	1.5266	0.9943	0.9793	0.9867	0.0207		17264	99.3612	127	0	0.7309	111	0.6388	1.0092	0.5385	0.4707
Escherichia coli	1223	300	786073	2 (1549600565)	novoalign	mpileup	novoalign/mpileup	17375		15537	89.4216	85	0	0.4892	1838	10.5784	8.1545	0.3604	7.794	0.9946	0.8942	0.9417	0.1058		17216	99.0849	97	0	0.5583	159	0.9151	1.0856	0.4113	0.6742	0.9944	0.9908	0.9926	0.0092		17262	99.3496	125	0	0.7194	113	0.6504	1.0092	0.5301	0.4792
Escherichia coli	1223	300	786073	2 (1549600565)	novoalign	platypus	novoalign/platypus	17375		15943	91.7583	241	72	1.3871	1432	8.2417	7.0943	1.022	6.0724	0.9851	0.9176	0.9502	0.0824		17253	99.2978	275	79	1.5827	122	0.7022	1.6835	1.1661	0.5173	0.9843	0.993	0.9886	0.007		17286	99.4878	284	83	1.6345	89	0.5122	1.5817	1.2043	0.3774
Escherichia coli	1223	300	786073	2 (1549600565)	novoalign	snver	novoalign/snver	17375		15553	89.5137	105	0	0.6043	1822	10.4863	8.1714	0.4453	7.7262	0.9933	0.8951	0.9416	0.1049		17219	99.1022	122	0	0.7022	156	0.8978	1.1789	0.5173	0.6615	0.993	0.991	0.992	0.009		17218	99.0964	155	0	0.8921	157	0.9036	1.323	0.6573	0.6658
Escherichia coli	1223	300	786073	2 (1549600565)	novoalign	strelka	novoalign/strelka	17375		15447	88.9036	98	26	0.564	1928	11.0964	8.5912	0.4156	8.1757	0.9937	0.889	0.9384	0.111		17180	98.8777	102	8	0.5871	195	1.1223	1.2594	0.4325	0.8269	0.9941	0.9888	0.9914	0.0112		17252	99.2921	138	6	0.7942	123	0.7079	1.1068	0.5852	0.5216
Escherichia coli	1223	300	786073	2 (1549600565)	novoalign	snvsniffer	novoalign/snvsniffer	17375		12734	73.2892	54	35	0.3108	4641	26.7108	19.9091	0.229	19.6801	0.9958	0.7329	0.8444	0.2671		15038	86.5496	104	68	0.5986	2337	13.4504	10.351	0.441	9.91	0.9931	0.8655	0.9249	0.1345		15640	90.0144	151	83	0.8691	1735	9.9856	7.9976	0.6403	7.3573
Escherichia coli	1223	300	786073	2 (1549600565)	novoalign	varscan	novoalign/varscan	17375		12456	71.6892	84	1	0.4835	4919	28.3108	21.2152	0.3562	20.859	0.9933	0.7169	0.8328	0.2831		17179	98.8719	119	2	0.6849	196	1.1281	1.3358	0.5046	0.8311	0.9931	0.9887	0.9909	0.0113		17217	99.0906	163	2	0.9381	158	0.9094	1.3612	0.6912	0.67
Escherichia coli	1223	300	786073	2 (1549600565)	snippy	snippy	snippy/snippy	17375		9040	52.0288	27	0	0.1554	8335	47.9712	35.459	0.1145	35.3445	0.997	0.5203	0.6838	0.4797		17078	98.2906	77	0	0.4432	297	1.7094	1.5859	0.3265	1.2594	0.9955	0.9829	0.9892	0.0171		17307	99.6086	114	0	0.6561	68	0.3914	0.7718	0.4834	0.2884
Escherichia coli	1223	300	786073	2 (1549600565)	stampy	16GT	stampy/16GT	17375		9203	52.9669	143	17	0.823	8172	47.0331	35.2597	0.6064	34.6533	0.9847	0.5297	0.6888	0.4703		17129	98.5842	503	54	2.895	246	1.4158	3.1761	2.133	1.0432	0.9715	0.9858	0.9786	0.0142		17260	99.3381	793	126	4.564	115	0.6619	3.8504	3.3627	0.4877
Escherichia coli	1223	300	786073	2 (1549600565)	stampy	freebayes	stampy/freebayes	17375		16137	92.8748	3033	0	17.4561	1238	7.1252	18.1111	12.8614	5.2497	0.8418	0.9287	0.8831	0.0713		17327	99.7237	4116	0	23.6892	48	0.2763	17.6574	17.4539	0.2035	0.808	0.9972	0.8927	0.0028		17340	99.7986	5162	0	29.7094	35	0.2014	22.0378	21.8894	0.1484
Escherichia coli	1223	300	786073	2 (1549600565)	stampy	gatk	stampy/gatk	17375		15992	92.0403	582	432	3.3496	1383	7.9597	8.3326	2.468	5.8646	0.9649	0.9204	0.9421	0.0796		17252	99.2921	825	514	4.7482	123	0.7079	4.02	3.4984	0.5216	0.9544	0.9929	0.9733	0.0071		17275	99.4245	1103	678	6.3482	100	0.5755	5.1013	4.6773	0.424
Escherichia coli	1223	300	786073	2 (1549600565)	stampy	lofreq	stampy/lofreq	17375		8821	50.7683	69	0	0.3971	8554	49.2317	36.5658	0.2926	36.2732	0.9922	0.5077	0.6717	0.4923		17017	97.9396	223	0	1.2835	358	2.0604	2.4637	0.9456	1.5181	0.9871	0.9794	0.9832	0.0206		17195	98.964	339	0	1.9511	180	1.036	2.2008	1.4375	0.7633
Escherichia coli	1223	300	786073	2 (1549600565)	stampy	mpileup	stampy/mpileup	17375		15567	89.5942	187	0	1.0763	1808	10.4058	8.4598	0.793	7.6668	0.9881	0.8959	0.9397	0.1041		17154	98.7281	272	0	1.5655	221	1.2719	2.0906	1.1534	0.9371	0.9844	0.9873	0.9858	0.0127		17193	98.9525	344	0	1.9799	182	1.0475	2.2305	1.4587	0.7718
Escherichia coli	1223	300	786073	2 (1549600565)	stampy	platypus	stampy/platypus	17375		16016	92.1784	219	59	1.2604	1359	7.8216	6.6915	0.9287	5.7628	0.9865	0.9218	0.9531	0.0782		17180	98.8777	280	77	1.6115	195	1.1223	2.0142	1.1873	0.8269	0.984	0.9888	0.9864	0.0112		17207	99.0331	334	81	1.9223	168	0.9669	2.1287	1.4163	0.7124
Escherichia coli	1223	300	786073	2 (1549600565)	stampy	snver	stampy/snver	17375		15711	90.423	170	0	0.9784	1664	9.577	7.7771	0.7209	7.0562	0.9893	0.9042	0.9448	0.0958		17137	98.6302	321	0	1.8475	238	1.3698	2.3704	1.3612	1.0092	0.9816	0.9863	0.9839	0.0137		17144	98.6705	362	0	2.0835	231	1.3295	2.5146	1.5351	0.9796
Escherichia coli	1223	300	786073	2 (1549600565)	stampy	strelka	stampy/strelka	17375		15494	89.1741	100	16	0.5755	1881	10.8259	8.4004	0.424	7.9764	0.9936	0.8917	0.9399	0.1083		17071	98.2504	125	6	0.7194	304	1.7496	1.8192	0.5301	1.2891	0.9927	0.9825	0.9876	0.0175		17162	98.7741	141	10	0.8115	213	1.2259	1.5011	0.5979	0.9032
Escherichia coli	1223	300	786073	2 (1549600565)	stampy	snvsniffer	stampy/snvsniffer	17375		13269	76.3683	153	117	0.8806	4106	23.6317	18.0603	0.6488	17.4115	0.9886	0.7637	0.8617	0.2363		15234	87.6777	245	176	1.4101	2141	12.3223	10.1178	1.0389	9.0789	0.9842	0.8768	0.9274	0.1232		15749	90.6417	360	242	2.0719	1626	9.3583	8.4216	1.5266	6.895
Escherichia coli	1223	300	786073	2 (1549600565)	stampy	varscan	stampy/varscan	17375		12930	74.4173	147	4	0.846	4445	25.5827	19.4723	0.6234	18.849	0.9888	0.7442	0.8492	0.2558		17121	98.5381	309	15	1.7784	254	1.4619	2.3874	1.3103	1.0771	0.9823	0.9854	0.9838	0.0146		17146	98.682	391	21	2.2504	229	1.318	2.6291	1.658	0.9711
Escherichia coli	1223	300	786073	3 (1549607769)	bwa-mem	16GT	bwa-mem/16GT	17375		9303	53.5424	78	5	0.4489	8072	46.4576	34.56	0.3308	34.2293	0.9917	0.5354	0.6954	0.4646		17258	99.3266	199	19	1.1453	117	0.6734	1.34	0.8439	0.4961	0.9886	0.9933	0.9909	0.0067		17349	99.8504	344	57	1.9799	26	0.1496	1.569	1.4587	0.1103
Escherichia coli	1223	300	786073	3 (1549607769)	bwa-mem	freebayes	bwa-mem/freebayes	17375		16253	93.5424	257	0	1.4791	1122	6.4576	5.8476	1.0898	4.7578	0.9844	0.9354	0.9593	0.0646		17351	99.8619	332	0	1.9108	24	0.1381	1.5096	1.4078	0.1018	0.9812	0.9986	0.9898	0.0014		17351	99.8619	343	0	1.9741	24	0.1381	1.5563	1.4545	0.1018
Escherichia coli	1223	300	786073	3 (1549607769)	bwa-mem	gatk	bwa-mem/gatk	17375		16179	93.1165	518	353	2.9813	1196	6.8835	7.2682	2.1966	5.0716	0.969	0.9312	0.9497	0.0688		17294	99.5338	668	450	3.8446	81	0.4662	3.1761	2.8326	0.3435	0.9628	0.9953	0.9788	0.0047		17301	99.5741	712	478	4.0978	74	0.4259	3.333	3.0192	0.3138
Escherichia coli	1223	300	786073	3 (1549607769)	bwa-mem	lofreq	bwa-mem/lofreq	17375		9052	52.0978	34	0	0.1957	8323	47.9022	35.4378	0.1442	35.2936	0.9963	0.521	0.6842	0.479		17113	98.4921	103	0	0.5928	262	1.5079	1.5478	0.4368	1.111	0.994	0.9849	0.9894	0.0151		17245	99.2518	117	0	0.6734	130	0.7482	1.0474	0.4961	0.5513
Escherichia coli	1223	300	786073	3 (1549607769)	bwa-mem	mpileup	bwa-mem/mpileup	17375		15844	91.1885	77	0	0.4432	1531	8.8115	6.8187	0.3265	6.4922	0.9952	0.9119	0.9517	0.0881		17217	99.0906	109	0	0.6273	158	0.9094	1.1322	0.4622	0.67	0.9937	0.9909	0.9923	0.0091		17241	99.2288	109	0	0.6273	134	0.7712	1.0304	0.4622	0.5682
Escherichia coli	1223	300	786073	3 (1549607769)	bwa-mem	platypus	bwa-mem/platypus	17375		16221	93.3583	229	54	1.318	1154	6.6417	5.8646	0.9711	4.8935	0.9861	0.9336	0.9591	0.0664		17219	99.1022	322	114	1.8532	156	0.8978	2.027	1.3654	0.6615	0.9816	0.991	0.9863	0.009		17236	99.2	330	105	1.8993	139	0.8	1.9888	1.3994	0.5894
Escherichia coli	1223	300	786073	3 (1549607769)	bwa-mem	snver	bwa-mem/snver	17375		15976	91.9482	109	0	0.6273	1399	8.0518	6.3947	0.4622	5.9324	0.9932	0.9195	0.9549	0.0805		17241	99.2288	172	0	0.9899	134	0.7712	1.2976	0.7294	0.5682	0.9901	0.9923	0.9912	0.0077		17238	99.2115	169	0	0.9727	137	0.7885	1.2976	0.7166	0.5809
Escherichia coli	1223	300	786073	3 (1549607769)	bwa-mem	strelka	bwa-mem/strelka	17375		15817	91.0331	103	8	0.5928	1558	8.9669	7.0435	0.4368	6.6067	0.9935	0.9103	0.9501	0.0897		17169	98.8144	112	5	0.6446	206	1.1856	1.3485	0.4749	0.8735	0.9935	0.9881	0.9908	0.0119		17218	99.0964	116	2	0.6676	157	0.9036	1.1577	0.4919	0.6658
Escherichia coli	1223	300	786073	3 (1549607769)	bwa-mem	snvsniffer	bwa-mem/snvsniffer	17375		13341	76.7827	110	91	0.6331	4034	23.2173	17.5726	0.4665	17.1061	0.9918	0.7678	0.8655	0.2322		15207	87.5223	208	166	1.1971	2168	12.4777	10.0754	0.882	9.1934	0.9865	0.8752	0.9275	0.1248		15680	90.2446	314	217	1.8072	1695	9.7554	8.5191	1.3315	7.1876
Escherichia coli	1223	300	786073	3 (1549607769)	bwa-mem	varscan	bwa-mem/varscan	17375		13182	75.8676	75	0	0.4317	4193	24.1324	18.0984	0.318	17.7804	0.9943	0.7587	0.8607	0.2413		17197	98.9755	138	1	0.7942	178	1.0245	1.34	0.5852	0.7548	0.992	0.9898	0.9909	0.0102		17203	99.0101	151	1	0.8691	172	0.9899	1.3697	0.6403	0.7294
Escherichia coli	1223	300	786073	3 (1549607769)	minimap2	16GT	minimap2/16GT	17375		9293	53.4849	65	8	0.3741	8082	46.5151	34.5473	0.2756	34.2717	0.9931	0.5348	0.6952	0.4652		17249	99.2748	194	15	1.1165	126	0.7252	1.357	0.8227	0.5343	0.9889	0.9927	0.9908	0.0073		17346	99.8331	288	46	1.6576	29	0.1669	1.3442	1.2213	0.123
Escherichia coli	1223	300	786073	3 (1549607769)	minimap2	freebayes	minimap2/freebayes	17375		16264	93.6058	194	0	1.1165	1111	6.3942	5.5338	0.8227	4.7112	0.9882	0.9361	0.9614	0.0639		17347	99.8388	231	0	1.3295	28	0.1612	1.0983	0.9796	0.1187	0.9869	0.9984	0.9926	0.0016		17348	99.8446	262	0	1.5079	27	0.1554	1.2255	1.111	0.1145
Escherichia coli	1223	300	786073	3 (1549607769)	minimap2	gatk	minimap2/gatk	17375		16182	93.1338	411	282	2.3655	1193	6.8662	6.8018	1.7428	5.0589	0.9752	0.9313	0.9527	0.0687		17288	99.4993	494	300	2.8432	87	0.5007	2.4637	2.0948	0.3689	0.9722	0.995	0.9835	0.005		17299	99.5626	536	330	3.0849	76	0.4374	2.5952	2.2729	0.3223
Escherichia coli	1223	300	786073	3 (1549607769)	minimap2	lofreq	minimap2/lofreq	17375		8996	51.7755	39	0	0.2245	8379	48.2245	35.6965	0.1654	35.5311	0.9957	0.5178	0.6813	0.4822		17106	98.4518	111	0	0.6388	269	1.5482	1.6114	0.4707	1.1407	0.9936	0.9845	0.989	0.0155		17267	99.3784	145	0	0.8345	108	0.6216	1.0728	0.6149	0.458
Escherichia coli	1223	300	786073	3 (1549607769)	minimap2	mpileup	minimap2/mpileup	17375		15815	91.0216	83	0	0.4777	1560	8.9784	6.9671	0.352	6.6152	0.9948	0.9102	0.9506	0.0898		17210	99.0504	120	0	0.6906	165	0.9496	1.2085	0.5089	0.6997	0.9931	0.9905	0.9918	0.0095		17262	99.3496	141	0	0.8115	113	0.6504	1.0771	0.5979	0.4792
Escherichia coli	1223	300	786073	3 (1549607769)	minimap2	platypus	minimap2/platypus	17375		16206	93.2719	208	41	1.1971	1169	6.7281	5.8392	0.882	4.9571	0.9873	0.9327	0.9592	0.0673		17231	99.1712	278	70	1.6	144	0.8288	1.7895	1.1789	0.6106	0.9841	0.9917	0.9879	0.0083		17270	99.3957	284	79	1.6345	105	0.6043	1.6496	1.2043	0.4453
Escherichia coli	1223	300	786073	3 (1549607769)	minimap2	snver	minimap2/snver	17375		15947	91.7813	111	0	0.6388	1428	8.2187	6.5261	0.4707	6.0554	0.9931	0.9178	0.954	0.0822		17219	99.1022	159	0	0.9151	156	0.8978	1.3358	0.6742	0.6615	0.9909	0.991	0.9909	0.009		17225	99.1367	146	0	0.8403	150	0.8633	1.2552	0.6191	0.6361
Escherichia coli	1223	300	786073	3 (1549607769)	minimap2	strelka	minimap2/strelka	17375		15783	90.8374	78	7	0.4489	1592	9.1626	7.0816	0.3308	6.7509	0.9951	0.9084	0.9498	0.0916		17161	98.7683	120	8	0.6906	214	1.2317	1.4163	0.5089	0.9075	0.9931	0.9877	0.9904	0.0123		17240	99.223	140	7	0.8058	135	0.777	1.1661	0.5937	0.5725
Escherichia coli	1223	300	786073	3 (1549607769)	minimap2	snvsniffer	minimap2/snvsniffer	17375		13320	76.6619	103	83	0.5928	4055	23.3381	17.632	0.4368	17.1952	0.9923	0.7666	0.865	0.2334		15219	87.5914	200	155	1.1511	2156	12.4086	9.9906	0.8481	9.1425	0.987	0.8759	0.9281	0.1241		15686	90.2791	300	204	1.7266	1689	9.7209	8.4343	1.2721	7.1622
Escherichia coli	1223	300	786073	3 (1549607769)	minimap2	varscan	minimap2/varscan	17375		13127	75.5511	87	0	0.5007	4248	24.4489	18.3825	0.3689	18.0136	0.9934	0.7555	0.8583	0.2445		17186	98.9122	167	1	0.9612	189	1.0878	1.5096	0.7082	0.8015	0.9904	0.9891	0.9897	0.0109		17213	99.0676	178	1	1.0245	162	0.9324	1.4418	0.7548	0.687
Escherichia coli	1223	300	786073	3 (1549607769)	novoalign	16GT	novoalign/16GT	17375		9094	52.3396	38	2	0.2187	8281	47.6604	35.2767	0.1611	35.1155	0.9958	0.5234	0.6862	0.4766		17234	99.1885	127	16	0.7309	141	0.8115	1.1365	0.5385	0.5979	0.9927	0.9919	0.9923	0.0081		17342	99.8101	194	12	1.1165	33	0.1899	0.9626	0.8227	0.1399
Escherichia coli	1223	300	786073	3 (1549607769)	novoalign	freebayes	novoalign/freebayes	17375		16011	92.1496	165	0	0.9496	1364	7.8504	6.4837	0.6997	5.784	0.9898	0.9215	0.9544	0.0785		17344	99.8216	214	0	1.2317	31	0.1784	1.0389	0.9075	0.1315	0.9878	0.9982	0.993	0.0018		17346	99.8331	223	0	1.2835	29	0.1669	1.0686	0.9456	0.123
Escherichia coli	1223	300	786073	3 (1549607769)	novoalign	gatk	novoalign/gatk	17375		16173	93.082	432	328	2.4863	1202	6.918	6.929	1.8319	5.0971	0.974	0.9308	0.9519	0.0692		17288	99.4993	530	375	3.0504	87	0.5007	2.6164	2.2475	0.3689	0.9703	0.995	0.9825	0.005		17290	99.5108	621	426	3.5741	85	0.4892	2.9938	2.6333	0.3604
Escherichia coli	1223	300	786073	3 (1549607769)	novoalign	lofreq	novoalign/lofreq	17375		8207	47.2345	37	0	0.2129	9168	52.7655	39.0337	0.1569	38.8768	0.9955	0.4723	0.6407	0.5277		17075	98.2734	108	0	0.6216	300	1.7266	1.7301	0.458	1.2721	0.9937	0.9827	0.9882	0.0173		17268	99.3842	132	0	0.7597	107	0.6158	1.0135	0.5597	0.4537
Escherichia coli	1223	300	786073	3 (1549607769)	novoalign	mpileup	novoalign/mpileup	17375		15653	90.0892	81	0	0.4662	1722	9.9108	7.6456	0.3435	7.3021	0.9949	0.9009	0.9456	0.0991		17227	99.1482	114	0	0.6561	148	0.8518	1.111	0.4834	0.6276	0.9934	0.9915	0.9924	0.0085		17266	99.3727	122	0	0.7022	109	0.6273	0.9796	0.5173	0.4622
Escherichia coli	1223	300	786073	3 (1549607769)	novoalign	platypus	novoalign/platypus	17375		16030	92.259	208	53	1.1971	1345	7.741	6.5855	0.882	5.7035	0.9872	0.9226	0.9538	0.0774		17260	99.3381	282	86	1.623	115	0.6619	1.6835	1.1958	0.4877	0.9839	0.9934	0.9886	0.0066		17292	99.5223	300	81	1.7266	83	0.4777	1.6241	1.2721	0.352
Escherichia coli	1223	300	786073	3 (1549607769)	novoalign	snver	novoalign/snver	17375		15679	90.2388	90	0	0.518	1696	9.7612	7.5735	0.3816	7.1919	0.9943	0.9024	0.9461	0.0976		17228	99.154	148	0	0.8518	147	0.846	1.2509	0.6276	0.6234	0.9915	0.9915	0.9915	0.0085		17225	99.1367	148	0	0.8518	150	0.8633	1.2637	0.6276	0.6361
Escherichia coli	1223	300	786073	3 (1549607769)	novoalign	strelka	novoalign/strelka	17375		15599	89.7784	90	15	0.518	1776	10.2216	7.9128	0.3816	7.5311	0.9943	0.8978	0.9436	0.1022		17189	98.9295	129	21	0.7424	186	1.0705	1.3358	0.547	0.7887	0.9926	0.9893	0.9909	0.0107		17248	99.2691	135	7	0.777	127	0.7309	1.111	0.5725	0.5385
Escherichia coli	1223	300	786073	3 (1549607769)	novoalign	snvsniffer	novoalign/snvsniffer	17375		12826	73.8187	59	37	0.3396	4549	26.1813	19.5402	0.2502	19.29	0.9954	0.7382	0.8477	0.2618		15084	86.8144	111	69	0.6388	2291	13.1856	10.1857	0.4707	9.715	0.9927	0.8681	0.9262	0.1319		15603	89.8014	149	83	0.8576	1772	10.1986	8.146	0.6318	7.5142
Escherichia coli	1223	300	786073	3 (1549607769)	novoalign	varscan	novoalign/varscan	17375		12494	71.9079	71	1	0.4086	4881	28.0921	20.9989	0.3011	20.6978	0.9943	0.7191	0.8346	0.2809		17191	98.941	129	1	0.7424	184	1.059	1.3273	0.547	0.7803	0.9926	0.9894	0.991	0.0106		17225	99.1367	147	1	0.846	150	0.8633	1.2594	0.6234	0.6361
Escherichia coli	1223	300	786073	3 (1549607769)	snippy	snippy	snippy/snippy	17375		9056	52.1209	16	0	0.0921	8319	47.8791	35.3445	0.0678	35.2767	0.9982	0.5212	0.6848	0.4788		17136	98.6245	61	0	0.3511	239	1.3755	1.2721	0.2587	1.0135	0.9965	0.9862	0.9913	0.0138		17306	99.6029	127	0	0.7309	69	0.3971	0.8311	0.5385	0.2926
Escherichia coli	1223	300	786073	3 (1549607769)	stampy	16GT	stampy/16GT	17375		9245	53.2086	94	16	0.541	8130	46.7914	34.8738	0.3986	34.4752	0.9899	0.5321	0.6921	0.4679		17154	98.7281	447	57	2.5727	221	1.2719	2.8326	1.8955	0.9371	0.9746	0.9873	0.9809	0.0127		17264	99.3612	795	110	4.5755	111	0.6388	3.8419	3.3712	0.4707
Escherichia coli	1223	300	786073	3 (1549607769)	stampy	freebayes	stampy/freebayes	17375		16243	93.4849	3087	0	17.7669	1132	6.5151	17.8906	13.0904	4.8002	0.8403	0.9348	0.885	0.0652		17334	99.764	4350	0	25.036	41	0.236	18.62	18.4461	0.1739	0.7994	0.9976	0.8876	0.0024		17334	99.764	5316	0	30.5957	41	0.236	22.7163	22.5425	0.1739
Escherichia coli	1223	300	786073	3 (1549607769)	stampy	gatk	stampy/gatk	17375		16101	92.6676	519	369	2.9871	1274	7.3324	7.6032	2.2008	5.4024	0.9688	0.9267	0.9473	0.0733		17248	99.2691	814	535	4.6849	127	0.7309	3.9903	3.4518	0.5385	0.9549	0.9927	0.9734	0.0073		17272	99.4072	1130	733	6.5036	103	0.5928	5.2285	4.7918	0.4368
Escherichia coli	1223	300	786073	3 (1549607769)	stampy	lofreq	stampy/lofreq	17375		8543	49.1683	40	0	0.2302	8832	50.8317	37.6217	0.1696	37.452	0.9953	0.4917	0.6582	0.5083		17053	98.1468	231	0	1.3295	322	1.8532	2.345	0.9796	1.3654	0.9866	0.9815	0.984	0.0185		17197	98.9755	328	0	1.8878	178	1.0245	2.1457	1.3909	0.7548
Escherichia coli	1223	300	786073	3 (1549607769)	stampy	mpileup	stampy/mpileup	17375		15594	89.7496	142	0	0.8173	1781	10.2504	8.1545	0.6021	7.5523	0.991	0.8975	0.9419	0.1025		17153	98.7223	291	0	1.6748	222	1.2777	2.1754	1.234	0.9414	0.9833	0.9872	0.9852	0.0128		17193	98.9525	348	0	2.0029	182	1.0475	2.2475	1.4757	0.7718
Escherichia coli	1223	300	786073	3 (1549607769)	stampy	platypus	stampy/platypus	17375		16026	92.236	230	56	1.3237	1349	7.764	6.6957	0.9753	5.7204	0.9859	0.9224	0.9531	0.0776		17184	98.9007	311	77	1.7899	191	1.0993	2.1287	1.3188	0.8099	0.9822	0.989	0.9856	0.011		17209	99.0446	357	81	2.0547	166	0.9554	2.2178	1.5139	0.7039
Escherichia coli	1223	300	786073	3 (1549607769)	stampy	snver	stampy/snver	17375		15736	90.5669	155	0	0.8921	1639	9.4331	7.6074	0.6573	6.9502	0.9902	0.9057	0.9461	0.0943		17141	98.6532	241	0	1.3871	234	1.3468	2.0142	1.022	0.9923	0.9861	0.9865	0.9863	0.0135		17152	98.7165	352	0	2.0259	223	1.2835	2.4383	1.4927	0.9456
Escherichia coli	1223	300	786073	3 (1549607769)	stampy	strelka	stampy/strelka	17375		15544	89.4619	98	11	0.564	1831	10.5381	8.1799	0.4156	7.7643	0.9937	0.8946	0.9415	0.1054		17094	98.3827	138	18	0.7942	281	1.6173	1.7768	0.5852	1.1916	0.992	0.9838	0.9879	0.0162		17170	98.8201	147	7	0.846	205	1.1799	1.4927	0.6234	0.8693
Escherichia coli	1223	300	786073	3 (1549607769)	stampy	snvsniffer	stampy/snvsniffer	17375		13241	76.2072	142	113	0.8173	4134	23.7928	18.1323	0.6021	17.5302	0.9894	0.7621	0.861	0.2379		15252	87.7813	246	179	1.4158	2123	12.2187	10.0457	1.0432	9.0026	0.9841	0.8778	0.9279	0.1222		15708	90.4058	339	224	1.9511	1667	9.5942	8.5064	1.4375	7.0689
Escherichia coli	1223	300	786073	3 (1549607769)	stampy	varscan	stampy/varscan	17375		12763	73.4561	133	1	0.7655	4612	26.5439	20.1211	0.564	19.5572	0.9897	0.7346	0.8433	0.2654		17128	98.5784	309	13	1.7784	247	1.4216	2.3577	1.3103	1.0474	0.9823	0.9858	0.984	0.0142		17147	98.6878	376	18	2.164	228	1.3122	2.5613	1.5944	0.9668
Escherichia coli	14EC017	150	1733094	1 (1549608178)	bwa-mem	16GT	bwa-mem/16GT	16869		8314	49.2857	292	54	1.731	8555	50.7143	34.0316	1.1232	32.9084	0.9661	0.4929	0.6528	0.5071		16658	98.7492	484	36	2.8692	211	1.2508	2.6734	1.8618	0.8117	0.9718	0.9875	0.9796	0.0125		16833	99.7866	730	75	4.3275	36	0.2134	2.9466	2.8081	0.1385
Escherichia coli	14EC017	150	1733094	1 (1549608178)	bwa-mem	freebayes	bwa-mem/freebayes	16869		15690	93.0108	731	0	4.3334	1179	6.9892	7.3472	2.8119	4.5352	0.9555	0.9301	0.9426	0.0699		16838	99.8162	848	0	5.027	31	0.1838	3.3812	3.262	0.1192	0.9521	0.9982	0.9746	0.0018		16843	99.8459	973	0	5.768	26	0.1541	3.8428	3.7428	0.1
Escherichia coli	14EC017	150	1733094	1 (1549608178)	bwa-mem	gatk	bwa-mem/gatk	16869		15531	92.0683	1574	1224	9.3307	1338	7.9317	11.2015	6.0547	5.1469	0.908	0.9207	0.9143	0.0793		16775	99.4428	1804	1317	10.6942	94	0.5572	7.301	6.9394	0.3616	0.9029	0.9944	0.9464	0.0056		16776	99.4487	2151	1465	12.7512	93	0.5513	8.632	8.2742	0.3577
Escherichia coli	14EC017	150	1733094	1 (1549608178)	bwa-mem	lofreq	bwa-mem/lofreq	16869		8837	52.386	221	0	1.3101	8032	47.614	31.7467	0.8501	30.8966	0.9756	0.5239	0.6817	0.4761		16656	98.7373	383	0	2.2704	213	1.2627	2.2926	1.4733	0.8193	0.9775	0.9874	0.9824	0.0126		16826	99.7451	557	0	3.3019	43	0.2549	2.308	2.1426	0.1654
Escherichia coli	14EC017	150	1733094	1 (1549608178)	bwa-mem	mpileup	bwa-mem/mpileup	16869		15025	89.0687	303	0	1.7962	1844	10.9313	8.2588	1.1655	7.0933	0.9802	0.8907	0.9333	0.1093		16774	99.4368	442	0	2.6202	95	0.5632	2.0657	1.7002	0.3654	0.9743	0.9944	0.9842	0.0056		16818	99.6977	503	0	2.9818	51	0.3023	2.1311	1.9349	0.1962
Escherichia coli	14EC017	150	1733094	1 (1549608178)	bwa-mem	platypus	bwa-mem/platypus	16869		15733	93.2658	763	208	4.5231	1136	6.7342	7.3049	2.935	4.3698	0.9537	0.9327	0.9431	0.0673		16791	99.5376	857	237	5.0803	78	0.4624	3.5967	3.2966	0.3	0.9514	0.9954	0.9729	0.0046		16807	99.6325	895	239	5.3056	62	0.3675	3.6813	3.4428	0.2385
Escherichia coli	14EC017	150	1733094	1 (1549608178)	bwa-mem	snver	bwa-mem/snver	16869		15396	91.268	275	0	1.6302	1473	8.732	6.724	1.0578	5.6662	0.9825	0.9127	0.9463	0.0873		16792	99.5435	411	0	2.4364	77	0.4565	1.8772	1.581	0.2962	0.9761	0.9954	0.9857	0.0046		16802	99.6028	531	0	3.1478	67	0.3972	2.3003	2.0426	0.2577
Escherichia coli	14EC017	150	1733094	1 (1549608178)	bwa-mem	strelka	bwa-mem/strelka	16869		15163	89.8868	227	5	1.3457	1706	10.1132	7.4356	0.8732	6.5624	0.9853	0.8989	0.9401	0.1011		16709	99.0515	365	2	2.1637	160	0.9485	2.0195	1.404	0.6155	0.9786	0.9905	0.9845	0.0095		16818	99.6977	577	5	3.4205	51	0.3023	2.4157	2.2195	0.1962
Escherichia coli	14EC017	150	1733094	1 (1549608178)	bwa-mem	snvsniffer	bwa-mem/snvsniffer	16869		11661	69.1268	326	216	1.9325	5208	30.8732	21.2876	1.254	20.0335	0.9728	0.6913	0.8082	0.3087		14147	83.8639	514	334	3.047	2722	16.1361	12.4479	1.9772	10.4707	0.9649	0.8386	0.8973	0.1614		15054	89.2406	707	409	4.1911	1815	10.7594	9.7013	2.7196	6.9817
Escherichia coli	14EC017	150	1733094	1 (1549608178)	bwa-mem	varscan	bwa-mem/varscan	16869		12349	73.2053	236	6	1.399	4520	26.7947	18.2948	0.9078	17.387	0.9812	0.7321	0.8385	0.2679		16748	99.2827	384	5	2.2764	121	0.7173	1.9426	1.4771	0.4654	0.9776	0.9928	0.9851	0.0072		16792	99.5435	477	9	2.8277	77	0.4565	2.1311	1.8349	0.2962
Escherichia coli	14EC017	150	1733094	1 (1549608178)	minimap2	16GT	minimap2/16GT	16869		8274	49.0486	190	22	1.1263	8595	50.9514	33.7931	0.7309	33.0623	0.9776	0.4905	0.6532	0.5095		16629	98.5773	366	36	2.1697	240	1.4227	2.3311	1.4079	0.9232	0.9785	0.9858	0.9821	0.0142		16835	99.7984	562	45	3.3316	34	0.2016	2.2926	2.1618	0.1308
Escherichia coli	14EC017	150	1733094	1 (1549608178)	minimap2	freebayes	minimap2/freebayes	16869		15656	92.8093	455	0	2.6973	1213	7.1907	6.4163	1.7502	4.666	0.9718	0.9281	0.9494	0.0719		16829	99.7629	556	0	3.296	40	0.2371	2.2926	2.1388	0.1539	0.968	0.9976	0.9826	0.0024		16839	99.8222	621	0	3.6813	30	0.1778	2.5042	2.3888	0.1154
Escherichia coli	14EC017	150	1733094	1 (1549608178)	minimap2	gatk	minimap2/gatk	16869		15465	91.677	958	742	5.6791	1404	8.323	9.0859	3.6851	5.4007	0.9417	0.9168	0.9291	0.0832		16749	99.2886	1141	825	6.7639	120	0.7114	4.8507	4.3891	0.4616	0.9362	0.9929	0.9637	0.0071		16765	99.3835	1406	976	8.3348	104	0.6165	5.8085	5.4084	0.4001
Escherichia coli	14EC017	150	1733094	1 (1549608178)	minimap2	lofreq	minimap2/lofreq	16869		8776	52.0244	149	0	0.8833	8093	47.9756	31.7044	0.5732	31.1312	0.9833	0.5202	0.6804	0.4798		16616	98.5002	288	0	1.7073	253	1.4998	2.0811	1.1078	0.9732	0.983	0.985	0.984	0.015		16801	99.5969	446	0	2.6439	68	0.4031	1.9772	1.7156	0.2616
Escherichia coli	14EC017	150	1733094	1 (1549608178)	minimap2	mpileup	minimap2/mpileup	16869		14968	88.7308	225	0	1.3338	1901	11.2692	8.1781	0.8655	7.3125	0.9852	0.8873	0.9337	0.1127		16759	99.3479	315	0	1.8673	110	0.6521	1.6348	1.2117	0.4231	0.9816	0.9935	0.9875	0.0065		16800	99.591	395	0	2.3416	69	0.409	1.7849	1.5194	0.2654
Escherichia coli	14EC017	150	1733094	1 (1549608178)	minimap2	platypus	minimap2/platypus	16869		15683	92.9694	506	157	2.9996	1186	7.0306	6.5086	1.9464	4.5622	0.9687	0.9297	0.9488	0.0703		16766	99.3894	607	169	3.5983	103	0.6106	2.7311	2.3349	0.3962	0.9651	0.9939	0.9793	0.0061		16777	99.4546	585	158	3.4679	92	0.5454	2.6042	2.2503	0.3539
Escherichia coli	14EC017	150	1733094	1 (1549608178)	minimap2	snver	minimap2/snver	16869		15330	90.8768	200	0	1.1856	1539	9.1232	6.6894	0.7693	5.92	0.9871	0.9088	0.9463	0.0912		16763	99.3716	315	0	1.8673	106	0.6284	1.6195	1.2117	0.4077	0.9816	0.9937	0.9876	0.0063		16769	99.4072	352	0	2.0867	100	0.5928	1.7387	1.354	0.3847
Escherichia coli	14EC017	150	1733094	1 (1549608178)	minimap2	strelka	minimap2/strelka	16869		15108	89.5607	168	5	0.9959	1761	10.4393	7.4203	0.6462	6.774	0.989	0.8956	0.94	0.1044		16689	98.933	267	6	1.5828	180	1.067	1.7195	1.0271	0.6924	0.9843	0.9893	0.9868	0.0107		16789	99.5258	349	2	2.0689	80	0.4742	1.6502	1.3425	0.3077
Escherichia coli	14EC017	150	1733094	1 (1549608178)	minimap2	snvsniffer	minimap2/snvsniffer	16869		11655	69.0912	316	207	1.8733	5214	30.9088	21.2722	1.2156	20.0566	0.9736	0.6909	0.8082	0.3091		14143	83.8402	493	309	2.9225	2726	16.1598	12.3825	1.8964	10.4861	0.9663	0.8384	0.8978	0.1616		15050	89.2169	700	397	4.1496	1819	10.7831	9.6898	2.6927	6.9971
Escherichia coli	14EC017	150	1733094	1 (1549608178)	minimap2	varscan	minimap2/varscan	16869		12287	72.8377	187	3	1.1085	4582	27.1623	18.3448	0.7193	17.6255	0.985	0.7284	0.8375	0.2716		16724	99.1404	315	4	1.8673	145	0.8596	1.7695	1.2117	0.5578	0.9815	0.9914	0.9864	0.0086		16773	99.4309	412	10	2.4423	96	0.5691	1.9541	1.5848	0.3693
Escherichia coli	14EC017	150	1733094	1 (1549608178)	novoalign	16GT	novoalign/16GT	16869		7878	46.701	148	14	0.8773	8991	53.299	35.1549	0.5693	34.5855	0.9816	0.467	0.6329	0.533		16589	98.3402	253	17	1.4998	280	1.6598	2.0503	0.9732	1.0771	0.985	0.9834	0.9842	0.0166		16828	99.757	380	30	2.2527	41	0.243	1.6195	1.4617	0.1577
Escherichia coli	14EC017	150	1733094	1 (1549608178)	novoalign	freebayes	novoalign/freebayes	16869		15122	89.6437	410	0	2.4305	1747	10.3563	8.2973	1.5771	6.7202	0.9736	0.8964	0.9334	0.1036		16826	99.7451	491	0	2.9107	43	0.2549	2.0541	1.8887	0.1654	0.9716	0.9975	0.9844	0.0025		16838	99.8162	584	0	3.462	31	0.1838	2.3657	2.2465	0.1192
Escherichia coli	14EC017	150	1733094	1 (1549608178)	novoalign	gatk	novoalign/gatk	16869		15504	91.9082	1350	1078	8.0028	1365	8.0918	10.4437	5.193	5.2507	0.9199	0.9191	0.9195	0.0809		16768	99.4013	1578	1190	9.3544	101	0.5987	6.4586	6.0701	0.3885	0.914	0.994	0.9523	0.006		16774	99.4368	1896	1391	11.2396	95	0.5632	7.6587	7.2933	0.3654
Escherichia coli	14EC017	150	1733094	1 (1549608178)	novoalign	lofreq	novoalign/lofreq	16869		7131	42.2728	121	0	0.7173	9738	57.7272	37.9245	0.4654	37.459	0.9833	0.4227	0.5912	0.5773		16472	97.6466	220	0	1.3042	397	2.3534	2.3734	0.8463	1.5271	0.9868	0.9765	0.9816	0.0235		16806	99.6265	331	0	1.9622	63	0.3735	1.5156	1.2733	0.2423
Escherichia coli	14EC017	150	1733094	1 (1549608178)	novoalign	mpileup	novoalign/mpileup	16869		14531	86.1403	180	0	1.067	2338	13.8597	9.686	0.6924	8.9935	0.9878	0.8614	0.9203	0.1386		16763	99.3716	259	0	1.5354	106	0.6284	1.404	0.9963	0.4077	0.9848	0.9937	0.9892	0.0063		16805	99.6206	337	0	1.9977	64	0.3794	1.5425	1.2963	0.2462
Escherichia coli	14EC017	150	1733094	1 (1549608178)	novoalign	platypus	novoalign/platypus	16869		15228	90.2721	626	188	3.7109	1641	9.7279	8.7204	2.408	6.3124	0.9605	0.9027	0.9307	0.0973		16773	99.4309	703	204	4.1674	96	0.5691	3.0735	2.7042	0.3693	0.9598	0.9943	0.9767	0.0057		16811	99.6562	715	200	4.2385	58	0.3438	2.9735	2.7504	0.2231
Escherichia coli	14EC017	150	1733094	1 (1549608178)	novoalign	snver	novoalign/snver	16869		14662	86.9168	188	0	1.1145	2207	13.0832	9.2128	0.7232	8.4896	0.9873	0.8692	0.9245	0.1308		16767	99.3953	276	0	1.6361	102	0.6047	1.454	1.0617	0.3924	0.9838	0.994	0.9889	0.006		16776	99.4487	353	0	2.0926	93	0.5513	1.7156	1.3579	0.3577
Escherichia coli	14EC017	150	1733094	1 (1549608178)	novoalign	strelka	novoalign/strelka	16869		14581	86.4367	173	8	1.0255	2288	13.5633	9.4667	0.6655	8.8012	0.9883	0.8644	0.9222	0.1356		16747	99.2768	282	12	1.6717	122	0.7232	1.5541	1.0848	0.4693	0.9834	0.9928	0.9881	0.0072		16808	99.6384	423	16	2.5076	61	0.3616	1.8618	1.6271	0.2346
Escherichia coli	14EC017	150	1733094	1 (1549608178)	novoalign	snvsniffer	novoalign/snvsniffer	16869		10628	63.0031	159	91	0.9426	6241	36.9969	24.6188	0.6116	24.0072	0.9853	0.63	0.7686	0.37		13701	81.22	256	141	1.5176	3168	18.78	13.171	0.9848	12.1863	0.9817	0.8122	0.8889	0.1878		14763	87.5156	380	178	2.2527	2106	12.4844	9.5629	1.4617	8.1011
Escherichia coli	14EC017	150	1733094	1 (1549608178)	novoalign	varscan	novoalign/varscan	16869		11036	65.4218	161	5	0.9544	5833	34.5782	23.057	0.6193	22.4377	0.9856	0.6542	0.7864	0.3458		16690	98.9389	257	3	1.5235	179	1.0611	1.6772	0.9886	0.6886	0.9848	0.9894	0.9871	0.0106		16774	99.4368	323	5	1.9148	95	0.5632	1.6079	1.2425	0.3654
Escherichia coli	14EC017	150	1733094	1 (1549608178)	snippy	snippy	snippy/snippy	16869		8775	52.0185	74	0	0.4387	8094	47.9815	31.4197	0.2847	31.1351	0.9916	0.5202	0.6824	0.4798		16618	98.5121	143	0	0.8477	251	1.4879	1.5156	0.5501	0.9655	0.9915	0.9851	0.9883	0.0149		16819	99.7036	278	0	1.648	50	0.2964	1.2617	1.0694	0.1923
Escherichia coli	14EC017	150	1733094	1 (1549608178)	stampy	16GT	stampy/16GT	16869		8263	48.9833	519	93	3.0766	8606	51.0167	35.101	1.9964	33.1046	0.9409	0.4898	0.6442	0.5102		16534	98.0141	1043	112	6.1829	335	1.9859	5.3007	4.0121	1.2886	0.9407	0.9801	0.96	0.0199		16728	99.1641	1541	199	9.1351	141	0.8359	6.4701	5.9277	0.5424
Escherichia coli	14EC017	150	1733094	1 (1549608178)	stampy	freebayes	stampy/freebayes	16869		15683	92.9694	3721	0	22.0582	1186	7.0306	18.8757	14.3135	4.5622	0.8082	0.9297	0.8647	0.0703		16820	99.7095	4832	0	28.6443	49	0.2905	18.7757	18.5872	0.1885	0.7768	0.9971	0.8733	0.0029		16839	99.8222	5749	0	34.0803	30	0.1778	22.23	22.1146	0.1154
Escherichia coli	14EC017	150	1733094	1 (1549608178)	stampy	gatk	stampy/gatk	16869		15492	91.8371	1916	1453	11.3581	1377	8.1629	12.6671	7.3702	5.2969	0.8899	0.9184	0.9039	0.0816		16753	99.3123	2411	1628	14.2925	116	0.6877	9.7206	9.2744	0.4462	0.8742	0.9931	0.9299	0.0069		16778	99.4605	2932	1852	17.381	91	0.5395	11.6285	11.2785	0.35
Escherichia coli	14EC017	150	1733094	1 (1549608178)	stampy	lofreq	stampy/lofreq	16869		8804	52.1904	321	0	1.9029	8065	47.8096	32.2583	1.2348	31.0235	0.9648	0.5219	0.6774	0.4781		16583	98.3046	683	0	4.0488	286	1.6954	3.7274	2.6273	1.1002	0.9604	0.983	0.9716	0.017		16726	99.1523	1039	0	6.1592	143	0.8477	4.5468	3.9967	0.5501
Escherichia coli	14EC017	150	1733094	1 (1549608178)	stampy	mpileup	stampy/mpileup	16869		14941	88.5708	521	0	3.0885	1928	11.4292	9.4205	2.0041	7.4164	0.9663	0.8857	0.9242	0.1143		16685	98.9092	756	0	4.4816	184	1.0908	3.6159	2.9081	0.7078	0.9567	0.9891	0.9726	0.0109		16724	99.1404	955	0	5.6613	145	0.8596	4.2314	3.6736	0.5578
Escherichia coli	14EC017	150	1733094	1 (1549608178)	stampy	platypus	stampy/platypus	16869		15612	92.5485	1134	318	6.7224	1257	7.4515	9.1974	4.3621	4.8353	0.9323	0.9255	0.9289	0.0745		16689	98.933	1464	437	8.6786	180	1.067	6.324	5.6315	0.6924	0.9194	0.9893	0.9531	0.0107		16709	99.0515	1509	462	8.9454	160	0.9485	6.4201	5.8046	0.6155
Escherichia coli	14EC017	150	1733094	1 (1549608178)	stampy	snver	stampy/snver	16869		15315	90.7878	633	0	3.7524	1554	9.2122	8.4127	2.435	5.9777	0.9603	0.9079	0.9334	0.0921		16688	98.927	807	0	4.7839	181	1.073	3.8005	3.1043	0.6962	0.9539	0.9893	0.9713	0.0107		16691	98.9448	984	0	5.8332	178	1.0552	4.4698	3.7851	0.6847
Escherichia coli	14EC017	150	1733094	1 (1549608178)	stampy	strelka	stampy/strelka	16869		14989	88.8553	240	18	1.4227	1880	11.1447	8.155	0.9232	7.2318	0.9842	0.8886	0.934	0.1114		16564	98.1919	416	26	2.4661	305	1.8081	2.7735	1.6002	1.1732	0.9755	0.9819	0.9787	0.0181		16717	99.0989	583	30	3.456	152	0.9011	2.8273	2.2426	0.5847
Escherichia coli	14EC017	150	1733094	1 (1549608178)	stampy	snvsniffer	stampy/snvsniffer	16869		11752	69.6663	369	247	2.1874	5117	30.3337	21.1029	1.4194	19.6835	0.9696	0.6967	0.8108	0.3033		14264	84.5575	527	328	3.1241	2605	15.4425	12.0478	2.0272	10.0206	0.9644	0.8456	0.9011	0.1544		15091	89.46	761	432	4.5112	1778	10.54	9.7667	2.9273	6.8394
Escherichia coli	14EC017	150	1733094	1 (1549608178)	stampy	varscan	stampy/varscan	16869		12317	73.0156	495	16	2.9344	4552	26.9844	19.4142	1.9041	17.5101	0.9614	0.7302	0.83	0.2698		16662	98.7729	836	27	4.9558	207	1.2271	4.0121	3.2158	0.7963	0.9522	0.9877	0.9696	0.0123		16699	98.9922	1083	44	6.4201	170	1.0078	4.8199	4.166	0.6539
Escherichia coli	14EC017	150	1733094	2 (1549609053)	bwa-mem	16GT	bwa-mem/16GT	16869		8356	49.5346	290	32	1.7191	8513	50.4654	33.8624	1.1155	32.7468	0.9665	0.4953	0.655	0.5047		16637	98.6247	508	46	3.0114	232	1.3753	2.8465	1.9541	0.8924	0.9704	0.9862	0.9782	0.0138		16834	99.7925	701	63	4.1556	35	0.2075	2.8312	2.6965	0.1346
Escherichia coli	14EC017	150	1733094	2 (1549609053)	bwa-mem	freebayes	bwa-mem/freebayes	16869		15658	92.8212	860	0	5.0981	1211	7.1788	7.9665	3.3081	4.6583	0.9479	0.9282	0.9379	0.0718		16838	99.8162	918	0	5.4419	31	0.1838	3.6505	3.5313	0.1192	0.9483	0.9982	0.9726	0.0018		16843	99.8459	966	0	5.7265	26	0.1541	3.8159	3.7159	0.1
Escherichia coli	14EC017	150	1733094	2 (1549609053)	bwa-mem	gatk	bwa-mem/gatk	16869		15484	91.7897	1690	1313	10.0184	1385	8.2103	11.8286	6.5009	5.3277	0.9016	0.9179	0.9097	0.0821		16771	99.4191	1936	1402	11.4767	98	0.5809	7.8242	7.4472	0.377	0.8965	0.9942	0.9428	0.0058		16775	99.4428	2129	1476	12.6208	94	0.5572	8.5512	8.1896	0.3616
Escherichia coli	14EC017	150	1733094	2 (1549609053)	bwa-mem	lofreq	bwa-mem/lofreq	16869		8817	52.2675	199	0	1.1797	8052	47.7325	31.739	0.7655	30.9735	0.9779	0.5227	0.6813	0.4773		16638	98.6306	410	0	2.4305	231	1.3694	2.4657	1.5771	0.8886	0.976	0.9863	0.9811	0.0137		16819	99.7036	562	0	3.3316	50	0.2964	2.3542	2.1618	0.1923
Escherichia coli	14EC017	150	1733094	2 (1549609053)	bwa-mem	mpileup	bwa-mem/mpileup	16869		14974	88.7664	319	0	1.891	1895	11.2336	8.5166	1.2271	7.2895	0.9791	0.8877	0.9312	0.1123		16781	99.4783	430	0	2.5491	88	0.5217	1.9926	1.6541	0.3385	0.975	0.9948	0.9848	0.0052		16820	99.7095	503	0	2.9818	49	0.2905	2.1234	1.9349	0.1885
Escherichia coli	14EC017	150	1733094	2 (1549609053)	bwa-mem	platypus	bwa-mem/platypus	16869		15703	93.0879	699	172	4.1437	1166	6.9121	7.1741	2.6888	4.4852	0.9574	0.9309	0.944	0.0691		16785	99.502	907	240	5.3767	84	0.498	3.8121	3.4889	0.3231	0.9487	0.995	0.9713	0.005		16804	99.6147	870	195	5.1574	65	0.3853	3.5967	3.3466	0.25
Escherichia coli	14EC017	150	1733094	2 (1549609053)	bwa-mem	snver	bwa-mem/snver	16869		15326	90.853	340	0	2.0155	1543	9.147	7.2433	1.3079	5.9354	0.9783	0.9085	0.9421	0.0915		16792	99.5435	447	0	2.6498	77	0.4565	2.0157	1.7195	0.2962	0.9741	0.9954	0.9846	0.0046		16802	99.6028	529	0	3.1359	67	0.3972	2.2926	2.0349	0.2577
Escherichia coli	14EC017	150	1733094	2 (1549609053)	bwa-mem	strelka	bwa-mem/strelka	16869		15110	89.5726	257	9	1.5235	1759	10.4274	7.7549	0.9886	6.7663	0.9833	0.8957	0.9375	0.1043		16700	98.9982	441	11	2.6143	169	1.0018	2.3465	1.6964	0.6501	0.9743	0.99	0.9821	0.01		16816	99.6858	602	12	3.5687	53	0.3142	2.5196	2.3157	0.2039
Escherichia coli	14EC017	150	1733094	2 (1549609053)	bwa-mem	snvsniffer	bwa-mem/snvsniffer	16869		11730	69.5358	298	200	1.7666	5139	30.4642	20.9144	1.1463	19.7681	0.9752	0.6954	0.8119	0.3046		14075	83.4371	495	307	2.9344	2794	16.5629	12.6517	1.9041	10.7476	0.966	0.8344	0.8954	0.1656		15018	89.0272	699	404	4.1437	1851	10.9728	9.809	2.6888	7.1202
Escherichia coli	14EC017	150	1733094	2 (1549609053)	bwa-mem	varscan	bwa-mem/varscan	16869		12381	73.395	259	4	1.5354	4488	26.605	18.2602	0.9963	17.2639	0.9795	0.7339	0.8391	0.2661		16753	99.3123	394	7	2.3356	116	0.6877	1.9618	1.5156	0.4462	0.977	0.9931	0.985	0.0069		16786	99.508	483	7	2.8632	83	0.492	2.1772	1.8579	0.3193
Escherichia coli	14EC017	150	1733094	2 (1549609053)	minimap2	16GT	minimap2/16GT	16869		8314	49.2857	199	15	1.1797	8555	50.7143	33.6739	0.7655	32.9084	0.9766	0.4929	0.6551	0.5071		16615	98.4943	371	25	2.1993	254	1.5057	2.4042	1.4271	0.9771	0.9782	0.9849	0.9815	0.0151		16823	99.7273	579	58	3.4323	46	0.2727	2.4042	2.2272	0.1769
Escherichia coli	14EC017	150	1733094	2 (1549609053)	minimap2	freebayes	minimap2/freebayes	16869		15637	92.6967	479	0	2.8395	1232	7.3033	6.5817	1.8426	4.7391	0.9703	0.927	0.9482	0.073		16829	99.7629	583	0	3.456	40	0.2371	2.3965	2.2426	0.1539	0.9665	0.9976	0.9818	0.0024		16835	99.7984	605	0	3.5865	34	0.2016	2.458	2.3272	0.1308
Escherichia coli	14EC017	150	1733094	2 (1549609053)	minimap2	gatk	minimap2/gatk	16869		15434	91.4933	1007	750	5.9695	1435	8.5067	9.3936	3.8736	5.52	0.9388	0.9149	0.9267	0.0851		16751	99.3005	1277	943	7.5701	118	0.6995	5.3661	4.9122	0.4539	0.9292	0.993	0.96	0.007		16761	99.3598	1414	1002	8.3822	108	0.6402	5.8547	5.4392	0.4154
Escherichia coli	14EC017	150	1733094	2 (1549609053)	minimap2	lofreq	minimap2/lofreq	16869		8763	51.9474	155	0	0.9188	8106	48.0526	31.7775	0.5962	31.1812	0.9826	0.5195	0.6797	0.4805		16599	98.3994	309	0	1.8318	270	1.6006	2.2272	1.1886	1.0386	0.9817	0.984	0.9828	0.016		16808	99.6384	470	0	2.7862	61	0.3616	2.0426	1.8079	0.2346
Escherichia coli	14EC017	150	1733094	2 (1549609053)	minimap2	mpileup	minimap2/mpileup	16869		14924	88.47	228	0	1.3516	1945	11.53	8.3588	0.877	7.4818	0.985	0.8847	0.9322	0.1153		16771	99.4191	339	0	2.0096	98	0.5809	1.681	1.304	0.377	0.9802	0.9942	0.9872	0.0058		16808	99.6384	391	0	2.3179	61	0.3616	1.7387	1.5041	0.2346
Escherichia coli	14EC017	150	1733094	2 (1549609053)	minimap2	platypus	minimap2/platypus	16869		15669	92.8864	474	128	2.8099	1200	7.1136	6.4394	1.8233	4.616	0.9706	0.9289	0.9493	0.0711		16760	99.3538	582	137	3.4501	109	0.6462	2.6581	2.2388	0.4193	0.9664	0.9935	0.9798	0.0065		16782	99.4843	569	136	3.3731	87	0.5157	2.5234	2.1888	0.3347
Escherichia coli	14EC017	150	1733094	2 (1549609053)	minimap2	snver	minimap2/snver	16869		15264	90.4855	249	0	1.4761	1605	9.5145	7.1318	0.9578	6.1739	0.9839	0.9049	0.9427	0.0951		16769	99.4072	313	0	1.8555	100	0.5928	1.5887	1.204	0.3847	0.9817	0.9941	0.9879	0.0059		16777	99.4546	377	0	2.2349	92	0.5454	1.8041	1.4502	0.3539
Escherichia coli	14EC017	150	1733094	2 (1549609053)	minimap2	strelka	minimap2/strelka	16869		15058	89.2643	185	8	1.0967	1811	10.7357	7.678	0.7116	6.9663	0.9879	0.8926	0.9378	0.1074		16676	98.8559	285	8	1.6895	193	1.1441	1.8387	1.0963	0.7424	0.9832	0.9886	0.9859	0.0114		16806	99.6265	359	5	2.1282	63	0.3735	1.6233	1.381	0.2423
Escherichia coli	14EC017	150	1733094	2 (1549609053)	minimap2	snvsniffer	minimap2/snvsniffer	16869		11722	69.4884	295	197	1.7488	5147	30.5116	20.9337	1.1348	19.7989	0.9755	0.6949	0.8116	0.3051		14070	83.4074	495	308	2.9344	2799	16.5926	12.671	1.9041	10.7669	0.966	0.8341	0.8952	0.1659		15008	88.9679	701	397	4.1556	1861	11.0321	9.8552	2.6965	7.1587
Escherichia coli	14EC017	150	1733094	2 (1549609053)	minimap2	varscan	minimap2/varscan	16869		12316	73.0097	206	3	1.2212	4553	26.9903	18.3064	0.7924	17.514	0.9835	0.7301	0.8381	0.2699		16736	99.2116	336	6	1.9918	133	0.7884	1.8041	1.2925	0.5116	0.9803	0.9921	0.9862	0.0079		16777	99.4546	408	10	2.4186	92	0.5454	1.9233	1.5694	0.3539
Escherichia coli	14EC017	150	1733094	2 (1549609053)	novoalign	16GT	novoalign/16GT	16869		7918	46.9382	148	13	0.8773	8951	53.0618	35.001	0.5693	34.4317	0.9817	0.4694	0.6351	0.5306		16565	98.1979	273	23	1.6184	304	1.8021	2.2195	1.0501	1.1694	0.9838	0.982	0.9829	0.018		16826	99.7451	378	27	2.2408	43	0.2549	1.6195	1.454	0.1654
Escherichia coli	14EC017	150	1733094	2 (1549609053)	novoalign	freebayes	novoalign/freebayes	16869		15109	89.5667	460	0	2.7269	1760	10.4333	8.5396	1.7695	6.7702	0.9705	0.8957	0.9316	0.1043		16828	99.757	572	0	3.3908	41	0.243	2.358	2.2003	0.1577	0.9671	0.9976	0.9821	0.0024		16837	99.8103	569	0	3.3731	32	0.1897	2.3119	2.1888	0.1231
Escherichia coli	14EC017	150	1733094	2 (1549609053)	novoalign	gatk	novoalign/gatk	16869		15486	91.8015	1383	1092	8.1985	1383	8.1985	10.6399	5.32	5.32	0.918	0.918	0.918	0.082		16775	99.4428	1599	1206	9.4789	94	0.5572	6.5124	6.1508	0.3616	0.913	0.9944	0.952	0.0056		16787	99.5139	1817	1339	10.7712	82	0.4861	7.3049	6.9894	0.3154
Escherichia coli	14EC017	150	1733094	2 (1549609053)	novoalign	lofreq	novoalign/lofreq	16869		7107	42.1305	116	0	0.6877	9762	57.8695	37.9976	0.4462	37.5513	0.9839	0.4213	0.59	0.5787		16455	97.5458	254	0	1.5057	414	2.4542	2.5696	0.9771	1.5925	0.9848	0.9755	0.9801	0.0245		16813	99.668	347	0	2.057	56	0.332	1.5502	1.3348	0.2154
Escherichia coli	14EC017	150	1733094	2 (1549609053)	novoalign	mpileup	novoalign/mpileup	16869		14513	86.0336	213	0	1.2627	2356	13.9664	9.8821	0.8193	9.0628	0.9855	0.8603	0.9187	0.1397		16768	99.4013	303	0	1.7962	101	0.5987	1.5541	1.1655	0.3885	0.9823	0.994	0.9881	0.006		16811	99.6562	340	0	2.0155	58	0.3438	1.531	1.3079	0.2231
Escherichia coli	14EC017	150	1733094	2 (1549609053)	novoalign	platypus	novoalign/platypus	16869		15225	90.2543	671	184	3.9777	1644	9.7457	8.9051	2.5811	6.324	0.9578	0.9025	0.9293	0.0975		16773	99.4309	749	216	4.4401	96	0.5691	3.2504	2.8812	0.3693	0.9573	0.9943	0.9754	0.0057		16813	99.668	692	180	4.1022	56	0.332	2.8773	2.6619	0.2154
Escherichia coli	14EC017	150	1733094	2 (1549609053)	novoalign	snver	novoalign/snver	16869		14629	86.7212	226	0	1.3397	2240	13.2788	9.4859	0.8694	8.6166	0.9848	0.8672	0.9223	0.1328		16772	99.425	318	0	1.8851	97	0.575	1.5964	1.2232	0.3731	0.9814	0.9942	0.9878	0.0058		16783	99.4902	355	0	2.1045	86	0.5098	1.6964	1.3656	0.3308
Escherichia coli	14EC017	150	1733094	2 (1549609053)	novoalign	strelka	novoalign/strelka	16869		14571	86.3774	216	21	1.2805	2298	13.6226	9.6706	0.8309	8.8397	0.9854	0.8638	0.9206	0.1362		16749	99.2886	320	23	1.897	120	0.7114	1.6925	1.2309	0.4616	0.9813	0.9929	0.9871	0.0071		16814	99.674	405	23	2.4009	55	0.326	1.7695	1.5579	0.2116
Escherichia coli	14EC017	150	1733094	2 (1549609053)	novoalign	snvsniffer	novoalign/snvsniffer	16869		10748	63.7145	156	94	0.9248	6121	36.2855	24.1456	0.6001	23.5456	0.9857	0.6371	0.774	0.3629		13676	81.0718	263	146	1.5591	3193	18.9282	13.2941	1.0117	12.2825	0.9811	0.8107	0.8878	0.1893		14776	87.5926	393	190	2.3297	2093	12.4074	9.5629	1.5117	8.0511
Escherichia coli	14EC017	150	1733094	2 (1549609053)	novoalign	varscan	novoalign/varscan	16869		11057	65.5463	175	3	1.0374	5812	34.4537	23.0301	0.6732	22.3569	0.9844	0.6555	0.787	0.3445		16688	98.927	285	5	1.6895	181	1.073	1.7926	1.0963	0.6962	0.9832	0.9893	0.9862	0.0107		16784	99.4961	331	4	1.9622	85	0.5039	1.6002	1.2733	0.327
Escherichia coli	14EC017	150	1733094	2 (1549609053)	snippy	snippy	snippy/snippy	16869		8767	51.9711	100	0	0.5928	8102	48.0289	31.5505	0.3847	31.1658	0.9887	0.5197	0.6813	0.4803		16600	98.4054	157	0	0.9307	269	1.5946	1.6387	0.6039	1.0348	0.9906	0.9841	0.9873	0.0159		16825	99.7392	272	0	1.6124	44	0.2608	1.2156	1.0463	0.1693
Escherichia coli	14EC017	150	1733094	2 (1549609053)	stampy	16GT	stampy/16GT	16869		8312	49.2738	551	54	3.2663	8557	50.7262	35.0356	2.1195	32.9161	0.9378	0.4927	0.646	0.5073		16536	98.026	1027	100	6.0881	333	1.974	5.2315	3.9505	1.2809	0.9415	0.9803	0.9605	0.0197		16723	99.1345	1532	170	9.0817	146	0.8655	6.4547	5.8931	0.5616
Escherichia coli	14EC017	150	1733094	2 (1549609053)	stampy	freebayes	stampy/freebayes	16869		15649	92.7678	3935	0	23.3268	1220	7.2322	19.8297	15.1367	4.693	0.7991	0.9277	0.8586	0.0723		16830	99.7688	5107	0	30.2745	39	0.2312	19.795	19.645	0.15	0.7672	0.9977	0.8674	0.0023		16834	99.7925	5888	0	34.9043	35	0.2075	22.7839	22.6493	0.1346
Escherichia coli	14EC017	150	1733094	2 (1549609053)	stampy	gatk	stampy/gatk	16869		15447	91.5703	1866	1389	11.0617	1422	8.4297	12.6479	7.1779	5.47	0.8922	0.9157	0.9038	0.0843		16762	99.3657	2419	1641	14.3399	107	0.6343	9.7167	9.3051	0.4116	0.8739	0.9937	0.93	0.0063		16776	99.4487	2889	1841	17.1261	93	0.5513	11.4708	11.1131	0.3577
Escherichia coli	14EC017	150	1733094	2 (1549609053)	stampy	lofreq	stampy/lofreq	16869		8826	52.3208	345	0	2.0452	8043	47.6792	32.266	1.3271	30.9389	0.9624	0.5232	0.6779	0.4768		16566	98.2038	715	0	4.2385	303	1.7962	3.9159	2.7504	1.1655	0.9586	0.982	0.9702	0.018		16731	99.1819	1049	0	6.2185	138	0.8181	4.566	4.0352	0.5308
Escherichia coli	14EC017	150	1733094	2 (1549609053)	stampy	mpileup	stampy/mpileup	16869		14903	88.3455	552	0	3.2723	1966	11.6545	9.686	2.1234	7.5626	0.9643	0.8835	0.9221	0.1165		16693	98.9567	744	0	4.4105	176	1.0433	3.539	2.8619	0.677	0.9573	0.9896	0.9732	0.0104		16733	99.1938	990	0	5.8688	136	0.8062	4.3314	3.8082	0.5231
Escherichia coli	14EC017	150	1733094	2 (1549609053)	stampy	platypus	stampy/platypus	16869		15579	92.3528	1119	378	6.6335	1290	7.6472	9.2667	4.3044	4.9622	0.933	0.9235	0.9282	0.0765		16687	98.9211	1436	421	8.5127	182	1.0789	6.2239	5.5238	0.7001	0.9208	0.9892	0.9538	0.0108		16710	99.0574	1554	369	9.2122	159	0.9426	6.5894	5.9777	0.6116
Escherichia coli	14EC017	150	1733094	2 (1549609053)	stampy	snver	stampy/snver	16869		15242	90.3551	546	0	3.2367	1627	9.6449	8.3588	2.1003	6.2586	0.9654	0.9036	0.9335	0.0964		16683	98.8974	773	0	4.5824	186	1.1026	3.689	2.9735	0.7155	0.9557	0.989	0.9721	0.011		16691	98.9448	957	0	5.6731	178	1.0552	4.366	3.6813	0.6847
Escherichia coli	14EC017	150	1733094	2 (1549609053)	stampy	strelka	stampy/strelka	16869		14924	88.47	252	16	1.4939	1945	11.53	8.4512	0.9694	7.4818	0.9834	0.8847	0.9314	0.1153		16537	98.0319	425	30	2.5194	332	1.9681	2.9119	1.6348	1.2771	0.9749	0.9803	0.9776	0.0197		16713	99.0752	578	30	3.4264	156	0.9248	2.8235	2.2234	0.6001
Escherichia coli	14EC017	150	1733094	2 (1549609053)	stampy	snvsniffer	stampy/snvsniffer	16869		11814	70.0338	323	215	1.9148	5055	29.9662	20.6875	1.2425	19.445	0.9734	0.7003	0.8146	0.2997		14172	84.0121	550	341	3.2604	2697	15.9879	12.4902	2.1157	10.3745	0.9626	0.8401	0.8972	0.1599		15074	89.3592	746	424	4.4223	1795	10.6408	9.7744	2.8696	6.9048
Escherichia coli	14EC017	150	1733094	2 (1549609053)	stampy	varscan	stampy/varscan	16869		12364	73.2942	508	10	3.0114	4505	26.7058	19.2834	1.9541	17.3293	0.9605	0.7329	0.8314	0.2671		16664	98.7848	826	24	4.8966	205	1.2152	3.9659	3.1774	0.7886	0.9528	0.9878	0.97	0.0122		16699	98.9922	1095	44	6.4912	170	1.0078	4.8661	4.2121	0.6539
Escherichia coli	14EC017	150	1733094	3 (1549609343)	bwa-mem	16GT	bwa-mem/16GT	16869		8315	49.2916	262	29	1.5531	8554	50.7084	33.9124	1.0078	32.9045	0.9695	0.4929	0.6535	0.5071		16643	98.6603	539	58	3.1952	226	1.3397	2.9427	2.0734	0.8694	0.9686	0.9866	0.9775	0.0134		16833	99.7866	737	76	4.369	36	0.2134	2.9735	2.835	0.1385
Escherichia coli	14EC017	150	1733094	3 (1549609343)	bwa-mem	freebayes	bwa-mem/freebayes	16869		15642	92.7263	757	0	4.4875	1227	7.2737	7.6318	2.9119	4.7199	0.9538	0.9273	0.9404	0.0727		16840	99.8281	900	0	5.3352	29	0.1719	3.5736	3.462	0.1116	0.9493	0.9983	0.9732	0.0017		16844	99.8518	974	0	5.7739	25	0.1482	3.8428	3.7467	0.0962
Escherichia coli	14EC017	150	1733094	3 (1549609343)	bwa-mem	gatk	bwa-mem/gatk	16869		15496	91.8608	1602	1249	9.4967	1373	8.1392	11.4439	6.1624	5.2815	0.9063	0.9186	0.9124	0.0814		16776	99.4487	1935	1391	11.4707	93	0.5513	7.8011	7.4433	0.3577	0.8966	0.9945	0.943	0.0055		16779	99.4665	2262	1581	13.4092	90	0.5335	9.0474	8.7012	0.3462
Escherichia coli	14EC017	150	1733094	3 (1549609343)	bwa-mem	lofreq	bwa-mem/lofreq	16869		8797	52.1489	168	0	0.9959	8072	47.8511	31.6967	0.6462	31.0504	0.9813	0.5215	0.6811	0.4785		16652	98.7136	402	0	2.3831	217	1.2864	2.3811	1.5464	0.8347	0.9764	0.9871	0.9817	0.0129		16828	99.757	563	0	3.3375	41	0.243	2.3234	2.1657	0.1577
Escherichia coli	14EC017	150	1733094	3 (1549609343)	bwa-mem	mpileup	bwa-mem/mpileup	16869		14970	88.7427	304	0	1.8021	1899	11.2573	8.4742	1.1694	7.3049	0.9801	0.8874	0.9314	0.1126		16776	99.4487	437	0	2.5906	93	0.5513	2.0387	1.681	0.3577	0.9746	0.9945	0.9844	0.0055		16827	99.751	501	0	2.9699	42	0.249	2.0887	1.9272	0.1616
Escherichia coli	14EC017	150	1733094	3 (1549609343)	bwa-mem	platypus	bwa-mem/platypus	16869		15694	93.0346	697	217	4.1318	1175	6.9654	7.201	2.6811	4.5199	0.9575	0.9303	0.9437	0.0697		16788	99.5198	847	248	5.021	81	0.4802	3.5697	3.2581	0.3116	0.952	0.9952	0.9731	0.0048		16809	99.6443	802	184	4.7543	60	0.3557	3.3158	3.085	0.2308
Escherichia coli	14EC017	150	1733094	3 (1549609343)	bwa-mem	snver	bwa-mem/snver	16869		15322	90.8293	316	0	1.8733	1547	9.1707	7.1664	1.2156	5.9508	0.9798	0.9083	0.9427	0.0917		16800	99.591	458	0	2.715	69	0.409	2.0272	1.7618	0.2654	0.9735	0.9959	0.9846	0.0041		16806	99.6265	520	0	3.0826	63	0.3735	2.2426	2.0003	0.2423
Escherichia coli	14EC017	150	1733094	3 (1549609343)	bwa-mem	strelka	bwa-mem/strelka	16869		15097	89.4955	230	27	1.3634	1772	10.5045	7.7011	0.8847	6.8163	0.985	0.895	0.9378	0.105		16730	99.176	482	17	2.8573	139	0.824	2.3888	1.8541	0.5347	0.972	0.9918	0.9818	0.0082		16820	99.7095	605	8	3.5865	49	0.2905	2.5157	2.3272	0.1885
Escherichia coli	14EC017	150	1733094	3 (1549609343)	bwa-mem	snvsniffer	bwa-mem/snvsniffer	16869		11658	69.109	304	197	1.8021	5211	30.891	21.2145	1.1694	20.0451	0.9746	0.6911	0.8087	0.3089		14106	83.6208	486	311	2.881	2763	16.3792	12.4979	1.8695	10.6284	0.9667	0.8362	0.8967	0.1638		15060	89.2762	702	412	4.1615	1809	10.7238	9.659	2.7004	6.9587
Escherichia coli	14EC017	150	1733094	3 (1549609343)	bwa-mem	varscan	bwa-mem/varscan	16869		12370	73.3298	219	6	1.2982	4499	26.6702	18.1487	0.8424	17.3062	0.9826	0.7333	0.8398	0.2667		16742	99.2471	397	7	2.3534	127	0.7529	2.0157	1.5271	0.4885	0.9768	0.9925	0.9846	0.0075		16790	99.5317	476	5	2.8217	79	0.4683	2.1349	1.831	0.3039
Escherichia coli	14EC017	150	1733094	3 (1549609343)	minimap2	16GT	minimap2/16GT	16869		8265	48.9952	183	21	1.0848	8604	51.0048	33.8008	0.7039	33.0969	0.9783	0.49	0.653	0.51		16626	98.5595	374	33	2.2171	243	1.4405	2.3734	1.4387	0.9347	0.978	0.9856	0.9818	0.0144		16829	99.7629	579	54	3.4323	40	0.2371	2.3811	2.2272	0.1539
Escherichia coli	14EC017	150	1733094	3 (1549609343)	minimap2	freebayes	minimap2/freebayes	16869		15621	92.6018	490	0	2.9047	1248	7.3982	6.6855	1.8849	4.8007	0.9696	0.926	0.9473	0.074		16834	99.7925	583	0	3.456	35	0.2075	2.3773	2.2426	0.1346	0.9665	0.9979	0.9819	0.0021		16839	99.8222	605	0	3.5865	30	0.1778	2.4426	2.3272	0.1154
Escherichia coli	14EC017	150	1733094	3 (1549609343)	minimap2	gatk	minimap2/gatk	16869		15463	91.6652	954	735	5.6553	1406	8.3348	9.0782	3.6697	5.4084	0.9419	0.9167	0.9291	0.0833		16754	99.3183	1220	896	7.2322	115	0.6817	5.1353	4.693	0.4424	0.9321	0.9932	0.9617	0.0068		16761	99.3598	1434	1002	8.5008	108	0.6402	5.9316	5.5161	0.4154
Escherichia coli	14EC017	150	1733094	3 (1549609343)	minimap2	lofreq	minimap2/lofreq	16869		8723	51.7102	161	0	0.9544	8146	48.2898	31.9544	0.6193	31.3351	0.9819	0.5171	0.6774	0.4829		16602	98.4172	292	0	1.731	267	1.5828	2.1503	1.1232	1.0271	0.9827	0.9842	0.9834	0.0158		16803	99.6087	447	0	2.6498	66	0.3913	1.9733	1.7195	0.2539
Escherichia coli	14EC017	150	1733094	3 (1549609343)	minimap2	mpileup	minimap2/mpileup	16869		14905	88.3573	235	0	1.3931	1964	11.6427	8.4589	0.904	7.5549	0.9845	0.8836	0.9313	0.1164		16747	99.2768	333	0	1.974	122	0.7232	1.7502	1.2809	0.4693	0.9805	0.9928	0.9866	0.0072		16806	99.6265	379	0	2.2467	63	0.3735	1.7002	1.4579	0.2423
Escherichia coli	14EC017	150	1733094	3 (1549609343)	minimap2	platypus	minimap2/platypus	16869		15645	92.7441	553	133	3.2782	1224	7.2559	6.8356	2.1272	4.7083	0.9659	0.9274	0.9463	0.0726		16760	99.3538	589	126	3.4916	109	0.6462	2.685	2.2657	0.4193	0.966	0.9935	0.9796	0.0065		16784	99.4961	568	129	3.3671	85	0.5039	2.5119	2.1849	0.327
Escherichia coli	14EC017	150	1733094	3 (1549609343)	minimap2	snver	minimap2/snver	16869		15250	90.4025	232	0	1.3753	1619	9.5975	7.1202	0.8924	6.2278	0.985	0.904	0.9428	0.096		16758	99.342	335	0	1.9859	111	0.658	1.7156	1.2886	0.427	0.9804	0.9934	0.9869	0.0066		16773	99.4309	371	0	2.1993	96	0.5691	1.7964	1.4271	0.3693
Escherichia coli	14EC017	150	1733094	3 (1549609343)	minimap2	strelka	minimap2/strelka	16869		15026	89.0746	167	16	0.99	1843	10.9254	7.7318	0.6424	7.0894	0.989	0.8907	0.9373	0.1093		16688	98.927	288	13	1.7073	181	1.073	1.8041	1.1078	0.6962	0.983	0.9893	0.9861	0.0107		16792	99.5435	353	7	2.0926	77	0.4565	1.6541	1.3579	0.2962
Escherichia coli	14EC017	150	1733094	3 (1549609343)	minimap2	snvsniffer	minimap2/snvsniffer	16869		11655	69.0912	304	195	1.8021	5214	30.9088	21.226	1.1694	20.0566	0.9746	0.6909	0.8086	0.3091		14100	83.5853	485	306	2.8751	2769	16.4147	12.5171	1.8656	10.6515	0.9667	0.8359	0.8966	0.1641		15056	89.2525	711	412	4.2148	1813	10.7475	9.709	2.735	6.974
Escherichia coli	14EC017	150	1733094	3 (1549609343)	minimap2	varscan	minimap2/varscan	16869		12311	72.98	212	4	1.2567	4558	27.02	18.3487	0.8155	17.5332	0.9831	0.7298	0.8377	0.2702		16709	99.0515	333	7	1.974	160	0.9485	1.8964	1.2809	0.6155	0.9805	0.9905	0.9855	0.0095		16766	99.3894	402	10	2.3831	103	0.6106	1.9426	1.5464	0.3962
Escherichia coli	14EC017	150	1733094	3 (1549609343)	novoalign	16GT	novoalign/16GT	16869		7868	46.6418	134	9	0.7944	9001	53.3582	35.1395	0.5155	34.624	0.9833	0.4664	0.6327	0.5336		16567	98.2097	272	18	1.6124	302	1.7903	2.208	1.0463	1.1617	0.9838	0.9821	0.9829	0.0179		16826	99.7451	389	34	2.306	43	0.2549	1.6618	1.4964	0.1654
Escherichia coli	14EC017	150	1733094	3 (1549609343)	novoalign	freebayes	novoalign/freebayes	16869		15115	89.6022	448	0	2.6558	1754	10.3978	8.4704	1.7233	6.7471	0.9712	0.896	0.9321	0.104		16826	99.7451	556	0	3.296	43	0.2549	2.3042	2.1388	0.1654	0.968	0.9975	0.9825	0.0025		16837	99.8103	593	0	3.5153	32	0.1897	2.4042	2.2811	0.1231
Escherichia coli	14EC017	150	1733094	3 (1549609343)	novoalign	gatk	novoalign/gatk	16869		15492	91.8371	1293	1025	7.6649	1377	8.1629	10.2706	4.9738	5.2969	0.923	0.9184	0.9207	0.0816		16761	99.3598	1623	1245	9.6212	108	0.6402	6.6586	6.2432	0.4154	0.9117	0.9936	0.9509	0.0064		16780	99.4724	1916	1442	11.3581	89	0.5276	7.7126	7.3702	0.3424
Escherichia coli	14EC017	150	1733094	3 (1549609343)	novoalign	lofreq	novoalign/lofreq	16869		7131	42.2728	131	0	0.7766	9738	57.7272	37.9629	0.5039	37.459	0.982	0.4227	0.591	0.5773		16449	97.5102	266	0	1.5769	420	2.4898	2.6388	1.0232	1.6156	0.9841	0.9751	0.9796	0.0249		16815	99.6799	339	0	2.0096	54	0.3201	1.5117	1.304	0.2077
Escherichia coli	14EC017	150	1733094	3 (1549609343)	novoalign	mpileup	novoalign/mpileup	16869		14512	86.0276	214	0	1.2686	2357	13.9724	9.8898	0.8232	9.0666	0.9855	0.8603	0.9187	0.1397		16759	99.3479	294	0	1.7428	110	0.6521	1.5541	1.1309	0.4231	0.9828	0.9935	0.9881	0.0065		16815	99.6799	345	0	2.0452	54	0.3201	1.5348	1.3271	0.2077
Escherichia coli	14EC017	150	1733094	3 (1549609343)	novoalign	platypus	novoalign/platypus	16869		15223	90.2425	650	197	3.8532	1646	9.7575	8.832	2.5003	6.3316	0.959	0.9024	0.9298	0.0976		16776	99.4487	768	224	4.5527	93	0.5513	3.312	2.9543	0.3577	0.9562	0.9945	0.975	0.0055		16816	99.6858	759	203	4.4994	53	0.3142	3.1235	2.9196	0.2039
Escherichia coli	14EC017	150	1733094	3 (1549609343)	novoalign	snver	novoalign/snver	16869		14647	86.8279	235	0	1.3931	2222	13.1721	9.4513	0.904	8.5473	0.9842	0.8683	0.9226	0.1317		16765	99.3835	302	0	1.7903	104	0.6165	1.5618	1.1617	0.4001	0.9823	0.9938	0.988	0.0062		16784	99.4961	359	0	2.1282	85	0.5039	1.7079	1.381	0.327
Escherichia coli	14EC017	150	1733094	3 (1549609343)	novoalign	strelka	novoalign/strelka	16869		14560	86.3122	198	39	1.1738	2309	13.6878	9.6436	0.7616	8.882	0.9866	0.8631	0.9207	0.1369		16737	99.2175	320	29	1.897	132	0.7825	1.7387	1.2309	0.5078	0.9812	0.9922	0.9867	0.0078		16818	99.6977	410	20	2.4305	51	0.3023	1.7733	1.5771	0.1962
Escherichia coli	14EC017	150	1733094	3 (1549609343)	novoalign	snvsniffer	novoalign/snvsniffer	16869		10700	63.43	171	100	1.0137	6169	36.57	24.388	0.6578	23.7302	0.9843	0.6343	0.7715	0.3657		13674	81.0599	271	154	1.6065	3195	18.9401	13.3326	1.0425	12.2902	0.9806	0.8106	0.8875	0.1894		14775	87.5867	390	190	2.3119	2094	12.4133	9.5552	1.5002	8.055
Escherichia coli	14EC017	150	1733094	3 (1549609343)	novoalign	varscan	novoalign/varscan	16869		11027	65.3684	172	4	1.0196	5842	34.6316	23.134	0.6616	22.4723	0.9846	0.6537	0.7857	0.3463		16686	98.9152	291	4	1.7251	183	1.0848	1.8233	1.1194	0.7039	0.9829	0.9892	0.986	0.0108		16777	99.4546	348	4	2.063	92	0.5454	1.6925	1.3386	0.3539
Escherichia coli	14EC017	150	1733094	3 (1549609343)	snippy	snippy	snippy/snippy	16869		8719	51.6865	68	0	0.4031	8150	48.3135	31.6121	0.2616	31.3505	0.9923	0.5169	0.6797	0.4831		16603	98.4231	153	0	0.907	266	1.5769	1.6118	0.5885	1.0232	0.9909	0.9842	0.9875	0.0158		16822	99.7214	287	0	1.7013	47	0.2786	1.2848	1.104	0.1808
Escherichia coli	14EC017	150	1733094	3 (1549609343)	stampy	16GT	stampy/16GT	16869		8282	49.096	570	77	3.379	8587	50.904	35.2241	2.1926	33.0315	0.9356	0.491	0.644	0.509		16546	98.0852	1101	117	6.5268	323	1.9148	5.4777	4.2352	1.2425	0.9376	0.9809	0.9588	0.0191		16721	99.1227	1557	186	9.2299	148	0.8773	6.5586	5.9893	0.5693
Escherichia coli	14EC017	150	1733094	3 (1549609343)	stampy	freebayes	stampy/freebayes	16869		15629	92.6492	3879	0	22.9948	1240	7.3508	19.6912	14.9213	4.7699	0.8012	0.9265	0.8593	0.0735		16830	99.7688	4943	0	29.3023	39	0.2312	19.1642	19.0142	0.15	0.773	0.9977	0.8711	0.0023		16838	99.8162	5960	0	35.3311	31	0.1838	23.0455	22.9262	0.1192
Escherichia coli	14EC017	150	1733094	3 (1549609343)	stampy	gatk	stampy/gatk	16869		15447	91.5703	1936	1439	11.4767	1422	8.4297	12.9172	7.4472	5.47	0.8886	0.9157	0.9019	0.0843		16752	99.3064	2413	1684	14.3043	117	0.6936	9.7321	9.2821	0.4501	0.8741	0.9931	0.9298	0.0069		16774	99.4368	2860	1917	16.9542	95	0.5632	11.367	11.0015	0.3654
Escherichia coli	14EC017	150	1733094	3 (1549609343)	stampy	lofreq	stampy/lofreq	16869		8809	52.22	348	0	2.063	8060	47.78	32.3429	1.3386	31.0043	0.962	0.5222	0.6769	0.4778		16566	98.2038	696	0	4.1259	303	1.7962	3.8428	2.6773	1.1655	0.9597	0.982	0.9707	0.018		16736	99.2116	1015	0	6.017	133	0.7884	4.416	3.9044	0.5116
Escherichia coli	14EC017	150	1733094	3 (1549609343)	stampy	mpileup	stampy/mpileup	16869		14907	88.3692	554	0	3.2841	1962	11.6308	9.6783	2.1311	7.5472	0.9642	0.8837	0.9222	0.1163		16685	98.9092	721	0	4.2741	184	1.0908	3.4812	2.7735	0.7078	0.9586	0.9891	0.9736	0.0109		16733	99.1938	961	0	5.6968	136	0.8062	4.2198	3.6967	0.5231
Escherichia coli	14EC017	150	1733094	3 (1549609343)	stampy	platypus	stampy/platypus	16869		15559	92.2343	1165	310	6.9062	1310	7.7657	9.5205	4.4814	5.0392	0.9303	0.9223	0.9263	0.0777		16698	98.9863	1515	430	8.981	171	1.0137	6.4855	5.8277	0.6578	0.9168	0.9899	0.9519	0.0101		16719	99.1108	1476	404	8.7498	150	0.8892	6.2547	5.6777	0.577
Escherichia coli	14EC017	150	1733094	3 (1549609343)	stampy	snver	stampy/snver	16869		15253	90.4203	585	0	3.4679	1616	9.5797	8.4666	2.2503	6.2162	0.9631	0.9042	0.9327	0.0958		16689	98.933	772	0	4.5764	180	1.067	3.662	2.9696	0.6924	0.9558	0.9893	0.9723	0.0107		16697	98.9804	971	0	5.7561	172	1.0196	4.3968	3.7351	0.6616
Escherichia coli	14EC017	150	1733094	3 (1549609343)	stampy	strelka	stampy/strelka	16869		14915	88.4166	324	58	1.9207	1954	11.5834	8.7627	1.2463	7.5164	0.9787	0.8842	0.9291	0.1158		16579	98.2809	452	34	2.6795	290	1.7191	2.8542	1.7387	1.1155	0.9735	0.9828	0.9781	0.0172		16722	99.1286	580	28	3.4383	147	0.8714	2.7965	2.2311	0.5655
Escherichia coli	14EC017	150	1733094	3 (1549609343)	stampy	snvsniffer	stampy/snvsniffer	16869		11764	69.7374	342	227	2.0274	5105	30.2626	20.9529	1.3156	19.6373	0.9717	0.6974	0.812	0.3026		14215	84.267	538	344	3.1893	2654	15.733	12.2786	2.0695	10.2091	0.9635	0.8427	0.8991	0.1573		15113	89.5904	766	442	4.5409	1756	10.4096	9.7013	2.9466	6.7548
Escherichia coli	14EC017	150	1733094	3 (1549609343)	stampy	varscan	stampy/varscan	16869		12357	73.2527	527	14	3.1241	4512	26.7473	19.3834	2.0272	17.3562	0.9591	0.7325	0.8306	0.2675		16651	98.7077	829	26	4.9143	218	1.2923	4.0275	3.1889	0.8386	0.9526	0.9871	0.9695	0.0129		16702	99.01	1049	44	6.2185	167	0.99	4.6776	4.0352	0.6424
Escherichia coli	14EC017	300	866547	1 (1549610767)	bwa-mem	16GT	bwa-mem/16GT	16869		9099	53.9392	355	63	2.1045	7770	46.0608	31.2543	1.3656	29.8887	0.9624	0.5394	0.6913	0.4606		16735	99.2056	705	49	4.1793	134	0.7944	3.2274	2.7119	0.5155	0.9596	0.9921	0.9756	0.0079		16843	99.8459	881	82	5.2226	26	0.1541	3.4889	3.3889	0.1
Escherichia coli	14EC017	300	866547	1 (1549610767)	bwa-mem	freebayes	bwa-mem/freebayes	16869		15781	93.5503	895	0	5.3056	1088	6.4497	7.628	3.4428	4.1852	0.9463	0.9355	0.9409	0.0645		16846	99.8637	1002	0	5.9399	23	0.1363	3.9429	3.8544	0.0885	0.9439	0.9986	0.9705	0.0014		16853	99.9052	1088	0	6.4497	16	0.0948	4.2467	4.1852	0.0615
Escherichia coli	14EC017	300	866547	1 (1549610767)	bwa-mem	gatk	bwa-mem/gatk	16869		15636	92.6907	1690	1272	10.0184	1233	7.3093	11.2439	6.5009	4.743	0.9025	0.9269	0.9145	0.0731		16750	99.2946	2039	1371	12.0873	119	0.7054	8.3011	7.8434	0.4578	0.8915	0.9929	0.9395	0.0071		16773	99.4309	2218	1442	13.1484	96	0.5691	8.9012	8.5319	0.3693
Escherichia coli	14EC017	300	866547	1 (1549610767)	bwa-mem	lofreq	bwa-mem/lofreq	16869		8861	52.5283	184	0	1.0908	8008	47.4717	31.512	0.7078	30.8043	0.9797	0.5253	0.6839	0.4747		16532	98.0023	471	0	2.7921	337	1.9977	3.1081	1.8118	1.2963	0.9723	0.98	0.9761	0.02		16696	98.9745	574	0	3.4027	173	1.0255	2.8735	2.208	0.6655
Escherichia coli	14EC017	300	866547	1 (1549610767)	bwa-mem	mpileup	bwa-mem/mpileup	16869		15241	90.3492	353	0	2.0926	1628	9.6508	7.6203	1.3579	6.2624	0.9774	0.9035	0.939	0.0965		16651	98.7077	503	0	2.9818	218	1.2923	2.7735	1.9349	0.8386	0.9707	0.9871	0.9788	0.0129		16689	98.933	555	0	3.2901	180	1.067	2.8273	2.1349	0.6924
Escherichia coli	14EC017	300	866547	1 (1549610767)	bwa-mem	platypus	bwa-mem/platypus	16869		15744	93.331	736	201	4.363	1125	6.669	7.1587	2.8312	4.3275	0.9553	0.9333	0.9442	0.0667		16701	99.0041	987	287	5.851	168	0.9959	4.4429	3.7967	0.6462	0.9442	0.99	0.9666	0.01		16720	99.1167	1016	246	6.0229	149	0.8833	4.4814	3.9082	0.5732
Escherichia coli	14EC017	300	866547	1 (1549610767)	bwa-mem	snver	bwa-mem/snver	16869		15374	91.1376	355	0	2.1045	1495	8.8624	7.1164	1.3656	5.7508	0.9774	0.9114	0.9432	0.0886		16687	98.9211	520	0	3.0826	182	1.0789	2.7004	2.0003	0.7001	0.9698	0.9892	0.9794	0.0108		16683	98.8974	571	0	3.3849	186	1.1026	2.9119	2.1965	0.7155
Escherichia coli	14EC017	300	866547	1 (1549610767)	bwa-mem	strelka	bwa-mem/strelka	16869		15193	90.0646	250	18	1.482	1676	9.9354	7.4087	0.9617	6.447	0.9838	0.9006	0.9404	0.0994		16597	98.3876	469	10	2.7802	272	1.6124	2.8504	1.8041	1.0463	0.9725	0.9839	0.9782	0.0161		16667	98.8025	542	4	3.213	202	1.1975	2.8619	2.0849	0.777
Escherichia coli	14EC017	300	866547	1 (1549610767)	bwa-mem	snvsniffer	bwa-mem/snvsniffer	16869		10404	61.6753	197	101	1.1678	6465	38.3247	25.6266	0.7578	24.8688	0.9814	0.6168	0.7575	0.3832		12613	74.7703	349	179	2.0689	4256	25.2297	17.714	1.3425	16.3715	0.9731	0.7477	0.8456	0.2523		13732	81.4038	494	240	2.9284	3137	18.5962	13.9673	1.9003	12.0671
Escherichia coli	14EC017	300	866547	1 (1549610767)	bwa-mem	varscan	bwa-mem/varscan	16869		12732	75.4757	300	4	1.7784	4137	24.5243	17.0677	1.154	15.9137	0.977	0.7548	0.8516	0.2452		16613	98.4824	494	5	2.9284	256	1.5176	2.885	1.9003	0.9848	0.9711	0.9848	0.9779	0.0152		16650	98.7018	541	5	3.2071	219	1.2982	2.9235	2.0811	0.8424
Escherichia coli	14EC017	300	866547	1 (1549610767)	minimap2	16GT	minimap2/16GT	16869		9103	53.9629	258	28	1.5294	7766	46.0371	30.8658	0.9924	29.8734	0.9724	0.5396	0.6941	0.4604		16727	99.1582	520	46	3.0826	142	0.8418	2.5465	2.0003	0.5462	0.9698	0.9916	0.9806	0.0084		16845	99.8577	683	49	4.0488	24	0.1423	2.7196	2.6273	0.0923
Escherichia coli	14EC017	300	866547	1 (1549610767)	minimap2	freebayes	minimap2/freebayes	16869		15786	93.5799	600	0	3.5568	1083	6.4201	6.474	2.308	4.166	0.9634	0.9358	0.9494	0.0642		16845	99.8577	697	0	4.1318	24	0.1423	2.7735	2.6811	0.0923	0.9603	0.9986	0.9791	0.0014		16847	99.8696	758	0	4.4934	22	0.1304	3.0004	2.9158	0.0846
Escherichia coli	14EC017	300	866547	1 (1549610767)	minimap2	gatk	minimap2/gatk	16869		15642	92.7263	1390	1044	8.24	1227	7.2737	10.0668	5.3469	4.7199	0.9184	0.9273	0.9228	0.0727		16746	99.2709	1613	1180	9.5619	123	0.7291	6.6778	6.2047	0.4731	0.9121	0.9927	0.9507	0.0073		16762	99.3657	1718	1217	10.1844	107	0.6343	7.0202	6.6086	0.4116
Escherichia coli	14EC017	300	866547	1 (1549610767)	minimap2	lofreq	minimap2/lofreq	16869		8794	52.1311	152	0	0.9011	8075	47.8689	31.6467	0.5847	31.062	0.983	0.5213	0.6813	0.4787		16518	97.9193	354	0	2.0985	351	2.0807	2.7119	1.3617	1.3502	0.979	0.9792	0.9791	0.0208		16707	99.0397	464	0	2.7506	162	0.9603	2.408	1.7849	0.6232
Escherichia coli	14EC017	300	866547	1 (1549610767)	minimap2	mpileup	minimap2/mpileup	16869		15197	90.0883	278	0	1.648	1672	9.9117	7.501	1.0694	6.4317	0.982	0.9009	0.9397	0.0991		16651	98.7077	362	0	2.1459	218	1.2923	2.2311	1.3925	0.8386	0.9787	0.9871	0.9829	0.0129		16704	99.0219	434	0	2.5728	165	0.9781	2.3042	1.6695	0.6347
Escherichia coli	14EC017	300	866547	1 (1549610767)	minimap2	platypus	minimap2/platypus	16869		15708	93.1176	630	170	3.7347	1161	6.8824	6.8894	2.4234	4.466	0.9614	0.9312	0.9461	0.0688		16694	98.9626	786	239	4.6594	175	1.0374	3.6967	3.0235	0.6732	0.955	0.9896	0.972	0.0104		16725	99.1464	736	190	4.363	144	0.8536	3.3851	2.8312	0.5539
Escherichia coli	14EC017	300	866547	1 (1549610767)	minimap2	snver	minimap2/snver	16869		15308	90.7463	255	0	1.5116	1561	9.2537	6.9856	0.9809	6.0047	0.9836	0.9075	0.944	0.0925		16655	98.7314	345	0	2.0452	214	1.2686	2.1503	1.3271	0.8232	0.9797	0.9873	0.9835	0.0127		16646	98.678	399	0	2.3653	223	1.322	2.3926	1.5348	0.8578
Escherichia coli	14EC017	300	866547	1 (1549610767)	minimap2	strelka	minimap2/strelka	16869		15139	89.7445	178	6	1.0552	1730	10.2555	7.3395	0.6847	6.6548	0.9884	0.8974	0.9407	0.1026		16592	98.3579	310	13	1.8377	277	1.6421	2.258	1.1925	1.0655	0.9817	0.9836	0.9826	0.0164		16676	98.8559	365	4	2.1637	193	1.1441	2.1465	1.404	0.7424
Escherichia coli	14EC017	300	866547	1 (1549610767)	minimap2	snvsniffer	minimap2/snvsniffer	16869		10404	61.6753	203	112	1.2034	6465	38.3247	25.6497	0.7809	24.8688	0.9809	0.6168	0.7574	0.3832		12619	74.8059	363	209	2.1519	4250	25.1941	17.7448	1.3963	16.3484	0.972	0.7481	0.8455	0.2519		13732	81.4038	502	244	2.9759	3137	18.5962	13.9981	1.931	12.0671
Escherichia coli	14EC017	300	866547	1 (1549610767)	minimap2	varscan	minimap2/varscan	16869		12692	75.2386	252	5	1.4939	4177	24.7614	17.037	0.9694	16.0676	0.9805	0.7524	0.8514	0.2476		16602	98.4172	373	8	2.2112	267	1.5828	2.4619	1.4348	1.0271	0.978	0.9842	0.9811	0.0158		16642	98.6543	438	8	2.5965	227	1.3457	2.558	1.6848	0.8732
Escherichia coli	14EC017	300	866547	1 (1549610767)	novoalign	16GT	novoalign/16GT	16869		8893	52.718	189	18	1.1204	7976	47.282	31.4082	0.727	30.6812	0.9792	0.5272	0.6854	0.4728		16685	98.9092	394	27	2.3356	184	1.0908	2.2234	1.5156	0.7078	0.9769	0.9891	0.983	0.0109		16836	99.8044	519	29	3.0766	33	0.1956	2.1234	1.9964	0.1269
Escherichia coli	14EC017	300	866547	1 (1549610767)	novoalign	freebayes	novoalign/freebayes	16869		15553	92.1987	647	0	3.8354	1316	7.8013	7.551	2.4888	5.0622	0.9601	0.922	0.9407	0.078		16841	99.834	721	0	4.2741	28	0.166	2.8812	2.7735	0.1077	0.9589	0.9983	0.9782	0.0017		16846	99.8637	798	0	4.7306	23	0.1363	3.1581	3.0697	0.0885
Escherichia coli	14EC017	300	866547	1 (1549610767)	novoalign	gatk	novoalign/gatk	16869		15626	92.6315	1567	1199	9.2892	1243	7.3685	10.8092	6.0278	4.7814	0.9089	0.9263	0.9175	0.0737		16740	99.2353	1768	1301	10.4808	129	0.7647	7.2972	6.8009	0.4962	0.9045	0.9924	0.9464	0.0076		16769	99.4072	1913	1390	11.3403	100	0.5928	7.7434	7.3587	0.3847
Escherichia coli	14EC017	300	866547	1 (1549610767)	novoalign	lofreq	novoalign/lofreq	16869		8028	47.5903	145	0	0.8596	8841	52.4097	34.5663	0.5578	34.0085	0.9823	0.4759	0.6412	0.5241		16509	97.8659	319	0	1.891	360	2.1341	2.6119	1.2271	1.3848	0.981	0.9787	0.9798	0.0213		16721	99.1227	443	0	2.6261	148	0.8773	2.2734	1.7041	0.5693
Escherichia coli	14EC017	300	866547	1 (1549610767)	novoalign	mpileup	novoalign/mpileup	16869		15063	89.294	266	0	1.5769	1806	10.706	7.9703	1.0232	6.9471	0.9826	0.8929	0.9356	0.1071		16678	98.8677	369	0	2.1874	191	1.1323	2.1541	1.4194	0.7347	0.9784	0.9887	0.9835	0.0113		16719	99.1108	467	0	2.7684	150	0.8892	2.3734	1.7964	0.577
Escherichia coli	14EC017	300	866547	1 (1549610767)	novoalign	platypus	novoalign/platypus	16869		15584	92.3825	766	216	4.5409	1285	7.6175	7.8896	2.9466	4.943	0.9531	0.9238	0.9382	0.0762		16733	99.1938	937	280	5.5546	136	0.8062	4.1275	3.6043	0.5231	0.947	0.9919	0.9689	0.0081		16759	99.3479	954	254	5.6553	110	0.6521	4.0929	3.6697	0.4231
Escherichia coli	14EC017	300	866547	1 (1549610767)	novoalign	snver	novoalign/snver	16869		15089	89.4481	283	0	1.6776	1780	10.5519	7.9357	1.0886	6.8471	0.9816	0.8945	0.936	0.1055		16682	98.8915	392	0	2.3238	187	1.1085	2.2272	1.5079	0.7193	0.977	0.9889	0.9829	0.0111		16671	98.8262	475	0	2.8158	198	1.1738	2.5888	1.8272	0.7616
Escherichia coli	14EC017	300	866547	1 (1549610767)	novoalign	strelka	novoalign/strelka	16869		15004	88.9442	258	32	1.5294	1865	11.0558	8.1665	0.9924	7.1741	0.9831	0.8894	0.9339	0.1106		16634	98.6069	413	40	2.4483	235	1.3931	2.4927	1.5887	0.904	0.9758	0.9861	0.9809	0.0139		16700	98.9982	486	16	2.881	169	1.0018	2.5196	1.8695	0.6501
Escherichia coli	14EC017	300	866547	1 (1549610767)	novoalign	snvsniffer	novoalign/snvsniffer	16869		9904	58.7112	133	63	0.7884	6965	41.2888	27.3038	0.5116	26.7922	0.9867	0.5871	0.7362	0.4129		12375	73.3594	225	116	1.3338	4494	26.6406	18.1525	0.8655	17.287	0.9821	0.7336	0.8399	0.2664		13536	80.2419	355	149	2.1045	3333	19.7581	14.1866	1.3656	12.821
Escherichia coli	14EC017	300	866547	1 (1549610767)	novoalign	varscan	novoalign/varscan	16869		12137	71.9485	233	3	1.3812	4732	28.0515	19.0988	0.8963	18.2025	0.9812	0.7195	0.8302	0.2805		16624	98.5476	363	5	2.1519	245	1.4524	2.3388	1.3963	0.9424	0.9786	0.9855	0.982	0.0145		16667	98.8025	469	5	2.7802	202	1.1975	2.5811	1.8041	0.777
Escherichia coli	14EC017	300	866547	1 (1549610767)	snippy	snippy	snippy/snippy	16869		8814	52.2497	59	0	0.3498	8055	47.7503	31.212	0.227	30.985	0.9934	0.5225	0.6848	0.4775		16529	97.9845	190	0	1.1263	340	2.0155	2.0387	0.7309	1.3079	0.9886	0.9798	0.9842	0.0202		16803	99.6087	311	0	1.8436	66	0.3913	1.4502	1.1963	0.2539
Escherichia coli	14EC017	300	866547	1 (1549610767)	stampy	16GT	stampy/16GT	16869		9018	53.459	645	101	3.8236	7851	46.541	32.6814	2.4811	30.2003	0.9333	0.5346	0.6798	0.4654		16577	98.269	1309	146	7.7598	292	1.731	6.1585	5.0353	1.1232	0.9268	0.9827	0.9539	0.0173		16702	99.01	1932	289	11.453	167	0.99	8.0742	7.4318	0.6424
Escherichia coli	14EC017	300	866547	1 (1549610767)	stampy	freebayes	stampy/freebayes	16869		15755	93.3962	6953	0	41.2176	1114	6.6038	31.0312	26.746	4.2852	0.6938	0.934	0.7962	0.066		16814	99.674	8925	0	52.9077	55	0.326	34.5432	34.3317	0.2116	0.6532	0.9967	0.7892	0.0033		16838	99.8162	10179	0	60.3415	31	0.1838	39.2747	39.1554	0.1192
Escherichia coli	14EC017	300	866547	1 (1549610767)	stampy	gatk	stampy/gatk	16869		15544	92.1454	2279	1621	13.51	1325	7.8546	13.8635	8.7666	5.0969	0.8721	0.9215	0.8961	0.0785		16712	99.0693	2773	1814	16.4384	157	0.9307	11.2708	10.6669	0.6039	0.8577	0.9907	0.9194	0.0093		16761	99.3598	3225	2087	19.1179	108	0.6402	12.821	12.4056	0.4154
Escherichia coli	14EC017	300	866547	1 (1549610767)	stampy	lofreq	stampy/lofreq	16869		8267	49.0071	307	0	1.8199	8602	50.9929	34.2701	1.1809	33.0892	0.9642	0.4901	0.6499	0.5099		16442	97.4687	696	0	4.1259	427	2.5313	4.3198	2.6773	1.6425	0.9594	0.9747	0.967	0.0253		16602	98.4172	944	0	5.5961	267	1.5828	4.6583	3.6313	1.0271
Escherichia coli	14EC017	300	866547	1 (1549610767)	stampy	mpileup	stampy/mpileup	16869		14936	88.5411	525	0	3.1122	1933	11.4589	9.4552	2.0195	7.4356	0.966	0.8854	0.9239	0.1146		16563	98.186	772	0	4.5764	306	1.814	4.1467	2.9696	1.1771	0.9555	0.9819	0.9685	0.0181		16602	98.4172	944	0	5.5961	267	1.5828	4.6583	3.6313	1.0271
Escherichia coli	14EC017	300	866547	1 (1549610767)	stampy	platypus	stampy/platypus	16869		15497	91.8667	802	237	4.7543	1372	8.1333	8.3627	3.085	5.2777	0.9508	0.9187	0.9345	0.0813		16597	98.3876	1059	260	6.2778	272	1.6124	5.1199	4.0736	1.0463	0.94	0.9839	0.9614	0.0161		16640	98.6425	1167	284	6.918	229	1.3575	5.37	4.4891	0.8809
Escherichia coli	14EC017	300	866547	1 (1549610767)	stampy	snver	stampy/snver	16869		15052	89.2288	541	0	3.2071	1817	10.7712	9.0705	2.0811	6.9894	0.9653	0.8923	0.9274	0.1077		16550	98.109	760	0	4.5053	319	1.891	4.1506	2.9235	1.2271	0.9561	0.9811	0.9684	0.0189		16557	98.1505	944	0	5.5961	312	1.8495	4.8314	3.6313	1.2002
Escherichia coli	14EC017	300	866547	1 (1549610767)	stampy	strelka	stampy/strelka	16869		14801	87.7408	320	29	1.897	2068	12.2592	9.1859	1.2309	7.9549	0.9788	0.8774	0.9253	0.1226		16470	97.6347	486	30	2.881	399	2.3653	3.4043	1.8695	1.5348	0.9713	0.9763	0.9738	0.0237		16555	98.1386	570	17	3.379	314	1.8614	3.4005	2.1926	1.2079
Escherichia coli	14EC017	300	866547	1 (1549610767)	stampy	snvsniffer	stampy/snvsniffer	16869		10284	60.9639	240	143	1.4227	6585	39.0361	26.2536	0.9232	25.3304	0.9772	0.6096	0.7508	0.3904		12698	75.2742	442	252	2.6202	4171	24.7258	17.7448	1.7002	16.0445	0.9664	0.7527	0.8463	0.2473		13788	81.7357	644	347	3.8177	3081	18.2643	14.3289	2.4773	11.8516
Escherichia coli	14EC017	300	866547	1 (1549610767)	stampy	varscan	stampy/varscan	16869		12264	72.7014	491	11	2.9107	4605	27.2986	19.6027	1.8887	17.714	0.9615	0.727	0.828	0.273		16525	97.9608	867	20	5.1396	344	2.0392	4.6583	3.3351	1.3233	0.9501	0.9796	0.9646	0.0204		16561	98.1742	1027	31	6.0881	308	1.8258	5.1353	3.9505	1.1848
Escherichia coli	14EC017	300	866547	2 (1549611572)	bwa-mem	16GT	bwa-mem/16GT	16869		9157	54.283	371	50	2.1993	7712	45.717	31.0928	1.4271	29.6656	0.9611	0.5428	0.6938	0.4572		16735	99.2056	706	39	4.1852	134	0.7944	3.2312	2.7158	0.5155	0.9595	0.9921	0.9755	0.0079		16842	99.8399	912	72	5.4064	27	0.1601	3.612	3.5082	0.1039
Escherichia coli	14EC017	300	866547	2 (1549611572)	bwa-mem	freebayes	bwa-mem/freebayes	16869		15737	93.2895	916	0	5.4301	1132	6.7105	7.878	3.5236	4.3544	0.945	0.9329	0.9389	0.0671		16844	99.8518	1058	0	6.2719	25	0.1482	4.166	4.0698	0.0962	0.9409	0.9985	0.9688	0.0015		16854	99.9111	1098	0	6.509	15	0.0889	4.2814	4.2237	0.0577
Escherichia coli	14EC017	300	866547	2 (1549611572)	bwa-mem	gatk	bwa-mem/gatk	16869		15574	92.3232	1575	1159	9.3367	1295	7.6768	11.04	6.0585	4.9815	0.9082	0.9232	0.9156	0.0768		16761	99.3598	1976	1308	11.7138	108	0.6402	8.0165	7.601	0.4154	0.8945	0.9936	0.9414	0.0064		16775	99.4428	2245	1452	13.3084	94	0.5572	8.9974	8.6358	0.3616
Escherichia coli	14EC017	300	866547	2 (1549611572)	bwa-mem	lofreq	bwa-mem/lofreq	16869		8864	52.5461	193	0	1.1441	8005	47.4539	31.5351	0.7424	30.7927	0.9787	0.5255	0.6838	0.4745		16544	98.0734	472	0	2.798	325	1.9266	3.0658	1.8156	1.2502	0.9723	0.9807	0.9765	0.0193		16690	98.9389	613	0	3.6339	179	1.0611	3.0466	2.358	0.6886
Escherichia coli	14EC017	300	866547	2 (1549611572)	bwa-mem	mpileup	bwa-mem/mpileup	16869		15172	89.9401	332	0	1.9681	1697	10.0599	7.8049	1.2771	6.5278	0.9786	0.8994	0.9373	0.1006		16642	98.6543	539	0	3.1952	227	1.3457	2.9466	2.0734	0.8732	0.9686	0.9865	0.9775	0.0135		16687	98.9211	589	0	3.4916	182	1.0789	2.9658	2.2657	0.7001
Escherichia coli	14EC017	300	866547	2 (1549611572)	bwa-mem	platypus	bwa-mem/platypus	16869		15687	92.9931	809	206	4.7958	1182	7.0069	7.6587	3.112	4.5468	0.951	0.9299	0.9403	0.0701		16693	98.9567	967	272	5.7324	176	1.0433	4.3968	3.7197	0.677	0.9452	0.9896	0.9669	0.0104		16724	99.1404	1014	253	6.011	145	0.8596	4.4583	3.9005	0.5578
Escherichia coli	14EC017	300	866547	2 (1549611572)	bwa-mem	snver	bwa-mem/snver	16869		15321	90.8234	346	0	2.0511	1548	9.1766	7.2856	1.331	5.9547	0.9779	0.9082	0.9418	0.0918		16677	98.8618	523	0	3.1004	192	1.1382	2.7504	2.0118	0.7386	0.9696	0.9886	0.979	0.0114		16673	98.8381	565	0	3.3493	196	1.1619	2.9273	2.1734	0.754
Escherichia coli	14EC017	300	866547	2 (1549611572)	bwa-mem	strelka	bwa-mem/strelka	16869		15135	89.7208	244	14	1.4464	1734	10.2792	7.6087	0.9386	6.6702	0.9841	0.8972	0.9386	0.1028		16589	98.3402	466	13	2.7625	280	1.6598	2.8696	1.7926	1.0771	0.9727	0.9834	0.978	0.0166		16661	98.767	544	6	3.2249	208	1.233	2.8927	2.0926	0.8001
Escherichia coli	14EC017	300	866547	2 (1549611572)	bwa-mem	snvsniffer	bwa-mem/snvsniffer	16869		10323	61.1951	200	117	1.1856	6546	38.8049	25.9497	0.7693	25.1804	0.981	0.612	0.7538	0.388		12620	74.8118	335	175	1.9859	4249	25.1882	17.6332	1.2886	16.3446	0.9741	0.7481	0.8463	0.2519		13746	81.4868	495	255	2.9344	3123	18.5132	13.9173	1.9041	12.0132
Escherichia coli	14EC017	300	866547	2 (1549611572)	bwa-mem	varscan	bwa-mem/varscan	16869		12706	75.3216	276	5	1.6361	4163	24.6784	17.0754	1.0617	16.0137	0.9787	0.7532	0.8513	0.2468		16616	98.5002	540	5	3.2011	253	1.4998	3.0504	2.0772	0.9732	0.9685	0.985	0.9767	0.015		16643	98.6603	563	5	3.3375	226	1.3397	3.035	2.1657	0.8694
Escherichia coli	14EC017	300	866547	2 (1549611572)	minimap2	16GT	minimap2/16GT	16869		9152	54.2534	279	30	1.6539	7717	45.7466	30.7581	1.0732	29.6849	0.9704	0.5425	0.6959	0.4575		16740	99.2353	545	36	3.2308	129	0.7647	2.5927	2.0964	0.4962	0.9685	0.9924	0.9803	0.0076		16844	99.8518	730	63	4.3275	25	0.1482	2.9042	2.8081	0.0962
Escherichia coli	14EC017	300	866547	2 (1549611572)	minimap2	freebayes	minimap2/freebayes	16869		15741	93.3132	612	0	3.628	1128	6.6868	6.6932	2.3542	4.3391	0.9626	0.9331	0.9476	0.0669		16840	99.8281	712	0	4.2208	29	0.1719	2.8504	2.7388	0.1116	0.9594	0.9983	0.9785	0.0017		16849	99.8814	762	0	4.5172	20	0.1186	3.0081	2.9312	0.0769
Escherichia coli	14EC017	300	866547	2 (1549611572)	minimap2	gatk	minimap2/gatk	16869		15581	92.3647	1338	983	7.9317	1288	7.6353	10.1014	5.1469	4.9545	0.9209	0.9236	0.9222	0.0764		16754	99.3183	1554	1103	9.2122	115	0.6817	6.4201	5.9777	0.4424	0.9151	0.9932	0.9526	0.0068		16766	99.3894	1715	1180	10.1666	103	0.6106	6.9933	6.5971	0.3962
Escherichia coli	14EC017	300	866547	2 (1549611572)	minimap2	lofreq	minimap2/lofreq	16869		8793	52.1252	182	0	1.0789	8076	47.8748	31.7659	0.7001	31.0658	0.9797	0.5213	0.6805	0.4787		16534	98.0141	360	0	2.1341	335	1.9859	2.6734	1.3848	1.2886	0.9787	0.9801	0.9794	0.0199		16714	99.0812	465	0	2.7565	155	0.9188	2.3849	1.7887	0.5962
Escherichia coli	14EC017	300	866547	2 (1549611572)	minimap2	mpileup	minimap2/mpileup	16869		15138	89.7386	276	0	1.6361	1731	10.2614	7.7203	1.0617	6.6586	0.9821	0.8974	0.9378	0.1026		16637	98.6247	376	0	2.2289	232	1.3753	2.3388	1.4464	0.8924	0.9779	0.9862	0.982	0.0138		16709	99.0515	403	0	2.389	160	0.9485	2.1657	1.5502	0.6155
Escherichia coli	14EC017	300	866547	2 (1549611572)	minimap2	platypus	minimap2/platypus	16869		15665	92.8626	590	121	3.4975	1204	7.1374	6.901	2.2695	4.6314	0.9637	0.9286	0.9458	0.0714		16677	98.8618	717	203	4.2504	192	1.1382	3.4966	2.7581	0.7386	0.9588	0.9886	0.9735	0.0114		16729	99.1701	719	211	4.2623	140	0.8299	3.3043	2.7658	0.5385
Escherichia coli	14EC017	300	866547	2 (1549611572)	minimap2	snver	minimap2/snver	16869		15277	90.5626	288	0	1.7073	1592	9.4374	7.2318	1.1078	6.1239	0.9815	0.9056	0.942	0.0944		16640	98.6425	369	0	2.1874	229	1.3575	2.3003	1.4194	0.8809	0.9783	0.9864	0.9823	0.0136		16649	98.6958	406	0	2.4068	220	1.3042	2.408	1.5618	0.8463
Escherichia coli	14EC017	300	866547	2 (1549611572)	minimap2	strelka	minimap2/strelka	16869		15095	89.4837	216	9	1.2805	1774	10.5163	7.6549	0.8309	6.824	0.9859	0.8948	0.9381	0.1052		16582	98.2987	332	10	1.9681	287	1.7013	2.3811	1.2771	1.104	0.9804	0.983	0.9817	0.017		16682	98.8915	365	4	2.1637	187	1.1085	2.1234	1.404	0.7193
Escherichia coli	14EC017	300	866547	2 (1549611572)	minimap2	snvsniffer	minimap2/snvsniffer	16869		10303	61.0765	187	106	1.1085	6566	38.9235	25.9767	0.7193	25.2573	0.9822	0.6108	0.7532	0.3892		12625	74.8414	332	182	1.9681	4244	25.1586	17.6024	1.2771	16.3253	0.9744	0.7484	0.8466	0.2516		13747	81.4927	514	263	3.047	3122	18.5073	13.9865	1.9772	12.0094
Escherichia coli	14EC017	300	866547	2 (1549611572)	minimap2	varscan	minimap2/varscan	16869		12644	74.9541	243	6	1.4405	4225	25.0459	17.187	0.9347	16.2522	0.9811	0.7495	0.8498	0.2505		16613	98.4824	400	11	2.3712	256	1.5176	2.5234	1.5387	0.9848	0.9765	0.9848	0.9806	0.0152		16643	98.6603	452	11	2.6795	226	1.3397	2.6081	1.7387	0.8694
Escherichia coli	14EC017	300	866547	2 (1549611572)	novoalign	16GT	novoalign/16GT	16869		8873	52.5994	224	17	1.3279	7996	47.4006	31.6198	0.8617	30.7581	0.9754	0.526	0.6834	0.474		16695	98.9685	393	25	2.3297	174	1.0315	2.1811	1.5117	0.6693	0.977	0.9897	0.9833	0.0103		16837	99.8103	545	38	3.2308	32	0.1897	2.2195	2.0964	0.1231
Escherichia coli	14EC017	300	866547	2 (1549611572)	novoalign	freebayes	novoalign/freebayes	16869		15452	91.6	626	0	3.7109	1417	8.4	7.8588	2.408	5.4508	0.9611	0.916	0.938	0.084		16839	99.8222	753	0	4.4638	30	0.1778	3.012	2.8966	0.1154	0.9572	0.9982	0.9773	0.0018		16846	99.8637	784	0	4.6476	23	0.1363	3.1043	3.0158	0.0885
Escherichia coli	14EC017	300	866547	2 (1549611572)	novoalign	gatk	novoalign/gatk	16869		15563	92.258	1444	1090	8.5601	1306	7.742	10.5784	5.5546	5.0238	0.9151	0.9226	0.9188	0.0774		16759	99.3479	1696	1224	10.0539	110	0.6521	6.9471	6.524	0.4231	0.9081	0.9935	0.9489	0.0065		16769	99.4072	1861	1314	11.0321	100	0.5928	7.5433	7.1587	0.3847
Escherichia coli	14EC017	300	866547	2 (1549611572)	novoalign	lofreq	novoalign/lofreq	16869		7998	47.4124	154	0	0.9129	8871	52.5876	34.7163	0.5924	34.1239	0.9811	0.4741	0.6393	0.5259		16515	97.9015	314	0	1.8614	354	2.0985	2.5696	1.2079	1.3617	0.9813	0.979	0.9801	0.021		16739	99.2294	478	0	2.8336	130	0.7706	2.3388	1.8387	0.5001
Escherichia coli	14EC017	300	866547	2 (1549611572)	novoalign	mpileup	novoalign/mpileup	16869		14997	88.9027	250	0	1.482	1872	11.0973	8.1627	0.9617	7.201	0.9836	0.889	0.9339	0.111		16676	98.8559	418	0	2.4779	193	1.1441	2.3503	1.6079	0.7424	0.9755	0.9886	0.982	0.0114		16738	99.2234	477	0	2.8277	131	0.7766	2.3388	1.8349	0.5039
Escherichia coli	14EC017	300	866547	2 (1549611572)	novoalign	platypus	novoalign/platypus	16869		15487	91.8075	721	185	4.2741	1382	8.1925	8.0896	2.7735	5.3161	0.9555	0.9181	0.9364	0.0819		16727	99.1582	972	277	5.762	142	0.8418	4.2852	3.739	0.5462	0.9451	0.9916	0.9678	0.0084		16759	99.3479	974	278	5.7739	110	0.6521	4.1698	3.7467	0.4231
Escherichia coli	14EC017	300	866547	2 (1549611572)	novoalign	snver	novoalign/snver	16869		15018	89.0272	275	0	1.6302	1851	10.9728	8.1781	1.0578	7.1202	0.982	0.8903	0.9339	0.1097		16674	98.844	445	0	2.638	195	1.156	2.4619	1.7118	0.7501	0.974	0.9884	0.9811	0.0116		16657	98.7433	498	0	2.9522	212	1.2567	2.7311	1.9156	0.8155
Escherichia coli	14EC017	300	866547	2 (1549611572)	novoalign	strelka	novoalign/strelka	16869		14916	88.4226	247	22	1.4642	1953	11.5774	8.4627	0.9501	7.5126	0.9837	0.8842	0.9313	0.1158		16642	98.6543	421	42	2.4957	227	1.3457	2.4927	1.6195	0.8732	0.9753	0.9865	0.9809	0.0135		16729	99.1701	478	19	2.8336	140	0.8299	2.3773	1.8387	0.5385
Escherichia coli	14EC017	300	866547	2 (1549611572)	novoalign	snvsniffer	novoalign/snvsniffer	16869		9747	57.7805	146	76	0.8655	7122	42.2195	27.9577	0.5616	27.3961	0.9852	0.5778	0.7284	0.4222		12389	73.4424	213	103	1.2627	4480	26.5576	18.0525	0.8193	17.2331	0.9831	0.7344	0.8407	0.2656		13530	80.2063	355	154	2.1045	3339	19.7937	14.2097	1.3656	12.8441
Escherichia coli	14EC017	300	866547	2 (1549611572)	novoalign	varscan	novoalign/varscan	16869		12110	71.7885	210	4	1.2449	4759	28.2115	19.1142	0.8078	18.3064	0.983	0.7179	0.8298	0.2821		16634	98.6069	391	4	2.3179	235	1.3931	2.408	1.5041	0.904	0.977	0.9861	0.9815	0.0139		16660	98.761	498	3	2.9522	209	1.239	2.7196	1.9156	0.804
Escherichia coli	14EC017	300	866547	2 (1549611572)	snippy	snippy	snippy/snippy	16869		8836	52.3801	108	0	0.6402	8033	47.6199	31.3159	0.4154	30.9004	0.9879	0.5238	0.6846	0.4762		16572	98.2394	221	0	1.3101	297	1.7606	1.9926	0.8501	1.1425	0.9868	0.9824	0.9846	0.0176		16800	99.591	300	0	1.7784	69	0.409	1.4194	1.154	0.2654
Escherichia coli	14EC017	300	866547	2 (1549611572)	stampy	16GT	stampy/16GT	16869		9062	53.7198	592	68	3.5094	7807	46.2802	32.3083	2.2772	30.0311	0.9387	0.5372	0.6833	0.4628		16581	98.2927	1280	131	7.5879	288	1.7073	6.0316	4.9238	1.1078	0.9283	0.9829	0.9548	0.0171		16713	99.0752	1881	251	11.1506	156	0.9248	7.8357	7.2356	0.6001
Escherichia coli	14EC017	300	866547	2 (1549611572)	stampy	freebayes	stampy/freebayes	16869		15705	93.0998	6671	0	39.5459	1164	6.9002	30.1388	25.6612	4.4775	0.7019	0.931	0.8004	0.069		16822	99.7214	8606	0	51.0167	47	0.2786	33.2854	33.1046	0.1808	0.6616	0.9972	0.7955	0.0028		16834	99.7925	10252	0	60.7742	35	0.2075	39.5708	39.4362	0.1346
Escherichia coli	14EC017	300	866547	2 (1549611572)	stampy	gatk	stampy/gatk	16869		15481	91.7719	2068	1460	12.2592	1388	8.2281	13.2941	7.9549	5.3392	0.8822	0.9177	0.8996	0.0823		16725	99.1464	2744	1839	16.2665	144	0.8536	11.1092	10.5553	0.5539	0.8591	0.9915	0.9206	0.0085		16773	99.4309	3262	2097	19.3372	96	0.5691	12.9172	12.5479	0.3693
Escherichia coli	14EC017	300	866547	2 (1549611572)	stampy	lofreq	stampy/lofreq	16869		8469	50.2045	304	0	1.8021	8400	49.7955	33.4815	1.1694	32.3122	0.9653	0.502	0.6605	0.498		16446	97.4924	728	0	4.3156	423	2.5076	4.4275	2.8004	1.6271	0.9576	0.9749	0.9662	0.0251		16612	98.4765	941	0	5.5783	257	1.5235	4.6083	3.6197	0.9886
Escherichia coli	14EC017	300	866547	2 (1549611572)	stampy	mpileup	stampy/mpileup	16869		14904	88.3514	560	0	3.3197	1965	11.6486	9.7129	2.1541	7.5587	0.9638	0.8835	0.9219	0.1165		16556	98.1445	789	0	4.6772	313	1.8555	4.239	3.035	1.204	0.9545	0.9814	0.9678	0.0186		16609	98.4587	941	0	5.5783	260	1.5413	4.6199	3.6197	1.0001
Escherichia coli	14EC017	300	866547	2 (1549611572)	stampy	platypus	stampy/platypus	16869		15454	91.6118	747	192	4.4282	1415	8.3882	8.3165	2.8735	5.4431	0.9539	0.9161	0.9346	0.0839		16599	98.3994	1025	292	6.0762	270	1.6006	4.9815	3.9429	1.0386	0.9418	0.984	0.9624	0.016		16638	98.6306	1088	293	6.4497	231	1.3694	5.0738	4.1852	0.8886
Escherichia coli	14EC017	300	866547	2 (1549611572)	stampy	snver	stampy/snver	16869		15034	89.1221	573	0	3.3968	1835	10.8779	9.2628	2.2042	7.0587	0.9633	0.8912	0.9258	0.1088		16543	98.0675	833	0	4.9381	326	1.9325	4.4583	3.2043	1.254	0.9521	0.9807	0.9662	0.0193		16546	98.0852	951	0	5.6376	323	1.9148	4.9007	3.6582	1.2425
Escherichia coli	14EC017	300	866547	2 (1549611572)	stampy	strelka	stampy/strelka	16869		14744	87.4029	323	15	1.9148	2125	12.5971	9.4167	1.2425	8.1742	0.9786	0.874	0.9233	0.126		16453	97.5339	477	31	2.8277	416	2.4661	3.4351	1.8349	1.6002	0.9718	0.9753	0.9735	0.0247		16550	98.109	554	20	3.2841	319	1.891	3.3582	2.1311	1.2271
Escherichia coli	14EC017	300	866547	2 (1549611572)	stampy	snvsniffer	stampy/snvsniffer	16869		10250	60.7623	231	138	1.3694	6619	39.2377	26.3498	0.8886	25.4612	0.978	0.6076	0.7495	0.3924		12681	75.1734	412	227	2.4423	4188	24.8266	17.6948	1.5848	16.1099	0.9685	0.7517	0.8464	0.2483		13803	81.8246	624	329	3.6991	3066	18.1754	14.1943	2.4003	11.7939
Escherichia coli	14EC017	300	866547	2 (1549611572)	stampy	varscan	stampy/varscan	16869		12355	73.2409	517	8	3.0648	4514	26.7591	19.3527	1.9887	17.3639	0.9598	0.7324	0.8308	0.2676		16527	97.9726	889	25	5.27	342	2.0274	4.7353	3.4197	1.3156	0.949	0.9797	0.9641	0.0203		16556	98.1445	1042	35	6.177	313	1.8555	5.2123	4.0082	1.204
Escherichia coli	14EC017	300	866547	3 (1549611803)	bwa-mem	16GT	bwa-mem/16GT	16869		9008	53.3997	357	25	2.1163	7861	46.6003	31.6121	1.3733	30.2388	0.9619	0.534	0.6867	0.466		16740	99.2353	622	31	3.6872	129	0.7647	2.8889	2.3926	0.4962	0.9642	0.9924	0.9781	0.0076		16841	99.834	878	49	5.2048	28	0.166	3.4851	3.3774	0.1077
Escherichia coli	14EC017	300	866547	3 (1549611803)	bwa-mem	freebayes	bwa-mem/freebayes	16869		15718	93.1768	828	0	4.9084	1151	6.8232	7.6126	3.1851	4.4275	0.95	0.9318	0.9408	0.0682		16845	99.8577	1053	0	6.2422	24	0.1423	4.1429	4.0506	0.0923	0.9412	0.9986	0.9691	0.0014		16850	99.8874	1097	0	6.5031	19	0.1126	4.2929	4.2198	0.0731
Escherichia coli	14EC017	300	866547	3 (1549611803)	bwa-mem	gatk	bwa-mem/gatk	16869		15596	92.4536	1476	1058	8.7498	1273	7.5464	10.5745	5.6777	4.8968	0.9135	0.9245	0.919	0.0755		16766	99.3894	1900	1291	11.2633	103	0.6106	7.7049	7.3087	0.3962	0.8982	0.9939	0.9436	0.0061		16773	99.4309	2169	1390	12.8579	96	0.5691	8.7127	8.3435	0.3693
Escherichia coli	14EC017	300	866547	3 (1549611803)	bwa-mem	lofreq	bwa-mem/lofreq	16869		8773	52.0066	184	0	1.0908	8096	47.9934	31.8506	0.7078	31.1428	0.9795	0.5201	0.6794	0.4799		16528	97.9785	438	0	2.5965	341	2.0215	2.9966	1.6848	1.3117	0.9742	0.9798	0.977	0.0202		16704	99.0219	607	0	3.5983	165	0.9781	2.9696	2.3349	0.6347
Escherichia coli	14EC017	300	866547	3 (1549611803)	bwa-mem	mpileup	bwa-mem/mpileup	16869		15178	89.9757	338	0	2.0037	1691	10.0243	7.8049	1.3002	6.5047	0.9782	0.8998	0.9374	0.1002		16647	98.684	497	0	2.9462	222	1.316	2.7658	1.9118	0.854	0.971	0.9868	0.9788	0.0132		16695	98.9685	568	0	3.3671	174	1.0315	2.8542	2.1849	0.6693
Escherichia coli	14EC017	300	866547	3 (1549611803)	bwa-mem	platypus	bwa-mem/platypus	16869		15677	92.9338	827	219	4.9025	1192	7.0662	7.7665	3.1812	4.5852	0.9499	0.9293	0.9395	0.0707		16691	98.9448	970	266	5.7502	178	1.0552	4.416	3.7313	0.6847	0.9451	0.9894	0.9667	0.0106		16722	99.1286	1007	241	5.9695	147	0.8714	4.4391	3.8736	0.5655
Escherichia coli	14EC017	300	866547	3 (1549611803)	bwa-mem	snver	bwa-mem/snver	16869		15333	90.8945	331	0	1.9622	1536	9.1055	7.1818	1.2733	5.9085	0.9789	0.9089	0.9426	0.0911		16688	98.927	544	0	3.2249	181	1.073	2.7888	2.0926	0.6962	0.9684	0.9893	0.9787	0.0107		16689	98.933	569	0	3.3731	180	1.067	2.8812	2.1888	0.6924
Escherichia coli	14EC017	300	866547	3 (1549611803)	bwa-mem	strelka	bwa-mem/strelka	16869		15142	89.7623	255	9	1.5116	1727	10.2377	7.6241	0.9809	6.6432	0.9834	0.8976	0.9385	0.1024		16600	98.4054	477	19	2.8277	269	1.5946	2.8696	1.8349	1.0348	0.9721	0.9841	0.9781	0.0159		16667	98.8025	543	20	3.2189	202	1.1975	2.8658	2.0887	0.777
Escherichia coli	14EC017	300	866547	3 (1549611803)	bwa-mem	snvsniffer	bwa-mem/snvsniffer	16869		10387	61.5745	203	118	1.2034	6482	38.4255	25.7151	0.7809	24.9342	0.9808	0.6157	0.7565	0.3843		12546	74.3731	328	181	1.9444	4323	25.6269	17.8909	1.2617	16.6292	0.9745	0.7437	0.8436	0.2563		13744	81.4749	503	258	2.9818	3125	18.5251	13.9558	1.9349	12.0209
Escherichia coli	14EC017	300	866547	3 (1549611803)	bwa-mem	varscan	bwa-mem/varscan	16869		12657	75.0311	267	5	1.5828	4212	24.9689	17.2293	1.0271	16.2022	0.9793	0.7503	0.8496	0.2497		16622	98.5358	474	7	2.8099	247	1.4642	2.7735	1.8233	0.9501	0.9723	0.9854	0.9788	0.0146		16647	98.684	541	6	3.2071	222	1.316	2.935	2.0811	0.854
Escherichia coli	14EC017	300	866547	3 (1549611803)	minimap2	16GT	minimap2/16GT	16869		9003	53.3701	284	19	1.6836	7866	46.6299	31.3505	1.0925	30.258	0.9694	0.5337	0.6884	0.4663		16740	99.2353	524	31	3.1063	129	0.7647	2.5119	2.0157	0.4962	0.9696	0.9924	0.9809	0.0076		16844	99.8518	701	60	4.1556	25	0.1482	2.7927	2.6965	0.0962
Escherichia coli	14EC017	300	866547	3 (1549611803)	minimap2	freebayes	minimap2/freebayes	16869		15728	93.2361	608	0	3.6042	1141	6.7639	6.7279	2.3388	4.3891	0.9628	0.9324	0.9474	0.0676		16845	99.8577	720	0	4.2682	24	0.1423	2.8619	2.7696	0.0923	0.959	0.9986	0.9784	0.0014		16847	99.8696	760	0	4.5053	22	0.1304	3.0081	2.9235	0.0846
Escherichia coli	14EC017	300	866547	3 (1549611803)	minimap2	gatk	minimap2/gatk	16869		15606	92.5129	1237	911	7.333	1263	7.4871	9.6167	4.7583	4.8584	0.9266	0.9251	0.9258	0.0749		16760	99.3538	1538	1077	9.1173	109	0.6462	6.3355	5.9162	0.4193	0.9159	0.9935	0.9531	0.0065		16763	99.3716	1689	1179	10.0124	106	0.6284	6.9048	6.4971	0.4077
Escherichia coli	14EC017	300	866547	3 (1549611803)	minimap2	lofreq	minimap2/lofreq	16869		8720	51.6925	164	0	0.9722	8149	48.3075	31.9775	0.6309	31.3466	0.9815	0.5169	0.6772	0.4831		16526	97.9667	368	0	2.1815	343	2.0333	2.735	1.4156	1.3194	0.9782	0.9797	0.9789	0.0203		16719	99.1108	444	0	2.632	150	0.8892	2.2849	1.7079	0.577
Escherichia coli	14EC017	300	866547	3 (1549611803)	minimap2	mpileup	minimap2/mpileup	16869		15132	89.703	288	0	1.7073	1737	10.297	7.7895	1.1078	6.6817	0.9813	0.897	0.9373	0.103		16662	98.7729	384	0	2.2764	207	1.2271	2.2734	1.4771	0.7963	0.9775	0.9877	0.9826	0.0123		16716	99.093	395	0	2.3416	153	0.907	2.108	1.5194	0.5885
Escherichia coli	14EC017	300	866547	3 (1549611803)	minimap2	platypus	minimap2/platypus	16869		15642	92.7263	634	165	3.7584	1227	7.2737	7.1587	2.4388	4.7199	0.961	0.9273	0.9438	0.0727		16681	98.8855	737	225	4.369	188	1.1145	3.5582	2.835	0.7232	0.9577	0.9889	0.973	0.0111		16731	99.1819	701	201	4.1556	138	0.8181	3.2274	2.6965	0.5308
Escherichia coli	14EC017	300	866547	3 (1549611803)	minimap2	snver	minimap2/snver	16869		15276	90.5566	233	0	1.3812	1593	9.4434	7.024	0.8963	6.1278	0.985	0.9056	0.9436	0.0944		16670	98.8203	395	0	2.3416	199	1.1797	2.2849	1.5194	0.7655	0.9769	0.9882	0.9825	0.0118		16665	98.7907	396	0	2.3475	204	1.2093	2.308	1.5233	0.7847
Escherichia coli	14EC017	300	866547	3 (1549611803)	minimap2	strelka	minimap2/strelka	16869		15104	89.537	178	7	1.0552	1765	10.463	7.4741	0.6847	6.7894	0.9884	0.8954	0.9396	0.1046		16609	98.4587	328	6	1.9444	260	1.5413	2.2619	1.2617	1.0001	0.9806	0.9846	0.9826	0.0154		16682	98.8915	370	4	2.1934	187	1.1085	2.1426	1.4233	0.7193
Escherichia coli	14EC017	300	866547	3 (1549611803)	minimap2	snvsniffer	minimap2/snvsniffer	16869		10370	61.4737	193	113	1.1441	6499	38.5263	25.742	0.7424	24.9996	0.9817	0.6147	0.756	0.3853		12541	74.3435	328	184	1.9444	4328	25.6565	17.9102	1.2617	16.6485	0.9745	0.7434	0.8434	0.2566		13743	81.469	502	259	2.9759	3126	18.531	13.9558	1.931	12.0247
Escherichia coli	14EC017	300	866547	3 (1549611803)	minimap2	varscan	minimap2/varscan	16869		12608	74.7406	218	5	1.2923	4261	25.2594	17.2293	0.8386	16.3907	0.983	0.7474	0.8492	0.2526		16631	98.5891	420	10	2.4898	238	1.4109	2.5311	1.6156	0.9155	0.9754	0.9859	0.9806	0.0141		16654	98.7255	442	8	2.6202	215	1.2745	2.5273	1.7002	0.827
Escherichia coli	14EC017	300	866547	3 (1549611803)	novoalign	16GT	novoalign/16GT	16869		8788	52.0956	189	11	1.1204	8081	47.9044	31.8121	0.727	31.0851	0.9789	0.521	0.6801	0.479		16693	98.9567	374	18	2.2171	176	1.0433	2.1157	1.4387	0.677	0.9781	0.9896	0.9838	0.0104		16836	99.8044	530	47	3.1419	33	0.1956	2.1657	2.0387	0.1269
Escherichia coli	14EC017	300	866547	3 (1549611803)	novoalign	freebayes	novoalign/freebayes	16869		15476	91.7422	619	0	3.6695	1393	8.2578	7.7395	2.3811	5.3584	0.9615	0.9174	0.9389	0.0826		16843	99.8459	752	0	4.4579	26	0.1541	2.9927	2.8927	0.1	0.9573	0.9985	0.9775	0.0015		16846	99.8637	795	0	4.7128	23	0.1363	3.1466	3.0581	0.0885
Escherichia coli	14EC017	300	866547	3 (1549611803)	novoalign	gatk	novoalign/gatk	16869		15585	92.3884	1377	1018	8.1629	1284	7.6116	10.236	5.2969	4.9391	0.9188	0.9239	0.9213	0.0761		16764	99.3776	1641	1204	9.7279	105	0.6224	6.7163	6.3124	0.4039	0.9108	0.9938	0.9505	0.0062		16770	99.4131	1915	1363	11.3522	99	0.5869	7.7472	7.3664	0.3808
Escherichia coli	14EC017	300	866547	3 (1549611803)	novoalign	lofreq	novoalign/lofreq	16869		7934	47.033	143	0	0.8477	8935	52.967	34.9202	0.5501	34.3701	0.9823	0.4703	0.6361	0.5297		16463	97.5932	316	0	1.8733	406	2.4068	2.7773	1.2156	1.5618	0.9812	0.9759	0.9785	0.0241		16725	99.1464	454	0	2.6913	144	0.8536	2.3003	1.7464	0.5539
Escherichia coli	14EC017	300	866547	3 (1549611803)	novoalign	mpileup	novoalign/mpileup	16869		14986	88.8375	273	0	1.6184	1883	11.1625	8.2935	1.0501	7.2433	0.9821	0.8884	0.9329	0.1116		16675	98.85	434	0	2.5728	194	1.15	2.4157	1.6695	0.7463	0.9746	0.9885	0.9815	0.0115		16721	99.1227	458	0	2.715	148	0.8773	2.3311	1.7618	0.5693
Escherichia coli	14EC017	300	866547	3 (1549611803)	novoalign	platypus	novoalign/platypus	16869		15460	91.6474	742	197	4.3986	1409	8.3526	8.2742	2.8542	5.42	0.9542	0.9165	0.935	0.0835		16707	99.0397	913	270	5.4123	162	0.9603	4.1352	3.512	0.6232	0.9482	0.9904	0.9688	0.0096		16759	99.3479	997	275	5.9102	110	0.6521	4.2583	3.8351	0.4231
Escherichia coli	14EC017	300	866547	3 (1549611803)	novoalign	snver	novoalign/snver	16869		15009	88.9739	287	0	1.7013	1860	11.0261	8.2588	1.104	7.1548	0.9812	0.8897	0.9332	0.1103		16679	98.8737	460	0	2.7269	190	1.1263	2.5003	1.7695	0.7309	0.9732	0.9887	0.9809	0.0113		16671	98.8262	478	0	2.8336	198	1.1738	2.6004	1.8387	0.7616
Escherichia coli	14EC017	300	866547	3 (1549611803)	novoalign	strelka	novoalign/strelka	16869		14919	88.4403	254	17	1.5057	1950	11.5597	8.4781	0.9771	7.501	0.9833	0.8844	0.9312	0.1156		16643	98.6603	445	45	2.638	226	1.3397	2.5811	1.7118	0.8694	0.974	0.9866	0.9803	0.0134		16708	99.0456	499	22	2.9581	161	0.9544	2.5388	1.9195	0.6193
Escherichia coli	14EC017	300	866547	3 (1549611803)	novoalign	snvsniffer	novoalign/snvsniffer	16869		9855	58.4208	137	66	0.8121	7014	41.5792	27.5076	0.527	26.9806	0.9863	0.5842	0.7338	0.4158		12324	73.0571	223	103	1.322	4545	26.9429	18.341	0.8578	17.4832	0.9822	0.7306	0.8379	0.2694		13501	80.0344	337	150	1.9977	3368	19.9656	14.252	1.2963	12.9556
Escherichia coli	14EC017	300	866547	3 (1549611803)	novoalign	varscan	novoalign/varscan	16869		12034	71.338	194	4	1.15	4835	28.662	19.345	0.7463	18.5987	0.9841	0.7134	0.8272	0.2866		16621	98.5298	397	4	2.3534	248	1.4702	2.4811	1.5271	0.954	0.9767	0.9853	0.981	0.0147		16670	98.8203	485	3	2.8751	199	1.1797	2.6311	1.8656	0.7655
Escherichia coli	14EC017	300	866547	3 (1549611803)	snippy	snippy	snippy/snippy	16869		8763	51.9474	91	0	0.5395	8106	48.0526	31.5313	0.35	31.1812	0.9897	0.5195	0.6814	0.4805		16552	98.1208	214	0	1.2686	317	1.8792	2.0426	0.8232	1.2194	0.9872	0.9812	0.9842	0.0188		16795	99.5613	332	0	1.9681	74	0.4387	1.5618	1.2771	0.2847
Escherichia coli	14EC017	300	866547	3 (1549611803)	stampy	16GT	stampy/16GT	16869		8932	52.9492	551	58	3.2663	7937	47.0508	32.6507	2.1195	30.5311	0.9419	0.5295	0.6779	0.4705		16581	98.2927	1254	106	7.4338	288	1.7073	5.9316	4.8237	1.1078	0.9297	0.9829	0.9556	0.0171		16717	99.0989	1888	250	11.1921	152	0.9011	7.8472	7.2625	0.5847
Escherichia coli	14EC017	300	866547	3 (1549611803)	stampy	freebayes	stampy/freebayes	16869		15690	93.0108	6981	0	41.3836	1179	6.9892	31.3889	26.8537	4.5352	0.6921	0.9301	0.7936	0.0699		16831	99.7747	8794	0	52.1311	38	0.2253	33.9739	33.8277	0.1462	0.6568	0.9977	0.7921	0.0023		16835	99.7984	10235	0	60.6734	34	0.2016	39.5016	39.3708	0.1308
Escherichia coli	14EC017	300	866547	3 (1549611803)	stampy	gatk	stampy/gatk	16869		15485	91.7956	2046	1503	12.1288	1384	8.2044	13.1941	7.8703	5.3238	0.8833	0.918	0.9003	0.082		16732	99.1879	2723	1786	16.142	137	0.8121	11.0015	10.4745	0.527	0.86	0.9919	0.9213	0.0081		16767	99.3953	3289	2143	19.4973	102	0.6047	13.0441	12.6517	0.3924
Escherichia coli	14EC017	300	866547	3 (1549611803)	stampy	lofreq	stampy/lofreq	16869		8308	49.2501	300	0	1.7784	8561	50.7499	34.0855	1.154	32.9315	0.9651	0.4925	0.6522	0.5075		16450	97.5162	767	0	4.5468	419	2.4838	4.5622	2.9504	1.6118	0.9555	0.9752	0.9652	0.0248		16626	98.5595	928	0	5.5012	243	1.4405	4.5045	3.5697	0.9347
Escherichia coli	14EC017	300	866547	3 (1549611803)	stampy	mpileup	stampy/mpileup	16869		14934	88.5293	535	0	3.1715	1935	11.4707	9.5013	2.058	7.4433	0.9654	0.8853	0.9236	0.1147		16578	98.2749	830	0	4.9203	291	1.7251	4.3121	3.1927	1.1194	0.9523	0.9827	0.9673	0.0173		16624	98.5476	950	0	5.6316	245	1.4524	4.5968	3.6544	0.9424
Escherichia coli	14EC017	300	866547	3 (1549611803)	stampy	platypus	stampy/platypus	16869		15456	91.6237	680	155	4.0311	1413	8.3763	8.0511	2.6157	5.4354	0.9579	0.9162	0.9366	0.0838		16611	98.4706	1054	270	6.2481	258	1.5294	5.0469	4.0544	0.9924	0.9403	0.9847	0.962	0.0153		16640	98.6425	1007	240	5.9695	229	1.3575	4.7545	3.8736	0.8809
Escherichia coli	14EC017	300	866547	3 (1549611803)	stampy	snver	stampy/snver	16869		15075	89.3651	578	0	3.4264	1794	10.6349	9.1243	2.2234	6.901	0.9631	0.8937	0.9271	0.1063		16571	98.2334	908	0	5.3827	298	1.7666	4.6391	3.4928	1.1463	0.9481	0.9823	0.9649	0.0177		16566	98.2038	933	0	5.5309	303	1.7962	4.7545	3.589	1.1655
Escherichia coli	14EC017	300	866547	3 (1549611803)	stampy	strelka	stampy/strelka	16869		14855	88.0609	248	14	1.4702	2014	11.9391	8.7012	0.954	7.7472	0.9836	0.8806	0.9293	0.1194		16486	97.7296	493	32	2.9225	383	2.2704	3.3697	1.8964	1.4733	0.971	0.9773	0.9741	0.0227		16555	98.1386	554	16	3.2841	314	1.8614	3.3389	2.1311	1.2079
Escherichia coli	14EC017	300	866547	3 (1549611803)	stampy	snvsniffer	stampy/snvsniffer	16869		10320	61.1773	252	156	1.4939	6549	38.8227	26.1613	0.9694	25.1919	0.9762	0.6118	0.7522	0.3882		12636	74.9066	406	241	2.4068	4233	25.0934	17.8448	1.5618	16.283	0.9689	0.7491	0.8449	0.2509		13822	81.9373	640	350	3.7939	3047	18.0627	14.1827	2.4619	11.7208
Escherichia coli	14EC017	300	866547	3 (1549611803)	stampy	varscan	stampy/varscan	16869		12306	72.9504	477	9	2.8277	4563	27.0496	19.3873	1.8349	17.5524	0.9627	0.7295	0.83	0.2705		16545	98.0793	912	18	5.4064	324	1.9207	4.7545	3.5082	1.2463	0.9478	0.9808	0.964	0.0192		16570	98.2275	1023	36	6.0644	299	1.7725	5.0853	3.9352	1.1502
Escherichia coli	14EC020	150	1638295	1 (1549614453)	bwa-mem	16GT	bwa-mem/16GT	15784		7792	49.3664	279	17	1.7676	7992	50.6336	33.6569	1.1353	32.5216	0.9654	0.4937	0.6533	0.5063		15542	98.4668	864	35	5.4739	242	1.5332	4.5006	3.5159	0.9848	0.9473	0.9847	0.9656	0.0153		15739	99.7149	1290	57	8.1728	45	0.2851	5.4325	5.2494	0.1831
Escherichia coli	14EC020	150	1638295	1 (1549614453)	bwa-mem	freebayes	bwa-mem/freebayes	15784		14779	93.6328	1173	0	7.4316	1005	6.3672	8.8629	4.7733	4.0896	0.9265	0.9363	0.9314	0.0637		15741	99.7276	1429	0	9.0535	43	0.2724	5.99	5.815	0.175	0.9168	0.9973	0.9554	0.0027		15750	99.7846	1623	0	10.2826	34	0.2154	6.7428	6.6044	0.1384
Escherichia coli	14EC020	150	1638295	1 (1549614453)	bwa-mem	gatk	bwa-mem/gatk	15784		14505	91.8969	1619	1027	10.2572	1279	8.1031	11.7927	6.5882	5.2046	0.8996	0.919	0.9092	0.081		15639	99.0813	2235	1212	14.1599	145	0.9187	9.6849	9.0948	0.59	0.875	0.9908	0.9293	0.0092		15657	99.1954	2793	1250	17.6951	127	0.8046	11.8823	11.3655	0.5168
Escherichia coli	14EC020	150	1638295	1 (1549614453)	bwa-mem	lofreq	bwa-mem/lofreq	15784		8095	51.2861	201	0	1.2734	7689	48.7139	32.1065	0.8179	31.2886	0.9758	0.5129	0.6724	0.4871		15501	98.207	628	0	3.9787	283	1.793	3.7071	2.5555	1.1516	0.9611	0.9821	0.9715	0.0179		15722	99.6072	1005	0	6.3672	62	0.3928	4.3419	4.0896	0.2523
Escherichia coli	14EC020	150	1638295	1 (1549614453)	bwa-mem	mpileup	bwa-mem/mpileup	15784		13981	88.577	459	0	2.908	1803	11.423	9.2047	1.8678	7.3369	0.9682	0.8858	0.9252	0.1142		15665	99.2461	790	0	5.0051	119	0.7539	3.699	3.2147	0.4842	0.952	0.9925	0.9718	0.0075		15715	99.5628	990	0	6.2722	69	0.4372	4.3094	4.0286	0.2808
Escherichia coli	14EC020	150	1638295	1 (1549614453)	bwa-mem	platypus	bwa-mem/platypus	15784		14803	93.7848	963	161	6.1011	981	6.2152	7.9107	3.9187	3.992	0.9389	0.9378	0.9383	0.0622		15677	99.3221	1188	207	7.5266	107	0.6779	5.2697	4.8343	0.4354	0.9296	0.9932	0.9603	0.0068		15727	99.6389	1282	208	8.1221	57	0.3611	5.4488	5.2168	0.2319
Escherichia coli	14EC020	150	1638295	1 (1549614453)	bwa-mem	snver	bwa-mem/snver	15784		14293	90.5537	481	0	3.0474	1491	9.4463	8.0246	1.9573	6.0673	0.9674	0.9055	0.9354	0.0945		15679	99.3348	782	0	4.9544	105	0.6652	3.6094	3.1822	0.4273	0.9525	0.9933	0.9725	0.0067		15696	99.4425	997	0	6.3165	88	0.5575	4.4152	4.0571	0.3581
Escherichia coli	14EC020	150	1638295	1 (1549614453)	bwa-mem	strelka	bwa-mem/strelka	15784		14091	89.2739	465	8	2.946	1693	10.7261	8.7815	1.8922	6.8893	0.9681	0.8927	0.9289	0.1073		15578	98.6949	855	6	5.4169	206	1.3051	4.3175	3.4792	0.8383	0.948	0.9869	0.9671	0.0131		15726	99.6325	1250	6	7.9194	58	0.3675	5.3226	5.0866	0.236
Escherichia coli	14EC020	150	1638295	1 (1549614453)	bwa-mem	snvsniffer	bwa-mem/snvsniffer	15784		6126	38.8115	198	119	1.2544	9658	61.1885	40.1067	0.8057	39.301	0.9687	0.3881	0.5542	0.6119		8933	56.5953	406	232	2.5722	6851	43.4047	29.5307	1.6521	27.8786	0.9565	0.566	0.7112	0.434		10794	68.3857	616	332	3.9027	4990	31.6143	22.8123	2.5067	20.3057
Escherichia coli	14EC020	150	1638295	1 (1549614453)	bwa-mem	varscan	bwa-mem/varscan	15784		11520	72.9853	309	3	1.9577	4264	27.0147	18.6088	1.2574	17.3514	0.9739	0.7299	0.8344	0.2701		15614	98.923	687	4	4.3525	170	1.077	3.4874	2.7956	0.6918	0.9579	0.9892	0.9733	0.0108		15686	99.3791	944	5	5.9807	98	0.6209	4.2402	3.8414	0.3988
Escherichia coli	14EC020	150	1638295	1 (1549614453)	minimap2	16GT	minimap2/16GT	15784		7629	48.3338	200	12	1.2671	8155	51.6662	33.9988	0.8139	33.1849	0.9745	0.4833	0.6461	0.5167		15437	97.8016	518	38	3.2818	347	2.1984	3.5199	2.1079	1.412	0.9675	0.978	0.9727	0.022		15734	99.6832	868	74	5.4992	50	0.3168	3.7356	3.5321	0.2035
Escherichia coli	14EC020	150	1638295	1 (1549614453)	minimap2	freebayes	minimap2/freebayes	15784		14700	93.1323	613	0	3.8837	1084	6.8677	6.9056	2.4945	4.4111	0.96	0.9313	0.9454	0.0687		15723	99.6135	767	0	4.8594	61	0.3865	3.3694	3.1211	0.2482	0.9535	0.9961	0.9743	0.0039		15750	99.7846	889	0	5.6323	34	0.2154	3.7559	3.6176	0.1384
Escherichia coli	14EC020	150	1638295	1 (1549614453)	minimap2	gatk	minimap2/gatk	15784		14339	90.8452	834	558	5.2838	1445	9.1548	9.2739	3.3938	5.8801	0.945	0.9085	0.9264	0.0915		15585	98.7392	1189	709	7.5329	199	1.2608	5.6481	4.8384	0.8098	0.9291	0.9874	0.9574	0.0126		15634	99.0497	1429	753	9.0535	150	0.9503	6.4254	5.815	0.6104
Escherichia coli	14EC020	150	1638295	1 (1549614453)	minimap2	lofreq	minimap2/lofreq	15784		7850	49.7339	174	0	1.1024	7934	50.2661	32.9937	0.7081	32.2856	0.9783	0.4973	0.6594	0.5027		15342	97.1997	381	0	2.4138	442	2.8003	3.349	1.5504	1.7986	0.9758	0.972	0.9739	0.028		15680	99.3411	575	0	3.6429	104	0.6589	2.763	2.3398	0.4232
Escherichia coli	14EC020	150	1638295	1 (1549614453)	minimap2	mpileup	minimap2/mpileup	15784		13732	86.9995	288	0	1.8246	2052	13.0005	9.5221	1.172	8.3501	0.9795	0.87	0.9215	0.13		15568	98.6315	444	0	2.813	216	1.3685	2.6857	1.8068	0.879	0.9723	0.9863	0.9792	0.0137		15688	99.3918	566	0	3.5859	96	0.6082	2.6939	2.3032	0.3907
Escherichia coli	14EC020	150	1638295	1 (1549614453)	minimap2	platypus	minimap2/platypus	15784		14611	92.5684	574	112	3.6366	1173	7.4316	7.109	2.3358	4.7733	0.9622	0.9257	0.9436	0.0743		15569	98.6379	690	127	4.3715	215	1.3621	3.6827	2.8078	0.8749	0.9576	0.9864	0.9718	0.0136		15637	99.0687	725	116	4.5933	147	0.9313	3.5484	2.9502	0.5982
Escherichia coli	14EC020	150	1638295	1 (1549614453)	minimap2	snver	minimap2/snver	15784		14032	88.9002	277	0	1.7549	1752	11.0998	8.2566	1.1272	7.1294	0.9806	0.889	0.9326	0.111		15565	98.6125	458	0	2.9017	219	1.3875	2.7549	1.8637	0.8912	0.9714	0.9861	0.9787	0.0139		15637	99.0687	564	0	3.5732	147	0.9313	2.8933	2.2951	0.5982
Escherichia coli	14EC020	150	1638295	1 (1549614453)	minimap2	strelka	minimap2/strelka	15784		13822	87.5697	241	2	1.5269	1962	12.4303	8.9646	0.9807	7.9839	0.9829	0.8757	0.9262	0.1243		15472	98.0233	420	11	2.6609	312	1.9767	2.9787	1.7091	1.2696	0.9736	0.9802	0.9769	0.0198		15679	99.3348	554	3	3.5099	105	0.6652	2.6816	2.2544	0.4273
Escherichia coli	14EC020	150	1638295	1 (1549614453)	minimap2	snvsniffer	minimap2/snvsniffer	15784		6103	38.6657	178	103	1.1277	9681	61.3343	40.1189	0.7243	39.3946	0.9717	0.3867	0.5532	0.6133		8903	56.4052	394	229	2.4962	6881	43.5948	29.6039	1.6033	28.0007	0.9576	0.5641	0.71	0.4359		10759	68.164	624	336	3.9534	5025	31.836	22.9873	2.5392	20.4481
Escherichia coli	14EC020	150	1638295	1 (1549614453)	minimap2	varscan	minimap2/varscan	15784		11242	71.224	231	2	1.4635	4542	28.776	19.4226	0.94	18.4826	0.9799	0.7122	0.8249	0.2878		15489	98.131	443	5	2.8066	295	1.869	3.0031	1.8027	1.2004	0.9722	0.9813	0.9767	0.0187		15641	99.094	647	6	4.0991	143	0.906	3.2147	2.6328	0.5819
Escherichia coli	14EC020	150	1638295	1 (1549614453)	novoalign	16GT	novoalign/16GT	15784		7167	45.4067	143	5	0.906	8617	54.5933	35.6468	0.5819	35.0649	0.9804	0.4541	0.6207	0.5459		15409	97.6242	447	19	2.832	375	2.3758	3.3449	1.819	1.526	0.9718	0.9762	0.974	0.0238		15726	99.6325	688	31	4.3588	58	0.3675	3.0357	2.7997	0.236
Escherichia coli	14EC020	150	1638295	1 (1549614453)	novoalign	freebayes	novoalign/freebayes	15784		14269	90.4017	637	0	4.0357	1515	9.5983	8.7571	2.5921	6.1649	0.9573	0.904	0.9299	0.096		15721	99.6009	794	0	5.0304	63	0.3991	3.4874	3.231	0.2564	0.9519	0.996	0.9735	0.004		15741	99.7276	962	0	6.0948	43	0.2724	4.0896	3.9146	0.175
Escherichia coli	14EC020	150	1638295	1 (1549614453)	novoalign	gatk	novoalign/gatk	15784		14485	91.7701	1233	899	7.8117	1299	8.2299	10.3034	5.0174	5.286	0.9216	0.9177	0.9196	0.0823		15631	99.0307	1616	1004	10.2382	153	0.9693	7.1985	6.5759	0.6226	0.9063	0.9903	0.9464	0.0097		15644	99.113	1988	1128	12.595	140	0.887	8.6594	8.0897	0.5697
Escherichia coli	14EC020	150	1638295	1 (1549614453)	novoalign	lofreq	novoalign/lofreq	15784		6381	40.427	123	0	0.7793	9403	59.573	38.7639	0.5005	38.2634	0.9811	0.4043	0.5726	0.5957		15221	96.4331	350	0	2.2174	563	3.5669	3.7152	1.4242	2.291	0.9775	0.9643	0.9709	0.0357		15696	99.4425	557	0	3.5289	88	0.5575	2.6247	2.2666	0.3581
Escherichia coli	14EC020	150	1638295	1 (1549614453)	novoalign	mpileup	novoalign/mpileup	15784		13346	84.554	257	0	1.6282	2438	15.446	10.9667	1.0458	9.9209	0.9811	0.8455	0.9083	0.1545		15586	98.7456	444	0	2.813	198	1.2544	2.6125	1.8068	0.8057	0.9723	0.9875	0.9798	0.0125		15695	99.4361	582	0	3.6873	89	0.5639	2.7305	2.3683	0.3622
Escherichia coli	14EC020	150	1638295	1 (1549614453)	novoalign	platypus	novoalign/platypus	15784		14388	91.1556	745	176	4.72	1396	8.8444	8.7123	3.0316	5.6807	0.9508	0.9116	0.9308	0.0884		15662	99.2271	957	250	6.0631	122	0.7729	4.3907	3.8943	0.4965	0.9424	0.9923	0.9667	0.0077		15719	99.5882	1083	220	6.8614	65	0.4118	4.6715	4.407	0.2645
Escherichia coli	14EC020	150	1638295	1 (1549614453)	novoalign	snver	novoalign/snver	15784		13459	85.2699	271	0	1.7169	2325	14.7301	10.5638	1.1028	9.4611	0.9803	0.8527	0.9121	0.1473		15592	98.7836	493	0	3.1234	192	1.2164	2.7875	2.0062	0.7813	0.9694	0.9878	0.9785	0.0122		15650	99.151	626	0	3.966	134	0.849	3.0926	2.5474	0.5453
Escherichia coli	14EC020	150	1638295	1 (1549614453)	novoalign	strelka	novoalign/strelka	15784		13444	85.1749	301	10	1.907	2340	14.8251	10.7469	1.2249	9.5221	0.9781	0.8517	0.9105	0.1483		15582	98.7202	553	10	3.5035	202	1.2798	3.0723	2.2503	0.822	0.9657	0.9872	0.9763	0.0128		15713	99.5502	727	13	4.6059	71	0.4498	3.2473	2.9584	0.2889
Escherichia coli	14EC020	150	1638295	1 (1549614453)	novoalign	snvsniffer	novoalign/snvsniffer	15784		5226	33.1095	113	61	0.7159	10558	66.8905	43.4232	0.4598	42.9634	0.9788	0.3311	0.4948	0.6689		8229	52.1351	200	96	1.2671	7555	47.8649	31.5572	0.8139	30.7433	0.9763	0.5214	0.6798	0.4786		10239	64.8695	324	122	2.0527	5545	35.1305	23.8826	1.3184	22.5641
Escherichia coli	14EC020	150	1638295	1 (1549614453)	novoalign	varscan	novoalign/varscan	15784		10067	63.7798	195	4	1.2354	5717	36.2202	24.0575	0.7935	23.264	0.981	0.6378	0.773	0.3622		15481	98.0803	433	3	2.7433	303	1.9197	2.995	1.762	1.233	0.9728	0.9808	0.9768	0.0192		15654	99.1764	602	3	3.814	130	0.8236	2.9787	2.4497	0.529
Escherichia coli	14EC020	150	1638295	1 (1549614453)	snippy	snippy	snippy/snippy	15784		7902	50.0634	65	0	0.4118	7882	49.9366	32.3385	0.2645	32.074	0.9918	0.5006	0.6654	0.4994		15421	97.7002	179	0	1.1341	363	2.2998	2.2055	0.7284	1.4771	0.9885	0.977	0.9827	0.023		15740	99.7212	400	0	2.5342	44	0.2788	1.8068	1.6277	0.179
Escherichia coli	14EC020	150	1638295	1 (1549614453)	stampy	16GT	stampy/16GT	15784		7732	48.9863	847	51	5.3662	8052	51.0137	36.2124	3.4467	32.7658	0.9013	0.4899	0.6348	0.5101		15339	97.1807	2469	108	15.6424	445	2.8193	11.8579	10.047	1.8108	0.8614	0.9718	0.9133	0.0282		15514	98.2894	3533	220	22.3834	270	1.7106	15.4754	14.3767	1.0987
Escherichia coli	14EC020	150	1638295	1 (1549614453)	stampy	freebayes	stampy/freebayes	15784		14760	93.5124	8239	0	52.1984	1024	6.4876	37.6937	33.5267	4.1669	0.6418	0.9351	0.7612	0.0649		15721	99.6009	10817	0	68.5314	63	0.3991	44.2737	44.0173	0.2564	0.5924	0.996	0.7429	0.004		15729	99.6515	13200	0	83.629	55	0.3485	53.9382	53.7144	0.2238
Escherichia coli	14EC020	150	1638295	1 (1549614453)	stampy	gatk	stampy/gatk	15784		14437	91.466	2525	1227	15.9972	1347	8.534	15.7562	10.2749	5.4813	0.8511	0.9147	0.8818	0.0853		15592	98.7836	3328	1262	21.0846	192	1.2164	14.3238	13.5425	0.7813	0.8241	0.9878	0.8986	0.0122		15628	99.0117	4335	1593	27.4645	156	0.9883	18.2751	17.6403	0.6348
Escherichia coli	14EC020	150	1638295	1 (1549614453)	stampy	lofreq	stampy/lofreq	15784		8105	51.3495	506	0	3.2058	7679	48.6505	33.307	2.0591	31.2479	0.9412	0.5135	0.6645	0.4865		15335	97.1553	1770	0	11.2139	449	2.8447	9.0297	7.2026	1.8271	0.8965	0.9716	0.9325	0.0284		15531	98.3971	2557	0	16.1999	253	1.6029	11.4347	10.4051	1.0295
Escherichia coli	14EC020	150	1638295	1 (1549614453)	stampy	mpileup	stampy/mpileup	15784		13813	87.5127	1142	0	7.2352	1971	12.4873	12.6676	4.6471	8.0205	0.9236	0.8751	0.8987	0.1249		15449	97.8776	2019	0	12.7914	335	2.1224	9.5791	8.2159	1.3632	0.8844	0.9788	0.9292	0.0212		15511	98.2704	2506	0	15.8768	273	1.7296	11.3085	10.1976	1.1109
Escherichia coli	14EC020	150	1638295	1 (1549614453)	stampy	platypus	stampy/platypus	15784		14580	92.372	1659	202	10.5106	1204	7.628	11.6503	6.7509	4.8994	0.8978	0.9237	0.9106	0.0763		15465	97.979	2414	317	15.294	319	2.021	11.1213	9.8232	1.2981	0.865	0.9798	0.9188	0.0202		15517	98.3084	2706	309	17.1439	267	1.6916	12.0979	11.0114	1.0865
Escherichia coli	14EC020	150	1638295	1 (1549614453)	stampy	snver	stampy/snver	15784		14110	89.3943	1237	0	7.8371	1674	10.6057	11.8456	5.0337	6.812	0.9194	0.8939	0.9065	0.1061		15454	97.9093	2075	0	13.1462	330	2.0907	9.7866	8.4437	1.3429	0.8816	0.9791	0.9278	0.0209		15471	98.017	2564	0	16.2443	313	1.983	11.7073	10.4336	1.2737
Escherichia coli	14EC020	150	1638295	1 (1549614453)	stampy	strelka	stampy/strelka	15784		13706	86.8348	678	22	4.2955	2078	13.1652	11.2149	2.759	8.4559	0.9529	0.8683	0.9086	0.1317		15231	96.4965	1162	21	7.3619	553	3.5035	6.9788	4.7285	2.2503	0.9291	0.965	0.9467	0.035		15500	98.2007	1424	59	9.0218	284	1.7993	6.9503	5.7946	1.1557
Escherichia coli	14EC020	150	1638295	1 (1549614453)	stampy	snvsniffer	stampy/snvsniffer	15784		6308	39.9645	282	181	1.7866	9476	60.0355	39.7079	1.1475	38.5604	0.9572	0.3996	0.5638	0.6004		9163	58.0525	471	278	2.984	6621	41.9475	28.8593	1.9166	26.9426	0.9511	0.5805	0.721	0.4195		10986	69.6021	707	378	4.4792	4798	30.3979	22.4013	2.877	19.5244
Escherichia coli	14EC020	150	1638295	1 (1549614453)	stampy	varscan	stampy/varscan	15784		11452	72.5545	954	17	6.0441	4332	27.4455	21.5102	3.8821	17.6281	0.9231	0.7255	0.8125	0.2745		15418	97.6812	2166	47	13.7228	366	2.3188	10.3034	8.814	1.4894	0.8768	0.9768	0.9241	0.0232		15474	98.036	2725	81	17.2643	310	1.964	12.3502	11.0888	1.2615
Escherichia coli	14EC020	150	1638295	2 (1549614588)	bwa-mem	16GT	bwa-mem/16GT	15784		7646	48.4415	291	27	1.8436	8138	51.5585	34.2999	1.1842	33.1157	0.9633	0.4844	0.6446	0.5156		15534	98.4161	852	44	5.3979	250	1.5839	4.4843	3.467	1.0173	0.948	0.9842	0.9658	0.0158		15735	99.6896	1271	76	8.0525	49	0.3104	5.3714	5.172	0.1994
Escherichia coli	14EC020	150	1638295	2 (1549614588)	bwa-mem	freebayes	bwa-mem/freebayes	15784		14743	93.4047	1139	0	7.2162	1041	6.5953	8.871	4.6349	4.2361	0.9283	0.934	0.9311	0.066		15745	99.7529	1414	0	8.9584	39	0.2471	5.9127	5.7539	0.1587	0.9176	0.9975	0.9559	0.0025		15750	99.7846	1626	0	10.3016	34	0.2154	6.755	6.6166	0.1384
Escherichia coli	14EC020	150	1638295	2 (1549614588)	bwa-mem	gatk	bwa-mem/gatk	15784		14439	91.4787	1549	984	9.8137	1345	8.5213	11.7765	6.3033	5.4732	0.9031	0.9148	0.9089	0.0852		15638	99.075	2393	1206	15.1609	146	0.925	10.3319	9.7378	0.5941	0.8673	0.9908	0.9249	0.0092		15654	99.1764	2807	1301	17.7838	130	0.8236	11.9514	11.4224	0.529
Escherichia coli	14EC020	150	1638295	2 (1549614588)	bwa-mem	lofreq	bwa-mem/lofreq	15784		7956	50.4055	206	0	1.3051	7828	49.5945	32.6925	0.8383	31.8543	0.9748	0.5041	0.6645	0.4959		15494	98.1627	607	0	3.8457	290	1.8373	3.6501	2.47	1.1801	0.9623	0.9816	0.9719	0.0184		15727	99.6389	987	0	6.2532	57	0.3611	4.2483	4.0164	0.2319
Escherichia coli	14EC020	150	1638295	2 (1549614588)	bwa-mem	mpileup	bwa-mem/mpileup	15784		13841	87.6901	441	0	2.794	1943	12.3099	9.7011	1.7945	7.9066	0.9691	0.8769	0.9207	0.1231		15671	99.2841	787	0	4.9861	113	0.7159	3.6623	3.2025	0.4598	0.9522	0.9928	0.9721	0.0072		15721	99.6009	990	0	6.2722	63	0.3991	4.2849	4.0286	0.2564
Escherichia coli	14EC020	150	1638295	2 (1549614588)	bwa-mem	platypus	bwa-mem/platypus	15784		14824	93.9179	1007	182	6.3799	960	6.0821	8.0043	4.0978	3.9065	0.9364	0.9392	0.9378	0.0608		15702	99.4805	1277	220	8.0905	82	0.5195	5.5301	5.1965	0.3337	0.9248	0.9948	0.9585	0.0052		15736	99.6959	1342	250	8.5023	48	0.3041	5.6563	5.461	0.1953
Escherichia coli	14EC020	150	1638295	2 (1549614588)	bwa-mem	snver	bwa-mem/snver	15784		14212	90.0405	437	0	2.7686	1572	9.9595	8.1752	1.7783	6.3969	0.9702	0.9004	0.934	0.0996		15698	99.4551	792	0	5.0177	86	0.5449	3.5728	3.2229	0.35	0.952	0.9946	0.9728	0.0054		15687	99.3855	981	0	6.2152	97	0.6145	4.3867	3.992	0.3947
Escherichia coli	14EC020	150	1638295	2 (1549614588)	bwa-mem	strelka	bwa-mem/strelka	15784		14033	88.9065	426	8	2.6989	1751	11.0935	8.8588	1.7335	7.1253	0.9705	0.8891	0.928	0.1109		15601	98.8406	833	10	5.2775	183	1.1594	4.1344	3.3897	0.7447	0.9493	0.9884	0.9685	0.0116		15721	99.6009	1273	10	8.0651	63	0.3991	5.4365	5.1802	0.2564
Escherichia coli	14EC020	150	1638295	2 (1549614588)	bwa-mem	snvsniffer	bwa-mem/snvsniffer	15784		6049	38.3236	198	127	1.2544	9735	61.6764	40.4201	0.8057	39.6144	0.9683	0.3832	0.5491	0.6168		8879	56.2532	387	216	2.4518	6905	43.7468	29.6731	1.5748	28.0983	0.9582	0.5625	0.7089	0.4375		10759	68.164	629	343	3.985	5025	31.836	23.0077	2.5596	20.4481
Escherichia coli	14EC020	150	1638295	2 (1549614588)	bwa-mem	varscan	bwa-mem/varscan	15784		11324	71.7435	280	3	1.7739	4460	28.2565	19.2883	1.1394	18.1489	0.9759	0.7174	0.8269	0.2826		15620	98.961	698	5	4.4222	164	1.039	3.5077	2.8404	0.6674	0.9572	0.9896	0.9731	0.0104		15686	99.3791	941	6	5.9617	98	0.6209	4.228	3.8292	0.3988
Escherichia coli	14EC020	150	1638295	2 (1549614588)	minimap2	16GT	minimap2/16GT	15784		7493	47.4721	213	15	1.3495	8291	52.5279	34.6051	0.8668	33.7383	0.9724	0.4747	0.638	0.5253		15405	97.5988	483	39	3.0601	379	2.4012	3.5077	1.9655	1.5423	0.9696	0.976	0.9728	0.024		15728	99.6452	858	78	5.4359	56	0.3548	3.7193	3.4914	0.2279
Escherichia coli	14EC020	150	1638295	2 (1549614588)	minimap2	freebayes	minimap2/freebayes	15784		14654	92.8409	594	0	3.7633	1130	7.1591	7.0154	2.4171	4.5983	0.961	0.9284	0.9444	0.0716		15725	99.6262	767	0	4.8594	59	0.3738	3.3612	3.1211	0.2401	0.9535	0.9963	0.9744	0.0037		15750	99.7846	889	0	5.6323	34	0.2154	3.7559	3.6176	0.1384
Escherichia coli	14EC020	150	1638295	2 (1549614588)	minimap2	gatk	minimap2/gatk	15784		14250	90.2813	870	585	5.5119	1534	9.7187	9.7825	3.5403	6.2423	0.9425	0.9028	0.9222	0.0972		15576	98.6822	1177	672	7.4569	208	1.3178	5.6359	4.7895	0.8464	0.9297	0.9868	0.9574	0.0132		15634	99.0497	1508	791	9.554	150	0.9503	6.7469	6.1365	0.6104
Escherichia coli	14EC020	150	1638295	2 (1549614588)	minimap2	lofreq	minimap2/lofreq	15784		7719	48.904	181	0	1.1467	8065	51.096	33.5552	0.7365	32.8187	0.9771	0.489	0.6518	0.511		15317	97.0413	364	0	2.3061	467	2.9587	3.3816	1.4812	1.9003	0.9768	0.9704	0.9736	0.0296		15697	99.4488	579	0	3.6683	87	0.5512	2.7101	2.3561	0.354
Escherichia coli	14EC020	150	1638295	2 (1549614588)	minimap2	mpileup	minimap2/mpileup	15784		13603	86.1822	294	0	1.8626	2181	13.8178	10.0714	1.1964	8.8751	0.9788	0.8618	0.9166	0.1382		15571	98.6505	430	0	2.7243	213	1.3495	2.6165	1.7498	0.8668	0.9731	0.9865	0.9798	0.0135		15691	99.4108	565	0	3.5796	93	0.5892	2.6776	2.2991	0.3784
Escherichia coli	14EC020	150	1638295	2 (1549614588)	minimap2	platypus	minimap2/platypus	15784		14632	92.7015	539	105	3.4149	1152	7.2985	6.8811	2.1933	4.6878	0.9645	0.927	0.9454	0.073		15575	98.6759	696	133	4.4095	209	1.3241	3.6827	2.8322	0.8505	0.9572	0.9868	0.9718	0.0132		15646	99.1257	724	136	4.5869	138	0.8743	3.5077	2.9462	0.5616
Escherichia coli	14EC020	150	1638295	2 (1549614588)	minimap2	snver	minimap2/snver	15784		13942	88.33	280	0	1.7739	1842	11.67	8.635	1.1394	7.4956	0.9803	0.8833	0.9293	0.1167		15579	98.7012	449	0	2.8447	205	1.2988	2.6613	1.8271	0.8342	0.972	0.987	0.9794	0.013		15622	98.9736	558	0	3.5352	162	1.0264	2.9299	2.2707	0.6592
Escherichia coli	14EC020	150	1638295	2 (1549614588)	minimap2	strelka	minimap2/strelka	15784		13752	87.1262	275	6	1.7423	2032	12.8738	9.3878	1.119	8.2688	0.9804	0.8713	0.9226	0.1287		15483	98.093	415	3	2.6292	301	1.907	2.9136	1.6887	1.2249	0.9739	0.9809	0.9774	0.0191		15681	99.3474	560	4	3.5479	103	0.6526	2.6979	2.2788	0.4191
Escherichia coli	14EC020	150	1638295	2 (1549614588)	minimap2	snvsniffer	minimap2/snvsniffer	15784		6024	38.1652	197	120	1.2481	9760	61.8348	40.5177	0.8016	39.7161	0.9683	0.3817	0.5476	0.6183		8854	56.0948	397	224	2.5152	6930	43.9052	29.8156	1.6155	28.2	0.9571	0.5609	0.7073	0.4391		10737	68.0246	620	333	3.928	5047	31.9754	23.0606	2.5229	20.5376
Escherichia coli	14EC020	150	1638295	2 (1549614588)	minimap2	varscan	minimap2/varscan	15784		11089	70.2547	231	2	1.4635	4695	29.7453	20.0452	0.94	19.1052	0.9796	0.7025	0.8182	0.2975		15483	98.093	465	4	2.946	301	1.907	3.1171	1.8922	1.2249	0.9708	0.9809	0.9758	0.0191		15619	98.9546	626	5	3.966	165	1.0454	3.2188	2.5474	0.6714
Escherichia coli	14EC020	150	1638295	2 (1549614588)	novoalign	16GT	novoalign/16GT	15784		7029	44.5324	175	10	1.1087	8755	55.4676	36.3386	0.7121	35.6265	0.9757	0.4453	0.6115	0.5547		15363	97.3327	447	22	2.832	421	2.6673	3.5321	1.819	1.7132	0.9717	0.9733	0.9725	0.0267		15723	99.6135	699	34	4.4285	61	0.3865	3.0926	2.8444	0.2482
Escherichia coli	14EC020	150	1638295	2 (1549614588)	novoalign	freebayes	novoalign/freebayes	15784		14203	89.9835	632	0	4.0041	1581	10.0165	9.0053	2.5718	6.4335	0.9574	0.8998	0.9277	0.1002		15723	99.6135	851	0	5.3915	61	0.3865	3.7112	3.4629	0.2482	0.9487	0.9961	0.9718	0.0039		15743	99.7402	973	0	6.1645	41	0.2598	4.1262	3.9594	0.1668
Escherichia coli	14EC020	150	1638295	2 (1549614588)	novoalign	gatk	novoalign/gatk	15784		14410	91.295	1253	861	7.9384	1374	8.705	10.69	5.0988	5.5912	0.92	0.9129	0.9164	0.0871		15636	99.0623	1644	1010	10.4156	148	0.9377	7.2921	6.6899	0.6023	0.9049	0.9906	0.9458	0.0094		15645	99.1194	2020	1150	12.7978	139	0.8806	8.7856	8.2199	0.5656
Escherichia coli	14EC020	150	1638295	2 (1549614588)	novoalign	lofreq	novoalign/lofreq	15784		6282	39.7998	129	0	0.8173	9502	60.2002	39.1912	0.5249	38.6662	0.9799	0.398	0.5661	0.602		15174	96.1353	352	0	2.2301	610	3.8647	3.9146	1.4324	2.4823	0.9773	0.9614	0.9693	0.0386		15696	99.4425	565	0	3.5796	88	0.5575	2.6572	2.2991	0.3581
Escherichia coli	14EC020	150	1638295	2 (1549614588)	novoalign	mpileup	novoalign/mpileup	15784		13226	83.7937	258	0	1.6346	2558	16.2063	11.4591	1.0499	10.4092	0.9809	0.8379	0.9038	0.1621		15603	98.8533	438	0	2.775	181	1.1467	2.5189	1.7823	0.7365	0.9727	0.9885	0.9805	0.0115		15696	99.4425	566	0	3.5859	88	0.5575	2.6613	2.3032	0.3581
Escherichia coli	14EC020	150	1638295	2 (1549614588)	novoalign	platypus	novoalign/platypus	15784		14352	90.9275	791	180	5.0114	1432	9.0725	9.046	3.2188	5.8272	0.9478	0.9093	0.9282	0.0907		15662	99.2271	1021	231	6.4686	122	0.7729	4.6512	4.1547	0.4965	0.9388	0.9923	0.9648	0.0077		15714	99.5565	1093	232	6.9247	70	0.4435	4.7326	4.4477	0.2848
Escherichia coli	14EC020	150	1638295	2 (1549614588)	novoalign	snver	novoalign/snver	15784		13362	84.6553	288	0	1.8246	2422	15.3447	11.0277	1.172	9.8558	0.9789	0.8466	0.908	0.1534		15620	98.961	509	0	3.2248	164	1.039	2.7386	2.0713	0.6674	0.9684	0.9896	0.9789	0.0104		15645	99.1194	602	0	3.814	139	0.8806	3.0153	2.4497	0.5656
Escherichia coli	14EC020	150	1638295	2 (1549614588)	novoalign	strelka	novoalign/strelka	15784		13344	84.5413	298	13	1.888	2440	15.4587	11.1417	1.2126	9.929	0.9782	0.8454	0.907	0.1546		15600	98.8343	556	23	3.5226	184	1.1657	3.0113	2.2625	0.7487	0.9656	0.9883	0.9768	0.0117		15714	99.5565	718	18	4.5489	70	0.4435	3.2066	2.9217	0.2848
Escherichia coli	14EC020	150	1638295	2 (1549614588)	novoalign	snvsniffer	novoalign/snvsniffer	15784		5174	32.78	113	63	0.7159	10610	67.22	43.6348	0.4598	43.175	0.9786	0.3278	0.4911	0.6722		8162	51.7106	222	99	1.4065	7622	48.2894	31.9194	0.9034	31.016	0.9735	0.5171	0.6754	0.4829		10219	64.7428	345	137	2.1858	5565	35.2572	24.0494	1.4039	22.6455
Escherichia coli	14EC020	150	1638295	2 (1549614588)	novoalign	varscan	novoalign/varscan	15784		9933	62.9308	200	2	1.2671	5851	37.0692	24.6232	0.8139	23.8093	0.9803	0.6293	0.7665	0.3707		15481	98.0803	445	2	2.8193	303	1.9197	3.0438	1.8108	1.233	0.9721	0.9808	0.9764	0.0192		15642	99.1004	592	3	3.7506	142	0.8996	2.9868	2.409	0.5778
Escherichia coli	14EC020	150	1638295	2 (1549614588)	snippy	snippy	snippy/snippy	15784		7771	49.2334	78	0	0.4942	8013	50.7666	32.9245	0.3174	32.6071	0.9901	0.4923	0.6576	0.5077		15432	97.7699	206	0	1.3051	352	2.2301	2.2707	0.8383	1.4324	0.9868	0.9777	0.9822	0.0223		15735	99.6896	430	0	2.7243	49	0.3104	1.9492	1.7498	0.1994
Escherichia coli	14EC020	150	1638295	2 (1549614588)	stampy	16GT	stampy/16GT	15784		7595	48.1183	807	66	5.1128	8189	51.8817	36.6072	3.2839	33.3233	0.904	0.4812	0.6281	0.5188		15307	96.978	2365	110	14.9835	477	3.022	11.5649	9.6238	1.941	0.8662	0.9698	0.9151	0.0302		15518	98.3147	3549	248	22.4848	266	1.6853	15.5243	14.4418	1.0824
Escherichia coli	14EC020	150	1638295	2 (1549614588)	stampy	freebayes	stampy/freebayes	15784		14724	93.2843	7764	0	49.1891	1060	6.7157	35.9072	31.5938	4.3134	0.6547	0.9328	0.7694	0.0672		15727	99.6389	10699	0	67.7838	57	0.3611	43.7691	43.5371	0.2319	0.5951	0.9964	0.7452	0.0036		15729	99.6515	13246	0	83.9204	55	0.3485	54.1254	53.9016	0.2238
Escherichia coli	14EC020	150	1638295	2 (1549614588)	stampy	gatk	stampy/gatk	15784		14364	91.0035	2561	1151	16.2253	1420	8.9965	16.1998	10.4214	5.7784	0.8487	0.91	0.8783	0.09		15585	98.7392	3515	1377	22.2694	199	1.2608	15.1133	14.3035	0.8098	0.816	0.9874	0.8936	0.0126		15628	99.0117	4397	1602	27.8573	156	0.9883	18.5274	17.8926	0.6348
Escherichia coli	14EC020	150	1638295	2 (1549614588)	stampy	lofreq	stampy/lofreq	15784		7938	50.2914	526	0	3.3325	7846	49.7086	34.0679	2.1404	31.9275	0.9379	0.5029	0.6547	0.4971		15307	96.978	1722	0	10.9098	477	3.022	8.9483	7.0073	1.941	0.8989	0.9698	0.933	0.0302		15527	98.3718	2496	0	15.8135	257	1.6282	11.2027	10.1569	1.0458
Escherichia coli	14EC020	150	1638295	2 (1549614588)	stampy	mpileup	stampy/mpileup	15784		13659	86.537	1214	0	7.6913	2125	13.463	13.5873	4.9401	8.6472	0.9184	0.8654	0.8911	0.1346		15457	97.9283	1986	0	12.5824	327	2.0717	9.4122	8.0816	1.3307	0.8861	0.9793	0.9304	0.0207		15516	98.3021	2416	0	15.3066	268	1.6979	10.9219	9.8314	1.0906
Escherichia coli	14EC020	150	1638295	2 (1549614588)	stampy	platypus	stampy/platypus	15784		14566	92.2833	1688	247	10.6944	1218	7.7167	11.8253	6.8689	4.9564	0.8961	0.9228	0.9093	0.0772		15485	98.1057	2276	319	14.4197	299	1.8943	10.4784	9.2617	1.2167	0.8719	0.9811	0.9233	0.0189		15524	98.3528	2640	338	16.7258	260	1.6472	11.8009	10.7429	1.058
Escherichia coli	14EC020	150	1638295	2 (1549614588)	stampy	snver	stampy/snver	15784		14039	88.9445	1244	0	7.8814	1745	11.0555	12.1631	5.0622	7.1009	0.9186	0.8894	0.9038	0.1106		15471	98.017	1945	0	12.3226	313	1.983	9.1884	7.9147	1.2737	0.8883	0.9802	0.932	0.0198		15456	97.9219	2502	0	15.8515	328	2.0781	11.516	10.1813	1.3347
Escherichia coli	14EC020	150	1638295	2 (1549614588)	stampy	strelka	stampy/strelka	15784		13682	86.6827	732	19	4.6376	2102	13.3173	11.5323	2.9787	8.5536	0.9492	0.8668	0.9061	0.1332		15295	96.9019	1098	33	6.9564	489	3.0981	6.4579	4.4681	1.9899	0.933	0.969	0.9507	0.031		15499	98.1944	1400	40	8.8697	285	1.8056	6.8567	5.697	1.1597
Escherichia coli	14EC020	150	1638295	2 (1549614588)	stampy	snvsniffer	stampy/snvsniffer	15784		6211	39.35	266	175	1.6853	9573	60.65	40.0376	1.0824	38.9551	0.9589	0.3935	0.558	0.6065		9132	57.8561	482	282	3.0537	6652	42.1439	29.0302	1.9614	27.0688	0.9499	0.5786	0.7192	0.4214		10997	69.6718	721	395	4.5679	4787	30.3282	22.4135	2.9339	19.4796
Escherichia coli	14EC020	150	1638295	2 (1549614588)	stampy	varscan	stampy/varscan	15784		11261	71.3444	992	19	6.2848	4523	28.6556	22.442	4.0367	18.4053	0.919	0.7134	0.8033	0.2866		15421	97.7002	2060	45	13.0512	363	2.2998	9.8598	8.3827	1.4771	0.8822	0.977	0.9272	0.023		15464	97.9726	2715	79	17.201	320	2.0274	12.3502	11.0481	1.3022
Escherichia coli	14EC020	150	1638295	3 (1549616789)	bwa-mem	16GT	bwa-mem/16GT	15784		7895	50.019	279	19	1.7676	7889	49.981	33.2378	1.1353	32.1025	0.9659	0.5002	0.6591	0.4998		15582	98.7202	847	38	5.3662	202	1.2798	4.2687	3.4467	0.822	0.9484	0.9872	0.9674	0.0128		15736	99.6959	1299	64	8.2299	48	0.3041	5.4813	5.286	0.1953
Escherichia coli	14EC020	150	1638295	3 (1549616789)	bwa-mem	freebayes	bwa-mem/freebayes	15784		14825	93.9242	1237	0	7.8371	959	6.0758	8.9361	5.0337	3.9024	0.923	0.9392	0.931	0.0608		15744	99.7466	1430	0	9.0598	40	0.2534	5.9818	5.8191	0.1628	0.9167	0.9975	0.9554	0.0025		15750	99.7846	1581	0	10.0165	34	0.2154	6.5719	6.4335	0.1384
Escherichia coli	14EC020	150	1638295	3 (1549616789)	bwa-mem	gatk	bwa-mem/gatk	15784		14547	92.1629	1589	1008	10.0672	1237	7.8371	11.4998	6.4661	5.0337	0.9015	0.9216	0.9114	0.0784		15644	99.113	2191	1084	13.8811	140	0.887	9.4855	8.9158	0.5697	0.8772	0.9911	0.9307	0.0089		15658	99.2017	2762	1267	17.4987	126	0.7983	11.7521	11.2393	0.5127
Escherichia coli	14EC020	150	1638295	3 (1549616789)	bwa-mem	lofreq	bwa-mem/lofreq	15784		8258	52.3188	209	0	1.3241	7526	47.6812	31.4758	0.8505	30.6253	0.9753	0.5232	0.6811	0.4768		15542	98.4668	589	0	3.7316	242	1.5332	3.3816	2.3968	0.9848	0.9635	0.9847	0.974	0.0153		15729	99.6515	1008	0	6.3862	55	0.3485	4.3256	4.1018	0.2238
Escherichia coli	14EC020	150	1638295	3 (1549616789)	bwa-mem	mpileup	bwa-mem/mpileup	15784		14005	88.7291	423	0	2.6799	1779	11.2709	8.9605	1.7213	7.2392	0.9707	0.8873	0.9271	0.1127		15678	99.3284	741	0	4.6946	106	0.6716	3.4467	3.0153	0.4313	0.9549	0.9933	0.9737	0.0067		15721	99.6009	980	0	6.2088	63	0.3991	4.2442	3.9879	0.2564
Escherichia coli	14EC020	150	1638295	3 (1549616789)	bwa-mem	platypus	bwa-mem/platypus	15784		14841	94.0256	1003	171	6.3545	943	5.9744	7.9188	4.0815	3.8373	0.9367	0.9403	0.9385	0.0597		15676	99.3158	1199	195	7.5963	108	0.6842	5.3185	4.8791	0.4395	0.9289	0.9932	0.96	0.0068		15722	99.6072	1325	223	8.3946	62	0.3928	5.6441	5.3918	0.2523
Escherichia coli	14EC020	150	1638295	3 (1549616789)	bwa-mem	snver	bwa-mem/snver	15784		14323	90.7438	439	0	2.7813	1461	9.2562	7.7316	1.7864	5.9452	0.9703	0.9074	0.9378	0.0926		15699	99.4615	759	0	4.8087	85	0.5385	3.4345	3.0886	0.3459	0.9539	0.9946	0.9738	0.0054		15709	99.5248	973	0	6.1645	75	0.4752	4.2646	3.9594	0.3052
Escherichia coli	14EC020	150	1638295	3 (1549616789)	bwa-mem	strelka	bwa-mem/strelka	15784		14140	89.5844	461	20	2.9207	1644	10.4156	8.5658	1.8759	6.6899	0.9684	0.8958	0.9307	0.1042		15620	98.961	849	5	5.3789	164	1.039	4.1222	3.4548	0.6674	0.9484	0.9896	0.9686	0.0104		15726	99.6325	1233	1	7.8117	58	0.3675	5.2534	5.0174	0.236
Escherichia coli	14EC020	150	1638295	3 (1549616789)	bwa-mem	snvsniffer	bwa-mem/snvsniffer	15784		6122	38.7861	186	102	1.1784	9662	61.2139	40.0742	0.7569	39.3173	0.9705	0.3879	0.5543	0.6121		8938	56.627	394	240	2.4962	6846	43.373	29.4615	1.6033	27.8582	0.9578	0.5663	0.7118	0.4337		10749	68.1006	641	352	4.0611	5035	31.8994	23.0972	2.6084	20.4888
Escherichia coli	14EC020	150	1638295	3 (1549616789)	bwa-mem	varscan	bwa-mem/varscan	15784		11516	72.96	304	3	1.926	4268	27.04	18.6047	1.2371	17.3676	0.9743	0.7296	0.8344	0.2704		15637	99.0687	675	5	4.2765	147	0.9313	3.3449	2.7468	0.5982	0.9586	0.9907	0.9744	0.0093		15689	99.3981	951	3	6.0251	95	0.6019	4.2565	3.8699	0.3866
Escherichia coli	14EC020	150	1638295	3 (1549616789)	minimap2	16GT	minimap2/16GT	15784		7703	48.8026	221	13	1.4002	8081	51.1974	33.7831	0.8993	32.8838	0.9721	0.488	0.6498	0.512		15463	97.9663	504	32	3.1931	321	2.0337	3.3571	2.0509	1.3062	0.9684	0.9797	0.974	0.0203		15736	99.6959	827	52	5.2395	48	0.3041	3.5606	3.3653	0.1953
Escherichia coli	14EC020	150	1638295	3 (1549616789)	minimap2	freebayes	minimap2/freebayes	15784		14726	93.297	608	0	3.852	1058	6.703	6.7794	2.4741	4.3053	0.9603	0.933	0.9465	0.067		15722	99.6072	742	0	4.701	62	0.3928	3.2717	3.0194	0.2523	0.9549	0.9961	0.9751	0.0039		15748	99.7719	860	0	5.4486	36	0.2281	3.6461	3.4996	0.1465
Escherichia coli	14EC020	150	1638295	3 (1549616789)	minimap2	gatk	minimap2/gatk	15784		14348	90.9022	868	593	5.4992	1436	9.0978	9.3756	3.5321	5.8435	0.943	0.909	0.9257	0.091		15568	98.6315	1216	701	7.704	216	1.3685	5.8272	4.9482	0.879	0.9276	0.9863	0.956	0.0137		15632	99.037	1527	830	9.6744	152	0.963	6.8323	6.2138	0.6185
Escherichia coli	14EC020	150	1638295	3 (1549616789)	minimap2	lofreq	minimap2/lofreq	15784		8009	50.7413	180	0	1.1404	7775	49.2587	32.3711	0.7325	31.6386	0.978	0.5074	0.6682	0.4926		15362	97.3264	387	0	2.4518	422	2.6736	3.292	1.5748	1.7172	0.9754	0.9733	0.9743	0.0267		15690	99.4045	587	0	3.719	94	0.5955	2.7712	2.3887	0.3825
Escherichia coli	14EC020	150	1638295	3 (1549616789)	minimap2	mpileup	minimap2/mpileup	15784		13768	87.2276	269	0	1.7043	2016	12.7724	9.2983	1.0946	8.2037	0.9808	0.8723	0.9234	0.1277		15568	98.6315	440	0	2.7876	216	1.3685	2.6694	1.7905	0.879	0.9725	0.9863	0.9794	0.0137		15683	99.3601	554	0	3.5099	101	0.6399	2.6654	2.2544	0.411
Escherichia coli	14EC020	150	1638295	3 (1549616789)	minimap2	platypus	minimap2/platypus	15784		14653	92.8345	526	89	3.3325	1131	7.1655	6.7428	2.1404	4.6023	0.9653	0.9283	0.9464	0.0717		15555	98.5492	681	133	4.3145	229	1.4508	3.703	2.7712	0.9319	0.9581	0.9855	0.9716	0.0145		15634	99.0497	733	97	4.6439	150	0.9503	3.5932	2.9828	0.6104
Escherichia coli	14EC020	150	1638295	3 (1549616789)	minimap2	snver	minimap2/snver	15784		14060	89.0775	273	0	1.7296	1724	10.9225	8.1263	1.1109	7.0154	0.981	0.8908	0.9337	0.1092		15578	98.6949	448	0	2.8383	206	1.3051	2.6613	1.823	0.8383	0.972	0.9869	0.9794	0.0131		15626	98.999	574	0	3.6366	158	1.001	2.9787	2.3358	0.6429
Escherichia coli	14EC020	150	1638295	3 (1549616789)	minimap2	strelka	minimap2/strelka	15784		13873	87.8928	262	4	1.6599	1911	12.1072	8.8425	1.0661	7.7764	0.9815	0.8789	0.9274	0.1211		15490	98.1374	408	1	2.5849	294	1.8626	2.8566	1.6603	1.1964	0.9743	0.9814	0.9778	0.0186		15671	99.2841	561	1	3.5542	113	0.7159	2.7427	2.2829	0.4598
Escherichia coli	14EC020	150	1638295	3 (1549616789)	minimap2	snvsniffer	minimap2/snvsniffer	15784		6107	38.6911	187	107	1.1847	9677	61.3089	40.1393	0.761	39.3783	0.9703	0.3869	0.5532	0.6131		8916	56.4876	400	228	2.5342	6868	43.5124	29.5755	1.6277	27.9478	0.9571	0.5649	0.7105	0.4351		10731	67.9866	644	350	4.0801	5053	32.0134	23.1826	2.6206	20.562
Escherichia coli	14EC020	150	1638295	3 (1549616789)	minimap2	varscan	minimap2/varscan	15784		11235	71.1797	255	2	1.6156	4549	28.8203	19.5488	1.0377	18.5111	0.9778	0.7118	0.8239	0.2882		15505	98.2324	476	6	3.0157	279	1.7676	3.0723	1.937	1.1353	0.9702	0.9823	0.9762	0.0177		15629	99.018	608	2	3.852	155	0.982	3.1049	2.4741	0.6307
Escherichia coli	14EC020	150	1638295	3 (1549616789)	novoalign	16GT	novoalign/16GT	15784		7270	46.0593	168	6	1.0644	8514	53.9407	35.3294	0.6836	34.6458	0.9774	0.4606	0.6261	0.5394		15421	97.7002	439	29	2.7813	363	2.2998	3.2636	1.7864	1.4771	0.9723	0.977	0.9746	0.023		15724	99.6199	694	31	4.3969	60	0.3801	3.0682	2.8241	0.2442
Escherichia coli	14EC020	150	1638295	3 (1549616789)	novoalign	freebayes	novoalign/freebayes	15784		14304	90.6234	654	0	4.1434	1480	9.3766	8.6838	2.6613	6.0225	0.9563	0.9062	0.9306	0.0938		15729	99.6515	820	0	5.1951	55	0.3485	3.5606	3.3368	0.2238	0.9505	0.9965	0.973	0.0035		15740	99.7212	956	0	6.0568	44	0.2788	4.0693	3.8902	0.179
Escherichia coli	14EC020	150	1638295	3 (1549616789)	novoalign	gatk	novoalign/gatk	15784		14523	92.0109	1398	977	8.8571	1261	7.9891	10.8202	5.6888	5.1314	0.9122	0.9201	0.9161	0.0799		15641	99.094	1690	1017	10.707	143	0.906	7.459	6.8771	0.5819	0.9025	0.9909	0.9446	0.0091		15651	99.1574	2052	1131	13.0005	133	0.8426	8.8914	8.3501	0.5412
Escherichia coli	14EC020	150	1638295	3 (1549616789)	novoalign	lofreq	novoalign/lofreq	15784		6501	41.1873	146	0	0.925	9283	58.8127	38.3692	0.5941	37.775	0.978	0.4119	0.5797	0.5881		15257	96.6612	362	0	2.2935	527	3.3388	3.6176	1.4731	2.1445	0.9768	0.9666	0.9717	0.0334		15694	99.4298	555	0	3.5162	90	0.5702	2.6247	2.2584	0.3662
Escherichia coli	14EC020	150	1638295	3 (1549616789)	novoalign	mpileup	novoalign/mpileup	15784		13403	84.9151	298	0	1.888	2381	15.0849	10.9016	1.2126	9.6889	0.9782	0.8492	0.9091	0.1508		15625	98.9927	442	0	2.8003	159	1.0073	2.4456	1.7986	0.647	0.9725	0.9899	0.9811	0.0101		15700	99.4678	573	0	3.6303	84	0.5322	2.6735	2.3317	0.3418
Escherichia coli	14EC020	150	1638295	3 (1549616789)	novoalign	platypus	novoalign/platypus	15784		14447	91.5294	679	161	4.3018	1337	8.4706	8.2037	2.763	5.4406	0.9551	0.9153	0.9348	0.0847		15658	99.2017	927	204	5.873	126	0.7983	4.2849	3.7722	0.5127	0.9441	0.992	0.9675	0.008		15716	99.5692	1064	225	6.741	68	0.4308	4.6064	4.3297	0.2767
Escherichia coli	14EC020	150	1638295	3 (1549616789)	novoalign	snver	novoalign/snver	15784		13511	85.5993	330	0	2.0907	2273	14.4007	10.5923	1.3429	9.2495	0.9762	0.856	0.9122	0.144		15633	99.0433	498	0	3.1551	151	0.9567	2.641	2.0265	0.6145	0.9691	0.9904	0.9796	0.0096		15663	99.2334	634	0	4.0167	121	0.7666	3.0723	2.5799	0.4924
Escherichia coli	14EC020	150	1638295	3 (1549616789)	novoalign	strelka	novoalign/strelka	15784		13489	85.46	324	20	2.0527	2295	14.54	10.6574	1.3184	9.339	0.9765	0.8546	0.9115	0.1454		15625	98.9927	528	21	3.3452	159	1.0073	2.7956	2.1486	0.647	0.9673	0.9899	0.9785	0.0101		15718	99.5819	722	20	4.5743	66	0.4181	3.2066	2.938	0.2686
Escherichia coli	14EC020	150	1638295	3 (1549616789)	novoalign	snvsniffer	novoalign/snvsniffer	15784		5251	33.2679	112	57	0.7096	10533	66.7321	43.3174	0.4558	42.8616	0.9791	0.3327	0.4966	0.6673		8289	52.5152	214	102	1.3558	7495	47.4848	31.37	0.8708	30.4992	0.9748	0.5252	0.6826	0.4748		10239	64.8695	337	143	2.1351	5545	35.1305	23.9355	1.3713	22.5641
Escherichia coli	14EC020	150	1638295	3 (1549616789)	novoalign	varscan	novoalign/varscan	15784		10086	63.9002	224	4	1.4192	5698	36.0998	24.0982	0.9115	23.1867	0.9783	0.639	0.7731	0.361		15516	98.3021	425	4	2.6926	268	1.6979	2.82	1.7294	1.0906	0.9733	0.983	0.9781	0.017		15663	99.2334	601	3	3.8077	121	0.7666	2.938	2.4456	0.4924
Escherichia coli	14EC020	150	1638295	3 (1549616789)	snippy	snippy	snippy/snippy	15784		8033	50.8933	62	0	0.3928	7751	49.1067	31.7932	0.2523	31.5409	0.9923	0.5089	0.6728	0.4911		15460	97.9473	210	0	1.3305	324	2.0527	2.173	0.8545	1.3184	0.9866	0.9795	0.983	0.0205		15739	99.7149	408	0	2.5849	45	0.2851	1.8434	1.6603	0.1831
Escherichia coli	14EC020	150	1638295	3 (1549616789)	stampy	16GT	stampy/16GT	15784		7827	49.5882	776	51	4.9164	7957	50.4118	35.5369	3.1578	32.3792	0.9098	0.4959	0.6419	0.5041		15339	97.1807	2520	118	15.9655	445	2.8193	12.0654	10.2546	1.8108	0.8589	0.9718	0.9119	0.0282		15506	98.2387	3571	229	22.6242	278	1.7613	15.6626	14.5314	1.1313
Escherichia coli	14EC020	150	1638295	3 (1549616789)	stampy	freebayes	stampy/freebayes	15784		14809	93.8229	8105	0	51.3495	975	6.1771	36.949	32.9814	3.9675	0.6463	0.9382	0.7654	0.0618		15720	99.5945	10640	0	67.41	64	0.4055	43.5575	43.297	0.2604	0.5964	0.9959	0.746	0.0041		15727	99.6389	13112	0	83.0715	57	0.3611	53.5882	53.3563	0.2319
Escherichia coli	14EC020	150	1638295	3 (1549616789)	stampy	gatk	stampy/gatk	15784		14477	91.7195	2514	1290	15.9275	1307	8.2805	15.5487	10.2301	5.3185	0.852	0.9172	0.8834	0.0828		15587	98.7519	3640	1494	23.0613	197	1.2481	15.6138	14.8121	0.8016	0.8107	0.9875	0.8904	0.0125		15636	99.0623	4308	1570	27.2935	148	0.9377	18.1327	17.5304	0.6023
Escherichia coli	14EC020	150	1638295	3 (1549616789)	stampy	lofreq	stampy/lofreq	15784		8268	52.3822	539	0	3.4149	7516	47.6178	32.778	2.1933	30.5846	0.9388	0.5238	0.6724	0.4762		15351	97.2567	1789	0	11.3343	433	2.7433	9.0419	7.2799	1.762	0.8956	0.9726	0.9325	0.0274		15529	98.3844	2478	0	15.6994	255	1.6156	11.1213	10.0837	1.0377
Escherichia coli	14EC020	150	1638295	3 (1549616789)	stampy	mpileup	stampy/mpileup	15784		13842	87.6964	1157	0	7.3302	1942	12.3036	12.6107	4.7081	7.9025	0.9229	0.877	0.8994	0.123		15472	98.0233	2048	0	12.9752	312	1.9767	9.6035	8.3339	1.2696	0.8831	0.9802	0.9291	0.0198		15515	98.2957	2426	0	15.37	269	1.7043	10.9667	9.8721	1.0946
Escherichia coli	14EC020	150	1638295	3 (1549616789)	stampy	platypus	stampy/platypus	15784		14591	92.4417	1742	272	11.0365	1193	7.5583	11.9433	7.0887	4.8546	0.8933	0.9244	0.9086	0.0756		15475	98.0423	2226	251	14.1029	309	1.9577	10.3156	9.0582	1.2574	0.8742	0.9804	0.9243	0.0196		15508	98.2514	2762	337	17.4987	276	1.7486	12.3624	11.2393	1.1231
Escherichia coli	14EC020	150	1638295	3 (1549616789)	stampy	snver	stampy/snver	15784		14145	89.6161	1247	0	7.9004	1639	10.3839	11.7439	5.0744	6.6695	0.919	0.8962	0.9075	0.1038		15469	98.0043	2033	0	12.8801	315	1.9957	9.5546	8.2728	1.2818	0.8838	0.98	0.9294	0.02		15465	97.979	2533	0	16.0479	319	2.021	11.6056	10.3075	1.2981
Escherichia coli	14EC020	150	1638295	3 (1549616789)	stampy	strelka	stampy/strelka	15784		13781	87.3099	702	29	4.4475	2003	12.6901	11.0074	2.8566	8.1508	0.9515	0.8731	0.9106	0.1269		15289	96.8639	1075	21	6.8107	495	3.1361	6.3888	4.3745	2.0143	0.9343	0.9686	0.9511	0.0314		15498	98.188	1378	33	8.7304	286	1.812	6.7713	5.6075	1.1638
Escherichia coli	14EC020	150	1638295	3 (1549616789)	stampy	snvsniffer	stampy/snvsniffer	15784		6294	39.8758	244	154	1.5459	9490	60.1242	39.6103	0.9929	38.6174	0.9627	0.3988	0.564	0.6012		9151	57.9764	479	279	3.0347	6633	42.0236	28.9407	1.9492	26.9915	0.9503	0.5798	0.7202	0.4202		10981	69.5705	729	408	4.6186	4803	30.4295	22.5112	2.9665	19.5447
Escherichia coli	14EC020	150	1638295	3 (1549616789)	stampy	varscan	stampy/varscan	15784		11472	72.6812	961	16	6.0884	4312	27.3188	21.4573	3.9106	17.5467	0.9227	0.7268	0.8131	0.2732		15432	97.7699	2159	44	13.6784	352	2.2301	10.2179	8.7856	1.4324	0.8773	0.9777	0.9248	0.0223		15482	98.0867	2685	84	17.0109	302	1.9133	12.1549	10.926	1.2289
Escherichia coli	14EC020	300	819148	1 (1549617346)	bwa-mem	16GT	bwa-mem/16GT	15784		8356	52.9397	473	25	2.9967	7428	47.0603	32.1513	1.9248	30.2265	0.9464	0.5294	0.679	0.4706		15646	99.1257	1338	56	8.4769	138	0.8743	6.0062	5.4447	0.5616	0.9212	0.9913	0.955	0.0087		15745	99.7529	1616	65	10.2382	39	0.2471	6.7346	6.5759	0.1587
Escherichia coli	14EC020	300	819148	1 (1549617346)	bwa-mem	freebayes	bwa-mem/freebayes	15784		14818	93.8799	1616	0	10.2382	966	6.1201	10.5069	6.5759	3.9309	0.9017	0.9388	0.9199	0.0612		15753	99.8036	1784	0	11.3026	31	0.1964	7.3857	7.2596	0.1261	0.8983	0.998	0.9455	0.002		15754	99.8099	1937	0	12.2719	30	0.1901	8.0043	7.8822	0.1221
Escherichia coli	14EC020	300	819148	1 (1549617346)	bwa-mem	gatk	bwa-mem/gatk	15784		14529	92.0489	1592	931	10.0862	1255	7.9511	11.5852	6.4783	5.1069	0.9012	0.9205	0.9107	0.0795		15632	99.037	2540	1185	16.0922	152	0.963	10.9545	10.3359	0.6185	0.8602	0.9904	0.9207	0.0096		15654	99.1764	2976	1319	18.8545	130	0.8236	12.6392	12.1102	0.529
Escherichia coli	14EC020	300	819148	1 (1549617346)	bwa-mem	lofreq	bwa-mem/lofreq	15784		7917	50.1584	279	0	1.7676	7867	49.8416	33.1483	1.1353	32.013	0.966	0.5016	0.6603	0.4984		15289	96.8639	853	0	5.4042	495	3.1361	5.4854	3.4711	2.0143	0.9472	0.9686	0.9578	0.0314		15502	98.2134	1184	0	7.5013	282	1.7866	5.9656	4.818	1.1475
Escherichia coli	14EC020	300	819148	1 (1549617346)	bwa-mem	mpileup	bwa-mem/mpileup	15784		14015	88.7924	620	0	3.928	1769	11.2076	9.7215	2.5229	7.1985	0.9576	0.8879	0.9214	0.1121		15423	97.7129	1043	0	6.608	361	2.2871	5.7133	4.2442	1.469	0.9367	0.9771	0.9565	0.0229		15488	98.1247	1180	0	7.4759	296	1.8753	6.0062	4.8017	1.2045
Escherichia coli	14EC020	300	819148	1 (1549617346)	bwa-mem	platypus	bwa-mem/platypus	15784		14734	93.3477	1186	242	7.5139	1050	6.6523	9.0989	4.8262	4.2727	0.9255	0.9335	0.9295	0.0665		15528	98.3781	1510	295	9.5666	256	1.6219	7.1863	6.1446	1.0417	0.9114	0.9838	0.9462	0.0162		15573	98.6632	1516	258	9.6047	211	1.3368	7.0276	6.169	0.8586
Escherichia coli	14EC020	300	819148	1 (1549617346)	bwa-mem	snver	bwa-mem/snver	15784		14147	89.6287	623	0	3.947	1637	10.3713	9.1966	2.5352	6.6614	0.9578	0.8963	0.926	0.1037		15480	98.074	1179	0	7.4696	304	1.926	6.0347	4.7977	1.2371	0.9292	0.9807	0.9543	0.0193		15465	97.979	1310	0	8.2995	319	2.021	6.6288	5.3307	1.2981
Escherichia coli	14EC020	300	819148	1 (1549617346)	bwa-mem	strelka	bwa-mem/strelka	15784		13967	88.4883	534	9	3.3832	1817	11.5117	9.5669	2.173	7.3939	0.9632	0.8849	0.9224	0.1151		15357	97.2947	1072	9	6.7917	427	2.7053	6.0998	4.3623	1.7376	0.9347	0.9729	0.9534	0.0271		15459	97.941	1323	2	8.3819	325	2.059	6.7062	5.3836	1.3225
Escherichia coli	14EC020	300	819148	1 (1549617346)	bwa-mem	snvsniffer	bwa-mem/snvsniffer	15784		2732	17.3087	107	67	0.6779	13052	82.6913	53.5475	0.4354	53.1121	0.9623	0.1731	0.2934	0.8269		4734	29.9924	207	118	1.3115	11050	70.0076	45.8078	0.8423	44.9654	0.9581	0.2999	0.4568	0.7001		6503	41.1999	344	184	2.1794	9281	58.8001	39.1667	1.3998	37.7669
Escherichia coli	14EC020	300	819148	1 (1549617346)	bwa-mem	varscan	bwa-mem/varscan	15784		11614	73.5808	391	9	2.4772	4170	26.4192	18.5599	1.5911	16.9689	0.9674	0.7358	0.8359	0.2642		15386	97.4785	1027	8	6.5066	398	2.5215	5.7987	4.1791	1.6196	0.9374	0.9748	0.9557	0.0252		15420	97.6939	1233	8	7.8117	364	2.3061	6.4986	5.0174	1.4812
Escherichia coli	14EC020	300	819148	1 (1549617346)	minimap2	16GT	minimap2/16GT	15784		8337	52.8193	319	28	2.021	7447	47.1807	31.602	1.2981	30.3039	0.9631	0.5282	0.6822	0.4718		15654	99.1764	761	50	4.8213	130	0.8236	3.6257	3.0967	0.529	0.9536	0.9918	0.9723	0.0082		15763	99.867	1152	85	7.2985	21	0.133	4.7733	4.6878	0.0855
Escherichia coli	14EC020	300	819148	1 (1549617346)	minimap2	freebayes	minimap2/freebayes	15784		14841	94.0256	906	0	5.74	943	5.9744	7.5241	3.6868	3.8373	0.9425	0.9403	0.9414	0.0597		15759	99.8416	1077	0	6.8234	25	0.1584	4.4843	4.3826	0.1017	0.936	0.9984	0.9662	0.0016		15760	99.8479	1235	0	7.8244	24	0.1521	5.1232	5.0255	0.0977
Escherichia coli	14EC020	300	819148	1 (1549617346)	minimap2	gatk	minimap2/gatk	15784		14526	92.0299	1092	687	6.9184	1258	7.9701	9.5628	4.4436	5.1191	0.9301	0.9203	0.9252	0.0797		15636	99.0623	1382	734	8.7557	148	0.9377	6.226	5.6237	0.6023	0.9188	0.9906	0.9534	0.0094		15650	99.151	1662	806	10.5297	134	0.849	7.3084	6.7631	0.5453
Escherichia coli	14EC020	300	819148	1 (1549617346)	minimap2	lofreq	minimap2/lofreq	15784		7748	49.0877	201	0	1.2734	8036	50.9123	33.5186	0.8179	32.7007	0.9747	0.4909	0.6529	0.5091		15258	96.6675	424	0	2.6863	526	3.3325	3.8658	1.7254	2.1404	0.973	0.9667	0.9698	0.0333		15552	98.5302	613	0	3.8837	232	1.4698	3.4385	2.4945	0.9441
Escherichia coli	14EC020	300	819148	1 (1549617346)	minimap2	mpileup	minimap2/mpileup	15784		13892	88.0132	309	0	1.9577	1892	11.9868	8.9565	1.2574	7.6991	0.9782	0.8801	0.9266	0.1199		15424	97.7192	466	0	2.9524	360	2.2808	3.3612	1.8963	1.4649	0.9707	0.9772	0.9739	0.0228		15534	98.4161	568	0	3.5986	250	1.5839	3.3287	2.3113	1.0173
Escherichia coli	14EC020	300	819148	1 (1549617346)	minimap2	platypus	minimap2/platypus	15784		14688	93.0563	646	129	4.0928	1096	6.9437	7.0887	2.6287	4.4599	0.9579	0.9306	0.9441	0.0694		15533	98.4098	854	190	5.4105	251	1.5902	4.4965	3.4752	1.0214	0.9479	0.9841	0.9657	0.0159		15595	98.8026	864	140	5.4739	189	1.1974	4.2849	3.5159	0.7691
Escherichia coli	14EC020	300	819148	1 (1549617346)	minimap2	snver	minimap2/snver	15784		14016	88.7988	316	0	2.002	1768	11.2012	8.4804	1.2859	7.1945	0.978	0.888	0.9308	0.112		15437	97.8016	516	0	3.2691	347	2.1984	3.5118	2.0997	1.412	0.9677	0.978	0.9728	0.022		15418	97.6812	580	0	3.6746	366	2.3188	3.8495	2.3602	1.4894
Escherichia coli	14EC020	300	819148	1 (1549617346)	minimap2	strelka	minimap2/strelka	15784		13852	87.7598	266	10	1.6853	1932	12.2402	8.9443	1.0824	7.8618	0.9812	0.8776	0.9265	0.1224		15359	97.3074	422	14	2.6736	425	2.6926	3.4467	1.7172	1.7294	0.9733	0.9731	0.9732	0.0269		15502	98.2134	533	7	3.3768	282	1.7866	3.3165	2.1689	1.1475
Escherichia coli	14EC020	300	819148	1 (1549617346)	minimap2	snvsniffer	minimap2/snvsniffer	15784		2715	17.201	94	60	0.5955	13069	82.799	53.5638	0.3825	53.1813	0.9665	0.172	0.292	0.828		4714	29.8657	216	126	1.3685	11070	70.1343	45.9258	0.879	45.0468	0.9562	0.2987	0.4552	0.7013		6498	41.1683	351	194	2.2238	9286	58.8317	39.2156	1.4283	37.7873
Escherichia coli	14EC020	300	819148	1 (1549617346)	minimap2	varscan	minimap2/varscan	15784		11459	72.5988	306	6	1.9387	4325	27.4012	18.8448	1.2452	17.5996	0.974	0.726	0.8319	0.274		15357	97.2947	544	11	3.4465	427	2.7053	3.9513	2.2137	1.7376	0.9658	0.9729	0.9693	0.0271		15390	97.5038	714	10	4.5236	394	2.4962	4.5088	2.9055	1.6033
Escherichia coli	14EC020	300	819148	1 (1549617346)	novoalign	16GT	novoalign/16GT	15784		8021	50.8173	243	7	1.5395	7763	49.1827	32.5786	0.9888	31.5898	0.9706	0.5082	0.6671	0.4918		15595	98.8026	671	23	4.2511	189	1.1974	3.4996	2.7305	0.7691	0.9587	0.988	0.9731	0.012		15734	99.6832	919	31	5.8224	50	0.3168	3.9431	3.7397	0.2035
Escherichia coli	14EC020	300	819148	1 (1549617346)	novoalign	freebayes	novoalign/freebayes	15784		14606	92.5367	987	0	6.2532	1178	7.4633	8.81	4.0164	4.7936	0.9367	0.9254	0.931	0.0746		15747	99.7656	1156	0	7.3239	37	0.2344	4.8546	4.7041	0.1506	0.9316	0.9977	0.9635	0.0023		15752	99.7973	1252	0	7.9321	32	0.2027	5.2249	5.0947	0.1302
Escherichia coli	14EC020	300	819148	1 (1549617346)	novoalign	gatk	novoalign/gatk	15784		14507	91.9095	1374	861	8.705	1277	8.0905	10.7876	5.5912	5.1965	0.9135	0.9191	0.9163	0.0809		15614	98.923	1724	944	10.9225	170	1.077	7.7072	7.0154	0.6918	0.9006	0.9892	0.9428	0.0108		15644	99.113	1984	1026	12.5697	140	0.887	8.6431	8.0734	0.5697
Escherichia coli	14EC020	300	819148	1 (1549617346)	novoalign	lofreq	novoalign/lofreq	15784		7089	44.9126	197	0	1.2481	8695	55.0874	36.184	0.8016	35.3823	0.973	0.4491	0.6145	0.5509		15240	96.5535	500	0	3.1678	544	3.4465	4.2483	2.0346	2.2137	0.9682	0.9655	0.9668	0.0345		15562	98.5935	737	0	4.6693	222	1.4065	3.9024	2.9991	0.9034
Escherichia coli	14EC020	300	819148	1 (1549617346)	novoalign	mpileup	novoalign/mpileup	15784		13823	87.576	388	0	2.4582	1961	12.424	9.5587	1.5789	7.9798	0.9727	0.8758	0.9217	0.1242		15453	97.9029	593	0	3.757	331	2.0971	3.76	2.4131	1.3469	0.963	0.979	0.9709	0.021		15557	98.5618	710	0	4.4982	227	1.4382	3.8129	2.8892	0.9237
Escherichia coli	14EC020	300	819148	1 (1549617346)	novoalign	platypus	novoalign/platypus	15784		14612	92.5748	894	183	5.664	1172	7.4252	8.4071	3.6379	4.7692	0.9423	0.9257	0.9339	0.0743		15560	98.5808	1152	281	7.2985	224	1.4192	5.5993	4.6878	0.9115	0.9311	0.9858	0.9577	0.0142		15635	99.056	1243	289	7.8751	149	0.944	5.6644	5.0581	0.6063
Escherichia coli	14EC020	300	819148	1 (1549617346)	novoalign	snver	novoalign/snver	15784		13844	87.7091	446	0	2.8256	1940	12.2909	9.7093	1.8149	7.8944	0.9688	0.8771	0.9207	0.1229		15462	97.96	706	0	4.4729	322	2.04	4.1832	2.8729	1.3103	0.9563	0.9796	0.9678	0.0204		15458	97.9346	822	0	5.2078	326	2.0654	4.6715	3.3449	1.3266
Escherichia coli	14EC020	300	819148	1 (1549617346)	novoalign	strelka	novoalign/strelka	15784		13778	87.2909	401	17	2.5405	2006	12.7091	9.7947	1.6318	8.163	0.9717	0.8729	0.9197	0.1271		15416	97.6685	658	16	4.1688	368	2.3315	4.1751	2.6776	1.4975	0.9591	0.9767	0.9678	0.0233		15543	98.4731	844	12	5.3472	241	1.5269	4.4152	3.4345	0.9807
Escherichia coli	14EC020	300	819148	1 (1549617346)	novoalign	snvsniffer	novoalign/snvsniffer	15784		2405	15.2369	64	33	0.4055	13379	84.7631	54.7032	0.2604	54.4428	0.9741	0.1524	0.2636	0.8476		4378	27.7369	121	54	0.7666	11406	72.2631	46.9065	0.4924	46.4141	0.9731	0.2774	0.4317	0.7226		6159	39.0205	193	90	1.2228	9625	60.9795	39.9521	0.7854	39.1667
Escherichia coli	14EC020	300	819148	1 (1549617346)	novoalign	varscan	novoalign/varscan	15784		10980	69.5641	312	9	1.9767	4804	30.4359	20.8184	1.2696	19.5488	0.9724	0.6956	0.811	0.3044		15398	97.5545	623	9	3.947	386	2.4455	4.1059	2.5352	1.5707	0.9611	0.9755	0.9682	0.0245		15456	97.9219	788	9	4.9924	328	2.0781	4.5413	3.2066	1.3347
Escherichia coli	14EC020	300	819148	1 (1549617346)	snippy	snippy	snippy/snippy	15784		7687	48.7012	76	0	0.4815	8097	51.2988	33.2582	0.3093	32.9489	0.9902	0.487	0.6529	0.513		15220	96.4268	291	0	1.8436	564	3.5732	3.4792	1.1842	2.2951	0.9812	0.9643	0.9727	0.0357		15682	99.3538	519	0	3.2881	102	0.6462	2.527	2.112	0.4151
Escherichia coli	14EC020	300	819148	1 (1549617346)	stampy	16GT	stampy/16GT	15784		8217	52.059	1384	77	8.7684	7567	47.941	36.424	5.6319	30.7922	0.8558	0.5206	0.6474	0.4794		15370	97.3771	3213	168	20.3561	414	2.6229	14.7592	13.0746	1.6847	0.8271	0.9738	0.8945	0.0262		1869	11.8411	1063	61	6.7347	13915	88.1589	60.9495	4.3256	56.6239
Escherichia coli	14EC020	300	819148	1 (1549617346)	stampy	freebayes	stampy/freebayes	15784		14781	93.6455	14924	0	94.5514	1003	6.3545	64.8113	60.7298	4.0815	0.4976	0.9365	0.6499	0.0635		15715	99.5628	18452	0	116.903	69	0.4372	75.367	75.0862	0.2808	0.4599	0.9956	0.6292	0.0044		15729	99.6515	21864	0	138.52	55	0.3485	89.1944	88.9705	0.2238
Escherichia coli	14EC020	300	819148	1 (1549617346)	stampy	gatk	stampy/gatk	15784		14361	90.9845	2483	1078	15.7311	1423	9.0155	15.8946	10.104	5.7906	0.8526	0.9098	0.8803	0.0902		15545	98.4858	3802	1297	24.0877	239	1.5142	16.4439	15.4714	0.9726	0.8035	0.9849	0.885	0.0151		15609	98.8913	4819	1569	30.5309	175	1.1087	20.3219	19.6098	0.7121
Escherichia coli	14EC020	300	819148	1 (1549617346)	stampy	lofreq	stampy/lofreq	15784		7579	48.017	808	0	5.1191	8205	51.983	36.6763	3.288	33.3884	0.9037	0.4802	0.6272	0.5198		15089	95.5968	2201	0	13.9445	695	4.4032	11.7846	8.9565	2.8281	0.8727	0.956	0.9125	0.044		15335	97.1553	2750	0	17.4227	449	2.8447	13.0176	11.1905	1.8271
Escherichia coli	14EC020	300	819148	1 (1549617346)	stampy	mpileup	stampy/mpileup	15784		13684	86.6954	1590	0	10.0735	2100	13.3046	15.0156	6.4701	8.5455	0.8959	0.867	0.8812	0.133		15238	96.5408	2342	0	14.8378	546	3.4592	11.7521	9.5302	2.2218	0.8668	0.9654	0.9134	0.0346		15330	97.1237	2688	0	17.0299	454	2.8763	12.7857	10.9382	1.8474
Escherichia coli	14EC020	300	819148	1 (1549617346)	stampy	platypus	stampy/platypus	15784		14394	91.1936	865	177	5.4802	1390	8.8064	9.1762	3.5199	5.6563	0.9433	0.9119	0.9273	0.0881		15322	97.073	1266	228	8.0208	462	2.927	7.0317	5.1517	1.88	0.9237	0.9707	0.9466	0.0293		15383	97.4595	1372	261	8.6923	401	2.5405	7.2148	5.583	1.6318
Escherichia coli	14EC020	300	819148	1 (1549617346)	stampy	snver	stampy/snver	15784		13760	87.1769	1818	0	11.518	2024	12.8231	15.6341	7.3979	8.2362	0.8833	0.8718	0.8775	0.1282		15208	96.3507	2471	0	15.6551	576	3.6493	12.3991	10.0552	2.3439	0.8602	0.9635	0.9089	0.0365		15197	96.281	2963	0	18.7722	587	3.719	14.4459	12.0573	2.3887
Escherichia coli	14EC020	300	819148	1 (1549617346)	stampy	strelka	stampy/strelka	15784		13483	85.4219	850	25	5.3852	2301	14.5781	12.8223	3.4589	9.3634	0.9407	0.8542	0.8954	0.1458		15097	95.6475	1252	41	7.9321	687	4.3525	7.8903	5.0947	2.7956	0.9234	0.9565	0.9397	0.0435		15254	96.6422	1453	19	9.2055	530	3.3578	8.0694	5.9127	2.1567
Escherichia coli	14EC020	300	819148	1 (1549617346)	stampy	snvsniffer	stampy/snvsniffer	15784		2745	17.391	146	89	0.925	13039	82.609	53.6533	0.5941	53.0592	0.9495	0.1739	0.294	0.8261		4851	30.7337	280	153	1.7739	10933	69.2663	45.6287	1.1394	44.4893	0.9454	0.3073	0.4638	0.6927		6666	42.2326	468	223	2.965	9118	57.7674	39.008	1.9044	37.1036
Escherichia coli	14EC020	300	819148	1 (1549617346)	stampy	varscan	stampy/varscan	15784		11268	71.3887	1376	28	8.7177	4516	28.6113	23.9761	5.5993	18.3768	0.8912	0.7139	0.7928	0.2861		15187	96.2177	2566	59	16.257	597	3.7823	12.8711	10.4417	2.4294	0.8555	0.9622	0.9057	0.0378		15216	96.4014	3033	89	19.2157	568	3.5986	14.6534	12.3421	2.3113
Escherichia coli	14EC020	300	819148	2 (1549618717)	bwa-mem	16GT	bwa-mem/16GT	15784		8621	54.6186	517	22	3.2755	7163	45.3814	31.252	2.1038	29.1482	0.9434	0.5462	0.6918	0.4538		15664	99.2397	1230	53	7.7927	120	0.7603	5.4935	5.0052	0.4883	0.9272	0.9924	0.9587	0.0076		15744	99.7466	1719	95	10.8908	40	0.2534	7.1578	6.9951	0.1628
Escherichia coli	14EC020	300	819148	2 (1549618717)	bwa-mem	freebayes	bwa-mem/freebayes	15784		14931	94.5958	1577	0	9.9911	853	5.4042	9.8883	6.4172	3.4711	0.9045	0.946	0.9248	0.054		15751	99.7909	1855	0	11.7524	33	0.2091	7.6828	7.5485	0.1343	0.8946	0.9979	0.9434	0.0021		15755	99.8163	2000	0	12.6711	29	0.1837	8.2566	8.1385	0.118
Escherichia coli	14EC020	300	819148	2 (1549618717)	bwa-mem	gatk	bwa-mem/gatk	15784		14627	92.6698	1843	985	11.6764	1157	7.3302	12.2078	7.4997	4.7081	0.8881	0.9267	0.907	0.0733		15627	99.0053	2469	1119	15.6424	157	0.9947	10.6859	10.047	0.6389	0.8636	0.9901	0.9225	0.0099		15649	99.1447	2905	1235	18.4047	135	0.8553	12.3706	11.8212	0.5494
Escherichia coli	14EC020	300	819148	2 (1549618717)	bwa-mem	lofreq	bwa-mem/lofreq	15784		8120	51.4445	324	0	2.0527	7664	48.5555	32.5053	1.3184	31.1869	0.9616	0.5144	0.6703	0.4856		15313	97.016	841	0	5.3282	471	2.984	5.3389	3.4223	1.9166	0.9479	0.9702	0.9589	0.0298		15514	98.2894	1264	0	8.0081	270	1.7106	6.2423	5.1436	1.0987
Escherichia coli	14EC020	300	819148	2 (1549618717)	bwa-mem	mpileup	bwa-mem/mpileup	15784		14127	89.502	656	0	4.1561	1657	10.498	9.4122	2.6694	6.7428	0.9556	0.895	0.9243	0.105		15423	97.7129	1054	0	6.6776	361	2.2871	5.758	4.289	1.469	0.936	0.9771	0.9561	0.0229		15509	98.2577	1252	0	7.9321	275	1.7423	6.2138	5.0947	1.119
Escherichia coli	14EC020	300	819148	2 (1549618717)	bwa-mem	platypus	bwa-mem/platypus	15784		14766	93.5504	1226	248	7.7674	1018	6.4496	9.1314	4.9889	4.1425	0.9233	0.9355	0.9294	0.0645		15525	98.3591	1455	284	9.2182	259	1.6409	6.9747	5.9208	1.0539	0.9143	0.9836	0.9477	0.0164		15590	98.7709	1505	234	9.535	194	1.2291	6.9137	6.1243	0.7894
Escherichia coli	14EC020	300	819148	2 (1549618717)	bwa-mem	snver	bwa-mem/snver	15784		14238	90.2053	692	0	4.3842	1546	9.7947	9.107	2.8159	6.2911	0.9537	0.9021	0.9272	0.0979		15478	98.0613	1164	0	7.3746	306	1.9387	5.9818	4.7366	1.2452	0.9301	0.9806	0.9547	0.0194		15482	98.0867	1351	0	8.5593	302	1.9133	6.7265	5.4976	1.2289
Escherichia coli	14EC020	300	819148	2 (1549618717)	bwa-mem	strelka	bwa-mem/strelka	15784		14044	88.9762	655	10	4.1498	1740	11.0238	9.7459	2.6654	7.0805	0.9554	0.8898	0.9214	0.1102		15347	97.2314	1138	9	7.2098	437	2.7686	6.4091	4.6308	1.7783	0.931	0.9723	0.9512	0.0277		15473	98.0297	1359	10	8.61	311	1.9703	6.7957	5.5301	1.2655
Escherichia coli	14EC020	300	819148	2 (1549618717)	bwa-mem	snvsniffer	bwa-mem/snvsniffer	15784		2796	17.7141	92	41	0.5829	12988	82.2859	53.2261	0.3744	52.8517	0.9681	0.1771	0.2994	0.8229		4739	30.0241	197	106	1.2481	11045	69.9759	45.7467	0.8016	44.9451	0.9601	0.3002	0.4574	0.6998		6540	41.4344	343	178	2.1731	9244	58.5656	39.0121	1.3958	37.6163
Escherichia coli	14EC020	300	819148	2 (1549618717)	bwa-mem	varscan	bwa-mem/varscan	15784		11829	74.943	492	6	3.1171	3955	25.057	18.096	2.0021	16.094	0.9601	0.7494	0.8418	0.2506		15386	97.4785	1034	5	6.5509	398	2.5215	5.8272	4.2076	1.6196	0.937	0.9748	0.9555	0.0252		15422	97.7065	1305	4	8.2679	362	2.2935	6.7835	5.3104	1.4731
Escherichia coli	14EC020	300	819148	2 (1549618717)	minimap2	16GT	minimap2/16GT	15784		8607	54.5299	310	20	1.964	7177	45.4701	30.4666	1.2615	29.2052	0.9652	0.5453	0.6969	0.4547		15672	99.2904	776	49	4.9164	112	0.7096	3.6135	3.1578	0.4558	0.9528	0.9929	0.9724	0.0071		15760	99.8479	1180	94	7.4759	24	0.1521	4.8994	4.8017	0.0977
Escherichia coli	14EC020	300	819148	2 (1549618717)	minimap2	freebayes	minimap2/freebayes	15784		14937	94.6338	936	0	5.9301	847	5.3662	7.2555	3.8088	3.4467	0.941	0.9463	0.9436	0.0537		15757	99.8289	1097	0	6.9501	27	0.1711	4.5739	4.464	0.1099	0.9349	0.9983	0.9656	0.0017		15760	99.8479	1225	0	7.761	24	0.1521	5.0825	4.9849	0.0977
Escherichia coli	14EC020	300	819148	2 (1549618717)	minimap2	gatk	minimap2/gatk	15784		14620	92.6254	1027	629	6.5066	1164	7.3746	8.9158	4.1791	4.7366	0.9344	0.9263	0.9303	0.0737		15630	99.0243	1459	745	9.2435	154	0.9757	6.5637	5.9371	0.6267	0.9146	0.9902	0.9509	0.0098		15648	99.1384	1690	830	10.707	136	0.8616	7.4305	6.8771	0.5534
Escherichia coli	14EC020	300	819148	2 (1549618717)	minimap2	lofreq	minimap2/lofreq	15784		7966	50.4688	210	0	1.3305	7818	49.5312	32.6681	0.8545	31.8136	0.9743	0.5047	0.6649	0.4953		15261	96.6865	410	0	2.5976	523	3.3135	3.7966	1.6684	2.1282	0.9738	0.9669	0.9703	0.0331		15544	98.4795	645	0	4.0864	240	1.5205	3.6013	2.6247	0.9766
Escherichia coli	14EC020	300	819148	2 (1549618717)	minimap2	mpileup	minimap2/mpileup	15784		14041	88.9572	355	0	2.2491	1743	11.0428	8.5373	1.4446	7.0927	0.9753	0.8896	0.9305	0.1104		15422	97.7065	464	0	2.9397	362	2.2935	3.3612	1.8881	1.4731	0.9708	0.9771	0.9739	0.0229		15541	98.4605	597	0	3.7823	243	1.5395	3.4182	2.4294	0.9888
Escherichia coli	14EC020	300	819148	2 (1549618717)	minimap2	platypus	minimap2/platypus	15784		14710	93.1956	705	151	4.4665	1074	6.8044	7.2392	2.8688	4.3704	0.9543	0.932	0.943	0.068		15523	98.3464	819	161	5.1888	261	1.6536	4.3948	3.3327	1.0621	0.9499	0.9835	0.9664	0.0165		15595	98.8026	923	173	5.8477	189	1.1974	4.525	3.7559	0.7691
Escherichia coli	14EC020	300	819148	2 (1549618717)	minimap2	snver	minimap2/snver	15784		14141	89.5907	331	0	2.0971	1643	10.4093	8.0327	1.3469	6.6858	0.9771	0.8959	0.9347	0.1041		15428	97.7446	464	0	2.9397	356	2.2554	3.3368	1.8881	1.4487	0.9708	0.9774	0.9741	0.0226		15421	97.7002	616	0	3.9027	363	2.2998	3.9838	2.5067	1.4771
Escherichia coli	14EC020	300	819148	2 (1549618717)	minimap2	strelka	minimap2/strelka	15784		13951	88.387	290	12	1.8373	1833	11.613	8.6391	1.1801	7.459	0.9796	0.8839	0.9293	0.1161		15335	97.1553	423	11	2.6799	449	2.8447	3.5484	1.7213	1.8271	0.9732	0.9716	0.9724	0.0284		15498	98.188	530	10	3.3578	286	1.812	3.3205	2.1567	1.1638
Escherichia coli	14EC020	300	819148	2 (1549618717)	minimap2	snvsniffer	minimap2/snvsniffer	15784		2782	17.6254	89	39	0.5639	13002	82.3746	53.2708	0.3622	52.9087	0.969	0.1763	0.2983	0.8237		4734	29.9924	201	118	1.2734	11050	70.0076	45.7834	0.8179	44.9654	0.9593	0.2999	0.4569	0.7001		6529	41.3647	359	195	2.2745	9255	58.6353	39.122	1.4609	37.6611
Escherichia coli	14EC020	300	819148	2 (1549618717)	minimap2	varscan	minimap2/varscan	15784		11669	73.9293	327	7	2.0717	4115	26.0707	18.0757	1.3307	16.7451	0.9727	0.7393	0.8401	0.2607		15376	97.4151	541	7	3.4275	408	2.5849	3.8617	2.2015	1.6603	0.966	0.9742	0.9701	0.0258		15419	97.6875	761	9	4.8213	365	2.3125	4.582	3.0967	1.4853
Escherichia coli	14EC020	300	819148	2 (1549618717)	novoalign	16GT	novoalign/16GT	15784		8236	52.1794	264	8	1.6726	7548	47.8206	31.7891	1.0743	30.7149	0.9689	0.5218	0.6783	0.4782		15622	98.9736	606	29	3.8393	162	1.0264	3.1252	2.466	0.6592	0.9627	0.9897	0.976	0.0103		15737	99.7022	946	42	5.9934	47	0.2978	4.0408	3.8495	0.1913
Escherichia coli	14EC020	300	819148	2 (1549618717)	novoalign	freebayes	novoalign/freebayes	15784		14716	93.2337	977	0	6.1898	1068	6.7663	8.3217	3.9757	4.346	0.9377	0.9323	0.935	0.0677		15742	99.7339	1175	0	7.4442	42	0.2661	4.9523	4.7814	0.1709	0.9305	0.9973	0.9627	0.0027		15751	99.7909	1293	0	8.1918	33	0.2091	5.3959	5.2616	0.1343
Escherichia coli	14EC020	300	819148	2 (1549618717)	novoalign	gatk	novoalign/gatk	15784		14601	92.5051	1387	864	8.7874	1183	7.4949	10.458	5.6441	4.8139	0.9132	0.9251	0.9191	0.0749		15607	98.8786	1759	978	11.1442	177	1.1214	7.8781	7.1578	0.7203	0.8987	0.9888	0.9416	0.0112		15642	99.1004	2059	1094	13.0449	142	0.8996	8.9565	8.3786	0.5778
Escherichia coli	14EC020	300	819148	2 (1549618717)	novoalign	lofreq	novoalign/lofreq	15784		7272	46.072	201	0	1.2734	8512	53.928	35.4556	0.8179	34.6376	0.9731	0.4607	0.6253	0.5393		15256	96.6548	464	0	2.9397	528	3.3452	4.0367	1.8881	2.1486	0.9705	0.9665	0.9685	0.0335		15583	98.7266	742	0	4.701	201	1.2734	3.8373	3.0194	0.8179
Escherichia coli	14EC020	300	819148	2 (1549618717)	novoalign	mpileup	novoalign/mpileup	15784		13970	88.5073	358	0	2.2681	1814	11.4927	8.8385	1.4568	7.3817	0.975	0.8851	0.9279	0.1149		15457	97.9283	587	0	3.719	327	2.0717	3.7193	2.3887	1.3307	0.9634	0.9793	0.9713	0.0207		15577	98.6885	733	0	4.6439	207	1.3115	3.8251	2.9828	0.8423
Escherichia coli	14EC020	300	819148	2 (1549618717)	novoalign	platypus	novoalign/platypus	15784		14641	92.7585	1013	235	6.4179	1143	7.2415	8.7733	4.1222	4.6512	0.9353	0.9276	0.9314	0.0724		15564	98.6062	1224	286	7.7547	220	1.3938	5.876	4.9808	0.8952	0.9271	0.9861	0.9557	0.0139		15628	99.0117	1307	289	8.2805	156	0.9883	5.9533	5.3185	0.6348
Escherichia coli	14EC020	300	819148	2 (1549618717)	novoalign	snver	novoalign/snver	15784		13979	88.5644	423	0	2.6799	1805	11.4356	9.0663	1.7213	7.345	0.9706	0.8856	0.9262	0.1144		15465	97.979	690	0	4.3715	319	2.021	4.1059	2.8078	1.2981	0.9573	0.9798	0.9684	0.0202		15457	97.9283	836	0	5.2965	327	2.0717	4.7326	3.4019	1.3307
Escherichia coli	14EC020	300	819148	2 (1549618717)	novoalign	strelka	novoalign/strelka	15784		13898	88.0512	399	22	2.5279	1886	11.9488	9.2983	1.6236	7.6746	0.9721	0.8805	0.924	0.1195		15399	97.5608	672	22	4.2575	385	2.4392	4.3012	2.7346	1.5667	0.9582	0.9756	0.9668	0.0244		15567	98.6252	819	15	5.1888	217	1.3748	4.2158	3.3327	0.883
Escherichia coli	14EC020	300	819148	2 (1549618717)	novoalign	snvsniffer	novoalign/snvsniffer	15784		2468	15.6361	60	21	0.3801	13316	84.3639	54.4306	0.2442	54.1864	0.9763	0.1564	0.2696	0.8436		4411	27.946	109	40	0.6906	11373	72.054	46.7234	0.4436	46.2798	0.9759	0.2795	0.4345	0.7205		6237	39.5147	190	80	1.2038	9547	60.4853	39.6225	0.7732	38.8493
Escherichia coli	14EC020	300	819148	2 (1549618717)	novoalign	varscan	novoalign/varscan	15784		11147	70.6221	320	7	2.0274	4637	29.3779	20.1714	1.3022	18.8692	0.9721	0.7062	0.8181	0.2938		15411	97.6368	605	6	3.833	373	2.3632	3.9797	2.4619	1.5178	0.9622	0.9764	0.9692	0.0236		15473	98.0297	830	5	5.2585	311	1.9703	4.643	3.3775	1.2655
Escherichia coli	14EC020	300	819148	2 (1549618717)	snippy	snippy	snippy/snippy	15784		7908	50.1014	93	0	0.5892	7876	49.8986	32.428	0.3784	32.0496	0.9884	0.501	0.665	0.499		15249	96.6105	273	0	1.7296	535	3.3895	3.288	1.1109	2.1771	0.9824	0.9661	0.9742	0.0339		15684	99.3664	533	0	3.3768	100	0.6336	2.5758	2.1689	0.4069
Escherichia coli	14EC020	300	819148	2 (1549618717)	stampy	16GT	stampy/16GT	15784		8458	53.5859	1423	74	9.0155	7326	46.4141	35.6021	5.7906	29.8115	0.856	0.5359	0.6591	0.4641		15400	97.5672	3165	160	20.052	384	2.4328	14.4418	12.8792	1.5626	0.8295	0.9757	0.8967	0.0243		15493	98.1564	4258	348	26.9767	291	1.8436	18.5111	17.327	1.1842
Escherichia coli	14EC020	300	819148	2 (1549618717)	stampy	freebayes	stampy/freebayes	15784		14913	94.4818	14430	0	91.4217	871	5.5182	62.2639	58.7196	3.5443	0.5082	0.9448	0.6609	0.0552		15727	99.6389	18584	0	117.74	57	0.3611	75.8553	75.6233	0.2319	0.4584	0.9964	0.6279	0.0036		15725	99.6262	21628	0	137.025	59	0.3738	88.2503	88.0102	0.2401
Escherichia coli	14EC020	300	819148	2 (1549618717)	stampy	gatk	stampy/gatk	15784		14459	91.6054	2439	1030	15.4524	1325	8.3946	15.3167	9.925	5.3918	0.8557	0.9161	0.8849	0.0839		15552	98.5302	3498	1220	22.1617	232	1.4698	15.1784	14.2343	0.9441	0.8164	0.9853	0.8929	0.0147		15613	98.9166	4896	1624	31.0188	171	1.0834	20.619	19.9232	0.6958
Escherichia coli	14EC020	300	819148	2 (1549618717)	stampy	lofreq	stampy/lofreq	15784		7862	49.8099	904	0	5.7273	7922	50.1901	35.9154	3.6786	32.2368	0.8969	0.4981	0.6405	0.5019		15120	95.7932	2200	0	13.9382	664	4.2068	11.6544	8.9524	2.702	0.873	0.9579	0.9135	0.0421		15344	97.2124	2796	0	17.7141	440	2.7876	13.1682	11.3777	1.7905
Escherichia coli	14EC020	300	819148	2 (1549618717)	stampy	mpileup	stampy/mpileup	15784		13902	88.0765	1680	0	10.6437	1882	11.9235	14.4947	6.8364	7.6584	0.8922	0.8808	0.8865	0.1192		15246	96.5915	2348	0	14.8758	538	3.4085	11.7439	9.5546	2.1893	0.8665	0.9659	0.9135	0.0341		15348	97.2377	2715	0	17.201	436	2.7623	12.8223	11.0481	1.7742
Escherichia coli	14EC020	300	819148	2 (1549618717)	stampy	platypus	stampy/platypus	15784		14499	91.8588	954	173	6.0441	1285	8.1412	9.1111	3.8821	5.229	0.9383	0.9186	0.9283	0.0814		15341	97.1934	1303	221	8.2552	443	2.8066	7.1049	5.3023	1.8027	0.9217	0.9719	0.9461	0.0281		15393	97.5228	1476	227	9.3512	391	2.4772	7.5973	6.0062	1.5911
Escherichia coli	14EC020	300	819148	2 (1549618717)	stampy	snver	stampy/snver	15784		13965	88.4757	1854	0	11.7461	1819	11.5243	14.9464	7.5444	7.402	0.8828	0.8848	0.8838	0.1152		15215	96.3951	2585	0	16.3773	569	3.6049	12.8345	10.5191	2.3154	0.8548	0.964	0.9061	0.036		15204	96.3254	3016	0	19.108	580	3.6746	14.6331	12.2729	2.3602
Escherichia coli	14EC020	300	819148	2 (1549618717)	stampy	strelka	stampy/strelka	15784		13674	86.632	838	17	5.3092	2110	13.368	11.9962	3.41	8.5862	0.9423	0.8663	0.9027	0.1337		15097	95.6475	1243	32	7.8751	687	4.3525	7.8537	5.0581	2.7956	0.9239	0.9565	0.9399	0.0435		15253	96.6358	1448	25	9.1738	531	3.3642	8.0531	5.8923	2.1608
Escherichia coli	14EC020	300	819148	2 (1549618717)	stampy	snvsniffer	stampy/snvsniffer	15784		2837	17.9739	141	80	0.8933	12947	82.0261	53.2586	0.5738	52.6849	0.9527	0.1797	0.3024	0.8203		4848	30.7146	254	138	1.6092	10936	69.2854	45.5351	1.0336	44.5015	0.9502	0.3071	0.4642	0.6929		6716	42.5494	454	231	2.8763	9068	57.4506	38.7476	1.8474	36.9002
Escherichia coli	14EC020	300	819148	2 (1549618717)	stampy	varscan	stampy/varscan	15784		11568	73.2894	1513	34	9.5857	4216	26.7106	23.3129	6.1568	17.156	0.8843	0.7329	0.8015	0.2671		15222	96.4394	2594	51	16.4344	562	3.5606	12.8426	10.5557	2.2869	0.8544	0.9644	0.9061	0.0356		15234	96.5155	3072	83	19.4627	550	3.4845	14.7389	12.5008	2.2381
Escherichia coli	14EC020	300	819148	3 (1549619312)	bwa-mem	16GT	bwa-mem/16GT	15784		8435	53.4402	486	47	3.0791	7349	46.5598	31.8827	1.9777	29.9051	0.9455	0.5344	0.6829	0.4656		15627	99.0053	1267	49	8.0271	157	0.9947	5.7946	5.1558	0.6389	0.925	0.9901	0.9564	0.0099		15741	99.7276	1660	68	10.517	43	0.2724	6.93	6.755	0.175
Escherichia coli	14EC020	300	819148	3 (1549619312)	bwa-mem	freebayes	bwa-mem/freebayes	15784		14802	93.7785	1563	0	9.9024	982	6.2215	10.3563	6.3603	3.996	0.9045	0.9378	0.9208	0.0622		15747	99.7656	1859	0	11.7777	37	0.2344	7.7153	7.5648	0.1506	0.8944	0.9977	0.9432	0.0023		15754	99.8099	2013	0	12.7534	30	0.1901	8.3135	8.1914	0.1221
Escherichia coli	14EC020	300	819148	3 (1549619312)	bwa-mem	gatk	bwa-mem/gatk	15784		14467	91.6561	1916	961	12.1389	1317	8.3439	13.156	7.7967	5.3592	0.883	0.9166	0.8995	0.0834		15623	98.98	2560	1097	16.219	161	1.02	11.0725	10.4173	0.6552	0.8592	0.9898	0.9199	0.0102		15652	99.1637	2909	1242	18.4301	132	0.8363	12.3747	11.8375	0.5371
Escherichia coli	14EC020	300	819148	3 (1549619312)	bwa-mem	lofreq	bwa-mem/lofreq	15784		7941	50.3104	262	0	1.6599	7843	49.6896	32.9814	1.0661	31.9153	0.9681	0.5031	0.6621	0.4969		15286	96.8449	904	0	5.7273	498	3.1551	5.7051	3.6786	2.0265	0.9442	0.9684	0.9561	0.0316		15517	98.3084	1242	0	7.8687	267	1.6916	6.1405	5.054	1.0865
Escherichia coli	14EC020	300	819148	3 (1549619312)	bwa-mem	mpileup	bwa-mem/mpileup	15784		13912	88.1399	675	0	4.2765	1872	11.8601	10.3644	2.7468	7.6177	0.9537	0.8814	0.9161	0.1186		15429	97.7509	1071	0	6.7854	355	2.2491	5.8028	4.3582	1.4446	0.9351	0.9775	0.9558	0.0225		15508	98.2514	1215	0	7.6977	276	1.7486	6.0673	4.9442	1.1231
Escherichia coli	14EC020	300	819148	3 (1549619312)	bwa-mem	platypus	bwa-mem/platypus	15784		14683	93.0246	1204	207	7.628	1101	6.9754	9.3797	4.8994	4.4803	0.9242	0.9302	0.9272	0.0698		15523	98.3464	1474	254	9.3386	261	1.6536	7.0602	5.9981	1.0621	0.9133	0.9835	0.9471	0.0165		15584	98.7329	1557	229	9.8644	200	1.2671	7.1497	6.3359	0.8139
Escherichia coli	14EC020	300	819148	3 (1549619312)	bwa-mem	snver	bwa-mem/snver	15784		14058	89.0649	701	0	4.4412	1726	10.9351	9.8761	2.8526	7.0236	0.9525	0.8906	0.9205	0.1094		15485	98.1057	1169	0	7.4062	299	1.8943	5.9737	4.757	1.2167	0.9298	0.9811	0.9548	0.0189		15483	98.093	1344	0	8.515	301	1.907	6.694	5.4691	1.2249
Escherichia coli	14EC020	300	819148	3 (1549619312)	bwa-mem	strelka	bwa-mem/strelka	15784		13831	87.6267	657	13	4.1624	1953	12.3733	10.6208	2.6735	7.9473	0.9547	0.8763	0.9138	0.1237		15358	97.3011	1094	10	6.9311	426	2.6989	6.1853	4.4518	1.7335	0.9335	0.973	0.9528	0.027		15470	98.0106	1333	9	8.4453	314	1.9894	6.7021	5.4243	1.2778
Escherichia coli	14EC020	300	819148	3 (1549619312)	bwa-mem	snvsniffer	bwa-mem/snvsniffer	15784		2753	17.4417	95	45	0.6019	13031	82.5583	53.4133	0.3866	53.0267	0.9666	0.1744	0.2955	0.8256		4677	29.6313	194	113	1.2291	11107	70.3687	45.9868	0.7894	45.1974	0.9602	0.2963	0.4529	0.7037		6522	41.3203	360	205	2.2808	9262	58.6797	39.1545	1.4649	37.6896
Escherichia coli	14EC020	300	819148	3 (1549619312)	bwa-mem	varscan	bwa-mem/varscan	15784		11440	72.4785	438	2	2.775	4344	27.5215	19.4593	1.7823	17.6769	0.9631	0.7248	0.8271	0.2752		15379	97.4341	1046	3	6.627	405	2.5659	5.9045	4.2565	1.6481	0.9363	0.9743	0.9549	0.0257		15410	97.6305	1252	8	7.9321	374	2.3695	6.6166	5.0947	1.5219
Escherichia coli	14EC020	300	819148	3 (1549619312)	minimap2	16GT	minimap2/16GT	15784		8402	53.2311	289	43	1.831	7382	46.7689	31.2154	1.176	30.0394	0.9667	0.5323	0.6866	0.4677		15629	99.018	724	43	4.5869	155	0.982	3.5769	2.9462	0.6307	0.9557	0.9902	0.9726	0.0098		15757	99.8289	1169	77	7.4062	27	0.1711	4.8668	4.757	0.1099
Escherichia coli	14EC020	300	819148	3 (1549619312)	minimap2	freebayes	minimap2/freebayes	15784		14803	93.7848	886	0	5.6133	981	6.2152	7.5973	3.6054	3.992	0.9435	0.9378	0.9406	0.0622		15750	99.7846	1089	0	6.8994	34	0.2154	4.5698	4.4314	0.1384	0.9353	0.9978	0.9655	0.0022		15759	99.8416	1215	0	7.6977	25	0.1584	5.0459	4.9442	0.1017
Escherichia coli	14EC020	300	819148	3 (1549619312)	minimap2	gatk	minimap2/gatk	15784		14457	91.5928	1170	700	7.4126	1327	8.4072	10.161	4.761	5.3999	0.9251	0.9159	0.9205	0.0841		15628	99.0117	1506	813	9.5413	156	0.9883	6.7631	6.1283	0.6348	0.9121	0.9901	0.9495	0.0099		15648	99.1384	1747	896	11.0682	136	0.8616	7.6624	7.109	0.5534
Escherichia coli	14EC020	300	819148	3 (1549619312)	minimap2	lofreq	minimap2/lofreq	15784		7782	49.3031	188	0	1.1911	8002	50.6969	33.3273	0.765	32.5623	0.9764	0.493	0.6552	0.507		15231	96.4965	410	0	2.5976	553	3.5035	3.9187	1.6684	2.2503	0.9738	0.965	0.9694	0.035		15548	98.5048	647	0	4.0991	236	1.4952	3.5932	2.6328	0.9603
Escherichia coli	14EC020	300	819148	3 (1549619312)	minimap2	mpileup	minimap2/mpileup	15784		13803	87.4493	308	0	1.9513	1981	12.5507	9.3146	1.2533	8.0612	0.9782	0.8745	0.9234	0.1255		15423	97.7129	476	0	3.0157	361	2.2871	3.406	1.937	1.469	0.9701	0.9771	0.9736	0.0229		15538	98.4415	605	0	3.833	246	1.5585	3.4629	2.4619	1.001
Escherichia coli	14EC020	300	819148	3 (1549619312)	minimap2	platypus	minimap2/platypus	15784		14629	92.6825	772	148	4.891	1155	7.3175	7.8415	3.1415	4.7	0.9499	0.9268	0.9382	0.0732		15527	98.3718	833	173	5.2775	257	1.6282	4.4355	3.3897	1.0458	0.9491	0.9837	0.9661	0.0163		15611	98.904	879	159	5.5689	173	1.096	4.2809	3.5769	0.704
Escherichia coli	14EC020	300	819148	3 (1549619312)	minimap2	snver	minimap2/snver	15784		13921	88.1969	338	0	2.1414	1863	11.8031	8.9565	1.3754	7.5811	0.9763	0.882	0.9268	0.118		15427	97.7382	518	0	3.2818	357	2.2618	3.5606	2.1079	1.4527	0.9675	0.9774	0.9724	0.0226		15417	97.6749	581	0	3.6809	367	2.3251	3.8577	2.3642	1.4934
Escherichia coli	14EC020	300	819148	3 (1549619312)	minimap2	strelka	minimap2/strelka	15784		13724	86.9488	287	7	1.8183	2060	13.0512	9.5506	1.1679	8.3827	0.9795	0.8695	0.9212	0.1305		15339	97.1807	423	8	2.6799	445	2.8193	3.5321	1.7213	1.8108	0.9732	0.9718	0.9725	0.0282		15491	98.1437	547	11	3.4655	293	1.8563	3.4182	2.2259	1.1923
Escherichia coli	14EC020	300	819148	3 (1549619312)	minimap2	snvsniffer	minimap2/snvsniffer	15784		2742	17.372	94	47	0.5955	13042	82.628	53.4539	0.3825	53.0714	0.9669	0.1737	0.2945	0.8263		4671	29.5933	195	116	1.2354	11113	70.4067	46.0153	0.7935	45.2218	0.9599	0.2959	0.4524	0.7041		6506	41.219	362	200	2.2935	9278	58.781	39.2278	1.4731	37.7547
Escherichia coli	14EC020	300	819148	3 (1549619312)	minimap2	varscan	minimap2/varscan	15784		11274	71.4268	282	6	1.7866	4510	28.5732	19.4999	1.1475	18.3524	0.9756	0.7143	0.8247	0.2857		15350	97.2504	524	4	3.3198	434	2.7496	3.8984	2.1323	1.7661	0.967	0.9725	0.9697	0.0275		15407	97.6115	731	9	4.6313	377	2.3885	4.5088	2.9746	1.5341
Escherichia coli	14EC020	300	819148	3 (1549619312)	novoalign	16GT	novoalign/16GT	15784		8074	51.1531	242	26	1.5332	7710	48.8469	32.3588	0.9848	31.3741	0.9709	0.5115	0.67	0.4885		15571	98.6505	625	27	3.9597	213	1.3495	3.41	2.5433	0.8668	0.9614	0.9865	0.9738	0.0135		15739	99.7149	965	46	6.1138	45	0.2851	4.11	3.9268	0.1831
Escherichia coli	14EC020	300	819148	3 (1549619312)	novoalign	freebayes	novoalign/freebayes	15784		14588	92.4227	929	0	5.8857	1196	7.5773	8.6472	3.7804	4.8668	0.9401	0.9242	0.9321	0.0758		15745	99.7529	1156	0	7.3239	39	0.2471	4.8628	4.7041	0.1587	0.9316	0.9975	0.9634	0.0025		15753	99.8036	1316	0	8.3376	31	0.1964	5.4813	5.3552	0.1261
Escherichia coli	14EC020	300	819148	3 (1549619312)	novoalign	gatk	novoalign/gatk	15784		14445	91.5167	1347	827	8.534	1339	8.4833	10.9301	5.4813	5.4488	0.9147	0.9152	0.9149	0.0848		15614	98.923	1850	999	11.7207	170	1.077	8.2199	7.5282	0.6918	0.8941	0.9892	0.9392	0.0108		15642	99.1004	2076	1129	13.1526	142	0.8996	9.0256	8.4478	0.5778
Escherichia coli	14EC020	300	819148	3 (1549619312)	novoalign	lofreq	novoalign/lofreq	15784		7112	45.0583	190	0	1.2038	8672	54.9417	36.0619	0.7732	35.2887	0.974	0.4506	0.6162	0.5494		15209	96.3571	475	0	3.0094	575	3.6429	4.2727	1.9329	2.3398	0.9697	0.9636	0.9666	0.0364		15547	98.4985	722	0	4.5743	237	1.5015	3.9024	2.938	0.9644
Escherichia coli	14EC020	300	819148	3 (1549619312)	novoalign	mpileup	novoalign/mpileup	15784		13705	86.8284	369	0	2.3378	2079	13.1716	9.9616	1.5016	8.46	0.9738	0.8683	0.918	0.1317		15435	97.7889	569	0	3.6049	349	2.2111	3.7356	2.3154	1.4202	0.9644	0.9779	0.9711	0.0221		15548	98.5048	704	0	4.4602	236	1.4952	3.8251	2.8648	0.9603
Escherichia coli	14EC020	300	819148	3 (1549619312)	novoalign	platypus	novoalign/platypus	15784		14574	92.334	937	185	5.9364	1210	7.666	8.7367	3.8129	4.9238	0.9396	0.9233	0.9314	0.0767		15575	98.6759	1240	285	7.8561	209	1.3241	5.8964	5.0459	0.8505	0.9263	0.9868	0.9556	0.0132		15631	99.0307	1332	296	8.4389	153	0.9693	6.0429	5.4203	0.6226
Escherichia coli	14EC020	300	819148	3 (1549619312)	novoalign	snver	novoalign/snver	15784		13721	86.9298	440	0	2.7876	2063	13.0702	10.1854	1.7905	8.3949	0.9689	0.8693	0.9164	0.1307		15443	97.8396	676	0	4.2828	341	2.1604	4.1384	2.7508	1.3876	0.9581	0.9784	0.9681	0.0216		15463	97.9663	803	0	5.0874	321	2.0337	4.5739	3.2676	1.3062
Escherichia coli	14EC020	300	819148	3 (1549619312)	novoalign	strelka	novoalign/strelka	15784		13635	86.3849	384	27	2.4328	2149	13.6151	10.3075	1.5626	8.7449	0.9726	0.8638	0.915	0.1362		15398	97.5545	654	20	4.1434	386	2.4455	4.232	2.6613	1.5707	0.9593	0.9755	0.9673	0.0245		15523	98.3464	805	27	5.1001	261	1.6536	4.3378	3.2758	1.0621
Escherichia coli	14EC020	300	819148	3 (1549619312)	novoalign	snvsniffer	novoalign/snvsniffer	15784		2443	15.4777	63	30	0.3991	13341	84.5223	54.5445	0.2564	54.2881	0.9749	0.1548	0.2672	0.8452		4310	27.3061	111	52	0.7032	11474	72.6939	47.1425	0.4517	46.6908	0.9749	0.2731	0.4267	0.7269		6190	39.2169	188	89	1.1911	9594	60.7831	39.8056	0.765	39.0406
Escherichia coli	14EC020	300	819148	3 (1549619312)	novoalign	varscan	novoalign/varscan	15784		10792	68.373	266	6	1.6853	4992	31.627	21.3962	1.0824	20.3138	0.9759	0.6837	0.8041	0.3163		15371	97.3834	622	6	3.9407	413	2.6166	4.2117	2.5311	1.6806	0.9611	0.9738	0.9674	0.0262		15444	97.8459	763	8	4.834	340	2.1541	4.4884	3.1049	1.3836
Escherichia coli	14EC020	300	819148	3 (1549619312)	snippy	snippy	snippy/snippy	15784		7731	48.98	81	0	0.5132	8053	51.02	33.0995	0.3296	32.7698	0.9896	0.4898	0.6553	0.5102		15225	96.4584	278	0	1.7613	559	3.5416	3.406	1.1313	2.2747	0.9821	0.9646	0.9733	0.0354		15677	99.3221	538	0	3.4085	107	0.6779	2.6247	2.1893	0.4354
Escherichia coli	14EC020	300	819148	3 (1549619312)	stampy	16GT	stampy/16GT	15784		8275	52.4265	1389	75	8.8001	7509	47.5735	36.2084	5.6522	30.5562	0.8563	0.5243	0.6504	0.4757		15360	97.3137	3110	158	19.7035	424	2.6863	14.3808	12.6554	1.7254	0.8316	0.9731	0.8968	0.0269		15505	98.2324	4229	348	26.793	279	1.7676	18.3443	17.2089	1.1353
Escherichia coli	14EC020	300	819148	3 (1549619312)	stampy	freebayes	stampy/freebayes	15784		14774	93.6011	14757	0	93.4934	1010	6.3989	64.1602	60.0502	4.11	0.5003	0.936	0.6521	0.064		15716	99.5692	18543	0	117.48	68	0.4308	75.7332	75.4565	0.2767	0.4587	0.9957	0.6281	0.0043		15726	99.6325	21430	0	135.77	58	0.3675	87.4405	87.2045	0.236
Escherichia coli	14EC020	300	819148	3 (1549619312)	stampy	gatk	stampy/gatk	15784		14327	90.7691	2644	1119	16.7511	1457	9.2309	16.6881	10.7592	5.9289	0.8442	0.9077	0.8748	0.0923		15554	98.5428	3630	1236	22.998	230	1.4572	15.7074	14.7715	0.9359	0.8108	0.9854	0.8896	0.0146		15603	98.8533	4517	1569	28.6176	181	1.1467	19.1174	18.3809	0.7365
Escherichia coli	14EC020	300	819148	3 (1549619312)	stampy	lofreq	stampy/lofreq	15784		7690	48.7202	947	0	5.9997	8094	51.2798	36.7903	3.8536	32.9367	0.8904	0.4872	0.6298	0.5128		15077	95.5208	2260	0	14.3183	707	4.4792	12.0735	9.1966	2.877	0.8696	0.9552	0.9104	0.0448		15336	97.1617	2769	0	17.5431	448	2.8383	13.0908	11.2678	1.823
Escherichia coli	14EC020	300	819148	3 (1549619312)	stampy	mpileup	stampy/mpileup	15784		13655	86.5117	1769	0	11.2076	2129	13.4883	15.862	7.1985	8.6635	0.8853	0.8651	0.8751	0.1349		15234	96.5155	2372	0	15.0279	550	3.4845	11.8904	9.6523	2.2381	0.8653	0.9652	0.9125	0.0348		15328	97.111	2705	0	17.1376	456	2.889	12.863	11.0074	1.8556
Escherichia coli	14EC020	300	819148	3 (1549619312)	stampy	platypus	stampy/platypus	15784		14414	91.3203	995	174	6.3039	1370	8.6797	9.6238	4.0489	5.5749	0.9354	0.9132	0.9242	0.0868		15336	97.1617	1305	217	8.2679	448	2.8383	7.1334	5.3104	1.823	0.9216	0.9716	0.9459	0.0284		15390	97.5038	1417	229	8.9774	394	2.4962	7.3695	5.7662	1.6033
Escherichia coli	14EC020	300	819148	3 (1549619312)	stampy	snver	stampy/snver	15784		13758	87.1642	1945	0	12.3226	2026	12.8358	16.1591	7.9147	8.2443	0.8761	0.8716	0.8738	0.1284		15213	96.3824	2525	0	15.9972	571	3.6176	12.5985	10.2749	2.3236	0.8577	0.9638	0.9077	0.0362		15208	96.3507	2908	0	18.4237	576	3.6493	14.1773	11.8334	2.3439
Escherichia coli	14EC020	300	819148	3 (1549619312)	stampy	strelka	stampy/strelka	15784		13454	85.2382	901	24	5.7083	2330	14.7618	13.1478	3.6664	9.4814	0.9372	0.8524	0.8928	0.1476		15098	95.6538	1253	28	7.9384	686	4.3462	7.8903	5.0988	2.7915	0.9234	0.9565	0.9397	0.0435		15251	96.6232	1451	20	9.1929	533	3.3768	8.0734	5.9045	2.1689
Escherichia coli	14EC020	300	819148	3 (1549619312)	stampy	snvsniffer	stampy/snvsniffer	15784		2791	17.6825	147	81	0.9313	12993	82.3175	53.4702	0.5982	52.872	0.95	0.1768	0.2981	0.8232		4796	30.3852	270	156	1.7106	10988	69.6148	45.8119	1.0987	44.7132	0.9467	0.3039	0.4601	0.6961		6671	42.2643	453	251	2.87	9113	57.7357	38.9266	1.8434	37.0833
Escherichia coli	14EC020	300	819148	3 (1549619312)	stampy	varscan	stampy/varscan	15784		11184	70.8566	1584	23	10.0355	4600	29.1434	25.1644	6.4457	18.7186	0.8759	0.7086	0.7834	0.2914		15175	96.1417	2642	60	16.7385	609	3.8583	13.2292	10.751	2.4782	0.8517	0.9614	0.9032	0.0386		15218	96.4141	3024	97	19.1586	566	3.5859	14.6087	12.3055	2.3032
Escherichia coli	2012C-4227	150	1734284	1 (1549621447)	bwa-mem	16GT	bwa-mem/16GT	15992		7998	50.0125	343	33	2.1448	7994	49.9875	32.0478	1.3185	30.7293	0.9589	0.5001	0.6574	0.4999		15773	98.6306	648	38	4.052	219	1.3694	3.3328	2.4909	0.8418	0.9605	0.9863	0.9732	0.0137		15957	99.7811	924	51	5.7779	35	0.2189	3.6864	3.5519	0.1345
Escherichia coli	2012C-4227	150	1734284	1 (1549621447)	bwa-mem	freebayes	bwa-mem/freebayes	15992		14901	93.1778	882	0	5.5153	1091	6.8222	7.5843	3.3904	4.1939	0.9441	0.9318	0.9379	0.0682		15965	99.8312	1040	0	6.5033	27	0.1688	4.1016	3.9978	0.1038	0.9388	0.9983	0.9676	0.0017		15969	99.8562	1159	0	7.2474	23	0.1438	4.5437	4.4552	0.0884
Escherichia coli	2012C-4227	150	1734284	1 (1549621447)	bwa-mem	gatk	bwa-mem/gatk	15992		14686	91.8334	1446	1096	9.042	1306	8.1666	10.5788	5.5585	5.0203	0.9104	0.9183	0.9143	0.0817		15880	99.2996	1825	1270	11.412	112	0.7004	7.4459	7.0154	0.4305	0.8969	0.993	0.9425	0.007		15893	99.3809	2140	1367	13.3817	99	0.6191	8.6068	8.2263	0.3806
Escherichia coli	2012C-4227	150	1734284	1 (1549621447)	bwa-mem	lofreq	bwa-mem/lofreq	15992		8385	52.4325	262	0	1.6383	7607	47.5675	30.2488	1.0071	29.2417	0.9697	0.5243	0.6806	0.4757		15763	98.568	412	0	2.5763	229	1.432	2.464	1.5837	0.8803	0.9745	0.9857	0.9801	0.0143		15951	99.7436	661	0	4.1333	41	0.2564	2.6985	2.5409	0.1576
Escherichia coli	2012C-4227	150	1734284	1 (1549621447)	bwa-mem	mpileup	bwa-mem/mpileup	15992		14210	88.8569	341	0	2.1323	1782	11.1431	8.1609	1.3108	6.8501	0.9766	0.8886	0.9305	0.1114		15901	99.431	468	0	2.9265	91	0.569	2.1488	1.799	0.3498	0.9714	0.9943	0.9827	0.0057		15930	99.6123	605	0	3.7831	62	0.3877	2.564	2.3256	0.2383
Escherichia coli	2012C-4227	150	1734284	1 (1549621447)	bwa-mem	platypus	bwa-mem/platypus	15992		14982	93.6843	701	212	4.3834	1010	6.3157	6.5772	2.6947	3.8825	0.9553	0.9368	0.946	0.0632		15922	99.5623	788	201	4.9275	70	0.4377	3.2982	3.0291	0.2691	0.9528	0.9956	0.9737	0.0044		15935	99.6436	809	173	5.0588	57	0.3564	3.3289	3.1098	0.2191
Escherichia coli	2012C-4227	150	1734284	1 (1549621447)	bwa-mem	snver	bwa-mem/snver	15992		14540	90.9205	359	0	2.2449	1452	9.0795	6.9616	1.38	5.5816	0.9759	0.9092	0.9414	0.0908		15927	99.5935	499	0	3.1203	65	0.4065	2.168	1.9182	0.2499	0.9696	0.9959	0.9826	0.0041		15927	99.5935	645	0	4.0333	65	0.4065	2.7293	2.4794	0.2499
Escherichia coli	2012C-4227	150	1734284	1 (1549621447)	bwa-mem	strelka	bwa-mem/strelka	15992		14316	89.5198	201	15	1.2569	1676	10.4802	7.2153	0.7727	6.4426	0.9862	0.8952	0.9385	0.1048		15821	98.9307	459	14	2.8702	171	1.0693	2.4217	1.7644	0.6573	0.9718	0.9893	0.9805	0.0107		15939	99.6686	668	3	4.1771	53	0.3314	2.7716	2.5678	0.2037
Escherichia coli	2012C-4227	150	1734284	1 (1549621447)	bwa-mem	snvsniffer	bwa-mem/snvsniffer	15992		9500	59.4047	219	134	1.3694	6492	40.5953	25.7974	0.8418	24.9555	0.9775	0.594	0.739	0.406		12047	75.3314	370	218	2.3137	3945	24.6686	16.5871	1.4223	15.1648	0.9702	0.7533	0.8481	0.2467		13273	82.9977	566	302	3.5393	2719	17.0023	12.6277	2.1757	10.452
Escherichia coli	2012C-4227	150	1734284	1 (1549621447)	bwa-mem	varscan	bwa-mem/varscan	15992		11715	73.2554	288	18	1.8009	4277	26.7446	17.5481	1.1071	16.441	0.976	0.7326	0.837	0.2674		15866	99.2121	422	18	2.6388	126	0.7879	2.1065	1.6222	0.4843	0.9741	0.9921	0.983	0.0079		15909	99.481	581	21	3.6331	83	0.519	2.5524	2.2334	0.3191
Escherichia coli	2012C-4227	150	1734284	1 (1549621447)	minimap2	16GT	minimap2/16GT	15992		7931	49.5935	225	18	1.407	8061	50.4065	31.8518	0.8649	30.9869	0.9724	0.4959	0.6568	0.5041		15714	98.2616	500	37	3.1266	278	1.7384	2.9907	1.922	1.0686	0.9692	0.9826	0.9759	0.0174		15957	99.7811	718	47	4.4897	35	0.2189	2.8946	2.76	0.1345
Escherichia coli	2012C-4227	150	1734284	1 (1549621447)	minimap2	freebayes	minimap2/freebayes	15992		14847	92.8402	576	0	3.6018	1145	7.1598	6.6156	2.2142	4.4014	0.9627	0.9284	0.9452	0.0716		15947	99.7186	664	0	4.1521	45	0.2814	2.7254	2.5524	0.173	0.96	0.9972	0.9782	0.0028		15966	99.8374	753	0	4.7086	26	0.1626	2.9945	2.8946	0.0999
Escherichia coli	2012C-4227	150	1734284	1 (1549621447)	minimap2	gatk	minimap2/gatk	15992		14568	91.0955	826	595	5.1651	1424	8.9045	8.6491	3.1752	5.4739	0.9463	0.911	0.9283	0.089		15831	98.9932	1132	761	7.0785	161	1.0068	4.9704	4.3515	0.6189	0.9333	0.9899	0.9608	0.0101		15862	99.1871	1330	813	8.3167	130	0.8129	5.6123	5.1126	0.4997
Escherichia coli	2012C-4227	150	1734284	1 (1549621447)	minimap2	lofreq	minimap2/lofreq	15992		8290	51.8384	144	0	0.9005	7702	48.1616	30.1604	0.5535	29.6068	0.9829	0.5184	0.6788	0.4816		15663	97.9427	347	0	2.1698	329	2.0573	2.5986	1.3339	1.2647	0.9783	0.9794	0.9788	0.0206		15919	99.5435	535	0	3.3454	73	0.4565	2.3372	2.0566	0.2806
Escherichia coli	2012C-4227	150	1734284	1 (1549621447)	minimap2	mpileup	minimap2/mpileup	15992		14080	88.044	240	0	1.5008	1912	11.956	8.2724	0.9226	7.3498	0.9832	0.8804	0.929	0.1196		15840	99.0495	405	0	2.5325	152	0.9505	2.1411	1.5568	0.5843	0.9751	0.9905	0.9827	0.0095		15904	99.4497	489	0	3.0578	88	0.5503	2.218	1.8797	0.3383
Escherichia coli	2012C-4227	150	1734284	1 (1549621447)	minimap2	platypus	minimap2/platypus	15992		14868	92.9715	438	126	2.7389	1124	7.0285	6.0044	1.6837	4.3207	0.9714	0.9297	0.9501	0.0703		15846	99.087	574	134	3.5893	146	0.913	2.7677	2.2065	0.5612	0.965	0.9909	0.9778	0.0091		15876	99.2746	587	113	3.6706	116	0.7254	2.7024	2.2565	0.4459
Escherichia coli	2012C-4227	150	1734284	1 (1549621447)	minimap2	snver	minimap2/snver	15992		14389	89.9762	221	0	1.3819	1603	10.0238	7.0115	0.8495	6.162	0.9849	0.8998	0.9404	0.1002		15848	99.0995	391	0	2.445	144	0.9005	2.0566	1.503	0.5535	0.9759	0.991	0.9834	0.009		15864	99.1996	460	0	2.8764	128	0.8004	2.2603	1.7683	0.492
Escherichia coli	2012C-4227	150	1734284	1 (1549621447)	minimap2	strelka	minimap2/strelka	15992		14169	88.6006	165	9	1.0318	1823	11.3994	7.642	0.6343	7.0077	0.9885	0.886	0.9344	0.114		15749	98.4805	338	6	2.1136	243	1.5195	2.2334	1.2993	0.9341	0.979	0.9848	0.9819	0.0152		15900	99.4247	442	5	2.7639	92	0.5753	2.0527	1.6991	0.3537
Escherichia coli	2012C-4227	150	1734284	1 (1549621447)	minimap2	snvsniffer	minimap2/snvsniffer	15992		9486	59.3172	220	132	1.3757	6506	40.6828	25.8551	0.8457	25.0094	0.9773	0.5932	0.7383	0.4068		12038	75.2751	384	228	2.4012	3954	24.7249	16.6755	1.4761	15.1994	0.9691	0.7528	0.8474	0.2472		13273	82.9977	565	295	3.533	2719	17.0023	12.6238	2.1719	10.452
Escherichia coli	2012C-4227	150	1734284	1 (1549621447)	minimap2	varscan	minimap2/varscan	15992		11620	72.6613	201	12	1.2569	4372	27.3387	17.5788	0.7727	16.8062	0.983	0.7266	0.8356	0.2734		15781	98.6806	370	12	2.3137	211	1.3194	2.2334	1.4223	0.8111	0.9771	0.9868	0.9819	0.0132		15860	99.1746	489	17	3.0578	132	0.8254	2.3872	1.8797	0.5074
Escherichia coli	2012C-4227	150	1734284	1 (1549621447)	novoalign	16GT	novoalign/16GT	15992		7498	46.8859	151	8	0.9442	8494	53.1141	33.2318	0.5805	32.6513	0.9803	0.4689	0.6344	0.5311		15651	97.8677	334	20	2.0885	341	2.1323	2.5947	1.2839	1.3108	0.9791	0.9787	0.9789	0.0213		15958	99.7874	510	34	3.1891	34	0.2126	2.0912	1.9605	0.1307
Escherichia coli	2012C-4227	150	1734284	1 (1549621447)	novoalign	freebayes	novoalign/freebayes	15992		14379	89.9137	552	0	3.4517	1613	10.0863	8.3224	2.1219	6.2004	0.963	0.8991	0.93	0.1009		15958	99.7874	657	0	4.1083	34	0.2126	2.6562	2.5255	0.1307	0.9605	0.9979	0.9788	0.0021		15968	99.8499	775	0	4.8462	24	0.1501	3.0714	2.9791	0.0923
Escherichia coli	2012C-4227	150	1734284	1 (1549621447)	novoalign	gatk	novoalign/gatk	15992		14661	91.6771	1170	893	7.3162	1331	8.3229	9.614	4.4975	5.1164	0.9261	0.9168	0.9214	0.0832		15875	99.2684	1537	1103	9.6111	117	0.7316	6.3581	5.9083	0.4498	0.9117	0.9927	0.9505	0.0073		15888	99.3497	1861	1247	11.6371	104	0.6503	7.5536	7.1538	0.3998
Escherichia coli	2012C-4227	150	1734284	1 (1549621447)	novoalign	lofreq	novoalign/lofreq	15992		6713	41.9772	132	0	0.8254	9279	58.0228	36.1763	0.5074	35.6689	0.9807	0.4198	0.5879	0.5802		15491	96.8672	268	0	1.6758	501	3.1328	2.9561	1.0302	1.9259	0.983	0.9687	0.9758	0.0313		15914	99.5123	420	0	2.6263	78	0.4877	1.9143	1.6145	0.2998
Escherichia coli	2012C-4227	150	1734284	1 (1549621447)	novoalign	mpileup	novoalign/mpileup	15992		13642	85.3052	225	0	1.407	2350	14.6948	9.8984	0.8649	9.0335	0.9838	0.8531	0.9138	0.1469		15843	99.0683	322	0	2.0135	149	0.9317	1.8105	1.2378	0.5728	0.9801	0.9907	0.9854	0.0093		15907	99.4685	422	0	2.6388	85	0.5315	1.9489	1.6222	0.3267
Escherichia coli	2012C-4227	150	1734284	1 (1549621447)	novoalign	platypus	novoalign/platypus	15992		14533	90.8767	558	165	3.4892	1459	9.1233	7.7534	2.145	5.6085	0.963	0.9088	0.9351	0.0912		15885	99.3309	741	179	4.6336	107	0.6691	3.2598	2.8484	0.4113	0.9554	0.9933	0.974	0.0067		15930	99.6123	818	189	5.1151	62	0.3877	3.3828	3.1444	0.2383
Escherichia coli	2012C-4227	150	1734284	1 (1549621447)	novoalign	snver	novoalign/snver	15992		13767	86.0868	248	0	1.5508	2225	13.9132	9.5063	0.9533	8.553	0.9823	0.8609	0.9176	0.1391		15857	99.1558	378	0	2.3637	135	0.8442	1.972	1.453	0.5189	0.9767	0.9916	0.9841	0.0084		15883	99.3184	458	0	2.8639	109	0.6816	2.1796	1.7606	0.419
Escherichia coli	2012C-4227	150	1734284	1 (1549621447)	novoalign	strelka	novoalign/strelka	15992		13705	85.6991	199	19	1.2444	2287	14.3009	9.5563	0.765	8.7913	0.9857	0.857	0.9169	0.143		15818	98.912	347	10	2.1698	174	1.088	2.0027	1.3339	0.6689	0.9785	0.9891	0.9838	0.0109		15920	99.5498	499	14	3.1203	72	0.4502	2.195	1.9182	0.2768
Escherichia coli	2012C-4227	150	1734284	1 (1549621447)	novoalign	snvsniffer	novoalign/snvsniffer	15992		8489	53.0828	108	62	0.6753	7503	46.9172	29.257	0.4152	28.8419	0.9874	0.5308	0.6904	0.4692		11531	72.1048	194	99	1.2131	4461	27.8952	17.894	0.7457	17.1483	0.9835	0.721	0.832	0.279		12905	80.6966	344	170	2.1511	3087	19.3034	13.1889	1.3224	11.8666
Escherichia coli	2012C-4227	150	1734284	1 (1549621447)	novoalign	varscan	novoalign/varscan	15992		10395	65.0013	184	8	1.1506	5597	34.9987	22.2224	0.7073	21.5151	0.9826	0.65	0.7824	0.35		15743	98.443	313	9	1.9572	249	1.557	2.1604	1.2032	0.9572	0.9805	0.9844	0.9824	0.0156		15875	99.2684	435	11	2.7201	117	0.7316	2.1219	1.6722	0.4498
Escherichia coli	2012C-4227	150	1734284	1 (1549621447)	snippy	snippy	snippy/snippy	15992		8278	51.7634	114	0	0.7129	7714	48.2366	30.0912	0.4382	29.653	0.9864	0.5176	0.6789	0.4824		15687	98.0928	183	0	1.1443	305	1.9072	1.8759	0.7035	1.1724	0.9885	0.9809	0.9847	0.0191		15951	99.7436	332	0	2.076	41	0.2564	1.4338	1.2762	0.1576
Escherichia coli	2012C-4227	150	1734284	1 (1549621447)	stampy	16GT	stampy/16GT	15992		7943	49.6686	524	84	3.2766	8049	50.3314	32.955	2.0143	30.9407	0.9381	0.4967	0.6495	0.5033		15615	97.6426	1117	123	6.9847	377	2.3574	5.743	4.2938	1.4492	0.9332	0.9764	0.9543	0.0236		15815	98.8932	1772	194	11.0805	177	1.1068	7.492	6.8116	0.6804
Escherichia coli	2012C-4227	150	1734284	1 (1549621447)	stampy	freebayes	stampy/freebayes	15992		14894	93.1341	4970	0	31.078	1098	6.8659	23.3257	19.1049	4.2208	0.7498	0.9313	0.8308	0.0687		15956	99.7749	6623	0	41.4145	36	0.2251	25.5975	25.4591	0.1384	0.7067	0.9977	0.8274	0.0023		15965	99.8312	8211	0	51.3444	27	0.1688	31.6673	31.5635	0.1038
Escherichia coli	2012C-4227	150	1734284	1 (1549621447)	stampy	gatk	stampy/gatk	15992		14599	91.2894	1647	1074	10.2989	1393	8.7106	11.6859	6.3311	5.3548	0.8986	0.9129	0.9057	0.0871		15838	99.037	2232	1428	13.957	154	0.963	9.1719	8.5799	0.592	0.8765	0.9904	0.93	0.0096		15869	99.2309	2777	1660	17.3649	123	0.7691	11.1477	10.6749	0.4728
Escherichia coli	2012C-4227	150	1734284	1 (1549621447)	stampy	lofreq	stampy/lofreq	15992		8358	52.2636	400	0	2.5013	7634	47.7364	30.8831	1.5376	29.3454	0.9543	0.5226	0.6754	0.4774		15642	97.8114	651	0	4.0708	350	2.1886	3.8479	2.5025	1.3454	0.96	0.9781	0.969	0.0219		15821	98.9307	1017	0	6.3594	171	1.0693	4.5667	3.9094	0.6573
Escherichia coli	2012C-4227	150	1734284	1 (1549621447)	stampy	mpileup	stampy/mpileup	15992		14094	88.1316	565	0	3.533	1898	11.8684	9.4679	2.1719	7.296	0.9615	0.8813	0.9197	0.1187		15761	98.5555	750	0	4.6898	231	1.4445	3.771	2.883	0.888	0.9546	0.9856	0.9699	0.0144		15799	98.7931	1000	0	6.2531	193	1.2069	4.5859	3.844	0.7419
Escherichia coli	2012C-4227	150	1734284	1 (1549621447)	stampy	platypus	stampy/platypus	15992		14820	92.6713	927	247	5.7966	1172	7.3287	8.0687	3.5634	4.5052	0.9411	0.9267	0.9338	0.0733		15786	98.7119	1177	296	7.3599	206	1.2881	5.3163	4.5244	0.7919	0.9306	0.9871	0.958	0.0129		15813	98.8807	1422	338	8.8919	179	1.1193	6.1543	5.4662	0.6881
Escherichia coli	2012C-4227	150	1734284	1 (1549621447)	stampy	snver	stampy/snver	15992		14405	90.0763	696	0	4.3522	1587	9.9237	8.776	2.6755	6.1005	0.9539	0.9008	0.9266	0.0992		15762	98.5618	868	0	5.4277	230	1.4382	4.2208	3.3366	0.8841	0.9478	0.9856	0.9663	0.0144		15754	98.5118	1039	0	6.497	238	1.4882	4.9088	3.994	0.9149
Escherichia coli	2012C-4227	150	1734284	1 (1549621447)	stampy	strelka	stampy/strelka	15992		14066	87.9565	304	30	1.901	1926	12.0435	8.5722	1.1686	7.4036	0.9788	0.8796	0.9266	0.1204		15608	97.5988	445	14	2.7826	384	2.4012	3.1867	1.7106	1.4761	0.9723	0.976	0.9741	0.024		15805	98.8307	612	18	3.8269	187	1.1693	3.0714	2.3526	0.7188
Escherichia coli	2012C-4227	150	1734284	1 (1549621447)	stampy	snvsniffer	stampy/snvsniffer	15992		9624	60.1801	253	156	1.582	6368	39.8199	25.4514	0.9725	24.4789	0.9744	0.6018	0.7441	0.3982		12207	76.3319	430	244	2.6888	3785	23.6681	16.2027	1.6529	14.5497	0.966	0.7633	0.8528	0.2367		13408	83.8419	699	361	4.3709	2584	16.1581	12.62	2.687	9.933
Escherichia coli	2012C-4227	150	1734284	1 (1549621447)	stampy	varscan	stampy/varscan	15992		11666	72.949	606	53	3.7894	4326	27.051	18.9588	2.3295	16.6293	0.9506	0.7295	0.8255	0.2705		15735	98.3929	852	69	5.3277	257	1.6071	4.263	3.2751	0.9879	0.9486	0.9839	0.9659	0.0161		15773	98.6306	1142	77	7.1411	219	1.3694	5.2317	4.3899	0.8418
Escherichia coli	2012C-4227	150	1734284	2 (1549622820)	bwa-mem	16GT	bwa-mem/16GT	15992		7913	49.481	357	36	2.2324	8079	50.519	32.4284	1.3723	31.056	0.9568	0.4948	0.6523	0.5052		15805	98.8307	598	54	3.7394	187	1.1693	3.0176	2.2987	0.7188	0.9635	0.9883	0.9757	0.0117		15968	99.8499	920	73	5.7529	24	0.1501	3.6288	3.5365	0.0923
Escherichia coli	2012C-4227	150	1734284	2 (1549622820)	bwa-mem	freebayes	bwa-mem/freebayes	15992		14916	93.2716	786	0	4.915	1076	6.7284	7.1576	3.0214	4.1362	0.9499	0.9327	0.9412	0.0673		15965	99.8312	989	0	6.1843	27	0.1688	3.9056	3.8018	0.1038	0.9417	0.9983	0.9692	0.0017		15969	99.8562	1153	0	7.2099	23	0.1438	4.5206	4.4322	0.0884
Escherichia coli	2012C-4227	150	1734284	2 (1549622820)	bwa-mem	gatk	bwa-mem/gatk	15992		14723	92.0648	1504	1104	9.4047	1269	7.9352	10.6595	5.7814	4.8781	0.9073	0.9206	0.9139	0.0794		15877	99.2809	1924	1316	12.031	115	0.7191	7.838	7.3959	0.4421	0.8919	0.9928	0.9396	0.0072		15883	99.3184	2144	1383	13.4067	109	0.6816	8.6606	8.2416	0.419
Escherichia coli	2012C-4227	150	1734284	2 (1549622820)	bwa-mem	lofreq	bwa-mem/lofreq	15992		8353	52.2324	267	0	1.6696	7639	47.7676	30.391	1.0264	29.3647	0.969	0.5223	0.6787	0.4777		15781	98.6806	417	0	2.6076	211	1.3194	2.4141	1.603	0.8111	0.9743	0.9868	0.9805	0.0132		15948	99.7249	667	0	4.1708	44	0.2751	2.7331	2.564	0.1691
Escherichia coli	2012C-4227	150	1734284	2 (1549622820)	bwa-mem	mpileup	bwa-mem/mpileup	15992		14252	89.1196	343	0	2.1448	1740	10.8804	8.0071	1.3185	6.6886	0.9765	0.8912	0.9319	0.1088		15899	99.4185	443	0	2.7701	93	0.5815	2.0604	1.7029	0.3575	0.9729	0.9942	0.9834	0.0058		15932	99.6248	603	0	3.7706	60	0.3752	2.5486	2.318	0.2306
Escherichia coli	2012C-4227	150	1734284	2 (1549622820)	bwa-mem	platypus	bwa-mem/platypus	15992		14983	93.6906	632	144	3.952	1009	6.3094	6.3081	2.4294	3.8786	0.9595	0.9369	0.9481	0.0631		15919	99.5435	802	187	5.015	73	0.4565	3.3635	3.0829	0.2806	0.952	0.9954	0.9732	0.0046		15943	99.6936	830	170	5.1901	49	0.3064	3.3789	3.1906	0.1884
Escherichia coli	2012C-4227	150	1734284	2 (1549622820)	bwa-mem	snver	bwa-mem/snver	15992		14577	91.1518	337	0	2.1073	1415	8.8482	6.7348	1.2954	5.4393	0.9774	0.9115	0.9433	0.0885		15924	99.5748	487	0	3.0453	68	0.4252	2.1334	1.8721	0.2614	0.9703	0.9957	0.9828	0.0043		15918	99.5373	638	0	3.9895	74	0.4627	2.737	2.4525	0.2845
Escherichia coli	2012C-4227	150	1734284	2 (1549622820)	bwa-mem	strelka	bwa-mem/strelka	15992		14360	89.7949	241	2	1.507	1632	10.2051	7.1999	0.9264	6.2735	0.9835	0.8979	0.9388	0.1021		15842	99.062	440	6	2.7514	150	0.938	2.268	1.6914	0.5766	0.973	0.9906	0.9817	0.0094		15935	99.6436	656	7	4.1021	57	0.3564	2.7408	2.5217	0.2191
Escherichia coli	2012C-4227	150	1734284	2 (1549622820)	bwa-mem	snvsniffer	bwa-mem/snvsniffer	15992		9488	59.3297	221	138	1.3819	6504	40.6703	25.8512	0.8495	25.0017	0.9772	0.5933	0.7383	0.4067		12069	75.469	386	221	2.4137	3923	24.531	16.564	1.4838	15.0802	0.969	0.7547	0.8485	0.2453		13293	83.1228	544	284	3.4017	2699	16.8772	12.4662	2.0912	10.3751
Escherichia coli	2012C-4227	150	1734284	2 (1549622820)	bwa-mem	varscan	bwa-mem/varscan	15992		11722	73.2991	284	17	1.7759	4270	26.7009	17.5058	1.0917	16.4141	0.9763	0.733	0.8373	0.267		15864	99.1996	403	20	2.52	128	0.8004	2.0412	1.5492	0.492	0.9752	0.992	0.9835	0.008		15896	99.3997	591	20	3.6956	96	0.6003	2.6409	2.2718	0.369
Escherichia coli	2012C-4227	150	1734284	2 (1549622820)	minimap2	16GT	minimap2/16GT	15992		7843	49.0433	224	12	1.4007	8149	50.9567	32.1862	0.8611	31.3251	0.9722	0.4904	0.6519	0.5096		15735	98.3929	460	25	2.8764	257	1.6071	2.7562	1.7683	0.9879	0.9716	0.9839	0.9777	0.0161		15959	99.7936	737	58	4.6086	33	0.2064	2.9599	2.8331	0.1269
Escherichia coli	2012C-4227	150	1734284	2 (1549622820)	minimap2	freebayes	minimap2/freebayes	15992		14863	92.9402	556	0	3.4767	1129	7.0598	6.4772	2.1373	4.3399	0.9639	0.9294	0.9463	0.0706		15951	99.7436	698	0	4.3647	41	0.2564	2.8408	2.6831	0.1576	0.9581	0.9974	0.9774	0.0026		15968	99.8499	760	0	4.7524	24	0.1501	3.0137	2.9215	0.0923
Escherichia coli	2012C-4227	150	1734284	2 (1549622820)	minimap2	gatk	minimap2/gatk	15992		14625	91.452	846	604	5.2901	1367	8.548	8.5069	3.2521	5.2548	0.9453	0.9145	0.9296	0.0855		15825	98.9557	1164	741	7.2786	167	1.0443	5.1164	4.4745	0.642	0.9315	0.9896	0.9597	0.0104		15869	99.2309	1391	855	8.6981	123	0.7691	5.8199	5.3471	0.4728
Escherichia coli	2012C-4227	150	1734284	2 (1549622820)	minimap2	lofreq	minimap2/lofreq	15992		8271	51.7196	176	0	1.1006	7721	48.2804	30.3564	0.6766	29.6799	0.9792	0.5172	0.6769	0.4828		15698	98.1616	320	0	2.001	294	1.8384	2.3602	1.2301	1.1301	0.98	0.9816	0.9808	0.0184		15908	99.4747	540	0	3.3767	84	0.5253	2.3987	2.0758	0.3229
Escherichia coli	2012C-4227	150	1734284	2 (1549622820)	minimap2	mpileup	minimap2/mpileup	15992		14142	88.4317	244	0	1.5258	1850	11.5683	8.0494	0.9379	7.1115	0.983	0.8843	0.931	0.1157		15844	99.0745	385	0	2.4075	148	0.9255	2.0489	1.48	0.5689	0.9763	0.9907	0.9834	0.0093		15895	99.3934	475	0	2.9702	97	0.6066	2.1988	1.8259	0.3729
Escherichia coli	2012C-4227	150	1734284	2 (1549622820)	minimap2	platypus	minimap2/platypus	15992		14894	93.1341	502	128	3.1391	1098	6.8659	6.1505	1.9297	4.2208	0.9674	0.9313	0.949	0.0687		15851	99.1183	568	135	3.5518	141	0.8817	2.7254	2.1834	0.542	0.9654	0.9912	0.9781	0.0088		15888	99.3497	610	122	3.8144	104	0.6503	2.7446	2.3449	0.3998
Escherichia coli	2012C-4227	150	1734284	2 (1549622820)	minimap2	snver	minimap2/snver	15992		14467	90.464	236	0	1.4757	1525	9.536	6.7694	0.9072	5.8622	0.9839	0.9046	0.9426	0.0954		15848	99.0995	379	0	2.3699	144	0.9005	2.0104	1.4569	0.5535	0.9766	0.991	0.9837	0.009		15854	99.1371	471	0	2.9452	138	0.8629	2.341	1.8105	0.5305
Escherichia coli	2012C-4227	150	1734284	2 (1549622820)	minimap2	strelka	minimap2/strelka	15992		14241	89.0508	211	3	1.3194	1751	10.9492	7.542	0.8111	6.7309	0.9854	0.8905	0.9355	0.1095		15751	98.493	342	7	2.1386	241	1.507	2.2411	1.3147	0.9264	0.9787	0.9849	0.9818	0.0151		15887	99.3434	446	3	2.7889	105	0.6566	2.1181	1.7144	0.4036
Escherichia coli	2012C-4227	150	1734284	2 (1549622820)	minimap2	snvsniffer	minimap2/snvsniffer	15992		9477	59.2609	235	143	1.4695	6515	40.7391	25.9473	0.9034	25.044	0.9758	0.5926	0.7374	0.4074		12071	75.4815	387	212	2.42	3921	24.5185	16.5602	1.4876	15.0725	0.9689	0.7548	0.8486	0.2452		13287	83.0853	566	290	3.5393	2705	16.9147	12.5739	2.1757	10.3981
Escherichia coli	2012C-4227	150	1734284	2 (1549622820)	minimap2	varscan	minimap2/varscan	15992		11585	72.4425	206	9	1.2881	4407	27.5575	17.7326	0.7919	16.9407	0.9825	0.7244	0.8339	0.2756		15801	98.8057	341	14	2.1323	191	1.1943	2.045	1.3108	0.7342	0.9789	0.9881	0.9835	0.0119		15852	99.1246	501	18	3.1328	140	0.8754	2.464	1.9259	0.5382
Escherichia coli	2012C-4227	150	1734284	2 (1549622820)	novoalign	16GT	novoalign/16GT	15992		7450	46.5858	151	7	0.9442	8542	53.4142	33.4163	0.5805	32.8358	0.9801	0.4659	0.6316	0.5341		15681	98.0553	329	14	2.0573	311	1.9447	2.4602	1.2647	1.1955	0.9795	0.9806	0.98	0.0194		15955	99.7686	514	44	3.2141	37	0.2314	2.1181	1.9758	0.1422
Escherichia coli	2012C-4227	150	1734284	2 (1549622820)	novoalign	freebayes	novoalign/freebayes	15992		14352	89.7449	510	0	3.1891	1640	10.2551	8.2647	1.9605	6.3042	0.9657	0.8974	0.9303	0.1026		15960	99.7999	637	0	3.9832	32	0.2001	2.5717	2.4487	0.123	0.9616	0.998	0.9795	0.002		15969	99.8562	757	0	4.7336	23	0.1438	2.9984	2.9099	0.0884
Escherichia coli	2012C-4227	150	1734284	2 (1549622820)	novoalign	gatk	novoalign/gatk	15992		14699	91.9147	1150	857	7.1911	1293	8.0853	9.391	4.4207	4.9704	0.9274	0.9191	0.9232	0.0809		15877	99.2809	1534	1079	9.5923	115	0.7191	6.3388	5.8968	0.4421	0.9119	0.9928	0.9506	0.0072		15890	99.3622	1867	1265	11.6746	102	0.6378	7.5689	7.1768	0.3921
Escherichia coli	2012C-4227	150	1734284	2 (1549622820)	novoalign	lofreq	novoalign/lofreq	15992		6698	41.8834	144	0	0.9005	9294	58.1166	36.2801	0.5535	35.7266	0.979	0.4188	0.5866	0.5812		15547	97.2174	276	0	1.7259	445	2.7826	2.7716	1.061	1.7106	0.9826	0.9722	0.9774	0.0278		15913	99.506	429	0	2.6826	79	0.494	1.9528	1.6491	0.3037
Escherichia coli	2012C-4227	150	1734284	2 (1549622820)	novoalign	mpileup	novoalign/mpileup	15992		13713	85.7491	232	0	1.4507	2279	14.2509	9.6524	0.8918	8.7606	0.9834	0.8575	0.9161	0.1425		15852	99.1246	347	0	2.1698	140	0.8754	1.8721	1.3339	0.5382	0.9786	0.9912	0.9849	0.0088		15903	99.4435	433	0	2.7076	89	0.5565	2.0066	1.6645	0.3421
Escherichia coli	2012C-4227	150	1734284	2 (1549622820)	novoalign	platypus	novoalign/platypus	15992		14466	90.4577	576	147	3.6018	1526	9.5423	8.0802	2.2142	5.866	0.9617	0.9046	0.9323	0.0954		15883	99.3184	714	164	4.4647	109	0.6816	3.1637	2.7446	0.419	0.957	0.9932	0.9748	0.0068		15929	99.6061	770	173	4.8149	63	0.3939	3.2021	2.9599	0.2422
Escherichia coli	2012C-4227	150	1734284	2 (1549622820)	novoalign	snver	novoalign/snver	15992		13821	86.4245	259	0	1.6196	2171	13.5755	9.341	0.9956	8.3454	0.9816	0.8642	0.9192	0.1358		15863	99.1933	385	0	2.4075	129	0.8067	1.9758	1.48	0.4959	0.9763	0.9919	0.984	0.0081		15867	99.2184	471	0	2.9452	125	0.7816	2.2911	1.8105	0.4805
Escherichia coli	2012C-4227	150	1734284	2 (1549622820)	novoalign	strelka	novoalign/strelka	15992		13777	86.1493	195	10	1.2194	2215	13.8507	9.2642	0.7496	8.5146	0.986	0.8615	0.9196	0.1385		15832	98.9995	336	20	2.1011	160	1.0005	1.9066	1.2916	0.615	0.9792	0.99	0.9846	0.01		15924	99.5748	494	21	3.089	68	0.4252	2.1604	1.899	0.2614
Escherichia coli	2012C-4227	150	1734284	2 (1549622820)	novoalign	snvsniffer	novoalign/snvsniffer	15992		8418	52.6388	114	66	0.7129	7574	47.3612	29.553	0.4382	29.1148	0.9866	0.5264	0.6865	0.4736		11554	72.2486	201	94	1.2569	4438	27.7514	17.8325	0.7727	17.0599	0.9829	0.7225	0.8328	0.2775		12952	80.9905	329	157	2.0573	3040	19.0095	12.9506	1.2647	11.6859
Escherichia coli	2012C-4227	150	1734284	2 (1549622820)	novoalign	varscan	novoalign/varscan	15992		10351	64.7261	194	10	1.2131	5641	35.2739	22.43	0.7457	21.6843	0.9816	0.6473	0.7801	0.3527		15769	98.6056	348	11	2.1761	223	1.3944	2.195	1.3377	0.8572	0.9784	0.9861	0.9822	0.0139		15861	99.1808	449	12	2.8077	131	0.8192	2.2295	1.726	0.5036
Escherichia coli	2012C-4227	150	1734284	2 (1549622820)	snippy	snippy	snippy/snippy	15992		8300	51.901	95	0	0.594	7692	48.099	29.9336	0.3652	29.5684	0.9887	0.519	0.6807	0.481		15683	98.0678	173	0	1.0818	309	1.9322	1.8528	0.665	1.1878	0.9891	0.9807	0.9849	0.0193		15952	99.7499	330	0	2.0635	40	0.2501	1.4223	1.2685	0.1538
Escherichia coli	2012C-4227	150	1734284	2 (1549622820)	stampy	16GT	stampy/16GT	15992		7889	49.3309	579	79	3.6206	8103	50.6691	33.374	2.2257	31.1483	0.9316	0.4933	0.645	0.5067		15646	97.8364	1131	128	7.0723	346	2.1636	5.6777	4.3476	1.33	0.9326	0.9784	0.955	0.0216		15824	98.9495	1861	197	11.6371	168	1.0505	7.7996	7.1538	0.6458
Escherichia coli	2012C-4227	150	1734284	2 (1549622820)	stampy	freebayes	stampy/freebayes	15992		14908	93.2216	4639	0	29.0083	1084	6.7784	21.9995	17.8325	4.1669	0.7627	0.9322	0.839	0.0678		15959	99.7936	6481	0	40.5265	33	0.2064	25.0401	24.9133	0.1269	0.7112	0.9979	0.8305	0.0021		15962	99.8124	8440	0	52.7764	30	0.1876	32.5591	32.4438	0.1153
Escherichia coli	2012C-4227	150	1734284	2 (1549622820)	stampy	gatk	stampy/gatk	15992		14654	91.6333	1614	1095	10.0925	1338	8.3667	11.3476	6.2043	5.1433	0.9008	0.9163	0.9085	0.0837		15836	99.0245	2253	1454	14.0883	156	0.9755	9.2603	8.6606	0.5997	0.8754	0.9902	0.9293	0.0098		15868	99.2246	2749	1654	17.1898	124	0.7754	11.0439	10.5673	0.4767
Escherichia coli	2012C-4227	150	1734284	2 (1549622820)	stampy	lofreq	stampy/lofreq	15992		8353	52.2324	410	0	2.5638	7639	47.7676	30.9407	1.5761	29.3647	0.9532	0.5223	0.6748	0.4777		15655	97.8927	686	0	4.2896	337	2.1073	3.9325	2.637	1.2954	0.958	0.9789	0.9683	0.0211		15820	98.9245	1072	0	6.7034	172	1.0755	4.782	4.1208	0.6612
Escherichia coli	2012C-4227	150	1734284	2 (1549622820)	stampy	mpileup	stampy/mpileup	15992		14131	88.3629	541	0	3.3829	1861	11.6371	9.2334	2.0796	7.1538	0.9631	0.8836	0.9216	0.1164		15766	98.5868	762	0	4.7649	226	1.4132	3.7979	2.9292	0.8688	0.9539	0.9859	0.9696	0.0141		15799	98.7931	1041	0	6.5095	193	1.2069	4.7436	4.0017	0.7419
Escherichia coli	2012C-4227	150	1734284	2 (1549622820)	stampy	platypus	stampy/platypus	15992		14802	92.5588	958	243	5.9905	1190	7.4412	8.257	3.6826	4.5744	0.9392	0.9256	0.9324	0.0744		15790	98.7369	1182	287	7.3912	202	1.2631	5.3202	4.5437	0.7765	0.9304	0.9874	0.9581	0.0126		15820	98.9245	1349	350	8.4355	172	1.0755	5.8468	5.1856	0.6612
Escherichia coli	2012C-4227	150	1734284	2 (1549622820)	stampy	snver	stampy/snver	15992		14447	90.3389	596	0	3.7269	1545	9.6611	8.2301	2.2911	5.9391	0.9604	0.9034	0.931	0.0966		15763	98.568	879	0	5.4965	229	1.432	4.2592	3.3789	0.8803	0.9472	0.9857	0.9661	0.0143		15754	98.5118	1136	0	7.1036	238	1.4882	5.2817	4.3668	0.9149
Escherichia coli	2012C-4227	150	1734284	2 (1549622820)	stampy	strelka	stampy/strelka	15992		14114	88.2566	263	12	1.6446	1878	11.7434	8.2301	1.011	7.2191	0.9817	0.8826	0.9295	0.1174		15631	97.7426	446	18	2.7889	361	2.2574	3.1021	1.7144	1.3877	0.9723	0.9774	0.9748	0.0226		15806	98.8369	627	27	3.9207	186	1.1631	3.1252	2.4102	0.715
Escherichia coli	2012C-4227	150	1734284	2 (1549622820)	stampy	snvsniffer	stampy/snvsniffer	15992		9601	60.0363	265	161	1.6571	6391	39.9637	25.586	1.0187	24.5673	0.9731	0.6004	0.7426	0.3996		12211	76.3569	470	258	2.939	3781	23.6431	16.341	1.8067	14.5343	0.9629	0.7636	0.8517	0.2364		13407	83.8357	724	374	4.5273	2585	16.1643	12.7199	2.7831	9.9369
Escherichia coli	2012C-4227	150	1734284	2 (1549622820)	stampy	varscan	stampy/varscan	15992		11683	73.0553	583	39	3.6456	4309	26.9447	18.8051	2.2411	16.564	0.9525	0.7306	0.8269	0.2694		15748	98.4742	876	60	5.4777	244	1.5258	4.3053	3.3674	0.9379	0.9473	0.9847	0.9656	0.0153		15765	98.5805	1244	89	7.7789	227	1.4195	5.6546	4.782	0.8726
Escherichia coli	2012C-4227	150	1734284	3 (1549635108)	bwa-mem	16GT	bwa-mem/16GT	15992		7826	48.937	326	37	2.0385	8166	51.063	32.6436	1.2532	31.3905	0.96	0.4894	0.6483	0.5106		15784	98.6993	609	53	3.8082	208	1.3007	3.1406	2.341	0.7996	0.9628	0.987	0.9747	0.013		15957	99.7811	934	70	5.8404	35	0.2189	3.7249	3.5903	0.1345
Escherichia coli	2012C-4227	150	1734284	3 (1549635108)	bwa-mem	freebayes	bwa-mem/freebayes	15992		14858	92.909	787	0	4.9212	1134	7.091	7.3844	3.0253	4.3591	0.9497	0.9291	0.9393	0.0709		15968	99.8499	983	0	6.1468	24	0.1501	3.871	3.7787	0.0923	0.942	0.9985	0.9694	0.0015		15970	99.8624	1189	0	7.435	22	0.1376	4.6551	4.5706	0.0846
Escherichia coli	2012C-4227	150	1734284	3 (1549635108)	bwa-mem	gatk	bwa-mem/gatk	15992		14646	91.5833	1420	1073	8.8794	1346	8.4167	10.6326	5.4585	5.1741	0.9116	0.9158	0.9137	0.0842		15879	99.2934	1848	1217	11.5558	113	0.7066	7.5382	7.1038	0.4344	0.8958	0.9929	0.9419	0.0071		15885	99.3309	2186	1431	13.6693	107	0.6691	8.8144	8.4031	0.4113
Escherichia coli	2012C-4227	150	1734284	3 (1549635108)	bwa-mem	lofreq	bwa-mem/lofreq	15992		8230	51.4632	272	0	1.7009	7762	48.5368	30.8831	1.0456	29.8375	0.968	0.5146	0.672	0.4854		15750	98.4867	446	0	2.7889	242	1.5133	2.6447	1.7144	0.9303	0.9725	0.9849	0.9787	0.0151		15946	99.7124	656	0	4.1021	46	0.2876	2.6985	2.5217	0.1768
Escherichia coli	2012C-4227	150	1734284	3 (1549635108)	bwa-mem	mpileup	bwa-mem/mpileup	15992		14139	88.413	343	0	2.1448	1853	11.587	8.4415	1.3185	7.123	0.9763	0.8841	0.9279	0.1159		15885	99.3309	447	0	2.7951	107	0.6691	2.1296	1.7183	0.4113	0.9726	0.9933	0.9828	0.0067		15927	99.5935	601	0	3.7581	65	0.4065	2.5601	2.3103	0.2499
Escherichia coli	2012C-4227	150	1734284	3 (1549635108)	bwa-mem	platypus	bwa-mem/platypus	15992		14923	93.3154	649	190	4.0583	1069	6.6846	6.6041	2.4948	4.1093	0.9583	0.9332	0.9456	0.0668		15916	99.5248	761	166	4.7586	76	0.4752	3.2175	2.9253	0.2921	0.9544	0.9952	0.9744	0.0048		15945	99.7061	802	184	5.015	47	0.2939	3.2636	3.0829	0.1807
Escherichia coli	2012C-4227	150	1734284	3 (1549635108)	bwa-mem	snver	bwa-mem/snver	15992		14483	90.564	349	0	2.1823	1509	9.436	7.1422	1.3416	5.8007	0.9765	0.9056	0.9397	0.0944		15913	99.506	480	0	3.0015	79	0.494	2.1488	1.8451	0.3037	0.9707	0.9951	0.9827	0.0049		15920	99.5498	646	0	4.0395	72	0.4502	2.76	2.4833	0.2768
Escherichia coli	2012C-4227	150	1734284	3 (1549635108)	bwa-mem	strelka	bwa-mem/strelka	15992		14297	89.401	191	14	1.1943	1695	10.599	7.2499	0.7342	6.5157	0.9868	0.894	0.9381	0.106		15824	98.9495	479	11	2.9952	168	1.0505	2.4871	1.8413	0.6458	0.9706	0.9895	0.98	0.0105		15943	99.6936	655	6	4.0958	49	0.3064	2.7062	2.5179	0.1884
Escherichia coli	2012C-4227	150	1734284	3 (1549635108)	bwa-mem	snvsniffer	bwa-mem/snvsniffer	15992		9393	58.7356	206	119	1.2881	6599	41.2644	26.1587	0.7919	25.3669	0.9785	0.5874	0.7341	0.4126		12039	75.2814	366	202	2.2886	3953	24.7186	16.6024	1.4069	15.1955	0.9705	0.7528	0.8479	0.2472		13312	83.2416	562	282	3.5143	2680	16.7584	12.4624	2.1604	10.302
Escherichia coli	2012C-4227	150	1734284	3 (1549635108)	bwa-mem	varscan	bwa-mem/varscan	15992		11643	72.8052	266	17	1.6633	4349	27.1948	17.7403	1.0225	16.7178	0.9777	0.7281	0.8346	0.2719		15850	99.1121	397	22	2.4825	142	0.8879	2.0719	1.5261	0.5459	0.9756	0.9911	0.9833	0.0089		15894	99.3872	570	22	3.5643	98	0.6128	2.5678	2.1911	0.3767
Escherichia coli	2012C-4227	150	1734284	3 (1549635108)	minimap2	16GT	minimap2/16GT	15992		7748	48.4492	216	13	1.3507	8244	51.5508	32.5206	0.8303	31.6903	0.9729	0.4845	0.6469	0.5155		15735	98.3929	464	34	2.9015	257	1.6071	2.7716	1.7836	0.9879	0.9714	0.9839	0.9776	0.0161		15954	99.7624	731	50	4.571	38	0.2376	2.9561	2.81	0.1461
Escherichia coli	2012C-4227	150	1734284	3 (1549635108)	minimap2	freebayes	minimap2/freebayes	15992		14807	92.59	547	0	3.4205	1185	7.41	6.6579	2.1027	4.5552	0.9644	0.9259	0.9448	0.0741		15952	99.7499	650	0	4.0645	40	0.2501	2.6524	2.4986	0.1538	0.9608	0.9975	0.9788	0.0025		15963	99.8187	773	0	4.8337	29	0.1813	3.0829	2.9714	0.1115
Escherichia coli	2012C-4227	150	1734284	3 (1549635108)	minimap2	gatk	minimap2/gatk	15992		14533	90.8767	850	614	5.3152	1459	9.1233	8.8759	3.2674	5.6085	0.9447	0.9088	0.9264	0.0912		15833	99.0058	1150	734	7.1911	159	0.9942	5.0319	4.4207	0.6112	0.9323	0.9901	0.9603	0.0099		15867	99.2184	1352	851	8.4542	125	0.7816	5.6777	5.1972	0.4805
Escherichia coli	2012C-4227	150	1734284	3 (1549635108)	minimap2	lofreq	minimap2/lofreq	15992		8120	50.7754	176	0	1.1006	7872	49.2246	30.9369	0.6766	30.2603	0.9788	0.5078	0.6687	0.4922		15663	97.9427	346	0	2.1636	329	2.0573	2.5947	1.33	1.2647	0.9784	0.9794	0.9789	0.0206		15915	99.5185	542	0	3.3892	77	0.4815	2.3795	2.0835	0.296
Escherichia coli	2012C-4227	150	1734284	3 (1549635108)	minimap2	mpileup	minimap2/mpileup	15992		14033	87.7501	262	0	1.6383	1959	12.2499	8.5376	1.0071	7.5305	0.9817	0.8775	0.9267	0.1225		15835	99.0183	409	0	2.5575	157	0.9817	2.1757	1.5722	0.6035	0.9748	0.9902	0.9824	0.0098		15898	99.4122	483	0	3.0203	94	0.5878	2.218	1.8567	0.3613
Escherichia coli	2012C-4227	150	1734284	3 (1549635108)	minimap2	platypus	minimap2/platypus	15992		14811	92.6151	445	115	2.7826	1181	7.3849	6.2504	1.7106	4.5398	0.9708	0.9262	0.948	0.0738		15843	99.0683	562	129	3.5143	149	0.9317	2.7331	2.1604	0.5728	0.9657	0.9907	0.978	0.0093		15882	99.3122	630	137	3.9395	110	0.6878	2.8446	2.4217	0.4228
Escherichia coli	2012C-4227	150	1734284	3 (1549635108)	minimap2	snver	minimap2/snver	15992		14350	89.7324	215	0	1.3444	1642	10.2676	7.1384	0.8265	6.3119	0.9852	0.8973	0.9392	0.1027		15845	99.0808	375	0	2.3449	147	0.9192	2.0066	1.4415	0.5651	0.9769	0.9908	0.9838	0.0092		15865	99.2059	470	0	2.939	127	0.7941	2.2949	1.8067	0.4882
Escherichia coli	2012C-4227	150	1734284	3 (1549635108)	minimap2	strelka	minimap2/strelka	15992		14165	88.5755	157	8	0.9817	1827	11.4245	7.6266	0.6035	7.0231	0.989	0.8858	0.9346	0.1142		15760	98.5493	337	5	2.1073	232	1.4507	2.1873	1.2954	0.8918	0.9791	0.9855	0.9823	0.0145		15899	99.4185	441	4	2.7576	93	0.5815	2.0527	1.6952	0.3575
Escherichia coli	2012C-4227	150	1734284	3 (1549635108)	minimap2	snvsniffer	minimap2/snvsniffer	15992		9380	58.6543	209	126	1.3069	6612	41.3457	26.2202	0.8034	25.4168	0.9782	0.5865	0.7333	0.4135		12032	75.2376	374	207	2.3387	3960	24.7624	16.6601	1.4377	15.2224	0.9699	0.7524	0.8474	0.2476		13306	83.2041	562	279	3.5143	2686	16.7959	12.4855	2.1604	10.3251
Escherichia coli	2012C-4227	150	1734284	3 (1549635108)	minimap2	varscan	minimap2/varscan	15992		11528	72.086	186	9	1.1631	4464	27.914	17.8748	0.715	17.1598	0.9841	0.7209	0.8322	0.2791		15778	98.6618	361	13	2.2574	214	1.3382	2.2103	1.3877	0.8226	0.9776	0.9866	0.9821	0.0134		15849	99.1058	500	16	3.1266	143	0.8942	2.4717	1.922	0.5497
Escherichia coli	2012C-4227	150	1734284	3 (1549635108)	novoalign	16GT	novoalign/16GT	15992		7361	46.0293	156	14	0.9755	8631	53.9707	33.7776	0.5997	33.178	0.9792	0.4603	0.6262	0.5397		15646	97.8364	361	32	2.2574	346	2.1636	2.7177	1.3877	1.33	0.9774	0.9784	0.9779	0.0216		15952	99.7499	516	43	3.2266	40	0.2501	2.1373	1.9835	0.1538
Escherichia coli	2012C-4227	150	1734284	3 (1549635108)	novoalign	freebayes	novoalign/freebayes	15992		14313	89.501	532	0	3.3267	1679	10.499	8.4992	2.045	6.4542	0.9642	0.895	0.9283	0.105		15958	99.7874	653	0	4.0833	34	0.2126	2.6409	2.5102	0.1307	0.9607	0.9979	0.9789	0.0021		15968	99.8499	747	0	4.6711	24	0.1501	2.9638	2.8715	0.0923
Escherichia coli	2012C-4227	150	1734284	3 (1549635108)	novoalign	gatk	novoalign/gatk	15992		14641	91.552	1201	876	7.51	1351	8.448	9.81	4.6167	5.1933	0.9242	0.9155	0.9198	0.0845		15877	99.2809	1426	979	8.917	115	0.7191	5.9237	5.4816	0.4421	0.9176	0.9928	0.9537	0.0072		15902	99.4372	1858	1263	11.6183	90	0.5628	7.4882	7.1422	0.346
Escherichia coli	2012C-4227	150	1734284	3 (1549635108)	novoalign	lofreq	novoalign/lofreq	15992		6591	41.2144	162	0	1.013	9401	58.7856	36.7606	0.6227	36.1379	0.976	0.4121	0.5795	0.5879		15460	96.6733	303	0	1.8947	532	3.3267	3.2098	1.1647	2.045	0.9808	0.9667	0.9737	0.0333		15912	99.4997	432	0	2.7014	80	0.5003	1.9682	1.6606	0.3075
Escherichia coli	2012C-4227	150	1734284	3 (1549635108)	novoalign	mpileup	novoalign/mpileup	15992		13634	85.2551	234	0	1.4632	2358	14.7449	9.9638	0.8995	9.0643	0.9831	0.8526	0.9132	0.1474		15834	99.012	338	0	2.1136	158	0.988	1.9066	1.2993	0.6074	0.9791	0.9901	0.9846	0.0099		15907	99.4685	432	0	2.7014	85	0.5315	1.9874	1.6606	0.3267
Escherichia coli	2012C-4227	150	1734284	3 (1549635108)	novoalign	platypus	novoalign/platypus	15992		14459	90.414	577	160	3.6081	1533	9.586	8.1109	2.218	5.8929	0.9616	0.9041	0.932	0.0959		15872	99.2496	716	169	4.4772	120	0.7504	3.2136	2.7523	0.4613	0.9568	0.9925	0.9743	0.0075		15930	99.6123	812	194	5.0775	62	0.3877	3.3597	3.1214	0.2383
Escherichia coli	2012C-4227	150	1734284	3 (1549635108)	novoalign	snver	novoalign/snver	15992		13755	86.0118	267	0	1.6696	2237	13.9882	9.6255	1.0264	8.5991	0.981	0.8601	0.9166	0.1399		15845	99.0808	384	0	2.4012	147	0.9192	2.0412	1.4761	0.5651	0.9763	0.9908	0.9835	0.0092		15876	99.2746	475	0	2.9702	116	0.7254	2.2718	1.8259	0.4459
Escherichia coli	2012C-4227	150	1734284	3 (1549635108)	novoalign	strelka	novoalign/strelka	15992		13712	85.7429	202	23	1.2631	2280	14.2571	9.5409	0.7765	8.7644	0.9855	0.8574	0.917	0.1426		15821	98.9307	342	12	2.1386	171	1.0693	1.972	1.3147	0.6573	0.9788	0.9893	0.984	0.0107		15925	99.581	498	14	3.1141	67	0.419	2.1719	1.9143	0.2576
Escherichia coli	2012C-4227	150	1734284	3 (1549635108)	novoalign	snvsniffer	novoalign/snvsniffer	15992		8402	52.5388	117	67	0.7316	7590	47.4612	29.6261	0.4498	29.1763	0.9863	0.5254	0.6856	0.4746		11512	71.986	203	102	1.2694	4480	28.014	18.0017	0.7803	17.2213	0.9827	0.7199	0.831	0.2801		12932	80.8654	322	142	2.0135	3060	19.1346	13.0006	1.2378	11.7628
Escherichia coli	2012C-4227	150	1734284	3 (1549635108)	novoalign	varscan	novoalign/varscan	15992		10337	64.6386	190	7	1.1881	5655	35.3614	22.4685	0.7304	21.7381	0.982	0.6464	0.7796	0.3536		15726	98.3367	344	12	2.1511	266	1.6633	2.3449	1.3224	1.0225	0.9786	0.9834	0.981	0.0166		15862	99.1871	442	12	2.7639	130	0.8129	2.1988	1.6991	0.4997
Escherichia coli	2012C-4227	150	1734284	3 (1549635108)	snippy	snippy	snippy/snippy	15992		8133	50.8567	101	0	0.6316	7859	49.1433	30.5986	0.3882	30.2104	0.9877	0.5086	0.6714	0.4914		15678	98.0365	182	0	1.1381	314	1.9635	1.9066	0.6996	1.207	0.9885	0.9804	0.9844	0.0196		15947	99.7186	339	0	2.1198	45	0.2814	1.4761	1.3031	0.173
Escherichia coli	2012C-4227	150	1734284	3 (1549635108)	stampy	16GT	stampy/16GT	15992		7783	48.6681	438	77	2.7389	8209	51.3319	33.2395	1.6837	31.5558	0.9467	0.4867	0.6429	0.5133		15641	97.8052	1121	132	7.0098	351	2.1948	5.6584	4.3092	1.3493	0.9331	0.9781	0.9551	0.0219		15823	98.9432	1841	222	11.512	169	1.0568	7.7265	7.0769	0.6496
Escherichia coli	2012C-4227	150	1734284	3 (1549635108)	stampy	freebayes	stampy/freebayes	15992		14854	92.8839	4739	0	29.6336	1138	7.1161	22.5915	18.2169	4.3745	0.7581	0.9288	0.8348	0.0712		15960	99.7999	6422	0	40.1576	32	0.2001	24.8095	24.6865	0.123	0.7131	0.998	0.8318	0.002		15959	99.7936	8173	0	51.1068	33	0.2064	31.5442	31.4174	0.1269
Escherichia coli	2012C-4227	150	1734284	3 (1549635108)	stampy	gatk	stampy/gatk	15992		14583	91.1893	1658	1120	10.3677	1409	8.8107	11.7897	6.3734	5.4163	0.8979	0.9119	0.9048	0.0881		15835	99.0183	2251	1416	14.0758	157	0.9817	9.2565	8.6529	0.6035	0.8755	0.9902	0.9293	0.0098		15867	99.2184	2855	1687	17.8527	125	0.7816	11.4553	10.9748	0.4805
Escherichia coli	2012C-4227	150	1734284	3 (1549635108)	stampy	lofreq	stampy/lofreq	15992		8220	51.4007	362	0	2.2636	7772	48.5993	31.2675	1.3915	29.8759	0.9578	0.514	0.669	0.486		15629	97.7301	694	0	4.3397	363	2.2699	4.0632	2.6678	1.3954	0.9575	0.9773	0.9673	0.0227		15819	98.9182	1093	0	6.8347	173	1.0818	4.8666	4.2015	0.665
Escherichia coli	2012C-4227	150	1734284	3 (1549635108)	stampy	mpileup	stampy/mpileup	15992		14038	87.7814	546	0	3.4142	1954	12.2186	9.6101	2.0988	7.5113	0.9626	0.8778	0.9182	0.1222		15753	98.5055	759	0	4.7461	239	1.4945	3.8364	2.9176	0.9187	0.954	0.9851	0.9693	0.0149		15801	98.8057	1059	0	6.6221	191	1.1943	4.8051	4.0708	0.7342
Escherichia coli	2012C-4227	150	1734284	3 (1549635108)	stampy	platypus	stampy/platypus	15992		14760	92.2961	948	260	5.928	1232	7.7039	8.38	3.6442	4.7359	0.9396	0.923	0.9312	0.077		15787	98.7181	1316	324	8.2291	205	1.2819	5.8468	5.0588	0.788	0.9231	0.9872	0.9541	0.0128		15814	98.8869	1356	368	8.4792	178	1.1131	5.8968	5.2125	0.6842
Escherichia coli	2012C-4227	150	1734284	3 (1549635108)	stampy	snver	stampy/snver	15992		14368	89.8449	574	0	3.5893	1624	10.1551	8.4492	2.2065	6.2427	0.9616	0.8984	0.9289	0.1016		15753	98.5055	823	0	5.1463	239	1.4945	4.0824	3.1637	0.9187	0.9503	0.9851	0.9674	0.0149		15763	98.568	1108	0	6.9285	229	1.432	5.1395	4.2592	0.8803
Escherichia coli	2012C-4227	150	1734284	3 (1549635108)	stampy	strelka	stampy/strelka	15992		14070	87.9815	249	16	1.557	1922	12.0185	8.3454	0.9572	7.3883	0.9826	0.8798	0.9284	0.1202		15613	97.6301	441	18	2.7576	379	2.3699	3.1521	1.6952	1.4569	0.9725	0.9763	0.9744	0.0237		15814	98.8869	599	22	3.7456	178	1.1131	2.9868	2.3026	0.6842
Escherichia coli	2012C-4227	150	1734284	3 (1549635108)	stampy	snvsniffer	stampy/snvsniffer	15992		9516	59.5048	250	155	1.5633	6476	40.4952	25.8551	0.961	24.894	0.9744	0.595	0.7388	0.405		12186	76.2006	438	247	2.7389	3806	23.7994	16.3141	1.6837	14.6304	0.9653	0.762	0.8517	0.238		13439	84.0358	693	344	4.3334	2553	15.9642	12.4778	2.6639	9.8139
Escherichia coli	2012C-4227	150	1734284	3 (1549635108)	stampy	varscan	stampy/varscan	15992		11605	72.5675	530	46	3.3142	4387	27.4325	18.9012	2.0373	16.8638	0.9563	0.7257	0.8252	0.2743		15725	98.3304	868	56	5.4277	267	1.6696	4.363	3.3366	1.0264	0.9477	0.9833	0.9652	0.0167		15766	98.5868	1257	81	7.8602	226	1.4132	5.7007	4.832	0.8688
Escherichia coli	2012C-4227	300	867142	1 (1549635108)	bwa-mem	16GT	bwa-mem/16GT	15992		8680	54.2771	402	46	2.5138	7312	45.7229	29.653	1.5453	28.1077	0.9557	0.5428	0.6924	0.4572		15865	99.2059	806	51	5.04	127	0.7941	3.5865	3.0983	0.4882	0.9517	0.9921	0.9715	0.0079		15976	99.8999	1161	82	7.2599	16	0.1001	4.5244	4.4629	0.0615
Escherichia coli	2012C-4227	300	867142	1 (1549635108)	bwa-mem	freebayes	bwa-mem/freebayes	15992		14946	93.4592	1043	0	6.522	1046	6.5408	8.0302	4.0093	4.0209	0.9348	0.9346	0.9347	0.0654		15973	99.8812	1207	0	7.5475	19	0.1188	4.7128	4.6398	0.073	0.9297	0.9988	0.963	0.0012		15976	99.8999	1369	0	8.5605	16	0.1001	5.324	5.2625	0.0615
Escherichia coli	2012C-4227	300	867142	1 (1549635108)	bwa-mem	gatk	bwa-mem/gatk	15992		14786	92.4587	1498	1020	9.3672	1206	7.5413	10.3943	5.7584	4.6359	0.908	0.9246	0.9162	0.0754		15873	99.2559	1857	1160	11.6121	119	0.7441	7.5958	7.1384	0.4574	0.8953	0.9926	0.9414	0.0074		15889	99.3559	2230	1358	13.9445	103	0.6441	8.9682	8.5722	0.3959
Escherichia coli	2012C-4227	300	867142	1 (1549635108)	bwa-mem	lofreq	bwa-mem/lofreq	15992		8247	51.5695	230	0	1.4382	7745	48.4305	30.6563	0.8841	29.7721	0.9729	0.5157	0.6741	0.4843		15570	97.3612	480	0	3.0015	422	2.6388	3.4673	1.8451	1.6222	0.9701	0.9736	0.9718	0.0264		15797	98.7806	709	0	4.4335	195	1.2194	3.475	2.7254	0.7496
Escherichia coli	2012C-4227	300	867142	1 (1549635108)	bwa-mem	mpileup	bwa-mem/mpileup	15992		14342	89.6823	358	0	2.2386	1650	10.3177	7.7188	1.3762	6.3427	0.9756	0.8968	0.9345	0.1032		15716	98.2741	542	0	3.3892	276	1.7259	3.1444	2.0835	1.061	0.9667	0.9827	0.9746	0.0173		15788	98.7244	702	0	4.3897	204	1.2756	3.4827	2.6985	0.7842
Escherichia coli	2012C-4227	300	867142	1 (1549635108)	bwa-mem	platypus	bwa-mem/platypus	15992		14818	92.6588	701	145	4.3834	1174	7.3412	7.2076	2.6947	4.5129	0.9548	0.9266	0.9405	0.0734		15771	98.6181	869	189	5.434	221	1.3819	4.19	3.3405	0.8495	0.9478	0.9862	0.9666	0.0138		15817	98.9057	914	154	5.7154	175	1.0943	4.1862	3.5135	0.6727
Escherichia coli	2012C-4227	300	867142	1 (1549635108)	bwa-mem	snver	bwa-mem/snver	15992		14464	90.4452	430	0	2.6888	1528	9.5548	7.5266	1.6529	5.8737	0.9711	0.9045	0.9366	0.0955		15755	98.518	595	0	3.7206	237	1.482	3.1982	2.2872	0.911	0.9636	0.9852	0.9743	0.0148		15776	98.6493	681	0	4.2584	216	1.3507	3.4481	2.6178	0.8303
Escherichia coli	2012C-4227	300	867142	1 (1549635108)	bwa-mem	strelka	bwa-mem/strelka	15992		14255	89.1383	263	5	1.6446	1737	10.8617	7.6881	1.011	6.6771	0.9819	0.8914	0.9345	0.1086		15644	97.8239	524	8	3.2766	348	2.1761	3.352	2.0143	1.3377	0.9676	0.9782	0.9729	0.0218		15749	98.4805	630	3	3.9395	243	1.5195	3.3559	2.4217	0.9341
Escherichia coli	2012C-4227	300	867142	1 (1549635108)	bwa-mem	snvsniffer	bwa-mem/snvsniffer	15992		6693	41.8522	140	75	0.8754	9299	58.1478	36.284	0.5382	35.7458	0.9795	0.4185	0.5864	0.5815		9372	58.6043	208	123	1.3007	6620	41.3957	26.2471	0.7996	25.4476	0.9783	0.586	0.733	0.414		11002	68.7969	343	184	2.1448	4990	31.2031	20.5003	1.3185	19.1818
Escherichia coli	2012C-4227	300	867142	1 (1549635108)	bwa-mem	varscan	bwa-mem/varscan	15992		11947	74.7061	281	20	1.7571	4045	25.2939	16.6293	1.0802	15.5492	0.977	0.7471	0.8467	0.2529		15678	98.0365	516	21	3.2266	314	1.9635	3.1906	1.9835	1.207	0.9681	0.9804	0.9742	0.0196		15728	98.3492	682	24	4.2646	264	1.6508	3.6365	2.6216	1.0148
Escherichia coli	2012C-4227	300	867142	1 (1549635108)	minimap2	16GT	minimap2/16GT	15992		8660	54.1521	312	18	1.951	7332	45.8479	29.3839	1.1993	28.1845	0.9652	0.5415	0.6938	0.4585		15862	99.1871	585	40	3.6581	130	0.8129	2.7485	2.2488	0.4997	0.9644	0.9919	0.978	0.0081		15976	99.8999	919	71	5.7466	16	0.1001	3.5942	3.5327	0.0615
Escherichia coli	2012C-4227	300	867142	1 (1549635108)	minimap2	freebayes	minimap2/freebayes	15992		14961	93.553	829	0	5.1838	1031	6.447	7.1499	3.1867	3.9632	0.9475	0.9355	0.9415	0.0645		15972	99.8749	908	0	5.6778	20	0.1251	3.5673	3.4904	0.0769	0.9462	0.9987	0.9717	0.0013		15976	99.8999	1028	0	6.4282	16	0.1001	4.0132	3.9517	0.0615
Escherichia coli	2012C-4227	300	867142	1 (1549635108)	minimap2	gatk	minimap2/gatk	15992		14783	92.44	1078	717	6.7409	1209	7.56	8.7913	4.1439	4.6475	0.932	0.9244	0.9282	0.0756		15867	99.2184	1370	874	8.5668	125	0.7816	5.7468	5.2663	0.4805	0.9205	0.9922	0.955	0.0078		15884	99.3247	1528	922	9.5548	108	0.6753	6.2889	5.8737	0.4152
Escherichia coli	2012C-4227	300	867142	1 (1549635108)	minimap2	lofreq	minimap2/lofreq	15992		8111	50.7191	151	0	0.9442	7881	49.2809	30.8754	0.5805	30.2949	0.9817	0.5072	0.6688	0.4928		15530	97.1111	327	0	2.0448	462	2.8889	3.033	1.257	1.7759	0.9794	0.9711	0.9752	0.0289		15785	98.7056	485	0	3.0328	207	1.2944	2.6601	1.8644	0.7957
Escherichia coli	2012C-4227	300	867142	1 (1549635108)	minimap2	mpileup	minimap2/mpileup	15992		14240	89.0445	243	0	1.5195	1752	10.9555	7.6689	0.9341	6.7348	0.9832	0.8904	0.9345	0.1096		15683	98.0678	359	0	2.2449	309	1.9322	2.5678	1.38	1.1878	0.9776	0.9807	0.9791	0.0193		15776	98.6493	447	0	2.7951	216	1.3507	2.5486	1.7183	0.8303
Escherichia coli	2012C-4227	300	867142	1 (1549635108)	minimap2	platypus	minimap2/platypus	15992		14765	92.3274	519	127	3.2454	1227	7.6726	6.7117	1.9951	4.7166	0.966	0.9233	0.9442	0.0767		15764	98.5743	629	139	3.9332	228	1.4257	3.2943	2.4179	0.8764	0.9616	0.9857	0.9735	0.0143		15815	98.8932	636	108	3.977	177	1.1068	3.1252	2.4448	0.6804
Escherichia coli	2012C-4227	300	867142	1 (1549635108)	minimap2	snver	minimap2/snver	15992		14353	89.7511	279	0	1.7446	1639	10.2489	7.3729	1.0725	6.3004	0.9809	0.8975	0.9373	0.1025		15688	98.099	417	0	2.6076	304	1.901	2.7716	1.603	1.1686	0.9741	0.981	0.9775	0.019		15703	98.1928	488	0	3.0515	289	1.8072	2.9868	1.8759	1.1109
Escherichia coli	2012C-4227	300	867142	1 (1549635108)	minimap2	strelka	minimap2/strelka	15992		14132	88.3692	196	9	1.2256	1860	11.6308	7.9034	0.7534	7.1499	0.9863	0.8837	0.9322	0.1163		15605	97.58	296	12	1.8509	387	2.42	2.6255	1.1378	1.4876	0.9814	0.9758	0.9786	0.0242		15728	98.3492	399	5	2.495	264	1.6508	2.5486	1.5338	1.0148
Escherichia coli	2012C-4227	300	867142	1 (1549635108)	minimap2	snvsniffer	minimap2/snvsniffer	15992		6665	41.6771	135	72	0.8442	9327	58.3229	36.3724	0.5189	35.8534	0.9801	0.4168	0.5849	0.5832		9356	58.5043	215	122	1.3444	6636	41.4957	26.3356	0.8265	25.5091	0.9775	0.585	0.732	0.415		10993	68.7406	352	190	2.2011	4999	31.2594	20.5695	1.3531	19.2164
Escherichia coli	2012C-4227	300	867142	1 (1549635108)	minimap2	varscan	minimap2/varscan	15992		11815	73.8807	239	11	1.4945	4177	26.1193	16.9753	0.9187	16.0566	0.9802	0.7388	0.8426	0.2612		15638	97.7864	390	20	2.4387	354	2.2136	2.86	1.4992	1.3608	0.9757	0.9779	0.9768	0.0221		15693	98.1303	509	24	3.1828	299	1.8697	3.106	1.9566	1.1494
Escherichia coli	2012C-4227	300	867142	1 (1549635108)	novoalign	16GT	novoalign/16GT	15992		8378	52.3887	217	9	1.3569	7614	47.6113	30.1027	0.8342	29.2686	0.9748	0.5239	0.6815	0.4761		15836	99.0245	489	40	3.0578	156	0.9755	2.4794	1.8797	0.5997	0.97	0.9902	0.98	0.0098		15969	99.8562	724	57	4.5273	23	0.1438	2.8715	2.7831	0.0884
Escherichia coli	2012C-4227	300	867142	1 (1549635108)	novoalign	freebayes	novoalign/freebayes	15992		14707	91.9647	718	0	4.4897	1285	8.0353	7.6996	2.76	4.9396	0.9535	0.9196	0.9362	0.0804		15971	99.8687	940	0	5.8779	21	0.1313	3.6941	3.6134	0.0807	0.9444	0.9987	0.9708	0.0013		15975	99.8937	1020	0	6.3782	17	0.1063	3.9863	3.9209	0.0653
Escherichia coli	2012C-4227	300	867142	1 (1549635108)	novoalign	gatk	novoalign/gatk	15992		14757	92.2774	1260	837	7.8789	1235	7.7226	9.5909	4.8435	4.7474	0.9213	0.9228	0.922	0.0772		15871	99.2434	1599	1085	9.9987	121	0.7566	6.6118	6.1466	0.4651	0.9085	0.9924	0.9486	0.0076		15878	99.2871	1845	1161	11.537	114	0.7129	7.5305	7.0923	0.4382
Escherichia coli	2012C-4227	300	867142	1 (1549635108)	novoalign	lofreq	novoalign/lofreq	15992		7492	46.8484	156	0	0.9755	8500	53.1516	33.2741	0.5997	32.6744	0.9796	0.4685	0.6339	0.5315		15546	97.2111	367	0	2.2949	446	2.7889	3.1252	1.4108	1.7144	0.9769	0.9721	0.9745	0.0279		15825	98.9557	571	0	3.5705	167	1.0443	2.8369	2.195	0.642
Escherichia coli	2012C-4227	300	867142	1 (1549635108)	novoalign	mpileup	novoalign/mpileup	15992		14128	88.3442	288	0	1.8009	1864	11.6558	8.2724	1.1071	7.1653	0.98	0.8834	0.9292	0.1166		15749	98.4805	452	0	2.8264	243	1.5195	2.6716	1.7375	0.9341	0.9721	0.9848	0.9784	0.0152		15821	98.9307	564	0	3.5268	171	1.0693	2.8254	2.168	0.6573
Escherichia coli	2012C-4227	300	867142	1 (1549635108)	novoalign	platypus	novoalign/platypus	15992		14649	91.6021	721	172	4.5085	1343	8.3979	7.9341	2.7716	5.1626	0.9531	0.916	0.9342	0.084		15826	98.962	931	205	5.8217	166	1.038	4.2169	3.5788	0.6381	0.9444	0.9896	0.9665	0.0104		15874	99.2621	981	207	6.1343	118	0.7379	4.2246	3.771	0.4536
Escherichia coli	2012C-4227	300	867142	1 (1549635108)	novoalign	snver	novoalign/snver	15992		14137	88.4005	334	0	2.0885	1855	11.5995	8.4146	1.2839	7.1307	0.9769	0.884	0.9281	0.116		15749	98.4805	501	0	3.1328	243	1.5195	2.86	1.9259	0.9341	0.9692	0.9848	0.9769	0.0152		15751	98.493	630	0	3.9395	241	1.507	3.3482	2.4217	0.9264
Escherichia coli	2012C-4227	300	867142	1 (1549635108)	novoalign	strelka	novoalign/strelka	15992		14047	87.8377	272	35	1.7009	1945	12.1623	8.5223	1.0456	7.4767	0.981	0.8784	0.9269	0.1216		15698	98.1616	446	41	2.7889	294	1.8384	2.8446	1.7144	1.1301	0.9724	0.9816	0.977	0.0184		15805	98.8307	567	16	3.5455	187	1.1693	2.8984	2.1796	0.7188
Escherichia coli	2012C-4227	300	867142	1 (1549635108)	novoalign	snvsniffer	novoalign/snvsniffer	15992		6133	38.3504	66	30	0.4127	9859	61.6496	38.1522	0.2537	37.8985	0.9894	0.3835	0.5527	0.6165		8946	55.9405	121	59	0.7566	7046	44.0595	27.5503	0.4651	27.0852	0.9867	0.5594	0.714	0.4406		10720	67.0335	238	124	1.4882	5272	32.9665	21.1807	0.9149	20.2658
Escherichia coli	2012C-4227	300	867142	1 (1549635108)	novoalign	varscan	novoalign/varscan	15992		11326	70.8229	247	14	1.5445	4666	29.1771	18.8858	0.9495	17.9363	0.9787	0.7082	0.8218	0.2918		15702	98.1866	459	13	2.8702	290	1.8134	2.8792	1.7644	1.1148	0.9716	0.9819	0.9767	0.0181		15750	98.4867	619	15	3.8707	242	1.5133	3.3097	2.3795	0.9303
Escherichia coli	2012C-4227	300	867142	1 (1549635108)	snippy	snippy	snippy/snippy	15992		8133	50.8567	90	0	0.5628	7859	49.1433	30.5563	0.346	30.2104	0.9891	0.5086	0.6718	0.4914		15548	97.2236	197	0	1.2319	444	2.7764	2.464	0.7573	1.7068	0.9875	0.9722	0.9798	0.0278		15896	99.3997	382	0	2.3887	96	0.6003	1.8375	1.4684	0.369
Escherichia coli	2012C-4227	300	867142	1 (1549635108)	stampy	16GT	stampy/16GT	15992		8556	53.5018	625	84	3.9082	7436	46.4982	30.9869	2.4025	28.5843	0.9319	0.535	0.6798	0.465		15671	97.9927	1358	151	8.4917	321	2.0073	6.4542	5.2202	1.2339	0.9203	0.9799	0.9492	0.0201		15815	98.8932	2209	314	13.8132	177	1.1068	9.1719	8.4915	0.6804
Escherichia coli	2012C-4227	300	867142	1 (1549635108)	stampy	freebayes	stampy/freebayes	15992		14929	93.3529	9476	0	59.2546	1063	6.6471	40.5124	36.4262	4.0862	0.6117	0.9335	0.7391	0.0665		15946	99.7124	11868	0	74.2121	46	0.2876	45.798	45.6211	0.1768	0.5733	0.9971	0.728	0.0029		15958	99.7874	14219	0	88.9132	34	0.2126	54.7892	54.6585	0.1307
Escherichia coli	2012C-4227	300	867142	1 (1549635108)	stampy	gatk	stampy/gatk	15992		14641	91.552	1579	1018	9.8737	1351	8.448	11.2631	6.0697	5.1933	0.9027	0.9155	0.9091	0.0845		15794	98.7619	2358	1449	14.7449	198	1.2381	9.8254	9.0643	0.7611	0.8701	0.9876	0.9251	0.0124		15852	99.1246	2849	1655	17.8152	140	0.8754	11.4899	10.9517	0.5382
Escherichia coli	2012C-4227	300	867142	1 (1549635108)	stampy	lofreq	stampy/lofreq	15992		7766	48.5618	332	0	2.076	8226	51.4382	32.8973	1.2762	31.6211	0.959	0.4856	0.6447	0.5144		15451	96.6171	686	0	4.2896	541	3.3829	4.7166	2.637	2.0796	0.9575	0.9662	0.9618	0.0338		15674	98.0115	1026	0	6.4157	318	1.9885	5.1664	3.944	1.2224
Escherichia coli	2012C-4227	300	867142	1 (1549635108)	stampy	mpileup	stampy/mpileup	15992		14025	87.7001	540	0	3.3767	1967	12.2999	9.637	2.0758	7.5612	0.9629	0.877	0.9179	0.123		15597	97.53	762	0	4.7649	395	2.47	4.4476	2.9292	1.5184	0.9534	0.9753	0.9642	0.0247		15676	98.024	1028	0	6.4282	316	1.976	5.1664	3.9517	1.2147
Escherichia coli	2012C-4227	300	867142	1 (1549635108)	stampy	platypus	stampy/platypus	15992		14555	91.0143	652	159	4.077	1437	8.9857	8.0302	2.5063	5.5239	0.9571	0.9101	0.933	0.0899		15670	97.9865	929	203	5.8092	322	2.0135	4.8089	3.5711	1.2378	0.944	0.9799	0.9616	0.0201		15722	98.3117	987	206	6.1718	270	1.6883	4.832	3.7941	1.0379
Escherichia coli	2012C-4227	300	867142	1 (1549635108)	stampy	snver	stampy/snver	15992		14121	88.3004	789	0	4.9337	1871	11.6996	10.2252	3.033	7.1922	0.9471	0.883	0.9139	0.117		15575	97.3924	873	0	5.459	417	2.6076	4.9588	3.3559	1.603	0.9469	0.9739	0.9602	0.0261		15569	97.3549	1194	0	7.4662	423	2.6451	6.2158	4.5898	1.626
Escherichia coli	2012C-4227	300	867142	1 (1549635108)	stampy	strelka	stampy/strelka	15992		13849	86.5995	310	31	1.9385	2143	13.4005	9.4294	1.1917	8.2378	0.9781	0.866	0.9186	0.134		15464	96.6983	438	31	2.7389	528	3.3017	3.7133	1.6837	2.0297	0.9725	0.967	0.9697	0.033		15586	97.4612	548	16	3.4267	406	2.5388	3.6672	2.1065	1.5607
Escherichia coli	2012C-4227	300	867142	1 (1549635108)	stampy	snvsniffer	stampy/snvsniffer	15992		6664	41.6708	161	83	1.0068	9328	58.3292	36.4762	0.6189	35.8573	0.9764	0.4167	0.5841	0.5833		9514	59.4922	311	164	1.9447	6478	40.5078	26.0972	1.1955	24.9017	0.9683	0.5949	0.737	0.4051		11168	69.8349	528	278	3.3017	4824	30.1651	20.5733	2.0297	18.5437
Escherichia coli	2012C-4227	300	867142	1 (1549635108)	stampy	varscan	stampy/varscan	15992		11495	71.8797	544	39	3.4017	4497	28.1203	19.3778	2.0912	17.2867	0.9548	0.7188	0.8202	0.2812		15567	97.3424	878	64	5.4902	425	2.6576	5.0088	3.3751	1.6337	0.9466	0.9734	0.9598	0.0266		15593	97.505	1209	86	7.56	399	2.495	6.1812	4.6475	1.5338
Escherichia coli	2012C-4227	300	867142	2 (1549648934)	bwa-mem	16GT	bwa-mem/16GT	15992		8540	53.4017	412	42	2.5763	7452	46.5983	30.2296	1.5837	28.6458	0.954	0.534	0.6847	0.466		15877	99.2809	825	68	5.1588	115	0.7191	3.6134	3.1713	0.4421	0.9506	0.9928	0.9712	0.0072		15978	99.9125	1106	77	6.916	14	0.0875	4.3053	4.2515	0.0538
Escherichia coli	2012C-4227	300	867142	2 (1549648934)	bwa-mem	freebayes	bwa-mem/freebayes	15992		14873	93.0028	1034	0	6.4657	1119	6.9972	8.2762	3.9747	4.3015	0.935	0.93	0.9325	0.07		15975	99.8937	1242	0	7.7664	17	0.1063	4.8397	4.7743	0.0653	0.9279	0.9989	0.9621	0.0011		15976	99.8999	1343	0	8.3979	16	0.1001	5.2241	5.1626	0.0615
Escherichia coli	2012C-4227	300	867142	2 (1549648934)	bwa-mem	gatk	bwa-mem/gatk	15992		14631	91.4895	1491	1044	9.3234	1361	8.5105	10.9632	5.7315	5.2317	0.9075	0.9149	0.9112	0.0851		15870	99.2371	1993	1291	12.4625	122	0.7629	8.1302	7.6612	0.469	0.8884	0.9924	0.9375	0.0076		15887	99.3434	2239	1374	14.0008	105	0.6566	9.0104	8.6068	0.4036
Escherichia coli	2012C-4227	300	867142	2 (1549648934)	bwa-mem	lofreq	bwa-mem/lofreq	15992		8186	51.1881	245	0	1.532	7806	48.8119	30.9484	0.9418	30.0066	0.9709	0.5119	0.6704	0.4881		15632	97.7489	448	0	2.8014	360	2.2511	3.106	1.7221	1.3839	0.9721	0.9775	0.9748	0.0225		15802	98.8119	693	0	4.3334	190	1.1881	3.3943	2.6639	0.7304
Escherichia coli	2012C-4227	300	867142	2 (1549648934)	bwa-mem	mpileup	bwa-mem/mpileup	15992		14209	88.8507	359	0	2.2449	1783	11.1493	8.2339	1.38	6.8539	0.9754	0.8885	0.9299	0.1115		15744	98.4492	531	0	3.3204	248	1.5508	2.9945	2.0412	0.9533	0.9674	0.9845	0.9759	0.0155		15796	98.7744	686	0	4.2896	196	1.2256	3.3904	2.637	0.7534
Escherichia coli	2012C-4227	300	867142	2 (1549648934)	bwa-mem	platypus	bwa-mem/platypus	15992		14844	92.8214	672	146	4.2021	1148	7.1786	6.9962	2.5832	4.413	0.9567	0.9282	0.9422	0.0718		15786	98.7119	895	160	5.5965	206	1.2881	4.2323	3.4404	0.7919	0.9463	0.9871	0.9663	0.0129		15824	98.9495	887	160	5.5465	168	1.0505	4.0555	3.4097	0.6458
Escherichia coli	2012C-4227	300	867142	2 (1549648934)	bwa-mem	snver	bwa-mem/snver	15992		14368	89.8449	369	0	2.3074	1624	10.1551	7.6612	1.4185	6.2427	0.975	0.8984	0.9351	0.1016		15785	98.7056	592	0	3.7019	207	1.2944	3.0714	2.2757	0.7957	0.9639	0.9871	0.9754	0.0129		15779	98.6681	702	0	4.3897	213	1.3319	3.5173	2.6985	0.8188
Escherichia coli	2012C-4227	300	867142	2 (1549648934)	bwa-mem	strelka	bwa-mem/strelka	15992		14138	88.4067	242	6	1.5133	1854	11.5933	8.0571	0.9303	7.1269	0.9832	0.8841	0.931	0.1159		15673	98.0053	520	14	3.2516	319	1.9947	3.2252	1.9989	1.2263	0.9679	0.9801	0.974	0.0199		15755	98.518	624	4	3.902	237	1.482	3.3097	2.3987	0.911
Escherichia coli	2012C-4227	300	867142	2 (1549648934)	bwa-mem	snvsniffer	bwa-mem/snvsniffer	15992		6680	41.7709	114	69	0.7129	9312	58.2291	36.234	0.4382	35.7958	0.9832	0.4177	0.5863	0.5823		9352	58.4792	207	111	1.2944	6640	41.5208	26.3202	0.7957	25.5245	0.9783	0.5848	0.732	0.4152		11005	68.8157	320	176	2.001	4987	31.1843	20.4004	1.2301	19.1703
Escherichia coli	2012C-4227	300	867142	2 (1549648934)	bwa-mem	varscan	bwa-mem/varscan	15992		11844	74.062	280	23	1.7509	4148	25.938	17.0214	1.0763	15.9451	0.9769	0.7406	0.8425	0.2594		15731	98.3679	562	24	3.5143	261	1.6321	3.1637	2.1604	1.0033	0.9655	0.9837	0.9745	0.0163		15734	98.3867	677	23	4.2334	258	1.6133	3.5942	2.6024	0.9918
Escherichia coli	2012C-4227	300	867142	2 (1549648934)	minimap2	16GT	minimap2/16GT	15992		8531	53.3454	311	32	1.9447	7461	46.6546	29.8759	1.1955	28.6804	0.9648	0.5335	0.6871	0.4665		15866	99.2121	602	58	3.7644	126	0.7879	2.7985	2.3141	0.4843	0.9634	0.9921	0.9775	0.0079		15974	99.8874	882	84	5.5153	18	0.1126	3.4596	3.3904	0.0692
Escherichia coli	2012C-4227	300	867142	2 (1549648934)	minimap2	freebayes	minimap2/freebayes	15992		14869	92.9777	765	0	4.7836	1123	7.0223	7.2576	2.9407	4.3169	0.9511	0.9298	0.9403	0.0702		15973	99.8812	879	0	5.4965	19	0.1188	3.452	3.3789	0.073	0.9478	0.9988	0.9726	0.0012		15976	99.8999	964	0	6.028	16	0.1001	3.7672	3.7057	0.0615
Escherichia coli	2012C-4227	300	867142	2 (1549648934)	minimap2	gatk	minimap2/gatk	15992		14626	91.4582	1072	731	6.7034	1366	8.5418	9.3718	4.1208	5.251	0.9317	0.9146	0.9231	0.0854		15862	99.1871	1352	872	8.4542	130	0.8129	5.6969	5.1972	0.4997	0.9215	0.9919	0.9554	0.0081		15885	99.3309	1501	916	9.3859	107	0.6691	6.1812	5.7699	0.4113
Escherichia coli	2012C-4227	300	867142	2 (1549648934)	minimap2	lofreq	minimap2/lofreq	15992		8066	50.4377	181	0	1.1318	7926	49.5623	31.1637	0.6958	30.4679	0.9781	0.5044	0.6656	0.4956		15564	97.3237	336	0	2.1011	428	2.6763	2.9369	1.2916	1.6453	0.9789	0.9732	0.976	0.0268		15817	98.9057	467	0	2.9202	175	1.0943	2.4679	1.7952	0.6727
Escherichia coli	2012C-4227	300	867142	2 (1549648934)	minimap2	mpileup	minimap2/mpileup	15992		14122	88.3067	252	0	1.5758	1870	11.6933	8.1571	0.9687	7.1884	0.9825	0.8831	0.9302	0.1169		15729	98.3554	325	0	2.0323	263	1.6446	2.2603	1.2493	1.011	0.9798	0.9836	0.9817	0.0164		15810	98.8619	441	0	2.7576	182	1.1381	2.3948	1.6952	0.6996
Escherichia coli	2012C-4227	300	867142	2 (1549648934)	minimap2	platypus	minimap2/platypus	15992		14759	92.2899	506	119	3.1641	1233	7.7101	6.6848	1.9451	4.7397	0.9669	0.9229	0.9444	0.0771		15768	98.5993	586	137	3.6643	224	1.4007	3.1137	2.2526	0.8611	0.9642	0.986	0.975	0.014		15830	98.987	599	100	3.7456	162	1.013	2.9253	2.3026	0.6227
Escherichia coli	2012C-4227	300	867142	2 (1549648934)	minimap2	snver	minimap2/snver	15992		14261	89.1758	269	0	1.6821	1731	10.8242	7.6881	1.034	6.654	0.9815	0.8918	0.9345	0.1082		15739	98.418	365	0	2.2824	253	1.582	2.3756	1.4031	0.9725	0.9773	0.9842	0.9807	0.0158		15719	98.2929	467	0	2.9202	273	1.7071	2.8446	1.7952	1.0494
Escherichia coli	2012C-4227	300	867142	2 (1549648934)	minimap2	strelka	minimap2/strelka	15992		14036	87.7689	170	7	1.063	1956	12.2311	8.1724	0.6535	7.519	0.988	0.8777	0.9296	0.1223		15643	97.8177	292	13	1.8259	349	2.1823	2.464	1.1225	1.3416	0.9817	0.9782	0.9799	0.0218		15770	98.6118	430	8	2.6888	222	1.3882	2.5063	1.6529	0.8534
Escherichia coli	2012C-4227	300	867142	2 (1549648934)	minimap2	snvsniffer	minimap2/snvsniffer	15992		6651	41.5895	129	78	0.8067	9341	58.4105	36.4031	0.4959	35.9072	0.981	0.4159	0.5841	0.5841		9332	58.3542	224	131	1.4007	6660	41.6458	26.4624	0.8611	25.6013	0.9766	0.5835	0.7305	0.4165		11007	68.8282	335	186	2.0948	4985	31.1718	20.4503	1.2878	19.1626
Escherichia coli	2012C-4227	300	867142	2 (1549648934)	minimap2	varscan	minimap2/varscan	15992		11706	73.1991	230	15	1.4382	4286	26.8009	17.3597	0.8841	16.4756	0.9807	0.732	0.8383	0.268		15686	98.0865	376	20	2.3512	306	1.9135	2.6216	1.4454	1.1763	0.9766	0.9809	0.9787	0.0191		15709	98.2304	500	24	3.1266	283	1.7696	3.0099	1.922	1.0879
Escherichia coli	2012C-4227	300	867142	2 (1549648934)	novoalign	16GT	novoalign/16GT	15992		8272	51.7259	209	19	1.3069	7720	48.2741	30.4794	0.8034	29.676	0.9754	0.5173	0.6761	0.4827		15818	98.912	450	32	2.8139	174	1.088	2.3987	1.7298	0.6689	0.9723	0.9891	0.9806	0.0109		15974	99.8874	708	60	4.4272	18	0.1126	2.7908	2.7216	0.0692
Escherichia coli	2012C-4227	300	867142	2 (1549648934)	novoalign	freebayes	novoalign/freebayes	15992		14606	91.3332	695	0	4.3459	1386	8.6668	7.9995	2.6716	5.3278	0.9546	0.9133	0.9335	0.0867		15969	99.8562	901	0	5.6341	23	0.1438	3.5519	3.4635	0.0884	0.9466	0.9986	0.9719	0.0014		15974	99.8874	992	0	6.2031	18	0.1126	3.8825	3.8133	0.0692
Escherichia coli	2012C-4227	300	867142	2 (1549648934)	novoalign	gatk	novoalign/gatk	15992		14605	91.3269	1244	887	7.7789	1387	8.6731	10.1137	4.782	5.3317	0.9215	0.9133	0.9174	0.0867		15854	99.1371	1587	1082	9.9237	138	0.8629	6.631	6.1005	0.5305	0.909	0.9914	0.9484	0.0086		15884	99.3247	1897	1198	11.8622	108	0.6753	7.7073	7.2922	0.4152
Escherichia coli	2012C-4227	300	867142	2 (1549648934)	novoalign	lofreq	novoalign/lofreq	15992		7367	46.0668	173	0	1.0818	8625	53.9332	33.8199	0.665	33.1549	0.9771	0.4607	0.6262	0.5393		15557	97.2799	345	0	2.1573	435	2.7201	2.9984	1.3262	1.6722	0.9783	0.9728	0.9755	0.0272		15830	98.987	557	0	3.483	162	1.013	2.7639	2.1411	0.6227
Escherichia coli	2012C-4227	300	867142	2 (1549648934)	novoalign	mpileup	novoalign/mpileup	15992		13997	87.525	308	0	1.926	1995	12.475	8.8528	1.184	7.6689	0.9785	0.8753	0.924	0.1247		15746	98.4617	435	0	2.7201	246	1.5383	2.6178	1.6722	0.9456	0.9731	0.9846	0.9788	0.0154		15823	98.9432	562	0	3.5143	169	1.0568	2.81	2.1604	0.6496
Escherichia coli	2012C-4227	300	867142	2 (1549648934)	novoalign	platypus	novoalign/platypus	15992		14648	91.5958	704	185	4.4022	1344	8.4042	7.8726	2.7062	5.1664	0.9541	0.916	0.9347	0.084		15817	98.9057	869	228	5.434	175	1.0943	4.0132	3.3405	0.6727	0.9479	0.9891	0.9681	0.0109		15874	99.2621	984	205	6.1531	118	0.7379	4.2361	3.7825	0.4536
Escherichia coli	2012C-4227	300	867142	2 (1549648934)	novoalign	snver	novoalign/snver	15992		14010	87.6063	338	0	2.1136	1982	12.3937	8.9182	1.2993	7.6189	0.9764	0.8761	0.9235	0.1239		15746	98.4617	502	0	3.1391	246	1.5383	2.8753	1.9297	0.9456	0.9691	0.9846	0.9768	0.0154		15742	98.4367	629	0	3.9332	250	1.5633	3.3789	2.4179	0.961
Escherichia coli	2012C-4227	300	867142	2 (1549648934)	novoalign	strelka	novoalign/strelka	15992		13913	86.9997	232	15	1.4507	2079	13.0003	8.8836	0.8918	7.9918	0.9836	0.87	0.9233	0.13		15689	98.1053	439	25	2.7451	303	1.8947	2.8523	1.6875	1.1647	0.9728	0.9811	0.9769	0.0189		15801	98.8057	584	24	3.6518	191	1.1943	2.9791	2.2449	0.7342
Escherichia coli	2012C-4227	300	867142	2 (1549648934)	novoalign	snvsniffer	novoalign/snvsniffer	15992		6123	38.2879	67	42	0.419	9869	61.7121	38.1944	0.2576	37.9369	0.9892	0.3829	0.5521	0.6171		8946	55.9405	128	66	0.8004	7046	44.0595	27.5772	0.492	27.0852	0.9859	0.5594	0.7138	0.4406		10724	67.0585	225	118	1.407	5268	32.9415	21.1153	0.8649	20.2504
Escherichia coli	2012C-4227	300	867142	2 (1549648934)	novoalign	varscan	novoalign/varscan	15992		11197	70.0163	243	11	1.5195	4795	29.9837	19.3663	0.9341	18.4322	0.9788	0.7002	0.8164	0.2998		15692	98.1241	444	13	2.7764	300	1.8759	2.86	1.7068	1.1532	0.9725	0.9812	0.9768	0.0188		15748	98.4742	611	11	3.8207	244	1.5258	3.2867	2.3487	0.9379
Escherichia coli	2012C-4227	300	867142	2 (1549648934)	snippy	snippy	snippy/snippy	15992		8046	50.3127	118	0	0.7379	7946	49.6873	30.9984	0.4536	30.5448	0.9855	0.5031	0.6661	0.4969		15513	97.0048	189	0	1.1818	479	2.9952	2.5678	0.7265	1.8413	0.988	0.97	0.9789	0.03		15878	99.2871	369	0	2.3074	114	0.7129	1.8567	1.4185	0.4382
Escherichia coli	2012C-4227	300	867142	2 (1549648934)	stampy	16GT	stampy/16GT	15992		8431	52.7201	545	76	3.408	7561	47.2799	31.1598	2.095	29.0648	0.9393	0.5272	0.6753	0.4728		15666	97.9615	1342	145	8.3917	326	2.0385	6.4119	5.1587	1.2532	0.9211	0.9796	0.9494	0.0204		15819	98.9182	2175	296	13.6006	173	1.0818	9.0258	8.3608	0.665
Escherichia coli	2012C-4227	300	867142	2 (1549648934)	stampy	freebayes	stampy/freebayes	15992		14858	92.909	9519	0	59.5235	1134	7.091	40.9506	36.5915	4.3591	0.6095	0.9291	0.7361	0.0709		15949	99.7311	12027	0	75.2064	43	0.2689	46.3976	46.2323	0.1653	0.5701	0.9973	0.7255	0.0027		15961	99.8062	13991	0	87.4875	31	0.1938	53.9012	53.7821	0.1192
Escherichia coli	2012C-4227	300	867142	2 (1549648934)	stampy	gatk	stampy/gatk	15992		14510	90.7329	1608	1060	10.055	1482	9.2671	11.8781	6.1812	5.6969	0.9002	0.9073	0.9037	0.0927		15808	98.8494	2274	1440	14.2196	184	1.1506	9.4487	8.7414	0.7073	0.8742	0.9885	0.9278	0.0115		15855	99.1433	2868	1676	17.934	137	0.8567	11.5514	11.0247	0.5266
Escherichia coli	2012C-4227	300	867142	2 (1549648934)	stampy	lofreq	stampy/lofreq	15992		7785	48.6806	296	0	1.8509	8207	51.3194	32.6859	1.1378	31.5481	0.9634	0.4868	0.6468	0.5132		15487	96.8422	688	0	4.3022	505	3.1578	4.5859	2.6447	1.9412	0.9575	0.9684	0.9629	0.0316		15704	98.1991	998	0	6.2406	288	1.8009	4.9434	3.8364	1.1071
Escherichia coli	2012C-4227	300	867142	2 (1549648934)	stampy	mpileup	stampy/mpileup	15992		13951	87.2374	523	0	3.2704	2041	12.7626	9.8561	2.0104	7.8457	0.9639	0.8724	0.9159	0.1276		15630	97.7364	785	0	4.9087	362	2.2636	4.4091	3.0176	1.3915	0.9522	0.9774	0.9646	0.0226		15698	98.1616	988	0	6.1781	294	1.8384	4.9281	3.7979	1.1301
Escherichia coli	2012C-4227	300	867142	2 (1549648934)	stampy	platypus	stampy/platypus	15992		14591	91.2394	577	164	3.6081	1401	8.7606	7.6035	2.218	5.3855	0.962	0.9124	0.9365	0.0876		15685	98.0803	873	209	5.459	307	1.9197	4.536	3.3559	1.1801	0.9473	0.9808	0.9638	0.0192		15730	98.3617	1033	234	6.4595	262	1.6383	4.978	3.9709	1.0071
Escherichia coli	2012C-4227	300	867142	2 (1549648934)	stampy	snver	stampy/snver	15992		14050	87.8564	681	0	4.2584	1942	12.1436	10.0829	2.6178	7.4651	0.9538	0.8786	0.9147	0.1214		15602	97.5613	931	0	5.8217	390	2.4387	5.078	3.5788	1.4992	0.9437	0.9756	0.9594	0.0244		15598	97.5363	1164	0	7.2786	394	2.4637	5.989	4.4745	1.5146
Escherichia coli	2012C-4227	300	867142	2 (1549648934)	stampy	strelka	stampy/strelka	15992		13791	86.2369	241	9	1.507	2201	13.7631	9.3872	0.9264	8.4607	0.9828	0.8624	0.9187	0.1376		15498	96.911	389	11	2.4325	494	3.089	3.3943	1.4953	1.899	0.9755	0.9691	0.9723	0.0309		15615	97.6426	518	17	3.2391	377	2.3574	3.4404	1.9912	1.4492
Escherichia coli	2012C-4227	300	867142	2 (1549648934)	stampy	snvsniffer	stampy/snvsniffer	15992		6677	41.7521	142	79	0.8879	9315	58.2479	36.3531	0.5459	35.8073	0.9792	0.4175	0.5854	0.5825		9501	59.411	307	171	1.9197	6491	40.589	26.1318	1.1801	24.9517	0.9687	0.5941	0.7365	0.4059		11149	69.7161	522	266	3.2641	4843	30.2839	20.6233	2.0066	18.6167
Escherichia coli	2012C-4227	300	867142	2 (1549648934)	stampy	varscan	stampy/varscan	15992		11498	71.8984	500	39	3.1266	4494	28.1016	19.1972	1.922	17.2751	0.9583	0.719	0.8216	0.281		15603	97.5675	929	54	5.8092	389	2.4325	5.0665	3.5711	1.4953	0.9438	0.9757	0.9595	0.0243		15625	97.7051	1206	91	7.5413	367	2.2949	6.0467	4.6359	1.4108
Escherichia coli	2012C-4227	300	867142	3 (1549651616)	bwa-mem	16GT	bwa-mem/16GT	15992		8586	53.6893	420	60	2.6263	7406	46.3107	30.0835	1.6145	28.469	0.9534	0.5369	0.6869	0.4631		15877	99.2809	777	57	4.8587	115	0.7191	3.4289	2.9868	0.4421	0.9533	0.9928	0.9726	0.0072		15974	99.8874	1132	74	7.0785	18	0.1126	4.4207	4.3515	0.0692
Escherichia coli	2012C-4227	300	867142	3 (1549651616)	bwa-mem	freebayes	bwa-mem/freebayes	15992		14918	93.2841	1025	0	6.4095	1074	6.7159	8.0687	3.9401	4.1285	0.9357	0.9328	0.9342	0.0672		15971	99.8687	1188	0	7.4287	21	0.1313	4.6475	4.5667	0.0807	0.9308	0.9987	0.9636	0.0013		15976	99.8999	1353	0	8.4605	16	0.1001	5.2625	5.201	0.0615
Escherichia coli	2012C-4227	300	867142	3 (1549651616)	bwa-mem	gatk	bwa-mem/gatk	15992		14692	91.8709	1471	1059	9.1983	1300	8.1291	10.6519	5.6546	4.9973	0.909	0.9187	0.9138	0.0813		15866	99.2121	1911	1274	11.9497	126	0.7879	7.8303	7.346	0.4843	0.8925	0.9921	0.9397	0.0079		15890	99.3622	2247	1400	14.0508	102	0.6378	9.0297	8.6376	0.3921
Escherichia coli	2012C-4227	300	867142	3 (1549651616)	bwa-mem	lofreq	bwa-mem/lofreq	15992		8188	51.2006	219	0	1.3694	7804	48.7994	30.8408	0.8418	29.9989	0.974	0.512	0.6712	0.488		15630	97.7364	470	0	2.939	362	2.2636	3.1982	1.8067	1.3915	0.9708	0.9774	0.9741	0.0226		15804	98.8244	697	0	4.3584	188	1.1756	3.402	2.6793	0.7227
Escherichia coli	2012C-4227	300	867142	3 (1549651616)	bwa-mem	mpileup	bwa-mem/mpileup	15992		14260	89.1696	350	0	2.1886	1732	10.8304	8.0033	1.3454	6.6579	0.976	0.8917	0.9319	0.1083		15747	98.468	521	0	3.2579	245	1.532	2.9445	2.0027	0.9418	0.968	0.9847	0.9763	0.0153		15799	98.7931	683	0	4.2709	193	1.2069	3.3674	2.6255	0.7419
Escherichia coli	2012C-4227	300	867142	3 (1549651616)	bwa-mem	platypus	bwa-mem/platypus	15992		14851	92.8652	653	142	4.0833	1141	7.1348	6.8962	2.5102	4.3861	0.9579	0.9287	0.9431	0.0713		15781	98.6806	835	170	5.2214	211	1.3194	4.0209	3.2098	0.8111	0.9497	0.9868	0.9679	0.0132		15817	98.9057	920	174	5.7529	175	1.0943	4.2092	3.5365	0.6727
Escherichia coli	2012C-4227	300	867142	3 (1549651616)	bwa-mem	snver	bwa-mem/snver	15992		14395	90.0138	355	0	2.2199	1597	9.9862	7.5036	1.3646	6.1389	0.9759	0.9001	0.9365	0.0999		15772	98.6243	561	0	3.508	220	1.3757	3.0022	2.1565	0.8457	0.9657	0.9862	0.9758	0.0138		15761	98.5555	686	0	4.2896	231	1.4445	3.525	2.637	0.888
Escherichia coli	2012C-4227	300	867142	3 (1549651616)	bwa-mem	strelka	bwa-mem/strelka	15992		14176	88.6443	251	11	1.5695	1816	11.3557	7.9456	0.9649	6.9808	0.9826	0.8864	0.932	0.1136		15664	97.949	520	2	3.2516	328	2.051	3.2598	1.9989	1.2608	0.9679	0.9795	0.9737	0.0205		15760	98.5493	653	3	4.0833	232	1.4507	3.402	2.5102	0.8918
[truncated: 5,937 more rows]
[truncated: 18 more columns]
