# Supplementary material for: Genomic diversity affects the accuracy of bacterial single-nucleotide polymorphism–calling pipelines
Source: Gigascience. 2020 Feb 6;9(2):giaa007. doi: 10.1093/gigascience/giaa007 (PMC7002876; doi:10.1093/gigascience/giaa007)
Supplement: giaa007_Supplement_Files [file giaa007_supplement_files.zip › Supplementary Table 3.xlsx]

## Sheet: Supplementary Table 3
Supplementary Table 3. Summary statistics of SNP calling pipelines after aligning simulated reads to the same reference genome as their origin.
Species	Species	Read length	Number of reads sequenced to obtain 50-fold coverage	Replicate number (wgsim seed)	Aligner	Caller	Aligner/caller	Total number of true SNPs	No. of true positives	No. of true positives as a % of no. of true SNPs	No. of false positives	No. of false positives (that are also heterozygous calls)	No. of false positives as a % of no. of true SNPs	No. of false negatives	No. of false negatives as a % of no. of true SNPs	Total number of errors (=FP+FN) per million sequenced bases	Total number of FPs per million sequenced bases	Total number of FNs per million sequenced bases	Precision	Recall (sensitivity)	F-score (=2 . precision. recall/(precision + recall))	Miss rate
Clostridioides difficile	08-00495	150	1392653	1 (1541935926)	bwa-mem	16GT	bwa-mem/16GT	17643	17465	98.9911	0	0	0	178	1.0089	0.8521	0	0.8521	1	0.9899	0.9949	0.0101
Clostridioides difficile	08-00495	150	1392653	1 (1541935926)	bwa-mem	freebayes	bwa-mem/freebayes	17643	17525	99.3312	0	0	0	118	0.6688	0.5649	0	0.5649	1	0.9933	0.9966	0.0067
Clostridioides difficile	08-00495	150	1392653	1 (1541935926)	bwa-mem	gatk	bwa-mem/gatk	17643	17542	99.4275	0	0	0	101	0.5725	0.4835	0	0.4835	1	0.9943	0.9971	0.0057
Clostridioides difficile	08-00495	150	1392653	1 (1541935926)	bwa-mem	lofreq	bwa-mem/lofreq	17643	17485	99.1045	0	0	0	158	0.8955	0.7564	0	0.7564	1	0.991	0.9955	0.009
Clostridioides difficile	08-00495	150	1392653	1 (1541935926)	bwa-mem	mpileup	bwa-mem/mpileup	17643	17483	99.0931	0	0	0	160	0.9069	0.7659	0	0.7659	1	0.9909	0.9954	0.0091
Clostridioides difficile	08-00495	150	1392653	1 (1541935926)	bwa-mem	platypus	bwa-mem/platypus	17643	17202	97.5004	0	0	0	441	2.4996	2.1111	0	2.1111	1	0.975	0.9873	0.025
Clostridioides difficile	08-00495	150	1392653	1 (1541935926)	bwa-mem	snver	bwa-mem/snver	17643	17500	99.1895	0	0	0	143	0.8105	0.6845	0	0.6845	1	0.9919	0.9959	0.0081
Clostridioides difficile	08-00495	150	1392653	1 (1541935926)	bwa-mem	strelka	bwa-mem/strelka	17643	17488	99.1215	0	0	0	155	0.8785	0.742	0	0.742	1	0.9912	0.9956	0.0088
Clostridioides difficile	08-00495	150	1392653	1 (1541935926)	bwa-mem	snvsniffer	bwa-mem/snvsniffer	17643	16833	95.4089	38	38	0.2154	810	4.5911	4.0594	0.1819	3.8775	0.9977	0.9541	0.9754	0.0459
Clostridioides difficile	08-00495	150	1392653	1 (1541935926)	bwa-mem	varscan	bwa-mem/varscan	17643	17498	99.1781	0	0	0	145	0.8219	0.6941	0	0.6941	1	0.9918	0.9959	0.0082
Clostridioides difficile	08-00495	150	1392653	1 (1541935926)	minimap2	16GT	minimap2/16GT	17643	17437	98.8324	0	0	0	206	1.1676	0.9861	0	0.9861	1	0.9883	0.9941	0.0117
Clostridioides difficile	08-00495	150	1392653	1 (1541935926)	minimap2	freebayes	minimap2/freebayes	17643	17524	99.3255	0	0	0	119	0.6745	0.5697	0	0.5697	1	0.9933	0.9966	0.0067
Clostridioides difficile	08-00495	150	1392653	1 (1541935926)	minimap2	gatk	minimap2/gatk	17643	17533	99.3765	0	0	0	110	0.6235	0.5266	0	0.5266	1	0.9938	0.9969	0.0062
Clostridioides difficile	08-00495	150	1392653	1 (1541935926)	minimap2	lofreq	minimap2/lofreq	17643	17466	98.9968	0	0	0	177	1.0032	0.8473	0	0.8473	1	0.99	0.995	0.01
Clostridioides difficile	08-00495	150	1392653	1 (1541935926)	minimap2	mpileup	minimap2/mpileup	17643	17465	98.9911	0	0	0	178	1.0089	0.8521	0	0.8521	1	0.9899	0.9949	0.0101
Clostridioides difficile	08-00495	150	1392653	1 (1541935926)	minimap2	platypus	minimap2/platypus	17643	17179	97.3701	0	0	0	464	2.6299	2.2212	0	2.2212	1	0.9737	0.9867	0.0263
Clostridioides difficile	08-00495	150	1392653	1 (1541935926)	minimap2	snver	minimap2/snver	17643	17470	99.0194	0	0	0	173	0.9806	0.8282	0	0.8282	1	0.9902	0.9951	0.0098
Clostridioides difficile	08-00495	150	1392653	1 (1541935926)	minimap2	strelka	minimap2/strelka	17643	17453	98.9231	0	0	0	190	1.0769	0.9095	0	0.9095	1	0.9892	0.9946	0.0108
Clostridioides difficile	08-00495	150	1392653	1 (1541935926)	minimap2	snvsniffer	minimap2/snvsniffer	17643	16834	95.4146	38	38	0.2154	809	4.5854	4.0546	0.1819	3.8727	0.9977	0.9541	0.9754	0.0459
Clostridioides difficile	08-00495	150	1392653	1 (1541935926)	minimap2	varscan	minimap2/varscan	17643	17498	99.1781	0	0	0	145	0.8219	0.6941	0	0.6941	1	0.9918	0.9959	0.0082
Clostridioides difficile	08-00495	150	1392653	1 (1541935926)	novoalign	16GT	novoalign/16GT	17643	17507	99.2292	0	0	0	136	0.7708	0.651	0	0.651	1	0.9923	0.9961	0.0077
Clostridioides difficile	08-00495	150	1392653	1 (1541935926)	novoalign	freebayes	novoalign/freebayes	17643	17522	99.3142	0	0	0	121	0.6858	0.5792	0	0.5792	1	0.9931	0.9965	0.0069
Clostridioides difficile	08-00495	150	1392653	1 (1541935926)	novoalign	gatk	novoalign/gatk	17643	17549	99.4672	0	0	0	94	0.5328	0.45	0	0.45	1	0.9947	0.9973	0.0053
Clostridioides difficile	08-00495	150	1392653	1 (1541935926)	novoalign	lofreq	novoalign/lofreq	17643	17507	99.2292	0	0	0	136	0.7708	0.651	0	0.651	1	0.9923	0.9961	0.0077
Clostridioides difficile	08-00495	150	1392653	1 (1541935926)	novoalign	mpileup	novoalign/mpileup	17643	17506	99.2235	0	0	0	137	0.7765	0.6558	0	0.6558	1	0.9922	0.9961	0.0078
Clostridioides difficile	08-00495	150	1392653	1 (1541935926)	novoalign	platypus	novoalign/platypus	17643	17373	98.4696	0	0	0	270	1.5304	1.2925	0	1.2925	1	0.9847	0.9923	0.0153
Clostridioides difficile	08-00495	150	1392653	1 (1541935926)	novoalign	snver	novoalign/snver	17643	17504	99.2122	0	0	0	139	0.7878	0.6654	0	0.6654	1	0.9921	0.996	0.0079
Clostridioides difficile	08-00495	150	1392653	1 (1541935926)	novoalign	strelka	novoalign/strelka	17643	17504	99.2122	0	0	0	139	0.7878	0.6654	0	0.6654	1	0.9921	0.996	0.0079
Clostridioides difficile	08-00495	150	1392653	1 (1541935926)	novoalign	snvsniffer	novoalign/snvsniffer	17643	16784	95.1312	0	0	0	859	4.8688	4.1121	0	4.1121	1	0.9513	0.975	0.0487
Clostridioides difficile	08-00495	150	1392653	1 (1541935926)	novoalign	varscan	novoalign/varscan	17643	17490	99.1328	0	0	0	153	0.8672	0.7324	0	0.7324	1	0.9913	0.9956	0.0087
Clostridioides difficile	08-00495	150	1392653	1 (1541935926)	snippy	snippy	snippy	17643	17257	97.8122	0	0	0	386	2.1878	1.8478	0	1.8478	1	0.9781	0.9889	0.0219
Clostridioides difficile	08-00495	150	1392653	1 (1541935926)	stampy	16GT	stampy/16GT	17643	17394	98.5887	0	0	0	249	1.4113	1.192	0	1.192	1	0.9859	0.9929	0.0141
Clostridioides difficile	08-00495	150	1392653	1 (1541935926)	stampy	freebayes	stampy/freebayes	17643	17495	99.1611	0	0	0	148	0.8389	0.7085	0	0.7085	1	0.9916	0.9958	0.0084
Clostridioides difficile	08-00495	150	1392653	1 (1541935926)	stampy	gatk	stampy/gatk	17643	17549	99.4672	0	0	0	94	0.5328	0.45	0	0.45	1	0.9947	0.9973	0.0053
Clostridioides difficile	08-00495	150	1392653	1 (1541935926)	stampy	lofreq	stampy/lofreq	17643	17423	98.753	0	0	0	220	1.247	1.0531	0	1.0531	1	0.9875	0.9937	0.0125
Clostridioides difficile	08-00495	150	1392653	1 (1541935926)	stampy	mpileup	stampy/mpileup	17643	17419	98.7304	0	0	0	224	1.2696	1.0723	0	1.0723	1	0.9873	0.9936	0.0127
Clostridioides difficile	08-00495	150	1392653	1 (1541935926)	stampy	platypus	stampy/platypus	17643	17234	97.6818	0	0	0	409	2.3182	1.9579	0	1.9579	1	0.9768	0.9883	0.0232
Clostridioides difficile	08-00495	150	1392653	1 (1541935926)	stampy	snver	stampy/snver	17643	17444	98.8721	0	0	0	199	1.1279	0.9526	0	0.9526	1	0.9887	0.9943	0.0113
Clostridioides difficile	08-00495	150	1392653	1 (1541935926)	stampy	strelka	stampy/strelka	17643	17433	98.8097	0	0	0	210	1.1903	1.0053	0	1.0053	1	0.9881	0.994	0.0119
Clostridioides difficile	08-00495	150	1392653	1 (1541935926)	stampy	snvsniffer	stampy/snvsniffer	17643	16788	95.1539	52	52	0.2947	855	4.8461	4.3418	0.2489	4.0929	0.9969	0.9515	0.9737	0.0485
Clostridioides difficile	08-00495	150	1392653	1 (1541935926)	stampy	varscan	stampy/varscan	17643	17423	98.753	0	0	0	220	1.247	1.0531	0	1.0531	1	0.9875	0.9937	0.0125
Clostridioides difficile	08-00495	150	1392653	2 (1541935941)	bwa-mem	16GT	bwa-mem/16GT	17643	17438	98.8381	0	0	0	205	1.1619	0.9813	0	0.9813	1	0.9884	0.9942	0.0116
Clostridioides difficile	08-00495	150	1392653	2 (1541935941)	bwa-mem	freebayes	bwa-mem/freebayes	17643	17523	99.3198	0	0	0	120	0.6802	0.5744	0	0.5744	1	0.9932	0.9966	0.0068
Clostridioides difficile	08-00495	150	1392653	2 (1541935941)	bwa-mem	gatk	bwa-mem/gatk	17643	17539	99.4105	0	0	0	104	0.5895	0.4979	0	0.4979	1	0.9941	0.997	0.0059
Clostridioides difficile	08-00495	150	1392653	2 (1541935941)	bwa-mem	lofreq	bwa-mem/lofreq	17643	17460	98.9628	0	0	0	183	1.0372	0.876	0	0.876	1	0.9896	0.9948	0.0104
Clostridioides difficile	08-00495	150	1392653	2 (1541935941)	bwa-mem	mpileup	bwa-mem/mpileup	17643	17460	98.9628	0	0	0	183	1.0372	0.876	0	0.876	1	0.9896	0.9948	0.0104
Clostridioides difficile	08-00495	150	1392653	2 (1541935941)	bwa-mem	platypus	bwa-mem/platypus	17643	17210	97.5458	0	0	0	433	2.4542	2.0728	0	2.0728	1	0.9755	0.9876	0.0245
Clostridioides difficile	08-00495	150	1392653	2 (1541935941)	bwa-mem	snver	bwa-mem/snver	17643	17500	99.1895	0	0	0	143	0.8105	0.6845	0	0.6845	1	0.9919	0.9959	0.0081
Clostridioides difficile	08-00495	150	1392653	2 (1541935941)	bwa-mem	strelka	bwa-mem/strelka	17643	17486	99.1101	0	0	0	157	0.8899	0.7516	0	0.7516	1	0.9911	0.9955	0.0089
Clostridioides difficile	08-00495	150	1392653	2 (1541935941)	bwa-mem	snvsniffer	bwa-mem/snvsniffer	17643	16834	95.4146	38	38	0.2154	809	4.5854	4.0546	0.1819	3.8727	0.9977	0.9541	0.9754	0.0459
Clostridioides difficile	08-00495	150	1392653	2 (1541935941)	bwa-mem	varscan	bwa-mem/varscan	17643	17491	99.1385	0	0	0	152	0.8615	0.7276	0	0.7276	1	0.9914	0.9957	0.0086
Clostridioides difficile	08-00495	150	1392653	2 (1541935941)	minimap2	16GT	minimap2/16GT	17643	17446	98.8834	0	0	0	197	1.1166	0.943	0	0.943	1	0.9888	0.9944	0.0112
Clostridioides difficile	08-00495	150	1392653	2 (1541935941)	minimap2	freebayes	minimap2/freebayes	17643	17522	99.3142	0	0	0	121	0.6858	0.5792	0	0.5792	1	0.9931	0.9965	0.0069
Clostridioides difficile	08-00495	150	1392653	2 (1541935941)	minimap2	gatk	minimap2/gatk	17643	17530	99.3595	0	0	0	113	0.6405	0.5409	0	0.5409	1	0.9936	0.9968	0.0064
Clostridioides difficile	08-00495	150	1392653	2 (1541935941)	minimap2	lofreq	minimap2/lofreq	17643	17460	98.9628	0	0	0	183	1.0372	0.876	0	0.876	1	0.9896	0.9948	0.0104
Clostridioides difficile	08-00495	150	1392653	2 (1541935941)	minimap2	mpileup	minimap2/mpileup	17643	17460	98.9628	0	0	0	183	1.0372	0.876	0	0.876	1	0.9896	0.9948	0.0104
Clostridioides difficile	08-00495	150	1392653	2 (1541935941)	minimap2	platypus	minimap2/platypus	17643	17178	97.3644	0	0	0	465	2.6356	2.226	0	2.226	1	0.9736	0.9866	0.0264
Clostridioides difficile	08-00495	150	1392653	2 (1541935941)	minimap2	snver	minimap2/snver	17643	17463	98.9798	0	0	0	180	1.0202	0.8617	0	0.8617	1	0.9898	0.9949	0.0102
Clostridioides difficile	08-00495	150	1392653	2 (1541935941)	minimap2	strelka	minimap2/strelka	17643	17451	98.9117	0	0	0	192	1.0883	0.9191	0	0.9191	1	0.9891	0.9945	0.0109
Clostridioides difficile	08-00495	150	1392653	2 (1541935941)	minimap2	snvsniffer	minimap2/snvsniffer	17643	16829	95.3863	41	40	0.2324	814	4.6137	4.0929	0.1963	3.8966	0.9976	0.9539	0.9753	0.0461
Clostridioides difficile	08-00495	150	1392653	2 (1541935941)	minimap2	varscan	minimap2/varscan	17643	17495	99.1611	0	0	0	148	0.8389	0.7085	0	0.7085	1	0.9916	0.9958	0.0084
Clostridioides difficile	08-00495	150	1392653	2 (1541935941)	novoalign	16GT	novoalign/16GT	17643	17505	99.2178	0	0	0	138	0.7822	0.6606	0	0.6606	1	0.9922	0.9961	0.0078
Clostridioides difficile	08-00495	150	1392653	2 (1541935941)	novoalign	freebayes	novoalign/freebayes	17643	17522	99.3142	0	0	0	121	0.6858	0.5792	0	0.5792	1	0.9931	0.9965	0.0069
Clostridioides difficile	08-00495	150	1392653	2 (1541935941)	novoalign	gatk	novoalign/gatk	17643	17550	99.4729	0	0	0	93	0.5271	0.4452	0	0.4452	1	0.9947	0.9973	0.0053
Clostridioides difficile	08-00495	150	1392653	2 (1541935941)	novoalign	lofreq	novoalign/lofreq	17643	17505	99.2178	0	0	0	138	0.7822	0.6606	0	0.6606	1	0.9922	0.9961	0.0078
Clostridioides difficile	08-00495	150	1392653	2 (1541935941)	novoalign	mpileup	novoalign/mpileup	17643	17504	99.2122	0	0	0	139	0.7878	0.6654	0	0.6654	1	0.9921	0.996	0.0079
Clostridioides difficile	08-00495	150	1392653	2 (1541935941)	novoalign	platypus	novoalign/platypus	17643	17369	98.447	0	0	0	274	1.553	1.3116	0	1.3116	1	0.9845	0.9922	0.0155
Clostridioides difficile	08-00495	150	1392653	2 (1541935941)	novoalign	snver	novoalign/snver	17643	17503	99.2065	0	0	0	140	0.7935	0.6702	0	0.6702	1	0.9921	0.996	0.0079
Clostridioides difficile	08-00495	150	1392653	2 (1541935941)	novoalign	strelka	novoalign/strelka	17643	17502	99.2008	0	0	0	141	0.7992	0.675	0	0.675	1	0.992	0.996	0.008
Clostridioides difficile	08-00495	150	1392653	2 (1541935941)	novoalign	snvsniffer	novoalign/snvsniffer	17643	16796	95.1992	0	0	0	847	4.8008	4.0546	0	4.0546	1	0.952	0.9754	0.048
Clostridioides difficile	08-00495	150	1392653	2 (1541935941)	novoalign	varscan	novoalign/varscan	17643	17486	99.1101	0	0	0	157	0.8899	0.7516	0	0.7516	1	0.9911	0.9955	0.0089
Clostridioides difficile	08-00495	150	1392653	2 (1541935941)	snippy	snippy	snippy	17643	17261	97.8348	0	0	0	382	2.1652	1.8286	0	1.8286	1	0.9783	0.989	0.0217
Clostridioides difficile	08-00495	150	1392653	2 (1541935941)	stampy	16GT	stampy/16GT	17643	17398	98.6113	0	0	0	245	1.3887	1.1728	0	1.1728	1	0.9861	0.993	0.0139
Clostridioides difficile	08-00495	150	1392653	2 (1541935941)	stampy	freebayes	stampy/freebayes	17643	17501	99.1951	0	0	0	142	0.8049	0.6798	0	0.6798	1	0.992	0.996	0.008
Clostridioides difficile	08-00495	150	1392653	2 (1541935941)	stampy	gatk	stampy/gatk	17643	17549	99.4672	0	0	0	94	0.5328	0.45	0	0.45	1	0.9947	0.9973	0.0053
Clostridioides difficile	08-00495	150	1392653	2 (1541935941)	stampy	lofreq	stampy/lofreq	17643	17420	98.736	0	0	0	223	1.264	1.0675	0	1.0675	1	0.9874	0.9937	0.0126
Clostridioides difficile	08-00495	150	1392653	2 (1541935941)	stampy	mpileup	stampy/mpileup	17643	17417	98.719	0	0	0	226	1.281	1.0819	0	1.0819	1	0.9872	0.9936	0.0128
Clostridioides difficile	08-00495	150	1392653	2 (1541935941)	stampy	platypus	stampy/platypus	17643	17238	97.7045	0	0	0	405	2.2955	1.9387	0	1.9387	1	0.977	0.9884	0.023
Clostridioides difficile	08-00495	150	1392653	2 (1541935941)	stampy	snver	stampy/snver	17643	17441	98.8551	0	0	0	202	1.1449	0.967	0	0.967	1	0.9886	0.9943	0.0114
Clostridioides difficile	08-00495	150	1392653	2 (1541935941)	stampy	strelka	stampy/strelka	17643	17434	98.8154	0	0	0	209	1.1846	1.0005	0	1.0005	1	0.9882	0.9941	0.0118
Clostridioides difficile	08-00495	150	1392653	2 (1541935941)	stampy	snvsniffer	stampy/snvsniffer	17643	16772	95.0632	45	45	0.2551	871	4.9368	4.3849	0.2154	4.1695	0.9973	0.9506	0.9734	0.0494
Clostridioides difficile	08-00495	150	1392653	2 (1541935941)	stampy	varscan	stampy/varscan	17643	17421	98.7417	0	0	0	222	1.2583	1.0627	0	1.0627	1	0.9874	0.9937	0.0126
Clostridioides difficile	08-00495	150	1392653	3 (1541936172)	bwa-mem	16GT	bwa-mem/16GT	17643	17454	98.9288	0	0	0	189	1.0712	0.9047	0	0.9047	1	0.9893	0.9946	0.0107
Clostridioides difficile	08-00495	150	1392653	3 (1541936172)	bwa-mem	freebayes	bwa-mem/freebayes	17643	17525	99.3312	0	0	0	118	0.6688	0.5649	0	0.5649	1	0.9933	0.9966	0.0067
Clostridioides difficile	08-00495	150	1392653	3 (1541936172)	bwa-mem	gatk	bwa-mem/gatk	17643	17540	99.4162	0	0	0	103	0.5838	0.4931	0	0.4931	1	0.9942	0.9971	0.0058
Clostridioides difficile	08-00495	150	1392653	3 (1541936172)	bwa-mem	lofreq	bwa-mem/lofreq	17643	17483	99.0931	0	0	0	160	0.9069	0.7659	0	0.7659	1	0.9909	0.9954	0.0091
Clostridioides difficile	08-00495	150	1392653	3 (1541936172)	bwa-mem	mpileup	bwa-mem/mpileup	17643	17480	99.0761	0	0	0	163	0.9239	0.7803	0	0.7803	1	0.9908	0.9954	0.0092
Clostridioides difficile	08-00495	150	1392653	3 (1541936172)	bwa-mem	platypus	bwa-mem/platypus	17643	17202	97.5004	0	0	0	441	2.4996	2.1111	0	2.1111	1	0.975	0.9873	0.025
Clostridioides difficile	08-00495	150	1392653	3 (1541936172)	bwa-mem	snver	bwa-mem/snver	17643	17500	99.1895	0	0	0	143	0.8105	0.6845	0	0.6845	1	0.9919	0.9959	0.0081
Clostridioides difficile	08-00495	150	1392653	3 (1541936172)	bwa-mem	strelka	bwa-mem/strelka	17643	17484	99.0988	0	0	0	159	0.9012	0.7611	0	0.7611	1	0.991	0.9955	0.009
Clostridioides difficile	08-00495	150	1392653	3 (1541936172)	bwa-mem	snvsniffer	bwa-mem/snvsniffer	17643	16842	95.46	36	36	0.204	801	4.54	4.0067	0.1723	3.8344	0.9979	0.9546	0.9758	0.0454
Clostridioides difficile	08-00495	150	1392653	3 (1541936172)	bwa-mem	varscan	bwa-mem/varscan	17643	17496	99.1668	0	0	0	147	0.8332	0.7037	0	0.7037	1	0.9917	0.9958	0.0083
Clostridioides difficile	08-00495	150	1392653	3 (1541936172)	minimap2	16GT	minimap2/16GT	17643	17429	98.7871	0	0	0	214	1.2129	1.0244	0	1.0244	1	0.9879	0.9939	0.0121
Clostridioides difficile	08-00495	150	1392653	3 (1541936172)	minimap2	freebayes	minimap2/freebayes	17643	17522	99.3142	0	0	0	121	0.6858	0.5792	0	0.5792	1	0.9931	0.9965	0.0069
Clostridioides difficile	08-00495	150	1392653	3 (1541936172)	minimap2	gatk	minimap2/gatk	17643	17531	99.3652	0	0	0	112	0.6348	0.5361	0	0.5361	1	0.9937	0.9968	0.0063
Clostridioides difficile	08-00495	150	1392653	3 (1541936172)	minimap2	lofreq	minimap2/lofreq	17643	17453	98.9231	0	0	0	190	1.0769	0.9095	0	0.9095	1	0.9892	0.9946	0.0108
Clostridioides difficile	08-00495	150	1392653	3 (1541936172)	minimap2	mpileup	minimap2/mpileup	17643	17452	98.9174	0	0	0	191	1.0826	0.9143	0	0.9143	1	0.9892	0.9946	0.0108
Clostridioides difficile	08-00495	150	1392653	3 (1541936172)	minimap2	platypus	minimap2/platypus	17643	17189	97.4267	0	0	0	454	2.5733	2.1733	0	2.1733	1	0.9743	0.987	0.0257
Clostridioides difficile	08-00495	150	1392653	3 (1541936172)	minimap2	snver	minimap2/snver	17643	17475	99.0478	0	0	0	168	0.9522	0.8042	0	0.8042	1	0.9905	0.9952	0.0095
Clostridioides difficile	08-00495	150	1392653	3 (1541936172)	minimap2	strelka	minimap2/strelka	17643	17451	98.9117	0	0	0	192	1.0883	0.9191	0	0.9191	1	0.9891	0.9945	0.0109
Clostridioides difficile	08-00495	150	1392653	3 (1541936172)	minimap2	snvsniffer	minimap2/snvsniffer	17643	16836	95.4259	45	45	0.2551	807	4.5741	4.0785	0.2154	3.8631	0.9973	0.9543	0.9753	0.0457
Clostridioides difficile	08-00495	150	1392653	3 (1541936172)	minimap2	varscan	minimap2/varscan	17643	17498	99.1781	0	0	0	145	0.8219	0.6941	0	0.6941	1	0.9918	0.9959	0.0082
Clostridioides difficile	08-00495	150	1392653	3 (1541936172)	novoalign	16GT	novoalign/16GT	17643	17507	99.2292	0	0	0	136	0.7708	0.651	0	0.651	1	0.9923	0.9961	0.0077
Clostridioides difficile	08-00495	150	1392653	3 (1541936172)	novoalign	freebayes	novoalign/freebayes	17643	17522	99.3142	0	0	0	121	0.6858	0.5792	0	0.5792	1	0.9931	0.9965	0.0069
Clostridioides difficile	08-00495	150	1392653	3 (1541936172)	novoalign	gatk	novoalign/gatk	17643	17547	99.4559	0	0	0	96	0.5441	0.4596	0	0.4596	1	0.9946	0.9973	0.0054
Clostridioides difficile	08-00495	150	1392653	3 (1541936172)	novoalign	lofreq	novoalign/lofreq	17643	17507	99.2292	0	0	0	136	0.7708	0.651	0	0.651	1	0.9923	0.9961	0.0077
Clostridioides difficile	08-00495	150	1392653	3 (1541936172)	novoalign	mpileup	novoalign/mpileup	17643	17506	99.2235	0	0	0	137	0.7765	0.6558	0	0.6558	1	0.9922	0.9961	0.0078
Clostridioides difficile	08-00495	150	1392653	3 (1541936172)	novoalign	platypus	novoalign/platypus	17643	17370	98.4526	0	0	0	273	1.5474	1.3069	0	1.3069	1	0.9845	0.9922	0.0155
Clostridioides difficile	08-00495	150	1392653	3 (1541936172)	novoalign	snver	novoalign/snver	17643	17502	99.2008	0	0	0	141	0.7992	0.675	0	0.675	1	0.992	0.996	0.008
Clostridioides difficile	08-00495	150	1392653	3 (1541936172)	novoalign	strelka	novoalign/strelka	17643	17503	99.2065	0	0	0	140	0.7935	0.6702	0	0.6702	1	0.9921	0.996	0.0079
Clostridioides difficile	08-00495	150	1392653	3 (1541936172)	novoalign	snvsniffer	novoalign/snvsniffer	17643	16798	95.2106	0	0	0	845	4.7894	4.045	0	4.045	1	0.9521	0.9755	0.0479
Clostridioides difficile	08-00495	150	1392653	3 (1541936172)	novoalign	varscan	novoalign/varscan	17643	17492	99.1441	0	0	0	151	0.8559	0.7228	0	0.7228	1	0.9914	0.9957	0.0086
Clostridioides difficile	08-00495	150	1392653	3 (1541936172)	snippy	snippy	snippy	17643	17259	97.8235	0	0	0	384	2.1765	1.8382	0	1.8382	1	0.9782	0.989	0.0218
Clostridioides difficile	08-00495	150	1392653	3 (1541936172)	stampy	16GT	stampy/16GT	17643	17389	98.5603	0	0	0	254	1.4397	1.2159	0	1.2159	1	0.9856	0.9927	0.0144
Clostridioides difficile	08-00495	150	1392653	3 (1541936172)	stampy	freebayes	stampy/freebayes	17643	17496	99.1668	0	0	0	147	0.8332	0.7037	0	0.7037	1	0.9917	0.9958	0.0083
Clostridioides difficile	08-00495	150	1392653	3 (1541936172)	stampy	gatk	stampy/gatk	17643	17547	99.4559	0	0	0	96	0.5441	0.4596	0	0.4596	1	0.9946	0.9973	0.0054
Clostridioides difficile	08-00495	150	1392653	3 (1541936172)	stampy	lofreq	stampy/lofreq	17643	17424	98.7587	0	0	0	219	1.2413	1.0484	0	1.0484	1	0.9876	0.9938	0.0124
Clostridioides difficile	08-00495	150	1392653	3 (1541936172)	stampy	mpileup	stampy/mpileup	17643	17423	98.753	0	0	0	220	1.247	1.0531	0	1.0531	1	0.9875	0.9937	0.0125
Clostridioides difficile	08-00495	150	1392653	3 (1541936172)	stampy	platypus	stampy/platypus	17643	17235	97.6875	0	0	0	408	2.3125	1.9531	0	1.9531	1	0.9769	0.9883	0.0231
Clostridioides difficile	08-00495	150	1392653	3 (1541936172)	stampy	snver	stampy/snver	17643	17445	98.8777	0	0	0	198	1.1223	0.9478	0	0.9478	1	0.9888	0.9944	0.0112
Clostridioides difficile	08-00495	150	1392653	3 (1541936172)	stampy	strelka	stampy/strelka	17643	17437	98.8324	0	0	0	206	1.1676	0.9861	0	0.9861	1	0.9883	0.9941	0.0117
Clostridioides difficile	08-00495	150	1392653	3 (1541936172)	stampy	snvsniffer	stampy/snvsniffer	17643	16780	95.1085	52	52	0.2947	863	4.8915	4.3801	0.2489	4.1312	0.9969	0.9511	0.9735	0.0489
Clostridioides difficile	08-00495	150	1392653	3 (1541936172)	stampy	varscan	stampy/varscan	17643	17427	98.7757	0	0	0	216	1.2243	1.034	0	1.034	1	0.9878	0.9939	0.0122
Clostridioides difficile	08-00495	300	696327	1 (1541938389)	bwa-mem	16GT	bwa-mem/16GT	17643	17527	99.3425	0	0	0	116	0.6575	0.5553	0	0.5553	1	0.9934	0.9967	0.0066
Clostridioides difficile	08-00495	300	696327	1 (1541938389)	bwa-mem	freebayes	bwa-mem/freebayes	17643	17565	99.5579	0	0	0	78	0.4421	0.3734	0	0.3734	1	0.9956	0.9978	0.0044
Clostridioides difficile	08-00495	300	696327	1 (1541938389)	bwa-mem	gatk	bwa-mem/gatk	17643	17591	99.7053	0	0	0	52	0.2947	0.2489	0	0.2489	1	0.9971	0.9985	0.0029
Clostridioides difficile	08-00495	300	696327	1 (1541938389)	bwa-mem	lofreq	bwa-mem/lofreq	17643	17531	99.3652	0	0	0	112	0.6348	0.5361	0	0.5361	1	0.9937	0.9968	0.0063
Clostridioides difficile	08-00495	300	696327	1 (1541938389)	bwa-mem	mpileup	bwa-mem/mpileup	17643	17533	99.3765	0	0	0	110	0.6235	0.5266	0	0.5266	1	0.9938	0.9969	0.0062
Clostridioides difficile	08-00495	300	696327	1 (1541938389)	bwa-mem	platypus	bwa-mem/platypus	17643	17371	98.4583	0	0	0	272	1.5417	1.3021	0	1.3021	1	0.9846	0.9922	0.0154
Clostridioides difficile	08-00495	300	696327	1 (1541938389)	bwa-mem	snver	bwa-mem/snver	17643	17558	99.5182	0	0	0	85	0.4818	0.4069	0	0.4069	1	0.9952	0.9976	0.0048
Clostridioides difficile	08-00495	300	696327	1 (1541938389)	bwa-mem	strelka	bwa-mem/strelka	17643	17540	99.4162	0	0	0	103	0.5838	0.4931	0	0.4931	1	0.9942	0.9971	0.0058
Clostridioides difficile	08-00495	300	696327	1 (1541938389)	bwa-mem	snvsniffer	bwa-mem/snvsniffer	17643	16897	95.7717	13	13	0.0737	746	4.2283	3.6334	0.0622	3.5711	0.9992	0.9577	0.978	0.0423
Clostridioides difficile	08-00495	300	696327	1 (1541938389)	bwa-mem	varscan	bwa-mem/varscan	17643	17556	99.5069	0	0	0	87	0.4931	0.4165	0	0.4165	1	0.9951	0.9975	0.0049
Clostridioides difficile	08-00495	300	696327	1 (1541938389)	minimap2	16GT	minimap2/16GT	17643	17529	99.3539	0	0	0	114	0.6461	0.5457	0	0.5457	1	0.9935	0.9967	0.0065
Clostridioides difficile	08-00495	300	696327	1 (1541938389)	minimap2	freebayes	minimap2/freebayes	17643	17562	99.5409	0	0	0	81	0.4591	0.3877	0	0.3877	1	0.9954	0.9977	0.0046
Clostridioides difficile	08-00495	300	696327	1 (1541938389)	minimap2	gatk	minimap2/gatk	17643	17570	99.5862	0	0	0	73	0.4138	0.3495	0	0.3495	1	0.9959	0.9979	0.0041
Clostridioides difficile	08-00495	300	696327	1 (1541938389)	minimap2	lofreq	minimap2/lofreq	17643	17533	99.3765	0	0	0	110	0.6235	0.5266	0	0.5266	1	0.9938	0.9969	0.0062
Clostridioides difficile	08-00495	300	696327	1 (1541938389)	minimap2	mpileup	minimap2/mpileup	17643	17532	99.3709	0	0	0	111	0.6291	0.5314	0	0.5314	1	0.9937	0.9968	0.0063
Clostridioides difficile	08-00495	300	696327	1 (1541938389)	minimap2	platypus	minimap2/platypus	17643	17339	98.2769	0	0	0	304	1.7231	1.4553	0	1.4553	1	0.9828	0.9913	0.0172
Clostridioides difficile	08-00495	300	696327	1 (1541938389)	minimap2	snver	minimap2/snver	17643	17524	99.3255	0	0	0	119	0.6745	0.5697	0	0.5697	1	0.9933	0.9966	0.0067
Clostridioides difficile	08-00495	300	696327	1 (1541938389)	minimap2	strelka	minimap2/strelka	17643	17508	99.2348	0	0	0	135	0.7652	0.6462	0	0.6462	1	0.9923	0.9961	0.0077
Clostridioides difficile	08-00495	300	696327	1 (1541938389)	minimap2	snvsniffer	minimap2/snvsniffer	17643	16898	95.7774	9	9	0.051	745	4.2226	3.6094	0.0431	3.5663	0.9995	0.9578	0.9782	0.0422
Clostridioides difficile	08-00495	300	696327	1 (1541938389)	minimap2	varscan	minimap2/varscan	17643	17556	99.5069	0	0	0	87	0.4931	0.4165	0	0.4165	1	0.9951	0.9975	0.0049
Clostridioides difficile	08-00495	300	696327	1 (1541938389)	novoalign	16GT	novoalign/16GT	17643	17565	99.5579	0	0	0	78	0.4421	0.3734	0	0.3734	1	0.9956	0.9978	0.0044
Clostridioides difficile	08-00495	300	696327	1 (1541938389)	novoalign	freebayes	novoalign/freebayes	17643	17566	99.5636	0	0	0	77	0.4364	0.3686	0	0.3686	1	0.9956	0.9978	0.0044
Clostridioides difficile	08-00495	300	696327	1 (1541938389)	novoalign	gatk	novoalign/gatk	17643	17597	99.7393	0	0	0	46	0.2607	0.2202	0	0.2202	1	0.9974	0.9987	0.0026
Clostridioides difficile	08-00495	300	696327	1 (1541938389)	novoalign	lofreq	novoalign/lofreq	17643	17565	99.5579	0	0	0	78	0.4421	0.3734	0	0.3734	1	0.9956	0.9978	0.0044
Clostridioides difficile	08-00495	300	696327	1 (1541938389)	novoalign	mpileup	novoalign/mpileup	17643	17566	99.5636	0	0	0	77	0.4364	0.3686	0	0.3686	1	0.9956	0.9978	0.0044
Clostridioides difficile	08-00495	300	696327	1 (1541938389)	novoalign	platypus	novoalign/platypus	17643	17446	98.8834	0	0	0	197	1.1166	0.943	0	0.943	1	0.9888	0.9944	0.0112
Clostridioides difficile	08-00495	300	696327	1 (1541938389)	novoalign	snver	novoalign/snver	17643	17566	99.5636	0	0	0	77	0.4364	0.3686	0	0.3686	1	0.9956	0.9978	0.0044
Clostridioides difficile	08-00495	300	696327	1 (1541938389)	novoalign	strelka	novoalign/strelka	17643	17553	99.4899	0	0	0	90	0.5101	0.4308	0	0.4308	1	0.9949	0.9974	0.0051
Clostridioides difficile	08-00495	300	696327	1 (1541938389)	novoalign	snvsniffer	novoalign/snvsniffer	17643	16894	95.7547	0	0	0	749	4.2453	3.5855	0	3.5855	1	0.9575	0.9783	0.0425
Clostridioides difficile	08-00495	300	696327	1 (1541938389)	novoalign	varscan	novoalign/varscan	17643	17555	99.5012	0	0	0	88	0.4988	0.4213	0	0.4213	1	0.995	0.9975	0.005
Clostridioides difficile	08-00495	300	696327	1 (1541938389)	snippy	snippy	snippy	17643	17387	98.549	0	0	0	256	1.451	1.2255	0	1.2255	1	0.9855	0.9927	0.0145
Clostridioides difficile	08-00495	300	696327	1 (1541938389)	stampy	16GT	stampy/16GT	17643	17482	99.0875	0	0	0	161	0.9125	0.7707	0	0.7707	1	0.9909	0.9954	0.0091
Clostridioides difficile	08-00495	300	696327	1 (1541938389)	stampy	freebayes	stampy/freebayes	17643	17544	99.4389	3	0	0.017	99	0.5611	0.4883	0.0144	0.4739	0.9998	0.9944	0.9971	0.0056
Clostridioides difficile	08-00495	300	696327	1 (1541938389)	stampy	gatk	stampy/gatk	17643	17596	99.7336	0	0	0	47	0.2664	0.225	0	0.225	1	0.9973	0.9986	0.0027
Clostridioides difficile	08-00495	300	696327	1 (1541938389)	stampy	lofreq	stampy/lofreq	17643	17481	99.0818	0	0	0	162	0.9182	0.7755	0	0.7755	1	0.9908	0.9954	0.0092
Clostridioides difficile	08-00495	300	696327	1 (1541938389)	stampy	mpileup	stampy/mpileup	17643	17480	99.0761	0	0	0	163	0.9239	0.7803	0	0.7803	1	0.9908	0.9954	0.0092
Clostridioides difficile	08-00495	300	696327	1 (1541938389)	stampy	platypus	stampy/platypus	17643	17366	98.43	0	0	0	277	1.57	1.326	0	1.326	1	0.9843	0.9921	0.0157
Clostridioides difficile	08-00495	300	696327	1 (1541938389)	stampy	snver	stampy/snver	17643	17505	99.2178	0	0	0	138	0.7822	0.6606	0	0.6606	1	0.9922	0.9961	0.0078
Clostridioides difficile	08-00495	300	696327	1 (1541938389)	stampy	strelka	stampy/strelka	17643	17492	99.1441	0	0	0	151	0.8559	0.7228	0	0.7228	1	0.9914	0.9957	0.0086
Clostridioides difficile	08-00495	300	696327	1 (1541938389)	stampy	snvsniffer	stampy/snvsniffer	17643	16867	95.6017	16	16	0.0907	776	4.3983	3.7913	0.0766	3.7147	0.9991	0.956	0.9771	0.044
Clostridioides difficile	08-00495	300	696327	1 (1541938389)	stampy	varscan	stampy/varscan	17643	17478	99.0648	0	0	0	165	0.9352	0.7899	0	0.7899	1	0.9906	0.9953	0.0094
Clostridioides difficile	08-00495	300	696327	2 (1541938617)	bwa-mem	16GT	bwa-mem/16GT	17643	17525	99.3312	0	0	0	118	0.6688	0.5649	0	0.5649	1	0.9933	0.9966	0.0067
Clostridioides difficile	08-00495	300	696327	2 (1541938617)	bwa-mem	freebayes	bwa-mem/freebayes	17643	17565	99.5579	0	0	0	78	0.4421	0.3734	0	0.3734	1	0.9956	0.9978	0.0044
Clostridioides difficile	08-00495	300	696327	2 (1541938617)	bwa-mem	gatk	bwa-mem/gatk	17643	17588	99.6883	0	0	0	55	0.3117	0.2633	0	0.2633	1	0.9969	0.9984	0.0031
Clostridioides difficile	08-00495	300	696327	2 (1541938617)	bwa-mem	lofreq	bwa-mem/lofreq	17643	17535	99.3879	0	0	0	108	0.6121	0.517	0	0.517	1	0.9939	0.9969	0.0061
Clostridioides difficile	08-00495	300	696327	2 (1541938617)	bwa-mem	mpileup	bwa-mem/mpileup	17643	17535	99.3879	0	0	0	108	0.6121	0.517	0	0.517	1	0.9939	0.9969	0.0061
Clostridioides difficile	08-00495	300	696327	2 (1541938617)	bwa-mem	platypus	bwa-mem/platypus	17643	17374	98.4753	0	0	0	269	1.5247	1.2877	0	1.2877	1	0.9848	0.9923	0.0152
Clostridioides difficile	08-00495	300	696327	2 (1541938617)	bwa-mem	snver	bwa-mem/snver	17643	17560	99.5296	0	0	0	83	0.4704	0.3973	0	0.3973	1	0.9953	0.9976	0.0047
Clostridioides difficile	08-00495	300	696327	2 (1541938617)	bwa-mem	strelka	bwa-mem/strelka	17643	17542	99.4275	0	0	0	101	0.5725	0.4835	0	0.4835	1	0.9943	0.9971	0.0057
Clostridioides difficile	08-00495	300	696327	2 (1541938617)	bwa-mem	snvsniffer	bwa-mem/snvsniffer	17643	16898	95.7774	7	7	0.0397	745	4.2226	3.5998	0.0335	3.5663	0.9996	0.9578	0.9783	0.0422
Clostridioides difficile	08-00495	300	696327	2 (1541938617)	bwa-mem	varscan	bwa-mem/varscan	17643	17557	99.5126	0	0	0	86	0.4874	0.4117	0	0.4117	1	0.9951	0.9975	0.0049
Clostridioides difficile	08-00495	300	696327	2 (1541938617)	minimap2	16GT	minimap2/16GT	17643	17525	99.3312	0	0	0	118	0.6688	0.5649	0	0.5649	1	0.9933	0.9966	0.0067
Clostridioides difficile	08-00495	300	696327	2 (1541938617)	minimap2	freebayes	minimap2/freebayes	17643	17561	99.5352	0	0	0	82	0.4648	0.3925	0	0.3925	1	0.9954	0.9977	0.0046
Clostridioides difficile	08-00495	300	696327	2 (1541938617)	minimap2	gatk	minimap2/gatk	17643	17568	99.5749	0	0	0	75	0.4251	0.359	0	0.359	1	0.9957	0.9978	0.0043
Clostridioides difficile	08-00495	300	696327	2 (1541938617)	minimap2	lofreq	minimap2/lofreq	17643	17536	99.3935	0	0	0	107	0.6065	0.5122	0	0.5122	1	0.9939	0.9969	0.0061
Clostridioides difficile	08-00495	300	696327	2 (1541938617)	minimap2	mpileup	minimap2/mpileup	17643	17534	99.3822	0	0	0	109	0.6178	0.5218	0	0.5218	1	0.9938	0.9969	0.0062
Clostridioides difficile	08-00495	300	696327	2 (1541938617)	minimap2	platypus	minimap2/platypus	17643	17341	98.2883	0	0	0	302	1.7117	1.4457	0	1.4457	1	0.9829	0.9914	0.0171
Clostridioides difficile	08-00495	300	696327	2 (1541938617)	minimap2	snver	minimap2/snver	17643	17517	99.2858	0	0	0	126	0.7142	0.6032	0	0.6032	1	0.9929	0.9964	0.0071
Clostridioides difficile	08-00495	300	696327	2 (1541938617)	minimap2	strelka	minimap2/strelka	17643	17503	99.2065	0	0	0	140	0.7935	0.6702	0	0.6702	1	0.9921	0.996	0.0079
Clostridioides difficile	08-00495	300	696327	2 (1541938617)	minimap2	snvsniffer	minimap2/snvsniffer	17643	16895	95.7604	17	17	0.0964	748	4.2396	3.6621	0.0814	3.5807	0.999	0.9576	0.9779	0.0424
Clostridioides difficile	08-00495	300	696327	2 (1541938617)	minimap2	varscan	minimap2/varscan	17643	17557	99.5126	0	0	0	86	0.4874	0.4117	0	0.4117	1	0.9951	0.9975	0.0049
Clostridioides difficile	08-00495	300	696327	2 (1541938617)	novoalign	16GT	novoalign/16GT	17643	17564	99.5522	0	0	0	79	0.4478	0.3782	0	0.3782	1	0.9955	0.9977	0.0045
Clostridioides difficile	08-00495	300	696327	2 (1541938617)	novoalign	freebayes	novoalign/freebayes	17643	17565	99.5579	0	0	0	78	0.4421	0.3734	0	0.3734	1	0.9956	0.9978	0.0044
Clostridioides difficile	08-00495	300	696327	2 (1541938617)	novoalign	gatk	novoalign/gatk	17643	17594	99.7223	0	0	0	49	0.2777	0.2346	0	0.2346	1	0.9972	0.9986	0.0028
Clostridioides difficile	08-00495	300	696327	2 (1541938617)	novoalign	lofreq	novoalign/lofreq	17643	17564	99.5522	0	0	0	79	0.4478	0.3782	0	0.3782	1	0.9955	0.9977	0.0045
Clostridioides difficile	08-00495	300	696327	2 (1541938617)	novoalign	mpileup	novoalign/mpileup	17643	17565	99.5579	0	0	0	78	0.4421	0.3734	0	0.3734	1	0.9956	0.9978	0.0044
Clostridioides difficile	08-00495	300	696327	2 (1541938617)	novoalign	platypus	novoalign/platypus	17643	17446	98.8834	0	0	0	197	1.1166	0.943	0	0.943	1	0.9888	0.9944	0.0112
Clostridioides difficile	08-00495	300	696327	2 (1541938617)	novoalign	snver	novoalign/snver	17643	17564	99.5522	0	0	0	79	0.4478	0.3782	0	0.3782	1	0.9955	0.9977	0.0045
Clostridioides difficile	08-00495	300	696327	2 (1541938617)	novoalign	strelka	novoalign/strelka	17643	17553	99.4899	0	0	0	90	0.5101	0.4308	0	0.4308	1	0.9949	0.9974	0.0051
Clostridioides difficile	08-00495	300	696327	2 (1541938617)	novoalign	snvsniffer	novoalign/snvsniffer	17643	16893	95.749	0	0	0	750	4.251	3.5903	0	3.5903	1	0.9575	0.9783	0.0425
Clostridioides difficile	08-00495	300	696327	2 (1541938617)	novoalign	varscan	novoalign/varscan	17643	17557	99.5126	0	0	0	86	0.4874	0.4117	0	0.4117	1	0.9951	0.9975	0.0049
Clostridioides difficile	08-00495	300	696327	2 (1541938617)	snippy	snippy	snippy	17643	17381	98.515	0	0	0	262	1.485	1.2542	0	1.2542	1	0.9851	0.9925	0.0149
Clostridioides difficile	08-00495	300	696327	2 (1541938617)	stampy	16GT	stampy/16GT	17643	17478	99.0648	0	0	0	165	0.9352	0.7899	0	0.7899	1	0.9906	0.9953	0.0094
Clostridioides difficile	08-00495	300	696327	2 (1541938617)	stampy	freebayes	stampy/freebayes	17643	17545	99.4445	2	0	0.0113	98	0.5555	0.4787	0.0096	0.4691	0.9999	0.9944	0.9971	0.0056
Clostridioides difficile	08-00495	300	696327	2 (1541938617)	stampy	gatk	stampy/gatk	17643	17594	99.7223	0	0	0	49	0.2777	0.2346	0	0.2346	1	0.9972	0.9986	0.0028
Clostridioides difficile	08-00495	300	696327	2 (1541938617)	stampy	lofreq	stampy/lofreq	17643	17481	99.0818	0	0	0	162	0.9182	0.7755	0	0.7755	1	0.9908	0.9954	0.0092
Clostridioides difficile	08-00495	300	696327	2 (1541938617)	stampy	mpileup	stampy/mpileup	17643	17480	99.0761	0	0	0	163	0.9239	0.7803	0	0.7803	1	0.9908	0.9954	0.0092
Clostridioides difficile	08-00495	300	696327	2 (1541938617)	stampy	platypus	stampy/platypus	17643	17360	98.396	0	0	0	283	1.604	1.3547	0	1.3547	1	0.984	0.9919	0.016
Clostridioides difficile	08-00495	300	696327	2 (1541938617)	stampy	snver	stampy/snver	17643	17503	99.2065	0	0	0	140	0.7935	0.6702	0	0.6702	1	0.9921	0.996	0.0079
Clostridioides difficile	08-00495	300	696327	2 (1541938617)	stampy	strelka	stampy/strelka	17643	17488	99.1215	0	0	0	155	0.8785	0.742	0	0.742	1	0.9912	0.9956	0.0088
Clostridioides difficile	08-00495	300	696327	2 (1541938617)	stampy	snvsniffer	stampy/snvsniffer	17643	16853	95.5223	17	17	0.0964	790	4.4777	3.8631	0.0814	3.7818	0.999	0.9552	0.9766	0.0448
Clostridioides difficile	08-00495	300	696327	2 (1541938617)	stampy	varscan	stampy/varscan	17643	17479	99.0705	0	0	0	164	0.9295	0.7851	0	0.7851	1	0.9907	0.9953	0.0093
Clostridioides difficile	08-00495	300	696327	3 (1541939518)	bwa-mem	16GT	bwa-mem/16GT	17643	17534	99.3822	0	0	0	109	0.6178	0.5218	0	0.5218	1	0.9938	0.9969	0.0062
Clostridioides difficile	08-00495	300	696327	3 (1541939518)	bwa-mem	freebayes	bwa-mem/freebayes	17643	17570	99.5862	0	0	0	73	0.4138	0.3495	0	0.3495	1	0.9959	0.9979	0.0041
Clostridioides difficile	08-00495	300	696327	3 (1541939518)	bwa-mem	gatk	bwa-mem/gatk	17643	17591	99.7053	0	0	0	52	0.2947	0.2489	0	0.2489	1	0.9971	0.9985	0.0029
Clostridioides difficile	08-00495	300	696327	3 (1541939518)	bwa-mem	lofreq	bwa-mem/lofreq	17643	17537	99.3992	0	0	0	106	0.6008	0.5074	0	0.5074	1	0.994	0.997	0.006
Clostridioides difficile	08-00495	300	696327	3 (1541939518)	bwa-mem	mpileup	bwa-mem/mpileup	17643	17535	99.3879	0	0	0	108	0.6121	0.517	0	0.517	1	0.9939	0.9969	0.0061
Clostridioides difficile	08-00495	300	696327	3 (1541939518)	bwa-mem	platypus	bwa-mem/platypus	17643	17375	98.481	0	0	0	268	1.519	1.2829	0	1.2829	1	0.9848	0.9923	0.0152
Clostridioides difficile	08-00495	300	696327	3 (1541939518)	bwa-mem	snver	bwa-mem/snver	17643	17564	99.5522	0	0	0	79	0.4478	0.3782	0	0.3782	1	0.9955	0.9977	0.0045
Clostridioides difficile	08-00495	300	696327	3 (1541939518)	bwa-mem	strelka	bwa-mem/strelka	17643	17549	99.4672	0	0	0	94	0.5328	0.45	0	0.45	1	0.9947	0.9973	0.0053
Clostridioides difficile	08-00495	300	696327	3 (1541939518)	bwa-mem	snvsniffer	bwa-mem/snvsniffer	17643	16903	95.8057	13	13	0.0737	740	4.1943	3.6046	0.0622	3.5424	0.9992	0.9581	0.9782	0.0419
Clostridioides difficile	08-00495	300	696327	3 (1541939518)	bwa-mem	varscan	bwa-mem/varscan	17643	17561	99.5352	0	0	0	82	0.4648	0.3925	0	0.3925	1	0.9954	0.9977	0.0046
Clostridioides difficile	08-00495	300	696327	3 (1541939518)	minimap2	16GT	minimap2/16GT	17643	17536	99.3935	0	0	0	107	0.6065	0.5122	0	0.5122	1	0.9939	0.9969	0.0061
Clostridioides difficile	08-00495	300	696327	3 (1541939518)	minimap2	freebayes	minimap2/freebayes	17643	17567	99.5692	0	0	0	76	0.4308	0.3638	0	0.3638	1	0.9957	0.9978	0.0043
Clostridioides difficile	08-00495	300	696327	3 (1541939518)	minimap2	gatk	minimap2/gatk	17643	17568	99.5749	1	1	0.0057	75	0.4251	0.3638	0.0048	0.359	0.9999	0.9957	0.9978	0.0043
Clostridioides difficile	08-00495	300	696327	3 (1541939518)	minimap2	lofreq	minimap2/lofreq	17643	17541	99.4219	0	0	0	102	0.5781	0.4883	0	0.4883	1	0.9942	0.9971	0.0058
Clostridioides difficile	08-00495	300	696327	3 (1541939518)	minimap2	mpileup	minimap2/mpileup	17643	17537	99.3992	0	0	0	106	0.6008	0.5074	0	0.5074	1	0.994	0.997	0.006
Clostridioides difficile	08-00495	300	696327	3 (1541939518)	minimap2	platypus	minimap2/platypus	17643	17341	98.2883	0	0	0	302	1.7117	1.4457	0	1.4457	1	0.9829	0.9914	0.0171
Clostridioides difficile	08-00495	300	696327	3 (1541939518)	minimap2	snver	minimap2/snver	17643	17523	99.3198	0	0	0	120	0.6802	0.5744	0	0.5744	1	0.9932	0.9966	0.0068
Clostridioides difficile	08-00495	300	696327	3 (1541939518)	minimap2	strelka	minimap2/strelka	17643	17512	99.2575	0	0	0	131	0.7425	0.6271	0	0.6271	1	0.9926	0.9963	0.0074
Clostridioides difficile	08-00495	300	696327	3 (1541939518)	minimap2	snvsniffer	minimap2/snvsniffer	17643	16899	95.783	13	13	0.0737	744	4.217	3.6238	0.0622	3.5615	0.9992	0.9578	0.9781	0.0422
Clostridioides difficile	08-00495	300	696327	3 (1541939518)	minimap2	varscan	minimap2/varscan	17643	17561	99.5352	0	0	0	82	0.4648	0.3925	0	0.3925	1	0.9954	0.9977	0.0046
Clostridioides difficile	08-00495	300	696327	3 (1541939518)	novoalign	16GT	novoalign/16GT	17643	17569	99.5806	0	0	0	74	0.4194	0.3542	0	0.3542	1	0.9958	0.9979	0.0042
Clostridioides difficile	08-00495	300	696327	3 (1541939518)	novoalign	freebayes	novoalign/freebayes	17643	17569	99.5806	0	0	0	74	0.4194	0.3542	0	0.3542	1	0.9958	0.9979	0.0042
Clostridioides difficile	08-00495	300	696327	3 (1541939518)	novoalign	gatk	novoalign/gatk	17643	17596	99.7336	0	0	0	47	0.2664	0.225	0	0.225	1	0.9973	0.9986	0.0027
Clostridioides difficile	08-00495	300	696327	3 (1541939518)	novoalign	lofreq	novoalign/lofreq	17643	17568	99.5749	0	0	0	75	0.4251	0.359	0	0.359	1	0.9957	0.9978	0.0043
Clostridioides difficile	08-00495	300	696327	3 (1541939518)	novoalign	mpileup	novoalign/mpileup	17643	17567	99.5692	0	0	0	76	0.4308	0.3638	0	0.3638	1	0.9957	0.9978	0.0043
Clostridioides difficile	08-00495	300	696327	3 (1541939518)	novoalign	platypus	novoalign/platypus	17643	17449	98.9004	0	0	0	194	1.0996	0.9287	0	0.9287	1	0.989	0.9945	0.011
Clostridioides difficile	08-00495	300	696327	3 (1541939518)	novoalign	snver	novoalign/snver	17643	17567	99.5692	0	0	0	76	0.4308	0.3638	0	0.3638	1	0.9957	0.9978	0.0043
Clostridioides difficile	08-00495	300	696327	3 (1541939518)	novoalign	strelka	novoalign/strelka	17643	17557	99.5126	0	0	0	86	0.4874	0.4117	0	0.4117	1	0.9951	0.9975	0.0049
Clostridioides difficile	08-00495	300	696327	3 (1541939518)	novoalign	snvsniffer	novoalign/snvsniffer	17643	16897	95.7717	0	0	0	746	4.2283	3.5711	0	3.5711	1	0.9577	0.9784	0.0423
Clostridioides difficile	08-00495	300	696327	3 (1541939518)	novoalign	varscan	novoalign/varscan	17643	17562	99.5409	0	0	0	81	0.4591	0.3877	0	0.3877	1	0.9954	0.9977	0.0046
Clostridioides difficile	08-00495	300	696327	3 (1541939518)	snippy	snippy	snippy	17643	17388	98.5547	0	0	0	255	1.4453	1.2207	0	1.2207	1	0.9855	0.9927	0.0145
Clostridioides difficile	08-00495	300	696327	3 (1541939518)	stampy	16GT	stampy/16GT	17643	17482	99.0875	0	0	0	161	0.9125	0.7707	0	0.7707	1	0.9909	0.9954	0.0091
Clostridioides difficile	08-00495	300	696327	3 (1541939518)	stampy	freebayes	stampy/freebayes	17643	17547	99.4559	4	0	0.0227	96	0.5441	0.4787	0.0191	0.4596	0.9998	0.9946	0.9972	0.0054
Clostridioides difficile	08-00495	300	696327	3 (1541939518)	stampy	gatk	stampy/gatk	17643	17596	99.7336	0	0	0	47	0.2664	0.225	0	0.225	1	0.9973	0.9986	0.0027
Clostridioides difficile	08-00495	300	696327	3 (1541939518)	stampy	lofreq	stampy/lofreq	17643	17484	99.0988	0	0	0	159	0.9012	0.7611	0	0.7611	1	0.991	0.9955	0.009
Clostridioides difficile	08-00495	300	696327	3 (1541939518)	stampy	mpileup	stampy/mpileup	17643	17481	99.0818	0	0	0	162	0.9182	0.7755	0	0.7755	1	0.9908	0.9954	0.0092
Clostridioides difficile	08-00495	300	696327	3 (1541939518)	stampy	platypus	stampy/platypus	17643	17371	98.4583	0	0	0	272	1.5417	1.3021	0	1.3021	1	0.9846	0.9922	0.0154
Clostridioides difficile	08-00495	300	696327	3 (1541939518)	stampy	snver	stampy/snver	17643	17508	99.2348	0	0	0	135	0.7652	0.6462	0	0.6462	1	0.9923	0.9961	0.0077
Clostridioides difficile	08-00495	300	696327	3 (1541939518)	stampy	strelka	stampy/strelka	17643	17503	99.2065	0	0	0	140	0.7935	0.6702	0	0.6702	1	0.9921	0.996	0.0079
Clostridioides difficile	08-00495	300	696327	3 (1541939518)	stampy	snvsniffer	stampy/snvsniffer	17643	16862	95.5733	11	11	0.0623	781	4.4267	3.7913	0.0527	3.7387	0.9993	0.9557	0.977	0.0443
Clostridioides difficile	08-00495	300	696327	3 (1541939518)	stampy	varscan	stampy/varscan	17643	17481	99.0818	0	0	0	162	0.9182	0.7755	0	0.7755	1	0.9908	0.9954	0.0092
Clostridioides difficile	08ACD0030	150	1389026	1 (1541934212)	bwa-mem	16GT	bwa-mem/16GT	17397	17226	99.0171	0	0	0	171	0.9829	0.8207	0	0.8207	1	0.9902	0.9951	0.0098
Clostridioides difficile	08ACD0030	150	1389026	1 (1541934212)	bwa-mem	freebayes	bwa-mem/freebayes	17397	17275	99.2987	0	0	0	122	0.7013	0.5855	0	0.5855	1	0.993	0.9965	0.007
Clostridioides difficile	08ACD0030	150	1389026	1 (1541934212)	bwa-mem	gatk	bwa-mem/gatk	17397	17282	99.339	0	0	0	115	0.661	0.5519	0	0.5519	1	0.9934	0.9967	0.0066
Clostridioides difficile	08ACD0030	150	1389026	1 (1541934212)	bwa-mem	lofreq	bwa-mem/lofreq	17397	17243	99.1148	0	0	0	154	0.8852	0.7391	0	0.7391	1	0.9911	0.9955	0.0089
Clostridioides difficile	08ACD0030	150	1389026	1 (1541934212)	bwa-mem	mpileup	bwa-mem/mpileup	17397	17244	99.1205	0	0	0	153	0.8795	0.7343	0	0.7343	1	0.9912	0.9956	0.0088
Clostridioides difficile	08ACD0030	150	1389026	1 (1541934212)	bwa-mem	platypus	bwa-mem/platypus	17397	17021	97.8387	0	0	0	376	2.1613	1.8046	0	1.8046	1	0.9784	0.9891	0.0216
Clostridioides difficile	08ACD0030	150	1389026	1 (1541934212)	bwa-mem	snver	bwa-mem/snver	17397	17266	99.247	0	0	0	131	0.753	0.6287	0	0.6287	1	0.9925	0.9962	0.0075
Clostridioides difficile	08ACD0030	150	1389026	1 (1541934212)	bwa-mem	strelka	bwa-mem/strelka	17397	17259	99.2068	0	0	0	138	0.7932	0.6623	0	0.6623	1	0.9921	0.996	0.0079
Clostridioides difficile	08ACD0030	150	1389026	1 (1541934212)	bwa-mem	snvsniffer	bwa-mem/snvsniffer	17397	16642	95.6602	32	32	0.1839	755	4.3398	3.7772	0.1536	3.6236	0.9981	0.9566	0.9769	0.0434
Clostridioides difficile	08ACD0030	150	1389026	1 (1541934212)	bwa-mem	varscan	bwa-mem/varscan	17397	17263	99.2298	0	0	0	134	0.7702	0.6431	0	0.6431	1	0.9923	0.9961	0.0077
Clostridioides difficile	08ACD0030	150	1389026	1 (1541934212)	minimap2	16GT	minimap2/16GT	17397	17230	99.0401	0	0	0	167	0.9599	0.8015	0	0.8015	1	0.9904	0.9952	0.0096
Clostridioides difficile	08ACD0030	150	1389026	1 (1541934212)	minimap2	freebayes	minimap2/freebayes	17397	17276	99.3045	0	0	0	121	0.6955	0.5807	0	0.5807	1	0.993	0.9965	0.007
Clostridioides difficile	08ACD0030	150	1389026	1 (1541934212)	minimap2	gatk	minimap2/gatk	17397	17272	99.2815	0	0	0	125	0.7185	0.5999	0	0.5999	1	0.9928	0.9964	0.0072
Clostridioides difficile	08ACD0030	150	1389026	1 (1541934212)	minimap2	lofreq	minimap2/lofreq	17397	17239	99.0918	0	0	0	158	0.9082	0.7583	0	0.7583	1	0.9909	0.9954	0.0091
Clostridioides difficile	08ACD0030	150	1389026	1 (1541934212)	minimap2	mpileup	minimap2/mpileup	17397	17250	99.155	0	0	0	147	0.845	0.7055	0	0.7055	1	0.9916	0.9958	0.0084
Clostridioides difficile	08ACD0030	150	1389026	1 (1541934212)	minimap2	platypus	minimap2/platypus	17397	17024	97.856	0	0	0	373	2.144	1.7902	0	1.7902	1	0.9786	0.9892	0.0214
Clostridioides difficile	08ACD0030	150	1389026	1 (1541934212)	minimap2	snver	minimap2/snver	17397	17224	99.0056	0	0	0	173	0.9944	0.8303	0	0.8303	1	0.9901	0.995	0.0099
Clostridioides difficile	08ACD0030	150	1389026	1 (1541934212)	minimap2	strelka	minimap2/strelka	17397	17221	98.9883	0	0	0	176	1.0117	0.8447	0	0.8447	1	0.9899	0.9949	0.0101
Clostridioides difficile	08ACD0030	150	1389026	1 (1541934212)	minimap2	snvsniffer	minimap2/snvsniffer	17397	16640	95.6487	32	32	0.1839	757	4.3513	3.7868	0.1536	3.6332	0.9981	0.9565	0.9769	0.0435
Clostridioides difficile	08ACD0030	150	1389026	1 (1541934212)	minimap2	varscan	minimap2/varscan	17397	17264	99.2355	0	0	0	133	0.7645	0.6383	0	0.6383	1	0.9924	0.9962	0.0076
Clostridioides difficile	08ACD0030	150	1389026	1 (1541934212)	novoalign	16GT	novoalign/16GT	17397	17270	99.27	0	0	0	127	0.73	0.6095	0	0.6095	1	0.9927	0.9963	0.0073
Clostridioides difficile	08ACD0030	150	1389026	1 (1541934212)	novoalign	freebayes	novoalign/freebayes	17397	17275	99.2987	0	0	0	122	0.7013	0.5855	0	0.5855	1	0.993	0.9965	0.007
Clostridioides difficile	08ACD0030	150	1389026	1 (1541934212)	novoalign	gatk	novoalign/gatk	17397	17295	99.4137	0	0	0	102	0.5863	0.4896	0	0.4896	1	0.9941	0.997	0.0059
Clostridioides difficile	08ACD0030	150	1389026	1 (1541934212)	novoalign	lofreq	novoalign/lofreq	17397	17273	99.2872	0	0	0	124	0.7128	0.5951	0	0.5951	1	0.9929	0.9964	0.0071
Clostridioides difficile	08ACD0030	150	1389026	1 (1541934212)	novoalign	mpileup	novoalign/mpileup	17397	17273	99.2872	0	0	0	124	0.7128	0.5951	0	0.5951	1	0.9929	0.9964	0.0071
Clostridioides difficile	08ACD0030	150	1389026	1 (1541934212)	novoalign	platypus	novoalign/platypus	17397	17153	98.5975	0	0	0	244	1.4025	1.1711	0	1.1711	1	0.986	0.993	0.014
Clostridioides difficile	08ACD0030	150	1389026	1 (1541934212)	novoalign	snver	novoalign/snver	17397	17271	99.2757	0	0	0	126	0.7243	0.6047	0	0.6047	1	0.9928	0.9964	0.0072
Clostridioides difficile	08ACD0030	150	1389026	1 (1541934212)	novoalign	strelka	novoalign/strelka	17397	17270	99.27	0	0	0	127	0.73	0.6095	0	0.6095	1	0.9927	0.9963	0.0073
Clostridioides difficile	08ACD0030	150	1389026	1 (1541934212)	novoalign	snvsniffer	novoalign/snvsniffer	17397	16570	95.2463	0	0	0	827	4.7537	3.9692	0	3.9692	1	0.9525	0.9757	0.0475
Clostridioides difficile	08ACD0030	150	1389026	1 (1541934212)	novoalign	varscan	novoalign/varscan	17397	17260	99.2125	0	0	0	137	0.7875	0.6575	0	0.6575	1	0.9921	0.996	0.0079
Clostridioides difficile	08ACD0030	150	1389026	1 (1541934212)	snippy	snippy	snippy	17397	17087	98.2181	0	0	0	310	1.7819	1.4879	0	1.4879	1	0.9822	0.991	0.0178
Clostridioides difficile	08ACD0030	150	1389026	1 (1541934212)	stampy	16GT	stampy/16GT	17397	17211	98.9309	0	0	0	186	1.0691	0.8927	0	0.8927	1	0.9893	0.9946	0.0107
Clostridioides difficile	08ACD0030	150	1389026	1 (1541934212)	stampy	freebayes	stampy/freebayes	17397	17260	99.2125	0	0	0	137	0.7875	0.6575	0	0.6575	1	0.9921	0.996	0.0079
Clostridioides difficile	08ACD0030	150	1389026	1 (1541934212)	stampy	gatk	stampy/gatk	17397	17295	99.4137	0	0	0	102	0.5863	0.4896	0	0.4896	1	0.9941	0.997	0.0059
Clostridioides difficile	08ACD0030	150	1389026	1 (1541934212)	stampy	lofreq	stampy/lofreq	17397	17234	99.0631	0	0	0	163	0.9369	0.7823	0	0.7823	1	0.9906	0.9953	0.0094
Clostridioides difficile	08ACD0030	150	1389026	1 (1541934212)	stampy	mpileup	stampy/mpileup	17397	17236	99.0746	0	0	0	161	0.9254	0.7727	0	0.7727	1	0.9907	0.9953	0.0093
Clostridioides difficile	08ACD0030	150	1389026	1 (1541934212)	stampy	platypus	stampy/platypus	17397	17048	97.9939	0	0	0	349	2.0061	1.675	0	1.675	1	0.9799	0.9898	0.0201
Clostridioides difficile	08ACD0030	150	1389026	1 (1541934212)	stampy	snver	stampy/snver	17397	17251	99.1608	0	0	0	146	0.8392	0.7007	0	0.7007	1	0.9916	0.9958	0.0084
Clostridioides difficile	08ACD0030	150	1389026	1 (1541934212)	stampy	strelka	stampy/strelka	17397	17244	99.1205	0	0	0	153	0.8795	0.7343	0	0.7343	1	0.9912	0.9956	0.0088
Clostridioides difficile	08ACD0030	150	1389026	1 (1541934212)	stampy	snvsniffer	stampy/snvsniffer	17397	16570	95.2463	42	38	0.2414	827	4.7537	4.1708	0.2016	3.9692	0.9975	0.9525	0.9745	0.0475
Clostridioides difficile	08ACD0030	150	1389026	1 (1541934212)	stampy	varscan	stampy/varscan	17397	17236	99.0746	0	0	0	161	0.9254	0.7727	0	0.7727	1	0.9907	0.9953	0.0093
Clostridioides difficile	08ACD0030	150	1389026	2 (1541934498)	bwa-mem	16GT	bwa-mem/16GT	17397	17212	98.9366	0	0	0	185	1.0634	0.8879	0	0.8879	1	0.9894	0.9947	0.0106
Clostridioides difficile	08ACD0030	150	1389026	2 (1541934498)	bwa-mem	freebayes	bwa-mem/freebayes	17397	17276	99.3045	0	0	0	121	0.6955	0.5807	0	0.5807	1	0.993	0.9965	0.007
Clostridioides difficile	08ACD0030	150	1389026	2 (1541934498)	bwa-mem	gatk	bwa-mem/gatk	17397	17283	99.3447	0	0	0	114	0.6553	0.5471	0	0.5471	1	0.9934	0.9967	0.0066
Clostridioides difficile	08ACD0030	150	1389026	2 (1541934498)	bwa-mem	lofreq	bwa-mem/lofreq	17397	17220	98.9826	0	0	0	177	1.0174	0.8495	0	0.8495	1	0.9898	0.9949	0.0102
Clostridioides difficile	08ACD0030	150	1389026	2 (1541934498)	bwa-mem	mpileup	bwa-mem/mpileup	17397	17220	98.9826	0	0	0	177	1.0174	0.8495	0	0.8495	1	0.9898	0.9949	0.0102
Clostridioides difficile	08ACD0030	150	1389026	2 (1541934498)	bwa-mem	platypus	bwa-mem/platypus	17397	17024	97.856	0	0	0	373	2.144	1.7902	0	1.7902	1	0.9786	0.9892	0.0214
Clostridioides difficile	08ACD0030	150	1389026	2 (1541934498)	bwa-mem	snver	bwa-mem/snver	17397	17270	99.27	0	0	0	127	0.73	0.6095	0	0.6095	1	0.9927	0.9963	0.0073
Clostridioides difficile	08ACD0030	150	1389026	2 (1541934498)	bwa-mem	strelka	bwa-mem/strelka	17397	17260	99.2125	0	0	0	137	0.7875	0.6575	0	0.6575	1	0.9921	0.996	0.0079
Clostridioides difficile	08ACD0030	150	1389026	2 (1541934498)	bwa-mem	snvsniffer	bwa-mem/snvsniffer	17397	16637	95.6314	30	30	0.1724	760	4.3686	3.7916	0.144	3.6476	0.9982	0.9563	0.9768	0.0437
Clostridioides difficile	08ACD0030	150	1389026	2 (1541934498)	bwa-mem	varscan	bwa-mem/varscan	17397	17264	99.2355	0	0	0	133	0.7645	0.6383	0	0.6383	1	0.9924	0.9962	0.0076
Clostridioides difficile	08ACD0030	150	1389026	2 (1541934498)	minimap2	16GT	minimap2/16GT	17397	17212	98.9366	0	0	0	185	1.0634	0.8879	0	0.8879	1	0.9894	0.9947	0.0106
Clostridioides difficile	08ACD0030	150	1389026	2 (1541934498)	minimap2	freebayes	minimap2/freebayes	17397	17278	99.316	0	0	0	119	0.684	0.5711	0	0.5711	1	0.9932	0.9966	0.0068
Clostridioides difficile	08ACD0030	150	1389026	2 (1541934498)	minimap2	gatk	minimap2/gatk	17397	17273	99.2872	0	0	0	124	0.7128	0.5951	0	0.5951	1	0.9929	0.9964	0.0071
Clostridioides difficile	08ACD0030	150	1389026	2 (1541934498)	minimap2	lofreq	minimap2/lofreq	17397	17224	99.0056	0	0	0	173	0.9944	0.8303	0	0.8303	1	0.9901	0.995	0.0099
Clostridioides difficile	08ACD0030	150	1389026	2 (1541934498)	minimap2	mpileup	minimap2/mpileup	17397	17225	99.0113	0	0	0	172	0.9887	0.8255	0	0.8255	1	0.9901	0.995	0.0099
Clostridioides difficile	08ACD0030	150	1389026	2 (1541934498)	minimap2	platypus	minimap2/platypus	17397	17021	97.8387	0	0	0	376	2.1613	1.8046	0	1.8046	1	0.9784	0.9891	0.0216
Clostridioides difficile	08ACD0030	150	1389026	2 (1541934498)	minimap2	snver	minimap2/snver	17397	17226	99.0171	0	0	0	171	0.9829	0.8207	0	0.8207	1	0.9902	0.9951	0.0098
Clostridioides difficile	08ACD0030	150	1389026	2 (1541934498)	minimap2	strelka	minimap2/strelka	17397	17222	98.9941	0	0	0	175	1.0059	0.8399	0	0.8399	1	0.9899	0.9949	0.0101
Clostridioides difficile	08ACD0030	150	1389026	2 (1541934498)	minimap2	snvsniffer	minimap2/snvsniffer	17397	16631	95.5969	39	39	0.2242	766	4.4031	3.8636	0.1872	3.6764	0.9977	0.956	0.9764	0.044
Clostridioides difficile	08ACD0030	150	1389026	2 (1541934498)	minimap2	varscan	minimap2/varscan	17397	17265	99.2412	0	0	0	132	0.7588	0.6335	0	0.6335	1	0.9924	0.9962	0.0076
Clostridioides difficile	08ACD0030	150	1389026	2 (1541934498)	novoalign	16GT	novoalign/16GT	17397	17275	99.2987	0	0	0	122	0.7013	0.5855	0	0.5855	1	0.993	0.9965	0.007
Clostridioides difficile	08ACD0030	150	1389026	2 (1541934498)	novoalign	freebayes	novoalign/freebayes	17397	17278	99.316	0	0	0	119	0.684	0.5711	0	0.5711	1	0.9932	0.9966	0.0068
Clostridioides difficile	08ACD0030	150	1389026	2 (1541934498)	novoalign	gatk	novoalign/gatk	17397	17293	99.4022	0	0	0	104	0.5978	0.4992	0	0.4992	1	0.994	0.997	0.006
Clostridioides difficile	08ACD0030	150	1389026	2 (1541934498)	novoalign	lofreq	novoalign/lofreq	17397	17276	99.3045	0	0	0	121	0.6955	0.5807	0	0.5807	1	0.993	0.9965	0.007
Clostridioides difficile	08ACD0030	150	1389026	2 (1541934498)	novoalign	mpileup	novoalign/mpileup	17397	17275	99.2987	0	0	0	122	0.7013	0.5855	0	0.5855	1	0.993	0.9965	0.007
Clostridioides difficile	08ACD0030	150	1389026	2 (1541934498)	novoalign	platypus	novoalign/platypus	17397	17153	98.5975	0	0	0	244	1.4025	1.1711	0	1.1711	1	0.986	0.993	0.014
Clostridioides difficile	08ACD0030	150	1389026	2 (1541934498)	novoalign	snver	novoalign/snver	17397	17273	99.2872	0	0	0	124	0.7128	0.5951	0	0.5951	1	0.9929	0.9964	0.0071
Clostridioides difficile	08ACD0030	150	1389026	2 (1541934498)	novoalign	strelka	novoalign/strelka	17397	17275	99.2987	0	0	0	122	0.7013	0.5855	0	0.5855	1	0.993	0.9965	0.007
Clostridioides difficile	08ACD0030	150	1389026	2 (1541934498)	novoalign	snvsniffer	novoalign/snvsniffer	17397	16572	95.2578	0	0	0	825	4.7422	3.9596	0	3.9596	1	0.9526	0.9757	0.0474
Clostridioides difficile	08ACD0030	150	1389026	2 (1541934498)	novoalign	varscan	novoalign/varscan	17397	17257	99.1953	0	0	0	140	0.8047	0.6719	0	0.6719	1	0.992	0.996	0.008
Clostridioides difficile	08ACD0030	150	1389026	2 (1541934498)	snippy	snippy	snippy	17397	17088	98.2238	0	0	0	309	1.7762	1.4831	0	1.4831	1	0.9822	0.991	0.0178
Clostridioides difficile	08ACD0030	150	1389026	2 (1541934498)	stampy	16GT	stampy/16GT	17397	17186	98.7871	0	0	0	211	1.2129	1.0127	0	1.0127	1	0.9879	0.9939	0.0121
Clostridioides difficile	08ACD0030	150	1389026	2 (1541934498)	stampy	freebayes	stampy/freebayes	17397	17252	99.1665	0	0	0	145	0.8335	0.6959	0	0.6959	1	0.9917	0.9958	0.0083
Clostridioides difficile	08ACD0030	150	1389026	2 (1541934498)	stampy	gatk	stampy/gatk	17397	17293	99.4022	0	0	0	104	0.5978	0.4992	0	0.4992	1	0.994	0.997	0.006
Clostridioides difficile	08ACD0030	150	1389026	2 (1541934498)	stampy	lofreq	stampy/lofreq	17397	17212	98.9366	0	0	0	185	1.0634	0.8879	0	0.8879	1	0.9894	0.9947	0.0106
Clostridioides difficile	08ACD0030	150	1389026	2 (1541934498)	stampy	mpileup	stampy/mpileup	17397	17212	98.9366	0	0	0	185	1.0634	0.8879	0	0.8879	1	0.9894	0.9947	0.0106
Clostridioides difficile	08ACD0030	150	1389026	2 (1541934498)	stampy	platypus	stampy/platypus	17397	17048	97.9939	0	0	0	349	2.0061	1.675	0	1.675	1	0.9799	0.9898	0.0201
Clostridioides difficile	08ACD0030	150	1389026	2 (1541934498)	stampy	snver	stampy/snver	17397	17250	99.155	0	0	0	147	0.845	0.7055	0	0.7055	1	0.9916	0.9958	0.0084
Clostridioides difficile	08ACD0030	150	1389026	2 (1541934498)	stampy	strelka	stampy/strelka	17397	17250	99.155	0	0	0	147	0.845	0.7055	0	0.7055	1	0.9916	0.9958	0.0084
Clostridioides difficile	08ACD0030	150	1389026	2 (1541934498)	stampy	snvsniffer	stampy/snvsniffer	17397	16554	95.1543	46	43	0.2644	843	4.8457	4.2668	0.2208	4.046	0.9972	0.9515	0.9738	0.0485
Clostridioides difficile	08ACD0030	150	1389026	2 (1541934498)	stampy	varscan	stampy/varscan	17397	17212	98.9366	0	0	0	185	1.0634	0.8879	0	0.8879	1	0.9894	0.9947	0.0106
Clostridioides difficile	08ACD0030	150	1389026	3 (1541935112)	bwa-mem	16GT	bwa-mem/16GT	17397	17211	98.9309	0	0	0	186	1.0691	0.8927	0	0.8927	1	0.9893	0.9946	0.0107
Clostridioides difficile	08ACD0030	150	1389026	3 (1541935112)	bwa-mem	freebayes	bwa-mem/freebayes	17397	17275	99.2987	0	0	0	122	0.7013	0.5855	0	0.5855	1	0.993	0.9965	0.007
Clostridioides difficile	08ACD0030	150	1389026	3 (1541935112)	bwa-mem	gatk	bwa-mem/gatk	17397	17283	99.3447	0	0	0	114	0.6553	0.5471	0	0.5471	1	0.9934	0.9967	0.0066
Clostridioides difficile	08ACD0030	150	1389026	3 (1541935112)	bwa-mem	lofreq	bwa-mem/lofreq	17397	17237	99.0803	0	0	0	160	0.9197	0.7679	0	0.7679	1	0.9908	0.9954	0.0092
Clostridioides difficile	08ACD0030	150	1389026	3 (1541935112)	bwa-mem	mpileup	bwa-mem/mpileup	17397	17237	99.0803	0	0	0	160	0.9197	0.7679	0	0.7679	1	0.9908	0.9954	0.0092
Clostridioides difficile	08ACD0030	150	1389026	3 (1541935112)	bwa-mem	platypus	bwa-mem/platypus	17397	17025	97.8617	0	0	0	372	2.1383	1.7854	0	1.7854	1	0.9786	0.9892	0.0214
Clostridioides difficile	08ACD0030	150	1389026	3 (1541935112)	bwa-mem	snver	bwa-mem/snver	17397	17269	99.2642	0	0	0	128	0.7358	0.6143	0	0.6143	1	0.9926	0.9963	0.0074
Clostridioides difficile	08ACD0030	150	1389026	3 (1541935112)	bwa-mem	strelka	bwa-mem/strelka	17397	17262	99.224	0	0	0	135	0.776	0.6479	0	0.6479	1	0.9922	0.9961	0.0078
Clostridioides difficile	08ACD0030	150	1389026	3 (1541935112)	bwa-mem	snvsniffer	bwa-mem/snvsniffer	17397	16633	95.6084	37	37	0.2127	764	4.3916	3.8444	0.1776	3.6668	0.9978	0.9561	0.9765	0.0439
Clostridioides difficile	08ACD0030	150	1389026	3 (1541935112)	bwa-mem	varscan	bwa-mem/varscan	17397	17262	99.224	0	0	0	135	0.776	0.6479	0	0.6479	1	0.9922	0.9961	0.0078
Clostridioides difficile	08ACD0030	150	1389026	3 (1541935112)	minimap2	16GT	minimap2/16GT	17397	17217	98.9653	0	0	0	180	1.0347	0.8639	0	0.8639	1	0.9897	0.9948	0.0103
Clostridioides difficile	08ACD0030	150	1389026	3 (1541935112)	minimap2	freebayes	minimap2/freebayes	17397	17274	99.293	0	0	0	123	0.707	0.5903	0	0.5903	1	0.9929	0.9964	0.0071
Clostridioides difficile	08ACD0030	150	1389026	3 (1541935112)	minimap2	gatk	minimap2/gatk	17397	17274	99.293	0	0	0	123	0.707	0.5903	0	0.5903	1	0.9929	0.9964	0.0071
Clostridioides difficile	08ACD0030	150	1389026	3 (1541935112)	minimap2	lofreq	minimap2/lofreq	17397	17228	99.0286	0	0	0	169	0.9714	0.8111	0	0.8111	1	0.9903	0.9951	0.0097
Clostridioides difficile	08ACD0030	150	1389026	3 (1541935112)	minimap2	mpileup	minimap2/mpileup	17397	17233	99.0573	0	0	0	164	0.9427	0.7871	0	0.7871	1	0.9906	0.9953	0.0094
Clostridioides difficile	08ACD0030	150	1389026	3 (1541935112)	minimap2	platypus	minimap2/platypus	17397	17018	97.8215	0	0	0	379	2.1785	1.819	0	1.819	1	0.9782	0.989	0.0218
Clostridioides difficile	08ACD0030	150	1389026	3 (1541935112)	minimap2	snver	minimap2/snver	17397	17225	99.0113	0	0	0	172	0.9887	0.8255	0	0.8255	1	0.9901	0.995	0.0099
Clostridioides difficile	08ACD0030	150	1389026	3 (1541935112)	minimap2	strelka	minimap2/strelka	17397	17220	98.9826	0	0	0	177	1.0174	0.8495	0	0.8495	1	0.9898	0.9949	0.0102
Clostridioides difficile	08ACD0030	150	1389026	3 (1541935112)	minimap2	snvsniffer	minimap2/snvsniffer	17397	16632	95.6027	37	37	0.2127	765	4.3973	3.8492	0.1776	3.6716	0.9978	0.956	0.9765	0.044
Clostridioides difficile	08ACD0030	150	1389026	3 (1541935112)	minimap2	varscan	minimap2/varscan	17397	17262	99.224	0	0	0	135	0.776	0.6479	0	0.6479	1	0.9922	0.9961	0.0078
Clostridioides difficile	08ACD0030	150	1389026	3 (1541935112)	novoalign	16GT	novoalign/16GT	17397	17270	99.27	0	0	0	127	0.73	0.6095	0	0.6095	1	0.9927	0.9963	0.0073
Clostridioides difficile	08ACD0030	150	1389026	3 (1541935112)	novoalign	freebayes	novoalign/freebayes	17397	17274	99.293	0	0	0	123	0.707	0.5903	0	0.5903	1	0.9929	0.9964	0.0071
Clostridioides difficile	08ACD0030	150	1389026	3 (1541935112)	novoalign	gatk	novoalign/gatk	17397	17292	99.3964	0	0	0	105	0.6036	0.504	0	0.504	1	0.994	0.997	0.006
Clostridioides difficile	08ACD0030	150	1389026	3 (1541935112)	novoalign	lofreq	novoalign/lofreq	17397	17272	99.2815	0	0	0	125	0.7185	0.5999	0	0.5999	1	0.9928	0.9964	0.0072
Clostridioides difficile	08ACD0030	150	1389026	3 (1541935112)	novoalign	mpileup	novoalign/mpileup	17397	17272	99.2815	0	0	0	125	0.7185	0.5999	0	0.5999	1	0.9928	0.9964	0.0072
Clostridioides difficile	08ACD0030	150	1389026	3 (1541935112)	novoalign	platypus	novoalign/platypus	17397	17151	98.586	0	0	0	246	1.414	1.1807	0	1.1807	1	0.9859	0.9929	0.0141
Clostridioides difficile	08ACD0030	150	1389026	3 (1541935112)	novoalign	snver	novoalign/snver	17397	17266	99.247	0	0	0	131	0.753	0.6287	0	0.6287	1	0.9925	0.9962	0.0075
Clostridioides difficile	08ACD0030	150	1389026	3 (1541935112)	novoalign	strelka	novoalign/strelka	17397	17272	99.2815	0	0	0	125	0.7185	0.5999	0	0.5999	1	0.9928	0.9964	0.0072
Clostridioides difficile	08ACD0030	150	1389026	3 (1541935112)	novoalign	snvsniffer	novoalign/snvsniffer	17397	16567	95.2291	0	0	0	830	4.7709	3.9836	0	3.9836	1	0.9523	0.9756	0.0477
Clostridioides difficile	08ACD0030	150	1389026	3 (1541935112)	novoalign	varscan	novoalign/varscan	17397	17256	99.1895	0	0	0	141	0.8105	0.6767	0	0.6767	1	0.9919	0.9959	0.0081
Clostridioides difficile	08ACD0030	150	1389026	3 (1541935112)	snippy	snippy	snippy	17397	17084	98.2008	0	0	0	313	1.7992	1.5023	0	1.5023	1	0.982	0.9909	0.018
Clostridioides difficile	08ACD0030	150	1389026	3 (1541935112)	stampy	16GT	stampy/16GT	17397	17215	98.9538	0	0	0	182	1.0462	0.8735	0	0.8735	1	0.9895	0.9947	0.0105
Clostridioides difficile	08ACD0030	150	1389026	3 (1541935112)	stampy	freebayes	stampy/freebayes	17397	17264	99.2355	0	0	0	133	0.7645	0.6383	0	0.6383	1	0.9924	0.9962	0.0076
Clostridioides difficile	08ACD0030	150	1389026	3 (1541935112)	stampy	gatk	stampy/gatk	17397	17291	99.3907	0	0	0	106	0.6093	0.5087	0	0.5087	1	0.9939	0.9969	0.0061
Clostridioides difficile	08ACD0030	150	1389026	3 (1541935112)	stampy	lofreq	stampy/lofreq	17397	17235	99.0688	0	0	0	162	0.9312	0.7775	0	0.7775	1	0.9907	0.9953	0.0093
Clostridioides difficile	08ACD0030	150	1389026	3 (1541935112)	stampy	mpileup	stampy/mpileup	17397	17238	99.086	0	0	0	159	0.914	0.7631	0	0.7631	1	0.9909	0.9954	0.0091
Clostridioides difficile	08ACD0030	150	1389026	3 (1541935112)	stampy	platypus	stampy/platypus	17397	17048	97.9939	0	0	0	349	2.0061	1.675	0	1.675	1	0.9799	0.9898	0.0201
Clostridioides difficile	08ACD0030	150	1389026	3 (1541935112)	stampy	snver	stampy/snver	17397	17249	99.1493	0	0	0	148	0.8507	0.7103	0	0.7103	1	0.9915	0.9957	0.0085
Clostridioides difficile	08ACD0030	150	1389026	3 (1541935112)	stampy	strelka	stampy/strelka	17397	17244	99.1205	0	0	0	153	0.8795	0.7343	0	0.7343	1	0.9912	0.9956	0.0088
Clostridioides difficile	08ACD0030	150	1389026	3 (1541935112)	stampy	snvsniffer	stampy/snvsniffer	17397	16559	95.1831	43	40	0.2472	838	4.8169	4.2284	0.2064	4.022	0.9974	0.9518	0.9741	0.0482
Clostridioides difficile	08ACD0030	150	1389026	3 (1541935112)	stampy	varscan	stampy/varscan	17397	17238	99.086	0	0	0	159	0.914	0.7631	0	0.7631	1	0.9909	0.9954	0.0091
Clostridioides difficile	08ACD0030	300	694513	1 (1541935520)	bwa-mem	16GT	bwa-mem/16GT	17397	17286	99.362	0	0	0	111	0.638	0.5327	0	0.5327	1	0.9936	0.9968	0.0064
Clostridioides difficile	08ACD0030	300	694513	1 (1541935520)	bwa-mem	freebayes	bwa-mem/freebayes	17397	17302	99.4539	0	0	0	95	0.5461	0.456	0	0.456	1	0.9945	0.9972	0.0055
Clostridioides difficile	08ACD0030	300	694513	1 (1541935520)	bwa-mem	gatk	bwa-mem/gatk	17397	17326	99.5919	0	0	0	71	0.4081	0.3408	0	0.3408	1	0.9959	0.9979	0.0041
Clostridioides difficile	08ACD0030	300	694513	1 (1541935520)	bwa-mem	lofreq	bwa-mem/lofreq	17397	17289	99.3792	0	0	0	108	0.6208	0.5183	0	0.5183	1	0.9938	0.9969	0.0062
Clostridioides difficile	08ACD0030	300	694513	1 (1541935520)	bwa-mem	mpileup	bwa-mem/mpileup	17397	17289	99.3792	0	0	0	108	0.6208	0.5183	0	0.5183	1	0.9938	0.9969	0.0062
Clostridioides difficile	08ACD0030	300	694513	1 (1541935520)	bwa-mem	platypus	bwa-mem/platypus	17397	17143	98.54	0	0	0	254	1.46	1.2191	0	1.2191	1	0.9854	0.9926	0.0146
Clostridioides difficile	08ACD0030	300	694513	1 (1541935520)	bwa-mem	snver	bwa-mem/snver	17397	17297	99.4252	0	0	0	100	0.5748	0.48	0	0.48	1	0.9943	0.9971	0.0057
Clostridioides difficile	08ACD0030	300	694513	1 (1541935520)	bwa-mem	strelka	bwa-mem/strelka	17397	17276	99.3045	0	0	0	121	0.6955	0.5807	0	0.5807	1	0.993	0.9965	0.007
Clostridioides difficile	08ACD0030	300	694513	1 (1541935520)	bwa-mem	snvsniffer	bwa-mem/snvsniffer	17397	16667	95.8039	23	23	0.1322	730	4.1961	3.614	0.1104	3.5037	0.9986	0.958	0.9779	0.042
Clostridioides difficile	08ACD0030	300	694513	1 (1541935520)	bwa-mem	varscan	bwa-mem/varscan	17397	17296	99.4194	0	0	0	101	0.5806	0.4848	0	0.4848	1	0.9942	0.9971	0.0058
Clostridioides difficile	08ACD0030	300	694513	1 (1541935520)	minimap2	16GT	minimap2/16GT	17397	17283	99.3447	0	0	0	114	0.6553	0.5471	0	0.5471	1	0.9934	0.9967	0.0066
Clostridioides difficile	08ACD0030	300	694513	1 (1541935520)	minimap2	freebayes	minimap2/freebayes	17397	17301	99.4482	0	0	0	96	0.5518	0.4608	0	0.4608	1	0.9945	0.9972	0.0055
Clostridioides difficile	08ACD0030	300	694513	1 (1541935520)	minimap2	gatk	minimap2/gatk	17397	17304	99.4654	0	0	0	93	0.5346	0.4464	0	0.4464	1	0.9947	0.9973	0.0053
Clostridioides difficile	08ACD0030	300	694513	1 (1541935520)	minimap2	lofreq	minimap2/lofreq	17397	17287	99.3677	0	0	0	110	0.6323	0.5279	0	0.5279	1	0.9937	0.9968	0.0063
Clostridioides difficile	08ACD0030	300	694513	1 (1541935520)	minimap2	mpileup	minimap2/mpileup	17397	17283	99.3447	0	0	0	114	0.6553	0.5471	0	0.5471	1	0.9934	0.9967	0.0066
Clostridioides difficile	08ACD0030	300	694513	1 (1541935520)	minimap2	platypus	minimap2/platypus	17397	17110	98.3503	0	0	0	287	1.6497	1.3775	0	1.3775	1	0.9835	0.9917	0.0165
Clostridioides difficile	08ACD0030	300	694513	1 (1541935520)	minimap2	snver	minimap2/snver	17397	17280	99.3275	0	0	0	117	0.6725	0.5615	0	0.5615	1	0.9933	0.9966	0.0067
Clostridioides difficile	08ACD0030	300	694513	1 (1541935520)	minimap2	strelka	minimap2/strelka	17397	17264	99.2355	0	0	0	133	0.7645	0.6383	0	0.6383	1	0.9924	0.9962	0.0076
Clostridioides difficile	08ACD0030	300	694513	1 (1541935520)	minimap2	snvsniffer	minimap2/snvsniffer	17397	16666	95.7981	27	27	0.1552	731	4.2019	3.638	0.1296	3.5085	0.9984	0.958	0.9778	0.042
Clostridioides difficile	08ACD0030	300	694513	1 (1541935520)	minimap2	varscan	minimap2/varscan	17397	17295	99.4137	0	0	0	102	0.5863	0.4896	0	0.4896	1	0.9941	0.997	0.0059
Clostridioides difficile	08ACD0030	300	694513	1 (1541935520)	novoalign	16GT	novoalign/16GT	17397	17301	99.4482	0	0	0	96	0.5518	0.4608	0	0.4608	1	0.9945	0.9972	0.0055
Clostridioides difficile	08ACD0030	300	694513	1 (1541935520)	novoalign	freebayes	novoalign/freebayes	17397	17301	99.4482	0	0	0	96	0.5518	0.4608	0	0.4608	1	0.9945	0.9972	0.0055
Clostridioides difficile	08ACD0030	300	694513	1 (1541935520)	novoalign	gatk	novoalign/gatk	17397	17329	99.6091	0	0	0	68	0.3909	0.3264	0	0.3264	1	0.9961	0.998	0.0039
Clostridioides difficile	08ACD0030	300	694513	1 (1541935520)	novoalign	lofreq	novoalign/lofreq	17397	17301	99.4482	0	0	0	96	0.5518	0.4608	0	0.4608	1	0.9945	0.9972	0.0055
Clostridioides difficile	08ACD0030	300	694513	1 (1541935520)	novoalign	mpileup	novoalign/mpileup	17397	17301	99.4482	0	0	0	96	0.5518	0.4608	0	0.4608	1	0.9945	0.9972	0.0055
Clostridioides difficile	08ACD0030	300	694513	1 (1541935520)	novoalign	platypus	novoalign/platypus	17397	17181	98.7584	0	0	0	216	1.2416	1.0367	0	1.0367	1	0.9876	0.9938	0.0124
Clostridioides difficile	08ACD0030	300	694513	1 (1541935520)	novoalign	snver	novoalign/snver	17397	17300	99.4424	0	0	0	97	0.5576	0.4656	0	0.4656	1	0.9944	0.9972	0.0056
Clostridioides difficile	08ACD0030	300	694513	1 (1541935520)	novoalign	strelka	novoalign/strelka	17397	17292	99.3964	0	0	0	105	0.6036	0.504	0	0.504	1	0.994	0.997	0.006
Clostridioides difficile	08ACD0030	300	694513	1 (1541935520)	novoalign	snvsniffer	novoalign/snvsniffer	17397	16645	95.6774	0	0	0	752	4.3226	3.6092	0	3.6092	1	0.9568	0.9779	0.0432
Clostridioides difficile	08ACD0030	300	694513	1 (1541935520)	novoalign	varscan	novoalign/varscan	17397	17294	99.4079	0	0	0	103	0.5921	0.4944	0	0.4944	1	0.9941	0.997	0.0059
Clostridioides difficile	08ACD0030	300	694513	1 (1541935520)	snippy	snippy	snippy	17397	17183	98.7699	0	0	0	214	1.2301	1.0271	0	1.0271	1	0.9877	0.9938	0.0123
Clostridioides difficile	08ACD0030	300	694513	1 (1541935520)	stampy	16GT	stampy/16GT	17397	17269	99.2642	0	0	0	128	0.7358	0.6143	0	0.6143	1	0.9926	0.9963	0.0074
Clostridioides difficile	08ACD0030	300	694513	1 (1541935520)	stampy	freebayes	stampy/freebayes	17397	17296	99.4194	0	0	0	101	0.5806	0.4848	0	0.4848	1	0.9942	0.9971	0.0058
Clostridioides difficile	08ACD0030	300	694513	1 (1541935520)	stampy	gatk	stampy/gatk	17397	17329	99.6091	0	0	0	68	0.3909	0.3264	0	0.3264	1	0.9961	0.998	0.0039
Clostridioides difficile	08ACD0030	300	694513	1 (1541935520)	stampy	lofreq	stampy/lofreq	17397	17270	99.27	0	0	0	127	0.73	0.6095	0	0.6095	1	0.9927	0.9963	0.0073
Clostridioides difficile	08ACD0030	300	694513	1 (1541935520)	stampy	mpileup	stampy/mpileup	17397	17272	99.2815	0	0	0	125	0.7185	0.5999	0	0.5999	1	0.9928	0.9964	0.0072
Clostridioides difficile	08ACD0030	300	694513	1 (1541935520)	stampy	platypus	stampy/platypus	17397	17153	98.5975	0	0	0	244	1.4025	1.1711	0	1.1711	1	0.986	0.993	0.014
Clostridioides difficile	08ACD0030	300	694513	1 (1541935520)	stampy	snver	stampy/snver	17397	17278	99.316	0	0	0	119	0.684	0.5711	0	0.5711	1	0.9932	0.9966	0.0068
Clostridioides difficile	08ACD0030	300	694513	1 (1541935520)	stampy	strelka	stampy/strelka	17397	17262	99.224	0	0	0	135	0.776	0.6479	0	0.6479	1	0.9922	0.9961	0.0078
Clostridioides difficile	08ACD0030	300	694513	1 (1541935520)	stampy	snvsniffer	stampy/snvsniffer	17397	16614	95.4992	28	28	0.1609	783	4.5008	3.8924	0.1344	3.758	0.9983	0.955	0.9762	0.045
Clostridioides difficile	08ACD0030	300	694513	1 (1541935520)	stampy	varscan	stampy/varscan	17397	17269	99.2642	0	0	0	128	0.7358	0.6143	0	0.6143	1	0.9926	0.9963	0.0074
Clostridioides difficile	08ACD0030	300	694513	2 (1541935775)	bwa-mem	16GT	bwa-mem/16GT	17397	17279	99.3217	0	0	0	118	0.6783	0.5663	0	0.5663	1	0.9932	0.9966	0.0068
Clostridioides difficile	08ACD0030	300	694513	2 (1541935775)	bwa-mem	freebayes	bwa-mem/freebayes	17397	17302	99.4539	0	0	0	95	0.5461	0.456	0	0.456	1	0.9945	0.9972	0.0055
Clostridioides difficile	08ACD0030	300	694513	2 (1541935775)	bwa-mem	gatk	bwa-mem/gatk	17397	17327	99.5976	0	0	0	70	0.4024	0.336	0	0.336	1	0.996	0.998	0.004
Clostridioides difficile	08ACD0030	300	694513	2 (1541935775)	bwa-mem	lofreq	bwa-mem/lofreq	17397	17286	99.362	0	0	0	111	0.638	0.5327	0	0.5327	1	0.9936	0.9968	0.0064
Clostridioides difficile	08ACD0030	300	694513	2 (1541935775)	bwa-mem	mpileup	bwa-mem/mpileup	17397	17284	99.3505	0	0	0	113	0.6495	0.5423	0	0.5423	1	0.9935	0.9967	0.0065
Clostridioides difficile	08ACD0030	300	694513	2 (1541935775)	bwa-mem	platypus	bwa-mem/platypus	17397	17147	98.563	0	0	0	250	1.437	1.1999	0	1.1999	1	0.9856	0.9927	0.0144
Clostridioides difficile	08ACD0030	300	694513	2 (1541935775)	bwa-mem	snver	bwa-mem/snver	17397	17295	99.4137	0	0	0	102	0.5863	0.4896	0	0.4896	1	0.9941	0.997	0.0059
Clostridioides difficile	08ACD0030	300	694513	2 (1541935775)	bwa-mem	strelka	bwa-mem/strelka	17397	17275	99.2987	0	0	0	122	0.7013	0.5855	0	0.5855	1	0.993	0.9965	0.007
Clostridioides difficile	08ACD0030	300	694513	2 (1541935775)	bwa-mem	snvsniffer	bwa-mem/snvsniffer	17397	16672	95.8326	24	24	0.138	725	4.1674	3.5948	0.1152	3.4797	0.9986	0.9583	0.978	0.0417
Clostridioides difficile	08ACD0030	300	694513	2 (1541935775)	bwa-mem	varscan	bwa-mem/varscan	17397	17297	99.4252	0	0	0	100	0.5748	0.48	0	0.48	1	0.9943	0.9971	0.0057
Clostridioides difficile	08ACD0030	300	694513	2 (1541935775)	minimap2	16GT	minimap2/16GT	17397	17281	99.3332	0	0	0	116	0.6668	0.5567	0	0.5567	1	0.9933	0.9966	0.0067
Clostridioides difficile	08ACD0030	300	694513	2 (1541935775)	minimap2	freebayes	minimap2/freebayes	17397	17301	99.4482	0	0	0	96	0.5518	0.4608	0	0.4608	1	0.9945	0.9972	0.0055
Clostridioides difficile	08ACD0030	300	694513	2 (1541935775)	minimap2	gatk	minimap2/gatk	17397	17303	99.4597	0	0	0	94	0.5403	0.4512	0	0.4512	1	0.9946	0.9973	0.0054
Clostridioides difficile	08ACD0030	300	694513	2 (1541935775)	minimap2	lofreq	minimap2/lofreq	17397	17287	99.3677	0	0	0	110	0.6323	0.5279	0	0.5279	1	0.9937	0.9968	0.0063
Clostridioides difficile	08ACD0030	300	694513	2 (1541935775)	minimap2	mpileup	minimap2/mpileup	17397	17284	99.3505	0	0	0	113	0.6495	0.5423	0	0.5423	1	0.9935	0.9967	0.0065
Clostridioides difficile	08ACD0030	300	694513	2 (1541935775)	minimap2	platypus	minimap2/platypus	17397	17110	98.3503	0	0	0	287	1.6497	1.3775	0	1.3775	1	0.9835	0.9917	0.0165
Clostridioides difficile	08ACD0030	300	694513	2 (1541935775)	minimap2	snver	minimap2/snver	17397	17281	99.3332	0	0	0	116	0.6668	0.5567	0	0.5567	1	0.9933	0.9966	0.0067
Clostridioides difficile	08ACD0030	300	694513	2 (1541935775)	minimap2	strelka	minimap2/strelka	17397	17264	99.2355	0	0	0	133	0.7645	0.6383	0	0.6383	1	0.9924	0.9962	0.0076
Clostridioides difficile	08ACD0030	300	694513	2 (1541935775)	minimap2	snvsniffer	minimap2/snvsniffer	17397	16668	95.8096	28	28	0.1609	729	4.1904	3.6332	0.1344	3.4989	0.9983	0.9581	0.9778	0.0419
Clostridioides difficile	08ACD0030	300	694513	2 (1541935775)	minimap2	varscan	minimap2/varscan	17397	17297	99.4252	0	0	0	100	0.5748	0.48	0	0.48	1	0.9943	0.9971	0.0057
Clostridioides difficile	08ACD0030	300	694513	2 (1541935775)	novoalign	16GT	novoalign/16GT	17397	17301	99.4482	0	0	0	96	0.5518	0.4608	0	0.4608	1	0.9945	0.9972	0.0055
Clostridioides difficile	08ACD0030	300	694513	2 (1541935775)	novoalign	freebayes	novoalign/freebayes	17397	17301	99.4482	0	0	0	96	0.5518	0.4608	0	0.4608	1	0.9945	0.9972	0.0055
Clostridioides difficile	08ACD0030	300	694513	2 (1541935775)	novoalign	gatk	novoalign/gatk	17397	17327	99.5976	0	0	0	70	0.4024	0.336	0	0.336	1	0.996	0.998	0.004
Clostridioides difficile	08ACD0030	300	694513	2 (1541935775)	novoalign	lofreq	novoalign/lofreq	17397	17301	99.4482	0	0	0	96	0.5518	0.4608	0	0.4608	1	0.9945	0.9972	0.0055
Clostridioides difficile	08ACD0030	300	694513	2 (1541935775)	novoalign	mpileup	novoalign/mpileup	17397	17301	99.4482	0	0	0	96	0.5518	0.4608	0	0.4608	1	0.9945	0.9972	0.0055
Clostridioides difficile	08ACD0030	300	694513	2 (1541935775)	novoalign	platypus	novoalign/platypus	17397	17181	98.7584	0	0	0	216	1.2416	1.0367	0	1.0367	1	0.9876	0.9938	0.0124
Clostridioides difficile	08ACD0030	300	694513	2 (1541935775)	novoalign	snver	novoalign/snver	17397	17301	99.4482	0	0	0	96	0.5518	0.4608	0	0.4608	1	0.9945	0.9972	0.0055
Clostridioides difficile	08ACD0030	300	694513	2 (1541935775)	novoalign	strelka	novoalign/strelka	17397	17291	99.3907	0	0	0	106	0.6093	0.5087	0	0.5087	1	0.9939	0.9969	0.0061
Clostridioides difficile	08ACD0030	300	694513	2 (1541935775)	novoalign	snvsniffer	novoalign/snvsniffer	17397	16641	95.6544	0	0	0	756	4.3456	3.6284	0	3.6284	1	0.9565	0.9778	0.0435
Clostridioides difficile	08ACD0030	300	694513	2 (1541935775)	novoalign	varscan	novoalign/varscan	17397	17295	99.4137	0	0	0	102	0.5863	0.4896	0	0.4896	1	0.9941	0.997	0.0059
Clostridioides difficile	08ACD0030	300	694513	2 (1541935775)	snippy	snippy	snippy	17397	17180	98.7527	0	0	0	217	1.2473	1.0415	0	1.0415	1	0.9875	0.9937	0.0125
Clostridioides difficile	08ACD0030	300	694513	2 (1541935775)	stampy	16GT	stampy/16GT	17397	17268	99.2585	0	0	0	129	0.7415	0.6191	0	0.6191	1	0.9926	0.9963	0.0074
Clostridioides difficile	08ACD0030	300	694513	2 (1541935775)	stampy	freebayes	stampy/freebayes	17397	17298	99.4309	0	0	0	99	0.5691	0.4752	0	0.4752	1	0.9943	0.9971	0.0057
Clostridioides difficile	08ACD0030	300	694513	2 (1541935775)	stampy	gatk	stampy/gatk	17397	17327	99.5976	0	0	0	70	0.4024	0.336	0	0.336	1	0.996	0.998	0.004
Clostridioides difficile	08ACD0030	300	694513	2 (1541935775)	stampy	lofreq	stampy/lofreq	17397	17273	99.2872	0	0	0	124	0.7128	0.5951	0	0.5951	1	0.9929	0.9964	0.0071
Clostridioides difficile	08ACD0030	300	694513	2 (1541935775)	stampy	mpileup	stampy/mpileup	17397	17274	99.293	0	0	0	123	0.707	0.5903	0	0.5903	1	0.9929	0.9964	0.0071
Clostridioides difficile	08ACD0030	300	694513	2 (1541935775)	stampy	platypus	stampy/platypus	17397	17152	98.5917	0	0	0	245	1.4083	1.1759	0	1.1759	1	0.9859	0.9929	0.0141
Clostridioides difficile	08ACD0030	300	694513	2 (1541935775)	stampy	snver	stampy/snver	17397	17279	99.3217	0	0	0	118	0.6783	0.5663	0	0.5663	1	0.9932	0.9966	0.0068
Clostridioides difficile	08ACD0030	300	694513	2 (1541935775)	stampy	strelka	stampy/strelka	17397	17261	99.2183	0	0	0	136	0.7817	0.6527	0	0.6527	1	0.9922	0.9961	0.0078
Clostridioides difficile	08ACD0030	300	694513	2 (1541935775)	stampy	snvsniffer	stampy/snvsniffer	17397	16618	95.5222	29	29	0.1667	779	4.4778	3.878	0.1392	3.7388	0.9983	0.9552	0.9763	0.0448
Clostridioides difficile	08ACD0030	300	694513	2 (1541935775)	stampy	varscan	stampy/varscan	17397	17271	99.2757	0	0	0	126	0.7243	0.6047	0	0.6047	1	0.9928	0.9964	0.0072
Clostridioides difficile	08ACD0030	300	694513	3 (1541935874)	bwa-mem	16GT	bwa-mem/16GT	17397	17284	99.3505	0	0	0	113	0.6495	0.5423	0	0.5423	1	0.9935	0.9967	0.0065
Clostridioides difficile	08ACD0030	300	694513	3 (1541935874)	bwa-mem	freebayes	bwa-mem/freebayes	17397	17302	99.4539	0	0	0	95	0.5461	0.456	0	0.456	1	0.9945	0.9972	0.0055
Clostridioides difficile	08ACD0030	300	694513	3 (1541935874)	bwa-mem	gatk	bwa-mem/gatk	17397	17328	99.6034	0	0	0	69	0.3966	0.3312	0	0.3312	1	0.996	0.998	0.004
Clostridioides difficile	08ACD0030	300	694513	3 (1541935874)	bwa-mem	lofreq	bwa-mem/lofreq	17397	17289	99.3792	0	0	0	108	0.6208	0.5183	0	0.5183	1	0.9938	0.9969	0.0062
Clostridioides difficile	08ACD0030	300	694513	3 (1541935874)	bwa-mem	mpileup	bwa-mem/mpileup	17397	17289	99.3792	0	0	0	108	0.6208	0.5183	0	0.5183	1	0.9938	0.9969	0.0062
Clostridioides difficile	08ACD0030	300	694513	3 (1541935874)	bwa-mem	platypus	bwa-mem/platypus	17397	17142	98.5342	0	0	0	255	1.4658	1.2239	0	1.2239	1	0.9853	0.9926	0.0147
Clostridioides difficile	08ACD0030	300	694513	3 (1541935874)	bwa-mem	snver	bwa-mem/snver	17397	17295	99.4137	0	0	0	102	0.5863	0.4896	0	0.4896	1	0.9941	0.997	0.0059
Clostridioides difficile	08ACD0030	300	694513	3 (1541935874)	bwa-mem	strelka	bwa-mem/strelka	17397	17283	99.3447	0	0	0	114	0.6553	0.5471	0	0.5471	1	0.9934	0.9967	0.0066
Clostridioides difficile	08ACD0030	300	694513	3 (1541935874)	bwa-mem	snvsniffer	bwa-mem/snvsniffer	17397	16661	95.7694	30	30	0.1724	736	4.2306	3.6764	0.144	3.5325	0.9982	0.9577	0.9775	0.0423
Clostridioides difficile	08ACD0030	300	694513	3 (1541935874)	bwa-mem	varscan	bwa-mem/varscan	17397	17294	99.4079	0	0	0	103	0.5921	0.4944	0	0.4944	1	0.9941	0.997	0.0059
Clostridioides difficile	08ACD0030	300	694513	3 (1541935874)	minimap2	16GT	minimap2/16GT	17397	17287	99.3677	0	0	0	110	0.6323	0.5279	0	0.5279	1	0.9937	0.9968	0.0063
Clostridioides difficile	08ACD0030	300	694513	3 (1541935874)	minimap2	freebayes	minimap2/freebayes	17397	17301	99.4482	0	0	0	96	0.5518	0.4608	0	0.4608	1	0.9945	0.9972	0.0055
Clostridioides difficile	08ACD0030	300	694513	3 (1541935874)	minimap2	gatk	minimap2/gatk	17397	17305	99.4712	0	0	0	92	0.5288	0.4416	0	0.4416	1	0.9947	0.9973	0.0053
Clostridioides difficile	08ACD0030	300	694513	3 (1541935874)	minimap2	lofreq	minimap2/lofreq	17397	17288	99.3735	0	0	0	109	0.6265	0.5231	0	0.5231	1	0.9937	0.9968	0.0063
Clostridioides difficile	08ACD0030	300	694513	3 (1541935874)	minimap2	mpileup	minimap2/mpileup	17397	17284	99.3505	0	0	0	113	0.6495	0.5423	0	0.5423	1	0.9935	0.9967	0.0065
Clostridioides difficile	08ACD0030	300	694513	3 (1541935874)	minimap2	platypus	minimap2/platypus	17397	17114	98.3733	0	0	0	283	1.6267	1.3583	0	1.3583	1	0.9837	0.9918	0.0163
Clostridioides difficile	08ACD0030	300	694513	3 (1541935874)	minimap2	snver	minimap2/snver	17397	17281	99.3332	0	0	0	116	0.6668	0.5567	0	0.5567	1	0.9933	0.9966	0.0067
Clostridioides difficile	08ACD0030	300	694513	3 (1541935874)	minimap2	strelka	minimap2/strelka	17397	17270	99.27	0	0	0	127	0.73	0.6095	0	0.6095	1	0.9927	0.9963	0.0073
Clostridioides difficile	08ACD0030	300	694513	3 (1541935874)	minimap2	snvsniffer	minimap2/snvsniffer	17397	16663	95.7809	20	20	0.115	734	4.2191	3.6188	0.096	3.5229	0.9988	0.9578	0.9779	0.0422
Clostridioides difficile	08ACD0030	300	694513	3 (1541935874)	minimap2	varscan	minimap2/varscan	17397	17293	99.4022	0	0	0	104	0.5978	0.4992	0	0.4992	1	0.994	0.997	0.006
Clostridioides difficile	08ACD0030	300	694513	3 (1541935874)	novoalign	16GT	novoalign/16GT	17397	17301	99.4482	0	0	0	96	0.5518	0.4608	0	0.4608	1	0.9945	0.9972	0.0055
Clostridioides difficile	08ACD0030	300	694513	3 (1541935874)	novoalign	freebayes	novoalign/freebayes	17397	17301	99.4482	0	0	0	96	0.5518	0.4608	0	0.4608	1	0.9945	0.9972	0.0055
Clostridioides difficile	08ACD0030	300	694513	3 (1541935874)	novoalign	gatk	novoalign/gatk	17397	17331	99.6206	0	0	0	66	0.3794	0.3168	0	0.3168	1	0.9962	0.9981	0.0038
Clostridioides difficile	08ACD0030	300	694513	3 (1541935874)	novoalign	lofreq	novoalign/lofreq	17397	17301	99.4482	0	0	0	96	0.5518	0.4608	0	0.4608	1	0.9945	0.9972	0.0055
Clostridioides difficile	08ACD0030	300	694513	3 (1541935874)	novoalign	mpileup	novoalign/mpileup	17397	17301	99.4482	0	0	0	96	0.5518	0.4608	0	0.4608	1	0.9945	0.9972	0.0055
Clostridioides difficile	08ACD0030	300	694513	3 (1541935874)	novoalign	platypus	novoalign/platypus	17397	17181	98.7584	0	0	0	216	1.2416	1.0367	0	1.0367	1	0.9876	0.9938	0.0124
Clostridioides difficile	08ACD0030	300	694513	3 (1541935874)	novoalign	snver	novoalign/snver	17397	17299	99.4367	0	0	0	98	0.5633	0.4704	0	0.4704	1	0.9944	0.9972	0.0056
Clostridioides difficile	08ACD0030	300	694513	3 (1541935874)	novoalign	strelka	novoalign/strelka	17397	17291	99.3907	0	0	0	106	0.6093	0.5087	0	0.5087	1	0.9939	0.9969	0.0061
Clostridioides difficile	08ACD0030	300	694513	3 (1541935874)	novoalign	snvsniffer	novoalign/snvsniffer	17397	16647	95.6889	0	0	0	750	4.3111	3.5996	0	3.5996	1	0.9569	0.978	0.0431
Clostridioides difficile	08ACD0030	300	694513	3 (1541935874)	novoalign	varscan	novoalign/varscan	17397	17294	99.4079	0	0	0	103	0.5921	0.4944	0	0.4944	1	0.9941	0.997	0.0059
Clostridioides difficile	08ACD0030	300	694513	3 (1541935874)	snippy	snippy	snippy	17397	17185	98.7814	0	0	0	212	1.2186	1.0175	0	1.0175	1	0.9878	0.9939	0.0122
Clostridioides difficile	08ACD0030	300	694513	3 (1541935874)	stampy	16GT	stampy/16GT	17397	17275	99.2987	0	0	0	122	0.7013	0.5855	0	0.5855	1	0.993	0.9965	0.007
Clostridioides difficile	08ACD0030	300	694513	3 (1541935874)	stampy	freebayes	stampy/freebayes	17397	17297	99.4252	0	0	0	100	0.5748	0.48	0	0.48	1	0.9943	0.9971	0.0057
Clostridioides difficile	08ACD0030	300	694513	3 (1541935874)	stampy	gatk	stampy/gatk	17397	17330	99.6149	0	0	0	67	0.3851	0.3216	0	0.3216	1	0.9961	0.998	0.0039
Clostridioides difficile	08ACD0030	300	694513	3 (1541935874)	stampy	lofreq	stampy/lofreq	17397	17271	99.2757	0	0	0	126	0.7243	0.6047	0	0.6047	1	0.9928	0.9964	0.0072
Clostridioides difficile	08ACD0030	300	694513	3 (1541935874)	stampy	mpileup	stampy/mpileup	17397	17273	99.2872	0	0	0	124	0.7128	0.5951	0	0.5951	1	0.9929	0.9964	0.0071
Clostridioides difficile	08ACD0030	300	694513	3 (1541935874)	stampy	platypus	stampy/platypus	17397	17152	98.5917	0	0	0	245	1.4083	1.1759	0	1.1759	1	0.9859	0.9929	0.0141
Clostridioides difficile	08ACD0030	300	694513	3 (1541935874)	stampy	snver	stampy/snver	17397	17277	99.3102	0	0	0	120	0.6898	0.5759	0	0.5759	1	0.9931	0.9965	0.0069
Clostridioides difficile	08ACD0030	300	694513	3 (1541935874)	stampy	strelka	stampy/strelka	17397	17267	99.2527	0	0	0	130	0.7473	0.6239	0	0.6239	1	0.9925	0.9962	0.0075
Clostridioides difficile	08ACD0030	300	694513	3 (1541935874)	stampy	snvsniffer	stampy/snvsniffer	17397	16624	95.5567	26	26	0.1495	773	4.4433	3.8348	0.1248	3.71	0.9984	0.9556	0.9765	0.0444
Clostridioides difficile	08ACD0030	300	694513	3 (1541935874)	stampy	varscan	stampy/varscan	17397	17270	99.27	0	0	0	127	0.73	0.6095	0	0.6095	1	0.9927	0.9963	0.0073
Clostridioides difficile	09-00072	150	1373310	1 (1541911024)	bwa-mem	16GT	bwa-mem/16GT	17433	17221	98.7839	0	0	0	212	1.2161	1.0291	0	1.0291	1	0.9878	0.9939	0.0122
Clostridioides difficile	09-00072	150	1373310	1 (1541911024)	bwa-mem	freebayes	bwa-mem/freebayes	17433	17314	99.3174	0	0	0	119	0.6826	0.5777	0	0.5777	1	0.9932	0.9966	0.0068
Clostridioides difficile	09-00072	150	1373310	1 (1541911024)	bwa-mem	gatk	bwa-mem/gatk	17433	17338	99.4551	2	2	0.0115	95	0.5449	0.4709	0.0097	0.4612	0.9999	0.9946	0.9972	0.0054
Clostridioides difficile	09-00072	150	1373310	1 (1541911024)	bwa-mem	lofreq	bwa-mem/lofreq	17433	17240	98.8929	0	0	0	193	1.1071	0.9369	0	0.9369	1	0.9889	0.9944	0.0111
Clostridioides difficile	09-00072	150	1373310	1 (1541911024)	bwa-mem	mpileup	bwa-mem/mpileup	17433	17245	98.9216	0	0	0	188	1.0784	0.9126	0	0.9126	1	0.9892	0.9946	0.0108
Clostridioides difficile	09-00072	150	1373310	1 (1541911024)	bwa-mem	platypus	bwa-mem/platypus	17433	16977	97.3843	0	0	0	456	2.6157	2.2136	0	2.2136	1	0.9738	0.9867	0.0262
Clostridioides difficile	09-00072	150	1373310	1 (1541911024)	bwa-mem	snver	bwa-mem/snver	17433	17296	99.2141	0	0	0	137	0.7859	0.6651	0	0.6651	1	0.9921	0.996	0.0079
Clostridioides difficile	09-00072	150	1373310	1 (1541911024)	bwa-mem	strelka	bwa-mem/strelka	17433	17274	99.0879	0	0	0	159	0.9121	0.7719	0	0.7719	1	0.9909	0.9954	0.0091
Clostridioides difficile	09-00072	150	1373310	1 (1541911024)	bwa-mem	snvsniffer	bwa-mem/snvsniffer	17433	16722	95.9215	62	62	0.3556	711	4.0785	3.7525	0.301	3.4515	0.9963	0.9592	0.9774	0.0408
Clostridioides difficile	09-00072	150	1373310	1 (1541911024)	bwa-mem	varscan	bwa-mem/varscan	17433	17290	99.1797	0	0	0	143	0.8203	0.6942	0	0.6942	1	0.9918	0.9959	0.0082
Clostridioides difficile	09-00072	150	1373310	1 (1541911024)	minimap2	16GT	minimap2/16GT	17433	17232	98.847	0	0	0	201	1.153	0.9757	0	0.9757	1	0.9885	0.9942	0.0115
Clostridioides difficile	09-00072	150	1373310	1 (1541911024)	minimap2	freebayes	minimap2/freebayes	17433	17313	99.3117	0	0	0	120	0.6883	0.5825	0	0.5825	1	0.9931	0.9965	0.0069
Clostridioides difficile	09-00072	150	1373310	1 (1541911024)	minimap2	gatk	minimap2/gatk	17433	17321	99.3575	0	0	0	112	0.6425	0.5437	0	0.5437	1	0.9936	0.9968	0.0064
Clostridioides difficile	09-00072	150	1373310	1 (1541911024)	minimap2	lofreq	minimap2/lofreq	17433	17259	99.0019	0	0	0	174	0.9981	0.8447	0	0.8447	1	0.99	0.995	0.01
Clostridioides difficile	09-00072	150	1373310	1 (1541911024)	minimap2	mpileup	minimap2/mpileup	17433	17253	98.9675	0	0	0	180	1.0325	0.8738	0	0.8738	1	0.9897	0.9948	0.0103
Clostridioides difficile	09-00072	150	1373310	1 (1541911024)	minimap2	platypus	minimap2/platypus	17433	16965	97.3154	0	0	0	468	2.6846	2.2719	0	2.2719	1	0.9732	0.9864	0.0268
Clostridioides difficile	09-00072	150	1373310	1 (1541911024)	minimap2	snver	minimap2/snver	17433	17232	98.847	0	0	0	201	1.153	0.9757	0	0.9757	1	0.9885	0.9942	0.0115
Clostridioides difficile	09-00072	150	1373310	1 (1541911024)	minimap2	strelka	minimap2/strelka	17433	17218	98.7667	0	0	0	215	1.2333	1.0437	0	1.0437	1	0.9877	0.9938	0.0123
Clostridioides difficile	09-00072	150	1373310	1 (1541911024)	minimap2	snvsniffer	minimap2/snvsniffer	17433	16722	95.9215	52	52	0.2983	711	4.0785	3.7039	0.2524	3.4515	0.9969	0.9592	0.9777	0.0408
Clostridioides difficile	09-00072	150	1373310	1 (1541911024)	minimap2	varscan	minimap2/varscan	17433	17291	99.1855	0	0	0	142	0.8145	0.6893	0	0.6893	1	0.9919	0.9959	0.0081
Clostridioides difficile	09-00072	150	1373310	1 (1541911024)	novoalign	16GT	novoalign/16GT	17433	17297	99.2199	0	0	0	136	0.7801	0.6602	0	0.6602	1	0.9922	0.9961	0.0078
Clostridioides difficile	09-00072	150	1373310	1 (1541911024)	novoalign	freebayes	novoalign/freebayes	17433	17312	99.3059	0	0	0	121	0.6941	0.5874	0	0.5874	1	0.9931	0.9965	0.0069
Clostridioides difficile	09-00072	150	1373310	1 (1541911024)	novoalign	gatk	novoalign/gatk	17433	17348	99.5124	2	2	0.0115	85	0.4876	0.4223	0.0097	0.4126	0.9999	0.9951	0.9975	0.0049
Clostridioides difficile	09-00072	150	1373310	1 (1541911024)	novoalign	lofreq	novoalign/lofreq	17433	17297	99.2199	0	0	0	136	0.7801	0.6602	0	0.6602	1	0.9922	0.9961	0.0078
Clostridioides difficile	09-00072	150	1373310	1 (1541911024)	novoalign	mpileup	novoalign/mpileup	17433	17297	99.2199	0	0	0	136	0.7801	0.6602	0	0.6602	1	0.9922	0.9961	0.0078
Clostridioides difficile	09-00072	150	1373310	1 (1541911024)	novoalign	platypus	novoalign/platypus	17433	17140	98.3193	0	0	0	293	1.6807	1.4224	0	1.4224	1	0.9832	0.9915	0.0168
Clostridioides difficile	09-00072	150	1373310	1 (1541911024)	novoalign	snver	novoalign/snver	17433	17297	99.2199	0	0	0	136	0.7801	0.6602	0	0.6602	1	0.9922	0.9961	0.0078
Clostridioides difficile	09-00072	150	1373310	1 (1541911024)	novoalign	strelka	novoalign/strelka	17433	17297	99.2199	0	0	0	136	0.7801	0.6602	0	0.6602	1	0.9922	0.9961	0.0078
Clostridioides difficile	09-00072	150	1373310	1 (1541911024)	novoalign	snvsniffer	novoalign/snvsniffer	17433	16681	95.6863	2	2	0.0115	752	4.3137	3.6603	0.0097	3.6505	0.9999	0.9569	0.9779	0.0431
Clostridioides difficile	09-00072	150	1373310	1 (1541911024)	novoalign	varscan	novoalign/varscan	17433	17281	99.1281	0	0	0	152	0.8719	0.7379	0	0.7379	1	0.9913	0.9956	0.0087
Clostridioides difficile	09-00072	150	1373310	1 (1541911024)	snippy	snippy	snippy	17433	17053	97.8202	0	0	0	380	2.1798	1.8447	0	1.8447	1	0.9782	0.989	0.0218
Clostridioides difficile	09-00072	150	1373310	1 (1541911024)	stampy	16GT	stampy/16GT	17433	17219	98.7724	1	1	0.0057	214	1.2276	1.0437	0.0049	1.0389	0.9999	0.9877	0.9938	0.0123
Clostridioides difficile	09-00072	150	1373310	1 (1541911024)	stampy	freebayes	stampy/freebayes	17433	17287	99.1625	0	0	0	146	0.8375	0.7087	0	0.7087	1	0.9916	0.9958	0.0084
Clostridioides difficile	09-00072	150	1373310	1 (1541911024)	stampy	gatk	stampy/gatk	17433	17349	99.5182	2	2	0.0115	84	0.4818	0.4175	0.0097	0.4078	0.9999	0.9952	0.9975	0.0048
Clostridioides difficile	09-00072	150	1373310	1 (1541911024)	stampy	lofreq	stampy/lofreq	17433	17248	98.9388	0	0	0	185	1.0612	0.8981	0	0.8981	1	0.9894	0.9947	0.0106
Clostridioides difficile	09-00072	150	1373310	1 (1541911024)	stampy	mpileup	stampy/mpileup	17433	17248	98.9388	0	0	0	185	1.0612	0.8981	0	0.8981	1	0.9894	0.9947	0.0106
Clostridioides difficile	09-00072	150	1373310	1 (1541911024)	stampy	platypus	stampy/platypus	17433	17056	97.8374	0	0	0	377	2.1626	1.8301	0	1.8301	1	0.9784	0.9891	0.0216
Clostridioides difficile	09-00072	150	1373310	1 (1541911024)	stampy	snver	stampy/snver	17433	17279	99.1166	0	0	0	154	0.8834	0.7476	0	0.7476	1	0.9912	0.9956	0.0088
Clostridioides difficile	09-00072	150	1373310	1 (1541911024)	stampy	strelka	stampy/strelka	17433	17265	99.0363	0	0	0	168	0.9637	0.8155	0	0.8155	1	0.9904	0.9952	0.0096
Clostridioides difficile	09-00072	150	1373310	1 (1541911024)	stampy	snvsniffer	stampy/snvsniffer	17433	16608	95.2676	54	54	0.3098	825	4.7324	4.2671	0.2621	4.0049	0.9968	0.9527	0.9743	0.0473
Clostridioides difficile	09-00072	150	1373310	1 (1541911024)	stampy	varscan	stampy/varscan	17433	17252	98.9617	0	0	0	181	1.0383	0.8787	0	0.8787	1	0.9896	0.9948	0.0104
Clostridioides difficile	09-00072	150	1373310	2 (1541911682)	bwa-mem	16GT	bwa-mem/16GT	17433	17262	99.0191	0	0	0	171	0.9809	0.8301	0	0.8301	1	0.9902	0.9951	0.0098
Clostridioides difficile	09-00072	150	1373310	2 (1541911682)	bwa-mem	freebayes	bwa-mem/freebayes	17433	17313	99.3117	0	0	0	120	0.6883	0.5825	0	0.5825	1	0.9931	0.9965	0.0069
Clostridioides difficile	09-00072	150	1373310	2 (1541911682)	bwa-mem	gatk	bwa-mem/gatk	17433	17338	99.4551	2	2	0.0115	95	0.5449	0.4709	0.0097	0.4612	0.9999	0.9946	0.9972	0.0054
Clostridioides difficile	09-00072	150	1373310	2 (1541911682)	bwa-mem	lofreq	bwa-mem/lofreq	17433	17270	99.065	0	0	0	163	0.935	0.7913	0	0.7913	1	0.9906	0.9953	0.0094
Clostridioides difficile	09-00072	150	1373310	2 (1541911682)	bwa-mem	mpileup	bwa-mem/mpileup	17433	17272	99.0765	0	0	0	161	0.9235	0.7816	0	0.7816	1	0.9908	0.9954	0.0092
Clostridioides difficile	09-00072	150	1373310	2 (1541911682)	bwa-mem	platypus	bwa-mem/platypus	17433	16975	97.3728	0	0	0	458	2.6272	2.2233	0	2.2233	1	0.9737	0.9867	0.0263
Clostridioides difficile	09-00072	150	1373310	2 (1541911682)	bwa-mem	snver	bwa-mem/snver	17433	17294	99.2027	0	0	0	139	0.7973	0.6748	0	0.6748	1	0.992	0.996	0.008
Clostridioides difficile	09-00072	150	1373310	2 (1541911682)	bwa-mem	strelka	bwa-mem/strelka	17433	17281	99.1281	0	0	0	152	0.8719	0.7379	0	0.7379	1	0.9913	0.9956	0.0087
Clostridioides difficile	09-00072	150	1373310	2 (1541911682)	bwa-mem	snvsniffer	bwa-mem/snvsniffer	17433	16723	95.9273	38	38	0.218	710	4.0727	3.6311	0.1845	3.4467	0.9977	0.9593	0.9781	0.0407
Clostridioides difficile	09-00072	150	1373310	2 (1541911682)	bwa-mem	varscan	bwa-mem/varscan	17433	17291	99.1855	0	0	0	142	0.8145	0.6893	0	0.6893	1	0.9919	0.9959	0.0081
Clostridioides difficile	09-00072	150	1373310	2 (1541911682)	minimap2	16GT	minimap2/16GT	17433	17242	98.9044	0	0	0	191	1.0956	0.9272	0	0.9272	1	0.989	0.9945	0.011
Clostridioides difficile	09-00072	150	1373310	2 (1541911682)	minimap2	freebayes	minimap2/freebayes	17433	17313	99.3117	0	0	0	120	0.6883	0.5825	0	0.5825	1	0.9931	0.9965	0.0069
Clostridioides difficile	09-00072	150	1373310	2 (1541911682)	minimap2	gatk	minimap2/gatk	17433	17327	99.392	0	0	0	106	0.608	0.5146	0	0.5146	1	0.9939	0.9969	0.0061
Clostridioides difficile	09-00072	150	1373310	2 (1541911682)	minimap2	lofreq	minimap2/lofreq	17433	17252	98.9617	0	0	0	181	1.0383	0.8787	0	0.8787	1	0.9896	0.9948	0.0104
Clostridioides difficile	09-00072	150	1373310	2 (1541911682)	minimap2	mpileup	minimap2/mpileup	17433	17252	98.9617	0	0	0	181	1.0383	0.8787	0	0.8787	1	0.9896	0.9948	0.0104
Clostridioides difficile	09-00072	150	1373310	2 (1541911682)	minimap2	platypus	minimap2/platypus	17433	16960	97.2868	0	0	0	473	2.7132	2.2962	0	2.2962	1	0.9729	0.9863	0.0271
Clostridioides difficile	09-00072	150	1373310	2 (1541911682)	minimap2	snver	minimap2/snver	17433	17242	98.9044	0	0	0	191	1.0956	0.9272	0	0.9272	1	0.989	0.9945	0.011
Clostridioides difficile	09-00072	150	1373310	2 (1541911682)	minimap2	strelka	minimap2/strelka	17433	17223	98.7954	0	0	0	210	1.2046	1.0194	0	1.0194	1	0.988	0.994	0.012
Clostridioides difficile	09-00072	150	1373310	2 (1541911682)	minimap2	snvsniffer	minimap2/snvsniffer	17433	16719	95.9043	44	44	0.2524	714	4.0957	3.6797	0.2136	3.4661	0.9974	0.959	0.9778	0.041
Clostridioides difficile	09-00072	150	1373310	2 (1541911682)	minimap2	varscan	minimap2/varscan	17433	17294	99.2027	0	0	0	139	0.7973	0.6748	0	0.6748	1	0.992	0.996	0.008
Clostridioides difficile	09-00072	150	1373310	2 (1541911682)	novoalign	16GT	novoalign/16GT	17433	17300	99.2371	0	0	0	133	0.7629	0.6456	0	0.6456	1	0.9924	0.9962	0.0076
Clostridioides difficile	09-00072	150	1373310	2 (1541911682)	novoalign	freebayes	novoalign/freebayes	17433	17312	99.3059	0	0	0	121	0.6941	0.5874	0	0.5874	1	0.9931	0.9965	0.0069
Clostridioides difficile	09-00072	150	1373310	2 (1541911682)	novoalign	gatk	novoalign/gatk	17433	17347	99.5067	2	2	0.0115	86	0.4933	0.4272	0.0097	0.4175	0.9999	0.9951	0.9975	0.0049
Clostridioides difficile	09-00072	150	1373310	2 (1541911682)	novoalign	lofreq	novoalign/lofreq	17433	17300	99.2371	0	0	0	133	0.7629	0.6456	0	0.6456	1	0.9924	0.9962	0.0076
Clostridioides difficile	09-00072	150	1373310	2 (1541911682)	novoalign	mpileup	novoalign/mpileup	17433	17300	99.2371	0	0	0	133	0.7629	0.6456	0	0.6456	1	0.9924	0.9962	0.0076
Clostridioides difficile	09-00072	150	1373310	2 (1541911682)	novoalign	platypus	novoalign/platypus	17433	17142	98.3308	0	0	0	291	1.6692	1.4126	0	1.4126	1	0.9833	0.9916	0.0167
Clostridioides difficile	09-00072	150	1373310	2 (1541911682)	novoalign	snver	novoalign/snver	17433	17298	99.2256	0	0	0	135	0.7744	0.6554	0	0.6554	1	0.9923	0.9961	0.0077
Clostridioides difficile	09-00072	150	1373310	2 (1541911682)	novoalign	strelka	novoalign/strelka	17433	17300	99.2371	0	0	0	133	0.7629	0.6456	0	0.6456	1	0.9924	0.9962	0.0076
Clostridioides difficile	09-00072	150	1373310	2 (1541911682)	novoalign	snvsniffer	novoalign/snvsniffer	17433	16686	95.715	2	2	0.0115	747	4.285	3.636	0.0097	3.6263	0.9999	0.9572	0.9781	0.0428
Clostridioides difficile	09-00072	150	1373310	2 (1541911682)	novoalign	varscan	novoalign/varscan	17433	17284	99.1453	0	0	0	149	0.8547	0.7233	0	0.7233	1	0.9915	0.9957	0.0085
Clostridioides difficile	09-00072	150	1373310	2 (1541911682)	snippy	snippy	snippy	17433	17043	97.7629	0	0	0	390	2.2371	1.8932	0	1.8932	1	0.9776	0.9887	0.0224
Clostridioides difficile	09-00072	150	1373310	2 (1541911682)	stampy	16GT	stampy/16GT	17433	17225	98.8069	1	1	0.0057	208	1.1931	1.0146	0.0049	1.0097	0.9999	0.9881	0.994	0.0119
Clostridioides difficile	09-00072	150	1373310	2 (1541911682)	stampy	freebayes	stampy/freebayes	17433	17288	99.1682	0	0	0	145	0.8318	0.7039	0	0.7039	1	0.9917	0.9958	0.0083
Clostridioides difficile	09-00072	150	1373310	2 (1541911682)	stampy	gatk	stampy/gatk	17433	17347	99.5067	2	2	0.0115	86	0.4933	0.4272	0.0097	0.4175	0.9999	0.9951	0.9975	0.0049
Clostridioides difficile	09-00072	150	1373310	2 (1541911682)	stampy	lofreq	stampy/lofreq	17433	17235	98.8642	0	0	0	198	1.1358	0.9612	0	0.9612	1	0.9886	0.9943	0.0114
Clostridioides difficile	09-00072	150	1373310	2 (1541911682)	stampy	mpileup	stampy/mpileup	17433	17236	98.87	0	0	0	197	1.13	0.9563	0	0.9563	1	0.9887	0.9943	0.0113
Clostridioides difficile	09-00072	150	1373310	2 (1541911682)	stampy	platypus	stampy/platypus	17433	17064	97.8833	0	0	0	369	2.1167	1.7913	0	1.7913	1	0.9788	0.9893	0.0212
Clostridioides difficile	09-00072	150	1373310	2 (1541911682)	stampy	snver	stampy/snver	17433	17276	99.0994	0	0	0	157	0.9006	0.7621	0	0.7621	1	0.991	0.9955	0.009
Clostridioides difficile	09-00072	150	1373310	2 (1541911682)	stampy	strelka	stampy/strelka	17433	17266	99.042	0	0	0	167	0.958	0.8107	0	0.8107	1	0.9904	0.9952	0.0096
Clostridioides difficile	09-00072	150	1373310	2 (1541911682)	stampy	snvsniffer	stampy/snvsniffer	17433	16613	95.2963	47	47	0.2696	820	4.7037	4.2088	0.2282	3.9807	0.9972	0.953	0.9746	0.047
Clostridioides difficile	09-00072	150	1373310	2 (1541911682)	stampy	varscan	stampy/varscan	17433	17237	98.8757	0	0	0	196	1.1243	0.9515	0	0.9515	1	0.9888	0.9944	0.0112
Clostridioides difficile	09-00072	150	1373310	3 (1541912079)	bwa-mem	16GT	bwa-mem/16GT	17433	17245	98.9216	0	0	0	188	1.0784	0.9126	0	0.9126	1	0.9892	0.9946	0.0108
Clostridioides difficile	09-00072	150	1373310	3 (1541912079)	bwa-mem	freebayes	bwa-mem/freebayes	17433	17314	99.3174	0	0	0	119	0.6826	0.5777	0	0.5777	1	0.9932	0.9966	0.0068
Clostridioides difficile	09-00072	150	1373310	3 (1541912079)	bwa-mem	gatk	bwa-mem/gatk	17433	17338	99.4551	2	2	0.0115	95	0.5449	0.4709	0.0097	0.4612	0.9999	0.9946	0.9972	0.0054
Clostridioides difficile	09-00072	150	1373310	3 (1541912079)	bwa-mem	lofreq	bwa-mem/lofreq	17433	17263	99.0248	0	0	0	170	0.9752	0.8253	0	0.8253	1	0.9902	0.9951	0.0098
Clostridioides difficile	09-00072	150	1373310	3 (1541912079)	bwa-mem	mpileup	bwa-mem/mpileup	17433	17263	99.0248	0	0	0	170	0.9752	0.8253	0	0.8253	1	0.9902	0.9951	0.0098
Clostridioides difficile	09-00072	150	1373310	3 (1541912079)	bwa-mem	platypus	bwa-mem/platypus	17433	16979	97.3957	0	0	0	454	2.6043	2.2039	0	2.2039	1	0.974	0.9868	0.026
Clostridioides difficile	09-00072	150	1373310	3 (1541912079)	bwa-mem	snver	bwa-mem/snver	17433	17297	99.2199	0	0	0	136	0.7801	0.6602	0	0.6602	1	0.9922	0.9961	0.0078
Clostridioides difficile	09-00072	150	1373310	3 (1541912079)	bwa-mem	strelka	bwa-mem/strelka	17433	17276	99.0994	0	0	0	157	0.9006	0.7621	0	0.7621	1	0.991	0.9955	0.009
Clostridioides difficile	09-00072	150	1373310	3 (1541912079)	bwa-mem	snvsniffer	bwa-mem/snvsniffer	17433	16727	95.9502	52	52	0.2983	706	4.0498	3.6797	0.2524	3.4272	0.9969	0.9595	0.9778	0.0405
Clostridioides difficile	09-00072	150	1373310	3 (1541912079)	bwa-mem	varscan	bwa-mem/varscan	17433	17290	99.1797	0	0	0	143	0.8203	0.6942	0	0.6942	1	0.9918	0.9959	0.0082
Clostridioides difficile	09-00072	150	1373310	3 (1541912079)	minimap2	16GT	minimap2/16GT	17433	17233	98.8528	0	0	0	200	1.1472	0.9709	0	0.9709	1	0.9885	0.9942	0.0115
Clostridioides difficile	09-00072	150	1373310	3 (1541912079)	minimap2	freebayes	minimap2/freebayes	17433	17314	99.3174	0	0	0	119	0.6826	0.5777	0	0.5777	1	0.9932	0.9966	0.0068
Clostridioides difficile	09-00072	150	1373310	3 (1541912079)	minimap2	gatk	minimap2/gatk	17433	17320	99.3518	0	0	0	113	0.6482	0.5486	0	0.5486	1	0.9935	0.9967	0.0065
Clostridioides difficile	09-00072	150	1373310	3 (1541912079)	minimap2	lofreq	minimap2/lofreq	17433	17247	98.9331	0	0	0	186	1.0669	0.9029	0	0.9029	1	0.9893	0.9946	0.0107
Clostridioides difficile	09-00072	150	1373310	3 (1541912079)	minimap2	mpileup	minimap2/mpileup	17433	17247	98.9331	0	0	0	186	1.0669	0.9029	0	0.9029	1	0.9893	0.9946	0.0107
Clostridioides difficile	09-00072	150	1373310	3 (1541912079)	minimap2	platypus	minimap2/platypus	17433	16956	97.2638	0	0	0	477	2.7362	2.3156	0	2.3156	1	0.9726	0.9861	0.0274
Clostridioides difficile	09-00072	150	1373310	3 (1541912079)	minimap2	snver	minimap2/snver	17433	17234	98.8585	0	0	0	199	1.1415	0.966	0	0.966	1	0.9886	0.9943	0.0114
Clostridioides difficile	09-00072	150	1373310	3 (1541912079)	minimap2	strelka	minimap2/strelka	17433	17222	98.7897	0	0	0	211	1.2103	1.0243	0	1.0243	1	0.9879	0.9939	0.0121
Clostridioides difficile	09-00072	150	1373310	3 (1541912079)	minimap2	snvsniffer	minimap2/snvsniffer	17433	16729	95.9617	47	47	0.2696	704	4.0383	3.6457	0.2282	3.4175	0.9972	0.9596	0.978	0.0404
Clostridioides difficile	09-00072	150	1373310	3 (1541912079)	minimap2	varscan	minimap2/varscan	17433	17290	99.1797	0	0	0	143	0.8203	0.6942	0	0.6942	1	0.9918	0.9959	0.0082
Clostridioides difficile	09-00072	150	1373310	3 (1541912079)	novoalign	16GT	novoalign/16GT	17433	17297	99.2199	0	0	0	136	0.7801	0.6602	0	0.6602	1	0.9922	0.9961	0.0078
Clostridioides difficile	09-00072	150	1373310	3 (1541912079)	novoalign	freebayes	novoalign/freebayes	17433	17312	99.3059	0	0	0	121	0.6941	0.5874	0	0.5874	1	0.9931	0.9965	0.0069
Clostridioides difficile	09-00072	150	1373310	3 (1541912079)	novoalign	gatk	novoalign/gatk	17433	17348	99.5124	2	2	0.0115	85	0.4876	0.4223	0.0097	0.4126	0.9999	0.9951	0.9975	0.0049
Clostridioides difficile	09-00072	150	1373310	3 (1541912079)	novoalign	lofreq	novoalign/lofreq	17433	17297	99.2199	0	0	0	136	0.7801	0.6602	0	0.6602	1	0.9922	0.9961	0.0078
Clostridioides difficile	09-00072	150	1373310	3 (1541912079)	novoalign	mpileup	novoalign/mpileup	17433	17297	99.2199	0	0	0	136	0.7801	0.6602	0	0.6602	1	0.9922	0.9961	0.0078
Clostridioides difficile	09-00072	150	1373310	3 (1541912079)	novoalign	platypus	novoalign/platypus	17433	17140	98.3193	0	0	0	293	1.6807	1.4224	0	1.4224	1	0.9832	0.9915	0.0168
Clostridioides difficile	09-00072	150	1373310	3 (1541912079)	novoalign	snver	novoalign/snver	17433	17296	99.2141	0	0	0	137	0.7859	0.6651	0	0.6651	1	0.9921	0.996	0.0079
Clostridioides difficile	09-00072	150	1373310	3 (1541912079)	novoalign	strelka	novoalign/strelka	17433	17297	99.2199	0	0	0	136	0.7801	0.6602	0	0.6602	1	0.9922	0.9961	0.0078
Clostridioides difficile	09-00072	150	1373310	3 (1541912079)	novoalign	snvsniffer	novoalign/snvsniffer	17433	16677	95.6634	2	2	0.0115	756	4.3366	3.6797	0.0097	3.67	0.9999	0.9566	0.9778	0.0434
Clostridioides difficile	09-00072	150	1373310	3 (1541912079)	novoalign	varscan	novoalign/varscan	17433	17284	99.1453	0	0	0	149	0.8547	0.7233	0	0.7233	1	0.9915	0.9957	0.0085
Clostridioides difficile	09-00072	150	1373310	3 (1541912079)	snippy	snippy	snippy	17433	17042	97.7571	0	0	0	391	2.2429	1.8981	0	1.8981	1	0.9776	0.9887	0.0224
Clostridioides difficile	09-00072	150	1373310	3 (1541912079)	stampy	16GT	stampy/16GT	17433	17224	98.8011	1	1	0.0057	209	1.1989	1.0194	0.0049	1.0146	0.9999	0.988	0.9939	0.012
Clostridioides difficile	09-00072	150	1373310	3 (1541912079)	stampy	freebayes	stampy/freebayes	17433	17292	99.1912	0	0	0	141	0.8088	0.6845	0	0.6845	1	0.9919	0.9959	0.0081
Clostridioides difficile	09-00072	150	1373310	3 (1541912079)	stampy	gatk	stampy/gatk	17433	17350	99.5239	2	2	0.0115	83	0.4761	0.4126	0.0097	0.4029	0.9999	0.9952	0.9975	0.0048
Clostridioides difficile	09-00072	150	1373310	3 (1541912079)	stampy	lofreq	stampy/lofreq	17433	17247	98.9331	0	0	0	186	1.0669	0.9029	0	0.9029	1	0.9893	0.9946	0.0107
Clostridioides difficile	09-00072	150	1373310	3 (1541912079)	stampy	mpileup	stampy/mpileup	17433	17245	98.9216	0	0	0	188	1.0784	0.9126	0	0.9126	1	0.9892	0.9946	0.0108
Clostridioides difficile	09-00072	150	1373310	3 (1541912079)	stampy	platypus	stampy/platypus	17433	17058	97.8489	0	0	0	375	2.1511	1.8204	0	1.8204	1	0.9785	0.9891	0.0215
Clostridioides difficile	09-00072	150	1373310	3 (1541912079)	stampy	snver	stampy/snver	17433	17279	99.1166	0	0	0	154	0.8834	0.7476	0	0.7476	1	0.9912	0.9956	0.0088
Clostridioides difficile	09-00072	150	1373310	3 (1541912079)	stampy	strelka	stampy/strelka	17433	17268	99.0535	0	0	0	165	0.9465	0.801	0	0.801	1	0.9905	0.9952	0.0095
Clostridioides difficile	09-00072	150	1373310	3 (1541912079)	stampy	snvsniffer	stampy/snvsniffer	17433	16633	95.411	56	56	0.3212	800	4.589	4.1554	0.2718	3.8836	0.9966	0.9541	0.9749	0.0459
Clostridioides difficile	09-00072	150	1373310	3 (1541912079)	stampy	varscan	stampy/varscan	17433	17245	98.9216	0	0	0	188	1.0784	0.9126	0	0.9126	1	0.9892	0.9946	0.0108
Clostridioides difficile	09-00072	300	686655	1 (1541912766)	bwa-mem	16GT	bwa-mem/16GT	17433	17330	99.4092	0	0	0	103	0.5908	0.5	0	0.5	1	0.9941	0.997	0.0059
Clostridioides difficile	09-00072	300	686655	1 (1541912766)	bwa-mem	freebayes	bwa-mem/freebayes	17433	17361	99.587	0	0	0	72	0.413	0.3495	0	0.3495	1	0.9959	0.9979	0.0041
Clostridioides difficile	09-00072	300	686655	1 (1541912766)	bwa-mem	gatk	bwa-mem/gatk	17433	17392	99.7648	1	1	0.0057	41	0.2352	0.2039	0.0049	0.199	0.9999	0.9976	0.9987	0.0024
Clostridioides difficile	09-00072	300	686655	1 (1541912766)	bwa-mem	lofreq	bwa-mem/lofreq	17433	17332	99.4206	0	0	0	101	0.5794	0.4903	0	0.4903	1	0.9942	0.9971	0.0058
Clostridioides difficile	09-00072	300	686655	1 (1541912766)	bwa-mem	mpileup	bwa-mem/mpileup	17433	17330	99.4092	0	0	0	103	0.5908	0.5	0	0.5	1	0.9941	0.997	0.0059
Clostridioides difficile	09-00072	300	686655	1 (1541912766)	bwa-mem	platypus	bwa-mem/platypus	17433	17146	98.3537	0	0	0	287	1.6463	1.3932	0	1.3932	1	0.9835	0.9917	0.0165
Clostridioides difficile	09-00072	300	686655	1 (1541912766)	bwa-mem	snver	bwa-mem/snver	17433	17349	99.5182	0	0	0	84	0.4818	0.4078	0	0.4078	1	0.9952	0.9976	0.0048
Clostridioides difficile	09-00072	300	686655	1 (1541912766)	bwa-mem	strelka	bwa-mem/strelka	17433	17318	99.3403	0	0	0	115	0.6597	0.5583	0	0.5583	1	0.9934	0.9967	0.0066
Clostridioides difficile	09-00072	300	686655	1 (1541912766)	bwa-mem	snvsniffer	bwa-mem/snvsniffer	17433	16770	96.1969	14	14	0.0803	663	3.8031	3.2865	0.068	3.2185	0.9992	0.962	0.9802	0.038
Clostridioides difficile	09-00072	300	686655	1 (1541912766)	bwa-mem	varscan	bwa-mem/varscan	17433	17355	99.5526	0	0	0	78	0.4474	0.3786	0	0.3786	1	0.9955	0.9977	0.0045
Clostridioides difficile	09-00072	300	686655	1 (1541912766)	minimap2	16GT	minimap2/16GT	17433	17318	99.3403	0	0	0	115	0.6597	0.5583	0	0.5583	1	0.9934	0.9967	0.0066
Clostridioides difficile	09-00072	300	686655	1 (1541912766)	minimap2	freebayes	minimap2/freebayes	17433	17356	99.5583	0	0	0	77	0.4417	0.3738	0	0.3738	1	0.9956	0.9978	0.0044
Clostridioides difficile	09-00072	300	686655	1 (1541912766)	minimap2	gatk	minimap2/gatk	17433	17362	99.5927	0	0	0	71	0.4073	0.3447	0	0.3447	1	0.9959	0.9979	0.0041
Clostridioides difficile	09-00072	300	686655	1 (1541912766)	minimap2	lofreq	minimap2/lofreq	17433	17327	99.392	0	0	0	106	0.608	0.5146	0	0.5146	1	0.9939	0.9969	0.0061
Clostridioides difficile	09-00072	300	686655	1 (1541912766)	minimap2	mpileup	minimap2/mpileup	17433	17326	99.3862	0	0	0	107	0.6138	0.5194	0	0.5194	1	0.9939	0.9969	0.0061
Clostridioides difficile	09-00072	300	686655	1 (1541912766)	minimap2	platypus	minimap2/platypus	17433	17116	98.1816	0	0	0	317	1.8184	1.5389	0	1.5389	1	0.9818	0.9908	0.0182
Clostridioides difficile	09-00072	300	686655	1 (1541912766)	minimap2	snver	minimap2/snver	17433	17316	99.3289	0	0	0	117	0.6711	0.568	0	0.568	1	0.9933	0.9966	0.0067
Clostridioides difficile	09-00072	300	686655	1 (1541912766)	minimap2	strelka	minimap2/strelka	17433	17287	99.1625	0	0	0	146	0.8375	0.7087	0	0.7087	1	0.9916	0.9958	0.0084
Clostridioides difficile	09-00072	300	686655	1 (1541912766)	minimap2	snvsniffer	minimap2/snvsniffer	17433	16773	96.2141	15	15	0.086	660	3.7859	3.2768	0.0728	3.2039	0.9991	0.9621	0.9803	0.0379
Clostridioides difficile	09-00072	300	686655	1 (1541912766)	minimap2	varscan	minimap2/varscan	17433	17356	99.5583	0	0	0	77	0.4417	0.3738	0	0.3738	1	0.9956	0.9978	0.0044
Clostridioides difficile	09-00072	300	686655	1 (1541912766)	novoalign	16GT	novoalign/16GT	17433	17361	99.587	0	0	0	72	0.413	0.3495	0	0.3495	1	0.9959	0.9979	0.0041
Clostridioides difficile	09-00072	300	686655	1 (1541912766)	novoalign	freebayes	novoalign/freebayes	17433	17361	99.587	0	0	0	72	0.413	0.3495	0	0.3495	1	0.9959	0.9979	0.0041
Clostridioides difficile	09-00072	300	686655	1 (1541912766)	novoalign	gatk	novoalign/gatk	17433	17398	99.7992	1	1	0.0057	35	0.2008	0.1748	0.0049	0.1699	0.9999	0.998	0.9989	0.002
Clostridioides difficile	09-00072	300	686655	1 (1541912766)	novoalign	lofreq	novoalign/lofreq	17433	17361	99.587	0	0	0	72	0.413	0.3495	0	0.3495	1	0.9959	0.9979	0.0041
Clostridioides difficile	09-00072	300	686655	1 (1541912766)	novoalign	mpileup	novoalign/mpileup	17433	17361	99.587	0	0	0	72	0.413	0.3495	0	0.3495	1	0.9959	0.9979	0.0041
Clostridioides difficile	09-00072	300	686655	1 (1541912766)	novoalign	platypus	novoalign/platypus	17433	17208	98.7093	0	0	0	225	1.2907	1.0923	0	1.0923	1	0.9871	0.9935	0.0129
Clostridioides difficile	09-00072	300	686655	1 (1541912766)	novoalign	snver	novoalign/snver	17433	17361	99.587	0	0	0	72	0.413	0.3495	0	0.3495	1	0.9959	0.9979	0.0041
Clostridioides difficile	09-00072	300	686655	1 (1541912766)	novoalign	strelka	novoalign/strelka	17433	17352	99.5354	0	0	0	81	0.4646	0.3932	0	0.3932	1	0.9954	0.9977	0.0046
Clostridioides difficile	09-00072	300	686655	1 (1541912766)	novoalign	snvsniffer	novoalign/snvsniffer	17433	16764	96.1625	0	0	0	669	3.8375	3.2476	0	3.2476	1	0.9616	0.9804	0.0384
Clostridioides difficile	09-00072	300	686655	1 (1541912766)	novoalign	varscan	novoalign/varscan	17433	17356	99.5583	0	0	0	77	0.4417	0.3738	0	0.3738	1	0.9956	0.9978	0.0044
Clostridioides difficile	09-00072	300	686655	1 (1541912766)	snippy	snippy	snippy	17433	17177	98.5315	0	0	0	256	1.4685	1.2427	0	1.2427	1	0.9853	0.9926	0.0147
Clostridioides difficile	09-00072	300	686655	1 (1541912766)	stampy	16GT	stampy/16GT	17433	17303	99.2543	0	0	0	130	0.7457	0.6311	0	0.6311	1	0.9925	0.9962	0.0075
Clostridioides difficile	09-00072	300	686655	1 (1541912766)	stampy	freebayes	stampy/freebayes	17433	17339	99.4608	0	0	0	94	0.5392	0.4563	0	0.4563	1	0.9946	0.9973	0.0054
Clostridioides difficile	09-00072	300	686655	1 (1541912766)	stampy	gatk	stampy/gatk	17433	17398	99.7992	2	2	0.0115	35	0.2008	0.1796	0.0097	0.1699	0.9999	0.998	0.9989	0.002
Clostridioides difficile	09-00072	300	686655	1 (1541912766)	stampy	lofreq	stampy/lofreq	17433	17307	99.2772	0	0	0	126	0.7228	0.6117	0	0.6117	1	0.9928	0.9964	0.0072
Clostridioides difficile	09-00072	300	686655	1 (1541912766)	stampy	mpileup	stampy/mpileup	17433	17307	99.2772	0	0	0	126	0.7228	0.6117	0	0.6117	1	0.9928	0.9964	0.0072
Clostridioides difficile	09-00072	300	686655	1 (1541912766)	stampy	platypus	stampy/platypus	17433	17165	98.4627	0	0	0	268	1.5373	1.301	0	1.301	1	0.9846	0.9922	0.0154
Clostridioides difficile	09-00072	300	686655	1 (1541912766)	stampy	snver	stampy/snver	17433	17335	99.4378	0	0	0	98	0.5622	0.4757	0	0.4757	1	0.9944	0.9972	0.0056
Clostridioides difficile	09-00072	300	686655	1 (1541912766)	stampy	strelka	stampy/strelka	17433	17304	99.26	0	0	0	129	0.74	0.6262	0	0.6262	1	0.9926	0.9963	0.0074
Clostridioides difficile	09-00072	300	686655	1 (1541912766)	stampy	snvsniffer	stampy/snvsniffer	17433	16725	95.9387	18	18	0.1033	708	4.0613	3.5243	0.0874	3.437	0.9989	0.9594	0.9788	0.0406
Clostridioides difficile	09-00072	300	686655	1 (1541912766)	stampy	varscan	stampy/varscan	17433	17307	99.2772	0	0	0	126	0.7228	0.6117	0	0.6117	1	0.9928	0.9964	0.0072
Clostridioides difficile	09-00072	300	686655	2 (1541913034)	bwa-mem	16GT	bwa-mem/16GT	17433	17325	99.3805	0	0	0	108	0.6195	0.5243	0	0.5243	1	0.9938	0.9969	0.0062
Clostridioides difficile	09-00072	300	686655	2 (1541913034)	bwa-mem	freebayes	bwa-mem/freebayes	17433	17361	99.587	0	0	0	72	0.413	0.3495	0	0.3495	1	0.9959	0.9979	0.0041
Clostridioides difficile	09-00072	300	686655	2 (1541913034)	bwa-mem	gatk	bwa-mem/gatk	17433	17390	99.7533	1	1	0.0057	43	0.2467	0.2136	0.0049	0.2087	0.9999	0.9975	0.9987	0.0025
Clostridioides difficile	09-00072	300	686655	2 (1541913034)	bwa-mem	lofreq	bwa-mem/lofreq	17433	17331	99.4149	0	0	0	102	0.5851	0.4952	0	0.4952	1	0.9941	0.997	0.0059
Clostridioides difficile	09-00072	300	686655	2 (1541913034)	bwa-mem	mpileup	bwa-mem/mpileup	17433	17330	99.4092	0	0	0	103	0.5908	0.5	0	0.5	1	0.9941	0.997	0.0059
Clostridioides difficile	09-00072	300	686655	2 (1541913034)	bwa-mem	platypus	bwa-mem/platypus	17433	17142	98.3308	0	0	0	291	1.6692	1.4126	0	1.4126	1	0.9833	0.9916	0.0167
Clostridioides difficile	09-00072	300	686655	2 (1541913034)	bwa-mem	snver	bwa-mem/snver	17433	17350	99.5239	0	0	0	83	0.4761	0.4029	0	0.4029	1	0.9952	0.9976	0.0048
Clostridioides difficile	09-00072	300	686655	2 (1541913034)	bwa-mem	strelka	bwa-mem/strelka	17433	17319	99.3461	0	0	0	114	0.6539	0.5534	0	0.5534	1	0.9935	0.9967	0.0065
Clostridioides difficile	09-00072	300	686655	2 (1541913034)	bwa-mem	snvsniffer	bwa-mem/snvsniffer	17433	16767	96.1797	14	14	0.0803	666	3.8203	3.301	0.068	3.2331	0.9992	0.9618	0.9801	0.0382
Clostridioides difficile	09-00072	300	686655	2 (1541913034)	bwa-mem	varscan	bwa-mem/varscan	17433	17352	99.5354	0	0	0	81	0.4646	0.3932	0	0.3932	1	0.9954	0.9977	0.0046
Clostridioides difficile	09-00072	300	686655	2 (1541913034)	minimap2	16GT	minimap2/16GT	17433	17324	99.3747	0	0	0	109	0.6253	0.5291	0	0.5291	1	0.9937	0.9968	0.0063
Clostridioides difficile	09-00072	300	686655	2 (1541913034)	minimap2	freebayes	minimap2/freebayes	17433	17355	99.5526	0	0	0	78	0.4474	0.3786	0	0.3786	1	0.9955	0.9977	0.0045
Clostridioides difficile	09-00072	300	686655	2 (1541913034)	minimap2	gatk	minimap2/gatk	17433	17362	99.5927	0	0	0	71	0.4073	0.3447	0	0.3447	1	0.9959	0.9979	0.0041
Clostridioides difficile	09-00072	300	686655	2 (1541913034)	minimap2	lofreq	minimap2/lofreq	17433	17325	99.3805	0	0	0	108	0.6195	0.5243	0	0.5243	1	0.9938	0.9969	0.0062
Clostridioides difficile	09-00072	300	686655	2 (1541913034)	minimap2	mpileup	minimap2/mpileup	17433	17325	99.3805	0	0	0	108	0.6195	0.5243	0	0.5243	1	0.9938	0.9969	0.0062
Clostridioides difficile	09-00072	300	686655	2 (1541913034)	minimap2	platypus	minimap2/platypus	17433	17115	98.1759	0	0	0	318	1.8241	1.5437	0	1.5437	1	0.9818	0.9908	0.0182
Clostridioides difficile	09-00072	300	686655	2 (1541913034)	minimap2	snver	minimap2/snver	17433	17319	99.3461	0	0	0	114	0.6539	0.5534	0	0.5534	1	0.9935	0.9967	0.0065
Clostridioides difficile	09-00072	300	686655	2 (1541913034)	minimap2	strelka	minimap2/strelka	17433	17289	99.174	0	0	0	144	0.826	0.699	0	0.699	1	0.9917	0.9958	0.0083
Clostridioides difficile	09-00072	300	686655	2 (1541913034)	minimap2	snvsniffer	minimap2/snvsniffer	17433	16764	96.1625	10	10	0.0574	669	3.8375	3.2962	0.0485	3.2476	0.9994	0.9616	0.9801	0.0384
Clostridioides difficile	09-00072	300	686655	2 (1541913034)	minimap2	varscan	minimap2/varscan	17433	17353	99.5411	0	0	0	80	0.4589	0.3884	0	0.3884	1	0.9954	0.9977	0.0046
Clostridioides difficile	09-00072	300	686655	2 (1541913034)	novoalign	16GT	novoalign/16GT	17433	17361	99.587	0	0	0	72	0.413	0.3495	0	0.3495	1	0.9959	0.9979	0.0041
Clostridioides difficile	09-00072	300	686655	2 (1541913034)	novoalign	freebayes	novoalign/freebayes	17433	17361	99.587	0	0	0	72	0.413	0.3495	0	0.3495	1	0.9959	0.9979	0.0041
Clostridioides difficile	09-00072	300	686655	2 (1541913034)	novoalign	gatk	novoalign/gatk	17433	17397	99.7935	1	1	0.0057	36	0.2065	0.1796	0.0049	0.1748	0.9999	0.9979	0.9989	0.0021
Clostridioides difficile	09-00072	300	686655	2 (1541913034)	novoalign	lofreq	novoalign/lofreq	17433	17361	99.587	0	0	0	72	0.413	0.3495	0	0.3495	1	0.9959	0.9979	0.0041
Clostridioides difficile	09-00072	300	686655	2 (1541913034)	novoalign	mpileup	novoalign/mpileup	17433	17360	99.5813	0	0	0	73	0.4187	0.3544	0	0.3544	1	0.9958	0.9979	0.0042
Clostridioides difficile	09-00072	300	686655	2 (1541913034)	novoalign	platypus	novoalign/platypus	17433	17208	98.7093	0	0	0	225	1.2907	1.0923	0	1.0923	1	0.9871	0.9935	0.0129
Clostridioides difficile	09-00072	300	686655	2 (1541913034)	novoalign	snver	novoalign/snver	17433	17361	99.587	0	0	0	72	0.413	0.3495	0	0.3495	1	0.9959	0.9979	0.0041
Clostridioides difficile	09-00072	300	686655	2 (1541913034)	novoalign	strelka	novoalign/strelka	17433	17343	99.4837	0	0	0	90	0.5163	0.4369	0	0.4369	1	0.9948	0.9974	0.0052
Clostridioides difficile	09-00072	300	686655	2 (1541913034)	novoalign	snvsniffer	novoalign/snvsniffer	17433	16756	96.1166	0	0	0	677	3.8834	3.2865	0	3.2865	1	0.9612	0.9802	0.0388
Clostridioides difficile	09-00072	300	686655	2 (1541913034)	novoalign	varscan	novoalign/varscan	17433	17351	99.5296	0	0	0	82	0.4704	0.3981	0	0.3981	1	0.9953	0.9976	0.0047
Clostridioides difficile	09-00072	300	686655	2 (1541913034)	snippy	snippy	snippy	17433	17173	98.5086	0	0	0	260	1.4914	1.2622	0	1.2622	1	0.9851	0.9925	0.0149
Clostridioides difficile	09-00072	300	686655	2 (1541913034)	stampy	16GT	stampy/16GT	17433	17305	99.2658	0	0	0	128	0.7342	0.6214	0	0.6214	1	0.9927	0.9963	0.0073
Clostridioides difficile	09-00072	300	686655	2 (1541913034)	stampy	freebayes	stampy/freebayes	17433	17338	99.4551	0	0	0	95	0.5449	0.4612	0	0.4612	1	0.9946	0.9973	0.0054
Clostridioides difficile	09-00072	300	686655	2 (1541913034)	stampy	gatk	stampy/gatk	17433	17397	99.7935	1	1	0.0057	36	0.2065	0.1796	0.0049	0.1748	0.9999	0.9979	0.9989	0.0021
Clostridioides difficile	09-00072	300	686655	2 (1541913034)	stampy	lofreq	stampy/lofreq	17433	17307	99.2772	0	0	0	126	0.7228	0.6117	0	0.6117	1	0.9928	0.9964	0.0072
Clostridioides difficile	09-00072	300	686655	2 (1541913034)	stampy	mpileup	stampy/mpileup	17433	17305	99.2658	0	0	0	128	0.7342	0.6214	0	0.6214	1	0.9927	0.9963	0.0073
Clostridioides difficile	09-00072	300	686655	2 (1541913034)	stampy	platypus	stampy/platypus	17433	17166	98.4684	0	0	0	267	1.5316	1.2961	0	1.2961	1	0.9847	0.9923	0.0153
Clostridioides difficile	09-00072	300	686655	2 (1541913034)	stampy	snver	stampy/snver	17433	17333	99.4264	0	0	0	100	0.5736	0.4854	0	0.4854	1	0.9943	0.9971	0.0057
Clostridioides difficile	09-00072	300	686655	2 (1541913034)	stampy	strelka	stampy/strelka	17433	17306	99.2715	0	0	0	127	0.7285	0.6165	0	0.6165	1	0.9927	0.9963	0.0073
Clostridioides difficile	09-00072	300	686655	2 (1541913034)	stampy	snvsniffer	stampy/snvsniffer	17433	16709	95.847	20	20	0.1147	724	4.153	3.6117	0.0971	3.5146	0.9988	0.9585	0.9782	0.0415
Clostridioides difficile	09-00072	300	686655	2 (1541913034)	stampy	varscan	stampy/varscan	17433	17304	99.26	0	0	0	129	0.74	0.6262	0	0.6262	1	0.9926	0.9963	0.0074
Clostridioides difficile	09-00072	300	686655	3 (1541914116)	bwa-mem	16GT	bwa-mem/16GT	17433	17324	99.3747	0	0	0	109	0.6253	0.5291	0	0.5291	1	0.9937	0.9968	0.0063
Clostridioides difficile	09-00072	300	686655	3 (1541914116)	bwa-mem	freebayes	bwa-mem/freebayes	17433	17362	99.5927	0	0	0	71	0.4073	0.3447	0	0.3447	1	0.9959	0.9979	0.0041
Clostridioides difficile	09-00072	300	686655	3 (1541914116)	bwa-mem	gatk	bwa-mem/gatk	17433	17392	99.7648	1	1	0.0057	41	0.2352	0.2039	0.0049	0.199	0.9999	0.9976	0.9987	0.0024
Clostridioides difficile	09-00072	300	686655	3 (1541914116)	bwa-mem	lofreq	bwa-mem/lofreq	17433	17332	99.4206	0	0	0	101	0.5794	0.4903	0	0.4903	1	0.9942	0.9971	0.0058
Clostridioides difficile	09-00072	300	686655	3 (1541914116)	bwa-mem	mpileup	bwa-mem/mpileup	17433	17331	99.4149	0	0	0	102	0.5851	0.4952	0	0.4952	1	0.9941	0.997	0.0059
Clostridioides difficile	09-00072	300	686655	3 (1541914116)	bwa-mem	platypus	bwa-mem/platypus	17433	17147	98.3594	0	0	0	286	1.6406	1.3884	0	1.3884	1	0.9836	0.9917	0.0164
Clostridioides difficile	09-00072	300	686655	3 (1541914116)	bwa-mem	snver	bwa-mem/snver	17433	17350	99.5239	0	0	0	83	0.4761	0.4029	0	0.4029	1	0.9952	0.9976	0.0048
Clostridioides difficile	09-00072	300	686655	3 (1541914116)	bwa-mem	strelka	bwa-mem/strelka	17433	17316	99.3289	0	0	0	117	0.6711	0.568	0	0.568	1	0.9933	0.9966	0.0067
Clostridioides difficile	09-00072	300	686655	3 (1541914116)	bwa-mem	snvsniffer	bwa-mem/snvsniffer	17433	16765	96.1682	15	15	0.086	668	3.8318	3.3156	0.0728	3.2428	0.9991	0.9617	0.98	0.0383
Clostridioides difficile	09-00072	300	686655	3 (1541914116)	bwa-mem	varscan	bwa-mem/varscan	17433	17354	99.5468	0	0	0	79	0.4532	0.3835	0	0.3835	1	0.9955	0.9977	0.0045
Clostridioides difficile	09-00072	300	686655	3 (1541914116)	minimap2	16GT	minimap2/16GT	17433	17323	99.369	0	0	0	110	0.631	0.534	0	0.534	1	0.9937	0.9968	0.0063
Clostridioides difficile	09-00072	300	686655	3 (1541914116)	minimap2	freebayes	minimap2/freebayes	17433	17358	99.5698	0	0	0	75	0.4302	0.3641	0	0.3641	1	0.9957	0.9978	0.0043
Clostridioides difficile	09-00072	300	686655	3 (1541914116)	minimap2	gatk	minimap2/gatk	17433	17362	99.5927	0	0	0	71	0.4073	0.3447	0	0.3447	1	0.9959	0.9979	0.0041
Clostridioides difficile	09-00072	300	686655	3 (1541914116)	minimap2	lofreq	minimap2/lofreq	17433	17327	99.392	0	0	0	106	0.608	0.5146	0	0.5146	1	0.9939	0.9969	0.0061
Clostridioides difficile	09-00072	300	686655	3 (1541914116)	minimap2	mpileup	minimap2/mpileup	17433	17326	99.3862	0	0	0	107	0.6138	0.5194	0	0.5194	1	0.9939	0.9969	0.0061
Clostridioides difficile	09-00072	300	686655	3 (1541914116)	minimap2	platypus	minimap2/platypus	17433	17116	98.1816	0	0	0	317	1.8184	1.5389	0	1.5389	1	0.9818	0.9908	0.0182
Clostridioides difficile	09-00072	300	686655	3 (1541914116)	minimap2	snver	minimap2/snver	17433	17320	99.3518	0	0	0	113	0.6482	0.5486	0	0.5486	1	0.9935	0.9967	0.0065
Clostridioides difficile	09-00072	300	686655	3 (1541914116)	minimap2	strelka	minimap2/strelka	17433	17286	99.1568	0	0	0	147	0.8432	0.7136	0	0.7136	1	0.9916	0.9958	0.0084
Clostridioides difficile	09-00072	300	686655	3 (1541914116)	minimap2	snvsniffer	minimap2/snvsniffer	17433	16767	96.1797	13	13	0.0746	666	3.8203	3.2962	0.0631	3.2331	0.9992	0.9618	0.9801	0.0382
Clostridioides difficile	09-00072	300	686655	3 (1541914116)	minimap2	varscan	minimap2/varscan	17433	17354	99.5468	0	0	0	79	0.4532	0.3835	0	0.3835	1	0.9955	0.9977	0.0045
Clostridioides difficile	09-00072	300	686655	3 (1541914116)	novoalign	16GT	novoalign/16GT	17433	17361	99.587	0	0	0	72	0.413	0.3495	0	0.3495	1	0.9959	0.9979	0.0041
Clostridioides difficile	09-00072	300	686655	3 (1541914116)	novoalign	freebayes	novoalign/freebayes	17433	17361	99.587	0	0	0	72	0.413	0.3495	0	0.3495	1	0.9959	0.9979	0.0041
Clostridioides difficile	09-00072	300	686655	3 (1541914116)	novoalign	gatk	novoalign/gatk	17433	17397	99.7935	1	1	0.0057	36	0.2065	0.1796	0.0049	0.1748	0.9999	0.9979	0.9989	0.0021
Clostridioides difficile	09-00072	300	686655	3 (1541914116)	novoalign	lofreq	novoalign/lofreq	17433	17361	99.587	0	0	0	72	0.413	0.3495	0	0.3495	1	0.9959	0.9979	0.0041
Clostridioides difficile	09-00072	300	686655	3 (1541914116)	novoalign	mpileup	novoalign/mpileup	17433	17361	99.587	0	0	0	72	0.413	0.3495	0	0.3495	1	0.9959	0.9979	0.0041
Clostridioides difficile	09-00072	300	686655	3 (1541914116)	novoalign	platypus	novoalign/platypus	17433	17206	98.6979	0	0	0	227	1.3021	1.102	0	1.102	1	0.987	0.9935	0.013
Clostridioides difficile	09-00072	300	686655	3 (1541914116)	novoalign	snver	novoalign/snver	17433	17360	99.5813	0	0	0	73	0.4187	0.3544	0	0.3544	1	0.9958	0.9979	0.0042
Clostridioides difficile	09-00072	300	686655	3 (1541914116)	novoalign	strelka	novoalign/strelka	17433	17343	99.4837	0	0	0	90	0.5163	0.4369	0	0.4369	1	0.9948	0.9974	0.0052
Clostridioides difficile	09-00072	300	686655	3 (1541914116)	novoalign	snvsniffer	novoalign/snvsniffer	17433	16758	96.128	0	0	0	675	3.872	3.2768	0	3.2768	1	0.9613	0.9803	0.0387
Clostridioides difficile	09-00072	300	686655	3 (1541914116)	novoalign	varscan	novoalign/varscan	17433	17354	99.5468	0	0	0	79	0.4532	0.3835	0	0.3835	1	0.9955	0.9977	0.0045
Clostridioides difficile	09-00072	300	686655	3 (1541914116)	snippy	snippy	snippy	17433	17175	98.52	0	0	0	258	1.48	1.2524	0	1.2524	1	0.9852	0.9925	0.0148
Clostridioides difficile	09-00072	300	686655	3 (1541914116)	stampy	16GT	stampy/16GT	17433	17311	99.3002	0	0	0	122	0.6998	0.5922	0	0.5922	1	0.993	0.9965	0.007
Clostridioides difficile	09-00072	300	686655	3 (1541914116)	stampy	freebayes	stampy/freebayes	17433	17343	99.4837	0	0	0	90	0.5163	0.4369	0	0.4369	1	0.9948	0.9974	0.0052
Clostridioides difficile	09-00072	300	686655	3 (1541914116)	stampy	gatk	stampy/gatk	17433	17396	99.7878	1	1	0.0057	37	0.2122	0.1845	0.0049	0.1796	0.9999	0.9979	0.9989	0.0021
Clostridioides difficile	09-00072	300	686655	3 (1541914116)	stampy	lofreq	stampy/lofreq	17433	17311	99.3002	0	0	0	122	0.6998	0.5922	0	0.5922	1	0.993	0.9965	0.007
Clostridioides difficile	09-00072	300	686655	3 (1541914116)	stampy	mpileup	stampy/mpileup	17433	17312	99.3059	0	0	0	121	0.6941	0.5874	0	0.5874	1	0.9931	0.9965	0.0069
Clostridioides difficile	09-00072	300	686655	3 (1541914116)	stampy	platypus	stampy/platypus	17433	17166	98.4684	0	0	0	267	1.5316	1.2961	0	1.2961	1	0.9847	0.9923	0.0153
Clostridioides difficile	09-00072	300	686655	3 (1541914116)	stampy	snver	stampy/snver	17433	17336	99.4436	0	0	0	97	0.5564	0.4709	0	0.4709	1	0.9944	0.9972	0.0056
Clostridioides difficile	09-00072	300	686655	3 (1541914116)	stampy	strelka	stampy/strelka	17433	17303	99.2543	0	0	0	130	0.7457	0.6311	0	0.6311	1	0.9925	0.9962	0.0075
Clostridioides difficile	09-00072	300	686655	3 (1541914116)	stampy	snvsniffer	stampy/snvsniffer	17433	16718	95.8986	12	12	0.0688	715	4.1014	3.5292	0.0583	3.4709	0.9993	0.959	0.9787	0.041
Clostridioides difficile	09-00072	300	686655	3 (1541914116)	stampy	varscan	stampy/varscan	17433	17311	99.3002	0	0	0	122	0.6998	0.5922	0	0.5922	1	0.993	0.9965	0.007
Clostridioides difficile	10-00071	150	1373241	1 (1541916513)	bwa-mem	16GT	bwa-mem/16GT	17416	17220	98.8746	0	0	0	196	1.1254	0.9515	0	0.9515	1	0.9887	0.9943	0.0113
Clostridioides difficile	10-00071	150	1373241	1 (1541916513)	bwa-mem	freebayes	bwa-mem/freebayes	17416	17294	99.2995	0	0	0	122	0.7005	0.5923	0	0.5923	1	0.993	0.9965	0.007
Clostridioides difficile	10-00071	150	1373241	1 (1541916513)	bwa-mem	gatk	bwa-mem/gatk	17416	17298	99.3225	1	0	0.0057	118	0.6775	0.5777	0.0049	0.5729	0.9999	0.9932	0.9965	0.0068
Clostridioides difficile	10-00071	150	1373241	1 (1541916513)	bwa-mem	lofreq	bwa-mem/lofreq	17416	17242	99.0009	0	0	0	174	0.9991	0.8447	0	0.8447	1	0.99	0.995	0.01
Clostridioides difficile	10-00071	150	1373241	1 (1541916513)	bwa-mem	mpileup	bwa-mem/mpileup	17416	17240	98.9894	0	0	0	176	1.0106	0.8544	0	0.8544	1	0.9899	0.9949	0.0101
Clostridioides difficile	10-00071	150	1373241	1 (1541916513)	bwa-mem	platypus	bwa-mem/platypus	17416	16969	97.4334	0	0	0	447	2.5666	2.17	0	2.17	1	0.9743	0.987	0.0257
Clostridioides difficile	10-00071	150	1373241	1 (1541916513)	bwa-mem	snver	bwa-mem/snver	17416	17272	99.1732	0	0	0	144	0.8268	0.6991	0	0.6991	1	0.9917	0.9958	0.0083
Clostridioides difficile	10-00071	150	1373241	1 (1541916513)	bwa-mem	strelka	bwa-mem/strelka	17416	17251	99.0526	0	0	0	165	0.9474	0.801	0	0.801	1	0.9905	0.9952	0.0095
Clostridioides difficile	10-00071	150	1373241	1 (1541916513)	bwa-mem	snvsniffer	bwa-mem/snvsniffer	17416	16659	95.6534	47	46	0.2699	757	4.3466	3.9032	0.2282	3.675	0.9972	0.9565	0.9764	0.0435
Clostridioides difficile	10-00071	150	1373241	1 (1541916513)	bwa-mem	varscan	bwa-mem/varscan	17416	17273	99.1789	0	0	0	143	0.8211	0.6942	0	0.6942	1	0.9918	0.9959	0.0082
Clostridioides difficile	10-00071	150	1373241	1 (1541916513)	minimap2	16GT	minimap2/16GT	17416	17223	98.8918	0	0	0	193	1.1082	0.937	0	0.937	1	0.9889	0.9944	0.0111
Clostridioides difficile	10-00071	150	1373241	1 (1541916513)	minimap2	freebayes	minimap2/freebayes	17416	17293	99.2938	0	0	0	123	0.7062	0.5971	0	0.5971	1	0.9929	0.9964	0.0071
Clostridioides difficile	10-00071	150	1373241	1 (1541916513)	minimap2	gatk	minimap2/gatk	17416	17276	99.1961	1	0	0.0057	140	0.8039	0.6845	0.0049	0.6797	0.9999	0.992	0.9959	0.008
Clostridioides difficile	10-00071	150	1373241	1 (1541916513)	minimap2	lofreq	minimap2/lofreq	17416	17231	98.9378	0	0	0	185	1.0622	0.8981	0	0.8981	1	0.9894	0.9947	0.0106
Clostridioides difficile	10-00071	150	1373241	1 (1541916513)	minimap2	mpileup	minimap2/mpileup	17416	17229	98.9263	0	0	0	187	1.0737	0.9078	0	0.9078	1	0.9893	0.9946	0.0107
Clostridioides difficile	10-00071	150	1373241	1 (1541916513)	minimap2	platypus	minimap2/platypus	17416	16957	97.3645	0	0	0	459	2.6355	2.2283	0	2.2283	1	0.9736	0.9866	0.0264
Clostridioides difficile	10-00071	150	1373241	1 (1541916513)	minimap2	snver	minimap2/snver	17416	17212	98.8287	0	0	0	204	1.1713	0.9904	0	0.9904	1	0.9883	0.9941	0.0117
Clostridioides difficile	10-00071	150	1373241	1 (1541916513)	minimap2	strelka	minimap2/strelka	17416	17205	98.7885	0	0	0	211	1.2115	1.0243	0	1.0243	1	0.9879	0.9939	0.0121
Clostridioides difficile	10-00071	150	1373241	1 (1541916513)	minimap2	snvsniffer	minimap2/snvsniffer	17416	16660	95.6592	51	50	0.2928	756	4.3408	3.9177	0.2476	3.6702	0.9969	0.9566	0.9763	0.0434
Clostridioides difficile	10-00071	150	1373241	1 (1541916513)	minimap2	varscan	minimap2/varscan	17416	17272	99.1732	0	0	0	144	0.8268	0.6991	0	0.6991	1	0.9917	0.9958	0.0083
Clostridioides difficile	10-00071	150	1373241	1 (1541916513)	novoalign	16GT	novoalign/16GT	17416	17277	99.2019	0	0	0	139	0.7981	0.6748	0	0.6748	1	0.992	0.996	0.008
Clostridioides difficile	10-00071	150	1373241	1 (1541916513)	novoalign	freebayes	novoalign/freebayes	17416	17291	99.2823	1	0	0.0057	125	0.7177	0.6117	0.0049	0.6068	0.9999	0.9928	0.9963	0.0072
Clostridioides difficile	10-00071	150	1373241	1 (1541916513)	novoalign	gatk	novoalign/gatk	17416	17310	99.3914	1	0	0.0057	106	0.6086	0.5195	0.0049	0.5146	0.9999	0.9939	0.9969	0.0061
Clostridioides difficile	10-00071	150	1373241	1 (1541916513)	novoalign	lofreq	novoalign/lofreq	17416	17277	99.2019	0	0	0	139	0.7981	0.6748	0	0.6748	1	0.992	0.996	0.008
Clostridioides difficile	10-00071	150	1373241	1 (1541916513)	novoalign	mpileup	novoalign/mpileup	17416	17277	99.2019	0	0	0	139	0.7981	0.6748	0	0.6748	1	0.992	0.996	0.008
Clostridioides difficile	10-00071	150	1373241	1 (1541916513)	novoalign	platypus	novoalign/platypus	17416	17122	98.3119	0	0	0	294	1.6881	1.4273	0	1.4273	1	0.9831	0.9915	0.0169
Clostridioides difficile	10-00071	150	1373241	1 (1541916513)	novoalign	snver	novoalign/snver	17416	17277	99.2019	0	0	0	139	0.7981	0.6748	0	0.6748	1	0.992	0.996	0.008
Clostridioides difficile	10-00071	150	1373241	1 (1541916513)	novoalign	strelka	novoalign/strelka	17416	17274	99.1847	0	0	0	142	0.8153	0.6894	0	0.6894	1	0.9918	0.9959	0.0082
Clostridioides difficile	10-00071	150	1373241	1 (1541916513)	novoalign	snvsniffer	novoalign/snvsniffer	17416	16598	95.3032	0	0	0	818	4.6968	3.9711	0	3.9711	1	0.953	0.9759	0.047
Clostridioides difficile	10-00071	150	1373241	1 (1541916513)	novoalign	varscan	novoalign/varscan	17416	17262	99.1158	0	0	0	154	0.8842	0.7476	0	0.7476	1	0.9912	0.9956	0.0088
Clostridioides difficile	10-00071	150	1373241	1 (1541916513)	snippy	snippy	snippy	17416	17022	97.7377	0	0	0	394	2.2623	1.9128	0	1.9128	1	0.9774	0.9886	0.0226
Clostridioides difficile	10-00071	150	1373241	1 (1541916513)	stampy	16GT	stampy/16GT	17416	17181	98.6507	1	0	0.0057	235	1.3493	1.1457	0.0049	1.1409	0.9999	0.9865	0.9932	0.0135
Clostridioides difficile	10-00071	150	1373241	1 (1541916513)	stampy	freebayes	stampy/freebayes	17416	17267	99.1445	1	0	0.0057	149	0.8555	0.7282	0.0049	0.7233	0.9999	0.9914	0.9956	0.0086
Clostridioides difficile	10-00071	150	1373241	1 (1541916513)	stampy	gatk	stampy/gatk	17416	17311	99.3971	1	0	0.0057	105	0.6029	0.5146	0.0049	0.5097	0.9999	0.994	0.9969	0.006
Clostridioides difficile	10-00071	150	1373241	1 (1541916513)	stampy	lofreq	stampy/lofreq	17416	17197	98.7425	1	0	0.0057	219	1.2575	1.068	0.0049	1.0632	0.9999	0.9874	0.9936	0.0126
Clostridioides difficile	10-00071	150	1373241	1 (1541916513)	stampy	mpileup	stampy/mpileup	17416	17196	98.7368	0	0	0	220	1.2632	1.068	0	1.068	1	0.9874	0.9937	0.0126
Clostridioides difficile	10-00071	150	1373241	1 (1541916513)	stampy	platypus	stampy/platypus	17416	17017	97.709	0	0	0	399	2.291	1.937	0	1.937	1	0.9771	0.9884	0.0229
Clostridioides difficile	10-00071	150	1373241	1 (1541916513)	stampy	snver	stampy/snver	17416	17239	98.9837	1	0	0.0057	177	1.0163	0.8641	0.0049	0.8593	0.9999	0.9898	0.9948	0.0102
Clostridioides difficile	10-00071	150	1373241	1 (1541916513)	stampy	strelka	stampy/strelka	17416	17219	98.8689	0	0	0	197	1.1311	0.9564	0	0.9564	1	0.9887	0.9943	0.0113
Clostridioides difficile	10-00071	150	1373241	1 (1541916513)	stampy	snvsniffer	stampy/snvsniffer	17416	16584	95.2228	38	37	0.2182	832	4.7772	4.2236	0.1845	4.0391	0.9977	0.9522	0.9744	0.0478
Clostridioides difficile	10-00071	150	1373241	1 (1541916513)	stampy	varscan	stampy/varscan	17416	17197	98.7425	1	0	0.0057	219	1.2575	1.068	0.0049	1.0632	0.9999	0.9874	0.9936	0.0126
Clostridioides difficile	10-00071	150	1373241	2 (1541916691)	bwa-mem	16GT	bwa-mem/16GT	17416	17235	98.9607	0	0	0	181	1.0393	0.8787	0	0.8787	1	0.9896	0.9948	0.0104
Clostridioides difficile	10-00071	150	1373241	2 (1541916691)	bwa-mem	freebayes	bwa-mem/freebayes	17416	17292	99.288	0	0	0	124	0.712	0.602	0	0.602	1	0.9929	0.9964	0.0071
Clostridioides difficile	10-00071	150	1373241	2 (1541916691)	bwa-mem	gatk	bwa-mem/gatk	17416	17296	99.311	1	0	0.0057	120	0.689	0.5874	0.0049	0.5826	0.9999	0.9931	0.9965	0.0069
Clostridioides difficile	10-00071	150	1373241	2 (1541916691)	bwa-mem	lofreq	bwa-mem/lofreq	17416	17247	99.0296	0	0	0	169	0.9704	0.8204	0	0.8204	1	0.9903	0.9951	0.0097
Clostridioides difficile	10-00071	150	1373241	2 (1541916691)	bwa-mem	mpileup	bwa-mem/mpileup	17416	17248	99.0354	0	0	0	168	0.9646	0.8156	0	0.8156	1	0.9904	0.9952	0.0096
Clostridioides difficile	10-00071	150	1373241	2 (1541916691)	bwa-mem	platypus	bwa-mem/platypus	17416	16966	97.4162	0	0	0	450	2.5838	2.1846	0	2.1846	1	0.9742	0.9869	0.0258
Clostridioides difficile	10-00071	150	1373241	2 (1541916691)	bwa-mem	snver	bwa-mem/snver	17416	17275	99.1904	0	0	0	141	0.8096	0.6845	0	0.6845	1	0.9919	0.9959	0.0081
Clostridioides difficile	10-00071	150	1373241	2 (1541916691)	bwa-mem	strelka	bwa-mem/strelka	17416	17255	99.0756	0	0	0	161	0.9244	0.7816	0	0.7816	1	0.9908	0.9954	0.0092
Clostridioides difficile	10-00071	150	1373241	2 (1541916691)	bwa-mem	snvsniffer	bwa-mem/snvsniffer	17416	16661	95.6649	53	52	0.3043	755	4.3351	3.9226	0.2573	3.6653	0.9968	0.9566	0.9763	0.0434
Clostridioides difficile	10-00071	150	1373241	2 (1541916691)	bwa-mem	varscan	bwa-mem/varscan	17416	17272	99.1732	0	0	0	144	0.8268	0.6991	0	0.6991	1	0.9917	0.9958	0.0083
Clostridioides difficile	10-00071	150	1373241	2 (1541916691)	minimap2	16GT	minimap2/16GT	17416	17233	98.9492	0	0	0	183	1.0508	0.8884	0	0.8884	1	0.9895	0.9947	0.0105
Clostridioides difficile	10-00071	150	1373241	2 (1541916691)	minimap2	freebayes	minimap2/freebayes	17416	17292	99.288	1	0	0.0057	124	0.712	0.6068	0.0049	0.602	0.9999	0.9929	0.9964	0.0071
Clostridioides difficile	10-00071	150	1373241	2 (1541916691)	minimap2	gatk	minimap2/gatk	17416	17278	99.2076	1	0	0.0057	138	0.7924	0.6748	0.0049	0.6699	0.9999	0.9921	0.996	0.0079
Clostridioides difficile	10-00071	150	1373241	2 (1541916691)	minimap2	lofreq	minimap2/lofreq	17416	17252	99.0583	0	0	0	164	0.9417	0.7962	0	0.7962	1	0.9906	0.9953	0.0094
Clostridioides difficile	10-00071	150	1373241	2 (1541916691)	minimap2	mpileup	minimap2/mpileup	17416	17252	99.0583	0	0	0	164	0.9417	0.7962	0	0.7962	1	0.9906	0.9953	0.0094
Clostridioides difficile	10-00071	150	1373241	2 (1541916691)	minimap2	platypus	minimap2/platypus	17416	16954	97.3473	0	0	0	462	2.6527	2.2429	0	2.2429	1	0.9735	0.9866	0.0265
Clostridioides difficile	10-00071	150	1373241	2 (1541916691)	minimap2	snver	minimap2/snver	17416	17229	98.9263	0	0	0	187	1.0737	0.9078	0	0.9078	1	0.9893	0.9946	0.0107
Clostridioides difficile	10-00071	150	1373241	2 (1541916691)	minimap2	strelka	minimap2/strelka	17416	17213	98.8344	0	0	0	203	1.1656	0.9855	0	0.9855	1	0.9883	0.9941	0.0117
Clostridioides difficile	10-00071	150	1373241	2 (1541916691)	minimap2	snvsniffer	minimap2/snvsniffer	17416	16653	95.619	50	49	0.2871	763	4.381	3.9469	0.2427	3.7041	0.997	0.9562	0.9762	0.0438
Clostridioides difficile	10-00071	150	1373241	2 (1541916691)	minimap2	varscan	minimap2/varscan	17416	17271	99.1674	0	0	0	145	0.8326	0.7039	0	0.7039	1	0.9917	0.9958	0.0083
Clostridioides difficile	10-00071	150	1373241	2 (1541916691)	novoalign	16GT	novoalign/16GT	17416	17273	99.1789	0	0	0	143	0.8211	0.6942	0	0.6942	1	0.9918	0.9959	0.0082
Clostridioides difficile	10-00071	150	1373241	2 (1541916691)	novoalign	freebayes	novoalign/freebayes	17416	17289	99.2708	1	0	0.0057	127	0.7292	0.6214	0.0049	0.6165	0.9999	0.9927	0.9963	0.0073
Clostridioides difficile	10-00071	150	1373241	2 (1541916691)	novoalign	gatk	novoalign/gatk	17416	17312	99.4028	1	0	0.0057	104	0.5972	0.5097	0.0049	0.5049	0.9999	0.994	0.9969	0.006
Clostridioides difficile	10-00071	150	1373241	2 (1541916691)	novoalign	lofreq	novoalign/lofreq	17416	17273	99.1789	0	0	0	143	0.8211	0.6942	0	0.6942	1	0.9918	0.9959	0.0082
Clostridioides difficile	10-00071	150	1373241	2 (1541916691)	novoalign	mpileup	novoalign/mpileup	17416	17273	99.1789	0	0	0	143	0.8211	0.6942	0	0.6942	1	0.9918	0.9959	0.0082
Clostridioides difficile	10-00071	150	1373241	2 (1541916691)	novoalign	platypus	novoalign/platypus	17416	17127	98.3406	0	0	0	289	1.6594	1.403	0	1.403	1	0.9834	0.9916	0.0166
Clostridioides difficile	10-00071	150	1373241	2 (1541916691)	novoalign	snver	novoalign/snver	17416	17268	99.1502	0	0	0	148	0.8498	0.7185	0	0.7185	1	0.9915	0.9957	0.0085
Clostridioides difficile	10-00071	150	1373241	2 (1541916691)	novoalign	strelka	novoalign/strelka	17416	17270	99.1617	0	0	0	146	0.8383	0.7088	0	0.7088	1	0.9916	0.9958	0.0084
Clostridioides difficile	10-00071	150	1373241	2 (1541916691)	novoalign	snvsniffer	novoalign/snvsniffer	17416	16609	95.3663	0	0	0	807	4.6337	3.9177	0	3.9177	1	0.9537	0.9763	0.0463
Clostridioides difficile	10-00071	150	1373241	2 (1541916691)	novoalign	varscan	novoalign/varscan	17416	17255	99.0756	0	0	0	161	0.9244	0.7816	0	0.7816	1	0.9908	0.9954	0.0092
Clostridioides difficile	10-00071	150	1373241	2 (1541916691)	snippy	snippy	snippy	17416	17023	97.7435	0	0	0	393	2.2565	1.9079	0	1.9079	1	0.9774	0.9886	0.0226
Clostridioides difficile	10-00071	150	1373241	2 (1541916691)	stampy	16GT	stampy/16GT	17416	17186	98.6794	1	0	0.0057	230	1.3206	1.1214	0.0049	1.1166	0.9999	0.9868	0.9933	0.0132
Clostridioides difficile	10-00071	150	1373241	2 (1541916691)	stampy	freebayes	stampy/freebayes	17416	17274	99.1847	1	0	0.0057	142	0.8153	0.6942	0.0049	0.6894	0.9999	0.9918	0.9958	0.0082
Clostridioides difficile	10-00071	150	1373241	2 (1541916691)	stampy	gatk	stampy/gatk	17416	17310	99.3914	1	0	0.0057	106	0.6086	0.5195	0.0049	0.5146	0.9999	0.9939	0.9969	0.0061
Clostridioides difficile	10-00071	150	1373241	2 (1541916691)	stampy	lofreq	stampy/lofreq	17416	17214	98.8401	1	0	0.0057	202	1.1599	0.9855	0.0049	0.9806	0.9999	0.9884	0.9941	0.0116
Clostridioides difficile	10-00071	150	1373241	2 (1541916691)	stampy	mpileup	stampy/mpileup	17416	17212	98.8287	0	0	0	204	1.1713	0.9904	0	0.9904	1	0.9883	0.9941	0.0117
Clostridioides difficile	10-00071	150	1373241	2 (1541916691)	stampy	platypus	stampy/platypus	17416	17017	97.709	0	0	0	399	2.291	1.937	0	1.937	1	0.9771	0.9884	0.0229
Clostridioides difficile	10-00071	150	1373241	2 (1541916691)	stampy	snver	stampy/snver	17416	17238	98.978	1	0	0.0057	178	1.022	0.869	0.0049	0.8641	0.9999	0.9898	0.9948	0.0102
Clostridioides difficile	10-00071	150	1373241	2 (1541916691)	stampy	strelka	stampy/strelka	17416	17235	98.9607	0	0	0	181	1.0393	0.8787	0	0.8787	1	0.9896	0.9948	0.0104
Clostridioides difficile	10-00071	150	1373241	2 (1541916691)	stampy	snvsniffer	stampy/snvsniffer	17416	16574	95.1654	43	42	0.2469	842	4.8346	4.2964	0.2088	4.0877	0.9974	0.9517	0.974	0.0483
Clostridioides difficile	10-00071	150	1373241	2 (1541916691)	stampy	varscan	stampy/varscan	17416	17213	98.8344	1	0	0.0057	203	1.1656	0.9904	0.0049	0.9855	0.9999	0.9883	0.9941	0.0117
Clostridioides difficile	10-00071	150	1373241	3 (1541917674)	bwa-mem	16GT	bwa-mem/16GT	17416	17219	98.8689	0	0	0	197	1.1311	0.9564	0	0.9564	1	0.9887	0.9943	0.0113
Clostridioides difficile	10-00071	150	1373241	3 (1541917674)	bwa-mem	freebayes	bwa-mem/freebayes	17416	17292	99.288	0	0	0	124	0.712	0.602	0	0.602	1	0.9929	0.9964	0.0071
Clostridioides difficile	10-00071	150	1373241	3 (1541917674)	bwa-mem	gatk	bwa-mem/gatk	17416	17298	99.3225	1	0	0.0057	118	0.6775	0.5777	0.0049	0.5729	0.9999	0.9932	0.9965	0.0068
Clostridioides difficile	10-00071	150	1373241	3 (1541917674)	bwa-mem	lofreq	bwa-mem/lofreq	17416	17242	99.0009	0	0	0	174	0.9991	0.8447	0	0.8447	1	0.99	0.995	0.01
Clostridioides difficile	10-00071	150	1373241	3 (1541917674)	bwa-mem	mpileup	bwa-mem/mpileup	17416	17240	98.9894	0	0	0	176	1.0106	0.8544	0	0.8544	1	0.9899	0.9949	0.0101
Clostridioides difficile	10-00071	150	1373241	3 (1541917674)	bwa-mem	platypus	bwa-mem/platypus	17416	16975	97.4678	0	0	0	441	2.5322	2.1409	0	2.1409	1	0.9747	0.9872	0.0253
Clostridioides difficile	10-00071	150	1373241	3 (1541917674)	bwa-mem	snver	bwa-mem/snver	17416	17275	99.1904	0	0	0	141	0.8096	0.6845	0	0.6845	1	0.9919	0.9959	0.0081
Clostridioides difficile	10-00071	150	1373241	3 (1541917674)	bwa-mem	strelka	bwa-mem/strelka	17416	17246	99.0239	0	0	0	170	0.9761	0.8253	0	0.8253	1	0.9902	0.9951	0.0098
Clostridioides difficile	10-00071	150	1373241	3 (1541917674)	bwa-mem	snvsniffer	bwa-mem/snvsniffer	17416	16656	95.6362	54	53	0.3101	760	4.3638	3.9517	0.2622	3.6896	0.9968	0.9564	0.9762	0.0436
Clostridioides difficile	10-00071	150	1373241	3 (1541917674)	bwa-mem	varscan	bwa-mem/varscan	17416	17269	99.1559	0	0	0	147	0.8441	0.7136	0	0.7136	1	0.9916	0.9958	0.0084
Clostridioides difficile	10-00071	150	1373241	3 (1541917674)	minimap2	16GT	minimap2/16GT	17416	17215	98.8459	0	0	0	201	1.1541	0.9758	0	0.9758	1	0.9885	0.9942	0.0115
Clostridioides difficile	10-00071	150	1373241	3 (1541917674)	minimap2	freebayes	minimap2/freebayes	17416	17291	99.2823	1	0	0.0057	125	0.7177	0.6117	0.0049	0.6068	0.9999	0.9928	0.9963	0.0072
Clostridioides difficile	10-00071	150	1373241	3 (1541917674)	minimap2	gatk	minimap2/gatk	17416	17285	99.2478	1	0	0.0057	131	0.7522	0.6408	0.0049	0.636	0.9999	0.9925	0.9962	0.0075
Clostridioides difficile	10-00071	150	1373241	3 (1541917674)	minimap2	lofreq	minimap2/lofreq	17416	17234	98.955	0	0	0	182	1.045	0.8836	0	0.8836	1	0.9895	0.9947	0.0105
Clostridioides difficile	10-00071	150	1373241	3 (1541917674)	minimap2	mpileup	minimap2/mpileup	17416	17233	98.9492	0	0	0	183	1.0508	0.8884	0	0.8884	1	0.9895	0.9947	0.0105
Clostridioides difficile	10-00071	150	1373241	3 (1541917674)	minimap2	platypus	minimap2/platypus	17416	16958	97.3702	0	0	0	458	2.6298	2.2235	0	2.2235	1	0.9737	0.9867	0.0263
Clostridioides difficile	10-00071	150	1373241	3 (1541917674)	minimap2	snver	minimap2/snver	17416	17216	98.8516	0	0	0	200	1.1484	0.9709	0	0.9709	1	0.9885	0.9942	0.0115
Clostridioides difficile	10-00071	150	1373241	3 (1541917674)	minimap2	strelka	minimap2/strelka	17416	17207	98.8	0	0	0	209	1.2	1.0146	0	1.0146	1	0.988	0.994	0.012
Clostridioides difficile	10-00071	150	1373241	3 (1541917674)	minimap2	snvsniffer	minimap2/snvsniffer	17416	16651	95.6075	47	47	0.2699	765	4.3925	3.942	0.2282	3.7138	0.9972	0.9561	0.9762	0.0439
Clostridioides difficile	10-00071	150	1373241	3 (1541917674)	minimap2	varscan	minimap2/varscan	17416	17267	99.1445	0	0	0	149	0.8555	0.7233	0	0.7233	1	0.9914	0.9957	0.0086
Clostridioides difficile	10-00071	150	1373241	3 (1541917674)	novoalign	16GT	novoalign/16GT	17416	17276	99.1961	0	0	0	140	0.8039	0.6797	0	0.6797	1	0.992	0.996	0.008
Clostridioides difficile	10-00071	150	1373241	3 (1541917674)	novoalign	freebayes	novoalign/freebayes	17416	17290	99.2765	1	0	0.0057	126	0.7235	0.6165	0.0049	0.6117	0.9999	0.9928	0.9963	0.0072
Clostridioides difficile	10-00071	150	1373241	3 (1541917674)	novoalign	gatk	novoalign/gatk	17416	17311	99.3971	1	0	0.0057	105	0.6029	0.5146	0.0049	0.5097	0.9999	0.994	0.9969	0.006
Clostridioides difficile	10-00071	150	1373241	3 (1541917674)	novoalign	lofreq	novoalign/lofreq	17416	17275	99.1904	0	0	0	141	0.8096	0.6845	0	0.6845	1	0.9919	0.9959	0.0081
Clostridioides difficile	10-00071	150	1373241	3 (1541917674)	novoalign	mpileup	novoalign/mpileup	17416	17276	99.1961	0	0	0	140	0.8039	0.6797	0	0.6797	1	0.992	0.996	0.008
Clostridioides difficile	10-00071	150	1373241	3 (1541917674)	novoalign	platypus	novoalign/platypus	17416	17127	98.3406	0	0	0	289	1.6594	1.403	0	1.403	1	0.9834	0.9916	0.0166
Clostridioides difficile	10-00071	150	1373241	3 (1541917674)	novoalign	snver	novoalign/snver	17416	17276	99.1961	0	0	0	140	0.8039	0.6797	0	0.6797	1	0.992	0.996	0.008
Clostridioides difficile	10-00071	150	1373241	3 (1541917674)	novoalign	strelka	novoalign/strelka	17416	17273	99.1789	0	0	0	143	0.8211	0.6942	0	0.6942	1	0.9918	0.9959	0.0082
Clostridioides difficile	10-00071	150	1373241	3 (1541917674)	novoalign	snvsniffer	novoalign/snvsniffer	17416	16609	95.3663	0	0	0	807	4.6337	3.9177	0	3.9177	1	0.9537	0.9763	0.0463
Clostridioides difficile	10-00071	150	1373241	3 (1541917674)	novoalign	varscan	novoalign/varscan	17416	17263	99.1215	0	0	0	153	0.8785	0.7428	0	0.7428	1	0.9912	0.9956	0.0088
Clostridioides difficile	10-00071	150	1373241	3 (1541917674)	snippy	snippy	snippy	17416	17019	97.7205	0	0	0	397	2.2795	1.9273	0	1.9273	1	0.9772	0.9885	0.0228
Clostridioides difficile	10-00071	150	1373241	3 (1541917674)	stampy	16GT	stampy/16GT	17416	17162	98.5416	1	0	0.0057	254	1.4584	1.2379	0.0049	1.2331	0.9999	0.9854	0.9926	0.0146
Clostridioides difficile	10-00071	150	1373241	3 (1541917674)	stampy	freebayes	stampy/freebayes	17416	17268	99.1502	1	0	0.0057	148	0.8498	0.7233	0.0049	0.7185	0.9999	0.9915	0.9957	0.0085
Clostridioides difficile	10-00071	150	1373241	3 (1541917674)	stampy	gatk	stampy/gatk	17416	17311	99.3971	1	0	0.0057	105	0.6029	0.5146	0.0049	0.5097	0.9999	0.994	0.9969	0.006
Clostridioides difficile	10-00071	150	1373241	3 (1541917674)	stampy	lofreq	stampy/lofreq	17416	17197	98.7425	1	0	0.0057	219	1.2575	1.068	0.0049	1.0632	0.9999	0.9874	0.9936	0.0126
Clostridioides difficile	10-00071	150	1373241	3 (1541917674)	stampy	mpileup	stampy/mpileup	17416	17196	98.7368	0	0	0	220	1.2632	1.068	0	1.068	1	0.9874	0.9937	0.0126
Clostridioides difficile	10-00071	150	1373241	3 (1541917674)	stampy	platypus	stampy/platypus	17416	17023	97.7435	0	0	0	393	2.2565	1.9079	0	1.9079	1	0.9774	0.9886	0.0226
Clostridioides difficile	10-00071	150	1373241	3 (1541917674)	stampy	snver	stampy/snver	17416	17240	98.9894	1	0	0.0057	176	1.0106	0.8593	0.0049	0.8544	0.9999	0.9899	0.9949	0.0101
Clostridioides difficile	10-00071	150	1373241	3 (1541917674)	stampy	strelka	stampy/strelka	17416	17227	98.9148	0	0	0	189	1.0852	0.9175	0	0.9175	1	0.9891	0.9945	0.0109
Clostridioides difficile	10-00071	150	1373241	3 (1541917674)	stampy	snvsniffer	stampy/snvsniffer	17416	16576	95.1768	40	40	0.2297	840	4.8232	4.2721	0.1942	4.0779	0.9976	0.9518	0.9742	0.0482
Clostridioides difficile	10-00071	150	1373241	3 (1541917674)	stampy	varscan	stampy/varscan	17416	17200	98.7598	1	0	0.0057	216	1.2402	1.0535	0.0049	1.0486	0.9999	0.9876	0.9937	0.0124
Clostridioides difficile	10-00071	300	686621	1 (1541926624)	bwa-mem	16GT	bwa-mem/16GT	17416	17309	99.3856	0	0	0	107	0.6144	0.5195	0	0.5195	1	0.9939	0.9969	0.0061
Clostridioides difficile	10-00071	300	686621	1 (1541926624)	bwa-mem	freebayes	bwa-mem/freebayes	17416	17337	99.5464	0	0	0	79	0.4536	0.3835	0	0.3835	1	0.9955	0.9977	0.0045
Clostridioides difficile	10-00071	300	686621	1 (1541926624)	bwa-mem	gatk	bwa-mem/gatk	17416	17347	99.6038	1	0	0.0057	69	0.3962	0.3398	0.0049	0.335	0.9999	0.996	0.9979	0.004
Clostridioides difficile	10-00071	300	686621	1 (1541926624)	bwa-mem	lofreq	bwa-mem/lofreq	17416	17316	99.4258	0	0	0	100	0.5742	0.4855	0	0.4855	1	0.9943	0.9971	0.0057
Clostridioides difficile	10-00071	300	686621	1 (1541926624)	bwa-mem	mpileup	bwa-mem/mpileup	17416	17314	99.4143	0	0	0	102	0.5857	0.4952	0	0.4952	1	0.9941	0.997	0.0059
Clostridioides difficile	10-00071	300	686621	1 (1541926624)	bwa-mem	platypus	bwa-mem/platypus	17416	17134	98.3808	0	0	0	282	1.6192	1.369	0	1.369	1	0.9838	0.9918	0.0162
Clostridioides difficile	10-00071	300	686621	1 (1541926624)	bwa-mem	snver	bwa-mem/snver	17416	17331	99.5119	0	0	0	85	0.4881	0.4126	0	0.4126	1	0.9951	0.9975	0.0049
Clostridioides difficile	10-00071	300	686621	1 (1541926624)	bwa-mem	strelka	bwa-mem/strelka	17416	17294	99.2995	1	0	0.0057	122	0.7005	0.5971	0.0049	0.5923	0.9999	0.993	0.9964	0.007
Clostridioides difficile	10-00071	300	686621	1 (1541926624)	bwa-mem	snvsniffer	bwa-mem/snvsniffer	17416	16690	95.8314	15	15	0.0861	726	4.1686	3.5973	0.0728	3.5245	0.9991	0.9583	0.9783	0.0417
Clostridioides difficile	10-00071	300	686621	1 (1541926624)	bwa-mem	varscan	bwa-mem/varscan	17416	17328	99.4947	0	0	0	88	0.5053	0.4272	0	0.4272	1	0.9949	0.9974	0.0051
Clostridioides difficile	10-00071	300	686621	1 (1541926624)	minimap2	16GT	minimap2/16GT	17416	17302	99.3454	0	0	0	114	0.6546	0.5534	0	0.5534	1	0.9935	0.9967	0.0065
Clostridioides difficile	10-00071	300	686621	1 (1541926624)	minimap2	freebayes	minimap2/freebayes	17416	17333	99.5234	1	0	0.0057	83	0.4766	0.4078	0.0049	0.4029	0.9999	0.9952	0.9975	0.0048
Clostridioides difficile	10-00071	300	686621	1 (1541926624)	minimap2	gatk	minimap2/gatk	17416	17321	99.4545	1	0	0.0057	95	0.5455	0.4661	0.0049	0.4612	0.9999	0.9945	0.9972	0.0055
Clostridioides difficile	10-00071	300	686621	1 (1541926624)	minimap2	lofreq	minimap2/lofreq	17416	17306	99.3684	0	0	0	110	0.6316	0.534	0	0.534	1	0.9937	0.9968	0.0063
Clostridioides difficile	10-00071	300	686621	1 (1541926624)	minimap2	mpileup	minimap2/mpileup	17416	17302	99.3454	0	0	0	114	0.6546	0.5534	0	0.5534	1	0.9935	0.9967	0.0065
Clostridioides difficile	10-00071	300	686621	1 (1541926624)	minimap2	platypus	minimap2/platypus	17416	17106	98.22	0	0	0	310	1.78	1.505	0	1.505	1	0.9822	0.991	0.0178
Clostridioides difficile	10-00071	300	686621	1 (1541926624)	minimap2	snver	minimap2/snver	17416	17290	99.2765	0	0	0	126	0.7235	0.6117	0	0.6117	1	0.9928	0.9964	0.0072
Clostridioides difficile	10-00071	300	686621	1 (1541926624)	minimap2	strelka	minimap2/strelka	17416	17258	99.0928	1	0	0.0057	158	0.9072	0.7719	0.0049	0.767	0.9999	0.9909	0.9954	0.0091
Clostridioides difficile	10-00071	300	686621	1 (1541926624)	minimap2	snvsniffer	minimap2/snvsniffer	17416	16694	95.8544	12	12	0.0689	722	4.1456	3.5633	0.0583	3.5051	0.9993	0.9585	0.9785	0.0415
Clostridioides difficile	10-00071	300	686621	1 (1541926624)	minimap2	varscan	minimap2/varscan	17416	17329	99.5005	0	0	0	87	0.4995	0.4224	0	0.4224	1	0.995	0.9975	0.005
Clostridioides difficile	10-00071	300	686621	1 (1541926624)	novoalign	16GT	novoalign/16GT	17416	17328	99.4947	0	0	0	88	0.5053	0.4272	0	0.4272	1	0.9949	0.9974	0.0051
Clostridioides difficile	10-00071	300	686621	1 (1541926624)	novoalign	freebayes	novoalign/freebayes	17416	17332	99.5177	1	0	0.0057	84	0.4823	0.4126	0.0049	0.4078	0.9999	0.9952	0.9975	0.0048
Clostridioides difficile	10-00071	300	686621	1 (1541926624)	novoalign	gatk	novoalign/gatk	17416	17350	99.621	1	0	0.0057	66	0.379	0.3253	0.0049	0.3204	0.9999	0.9962	0.998	0.0038
Clostridioides difficile	10-00071	300	686621	1 (1541926624)	novoalign	lofreq	novoalign/lofreq	17416	17328	99.4947	0	0	0	88	0.5053	0.4272	0	0.4272	1	0.9949	0.9974	0.0051
Clostridioides difficile	10-00071	300	686621	1 (1541926624)	novoalign	mpileup	novoalign/mpileup	17416	17328	99.4947	0	0	0	88	0.5053	0.4272	0	0.4272	1	0.9949	0.9974	0.0051
Clostridioides difficile	10-00071	300	686621	1 (1541926624)	novoalign	platypus	novoalign/platypus	17416	17190	98.7023	0	0	0	226	1.2977	1.0972	0	1.0972	1	0.987	0.9935	0.013
Clostridioides difficile	10-00071	300	686621	1 (1541926624)	novoalign	snver	novoalign/snver	17416	17327	99.489	0	0	0	89	0.511	0.4321	0	0.4321	1	0.9949	0.9974	0.0051
Clostridioides difficile	10-00071	300	686621	1 (1541926624)	novoalign	strelka	novoalign/strelka	17416	17309	99.3856	1	0	0.0057	107	0.6144	0.5243	0.0049	0.5195	0.9999	0.9939	0.9969	0.0061
Clostridioides difficile	10-00071	300	686621	1 (1541926624)	novoalign	snvsniffer	novoalign/snvsniffer	17416	16678	95.7625	0	0	0	738	4.2375	3.5828	0	3.5828	1	0.9576	0.9783	0.0424
Clostridioides difficile	10-00071	300	686621	1 (1541926624)	novoalign	varscan	novoalign/varscan	17416	17317	99.4316	0	0	0	99	0.5684	0.4806	0	0.4806	1	0.9943	0.9971	0.0057
Clostridioides difficile	10-00071	300	686621	1 (1541926624)	snippy	snippy	snippy	17416	17147	98.4554	0	0	0	269	1.5446	1.3059	0	1.3059	1	0.9846	0.9922	0.0154
Clostridioides difficile	10-00071	300	686621	1 (1541926624)	stampy	16GT	stampy/16GT	17416	17268	99.1502	1	0	0.0057	148	0.8498	0.7233	0.0049	0.7185	0.9999	0.9915	0.9957	0.0085
Clostridioides difficile	10-00071	300	686621	1 (1541926624)	stampy	freebayes	stampy/freebayes	17416	17319	99.443	1	0	0.0057	97	0.557	0.4758	0.0049	0.4709	0.9999	0.9944	0.9971	0.0056
Clostridioides difficile	10-00071	300	686621	1 (1541926624)	stampy	gatk	stampy/gatk	17416	17350	99.621	1	0	0.0057	66	0.379	0.3253	0.0049	0.3204	0.9999	0.9962	0.998	0.0038
Clostridioides difficile	10-00071	300	686621	1 (1541926624)	stampy	lofreq	stampy/lofreq	17416	17269	99.1559	1	0	0.0057	147	0.8441	0.7185	0.0049	0.7136	0.9999	0.9916	0.9957	0.0084
Clostridioides difficile	10-00071	300	686621	1 (1541926624)	stampy	mpileup	stampy/mpileup	17416	17267	99.1445	0	0	0	149	0.8555	0.7233	0	0.7233	1	0.9914	0.9957	0.0086
Clostridioides difficile	10-00071	300	686621	1 (1541926624)	stampy	platypus	stampy/platypus	17416	17140	98.4153	0	0	0	276	1.5847	1.3399	0	1.3399	1	0.9842	0.992	0.0158
Clostridioides difficile	10-00071	300	686621	1 (1541926624)	stampy	snver	stampy/snver	17416	17290	99.2765	1	0	0.0057	126	0.7235	0.6165	0.0049	0.6117	0.9999	0.9928	0.9963	0.0072
Clostridioides difficile	10-00071	300	686621	1 (1541926624)	stampy	strelka	stampy/strelka	17416	17268	99.1502	1	0	0.0057	148	0.8498	0.7233	0.0049	0.7185	0.9999	0.9915	0.9957	0.0085
Clostridioides difficile	10-00071	300	686621	1 (1541926624)	stampy	snvsniffer	stampy/snvsniffer	17416	16624	95.4525	10	10	0.0574	792	4.5475	3.8935	0.0485	3.8449	0.9994	0.9545	0.9764	0.0455
Clostridioides difficile	10-00071	300	686621	1 (1541926624)	stampy	varscan	stampy/varscan	17416	17266	99.1387	1	0	0.0057	150	0.8613	0.7331	0.0049	0.7282	0.9999	0.9914	0.9956	0.0086
Clostridioides difficile	10-00071	300	686621	2 (1541926944)	bwa-mem	16GT	bwa-mem/16GT	17416	17303	99.3512	0	0	0	113	0.6488	0.5486	0	0.5486	1	0.9935	0.9967	0.0065
Clostridioides difficile	10-00071	300	686621	2 (1541926944)	bwa-mem	freebayes	bwa-mem/freebayes	17416	17335	99.5349	0	0	0	81	0.4651	0.3932	0	0.3932	1	0.9953	0.9976	0.0047
Clostridioides difficile	10-00071	300	686621	2 (1541926944)	bwa-mem	gatk	bwa-mem/gatk	17416	17347	99.6038	1	0	0.0057	69	0.3962	0.3398	0.0049	0.335	0.9999	0.996	0.9979	0.004
Clostridioides difficile	10-00071	300	686621	2 (1541926944)	bwa-mem	lofreq	bwa-mem/lofreq	17416	17305	99.3627	0	0	0	111	0.6373	0.5389	0	0.5389	1	0.9936	0.9968	0.0064
Clostridioides difficile	10-00071	300	686621	2 (1541926944)	bwa-mem	mpileup	bwa-mem/mpileup	17416	17304	99.3569	0	0	0	112	0.6431	0.5437	0	0.5437	1	0.9936	0.9968	0.0064
Clostridioides difficile	10-00071	300	686621	2 (1541926944)	bwa-mem	platypus	bwa-mem/platypus	17416	17133	98.3751	0	0	0	283	1.6249	1.3739	0	1.3739	1	0.9838	0.9918	0.0162
Clostridioides difficile	10-00071	300	686621	2 (1541926944)	bwa-mem	snver	bwa-mem/snver	17416	17332	99.5177	0	0	0	84	0.4823	0.4078	0	0.4078	1	0.9952	0.9976	0.0048
Clostridioides difficile	10-00071	300	686621	2 (1541926944)	bwa-mem	strelka	bwa-mem/strelka	17416	17304	99.3569	1	0	0.0057	112	0.6431	0.5486	0.0049	0.5437	0.9999	0.9936	0.9967	0.0064
Clostridioides difficile	10-00071	300	686621	2 (1541926944)	bwa-mem	snvsniffer	bwa-mem/snvsniffer	17416	16697	95.8716	10	10	0.0574	719	4.1284	3.5391	0.0485	3.4905	0.9994	0.9587	0.9786	0.0413
Clostridioides difficile	10-00071	300	686621	2 (1541926944)	bwa-mem	varscan	bwa-mem/varscan	17416	17331	99.5119	0	0	0	85	0.4881	0.4126	0	0.4126	1	0.9951	0.9975	0.0049
Clostridioides difficile	10-00071	300	686621	2 (1541926944)	minimap2	16GT	minimap2/16GT	17416	17304	99.3569	0	0	0	112	0.6431	0.5437	0	0.5437	1	0.9936	0.9968	0.0064
Clostridioides difficile	10-00071	300	686621	2 (1541926944)	minimap2	freebayes	minimap2/freebayes	17416	17332	99.5177	1	0	0.0057	84	0.4823	0.4126	0.0049	0.4078	0.9999	0.9952	0.9975	0.0048
Clostridioides difficile	10-00071	300	686621	2 (1541926944)	minimap2	gatk	minimap2/gatk	17416	17322	99.4603	1	0	0.0057	94	0.5397	0.4612	0.0049	0.4563	0.9999	0.9946	0.9972	0.0054
Clostridioides difficile	10-00071	300	686621	2 (1541926944)	minimap2	lofreq	minimap2/lofreq	17416	17309	99.3856	0	0	0	107	0.6144	0.5195	0	0.5195	1	0.9939	0.9969	0.0061
Clostridioides difficile	10-00071	300	686621	2 (1541926944)	minimap2	mpileup	minimap2/mpileup	17416	17307	99.3741	0	0	0	109	0.6259	0.5292	0	0.5292	1	0.9937	0.9968	0.0063
Clostridioides difficile	10-00071	300	686621	2 (1541926944)	minimap2	platypus	minimap2/platypus	17416	17104	98.2085	0	0	0	312	1.7915	1.5147	0	1.5147	1	0.9821	0.991	0.0179
Clostridioides difficile	10-00071	300	686621	2 (1541926944)	minimap2	snver	minimap2/snver	17416	17293	99.2938	0	0	0	123	0.7062	0.5971	0	0.5971	1	0.9929	0.9964	0.0071
Clostridioides difficile	10-00071	300	686621	2 (1541926944)	minimap2	strelka	minimap2/strelka	17416	17263	99.1215	1	0	0.0057	153	0.8785	0.7476	0.0049	0.7428	0.9999	0.9912	0.9955	0.0088
Clostridioides difficile	10-00071	300	686621	2 (1541926944)	minimap2	snvsniffer	minimap2/snvsniffer	17416	16694	95.8544	9	9	0.0517	722	4.1456	3.5488	0.0437	3.5051	0.9995	0.9585	0.9786	0.0415
Clostridioides difficile	10-00071	300	686621	2 (1541926944)	minimap2	varscan	minimap2/varscan	17416	17330	99.5062	0	0	0	86	0.4938	0.4175	0	0.4175	1	0.9951	0.9975	0.0049
Clostridioides difficile	10-00071	300	686621	2 (1541926944)	novoalign	16GT	novoalign/16GT	17416	17330	99.5062	0	0	0	86	0.4938	0.4175	0	0.4175	1	0.9951	0.9975	0.0049
Clostridioides difficile	10-00071	300	686621	2 (1541926944)	novoalign	freebayes	novoalign/freebayes	17416	17336	99.5407	1	0	0.0057	80	0.4593	0.3932	0.0049	0.3884	0.9999	0.9954	0.9976	0.0046
Clostridioides difficile	10-00071	300	686621	2 (1541926944)	novoalign	gatk	novoalign/gatk	17416	17355	99.6497	1	0	0.0057	61	0.3503	0.301	0.0049	0.2961	0.9999	0.9965	0.9982	0.0035
Clostridioides difficile	10-00071	300	686621	2 (1541926944)	novoalign	lofreq	novoalign/lofreq	17416	17330	99.5062	0	0	0	86	0.4938	0.4175	0	0.4175	1	0.9951	0.9975	0.0049
Clostridioides difficile	10-00071	300	686621	2 (1541926944)	novoalign	mpileup	novoalign/mpileup	17416	17332	99.5177	0	0	0	84	0.4823	0.4078	0	0.4078	1	0.9952	0.9976	0.0048
Clostridioides difficile	10-00071	300	686621	2 (1541926944)	novoalign	platypus	novoalign/platypus	17416	17194	98.7253	0	0	0	222	1.2747	1.0777	0	1.0777	1	0.9873	0.9936	0.0127
Clostridioides difficile	10-00071	300	686621	2 (1541926944)	novoalign	snver	novoalign/snver	17416	17331	99.5119	0	0	0	85	0.4881	0.4126	0	0.4126	1	0.9951	0.9975	0.0049
Clostridioides difficile	10-00071	300	686621	2 (1541926944)	novoalign	strelka	novoalign/strelka	17416	17315	99.4201	1	0	0.0057	101	0.5799	0.4952	0.0049	0.4903	0.9999	0.9942	0.997	0.0058
Clostridioides difficile	10-00071	300	686621	2 (1541926944)	novoalign	snvsniffer	novoalign/snvsniffer	17416	16681	95.7797	0	0	0	735	4.2203	3.5682	0	3.5682	1	0.9578	0.9784	0.0422
Clostridioides difficile	10-00071	300	686621	2 (1541926944)	novoalign	varscan	novoalign/varscan	17416	17322	99.4603	0	0	0	94	0.5397	0.4563	0	0.4563	1	0.9946	0.9973	0.0054
Clostridioides difficile	10-00071	300	686621	2 (1541926944)	snippy	snippy	snippy	17416	17147	98.4554	0	0	0	269	1.5446	1.3059	0	1.3059	1	0.9846	0.9922	0.0154
Clostridioides difficile	10-00071	300	686621	2 (1541926944)	stampy	16GT	stampy/16GT	17416	17274	99.1847	1	0	0.0057	142	0.8153	0.6942	0.0049	0.6894	0.9999	0.9918	0.9958	0.0082
Clostridioides difficile	10-00071	300	686621	2 (1541926944)	stampy	freebayes	stampy/freebayes	17416	17321	99.4545	1	0	0.0057	95	0.5455	0.4661	0.0049	0.4612	0.9999	0.9945	0.9972	0.0055
Clostridioides difficile	10-00071	300	686621	2 (1541926944)	stampy	gatk	stampy/gatk	17416	17352	99.6325	1	0	0.0057	64	0.3675	0.3156	0.0049	0.3107	0.9999	0.9963	0.9981	0.0037
Clostridioides difficile	10-00071	300	686621	2 (1541926944)	stampy	lofreq	stampy/lofreq	17416	17274	99.1847	1	0	0.0057	142	0.8153	0.6942	0.0049	0.6894	0.9999	0.9918	0.9958	0.0082
Clostridioides difficile	10-00071	300	686621	2 (1541926944)	stampy	mpileup	stampy/mpileup	17416	17272	99.1732	0	0	0	144	0.8268	0.6991	0	0.6991	1	0.9917	0.9958	0.0083
Clostridioides difficile	10-00071	300	686621	2 (1541926944)	stampy	platypus	stampy/platypus	17416	17146	98.4497	0	0	0	270	1.5503	1.3108	0	1.3108	1	0.9845	0.9922	0.0155
Clostridioides difficile	10-00071	300	686621	2 (1541926944)	stampy	snver	stampy/snver	17416	17289	99.2708	1	0	0.0057	127	0.7292	0.6214	0.0049	0.6165	0.9999	0.9927	0.9963	0.0073
Clostridioides difficile	10-00071	300	686621	2 (1541926944)	stampy	strelka	stampy/strelka	17416	17272	99.1732	1	0	0.0057	144	0.8268	0.7039	0.0049	0.6991	0.9999	0.9917	0.9958	0.0083
Clostridioides difficile	10-00071	300	686621	2 (1541926944)	stampy	snvsniffer	stampy/snvsniffer	17416	16638	95.5328	10	10	0.0574	778	4.4672	3.8255	0.0485	3.777	0.9994	0.9553	0.9769	0.0447
Clostridioides difficile	10-00071	300	686621	2 (1541926944)	stampy	varscan	stampy/varscan	17416	17274	99.1847	1	0	0.0057	142	0.8153	0.6942	0.0049	0.6894	0.9999	0.9918	0.9958	0.0082
Clostridioides difficile	10-00071	300	686621	3 (1541926968)	bwa-mem	16GT	bwa-mem/16GT	17416	17300	99.3339	0	0	0	116	0.6661	0.5631	0	0.5631	1	0.9933	0.9966	0.0067
Clostridioides difficile	10-00071	300	686621	3 (1541926968)	bwa-mem	freebayes	bwa-mem/freebayes	17416	17339	99.5579	0	0	0	77	0.4421	0.3738	0	0.3738	1	0.9956	0.9978	0.0044
Clostridioides difficile	10-00071	300	686621	3 (1541926968)	bwa-mem	gatk	bwa-mem/gatk	17416	17348	99.6096	1	0	0.0057	68	0.3904	0.335	0.0049	0.3301	0.9999	0.9961	0.998	0.0039
Clostridioides difficile	10-00071	300	686621	3 (1541926968)	bwa-mem	lofreq	bwa-mem/lofreq	17416	17308	99.3799	0	0	0	108	0.6201	0.5243	0	0.5243	1	0.9938	0.9969	0.0062
Clostridioides difficile	10-00071	300	686621	3 (1541926968)	bwa-mem	mpileup	bwa-mem/mpileup	17416	17305	99.3627	0	0	0	111	0.6373	0.5389	0	0.5389	1	0.9936	0.9968	0.0064
Clostridioides difficile	10-00071	300	686621	3 (1541926968)	bwa-mem	platypus	bwa-mem/platypus	17416	17138	98.4038	0	0	0	278	1.5962	1.3496	0	1.3496	1	0.984	0.9919	0.016
Clostridioides difficile	10-00071	300	686621	3 (1541926968)	bwa-mem	snver	bwa-mem/snver	17416	17335	99.5349	0	0	0	81	0.4651	0.3932	0	0.3932	1	0.9953	0.9976	0.0047
Clostridioides difficile	10-00071	300	686621	3 (1541926968)	bwa-mem	strelka	bwa-mem/strelka	17416	17301	99.3397	1	0	0.0057	115	0.6603	0.5631	0.0049	0.5583	0.9999	0.9934	0.9966	0.0066
Clostridioides difficile	10-00071	300	686621	3 (1541926968)	bwa-mem	snvsniffer	bwa-mem/snvsniffer	17416	16685	95.8027	17	17	0.0976	731	4.1973	3.6313	0.0825	3.5488	0.999	0.958	0.9781	0.042
Clostridioides difficile	10-00071	300	686621	3 (1541926968)	bwa-mem	varscan	bwa-mem/varscan	17416	17331	99.5119	0	0	0	85	0.4881	0.4126	0	0.4126	1	0.9951	0.9975	0.0049
Clostridioides difficile	10-00071	300	686621	3 (1541926968)	minimap2	16GT	minimap2/16GT	17416	17308	99.3799	0	0	0	108	0.6201	0.5243	0	0.5243	1	0.9938	0.9969	0.0062
Clostridioides difficile	10-00071	300	686621	3 (1541926968)	minimap2	freebayes	minimap2/freebayes	17416	17335	99.5349	0	0	0	81	0.4651	0.3932	0	0.3932	1	0.9953	0.9976	0.0047
Clostridioides difficile	10-00071	300	686621	3 (1541926968)	minimap2	gatk	minimap2/gatk	17416	17323	99.466	1	0	0.0057	93	0.534	0.4563	0.0049	0.4515	0.9999	0.9947	0.9973	0.0053
Clostridioides difficile	10-00071	300	686621	3 (1541926968)	minimap2	lofreq	minimap2/lofreq	17416	17309	99.3856	0	0	0	107	0.6144	0.5195	0	0.5195	1	0.9939	0.9969	0.0061
Clostridioides difficile	10-00071	300	686621	3 (1541926968)	minimap2	mpileup	minimap2/mpileup	17416	17307	99.3741	0	0	0	109	0.6259	0.5292	0	0.5292	1	0.9937	0.9968	0.0063
Clostridioides difficile	10-00071	300	686621	3 (1541926968)	minimap2	platypus	minimap2/platypus	17416	17108	98.2315	0	0	0	308	1.7685	1.4952	0	1.4952	1	0.9823	0.9911	0.0177
Clostridioides difficile	10-00071	300	686621	3 (1541926968)	minimap2	snver	minimap2/snver	17416	17291	99.2823	0	0	0	125	0.7177	0.6068	0	0.6068	1	0.9928	0.9964	0.0072
Clostridioides difficile	10-00071	300	686621	3 (1541926968)	minimap2	strelka	minimap2/strelka	17416	17259	99.0985	1	0	0.0057	157	0.9015	0.767	0.0049	0.7622	0.9999	0.991	0.9954	0.009
Clostridioides difficile	10-00071	300	686621	3 (1541926968)	minimap2	snvsniffer	minimap2/snvsniffer	17416	16689	95.8257	14	14	0.0804	727	4.1743	3.5973	0.068	3.5294	0.9992	0.9583	0.9783	0.0417
Clostridioides difficile	10-00071	300	686621	3 (1541926968)	minimap2	varscan	minimap2/varscan	17416	17331	99.5119	0	0	0	85	0.4881	0.4126	0	0.4126	1	0.9951	0.9975	0.0049
Clostridioides difficile	10-00071	300	686621	3 (1541926968)	novoalign	16GT	novoalign/16GT	17416	17332	99.5177	0	0	0	84	0.4823	0.4078	0	0.4078	1	0.9952	0.9976	0.0048
Clostridioides difficile	10-00071	300	686621	3 (1541926968)	novoalign	freebayes	novoalign/freebayes	17416	17336	99.5407	1	0	0.0057	80	0.4593	0.3932	0.0049	0.3884	0.9999	0.9954	0.9976	0.0046
Clostridioides difficile	10-00071	300	686621	3 (1541926968)	novoalign	gatk	novoalign/gatk	17416	17350	99.621	1	0	0.0057	66	0.379	0.3253	0.0049	0.3204	0.9999	0.9962	0.998	0.0038
Clostridioides difficile	10-00071	300	686621	3 (1541926968)	novoalign	lofreq	novoalign/lofreq	17416	17332	99.5177	0	0	0	84	0.4823	0.4078	0	0.4078	1	0.9952	0.9976	0.0048
Clostridioides difficile	10-00071	300	686621	3 (1541926968)	novoalign	mpileup	novoalign/mpileup	17416	17332	99.5177	0	0	0	84	0.4823	0.4078	0	0.4078	1	0.9952	0.9976	0.0048
Clostridioides difficile	10-00071	300	686621	3 (1541926968)	novoalign	platypus	novoalign/platypus	17416	17195	98.7311	0	0	0	221	1.2689	1.0729	0	1.0729	1	0.9873	0.9936	0.0127
Clostridioides difficile	10-00071	300	686621	3 (1541926968)	novoalign	snver	novoalign/snver	17416	17330	99.5062	0	0	0	86	0.4938	0.4175	0	0.4175	1	0.9951	0.9975	0.0049
Clostridioides difficile	10-00071	300	686621	3 (1541926968)	novoalign	strelka	novoalign/strelka	17416	17311	99.3971	1	0	0.0057	105	0.6029	0.5146	0.0049	0.5097	0.9999	0.994	0.9969	0.006
Clostridioides difficile	10-00071	300	686621	3 (1541926968)	novoalign	snvsniffer	novoalign/snvsniffer	17416	16678	95.7625	0	0	0	738	4.2375	3.5828	0	3.5828	1	0.9576	0.9783	0.0424
Clostridioides difficile	10-00071	300	686621	3 (1541926968)	novoalign	varscan	novoalign/varscan	17416	17323	99.466	0	0	0	93	0.534	0.4515	0	0.4515	1	0.9947	0.9973	0.0053
Clostridioides difficile	10-00071	300	686621	3 (1541926968)	snippy	snippy	snippy	17416	17150	98.4727	0	0	0	266	1.5273	1.2913	0	1.2913	1	0.9847	0.9923	0.0153
Clostridioides difficile	10-00071	300	686621	3 (1541926968)	stampy	16GT	stampy/16GT	17416	17267	99.1445	1	0	0.0057	149	0.8555	0.7282	0.0049	0.7233	0.9999	0.9914	0.9956	0.0086
Clostridioides difficile	10-00071	300	686621	3 (1541926968)	stampy	freebayes	stampy/freebayes	17416	17320	99.4488	1	0	0.0057	96	0.5512	0.4709	0.0049	0.4661	0.9999	0.9945	0.9972	0.0055
Clostridioides difficile	10-00071	300	686621	3 (1541926968)	stampy	gatk	stampy/gatk	17416	17347	99.6038	1	0	0.0057	69	0.3962	0.3398	0.0049	0.335	0.9999	0.996	0.9979	0.004
Clostridioides difficile	10-00071	300	686621	3 (1541926968)	stampy	lofreq	stampy/lofreq	17416	17271	99.1674	1	0	0.0057	145	0.8326	0.7088	0.0049	0.7039	0.9999	0.9917	0.9958	0.0083
Clostridioides difficile	10-00071	300	686621	3 (1541926968)	stampy	mpileup	stampy/mpileup	17416	17267	99.1445	0	0	0	149	0.8555	0.7233	0	0.7233	1	0.9914	0.9957	0.0086
Clostridioides difficile	10-00071	300	686621	3 (1541926968)	stampy	platypus	stampy/platypus	17416	17153	98.4899	0	0	0	263	1.5101	1.2768	0	1.2768	1	0.9849	0.9924	0.0151
Clostridioides difficile	10-00071	300	686621	3 (1541926968)	stampy	snver	stampy/snver	17416	17294	99.2995	1	0	0.0057	122	0.7005	0.5971	0.0049	0.5923	0.9999	0.993	0.9964	0.007
Clostridioides difficile	10-00071	300	686621	3 (1541926968)	stampy	strelka	stampy/strelka	17416	17273	99.1789	1	0	0.0057	143	0.8211	0.6991	0.0049	0.6942	0.9999	0.9918	0.9958	0.0082
Clostridioides difficile	10-00071	300	686621	3 (1541926968)	stampy	snvsniffer	stampy/snvsniffer	17416	16620	95.4295	9	9	0.0517	796	4.5705	3.908	0.0437	3.8643	0.9995	0.9543	0.9764	0.0457
Clostridioides difficile	10-00071	300	686621	3 (1541926968)	stampy	varscan	stampy/varscan	17416	17270	99.1617	1	0	0.0057	146	0.8383	0.7136	0.0049	0.7088	0.9999	0.9916	0.9957	0.0084
Clostridioides difficile	10-00078	150	1373250	1 (1541930163)	bwa-mem	16GT	bwa-mem/16GT	17044	16852	98.8735	0	0	0	192	1.1265	0.9321	0	0.9321	1	0.9887	0.9943	0.0113
Clostridioides difficile	10-00078	150	1373250	1 (1541930163)	bwa-mem	freebayes	bwa-mem/freebayes	17044	16934	99.3546	0	0	0	110	0.6454	0.534	0	0.534	1	0.9935	0.9967	0.0065
Clostridioides difficile	10-00078	150	1373250	1 (1541930163)	bwa-mem	gatk	bwa-mem/gatk	17044	16950	99.4485	0	0	0	94	0.5515	0.4563	0	0.4563	1	0.9945	0.9972	0.0055
Clostridioides difficile	10-00078	150	1373250	1 (1541930163)	bwa-mem	lofreq	bwa-mem/lofreq	17044	16881	99.0437	0	0	0	163	0.9563	0.7913	0	0.7913	1	0.9904	0.9952	0.0096
Clostridioides difficile	10-00078	150	1373250	1 (1541930163)	bwa-mem	mpileup	bwa-mem/mpileup	17044	16887	99.0789	0	0	0	157	0.9211	0.7622	0	0.7622	1	0.9908	0.9954	0.0092
Clostridioides difficile	10-00078	150	1373250	1 (1541930163)	bwa-mem	platypus	bwa-mem/platypus	17044	16612	97.4654	0	0	0	432	2.5346	2.0972	0	2.0972	1	0.9747	0.9872	0.0253
Clostridioides difficile	10-00078	150	1373250	1 (1541930163)	bwa-mem	snver	bwa-mem/snver	17044	16920	99.2725	0	0	0	124	0.7275	0.602	0	0.602	1	0.9927	0.9963	0.0073
Clostridioides difficile	10-00078	150	1373250	1 (1541930163)	bwa-mem	strelka	bwa-mem/strelka	17044	16895	99.1258	0	0	0	149	0.8742	0.7233	0	0.7233	1	0.9913	0.9956	0.0087
Clostridioides difficile	10-00078	150	1373250	1 (1541930163)	bwa-mem	snvsniffer	bwa-mem/snvsniffer	17044	16275	95.4881	48	48	0.2816	769	4.5119	3.9663	0.233	3.7332	0.9971	0.9549	0.9755	0.0451
Clostridioides difficile	10-00078	150	1373250	1 (1541930163)	bwa-mem	varscan	bwa-mem/varscan	17044	16913	99.2314	0	0	0	131	0.7686	0.636	0	0.636	1	0.9923	0.9961	0.0077
Clostridioides difficile	10-00078	150	1373250	1 (1541930163)	minimap2	16GT	minimap2/16GT	17044	16843	98.8207	0	0	0	201	1.1793	0.9758	0	0.9758	1	0.9882	0.9941	0.0118
Clostridioides difficile	10-00078	150	1373250	1 (1541930163)	minimap2	freebayes	minimap2/freebayes	17044	16925	99.3018	0	0	0	119	0.6982	0.5777	0	0.5777	1	0.993	0.9965	0.007
Clostridioides difficile	10-00078	150	1373250	1 (1541930163)	minimap2	gatk	minimap2/gatk	17044	16937	99.3722	0	0	0	107	0.6278	0.5194	0	0.5194	1	0.9937	0.9968	0.0063
Clostridioides difficile	10-00078	150	1373250	1 (1541930163)	minimap2	lofreq	minimap2/lofreq	17044	16878	99.0261	0	0	0	166	0.9739	0.8059	0	0.8059	1	0.9903	0.9951	0.0097
Clostridioides difficile	10-00078	150	1373250	1 (1541930163)	minimap2	mpileup	minimap2/mpileup	17044	16876	99.0143	0	0	0	168	0.9857	0.8156	0	0.8156	1	0.9901	0.995	0.0099
Clostridioides difficile	10-00078	150	1373250	1 (1541930163)	minimap2	platypus	minimap2/platypus	17044	16627	97.5534	0	0	0	417	2.4466	2.0244	0	2.0244	1	0.9755	0.9876	0.0245
Clostridioides difficile	10-00078	150	1373250	1 (1541930163)	minimap2	snver	minimap2/snver	17044	16900	99.1551	0	0	0	144	0.8449	0.6991	0	0.6991	1	0.9916	0.9958	0.0084
Clostridioides difficile	10-00078	150	1373250	1 (1541930163)	minimap2	strelka	minimap2/strelka	17044	16880	99.0378	0	0	0	164	0.9622	0.7962	0	0.7962	1	0.9904	0.9952	0.0096
Clostridioides difficile	10-00078	150	1373250	1 (1541930163)	minimap2	snvsniffer	minimap2/snvsniffer	17044	16274	95.4823	36	36	0.2112	770	4.5177	3.9129	0.1748	3.7381	0.9978	0.9548	0.9758	0.0452
Clostridioides difficile	10-00078	150	1373250	1 (1541930163)	minimap2	varscan	minimap2/varscan	17044	16912	99.2255	0	0	0	132	0.7745	0.6408	0	0.6408	1	0.9923	0.9961	0.0077
Clostridioides difficile	10-00078	150	1373250	1 (1541930163)	novoalign	16GT	novoalign/16GT	17044	16926	99.3077	0	0	0	118	0.6923	0.5729	0	0.5729	1	0.9931	0.9965	0.0069
Clostridioides difficile	10-00078	150	1373250	1 (1541930163)	novoalign	freebayes	novoalign/freebayes	17044	16934	99.3546	0	0	0	110	0.6454	0.534	0	0.534	1	0.9935	0.9967	0.0065
Clostridioides difficile	10-00078	150	1373250	1 (1541930163)	novoalign	gatk	novoalign/gatk	17044	16958	99.4954	0	0	0	86	0.5046	0.4175	0	0.4175	1	0.995	0.9975	0.005
Clostridioides difficile	10-00078	150	1373250	1 (1541930163)	novoalign	lofreq	novoalign/lofreq	17044	16926	99.3077	0	0	0	118	0.6923	0.5729	0	0.5729	1	0.9931	0.9965	0.0069
Clostridioides difficile	10-00078	150	1373250	1 (1541930163)	novoalign	mpileup	novoalign/mpileup	17044	16925	99.3018	0	0	0	119	0.6982	0.5777	0	0.5777	1	0.993	0.9965	0.007
Clostridioides difficile	10-00078	150	1373250	1 (1541930163)	novoalign	platypus	novoalign/platypus	17044	16774	98.4159	0	0	0	270	1.5841	1.3108	0	1.3108	1	0.9842	0.992	0.0158
Clostridioides difficile	10-00078	150	1373250	1 (1541930163)	novoalign	snver	novoalign/snver	17044	16921	99.2783	0	0	0	123	0.7217	0.5971	0	0.5971	1	0.9928	0.9964	0.0072
Clostridioides difficile	10-00078	150	1373250	1 (1541930163)	novoalign	strelka	novoalign/strelka	17044	16918	99.2607	0	0	0	126	0.7393	0.6117	0	0.6117	1	0.9926	0.9963	0.0074
Clostridioides difficile	10-00078	150	1373250	1 (1541930163)	novoalign	snvsniffer	novoalign/snvsniffer	17044	16227	95.2065	0	0	0	817	4.7935	3.9663	0	3.9663	1	0.9521	0.9755	0.0479
Clostridioides difficile	10-00078	150	1373250	1 (1541930163)	novoalign	varscan	novoalign/varscan	17044	16907	99.1962	0	0	0	137	0.8038	0.6651	0	0.6651	1	0.992	0.996	0.008
Clostridioides difficile	10-00078	150	1373250	1 (1541930163)	snippy	snippy	snippy	17044	16660	97.747	0	0	0	384	2.253	1.8642	0	1.8642	1	0.9775	0.9886	0.0225
Clostridioides difficile	10-00078	150	1373250	1 (1541930163)	stampy	16GT	stampy/16GT	17044	16863	98.938	0	0	0	181	1.062	0.8787	0	0.8787	1	0.9894	0.9947	0.0106
Clostridioides difficile	10-00078	150	1373250	1 (1541930163)	stampy	freebayes	stampy/freebayes	17044	16911	99.2197	0	0	0	133	0.7803	0.6457	0	0.6457	1	0.9922	0.9961	0.0078
Clostridioides difficile	10-00078	150	1373250	1 (1541930163)	stampy	gatk	stampy/gatk	17044	16959	99.5013	0	0	0	85	0.4987	0.4126	0	0.4126	1	0.995	0.9975	0.005
Clostridioides difficile	10-00078	150	1373250	1 (1541930163)	stampy	lofreq	stampy/lofreq	17044	16884	99.0613	0	0	0	160	0.9387	0.7767	0	0.7767	1	0.9906	0.9953	0.0094
Clostridioides difficile	10-00078	150	1373250	1 (1541930163)	stampy	mpileup	stampy/mpileup	17044	16884	99.0613	0	0	0	160	0.9387	0.7767	0	0.7767	1	0.9906	0.9953	0.0094
Clostridioides difficile	10-00078	150	1373250	1 (1541930163)	stampy	platypus	stampy/platypus	17044	16683	97.882	0	0	0	361	2.118	1.7525	0	1.7525	1	0.9788	0.9893	0.0212
Clostridioides difficile	10-00078	150	1373250	1 (1541930163)	stampy	snver	stampy/snver	17044	16908	99.2021	0	0	0	136	0.7979	0.6602	0	0.6602	1	0.992	0.996	0.008
Clostridioides difficile	10-00078	150	1373250	1 (1541930163)	stampy	strelka	stampy/strelka	17044	16891	99.1023	0	0	0	153	0.8977	0.7428	0	0.7428	1	0.991	0.9955	0.009
Clostridioides difficile	10-00078	150	1373250	1 (1541930163)	stampy	snvsniffer	stampy/snvsniffer	17044	16197	95.0305	34	34	0.1995	847	4.9695	4.277	0.1651	4.1119	0.9979	0.9503	0.9735	0.0497
Clostridioides difficile	10-00078	150	1373250	1 (1541930163)	stampy	varscan	stampy/varscan	17044	16887	99.0789	0	0	0	157	0.9211	0.7622	0	0.7622	1	0.9908	0.9954	0.0092
Clostridioides difficile	10-00078	150	1373250	2 (1541930374)	bwa-mem	16GT	bwa-mem/16GT	17044	16859	98.9146	0	0	0	185	1.0854	0.8981	0	0.8981	1	0.9891	0.9945	0.0109
Clostridioides difficile	10-00078	150	1373250	2 (1541930374)	bwa-mem	freebayes	bwa-mem/freebayes	17044	16932	99.3429	0	0	0	112	0.6571	0.5437	0	0.5437	1	0.9934	0.9967	0.0066
Clostridioides difficile	10-00078	150	1373250	2 (1541930374)	bwa-mem	gatk	bwa-mem/gatk	17044	16950	99.4485	0	0	0	94	0.5515	0.4563	0	0.4563	1	0.9945	0.9972	0.0055
Clostridioides difficile	10-00078	150	1373250	2 (1541930374)	bwa-mem	lofreq	bwa-mem/lofreq	17044	16880	99.0378	0	0	0	164	0.9622	0.7962	0	0.7962	1	0.9904	0.9952	0.0096
Clostridioides difficile	10-00078	150	1373250	2 (1541930374)	bwa-mem	mpileup	bwa-mem/mpileup	17044	16882	99.0495	0	0	0	162	0.9505	0.7865	0	0.7865	1	0.9905	0.9952	0.0095
Clostridioides difficile	10-00078	150	1373250	2 (1541930374)	bwa-mem	platypus	bwa-mem/platypus	17044	16610	97.4536	0	0	0	434	2.5464	2.1069	0	2.1069	1	0.9745	0.9871	0.0255
Clostridioides difficile	10-00078	150	1373250	2 (1541930374)	bwa-mem	snver	bwa-mem/snver	17044	16916	99.249	0	0	0	128	0.751	0.6214	0	0.6214	1	0.9925	0.9962	0.0075
Clostridioides difficile	10-00078	150	1373250	2 (1541930374)	bwa-mem	strelka	bwa-mem/strelka	17044	16894	99.1199	0	0	0	150	0.8801	0.7282	0	0.7282	1	0.9912	0.9956	0.0088
Clostridioides difficile	10-00078	150	1373250	2 (1541930374)	bwa-mem	snvsniffer	bwa-mem/snvsniffer	17044	16266	95.4353	43	43	0.2523	778	4.5647	3.9857	0.2088	3.7769	0.9974	0.9544	0.9754	0.0456
Clostridioides difficile	10-00078	150	1373250	2 (1541930374)	bwa-mem	varscan	bwa-mem/varscan	17044	16908	99.2021	0	0	0	136	0.7979	0.6602	0	0.6602	1	0.992	0.996	0.008
Clostridioides difficile	10-00078	150	1373250	2 (1541930374)	minimap2	16GT	minimap2/16GT	17044	16849	98.8559	0	0	0	195	1.1441	0.9467	0	0.9467	1	0.9886	0.9943	0.0114
Clostridioides difficile	10-00078	150	1373250	2 (1541930374)	minimap2	freebayes	minimap2/freebayes	17044	16928	99.3194	0	0	0	116	0.6806	0.5631	0	0.5631	1	0.9932	0.9966	0.0068
Clostridioides difficile	10-00078	150	1373250	2 (1541930374)	minimap2	gatk	minimap2/gatk	17044	16937	99.3722	0	0	0	107	0.6278	0.5194	0	0.5194	1	0.9937	0.9968	0.0063
Clostridioides difficile	10-00078	150	1373250	2 (1541930374)	minimap2	lofreq	minimap2/lofreq	17044	16871	98.985	0	0	0	173	1.015	0.8399	0	0.8399	1	0.9898	0.9949	0.0102
Clostridioides difficile	10-00078	150	1373250	2 (1541930374)	minimap2	mpileup	minimap2/mpileup	17044	16870	98.9791	0	0	0	174	1.0209	0.8447	0	0.8447	1	0.9898	0.9949	0.0102
Clostridioides difficile	10-00078	150	1373250	2 (1541930374)	minimap2	platypus	minimap2/platypus	17044	16626	97.5475	0	0	0	418	2.4525	2.0292	0	2.0292	1	0.9755	0.9876	0.0245
Clostridioides difficile	10-00078	150	1373250	2 (1541930374)	minimap2	snver	minimap2/snver	17044	16896	99.1317	0	0	0	148	0.8683	0.7185	0	0.7185	1	0.9913	0.9956	0.0087
Clostridioides difficile	10-00078	150	1373250	2 (1541930374)	minimap2	strelka	minimap2/strelka	17044	16884	99.0613	0	0	0	160	0.9387	0.7767	0	0.7767	1	0.9906	0.9953	0.0094
Clostridioides difficile	10-00078	150	1373250	2 (1541930374)	minimap2	snvsniffer	minimap2/snvsniffer	17044	16267	95.4412	45	45	0.264	777	4.5588	3.9905	0.2185	3.7721	0.9972	0.9544	0.9753	0.0456
Clostridioides difficile	10-00078	150	1373250	2 (1541930374)	minimap2	varscan	minimap2/varscan	17044	16912	99.2255	0	0	0	132	0.7745	0.6408	0	0.6408	1	0.9923	0.9961	0.0077
Clostridioides difficile	10-00078	150	1373250	2 (1541930374)	novoalign	16GT	novoalign/16GT	17044	16925	99.3018	0	0	0	119	0.6982	0.5777	0	0.5777	1	0.993	0.9965	0.007
Clostridioides difficile	10-00078	150	1373250	2 (1541930374)	novoalign	freebayes	novoalign/freebayes	17044	16931	99.337	0	0	0	113	0.663	0.5486	0	0.5486	1	0.9934	0.9967	0.0066
Clostridioides difficile	10-00078	150	1373250	2 (1541930374)	novoalign	gatk	novoalign/gatk	17044	16958	99.4954	0	0	0	86	0.5046	0.4175	0	0.4175	1	0.995	0.9975	0.005
Clostridioides difficile	10-00078	150	1373250	2 (1541930374)	novoalign	lofreq	novoalign/lofreq	17044	16925	99.3018	0	0	0	119	0.6982	0.5777	0	0.5777	1	0.993	0.9965	0.007
Clostridioides difficile	10-00078	150	1373250	2 (1541930374)	novoalign	mpileup	novoalign/mpileup	17044	16924	99.2959	0	0	0	120	0.7041	0.5826	0	0.5826	1	0.993	0.9965	0.007
Clostridioides difficile	10-00078	150	1373250	2 (1541930374)	novoalign	platypus	novoalign/platypus	17044	16771	98.3983	0	0	0	273	1.6017	1.3253	0	1.3253	1	0.984	0.9919	0.016
Clostridioides difficile	10-00078	150	1373250	2 (1541930374)	novoalign	snver	novoalign/snver	17044	16925	99.3018	0	0	0	119	0.6982	0.5777	0	0.5777	1	0.993	0.9965	0.007
Clostridioides difficile	10-00078	150	1373250	2 (1541930374)	novoalign	strelka	novoalign/strelka	17044	16917	99.2549	0	0	0	127	0.7451	0.6165	0	0.6165	1	0.9925	0.9962	0.0075
Clostridioides difficile	10-00078	150	1373250	2 (1541930374)	novoalign	snvsniffer	novoalign/snvsniffer	17044	16236	95.2593	0	0	0	808	4.7407	3.9226	0	3.9226	1	0.9526	0.9757	0.0474
Clostridioides difficile	10-00078	150	1373250	2 (1541930374)	novoalign	varscan	novoalign/varscan	17044	16907	99.1962	0	0	0	137	0.8038	0.6651	0	0.6651	1	0.992	0.996	0.008
Clostridioides difficile	10-00078	150	1373250	2 (1541930374)	snippy	snippy	snippy	17044	16666	97.7822	0	0	0	378	2.2178	1.8351	0	1.8351	1	0.9778	0.9888	0.0222
Clostridioides difficile	10-00078	150	1373250	2 (1541930374)	stampy	16GT	stampy/16GT	17044	16830	98.7444	0	0	0	214	1.2556	1.0389	0	1.0389	1	0.9874	0.9937	0.0126
Clostridioides difficile	10-00078	150	1373250	2 (1541930374)	stampy	freebayes	stampy/freebayes	17044	16897	99.1375	0	0	0	147	0.8625	0.7136	0	0.7136	1	0.9914	0.9957	0.0086
Clostridioides difficile	10-00078	150	1373250	2 (1541930374)	stampy	gatk	stampy/gatk	17044	16958	99.4954	0	0	0	86	0.5046	0.4175	0	0.4175	1	0.995	0.9975	0.005
Clostridioides difficile	10-00078	150	1373250	2 (1541930374)	stampy	lofreq	stampy/lofreq	17044	16860	98.9204	0	0	0	184	1.0796	0.8933	0	0.8933	1	0.9892	0.9946	0.0108
Clostridioides difficile	10-00078	150	1373250	2 (1541930374)	stampy	mpileup	stampy/mpileup	17044	16860	98.9204	0	0	0	184	1.0796	0.8933	0	0.8933	1	0.9892	0.9946	0.0108
Clostridioides difficile	10-00078	150	1373250	2 (1541930374)	stampy	platypus	stampy/platypus	17044	16683	97.882	0	0	0	361	2.118	1.7525	0	1.7525	1	0.9788	0.9893	0.0212
Clostridioides difficile	10-00078	150	1373250	2 (1541930374)	stampy	snver	stampy/snver	17044	16907	99.1962	0	0	0	137	0.8038	0.6651	0	0.6651	1	0.992	0.996	0.008
Clostridioides difficile	10-00078	150	1373250	2 (1541930374)	stampy	strelka	stampy/strelka	17044	16889	99.0906	0	0	0	155	0.9094	0.7525	0	0.7525	1	0.9909	0.9954	0.0091
Clostridioides difficile	10-00078	150	1373250	2 (1541930374)	stampy	snvsniffer	stampy/snvsniffer	17044	16205	95.0774	41	41	0.2406	839	4.9226	4.2721	0.199	4.0731	0.9975	0.9508	0.9736	0.0492
Clostridioides difficile	10-00078	150	1373250	2 (1541930374)	stampy	varscan	stampy/varscan	17044	16864	98.9439	0	0	0	180	1.0561	0.8738	0	0.8738	1	0.9894	0.9947	0.0106
Clostridioides difficile	10-00078	150	1373250	3 (1541930450)	bwa-mem	16GT	bwa-mem/16GT	17044	16866	98.9556	0	0	0	178	1.0444	0.8641	0	0.8641	1	0.9896	0.9948	0.0104
Clostridioides difficile	10-00078	150	1373250	3 (1541930450)	bwa-mem	freebayes	bwa-mem/freebayes	17044	16932	99.3429	0	0	0	112	0.6571	0.5437	0	0.5437	1	0.9934	0.9967	0.0066
Clostridioides difficile	10-00078	150	1373250	3 (1541930450)	bwa-mem	gatk	bwa-mem/gatk	17044	16949	99.4426	0	0	0	95	0.5574	0.4612	0	0.4612	1	0.9944	0.9972	0.0056
Clostridioides difficile	10-00078	150	1373250	3 (1541930450)	bwa-mem	lofreq	bwa-mem/lofreq	17044	16874	99.0026	0	0	0	170	0.9974	0.8253	0	0.8253	1	0.99	0.995	0.01
Clostridioides difficile	10-00078	150	1373250	3 (1541930450)	bwa-mem	mpileup	bwa-mem/mpileup	17044	16879	99.0319	0	0	0	165	0.9681	0.801	0	0.801	1	0.9903	0.9951	0.0097
Clostridioides difficile	10-00078	150	1373250	3 (1541930450)	bwa-mem	platypus	bwa-mem/platypus	17044	16613	97.4713	0	0	0	431	2.5287	2.0924	0	2.0924	1	0.9747	0.9872	0.0253
Clostridioides difficile	10-00078	150	1373250	3 (1541930450)	bwa-mem	snver	bwa-mem/snver	17044	16917	99.2549	0	0	0	127	0.7451	0.6165	0	0.6165	1	0.9925	0.9962	0.0075
Clostridioides difficile	10-00078	150	1373250	3 (1541930450)	bwa-mem	strelka	bwa-mem/strelka	17044	16892	99.1082	0	0	0	152	0.8918	0.7379	0	0.7379	1	0.9911	0.9955	0.0089
Clostridioides difficile	10-00078	150	1373250	3 (1541930450)	bwa-mem	snvsniffer	bwa-mem/snvsniffer	17044	16269	95.4529	47	47	0.2758	775	4.5471	3.9905	0.2282	3.7624	0.9971	0.9545	0.9753	0.0455
Clostridioides difficile	10-00078	150	1373250	3 (1541930450)	bwa-mem	varscan	bwa-mem/varscan	17044	16908	99.2021	0	0	0	136	0.7979	0.6602	0	0.6602	1	0.992	0.996	0.008
Clostridioides difficile	10-00078	150	1373250	3 (1541930450)	minimap2	16GT	minimap2/16GT	17044	16864	98.9439	0	0	0	180	1.0561	0.8738	0	0.8738	1	0.9894	0.9947	0.0106
Clostridioides difficile	10-00078	150	1373250	3 (1541930450)	minimap2	freebayes	minimap2/freebayes	17044	16927	99.3135	0	0	0	117	0.6865	0.568	0	0.568	1	0.9931	0.9965	0.0069
Clostridioides difficile	10-00078	150	1373250	3 (1541930450)	minimap2	gatk	minimap2/gatk	17044	16943	99.4074	0	0	0	101	0.5926	0.4903	0	0.4903	1	0.9941	0.997	0.0059
Clostridioides difficile	10-00078	150	1373250	3 (1541930450)	minimap2	lofreq	minimap2/lofreq	17044	16881	99.0437	0	0	0	163	0.9563	0.7913	0	0.7913	1	0.9904	0.9952	0.0096
Clostridioides difficile	10-00078	150	1373250	3 (1541930450)	minimap2	mpileup	minimap2/mpileup	17044	16881	99.0437	0	0	0	163	0.9563	0.7913	0	0.7913	1	0.9904	0.9952	0.0096
Clostridioides difficile	10-00078	150	1373250	3 (1541930450)	minimap2	platypus	minimap2/platypus	17044	16627	97.5534	0	0	0	417	2.4466	2.0244	0	2.0244	1	0.9755	0.9876	0.0245
Clostridioides difficile	10-00078	150	1373250	3 (1541930450)	minimap2	snver	minimap2/snver	17044	16896	99.1317	0	0	0	148	0.8683	0.7185	0	0.7185	1	0.9913	0.9956	0.0087
Clostridioides difficile	10-00078	150	1373250	3 (1541930450)	minimap2	strelka	minimap2/strelka	17044	16876	99.0143	0	0	0	168	0.9857	0.8156	0	0.8156	1	0.9901	0.995	0.0099
Clostridioides difficile	10-00078	150	1373250	3 (1541930450)	minimap2	snvsniffer	minimap2/snvsniffer	17044	16268	95.4471	41	41	0.2406	776	4.5529	3.9663	0.199	3.7672	0.9975	0.9545	0.9755	0.0455
Clostridioides difficile	10-00078	150	1373250	3 (1541930450)	minimap2	varscan	minimap2/varscan	17044	16909	99.2079	0	0	0	135	0.7921	0.6554	0	0.6554	1	0.9921	0.996	0.0079
Clostridioides difficile	10-00078	150	1373250	3 (1541930450)	novoalign	16GT	novoalign/16GT	17044	16919	99.2666	0	0	0	125	0.7334	0.6068	0	0.6068	1	0.9927	0.9963	0.0073
Clostridioides difficile	10-00078	150	1373250	3 (1541930450)	novoalign	freebayes	novoalign/freebayes	17044	16927	99.3135	0	0	0	117	0.6865	0.568	0	0.568	1	0.9931	0.9965	0.0069
Clostridioides difficile	10-00078	150	1373250	3 (1541930450)	novoalign	gatk	novoalign/gatk	17044	16960	99.5072	0	0	0	84	0.4928	0.4078	0	0.4078	1	0.9951	0.9975	0.0049
Clostridioides difficile	10-00078	150	1373250	3 (1541930450)	novoalign	lofreq	novoalign/lofreq	17044	16919	99.2666	0	0	0	125	0.7334	0.6068	0	0.6068	1	0.9927	0.9963	0.0073
Clostridioides difficile	10-00078	150	1373250	3 (1541930450)	novoalign	mpileup	novoalign/mpileup	17044	16919	99.2666	0	0	0	125	0.7334	0.6068	0	0.6068	1	0.9927	0.9963	0.0073
Clostridioides difficile	10-00078	150	1373250	3 (1541930450)	novoalign	platypus	novoalign/platypus	17044	16766	98.3689	0	0	0	278	1.6311	1.3496	0	1.3496	1	0.9837	0.9918	0.0163
Clostridioides difficile	10-00078	150	1373250	3 (1541930450)	novoalign	snver	novoalign/snver	17044	16919	99.2666	0	0	0	125	0.7334	0.6068	0	0.6068	1	0.9927	0.9963	0.0073
Clostridioides difficile	10-00078	150	1373250	3 (1541930450)	novoalign	strelka	novoalign/strelka	17044	16912	99.2255	0	0	0	132	0.7745	0.6408	0	0.6408	1	0.9923	0.9961	0.0077
Clostridioides difficile	10-00078	150	1373250	3 (1541930450)	novoalign	snvsniffer	novoalign/snvsniffer	17044	16232	95.2359	0	0	0	812	4.7641	3.942	0	3.942	1	0.9524	0.9756	0.0476
Clostridioides difficile	10-00078	150	1373250	3 (1541930450)	novoalign	varscan	novoalign/varscan	17044	16902	99.1669	0	0	0	142	0.8331	0.6894	0	0.6894	1	0.9917	0.9958	0.0083
Clostridioides difficile	10-00078	150	1373250	3 (1541930450)	snippy	snippy	snippy	17044	16660	97.747	0	0	0	384	2.253	1.8642	0	1.8642	1	0.9775	0.9886	0.0225
Clostridioides difficile	10-00078	150	1373250	3 (1541930450)	stampy	16GT	stampy/16GT	17044	16856	98.897	0	0	0	188	1.103	0.9127	0	0.9127	1	0.989	0.9945	0.011
Clostridioides difficile	10-00078	150	1373250	3 (1541930450)	stampy	freebayes	stampy/freebayes	17044	16908	99.2021	0	0	0	136	0.7979	0.6602	0	0.6602	1	0.992	0.996	0.008
Clostridioides difficile	10-00078	150	1373250	3 (1541930450)	stampy	gatk	stampy/gatk	17044	16960	99.5072	0	0	0	84	0.4928	0.4078	0	0.4078	1	0.9951	0.9975	0.0049
Clostridioides difficile	10-00078	150	1373250	3 (1541930450)	stampy	lofreq	stampy/lofreq	17044	16876	99.0143	0	0	0	168	0.9857	0.8156	0	0.8156	1	0.9901	0.995	0.0099
Clostridioides difficile	10-00078	150	1373250	3 (1541930450)	stampy	mpileup	stampy/mpileup	17044	16875	99.0084	0	0	0	169	0.9916	0.8204	0	0.8204	1	0.9901	0.995	0.0099
Clostridioides difficile	10-00078	150	1373250	3 (1541930450)	stampy	platypus	stampy/platypus	17044	16679	97.8585	0	0	0	365	2.1415	1.772	0	1.772	1	0.9786	0.9892	0.0214
Clostridioides difficile	10-00078	150	1373250	3 (1541930450)	stampy	snver	stampy/snver	17044	16906	99.1903	0	0	0	138	0.8097	0.6699	0	0.6699	1	0.9919	0.9959	0.0081
Clostridioides difficile	10-00078	150	1373250	3 (1541930450)	stampy	strelka	stampy/strelka	17044	16888	99.0847	0	0	0	156	0.9153	0.7573	0	0.7573	1	0.9908	0.9954	0.0092
Clostridioides difficile	10-00078	150	1373250	3 (1541930450)	stampy	snvsniffer	stampy/snvsniffer	17044	16203	95.0657	41	41	0.2406	841	4.9343	4.2818	0.199	4.0828	0.9975	0.9507	0.9735	0.0493
Clostridioides difficile	10-00078	150	1373250	3 (1541930450)	stampy	varscan	stampy/varscan	17044	16875	99.0084	0	0	0	169	0.9916	0.8204	0	0.8204	1	0.9901	0.995	0.0099
Clostridioides difficile	10-00078	300	686625	1 (1541931418)	bwa-mem	16GT	bwa-mem/16GT	17044	16937	99.3722	0	0	0	107	0.6278	0.5194	0	0.5194	1	0.9937	0.9968	0.0063
Clostridioides difficile	10-00078	300	686625	1 (1541931418)	bwa-mem	freebayes	bwa-mem/freebayes	17044	16976	99.601	0	0	0	68	0.399	0.3301	0	0.3301	1	0.996	0.998	0.004
Clostridioides difficile	10-00078	300	686625	1 (1541931418)	bwa-mem	gatk	bwa-mem/gatk	17044	16998	99.7301	0	0	0	46	0.2699	0.2233	0	0.2233	1	0.9973	0.9986	0.0027
Clostridioides difficile	10-00078	300	686625	1 (1541931418)	bwa-mem	lofreq	bwa-mem/lofreq	17044	16941	99.3957	0	0	0	103	0.6043	0.5	0	0.5	1	0.994	0.997	0.006
Clostridioides difficile	10-00078	300	686625	1 (1541931418)	bwa-mem	mpileup	bwa-mem/mpileup	17044	16941	99.3957	0	0	0	103	0.6043	0.5	0	0.5	1	0.994	0.997	0.006
Clostridioides difficile	10-00078	300	686625	1 (1541931418)	bwa-mem	platypus	bwa-mem/platypus	17044	16778	98.4393	0	0	0	266	1.5607	1.2913	0	1.2913	1	0.9844	0.9921	0.0156
Clostridioides difficile	10-00078	300	686625	1 (1541931418)	bwa-mem	snver	bwa-mem/snver	17044	16964	99.5306	0	0	0	80	0.4694	0.3884	0	0.3884	1	0.9953	0.9976	0.0047
Clostridioides difficile	10-00078	300	686625	1 (1541931418)	bwa-mem	strelka	bwa-mem/strelka	17044	16927	99.3135	0	0	0	117	0.6865	0.568	0	0.568	1	0.9931	0.9965	0.0069
Clostridioides difficile	10-00078	300	686625	1 (1541931418)	bwa-mem	snvsniffer	bwa-mem/snvsniffer	17044	16330	95.8108	8	8	0.0469	714	4.1892	3.5051	0.0388	3.4662	0.9995	0.9581	0.9784	0.0419
Clostridioides difficile	10-00078	300	686625	1 (1541931418)	bwa-mem	varscan	bwa-mem/varscan	17044	16967	99.5482	0	0	0	77	0.4518	0.3738	0	0.3738	1	0.9955	0.9977	0.0045
Clostridioides difficile	10-00078	300	686625	1 (1541931418)	minimap2	16GT	minimap2/16GT	17044	16936	99.3663	0	0	0	108	0.6337	0.5243	0	0.5243	1	0.9937	0.9968	0.0063
Clostridioides difficile	10-00078	300	686625	1 (1541931418)	minimap2	freebayes	minimap2/freebayes	17044	16970	99.5658	0	0	0	74	0.4342	0.3592	0	0.3592	1	0.9957	0.9978	0.0043
Clostridioides difficile	10-00078	300	686625	1 (1541931418)	minimap2	gatk	minimap2/gatk	17044	16968	99.5541	0	0	0	76	0.4459	0.369	0	0.369	1	0.9955	0.9977	0.0045
Clostridioides difficile	10-00078	300	686625	1 (1541931418)	minimap2	lofreq	minimap2/lofreq	17044	16938	99.3781	0	0	0	106	0.6219	0.5146	0	0.5146	1	0.9938	0.9969	0.0062
Clostridioides difficile	10-00078	300	686625	1 (1541931418)	minimap2	mpileup	minimap2/mpileup	17044	16936	99.3663	0	0	0	108	0.6337	0.5243	0	0.5243	1	0.9937	0.9968	0.0063
Clostridioides difficile	10-00078	300	686625	1 (1541931418)	minimap2	platypus	minimap2/platypus	17044	16750	98.2751	0	0	0	294	1.7249	1.4273	0	1.4273	1	0.9828	0.9913	0.0172
Clostridioides difficile	10-00078	300	686625	1 (1541931418)	minimap2	snver	minimap2/snver	17044	16926	99.3077	0	0	0	118	0.6923	0.5729	0	0.5729	1	0.9931	0.9965	0.0069
Clostridioides difficile	10-00078	300	686625	1 (1541931418)	minimap2	strelka	minimap2/strelka	17044	16890	99.0965	0	0	0	154	0.9035	0.7476	0	0.7476	1	0.991	0.9955	0.009
Clostridioides difficile	10-00078	300	686625	1 (1541931418)	minimap2	snvsniffer	minimap2/snvsniffer	17044	16329	95.805	12	12	0.0704	715	4.195	3.5293	0.0583	3.4711	0.9993	0.958	0.9782	0.042
Clostridioides difficile	10-00078	300	686625	1 (1541931418)	minimap2	varscan	minimap2/varscan	17044	16967	99.5482	0	0	0	77	0.4518	0.3738	0	0.3738	1	0.9955	0.9977	0.0045
Clostridioides difficile	10-00078	300	686625	1 (1541931418)	novoalign	16GT	novoalign/16GT	17044	16973	99.5834	0	0	0	71	0.4166	0.3447	0	0.3447	1	0.9958	0.9979	0.0042
Clostridioides difficile	10-00078	300	686625	1 (1541931418)	novoalign	freebayes	novoalign/freebayes	17044	16975	99.5952	0	0	0	69	0.4048	0.335	0	0.335	1	0.996	0.998	0.004
Clostridioides difficile	10-00078	300	686625	1 (1541931418)	novoalign	gatk	novoalign/gatk	17044	16999	99.736	0	0	0	45	0.264	0.2185	0	0.2185	1	0.9974	0.9987	0.0026
Clostridioides difficile	10-00078	300	686625	1 (1541931418)	novoalign	lofreq	novoalign/lofreq	17044	16973	99.5834	0	0	0	71	0.4166	0.3447	0	0.3447	1	0.9958	0.9979	0.0042
Clostridioides difficile	10-00078	300	686625	1 (1541931418)	novoalign	mpileup	novoalign/mpileup	17044	16973	99.5834	0	0	0	71	0.4166	0.3447	0	0.3447	1	0.9958	0.9979	0.0042
Clostridioides difficile	10-00078	300	686625	1 (1541931418)	novoalign	platypus	novoalign/platypus	17044	16834	98.7679	0	0	0	210	1.2321	1.0195	0	1.0195	1	0.9877	0.9938	0.0123
Clostridioides difficile	10-00078	300	686625	1 (1541931418)	novoalign	snver	novoalign/snver	17044	16973	99.5834	0	0	0	71	0.4166	0.3447	0	0.3447	1	0.9958	0.9979	0.0042
Clostridioides difficile	10-00078	300	686625	1 (1541931418)	novoalign	strelka	novoalign/strelka	17044	16941	99.3957	0	0	0	103	0.6043	0.5	0	0.5	1	0.994	0.997	0.006
Clostridioides difficile	10-00078	300	686625	1 (1541931418)	novoalign	snvsniffer	novoalign/snvsniffer	17044	16323	95.7698	0	0	0	721	4.2302	3.5002	0	3.5002	1	0.9577	0.9784	0.0423
Clostridioides difficile	10-00078	300	686625	1 (1541931418)	novoalign	varscan	novoalign/varscan	17044	16967	99.5482	0	0	0	77	0.4518	0.3738	0	0.3738	1	0.9955	0.9977	0.0045
Clostridioides difficile	10-00078	300	686625	1 (1541931418)	snippy	snippy	snippy	17044	16793	98.5273	0	0	0	251	1.4727	1.2185	0	1.2185	1	0.9853	0.9926	0.0147
Clostridioides difficile	10-00078	300	686625	1 (1541931418)	stampy	16GT	stampy/16GT	17044	16929	99.3253	0	0	0	115	0.6747	0.5583	0	0.5583	1	0.9933	0.9966	0.0067
Clostridioides difficile	10-00078	300	686625	1 (1541931418)	stampy	freebayes	stampy/freebayes	17044	16955	99.4778	0	0	0	89	0.5222	0.4321	0	0.4321	1	0.9948	0.9974	0.0052
Clostridioides difficile	10-00078	300	686625	1 (1541931418)	stampy	gatk	stampy/gatk	17044	16998	99.7301	0	0	0	46	0.2699	0.2233	0	0.2233	1	0.9973	0.9986	0.0027
Clostridioides difficile	10-00078	300	686625	1 (1541931418)	stampy	lofreq	stampy/lofreq	17044	16931	99.337	0	0	0	113	0.663	0.5486	0	0.5486	1	0.9934	0.9967	0.0066
Clostridioides difficile	10-00078	300	686625	1 (1541931418)	stampy	mpileup	stampy/mpileup	17044	16931	99.337	0	0	0	113	0.663	0.5486	0	0.5486	1	0.9934	0.9967	0.0066
Clostridioides difficile	10-00078	300	686625	1 (1541931418)	stampy	platypus	stampy/platypus	17044	16800	98.5684	0	0	0	244	1.4316	1.1845	0	1.1845	1	0.9857	0.9928	0.0143
Clostridioides difficile	10-00078	300	686625	1 (1541931418)	stampy	snver	stampy/snver	17044	16953	99.4661	0	0	0	91	0.5339	0.4418	0	0.4418	1	0.9947	0.9973	0.0053
Clostridioides difficile	10-00078	300	686625	1 (1541931418)	stampy	strelka	stampy/strelka	17044	16923	99.2901	0	0	0	121	0.7099	0.5874	0	0.5874	1	0.9929	0.9964	0.0071
Clostridioides difficile	10-00078	300	686625	1 (1541931418)	stampy	snvsniffer	stampy/snvsniffer	17044	16277	95.4999	12	12	0.0704	767	4.5001	3.7818	0.0583	3.7235	0.9993	0.955	0.9766	0.045
Clostridioides difficile	10-00078	300	686625	1 (1541931418)	stampy	varscan	stampy/varscan	17044	16934	99.3546	0	0	0	110	0.6454	0.534	0	0.534	1	0.9935	0.9967	0.0065
Clostridioides difficile	10-00078	300	686625	2 (1541931478)	bwa-mem	16GT	bwa-mem/16GT	17044	16936	99.3663	0	0	0	108	0.6337	0.5243	0	0.5243	1	0.9937	0.9968	0.0063
Clostridioides difficile	10-00078	300	686625	2 (1541931478)	bwa-mem	freebayes	bwa-mem/freebayes	17044	16976	99.601	0	0	0	68	0.399	0.3301	0	0.3301	1	0.996	0.998	0.004
Clostridioides difficile	10-00078	300	686625	2 (1541931478)	bwa-mem	gatk	bwa-mem/gatk	17044	16999	99.736	0	0	0	45	0.264	0.2185	0	0.2185	1	0.9974	0.9987	0.0026
Clostridioides difficile	10-00078	300	686625	2 (1541931478)	bwa-mem	lofreq	bwa-mem/lofreq	17044	16941	99.3957	0	0	0	103	0.6043	0.5	0	0.5	1	0.994	0.997	0.006
Clostridioides difficile	10-00078	300	686625	2 (1541931478)	bwa-mem	mpileup	bwa-mem/mpileup	17044	16940	99.3898	0	0	0	104	0.6102	0.5049	0	0.5049	1	0.9939	0.9969	0.0061
Clostridioides difficile	10-00078	300	686625	2 (1541931478)	bwa-mem	platypus	bwa-mem/platypus	17044	16782	98.4628	0	0	0	262	1.5372	1.2719	0	1.2719	1	0.9846	0.9922	0.0154
Clostridioides difficile	10-00078	300	686625	2 (1541931478)	bwa-mem	snver	bwa-mem/snver	17044	16967	99.5482	0	0	0	77	0.4518	0.3738	0	0.3738	1	0.9955	0.9977	0.0045
Clostridioides difficile	10-00078	300	686625	2 (1541931478)	bwa-mem	strelka	bwa-mem/strelka	17044	16934	99.3546	0	0	0	110	0.6454	0.534	0	0.534	1	0.9935	0.9967	0.0065
Clostridioides difficile	10-00078	300	686625	2 (1541931478)	bwa-mem	snvsniffer	bwa-mem/snvsniffer	17044	16331	95.8167	10	10	0.0587	713	4.1833	3.5099	0.0485	3.4614	0.9994	0.9582	0.9784	0.0418
Clostridioides difficile	10-00078	300	686625	2 (1541931478)	bwa-mem	varscan	bwa-mem/varscan	17044	16969	99.56	0	0	0	75	0.44	0.3641	0	0.3641	1	0.9956	0.9978	0.0044
Clostridioides difficile	10-00078	300	686625	2 (1541931478)	minimap2	16GT	minimap2/16GT	17044	16936	99.3663	0	0	0	108	0.6337	0.5243	0	0.5243	1	0.9937	0.9968	0.0063
Clostridioides difficile	10-00078	300	686625	2 (1541931478)	minimap2	freebayes	minimap2/freebayes	17044	16968	99.5541	0	0	0	76	0.4459	0.369	0	0.369	1	0.9955	0.9977	0.0045
Clostridioides difficile	10-00078	300	686625	2 (1541931478)	minimap2	gatk	minimap2/gatk	17044	16968	99.5541	0	0	0	76	0.4459	0.369	0	0.369	1	0.9955	0.9977	0.0045
Clostridioides difficile	10-00078	300	686625	2 (1541931478)	minimap2	lofreq	minimap2/lofreq	17044	16942	99.4015	0	0	0	102	0.5985	0.4952	0	0.4952	1	0.994	0.997	0.006
Clostridioides difficile	10-00078	300	686625	2 (1541931478)	minimap2	mpileup	minimap2/mpileup	17044	16941	99.3957	0	0	0	103	0.6043	0.5	0	0.5	1	0.994	0.997	0.006
Clostridioides difficile	10-00078	300	686625	2 (1541931478)	minimap2	platypus	minimap2/platypus	17044	16750	98.2751	0	0	0	294	1.7249	1.4273	0	1.4273	1	0.9828	0.9913	0.0172
Clostridioides difficile	10-00078	300	686625	2 (1541931478)	minimap2	snver	minimap2/snver	17044	16933	99.3487	0	0	0	111	0.6513	0.5389	0	0.5389	1	0.9935	0.9967	0.0065
Clostridioides difficile	10-00078	300	686625	2 (1541931478)	minimap2	strelka	minimap2/strelka	17044	16896	99.1317	0	0	0	148	0.8683	0.7185	0	0.7185	1	0.9913	0.9956	0.0087
Clostridioides difficile	10-00078	300	686625	2 (1541931478)	minimap2	snvsniffer	minimap2/snvsniffer	17044	16333	95.8284	13	13	0.0763	711	4.1716	3.5148	0.0631	3.4517	0.9992	0.9583	0.9783	0.0417
Clostridioides difficile	10-00078	300	686625	2 (1541931478)	minimap2	varscan	minimap2/varscan	17044	16969	99.56	0	0	0	75	0.44	0.3641	0	0.3641	1	0.9956	0.9978	0.0044
Clostridioides difficile	10-00078	300	686625	2 (1541931478)	novoalign	16GT	novoalign/16GT	17044	16973	99.5834	0	0	0	71	0.4166	0.3447	0	0.3447	1	0.9958	0.9979	0.0042
Clostridioides difficile	10-00078	300	686625	2 (1541931478)	novoalign	freebayes	novoalign/freebayes	17044	16975	99.5952	0	0	0	69	0.4048	0.335	0	0.335	1	0.996	0.998	0.004
Clostridioides difficile	10-00078	300	686625	2 (1541931478)	novoalign	gatk	novoalign/gatk	17044	17001	99.7477	0	0	0	43	0.2523	0.2088	0	0.2088	1	0.9975	0.9987	0.0025
Clostridioides difficile	10-00078	300	686625	2 (1541931478)	novoalign	lofreq	novoalign/lofreq	17044	16973	99.5834	0	0	0	71	0.4166	0.3447	0	0.3447	1	0.9958	0.9979	0.0042
Clostridioides difficile	10-00078	300	686625	2 (1541931478)	novoalign	mpileup	novoalign/mpileup	17044	16973	99.5834	0	0	0	71	0.4166	0.3447	0	0.3447	1	0.9958	0.9979	0.0042
Clostridioides difficile	10-00078	300	686625	2 (1541931478)	novoalign	platypus	novoalign/platypus	17044	16832	98.7562	0	0	0	212	1.2438	1.0292	0	1.0292	1	0.9876	0.9938	0.0124
Clostridioides difficile	10-00078	300	686625	2 (1541931478)	novoalign	snver	novoalign/snver	17044	16973	99.5834	0	0	0	71	0.4166	0.3447	0	0.3447	1	0.9958	0.9979	0.0042
Clostridioides difficile	10-00078	300	686625	2 (1541931478)	novoalign	strelka	novoalign/strelka	17044	16953	99.4661	0	0	0	91	0.5339	0.4418	0	0.4418	1	0.9947	0.9973	0.0053
Clostridioides difficile	10-00078	300	686625	2 (1541931478)	novoalign	snvsniffer	novoalign/snvsniffer	17044	16329	95.805	0	0	0	715	4.195	3.4711	0	3.4711	1	0.958	0.9785	0.042
Clostridioides difficile	10-00078	300	686625	2 (1541931478)	novoalign	varscan	novoalign/varscan	17044	16969	99.56	0	0	0	75	0.44	0.3641	0	0.3641	1	0.9956	0.9978	0.0044
Clostridioides difficile	10-00078	300	686625	2 (1541931478)	snippy	snippy	snippy	17044	16789	98.5039	0	0	0	255	1.4961	1.2379	0	1.2379	1	0.985	0.9924	0.015
Clostridioides difficile	10-00078	300	686625	2 (1541931478)	stampy	16GT	stampy/16GT	17044	16928	99.3194	0	0	0	116	0.6806	0.5631	0	0.5631	1	0.9932	0.9966	0.0068
Clostridioides difficile	10-00078	300	686625	2 (1541931478)	stampy	freebayes	stampy/freebayes	17044	16953	99.4661	0	0	0	91	0.5339	0.4418	0	0.4418	1	0.9947	0.9973	0.0053
Clostridioides difficile	10-00078	300	686625	2 (1541931478)	stampy	gatk	stampy/gatk	17044	17001	99.7477	0	0	0	43	0.2523	0.2088	0	0.2088	1	0.9975	0.9987	0.0025
Clostridioides difficile	10-00078	300	686625	2 (1541931478)	stampy	lofreq	stampy/lofreq	17044	16929	99.3253	0	0	0	115	0.6747	0.5583	0	0.5583	1	0.9933	0.9966	0.0067
Clostridioides difficile	10-00078	300	686625	2 (1541931478)	stampy	mpileup	stampy/mpileup	17044	16929	99.3253	0	0	0	115	0.6747	0.5583	0	0.5583	1	0.9933	0.9966	0.0067
Clostridioides difficile	10-00078	300	686625	2 (1541931478)	stampy	platypus	stampy/platypus	17044	16794	98.5332	0	0	0	250	1.4668	1.2137	0	1.2137	1	0.9853	0.9926	0.0147
Clostridioides difficile	10-00078	300	686625	2 (1541931478)	stampy	snver	stampy/snver	17044	16953	99.4661	0	0	0	91	0.5339	0.4418	0	0.4418	1	0.9947	0.9973	0.0053
Clostridioides difficile	10-00078	300	686625	2 (1541931478)	stampy	strelka	stampy/strelka	17044	16928	99.3194	0	0	0	116	0.6806	0.5631	0	0.5631	1	0.9932	0.9966	0.0068
Clostridioides difficile	10-00078	300	686625	2 (1541931478)	stampy	snvsniffer	stampy/snvsniffer	17044	16286	95.5527	14	14	0.0821	758	4.4473	3.7478	0.068	3.6798	0.9991	0.9555	0.9768	0.0445
Clostridioides difficile	10-00078	300	686625	2 (1541931478)	stampy	varscan	stampy/varscan	17044	16931	99.337	0	0	0	113	0.663	0.5486	0	0.5486	1	0.9934	0.9967	0.0066
Clostridioides difficile	10-00078	300	686625	3 (1541931687)	bwa-mem	16GT	bwa-mem/16GT	17044	16929	99.3253	0	0	0	115	0.6747	0.5583	0	0.5583	1	0.9933	0.9966	0.0067
Clostridioides difficile	10-00078	300	686625	3 (1541931687)	bwa-mem	freebayes	bwa-mem/freebayes	17044	16977	99.6069	0	0	0	67	0.3931	0.3253	0	0.3253	1	0.9961	0.998	0.0039
Clostridioides difficile	10-00078	300	686625	3 (1541931687)	bwa-mem	gatk	bwa-mem/gatk	17044	16999	99.736	0	0	0	45	0.264	0.2185	0	0.2185	1	0.9974	0.9987	0.0026
Clostridioides difficile	10-00078	300	686625	3 (1541931687)	bwa-mem	lofreq	bwa-mem/lofreq	17044	16937	99.3722	0	0	0	107	0.6278	0.5194	0	0.5194	1	0.9937	0.9968	0.0063
Clostridioides difficile	10-00078	300	686625	3 (1541931687)	bwa-mem	mpileup	bwa-mem/mpileup	17044	16937	99.3722	0	0	0	107	0.6278	0.5194	0	0.5194	1	0.9937	0.9968	0.0063
Clostridioides difficile	10-00078	300	686625	3 (1541931687)	bwa-mem	platypus	bwa-mem/platypus	17044	16777	98.4335	0	0	0	267	1.5665	1.2962	0	1.2962	1	0.9843	0.9921	0.0157
Clostridioides difficile	10-00078	300	686625	3 (1541931687)	bwa-mem	snver	bwa-mem/snver	17044	16966	99.5424	0	0	0	78	0.4576	0.3787	0	0.3787	1	0.9954	0.9977	0.0046
Clostridioides difficile	10-00078	300	686625	3 (1541931687)	bwa-mem	strelka	bwa-mem/strelka	17044	16938	99.3781	0	0	0	106	0.6219	0.5146	0	0.5146	1	0.9938	0.9969	0.0062
Clostridioides difficile	10-00078	300	686625	3 (1541931687)	bwa-mem	snvsniffer	bwa-mem/snvsniffer	17044	16334	95.8343	10	10	0.0587	710	4.1657	3.4954	0.0485	3.4468	0.9994	0.9583	0.9784	0.0417
Clostridioides difficile	10-00078	300	686625	3 (1541931687)	bwa-mem	varscan	bwa-mem/varscan	17044	16968	99.5541	0	0	0	76	0.4459	0.369	0	0.369	1	0.9955	0.9977	0.0045
Clostridioides difficile	10-00078	300	686625	3 (1541931687)	minimap2	16GT	minimap2/16GT	17044	16927	99.3135	0	0	0	117	0.6865	0.568	0	0.568	1	0.9931	0.9965	0.0069
Clostridioides difficile	10-00078	300	686625	3 (1541931687)	minimap2	freebayes	minimap2/freebayes	17044	16969	99.56	0	0	0	75	0.44	0.3641	0	0.3641	1	0.9956	0.9978	0.0044
Clostridioides difficile	10-00078	300	686625	3 (1541931687)	minimap2	gatk	minimap2/gatk	17044	16969	99.56	0	0	0	75	0.44	0.3641	0	0.3641	1	0.9956	0.9978	0.0044
Clostridioides difficile	10-00078	300	686625	3 (1541931687)	minimap2	lofreq	minimap2/lofreq	17044	16933	99.3487	0	0	0	111	0.6513	0.5389	0	0.5389	1	0.9935	0.9967	0.0065
Clostridioides difficile	10-00078	300	686625	3 (1541931687)	minimap2	mpileup	minimap2/mpileup	17044	16929	99.3253	0	0	0	115	0.6747	0.5583	0	0.5583	1	0.9933	0.9966	0.0067
Clostridioides difficile	10-00078	300	686625	3 (1541931687)	minimap2	platypus	minimap2/platypus	17044	16750	98.2751	0	0	0	294	1.7249	1.4273	0	1.4273	1	0.9828	0.9913	0.0172
Clostridioides difficile	10-00078	300	686625	3 (1541931687)	minimap2	snver	minimap2/snver	17044	16928	99.3194	0	0	0	116	0.6806	0.5631	0	0.5631	1	0.9932	0.9966	0.0068
Clostridioides difficile	10-00078	300	686625	3 (1541931687)	minimap2	strelka	minimap2/strelka	17044	16895	99.1258	1	0	0.0059	149	0.8742	0.7282	0.0049	0.7233	0.9999	0.9913	0.9956	0.0087
Clostridioides difficile	10-00078	300	686625	3 (1541931687)	minimap2	snvsniffer	minimap2/snvsniffer	17044	16331	95.8167	14	14	0.0821	713	4.1833	3.5293	0.068	3.4614	0.9991	0.9582	0.9782	0.0418
Clostridioides difficile	10-00078	300	686625	3 (1541931687)	minimap2	varscan	minimap2/varscan	17044	16968	99.5541	0	0	0	76	0.4459	0.369	0	0.369	1	0.9955	0.9977	0.0045
Clostridioides difficile	10-00078	300	686625	3 (1541931687)	novoalign	16GT	novoalign/16GT	17044	16976	99.601	0	0	0	68	0.399	0.3301	0	0.3301	1	0.996	0.998	0.004
Clostridioides difficile	10-00078	300	686625	3 (1541931687)	novoalign	freebayes	novoalign/freebayes	17044	16978	99.6128	0	0	0	66	0.3872	0.3204	0	0.3204	1	0.9961	0.998	0.0039
Clostridioides difficile	10-00078	300	686625	3 (1541931687)	novoalign	gatk	novoalign/gatk	17044	17000	99.7418	0	0	0	44	0.2582	0.2136	0	0.2136	1	0.9974	0.9987	0.0026
Clostridioides difficile	10-00078	300	686625	3 (1541931687)	novoalign	lofreq	novoalign/lofreq	17044	16976	99.601	0	0	0	68	0.399	0.3301	0	0.3301	1	0.996	0.998	0.004
Clostridioides difficile	10-00078	300	686625	3 (1541931687)	novoalign	mpileup	novoalign/mpileup	17044	16976	99.601	0	0	0	68	0.399	0.3301	0	0.3301	1	0.996	0.998	0.004
Clostridioides difficile	10-00078	300	686625	3 (1541931687)	novoalign	platypus	novoalign/platypus	17044	16838	98.7914	0	0	0	206	1.2086	1.0001	0	1.0001	1	0.9879	0.9939	0.0121
Clostridioides difficile	10-00078	300	686625	3 (1541931687)	novoalign	snver	novoalign/snver	17044	16976	99.601	0	0	0	68	0.399	0.3301	0	0.3301	1	0.996	0.998	0.004
Clostridioides difficile	10-00078	300	686625	3 (1541931687)	novoalign	strelka	novoalign/strelka	17044	16954	99.472	0	0	0	90	0.528	0.4369	0	0.4369	1	0.9947	0.9973	0.0053
Clostridioides difficile	10-00078	300	686625	3 (1541931687)	novoalign	snvsniffer	novoalign/snvsniffer	17044	16324	95.7756	0	0	0	720	4.2244	3.4954	0	3.4954	1	0.9578	0.9784	0.0422
Clostridioides difficile	10-00078	300	686625	3 (1541931687)	novoalign	varscan	novoalign/varscan	17044	16968	99.5541	0	0	0	76	0.4459	0.369	0	0.369	1	0.9955	0.9977	0.0045
Clostridioides difficile	10-00078	300	686625	3 (1541931687)	snippy	snippy	snippy	17044	16794	98.5332	0	0	0	250	1.4668	1.2137	0	1.2137	1	0.9853	0.9926	0.0147
Clostridioides difficile	10-00078	300	686625	3 (1541931687)	stampy	16GT	stampy/16GT	17044	16930	99.3311	0	0	0	114	0.6689	0.5534	0	0.5534	1	0.9933	0.9966	0.0067
Clostridioides difficile	10-00078	300	686625	3 (1541931687)	stampy	freebayes	stampy/freebayes	17044	16955	99.4778	0	0	0	89	0.5222	0.4321	0	0.4321	1	0.9948	0.9974	0.0052
Clostridioides difficile	10-00078	300	686625	3 (1541931687)	stampy	gatk	stampy/gatk	17044	17000	99.7418	0	0	0	44	0.2582	0.2136	0	0.2136	1	0.9974	0.9987	0.0026
Clostridioides difficile	10-00078	300	686625	3 (1541931687)	stampy	lofreq	stampy/lofreq	17044	16930	99.3311	0	0	0	114	0.6689	0.5534	0	0.5534	1	0.9933	0.9966	0.0067
Clostridioides difficile	10-00078	300	686625	3 (1541931687)	stampy	mpileup	stampy/mpileup	17044	16929	99.3253	0	0	0	115	0.6747	0.5583	0	0.5583	1	0.9933	0.9966	0.0067
Clostridioides difficile	10-00078	300	686625	3 (1541931687)	stampy	platypus	stampy/platypus	17044	16796	98.5449	0	0	0	248	1.4551	1.204	0	1.204	1	0.9854	0.9926	0.0146
Clostridioides difficile	10-00078	300	686625	3 (1541931687)	stampy	snver	stampy/snver	17044	16954	99.472	0	0	0	90	0.528	0.4369	0	0.4369	1	0.9947	0.9973	0.0053
Clostridioides difficile	10-00078	300	686625	3 (1541931687)	stampy	strelka	stampy/strelka	17044	16928	99.3194	0	0	0	116	0.6806	0.5631	0	0.5631	1	0.9932	0.9966	0.0068
Clostridioides difficile	10-00078	300	686625	3 (1541931687)	stampy	snvsniffer	stampy/snvsniffer	17044	16291	95.582	12	12	0.0704	753	4.418	3.7138	0.0583	3.6556	0.9993	0.9558	0.9771	0.0442
Clostridioides difficile	10-00078	300	686625	3 (1541931687)	stampy	varscan	stampy/varscan	17044	16934	99.3546	0	0	0	110	0.6454	0.534	0	0.534	1	0.9935	0.9967	0.0065
Clostridioides difficile	10-00253	150	1373356	1 (1541929608)	bwa-mem	16GT	bwa-mem/16GT	17390	17223	99.0397	0	0	0	167	0.9603	0.8107	0	0.8107	1	0.9904	0.9952	0.0096
Clostridioides difficile	10-00253	150	1373356	1 (1541929608)	bwa-mem	freebayes	bwa-mem/freebayes	17390	17258	99.2409	0	0	0	132	0.7591	0.6408	0	0.6408	1	0.9924	0.9962	0.0076
Clostridioides difficile	10-00253	150	1373356	1 (1541929608)	bwa-mem	gatk	bwa-mem/gatk	17390	17277	99.3502	1	1	0.0058	113	0.6498	0.5534	0.0049	0.5485	0.9999	0.9935	0.9967	0.0065
Clostridioides difficile	10-00253	150	1373356	1 (1541929608)	bwa-mem	lofreq	bwa-mem/lofreq	17390	17237	99.1202	0	0	0	153	0.8798	0.7427	0	0.7427	1	0.9912	0.9956	0.0088
Clostridioides difficile	10-00253	150	1373356	1 (1541929608)	bwa-mem	mpileup	bwa-mem/mpileup	17390	17235	99.1087	0	0	0	155	0.8913	0.7524	0	0.7524	1	0.9911	0.9955	0.0089
Clostridioides difficile	10-00253	150	1373356	1 (1541929608)	bwa-mem	platypus	bwa-mem/platypus	17390	16989	97.6941	0	0	0	401	2.3059	1.9466	0	1.9466	1	0.9769	0.9883	0.0231
Clostridioides difficile	10-00253	150	1373356	1 (1541929608)	bwa-mem	snver	bwa-mem/snver	17390	17247	99.1777	0	0	0	143	0.8223	0.6942	0	0.6942	1	0.9918	0.9959	0.0082
Clostridioides difficile	10-00253	150	1373356	1 (1541929608)	bwa-mem	strelka	bwa-mem/strelka	17390	17234	99.1029	0	0	0	156	0.8971	0.7573	0	0.7573	1	0.991	0.9955	0.009
Clostridioides difficile	10-00253	150	1373356	1 (1541929608)	bwa-mem	snvsniffer	bwa-mem/snvsniffer	17390	16693	95.9919	50	50	0.2875	697	4.0081	3.6262	0.2427	3.3834	0.997	0.9599	0.9781	0.0401
Clostridioides difficile	10-00253	150	1373356	1 (1541929608)	bwa-mem	varscan	bwa-mem/varscan	17390	17250	99.1949	0	0	0	140	0.8051	0.6796	0	0.6796	1	0.9919	0.9959	0.0081
Clostridioides difficile	10-00253	150	1373356	1 (1541929608)	minimap2	16GT	minimap2/16GT	17390	17220	99.0224	0	0	0	170	0.9776	0.8252	0	0.8252	1	0.9902	0.9951	0.0098
Clostridioides difficile	10-00253	150	1373356	1 (1541929608)	minimap2	freebayes	minimap2/freebayes	17390	17256	99.2294	0	0	0	134	0.7706	0.6505	0	0.6505	1	0.9923	0.9961	0.0077
Clostridioides difficile	10-00253	150	1373356	1 (1541929608)	minimap2	gatk	minimap2/gatk	17390	17246	99.1719	1	1	0.0058	144	0.8281	0.7039	0.0049	0.699	0.9999	0.9917	0.9958	0.0083
Clostridioides difficile	10-00253	150	1373356	1 (1541929608)	minimap2	lofreq	minimap2/lofreq	17390	17232	99.0914	0	0	0	158	0.9086	0.767	0	0.767	1	0.9909	0.9954	0.0091
Clostridioides difficile	10-00253	150	1373356	1 (1541929608)	minimap2	mpileup	minimap2/mpileup	17390	17219	99.0167	0	0	0	171	0.9833	0.8301	0	0.8301	1	0.9902	0.9951	0.0098
Clostridioides difficile	10-00253	150	1373356	1 (1541929608)	minimap2	platypus	minimap2/platypus	17390	16941	97.4181	0	0	0	449	2.5819	2.1796	0	2.1796	1	0.9742	0.9869	0.0258
Clostridioides difficile	10-00253	150	1373356	1 (1541929608)	minimap2	snver	minimap2/snver	17390	17160	98.6774	0	0	0	230	1.3226	1.1165	0	1.1165	1	0.9868	0.9934	0.0132
Clostridioides difficile	10-00253	150	1373356	1 (1541929608)	minimap2	strelka	minimap2/strelka	17390	17154	98.6429	0	0	0	236	1.3571	1.1456	0	1.1456	1	0.9864	0.9932	0.0136
Clostridioides difficile	10-00253	150	1373356	1 (1541929608)	minimap2	snvsniffer	minimap2/snvsniffer	17390	16695	96.0035	52	52	0.299	695	3.9965	3.6262	0.2524	3.3737	0.9969	0.96	0.9781	0.04
Clostridioides difficile	10-00253	150	1373356	1 (1541929608)	minimap2	varscan	minimap2/varscan	17390	17252	99.2064	0	0	0	138	0.7936	0.6699	0	0.6699	1	0.9921	0.996	0.0079
Clostridioides difficile	10-00253	150	1373356	1 (1541929608)	novoalign	16GT	novoalign/16GT	17390	17253	99.2122	0	0	0	137	0.7878	0.665	0	0.665	1	0.9921	0.996	0.0079
Clostridioides difficile	10-00253	150	1373356	1 (1541929608)	novoalign	freebayes	novoalign/freebayes	17390	17258	99.2409	0	0	0	132	0.7591	0.6408	0	0.6408	1	0.9924	0.9962	0.0076
Clostridioides difficile	10-00253	150	1373356	1 (1541929608)	novoalign	gatk	novoalign/gatk	17390	17285	99.3962	1	1	0.0058	105	0.6038	0.5146	0.0049	0.5097	0.9999	0.994	0.9969	0.006
Clostridioides difficile	10-00253	150	1373356	1 (1541929608)	novoalign	lofreq	novoalign/lofreq	17390	17253	99.2122	0	0	0	137	0.7878	0.665	0	0.665	1	0.9921	0.996	0.0079
Clostridioides difficile	10-00253	150	1373356	1 (1541929608)	novoalign	mpileup	novoalign/mpileup	17390	17253	99.2122	0	0	0	137	0.7878	0.665	0	0.665	1	0.9921	0.996	0.0079
Clostridioides difficile	10-00253	150	1373356	1 (1541929608)	novoalign	platypus	novoalign/platypus	17390	17129	98.4991	0	0	0	261	1.5009	1.267	0	1.267	1	0.985	0.9924	0.015
Clostridioides difficile	10-00253	150	1373356	1 (1541929608)	novoalign	snver	novoalign/snver	17390	17251	99.2007	0	0	0	139	0.7993	0.6747	0	0.6747	1	0.992	0.996	0.008
Clostridioides difficile	10-00253	150	1373356	1 (1541929608)	novoalign	strelka	novoalign/strelka	17390	17248	99.1834	0	0	0	142	0.8166	0.6893	0	0.6893	1	0.9918	0.9959	0.0082
Clostridioides difficile	10-00253	150	1373356	1 (1541929608)	novoalign	snvsniffer	novoalign/snvsniffer	17390	16631	95.6354	0	0	0	759	4.3646	3.6844	0	3.6844	1	0.9564	0.9777	0.0436
Clostridioides difficile	10-00253	150	1373356	1 (1541929608)	novoalign	varscan	novoalign/varscan	17390	17247	99.1777	0	0	0	143	0.8223	0.6942	0	0.6942	1	0.9918	0.9959	0.0082
Clostridioides difficile	10-00253	150	1373356	1 (1541929608)	snippy	snippy	snippy	17390	17012	97.8263	0	0	0	378	2.1737	1.8349	0	1.8349	1	0.9783	0.989	0.0217
Clostridioides difficile	10-00253	150	1373356	1 (1541929608)	stampy	16GT	stampy/16GT	17390	17176	98.7694	1	1	0.0058	214	1.2306	1.0437	0.0049	1.0388	0.9999	0.9877	0.9938	0.0123
Clostridioides difficile	10-00253	150	1373356	1 (1541929608)	stampy	freebayes	stampy/freebayes	17390	17246	99.1719	2	0	0.0115	144	0.8281	0.7087	0.0097	0.699	0.9999	0.9917	0.9958	0.0083
Clostridioides difficile	10-00253	150	1373356	1 (1541929608)	stampy	gatk	stampy/gatk	17390	17285	99.3962	1	1	0.0058	105	0.6038	0.5146	0.0049	0.5097	0.9999	0.994	0.9969	0.006
Clostridioides difficile	10-00253	150	1373356	1 (1541929608)	stampy	lofreq	stampy/lofreq	17390	17193	98.8672	0	0	0	197	1.1328	0.9563	0	0.9563	1	0.9887	0.9943	0.0113
Clostridioides difficile	10-00253	150	1373356	1 (1541929608)	stampy	mpileup	stampy/mpileup	17390	17193	98.8672	0	0	0	197	1.1328	0.9563	0	0.9563	1	0.9887	0.9943	0.0113
Clostridioides difficile	10-00253	150	1373356	1 (1541929608)	stampy	platypus	stampy/platypus	17390	17039	97.9816	0	0	0	351	2.0184	1.7039	0	1.7039	1	0.9798	0.9898	0.0202
Clostridioides difficile	10-00253	150	1373356	1 (1541929608)	stampy	snver	stampy/snver	17390	17199	98.9017	0	0	0	191	1.0983	0.9272	0	0.9272	1	0.989	0.9945	0.011
Clostridioides difficile	10-00253	150	1373356	1 (1541929608)	stampy	strelka	stampy/strelka	17390	17191	98.8557	0	0	0	199	1.1443	0.966	0	0.966	1	0.9886	0.9943	0.0114
Clostridioides difficile	10-00253	150	1373356	1 (1541929608)	stampy	snvsniffer	stampy/snvsniffer	17390	16643	95.7044	50	50	0.2875	747	4.2956	3.8689	0.2427	3.6262	0.997	0.957	0.9766	0.043
Clostridioides difficile	10-00253	150	1373356	1 (1541929608)	stampy	varscan	stampy/varscan	17390	17193	98.8672	0	0	0	197	1.1328	0.9563	0	0.9563	1	0.9887	0.9943	0.0113
Clostridioides difficile	10-00253	150	1373356	2 (1541929744)	bwa-mem	16GT	bwa-mem/16GT	17390	17218	99.0109	0	0	0	172	0.9891	0.8349	0	0.8349	1	0.9901	0.995	0.0099
Clostridioides difficile	10-00253	150	1373356	2 (1541929744)	bwa-mem	freebayes	bwa-mem/freebayes	17390	17260	99.2524	0	0	0	130	0.7476	0.6311	0	0.6311	1	0.9925	0.9962	0.0075
Clostridioides difficile	10-00253	150	1373356	2 (1541929744)	bwa-mem	gatk	bwa-mem/gatk	17390	17278	99.356	1	1	0.0058	112	0.644	0.5485	0.0049	0.5437	0.9999	0.9936	0.9967	0.0064
Clostridioides difficile	10-00253	150	1373356	2 (1541929744)	bwa-mem	lofreq	bwa-mem/lofreq	17390	17232	99.0914	0	0	0	158	0.9086	0.767	0	0.767	1	0.9909	0.9954	0.0091
Clostridioides difficile	10-00253	150	1373356	2 (1541929744)	bwa-mem	mpileup	bwa-mem/mpileup	17390	17233	99.0972	0	0	0	157	0.9028	0.7621	0	0.7621	1	0.991	0.9955	0.009
Clostridioides difficile	10-00253	150	1373356	2 (1541929744)	bwa-mem	platypus	bwa-mem/platypus	17390	16982	97.6538	0	0	0	408	2.3462	1.9806	0	1.9806	1	0.9765	0.9881	0.0235
Clostridioides difficile	10-00253	150	1373356	2 (1541929744)	bwa-mem	snver	bwa-mem/snver	17390	17247	99.1777	0	0	0	143	0.8223	0.6942	0	0.6942	1	0.9918	0.9959	0.0082
Clostridioides difficile	10-00253	150	1373356	2 (1541929744)	bwa-mem	strelka	bwa-mem/strelka	17390	17233	99.0972	0	0	0	157	0.9028	0.7621	0	0.7621	1	0.991	0.9955	0.009
Clostridioides difficile	10-00253	150	1373356	2 (1541929744)	bwa-mem	snvsniffer	bwa-mem/snvsniffer	17390	16693	95.9919	53	53	0.3048	697	4.0081	3.6407	0.2573	3.3834	0.9968	0.9599	0.978	0.0401
Clostridioides difficile	10-00253	150	1373356	2 (1541929744)	bwa-mem	varscan	bwa-mem/varscan	17390	17249	99.1892	0	0	0	141	0.8108	0.6845	0	0.6845	1	0.9919	0.9959	0.0081
Clostridioides difficile	10-00253	150	1373356	2 (1541929744)	minimap2	16GT	minimap2/16GT	17390	17224	99.0454	0	0	0	166	0.9546	0.8058	0	0.8058	1	0.9905	0.9952	0.0095
Clostridioides difficile	10-00253	150	1373356	2 (1541929744)	minimap2	freebayes	minimap2/freebayes	17390	17259	99.2467	0	0	0	131	0.7533	0.6359	0	0.6359	1	0.9925	0.9962	0.0075
Clostridioides difficile	10-00253	150	1373356	2 (1541929744)	minimap2	gatk	minimap2/gatk	17390	17244	99.1604	1	1	0.0058	146	0.8396	0.7136	0.0049	0.7087	0.9999	0.9916	0.9957	0.0084
Clostridioides difficile	10-00253	150	1373356	2 (1541929744)	minimap2	lofreq	minimap2/lofreq	17390	17231	99.0857	0	0	0	159	0.9143	0.7718	0	0.7718	1	0.9909	0.9954	0.0091
Clostridioides difficile	10-00253	150	1373356	2 (1541929744)	minimap2	mpileup	minimap2/mpileup	17390	17217	99.0052	0	0	0	173	0.9948	0.8398	0	0.8398	1	0.9901	0.995	0.0099
Clostridioides difficile	10-00253	150	1373356	2 (1541929744)	minimap2	platypus	minimap2/platypus	17390	16948	97.4583	0	0	0	442	2.5417	2.1456	0	2.1456	1	0.9746	0.9871	0.0254
Clostridioides difficile	10-00253	150	1373356	2 (1541929744)	minimap2	snver	minimap2/snver	17390	17186	98.8269	0	0	0	204	1.1731	0.9903	0	0.9903	1	0.9883	0.9941	0.0117
Clostridioides difficile	10-00253	150	1373356	2 (1541929744)	minimap2	strelka	minimap2/strelka	17390	17182	98.8039	0	0	0	208	1.1961	1.0097	0	1.0097	1	0.988	0.994	0.012
Clostridioides difficile	10-00253	150	1373356	2 (1541929744)	minimap2	snvsniffer	minimap2/snvsniffer	17390	16691	95.9804	51	51	0.2933	699	4.0196	3.6407	0.2476	3.3931	0.997	0.9598	0.978	0.0402
Clostridioides difficile	10-00253	150	1373356	2 (1541929744)	minimap2	varscan	minimap2/varscan	17390	17249	99.1892	0	0	0	141	0.8108	0.6845	0	0.6845	1	0.9919	0.9959	0.0081
Clostridioides difficile	10-00253	150	1373356	2 (1541929744)	novoalign	16GT	novoalign/16GT	17390	17252	99.2064	0	0	0	138	0.7936	0.6699	0	0.6699	1	0.9921	0.996	0.0079
Clostridioides difficile	10-00253	150	1373356	2 (1541929744)	novoalign	freebayes	novoalign/freebayes	17390	17258	99.2409	0	0	0	132	0.7591	0.6408	0	0.6408	1	0.9924	0.9962	0.0076
Clostridioides difficile	10-00253	150	1373356	2 (1541929744)	novoalign	gatk	novoalign/gatk	17390	17284	99.3905	1	1	0.0058	106	0.6095	0.5194	0.0049	0.5146	0.9999	0.9939	0.9969	0.0061
Clostridioides difficile	10-00253	150	1373356	2 (1541929744)	novoalign	lofreq	novoalign/lofreq	17390	17252	99.2064	0	0	0	138	0.7936	0.6699	0	0.6699	1	0.9921	0.996	0.0079
Clostridioides difficile	10-00253	150	1373356	2 (1541929744)	novoalign	mpileup	novoalign/mpileup	17390	17253	99.2122	0	0	0	137	0.7878	0.665	0	0.665	1	0.9921	0.996	0.0079
Clostridioides difficile	10-00253	150	1373356	2 (1541929744)	novoalign	platypus	novoalign/platypus	17390	17126	98.4819	0	0	0	264	1.5181	1.2815	0	1.2815	1	0.9848	0.9923	0.0152
Clostridioides difficile	10-00253	150	1373356	2 (1541929744)	novoalign	snver	novoalign/snver	17390	17252	99.2064	0	0	0	138	0.7936	0.6699	0	0.6699	1	0.9921	0.996	0.0079
Clostridioides difficile	10-00253	150	1373356	2 (1541929744)	novoalign	strelka	novoalign/strelka	17390	17249	99.1892	0	0	0	141	0.8108	0.6845	0	0.6845	1	0.9919	0.9959	0.0081
Clostridioides difficile	10-00253	150	1373356	2 (1541929744)	novoalign	snvsniffer	novoalign/snvsniffer	17390	16618	95.5607	0	0	0	772	4.4393	3.7475	0	3.7475	1	0.9556	0.9773	0.0444
Clostridioides difficile	10-00253	150	1373356	2 (1541929744)	novoalign	varscan	novoalign/varscan	17390	17248	99.1834	0	0	0	142	0.8166	0.6893	0	0.6893	1	0.9918	0.9959	0.0082
Clostridioides difficile	10-00253	150	1373356	2 (1541929744)	snippy	snippy	snippy	17390	17010	97.8148	0	0	0	380	2.1852	1.8446	0	1.8446	1	0.9781	0.9889	0.0219
Clostridioides difficile	10-00253	150	1373356	2 (1541929744)	stampy	16GT	stampy/16GT	17390	17176	98.7694	0	0	0	214	1.2306	1.0388	0	1.0388	1	0.9877	0.9938	0.0123
Clostridioides difficile	10-00253	150	1373356	2 (1541929744)	stampy	freebayes	stampy/freebayes	17390	17244	99.1604	2	0	0.0115	146	0.8396	0.7184	0.0097	0.7087	0.9999	0.9916	0.9957	0.0084
Clostridioides difficile	10-00253	150	1373356	2 (1541929744)	stampy	gatk	stampy/gatk	17390	17285	99.3962	1	1	0.0058	105	0.6038	0.5146	0.0049	0.5097	0.9999	0.994	0.9969	0.006
Clostridioides difficile	10-00253	150	1373356	2 (1541929744)	stampy	lofreq	stampy/lofreq	17390	17191	98.8557	0	0	0	199	1.1443	0.966	0	0.966	1	0.9886	0.9943	0.0114
Clostridioides difficile	10-00253	150	1373356	2 (1541929744)	stampy	mpileup	stampy/mpileup	17390	17193	98.8672	0	0	0	197	1.1328	0.9563	0	0.9563	1	0.9887	0.9943	0.0113
Clostridioides difficile	10-00253	150	1373356	2 (1541929744)	stampy	platypus	stampy/platypus	17390	17039	97.9816	0	0	0	351	2.0184	1.7039	0	1.7039	1	0.9798	0.9898	0.0202
Clostridioides difficile	10-00253	150	1373356	2 (1541929744)	stampy	snver	stampy/snver	17390	17201	98.9132	0	0	0	189	1.0868	0.9175	0	0.9175	1	0.9891	0.9945	0.0109
Clostridioides difficile	10-00253	150	1373356	2 (1541929744)	stampy	strelka	stampy/strelka	17390	17193	98.8672	0	0	0	197	1.1328	0.9563	0	0.9563	1	0.9887	0.9943	0.0113
Clostridioides difficile	10-00253	150	1373356	2 (1541929744)	stampy	snvsniffer	stampy/snvsniffer	17390	16640	95.6872	49	49	0.2818	750	4.3128	3.8786	0.2379	3.6407	0.9971	0.9569	0.9766	0.0431
Clostridioides difficile	10-00253	150	1373356	2 (1541929744)	stampy	varscan	stampy/varscan	17390	17190	98.8499	0	0	0	200	1.1501	0.9709	0	0.9709	1	0.9885	0.9942	0.0115
Clostridioides difficile	10-00253	150	1373356	3 (1541930028)	bwa-mem	16GT	bwa-mem/16GT	17390	17218	99.0109	0	0	0	172	0.9891	0.8349	0	0.8349	1	0.9901	0.995	0.0099
Clostridioides difficile	10-00253	150	1373356	3 (1541930028)	bwa-mem	freebayes	bwa-mem/freebayes	17390	17259	99.2467	0	0	0	131	0.7533	0.6359	0	0.6359	1	0.9925	0.9962	0.0075
Clostridioides difficile	10-00253	150	1373356	3 (1541930028)	bwa-mem	gatk	bwa-mem/gatk	17390	17277	99.3502	1	1	0.0058	113	0.6498	0.5534	0.0049	0.5485	0.9999	0.9935	0.9967	0.0065
Clostridioides difficile	10-00253	150	1373356	3 (1541930028)	bwa-mem	lofreq	bwa-mem/lofreq	17390	17233	99.0972	0	0	0	157	0.9028	0.7621	0	0.7621	1	0.991	0.9955	0.009
Clostridioides difficile	10-00253	150	1373356	3 (1541930028)	bwa-mem	mpileup	bwa-mem/mpileup	17390	17235	99.1087	0	0	0	155	0.8913	0.7524	0	0.7524	1	0.9911	0.9955	0.0089
Clostridioides difficile	10-00253	150	1373356	3 (1541930028)	bwa-mem	platypus	bwa-mem/platypus	17390	16983	97.6596	0	0	0	407	2.3404	1.9757	0	1.9757	1	0.9766	0.9882	0.0234
Clostridioides difficile	10-00253	150	1373356	3 (1541930028)	bwa-mem	snver	bwa-mem/snver	17390	17246	99.1719	0	0	0	144	0.8281	0.699	0	0.699	1	0.9917	0.9958	0.0083
Clostridioides difficile	10-00253	150	1373356	3 (1541930028)	bwa-mem	strelka	bwa-mem/strelka	17390	17232	99.0914	0	0	0	158	0.9086	0.767	0	0.767	1	0.9909	0.9954	0.0091
Clostridioides difficile	10-00253	150	1373356	3 (1541930028)	bwa-mem	snvsniffer	bwa-mem/snvsniffer	17390	16695	96.0035	50	50	0.2875	695	3.9965	3.6164	0.2427	3.3737	0.997	0.96	0.9782	0.04
Clostridioides difficile	10-00253	150	1373356	3 (1541930028)	bwa-mem	varscan	bwa-mem/varscan	17390	17249	99.1892	0	0	0	141	0.8108	0.6845	0	0.6845	1	0.9919	0.9959	0.0081
Clostridioides difficile	10-00253	150	1373356	3 (1541930028)	minimap2	16GT	minimap2/16GT	17390	17211	98.9707	0	0	0	179	1.0293	0.8689	0	0.8689	1	0.9897	0.9948	0.0103
Clostridioides difficile	10-00253	150	1373356	3 (1541930028)	minimap2	freebayes	minimap2/freebayes	17390	17260	99.2524	0	0	0	130	0.7476	0.6311	0	0.6311	1	0.9925	0.9962	0.0075
Clostridioides difficile	10-00253	150	1373356	3 (1541930028)	minimap2	gatk	minimap2/gatk	17390	17245	99.1662	1	1	0.0058	145	0.8338	0.7087	0.0049	0.7039	0.9999	0.9917	0.9958	0.0083
Clostridioides difficile	10-00253	150	1373356	3 (1541930028)	minimap2	lofreq	minimap2/lofreq	17390	17232	99.0914	0	0	0	158	0.9086	0.767	0	0.767	1	0.9909	0.9954	0.0091
Clostridioides difficile	10-00253	150	1373356	3 (1541930028)	minimap2	mpileup	minimap2/mpileup	17390	17221	99.0282	0	0	0	169	0.9718	0.8204	0	0.8204	1	0.9903	0.9951	0.0097
Clostridioides difficile	10-00253	150	1373356	3 (1541930028)	minimap2	platypus	minimap2/platypus	17390	16945	97.4411	0	0	0	445	2.5589	2.1602	0	2.1602	1	0.9744	0.987	0.0256
Clostridioides difficile	10-00253	150	1373356	3 (1541930028)	minimap2	snver	minimap2/snver	17390	17167	98.7177	0	0	0	223	1.2823	1.0825	0	1.0825	1	0.9872	0.9936	0.0128
Clostridioides difficile	10-00253	150	1373356	3 (1541930028)	minimap2	strelka	minimap2/strelka	17390	17157	98.6601	0	0	0	233	1.3399	1.131	0	1.131	1	0.9866	0.9933	0.0134
Clostridioides difficile	10-00253	150	1373356	3 (1541930028)	minimap2	snvsniffer	minimap2/snvsniffer	17390	16692	95.9862	55	55	0.3163	698	4.0138	3.6553	0.267	3.3883	0.9967	0.9599	0.978	0.0401
Clostridioides difficile	10-00253	150	1373356	3 (1541930028)	minimap2	varscan	minimap2/varscan	17390	17248	99.1834	0	0	0	142	0.8166	0.6893	0	0.6893	1	0.9918	0.9959	0.0082
Clostridioides difficile	10-00253	150	1373356	3 (1541930028)	novoalign	16GT	novoalign/16GT	17390	17251	99.2007	0	0	0	139	0.7993	0.6747	0	0.6747	1	0.992	0.996	0.008
Clostridioides difficile	10-00253	150	1373356	3 (1541930028)	novoalign	freebayes	novoalign/freebayes	17390	17257	99.2352	0	0	0	133	0.7648	0.6456	0	0.6456	1	0.9924	0.9962	0.0076
Clostridioides difficile	10-00253	150	1373356	3 (1541930028)	novoalign	gatk	novoalign/gatk	17390	17288	99.4135	1	1	0.0058	102	0.5865	0.5	0.0049	0.4951	0.9999	0.9941	0.997	0.0059
Clostridioides difficile	10-00253	150	1373356	3 (1541930028)	novoalign	lofreq	novoalign/lofreq	17390	17252	99.2064	0	0	0	138	0.7936	0.6699	0	0.6699	1	0.9921	0.996	0.0079
Clostridioides difficile	10-00253	150	1373356	3 (1541930028)	novoalign	mpileup	novoalign/mpileup	17390	17252	99.2064	0	0	0	138	0.7936	0.6699	0	0.6699	1	0.9921	0.996	0.0079
Clostridioides difficile	10-00253	150	1373356	3 (1541930028)	novoalign	platypus	novoalign/platypus	17390	17126	98.4819	0	0	0	264	1.5181	1.2815	0	1.2815	1	0.9848	0.9923	0.0152
Clostridioides difficile	10-00253	150	1373356	3 (1541930028)	novoalign	snver	novoalign/snver	17390	17251	99.2007	0	0	0	139	0.7993	0.6747	0	0.6747	1	0.992	0.996	0.008
Clostridioides difficile	10-00253	150	1373356	3 (1541930028)	novoalign	strelka	novoalign/strelka	17390	17248	99.1834	0	0	0	142	0.8166	0.6893	0	0.6893	1	0.9918	0.9959	0.0082
Clostridioides difficile	10-00253	150	1373356	3 (1541930028)	novoalign	snvsniffer	novoalign/snvsniffer	17390	16626	95.6067	0	0	0	764	4.3933	3.7087	0	3.7087	1	0.9561	0.9776	0.0439
Clostridioides difficile	10-00253	150	1373356	3 (1541930028)	novoalign	varscan	novoalign/varscan	17390	17246	99.1719	0	0	0	144	0.8281	0.699	0	0.699	1	0.9917	0.9958	0.0083
Clostridioides difficile	10-00253	150	1373356	3 (1541930028)	snippy	snippy	snippy	17390	17006	97.7918	0	0	0	384	2.2082	1.864	0	1.864	1	0.9779	0.9888	0.0221
Clostridioides difficile	10-00253	150	1373356	3 (1541930028)	stampy	16GT	stampy/16GT	17390	17171	98.7407	0	0	0	219	1.2593	1.0631	0	1.0631	1	0.9874	0.9937	0.0126
Clostridioides difficile	10-00253	150	1373356	3 (1541930028)	stampy	freebayes	stampy/freebayes	17390	17247	99.1777	0	0	0	143	0.8223	0.6942	0	0.6942	1	0.9918	0.9959	0.0082
Clostridioides difficile	10-00253	150	1373356	3 (1541930028)	stampy	gatk	stampy/gatk	17390	17288	99.4135	1	1	0.0058	102	0.5865	0.5	0.0049	0.4951	0.9999	0.9941	0.997	0.0059
Clostridioides difficile	10-00253	150	1373356	3 (1541930028)	stampy	lofreq	stampy/lofreq	17390	17195	98.8787	0	0	0	195	1.1213	0.9466	0	0.9466	1	0.9888	0.9944	0.0112
Clostridioides difficile	10-00253	150	1373356	3 (1541930028)	stampy	mpileup	stampy/mpileup	17390	17196	98.8844	0	0	0	194	1.1156	0.9417	0	0.9417	1	0.9888	0.9944	0.0112
Clostridioides difficile	10-00253	150	1373356	3 (1541930028)	stampy	platypus	stampy/platypus	17390	17040	97.9873	0	0	0	350	2.0127	1.699	0	1.699	1	0.9799	0.9898	0.0201
Clostridioides difficile	10-00253	150	1373356	3 (1541930028)	stampy	snver	stampy/snver	17390	17199	98.9017	0	0	0	191	1.0983	0.9272	0	0.9272	1	0.989	0.9945	0.011
Clostridioides difficile	10-00253	150	1373356	3 (1541930028)	stampy	strelka	stampy/strelka	17390	17193	98.8672	0	0	0	197	1.1328	0.9563	0	0.9563	1	0.9887	0.9943	0.0113
Clostridioides difficile	10-00253	150	1373356	3 (1541930028)	stampy	snvsniffer	stampy/snvsniffer	17390	16636	95.6642	38	36	0.2185	754	4.3358	3.8446	0.1845	3.6601	0.9977	0.9566	0.9767	0.0434
Clostridioides difficile	10-00253	150	1373356	3 (1541930028)	stampy	varscan	stampy/varscan	17390	17197	98.8902	0	0	0	193	1.1098	0.9369	0	0.9369	1	0.9889	0.9944	0.0111
Clostridioides difficile	10-00253	300	686678	1 (1541930073)	bwa-mem	16GT	bwa-mem/16GT	17390	17281	99.3732	0	0	0	109	0.6268	0.5291	0	0.5291	1	0.9937	0.9968	0.0063
Clostridioides difficile	10-00253	300	686678	1 (1541930073)	bwa-mem	freebayes	bwa-mem/freebayes	17390	17314	99.563	0	0	0	76	0.437	0.3689	0	0.3689	1	0.9956	0.9978	0.0044
Clostridioides difficile	10-00253	300	686678	1 (1541930073)	bwa-mem	gatk	bwa-mem/gatk	17390	17323	99.6147	1	1	0.0058	67	0.3853	0.3301	0.0049	0.3252	0.9999	0.9961	0.998	0.0039
Clostridioides difficile	10-00253	300	686678	1 (1541930073)	bwa-mem	lofreq	bwa-mem/lofreq	17390	17282	99.379	0	0	0	108	0.621	0.5243	0	0.5243	1	0.9938	0.9969	0.0062
Clostridioides difficile	10-00253	300	686678	1 (1541930073)	bwa-mem	mpileup	bwa-mem/mpileup	17390	17282	99.379	0	0	0	108	0.621	0.5243	0	0.5243	1	0.9938	0.9969	0.0062
Clostridioides difficile	10-00253	300	686678	1 (1541930073)	bwa-mem	platypus	bwa-mem/platypus	17390	17133	98.5221	0	0	0	257	1.4779	1.2476	0	1.2476	1	0.9852	0.9925	0.0148
Clostridioides difficile	10-00253	300	686678	1 (1541930073)	bwa-mem	snver	bwa-mem/snver	17390	17308	99.5285	0	0	0	82	0.4715	0.3981	0	0.3981	1	0.9953	0.9976	0.0047
Clostridioides difficile	10-00253	300	686678	1 (1541930073)	bwa-mem	strelka	bwa-mem/strelka	17390	17282	99.379	0	0	0	108	0.621	0.5243	0	0.5243	1	0.9938	0.9969	0.0062
Clostridioides difficile	10-00253	300	686678	1 (1541930073)	bwa-mem	snvsniffer	bwa-mem/snvsniffer	17390	16724	96.1702	34	34	0.1955	666	3.8298	3.398	0.165	3.233	0.998	0.9617	0.9795	0.0383
Clostridioides difficile	10-00253	300	686678	1 (1541930073)	bwa-mem	varscan	bwa-mem/varscan	17390	17309	99.5342	0	0	0	81	0.4658	0.3932	0	0.3932	1	0.9953	0.9976	0.0047
Clostridioides difficile	10-00253	300	686678	1 (1541930073)	minimap2	16GT	minimap2/16GT	17390	17279	99.3617	0	0	0	111	0.6383	0.5388	0	0.5388	1	0.9936	0.9968	0.0064
Clostridioides difficile	10-00253	300	686678	1 (1541930073)	minimap2	freebayes	minimap2/freebayes	17390	17311	99.5457	0	0	0	79	0.4543	0.3835	0	0.3835	1	0.9955	0.9977	0.0045
Clostridioides difficile	10-00253	300	686678	1 (1541930073)	minimap2	gatk	minimap2/gatk	17390	17294	99.448	0	0	0	96	0.552	0.466	0	0.466	1	0.9945	0.9972	0.0055
Clostridioides difficile	10-00253	300	686678	1 (1541930073)	minimap2	lofreq	minimap2/lofreq	17390	17279	99.3617	0	0	0	111	0.6383	0.5388	0	0.5388	1	0.9936	0.9968	0.0064
Clostridioides difficile	10-00253	300	686678	1 (1541930073)	minimap2	mpileup	minimap2/mpileup	17390	17279	99.3617	0	0	0	111	0.6383	0.5388	0	0.5388	1	0.9936	0.9968	0.0064
Clostridioides difficile	10-00253	300	686678	1 (1541930073)	minimap2	platypus	minimap2/platypus	17390	17129	98.4991	0	0	0	261	1.5009	1.267	0	1.267	1	0.985	0.9924	0.015
Clostridioides difficile	10-00253	300	686678	1 (1541930073)	minimap2	snver	minimap2/snver	17390	17276	99.3445	0	0	0	114	0.6555	0.5534	0	0.5534	1	0.9934	0.9967	0.0066
Clostridioides difficile	10-00253	300	686678	1 (1541930073)	minimap2	strelka	minimap2/strelka	17390	17253	99.2122	0	0	0	137	0.7878	0.665	0	0.665	1	0.9921	0.996	0.0079
Clostridioides difficile	10-00253	300	686678	1 (1541930073)	minimap2	snvsniffer	minimap2/snvsniffer	17390	16725	96.176	32	32	0.184	665	3.824	3.3834	0.1553	3.2281	0.9981	0.9618	0.9796	0.0382
Clostridioides difficile	10-00253	300	686678	1 (1541930073)	minimap2	varscan	minimap2/varscan	17390	17309	99.5342	0	0	0	81	0.4658	0.3932	0	0.3932	1	0.9953	0.9976	0.0047
Clostridioides difficile	10-00253	300	686678	1 (1541930073)	novoalign	16GT	novoalign/16GT	17390	17310	99.54	0	0	0	80	0.46	0.3883	0	0.3883	1	0.9954	0.9977	0.0046
Clostridioides difficile	10-00253	300	686678	1 (1541930073)	novoalign	freebayes	novoalign/freebayes	17390	17314	99.563	0	0	0	76	0.437	0.3689	0	0.3689	1	0.9956	0.9978	0.0044
Clostridioides difficile	10-00253	300	686678	1 (1541930073)	novoalign	gatk	novoalign/gatk	17390	17325	99.6262	1	1	0.0058	65	0.3738	0.3204	0.0049	0.3155	0.9999	0.9963	0.9981	0.0037
Clostridioides difficile	10-00253	300	686678	1 (1541930073)	novoalign	lofreq	novoalign/lofreq	17390	17310	99.54	0	0	0	80	0.46	0.3883	0	0.3883	1	0.9954	0.9977	0.0046
Clostridioides difficile	10-00253	300	686678	1 (1541930073)	novoalign	mpileup	novoalign/mpileup	17390	17311	99.5457	0	0	0	79	0.4543	0.3835	0	0.3835	1	0.9955	0.9977	0.0045
Clostridioides difficile	10-00253	300	686678	1 (1541930073)	novoalign	platypus	novoalign/platypus	17390	17199	98.9017	0	0	0	191	1.0983	0.9272	0	0.9272	1	0.989	0.9945	0.011
Clostridioides difficile	10-00253	300	686678	1 (1541930073)	novoalign	snver	novoalign/snver	17390	17310	99.54	0	0	0	80	0.46	0.3883	0	0.3883	1	0.9954	0.9977	0.0046
Clostridioides difficile	10-00253	300	686678	1 (1541930073)	novoalign	strelka	novoalign/strelka	17390	17295	99.4537	0	0	0	95	0.5463	0.4612	0	0.4612	1	0.9945	0.9972	0.0055
Clostridioides difficile	10-00253	300	686678	1 (1541930073)	novoalign	snvsniffer	novoalign/snvsniffer	17390	16702	96.0437	1	1	0.0058	688	3.9563	3.3446	0.0049	3.3398	0.9999	0.9604	0.9798	0.0396
Clostridioides difficile	10-00253	300	686678	1 (1541930073)	novoalign	varscan	novoalign/varscan	17390	17307	99.5227	0	0	0	83	0.4773	0.4029	0	0.4029	1	0.9952	0.9976	0.0048
Clostridioides difficile	10-00253	300	686678	1 (1541930073)	snippy	snippy	snippy	17390	17146	98.5969	0	0	0	244	1.4031	1.1844	0	1.1844	1	0.986	0.993	0.014
Clostridioides difficile	10-00253	300	686678	1 (1541930073)	stampy	16GT	stampy/16GT	17390	17237	99.1202	0	0	0	153	0.8798	0.7427	0	0.7427	1	0.9912	0.9956	0.0088
Clostridioides difficile	10-00253	300	686678	1 (1541930073)	stampy	freebayes	stampy/freebayes	17390	17293	99.4422	0	0	0	97	0.5578	0.4709	0	0.4709	1	0.9944	0.9972	0.0056
Clostridioides difficile	10-00253	300	686678	1 (1541930073)	stampy	gatk	stampy/gatk	17390	17322	99.609	1	1	0.0058	68	0.391	0.3349	0.0049	0.3301	0.9999	0.9961	0.998	0.0039
Clostridioides difficile	10-00253	300	686678	1 (1541930073)	stampy	lofreq	stampy/lofreq	17390	17238	99.1259	0	0	0	152	0.8741	0.7379	0	0.7379	1	0.9913	0.9956	0.0087
Clostridioides difficile	10-00253	300	686678	1 (1541930073)	stampy	mpileup	stampy/mpileup	17390	17238	99.1259	0	0	0	152	0.8741	0.7379	0	0.7379	1	0.9913	0.9956	0.0087
Clostridioides difficile	10-00253	300	686678	1 (1541930073)	stampy	platypus	stampy/platypus	17390	17133	98.5221	0	0	0	257	1.4779	1.2476	0	1.2476	1	0.9852	0.9925	0.0148
Clostridioides difficile	10-00253	300	686678	1 (1541930073)	stampy	snver	stampy/snver	17390	17254	99.2179	0	0	0	136	0.7821	0.6602	0	0.6602	1	0.9922	0.9961	0.0078
Clostridioides difficile	10-00253	300	686678	1 (1541930073)	stampy	strelka	stampy/strelka	17390	17233	99.0972	0	0	0	157	0.9028	0.7621	0	0.7621	1	0.991	0.9955	0.009
Clostridioides difficile	10-00253	300	686678	1 (1541930073)	stampy	snvsniffer	stampy/snvsniffer	17390	16663	95.8194	28	28	0.161	727	4.1806	3.665	0.1359	3.5291	0.9983	0.9582	0.9778	0.0418
Clostridioides difficile	10-00253	300	686678	1 (1541930073)	stampy	varscan	stampy/varscan	17390	17241	99.1432	0	0	0	149	0.8568	0.7233	0	0.7233	1	0.9914	0.9957	0.0086
Clostridioides difficile	10-00253	300	686678	2 (1541930109)	bwa-mem	16GT	bwa-mem/16GT	17390	17277	99.3502	0	0	0	113	0.6498	0.5485	0	0.5485	1	0.9935	0.9967	0.0065
Clostridioides difficile	10-00253	300	686678	2 (1541930109)	bwa-mem	freebayes	bwa-mem/freebayes	17390	17317	99.5802	0	0	0	73	0.4198	0.3544	0	0.3544	1	0.9958	0.9979	0.0042
Clostridioides difficile	10-00253	300	686678	2 (1541930109)	bwa-mem	gatk	bwa-mem/gatk	17390	17324	99.6205	1	1	0.0058	66	0.3795	0.3252	0.0049	0.3204	0.9999	0.9962	0.998	0.0038
Clostridioides difficile	10-00253	300	686678	2 (1541930109)	bwa-mem	lofreq	bwa-mem/lofreq	17390	17283	99.3847	0	0	0	107	0.6153	0.5194	0	0.5194	1	0.9938	0.9969	0.0062
Clostridioides difficile	10-00253	300	686678	2 (1541930109)	bwa-mem	mpileup	bwa-mem/mpileup	17390	17281	99.3732	0	0	0	109	0.6268	0.5291	0	0.5291	1	0.9937	0.9968	0.0063
Clostridioides difficile	10-00253	300	686678	2 (1541930109)	bwa-mem	platypus	bwa-mem/platypus	17390	17133	98.5221	0	0	0	257	1.4779	1.2476	0	1.2476	1	0.9852	0.9925	0.0148
Clostridioides difficile	10-00253	300	686678	2 (1541930109)	bwa-mem	snver	bwa-mem/snver	17390	17313	99.5572	0	0	0	77	0.4428	0.3738	0	0.3738	1	0.9956	0.9978	0.0044
Clostridioides difficile	10-00253	300	686678	2 (1541930109)	bwa-mem	strelka	bwa-mem/strelka	17390	17277	99.3502	0	0	0	113	0.6498	0.5485	0	0.5485	1	0.9935	0.9967	0.0065
Clostridioides difficile	10-00253	300	686678	2 (1541930109)	bwa-mem	snvsniffer	bwa-mem/snvsniffer	17390	16732	96.2162	30	30	0.1725	658	3.7838	3.3398	0.1456	3.1941	0.9982	0.9622	0.9799	0.0378
Clostridioides difficile	10-00253	300	686678	2 (1541930109)	bwa-mem	varscan	bwa-mem/varscan	17390	17312	99.5515	0	0	0	78	0.4485	0.3786	0	0.3786	1	0.9955	0.9977	0.0045
Clostridioides difficile	10-00253	300	686678	2 (1541930109)	minimap2	16GT	minimap2/16GT	17390	17271	99.3157	0	0	0	119	0.6843	0.5777	0	0.5777	1	0.9932	0.9966	0.0068
Clostridioides difficile	10-00253	300	686678	2 (1541930109)	minimap2	freebayes	minimap2/freebayes	17390	17313	99.5572	0	0	0	77	0.4428	0.3738	0	0.3738	1	0.9956	0.9978	0.0044
Clostridioides difficile	10-00253	300	686678	2 (1541930109)	minimap2	gatk	minimap2/gatk	17390	17293	99.4422	0	0	0	97	0.5578	0.4709	0	0.4709	1	0.9944	0.9972	0.0056
Clostridioides difficile	10-00253	300	686678	2 (1541930109)	minimap2	lofreq	minimap2/lofreq	17390	17276	99.3445	0	0	0	114	0.6555	0.5534	0	0.5534	1	0.9934	0.9967	0.0066
Clostridioides difficile	10-00253	300	686678	2 (1541930109)	minimap2	mpileup	minimap2/mpileup	17390	17272	99.3214	0	0	0	118	0.6786	0.5728	0	0.5728	1	0.9932	0.9966	0.0068
Clostridioides difficile	10-00253	300	686678	2 (1541930109)	minimap2	platypus	minimap2/platypus	17390	17131	98.5106	0	0	0	259	1.4894	1.2573	0	1.2573	1	0.9851	0.9925	0.0149
Clostridioides difficile	10-00253	300	686678	2 (1541930109)	minimap2	snver	minimap2/snver	17390	17278	99.356	0	0	0	112	0.644	0.5437	0	0.5437	1	0.9936	0.9968	0.0064
Clostridioides difficile	10-00253	300	686678	2 (1541930109)	minimap2	strelka	minimap2/strelka	17390	17249	99.1892	0	0	0	141	0.8108	0.6845	0	0.6845	1	0.9919	0.9959	0.0081
Clostridioides difficile	10-00253	300	686678	2 (1541930109)	minimap2	snvsniffer	minimap2/snvsniffer	17390	16735	96.2335	32	32	0.184	655	3.7665	3.3349	0.1553	3.1796	0.9981	0.9623	0.9799	0.0377
Clostridioides difficile	10-00253	300	686678	2 (1541930109)	minimap2	varscan	minimap2/varscan	17390	17312	99.5515	0	0	0	78	0.4485	0.3786	0	0.3786	1	0.9955	0.9977	0.0045
Clostridioides difficile	10-00253	300	686678	2 (1541930109)	novoalign	16GT	novoalign/16GT	17390	17312	99.5515	0	0	0	78	0.4485	0.3786	0	0.3786	1	0.9955	0.9977	0.0045
Clostridioides difficile	10-00253	300	686678	2 (1541930109)	novoalign	freebayes	novoalign/freebayes	17390	17317	99.5802	0	0	0	73	0.4198	0.3544	0	0.3544	1	0.9958	0.9979	0.0042
Clostridioides difficile	10-00253	300	686678	2 (1541930109)	novoalign	gatk	novoalign/gatk	17390	17324	99.6205	1	1	0.0058	66	0.3795	0.3252	0.0049	0.3204	0.9999	0.9962	0.998	0.0038
Clostridioides difficile	10-00253	300	686678	2 (1541930109)	novoalign	lofreq	novoalign/lofreq	17390	17313	99.5572	0	0	0	77	0.4428	0.3738	0	0.3738	1	0.9956	0.9978	0.0044
Clostridioides difficile	10-00253	300	686678	2 (1541930109)	novoalign	mpileup	novoalign/mpileup	17390	17314	99.563	0	0	0	76	0.437	0.3689	0	0.3689	1	0.9956	0.9978	0.0044
Clostridioides difficile	10-00253	300	686678	2 (1541930109)	novoalign	platypus	novoalign/platypus	17390	17202	98.9189	0	0	0	188	1.0811	0.9126	0	0.9126	1	0.9892	0.9946	0.0108
Clostridioides difficile	10-00253	300	686678	2 (1541930109)	novoalign	snver	novoalign/snver	17390	17314	99.563	0	0	0	76	0.437	0.3689	0	0.3689	1	0.9956	0.9978	0.0044
Clostridioides difficile	10-00253	300	686678	2 (1541930109)	novoalign	strelka	novoalign/strelka	17390	17296	99.4595	0	0	0	94	0.5405	0.4563	0	0.4563	1	0.9946	0.9973	0.0054
Clostridioides difficile	10-00253	300	686678	2 (1541930109)	novoalign	snvsniffer	novoalign/snvsniffer	17390	16701	96.038	1	1	0.0058	689	3.962	3.3495	0.0049	3.3446	0.9999	0.9604	0.9798	0.0396
Clostridioides difficile	10-00253	300	686678	2 (1541930109)	novoalign	varscan	novoalign/varscan	17390	17312	99.5515	0	0	0	78	0.4485	0.3786	0	0.3786	1	0.9955	0.9977	0.0045
Clostridioides difficile	10-00253	300	686678	2 (1541930109)	snippy	snippy	snippy	17390	17144	98.5854	0	0	0	246	1.4146	1.1942	0	1.1942	1	0.9859	0.9929	0.0141
Clostridioides difficile	10-00253	300	686678	2 (1541930109)	stampy	16GT	stampy/16GT	17390	17234	99.1029	0	0	0	156	0.8971	0.7573	0	0.7573	1	0.991	0.9955	0.009
Clostridioides difficile	10-00253	300	686678	2 (1541930109)	stampy	freebayes	stampy/freebayes	17390	17292	99.4365	0	0	0	98	0.5635	0.4757	0	0.4757	1	0.9944	0.9972	0.0056
Clostridioides difficile	10-00253	300	686678	2 (1541930109)	stampy	gatk	stampy/gatk	17390	17324	99.6205	1	1	0.0058	66	0.3795	0.3252	0.0049	0.3204	0.9999	0.9962	0.998	0.0038
Clostridioides difficile	10-00253	300	686678	2 (1541930109)	stampy	lofreq	stampy/lofreq	17390	17236	99.1144	0	0	0	154	0.8856	0.7476	0	0.7476	1	0.9911	0.9955	0.0089
Clostridioides difficile	10-00253	300	686678	2 (1541930109)	stampy	mpileup	stampy/mpileup	17390	17237	99.1202	0	0	0	153	0.8798	0.7427	0	0.7427	1	0.9912	0.9956	0.0088
Clostridioides difficile	10-00253	300	686678	2 (1541930109)	stampy	platypus	stampy/platypus	17390	17131	98.5106	0	0	0	259	1.4894	1.2573	0	1.2573	1	0.9851	0.9925	0.0149
Clostridioides difficile	10-00253	300	686678	2 (1541930109)	stampy	snver	stampy/snver	17390	17257	99.2352	0	0	0	133	0.7648	0.6456	0	0.6456	1	0.9924	0.9962	0.0076
Clostridioides difficile	10-00253	300	686678	2 (1541930109)	stampy	strelka	stampy/strelka	17390	17228	99.0684	0	0	0	162	0.9316	0.7864	0	0.7864	1	0.9907	0.9953	0.0093
Clostridioides difficile	10-00253	300	686678	2 (1541930109)	stampy	snvsniffer	stampy/snvsniffer	17390	16688	95.9632	24	24	0.138	702	4.0368	3.5242	0.1165	3.4077	0.9986	0.9596	0.9787	0.0404
Clostridioides difficile	10-00253	300	686678	2 (1541930109)	stampy	varscan	stampy/varscan	17390	17239	99.1317	0	0	0	151	0.8683	0.733	0	0.733	1	0.9913	0.9956	0.0087
Clostridioides difficile	10-00253	300	686678	3 (1541930147)	bwa-mem	16GT	bwa-mem/16GT	17390	17278	99.356	0	0	0	112	0.644	0.5437	0	0.5437	1	0.9936	0.9968	0.0064
Clostridioides difficile	10-00253	300	686678	3 (1541930147)	bwa-mem	freebayes	bwa-mem/freebayes	17390	17314	99.563	0	0	0	76	0.437	0.3689	0	0.3689	1	0.9956	0.9978	0.0044
Clostridioides difficile	10-00253	300	686678	3 (1541930147)	bwa-mem	gatk	bwa-mem/gatk	17390	17323	99.6147	1	1	0.0058	67	0.3853	0.3301	0.0049	0.3252	0.9999	0.9961	0.998	0.0039
Clostridioides difficile	10-00253	300	686678	3 (1541930147)	bwa-mem	lofreq	bwa-mem/lofreq	17390	17285	99.3962	0	0	0	105	0.6038	0.5097	0	0.5097	1	0.994	0.997	0.006
Clostridioides difficile	10-00253	300	686678	3 (1541930147)	bwa-mem	mpileup	bwa-mem/mpileup	17390	17284	99.3905	0	0	0	106	0.6095	0.5146	0	0.5146	1	0.9939	0.9969	0.0061
Clostridioides difficile	10-00253	300	686678	3 (1541930147)	bwa-mem	platypus	bwa-mem/platypus	17390	17133	98.5221	0	0	0	257	1.4779	1.2476	0	1.2476	1	0.9852	0.9925	0.0148
Clostridioides difficile	10-00253	300	686678	3 (1541930147)	bwa-mem	snver	bwa-mem/snver	17390	17308	99.5285	0	0	0	82	0.4715	0.3981	0	0.3981	1	0.9953	0.9976	0.0047
Clostridioides difficile	10-00253	300	686678	3 (1541930147)	bwa-mem	strelka	bwa-mem/strelka	17390	17283	99.3847	0	0	0	107	0.6153	0.5194	0	0.5194	1	0.9938	0.9969	0.0062
Clostridioides difficile	10-00253	300	686678	3 (1541930147)	bwa-mem	snvsniffer	bwa-mem/snvsniffer	17390	16728	96.1932	29	29	0.1668	662	3.8068	3.3543	0.1408	3.2135	0.9983	0.9619	0.9798	0.0381
Clostridioides difficile	10-00253	300	686678	3 (1541930147)	bwa-mem	varscan	bwa-mem/varscan	17390	17308	99.5285	0	0	0	82	0.4715	0.3981	0	0.3981	1	0.9953	0.9976	0.0047
Clostridioides difficile	10-00253	300	686678	3 (1541930147)	minimap2	16GT	minimap2/16GT	17390	17277	99.3502	0	0	0	113	0.6498	0.5485	0	0.5485	1	0.9935	0.9967	0.0065
Clostridioides difficile	10-00253	300	686678	3 (1541930147)	minimap2	freebayes	minimap2/freebayes	17390	17311	99.5457	0	0	0	79	0.4543	0.3835	0	0.3835	1	0.9955	0.9977	0.0045
Clostridioides difficile	10-00253	300	686678	3 (1541930147)	minimap2	gatk	minimap2/gatk	17390	17295	99.4537	0	0	0	95	0.5463	0.4612	0	0.4612	1	0.9945	0.9972	0.0055
Clostridioides difficile	10-00253	300	686678	3 (1541930147)	minimap2	lofreq	minimap2/lofreq	17390	17284	99.3905	0	0	0	106	0.6095	0.5146	0	0.5146	1	0.9939	0.9969	0.0061
Clostridioides difficile	10-00253	300	686678	3 (1541930147)	minimap2	mpileup	minimap2/mpileup	17390	17282	99.379	0	0	0	108	0.621	0.5243	0	0.5243	1	0.9938	0.9969	0.0062
Clostridioides difficile	10-00253	300	686678	3 (1541930147)	minimap2	platypus	minimap2/platypus	17390	17128	98.4934	0	0	0	262	1.5066	1.2718	0	1.2718	1	0.9849	0.9924	0.0151
Clostridioides difficile	10-00253	300	686678	3 (1541930147)	minimap2	snver	minimap2/snver	17390	17277	99.3502	0	0	0	113	0.6498	0.5485	0	0.5485	1	0.9935	0.9967	0.0065
Clostridioides difficile	10-00253	300	686678	3 (1541930147)	minimap2	strelka	minimap2/strelka	17390	17255	99.2237	0	0	0	135	0.7763	0.6553	0	0.6553	1	0.9922	0.9961	0.0078
Clostridioides difficile	10-00253	300	686678	3 (1541930147)	minimap2	snvsniffer	minimap2/snvsniffer	17390	16729	96.199	28	28	0.161	661	3.801	3.3446	0.1359	3.2087	0.9983	0.962	0.9798	0.038
Clostridioides difficile	10-00253	300	686678	3 (1541930147)	minimap2	varscan	minimap2/varscan	17390	17308	99.5285	0	0	0	82	0.4715	0.3981	0	0.3981	1	0.9953	0.9976	0.0047
Clostridioides difficile	10-00253	300	686678	3 (1541930147)	novoalign	16GT	novoalign/16GT	17390	17310	99.54	0	0	0	80	0.46	0.3883	0	0.3883	1	0.9954	0.9977	0.0046
Clostridioides difficile	10-00253	300	686678	3 (1541930147)	novoalign	freebayes	novoalign/freebayes	17390	17314	99.563	0	0	0	76	0.437	0.3689	0	0.3689	1	0.9956	0.9978	0.0044
Clostridioides difficile	10-00253	300	686678	3 (1541930147)	novoalign	gatk	novoalign/gatk	17390	17324	99.6205	1	1	0.0058	66	0.3795	0.3252	0.0049	0.3204	0.9999	0.9962	0.998	0.0038
Clostridioides difficile	10-00253	300	686678	3 (1541930147)	novoalign	lofreq	novoalign/lofreq	17390	17310	99.54	0	0	0	80	0.46	0.3883	0	0.3883	1	0.9954	0.9977	0.0046
Clostridioides difficile	10-00253	300	686678	3 (1541930147)	novoalign	mpileup	novoalign/mpileup	17390	17311	99.5457	0	0	0	79	0.4543	0.3835	0	0.3835	1	0.9955	0.9977	0.0045
Clostridioides difficile	10-00253	300	686678	3 (1541930147)	novoalign	platypus	novoalign/platypus	17390	17199	98.9017	0	0	0	191	1.0983	0.9272	0	0.9272	1	0.989	0.9945	0.011
Clostridioides difficile	10-00253	300	686678	3 (1541930147)	novoalign	snver	novoalign/snver	17390	17311	99.5457	0	0	0	79	0.4543	0.3835	0	0.3835	1	0.9955	0.9977	0.0045
Clostridioides difficile	10-00253	300	686678	3 (1541930147)	novoalign	strelka	novoalign/strelka	17390	17297	99.4652	0	0	0	93	0.5348	0.4514	0	0.4514	1	0.9947	0.9973	0.0053
Clostridioides difficile	10-00253	300	686678	3 (1541930147)	novoalign	snvsniffer	novoalign/snvsniffer	17390	16702	96.0437	1	1	0.0058	688	3.9563	3.3446	0.0049	3.3398	0.9999	0.9604	0.9798	0.0396
Clostridioides difficile	10-00253	300	686678	3 (1541930147)	novoalign	varscan	novoalign/varscan	17390	17307	99.5227	0	0	0	83	0.4773	0.4029	0	0.4029	1	0.9952	0.9976	0.0048
Clostridioides difficile	10-00253	300	686678	3 (1541930147)	snippy	snippy	snippy	17390	17142	98.5739	0	0	0	248	1.4261	1.2039	0	1.2039	1	0.9857	0.9928	0.0143
Clostridioides difficile	10-00253	300	686678	3 (1541930147)	stampy	16GT	stampy/16GT	17390	17240	99.1374	1	1	0.0058	150	0.8626	0.733	0.0049	0.7281	0.9999	0.9914	0.9956	0.0086
Clostridioides difficile	10-00253	300	686678	3 (1541930147)	stampy	freebayes	stampy/freebayes	17390	17294	99.448	0	0	0	96	0.552	0.466	0	0.466	1	0.9945	0.9972	0.0055
Clostridioides difficile	10-00253	300	686678	3 (1541930147)	stampy	gatk	stampy/gatk	17390	17320	99.5975	1	1	0.0058	70	0.4025	0.3447	0.0049	0.3398	0.9999	0.996	0.9979	0.004
Clostridioides difficile	10-00253	300	686678	3 (1541930147)	stampy	lofreq	stampy/lofreq	17390	17239	99.1317	0	0	0	151	0.8683	0.733	0	0.733	1	0.9913	0.9956	0.0087
Clostridioides difficile	10-00253	300	686678	3 (1541930147)	stampy	mpileup	stampy/mpileup	17390	17239	99.1317	0	0	0	151	0.8683	0.733	0	0.733	1	0.9913	0.9956	0.0087
Clostridioides difficile	10-00253	300	686678	3 (1541930147)	stampy	platypus	stampy/platypus	17390	17132	98.5164	0	0	0	258	1.4836	1.2524	0	1.2524	1	0.9852	0.9925	0.0148
Clostridioides difficile	10-00253	300	686678	3 (1541930147)	stampy	snver	stampy/snver	17390	17255	99.2237	0	0	0	135	0.7763	0.6553	0	0.6553	1	0.9922	0.9961	0.0078
Clostridioides difficile	10-00253	300	686678	3 (1541930147)	stampy	strelka	stampy/strelka	17390	17234	99.1029	0	0	0	156	0.8971	0.7573	0	0.7573	1	0.991	0.9955	0.009
Clostridioides difficile	10-00253	300	686678	3 (1541930147)	stampy	snvsniffer	stampy/snvsniffer	17390	16684	95.9402	30	30	0.1725	706	4.0598	3.5728	0.1456	3.4271	0.9982	0.9594	0.9784	0.0406
Clostridioides difficile	10-00253	300	686678	3 (1541930147)	stampy	varscan	stampy/varscan	17390	17241	99.1432	0	0	0	149	0.8568	0.7233	0	0.7233	1	0.9914	0.9957	0.0086
Clostridioides difficile	12-00008	150	1373202	1 (1541915048)	bwa-mem	16GT	bwa-mem/16GT	17394	17175	98.7409	0	0	0	219	1.2591	1.0632	0	1.0632	1	0.9874	0.9937	0.0126
Clostridioides difficile	12-00008	150	1373202	1 (1541915048)	bwa-mem	freebayes	bwa-mem/freebayes	17394	17256	99.2066	0	0	0	138	0.7934	0.67	0	0.67	1	0.9921	0.996	0.0079
Clostridioides difficile	12-00008	150	1373202	1 (1541915048)	bwa-mem	gatk	bwa-mem/gatk	17394	17276	99.3216	0	0	0	118	0.6784	0.5729	0	0.5729	1	0.9932	0.9966	0.0068
Clostridioides difficile	12-00008	150	1373202	1 (1541915048)	bwa-mem	lofreq	bwa-mem/lofreq	17394	17196	98.8617	0	0	0	198	1.1383	0.9613	0	0.9613	1	0.9886	0.9943	0.0114
Clostridioides difficile	12-00008	150	1373202	1 (1541915048)	bwa-mem	mpileup	bwa-mem/mpileup	17394	17196	98.8617	0	0	0	198	1.1383	0.9613	0	0.9613	1	0.9886	0.9943	0.0114
Clostridioides difficile	12-00008	150	1373202	1 (1541915048)	bwa-mem	platypus	bwa-mem/platypus	17394	16955	97.4761	0	0	0	439	2.5239	2.1313	0	2.1313	1	0.9748	0.9872	0.0252
Clostridioides difficile	12-00008	150	1373202	1 (1541915048)	bwa-mem	snver	bwa-mem/snver	17394	17231	99.0629	0	0	0	163	0.9371	0.7913	0	0.7913	1	0.9906	0.9953	0.0094
Clostridioides difficile	12-00008	150	1373202	1 (1541915048)	bwa-mem	strelka	bwa-mem/strelka	17394	17209	98.9364	0	0	0	185	1.0636	0.8981	0	0.8981	1	0.9894	0.9947	0.0106
Clostridioides difficile	12-00008	150	1373202	1 (1541915048)	bwa-mem	snvsniffer	bwa-mem/snvsniffer	17394	16651	95.7284	71	70	0.4082	743	4.2716	3.9518	0.3447	3.6071	0.9958	0.9573	0.9762	0.0427
Clostridioides difficile	12-00008	150	1373202	1 (1541915048)	bwa-mem	varscan	bwa-mem/varscan	17394	17228	99.0456	0	0	0	166	0.9544	0.8059	0	0.8059	1	0.9905	0.9952	0.0095
Clostridioides difficile	12-00008	150	1373202	1 (1541915048)	minimap2	16GT	minimap2/16GT	17394	17192	98.8387	0	0	0	202	1.1613	0.9807	0	0.9807	1	0.9884	0.9942	0.0116
Clostridioides difficile	12-00008	150	1373202	1 (1541915048)	minimap2	freebayes	minimap2/freebayes	17394	17254	99.1951	0	0	0	140	0.8049	0.6797	0	0.6797	1	0.992	0.996	0.008
Clostridioides difficile	12-00008	150	1373202	1 (1541915048)	minimap2	gatk	minimap2/gatk	17394	17247	99.1549	0	0	0	147	0.8451	0.7137	0	0.7137	1	0.9915	0.9957	0.0085
Clostridioides difficile	12-00008	150	1373202	1 (1541915048)	minimap2	lofreq	minimap2/lofreq	17394	17199	98.8789	0	0	0	195	1.1211	0.9467	0	0.9467	1	0.9888	0.9944	0.0112
Clostridioides difficile	12-00008	150	1373202	1 (1541915048)	minimap2	mpileup	minimap2/mpileup	17394	17201	98.8904	0	0	0	193	1.1096	0.937	0	0.937	1	0.9889	0.9944	0.0111
Clostridioides difficile	12-00008	150	1373202	1 (1541915048)	minimap2	platypus	minimap2/platypus	17394	16955	97.4761	0	0	0	439	2.5239	2.1313	0	2.1313	1	0.9748	0.9872	0.0252
Clostridioides difficile	12-00008	150	1373202	1 (1541915048)	minimap2	snver	minimap2/snver	17394	17176	98.7467	0	0	0	218	1.2533	1.0584	0	1.0584	1	0.9875	0.9937	0.0125
Clostridioides difficile	12-00008	150	1373202	1 (1541915048)	minimap2	strelka	minimap2/strelka	17394	17150	98.5972	0	0	0	244	1.4028	1.1846	0	1.1846	1	0.986	0.993	0.014
Clostridioides difficile	12-00008	150	1373202	1 (1541915048)	minimap2	snvsniffer	minimap2/snvsniffer	17394	16641	95.6709	63	63	0.3622	753	4.3291	3.9615	0.3059	3.6557	0.9962	0.9567	0.9761	0.0433
Clostridioides difficile	12-00008	150	1373202	1 (1541915048)	minimap2	varscan	minimap2/varscan	17394	17229	99.0514	0	0	0	165	0.9486	0.801	0	0.801	1	0.9905	0.9952	0.0095
Clostridioides difficile	12-00008	150	1373202	1 (1541915048)	novoalign	16GT	novoalign/16GT	17394	17239	99.1089	0	0	0	155	0.8911	0.7525	0	0.7525	1	0.9911	0.9955	0.0089
Clostridioides difficile	12-00008	150	1373202	1 (1541915048)	novoalign	freebayes	novoalign/freebayes	17394	17252	99.1836	0	0	0	142	0.8164	0.6894	0	0.6894	1	0.9918	0.9959	0.0082
Clostridioides difficile	12-00008	150	1373202	1 (1541915048)	novoalign	gatk	novoalign/gatk	17394	17289	99.3963	0	0	0	105	0.6037	0.5098	0	0.5098	1	0.994	0.997	0.006
Clostridioides difficile	12-00008	150	1373202	1 (1541915048)	novoalign	lofreq	novoalign/lofreq	17394	17239	99.1089	0	0	0	155	0.8911	0.7525	0	0.7525	1	0.9911	0.9955	0.0089
Clostridioides difficile	12-00008	150	1373202	1 (1541915048)	novoalign	mpileup	novoalign/mpileup	17394	17239	99.1089	0	0	0	155	0.8911	0.7525	0	0.7525	1	0.9911	0.9955	0.0089
Clostridioides difficile	12-00008	150	1373202	1 (1541915048)	novoalign	platypus	novoalign/platypus	17394	17102	98.3213	0	0	0	292	1.6787	1.4176	0	1.4176	1	0.9832	0.9915	0.0168
Clostridioides difficile	12-00008	150	1373202	1 (1541915048)	novoalign	snver	novoalign/snver	17394	17237	99.0974	0	0	0	157	0.9026	0.7622	0	0.7622	1	0.991	0.9955	0.009
Clostridioides difficile	12-00008	150	1373202	1 (1541915048)	novoalign	strelka	novoalign/strelka	17394	17237	99.0974	0	0	0	157	0.9026	0.7622	0	0.7622	1	0.991	0.9955	0.009
Clostridioides difficile	12-00008	150	1373202	1 (1541915048)	novoalign	snvsniffer	novoalign/snvsniffer	17394	16583	95.3375	0	0	0	811	4.6625	3.9373	0	3.9373	1	0.9534	0.9761	0.0466
Clostridioides difficile	12-00008	150	1373202	1 (1541915048)	novoalign	varscan	novoalign/varscan	17394	17227	99.0399	0	0	0	167	0.9601	0.8108	0	0.8108	1	0.9904	0.9952	0.0096
Clostridioides difficile	12-00008	150	1373202	1 (1541915048)	snippy	snippy	snippy	17394	17003	97.7521	0	0	0	391	2.2479	1.8982	0	1.8982	1	0.9775	0.9886	0.0225
Clostridioides difficile	12-00008	150	1373202	1 (1541915048)	stampy	16GT	stampy/16GT	17394	17179	98.7639	0	0	0	215	1.2361	1.0438	0	1.0438	1	0.9876	0.9938	0.0124
Clostridioides difficile	12-00008	150	1373202	1 (1541915048)	stampy	freebayes	stampy/freebayes	17394	17235	99.0859	4	0	0.023	159	0.9141	0.7913	0.0194	0.7719	0.9998	0.9909	0.9953	0.0091
Clostridioides difficile	12-00008	150	1373202	1 (1541915048)	stampy	gatk	stampy/gatk	17394	17288	99.3906	0	0	0	106	0.6094	0.5146	0	0.5146	1	0.9939	0.9969	0.0061
Clostridioides difficile	12-00008	150	1373202	1 (1541915048)	stampy	lofreq	stampy/lofreq	17394	17198	98.8732	0	0	0	196	1.1268	0.9515	0	0.9515	1	0.9887	0.9943	0.0113
Clostridioides difficile	12-00008	150	1373202	1 (1541915048)	stampy	mpileup	stampy/mpileup	17394	17203	98.9019	0	0	0	191	1.0981	0.9273	0	0.9273	1	0.989	0.9945	0.011
Clostridioides difficile	12-00008	150	1373202	1 (1541915048)	stampy	platypus	stampy/platypus	17394	17022	97.8613	0	0	0	372	2.1387	1.806	0	1.806	1	0.9786	0.9892	0.0214
Clostridioides difficile	12-00008	150	1373202	1 (1541915048)	stampy	snver	stampy/snver	17394	17222	99.0112	0	0	0	172	0.9888	0.835	0	0.835	1	0.9901	0.995	0.0099
Clostridioides difficile	12-00008	150	1373202	1 (1541915048)	stampy	strelka	stampy/strelka	17394	17207	98.9249	0	0	0	187	1.0751	0.9079	0	0.9079	1	0.9892	0.9946	0.0108
Clostridioides difficile	12-00008	150	1373202	1 (1541915048)	stampy	snvsniffer	stampy/snvsniffer	17394	16604	95.4582	73	68	0.4197	790	4.5418	4.1897	0.3544	3.8353	0.9956	0.9546	0.9747	0.0454
Clostridioides difficile	12-00008	150	1373202	1 (1541915048)	stampy	varscan	stampy/varscan	17394	17207	98.9249	0	0	0	187	1.0751	0.9079	0	0.9079	1	0.9892	0.9946	0.0108
Clostridioides difficile	12-00008	150	1373202	2 (1541915231)	bwa-mem	16GT	bwa-mem/16GT	17394	17184	98.7927	0	0	0	210	1.2073	1.0195	0	1.0195	1	0.9879	0.9939	0.0121
Clostridioides difficile	12-00008	150	1373202	2 (1541915231)	bwa-mem	freebayes	bwa-mem/freebayes	17394	17258	99.2181	0	0	0	136	0.7819	0.6603	0	0.6603	1	0.9922	0.9961	0.0078
Clostridioides difficile	12-00008	150	1373202	2 (1541915231)	bwa-mem	gatk	bwa-mem/gatk	17394	17277	99.3274	0	0	0	117	0.6726	0.568	0	0.568	1	0.9933	0.9966	0.0067
Clostridioides difficile	12-00008	150	1373202	2 (1541915231)	bwa-mem	lofreq	bwa-mem/lofreq	17394	17200	98.8847	0	0	0	194	1.1153	0.9418	0	0.9418	1	0.9888	0.9944	0.0112
Clostridioides difficile	12-00008	150	1373202	2 (1541915231)	bwa-mem	mpileup	bwa-mem/mpileup	17394	17198	98.8732	0	0	0	196	1.1268	0.9515	0	0.9515	1	0.9887	0.9943	0.0113
Clostridioides difficile	12-00008	150	1373202	2 (1541915231)	bwa-mem	platypus	bwa-mem/platypus	17394	16956	97.4819	0	0	0	438	2.5181	2.1264	0	2.1264	1	0.9748	0.9872	0.0252
Clostridioides difficile	12-00008	150	1373202	2 (1541915231)	bwa-mem	snver	bwa-mem/snver	17394	17236	99.0916	0	0	0	158	0.9084	0.7671	0	0.7671	1	0.9909	0.9954	0.0091
Clostridioides difficile	12-00008	150	1373202	2 (1541915231)	bwa-mem	strelka	bwa-mem/strelka	17394	17217	98.9824	0	0	0	177	1.0176	0.8593	0	0.8593	1	0.9898	0.9949	0.0102
Clostridioides difficile	12-00008	150	1373202	2 (1541915231)	bwa-mem	snvsniffer	bwa-mem/snvsniffer	17394	16649	95.7169	68	67	0.3909	745	4.2831	3.947	0.3301	3.6169	0.9959	0.9572	0.9762	0.0428
Clostridioides difficile	12-00008	150	1373202	2 (1541915231)	bwa-mem	varscan	bwa-mem/varscan	17394	17231	99.0629	0	0	0	163	0.9371	0.7913	0	0.7913	1	0.9906	0.9953	0.0094
Clostridioides difficile	12-00008	150	1373202	2 (1541915231)	minimap2	16GT	minimap2/16GT	17394	17179	98.7639	0	0	0	215	1.2361	1.0438	0	1.0438	1	0.9876	0.9938	0.0124
Clostridioides difficile	12-00008	150	1373202	2 (1541915231)	minimap2	freebayes	minimap2/freebayes	17394	17261	99.2354	0	0	0	133	0.7646	0.6457	0	0.6457	1	0.9924	0.9962	0.0076
Clostridioides difficile	12-00008	150	1373202	2 (1541915231)	minimap2	gatk	minimap2/gatk	17394	17243	99.1319	1	1	0.0057	151	0.8681	0.7379	0.0049	0.7331	0.9999	0.9913	0.9956	0.0087
Clostridioides difficile	12-00008	150	1373202	2 (1541915231)	minimap2	lofreq	minimap2/lofreq	17394	17190	98.8272	0	0	0	204	1.1728	0.9904	0	0.9904	1	0.9883	0.9941	0.0117
Clostridioides difficile	12-00008	150	1373202	2 (1541915231)	minimap2	mpileup	minimap2/mpileup	17394	17185	98.7984	0	0	0	209	1.2016	1.0147	0	1.0147	1	0.988	0.994	0.012
Clostridioides difficile	12-00008	150	1373202	2 (1541915231)	minimap2	platypus	minimap2/platypus	17394	16948	97.4359	0	0	0	446	2.5641	2.1653	0	2.1653	1	0.9744	0.987	0.0256
Clostridioides difficile	12-00008	150	1373202	2 (1541915231)	minimap2	snver	minimap2/snver	17394	17181	98.7754	0	0	0	213	1.2246	1.0341	0	1.0341	1	0.9878	0.9939	0.0122
Clostridioides difficile	12-00008	150	1373202	2 (1541915231)	minimap2	strelka	minimap2/strelka	17394	17154	98.6202	0	0	0	240	1.3798	1.1652	0	1.1652	1	0.9862	0.9931	0.0138
Clostridioides difficile	12-00008	150	1373202	2 (1541915231)	minimap2	snvsniffer	minimap2/snvsniffer	17394	16645	95.6939	64	64	0.3679	749	4.3061	3.947	0.3107	3.6363	0.9962	0.9569	0.9762	0.0431
Clostridioides difficile	12-00008	150	1373202	2 (1541915231)	minimap2	varscan	minimap2/varscan	17394	17232	99.0686	0	0	0	162	0.9314	0.7865	0	0.7865	1	0.9907	0.9953	0.0093
Clostridioides difficile	12-00008	150	1373202	2 (1541915231)	novoalign	16GT	novoalign/16GT	17394	17240	99.1146	0	0	0	154	0.8854	0.7476	0	0.7476	1	0.9911	0.9955	0.0089
Clostridioides difficile	12-00008	150	1373202	2 (1541915231)	novoalign	freebayes	novoalign/freebayes	17394	17253	99.1894	0	0	0	141	0.8106	0.6845	0	0.6845	1	0.9919	0.9959	0.0081
Clostridioides difficile	12-00008	150	1373202	2 (1541915231)	novoalign	gatk	novoalign/gatk	17394	17286	99.3791	0	0	0	108	0.6209	0.5243	0	0.5243	1	0.9938	0.9969	0.0062
Clostridioides difficile	12-00008	150	1373202	2 (1541915231)	novoalign	lofreq	novoalign/lofreq	17394	17240	99.1146	0	0	0	154	0.8854	0.7476	0	0.7476	1	0.9911	0.9955	0.0089
Clostridioides difficile	12-00008	150	1373202	2 (1541915231)	novoalign	mpileup	novoalign/mpileup	17394	17240	99.1146	0	0	0	154	0.8854	0.7476	0	0.7476	1	0.9911	0.9955	0.0089
Clostridioides difficile	12-00008	150	1373202	2 (1541915231)	novoalign	platypus	novoalign/platypus	17394	17098	98.2983	0	0	0	296	1.7017	1.437	0	1.437	1	0.983	0.9914	0.017
Clostridioides difficile	12-00008	150	1373202	2 (1541915231)	novoalign	snver	novoalign/snver	17394	17240	99.1146	0	0	0	154	0.8854	0.7476	0	0.7476	1	0.9911	0.9955	0.0089
Clostridioides difficile	12-00008	150	1373202	2 (1541915231)	novoalign	strelka	novoalign/strelka	17394	17238	99.1031	0	0	0	156	0.8969	0.7574	0	0.7574	1	0.991	0.9955	0.009
Clostridioides difficile	12-00008	150	1373202	2 (1541915231)	novoalign	snvsniffer	novoalign/snvsniffer	17394	16589	95.372	0	0	0	805	4.628	3.9081	0	3.9081	1	0.9537	0.9763	0.0463
Clostridioides difficile	12-00008	150	1373202	2 (1541915231)	novoalign	varscan	novoalign/varscan	17394	17228	99.0456	0	0	0	166	0.9544	0.8059	0	0.8059	1	0.9905	0.9952	0.0095
Clostridioides difficile	12-00008	150	1373202	2 (1541915231)	snippy	snippy	snippy	17394	17003	97.7521	0	0	0	391	2.2479	1.8982	0	1.8982	1	0.9775	0.9886	0.0225
Clostridioides difficile	12-00008	150	1373202	2 (1541915231)	stampy	16GT	stampy/16GT	17394	17183	98.7869	0	0	0	211	1.2131	1.0244	0	1.0244	1	0.9879	0.9939	0.0121
Clostridioides difficile	12-00008	150	1373202	2 (1541915231)	stampy	freebayes	stampy/freebayes	17394	17231	99.0629	4	0	0.023	163	0.9371	0.8108	0.0194	0.7913	0.9998	0.9906	0.9952	0.0094
Clostridioides difficile	12-00008	150	1373202	2 (1541915231)	stampy	gatk	stampy/gatk	17394	17286	99.3791	0	0	0	108	0.6209	0.5243	0	0.5243	1	0.9938	0.9969	0.0062
Clostridioides difficile	12-00008	150	1373202	2 (1541915231)	stampy	lofreq	stampy/lofreq	17394	17194	98.8502	0	0	0	200	1.1498	0.971	0	0.971	1	0.9885	0.9942	0.0115
Clostridioides difficile	12-00008	150	1373202	2 (1541915231)	stampy	mpileup	stampy/mpileup	17394	17193	98.8444	0	0	0	201	1.1556	0.9758	0	0.9758	1	0.9884	0.9942	0.0116
Clostridioides difficile	12-00008	150	1373202	2 (1541915231)	stampy	platypus	stampy/platypus	17394	17022	97.8613	0	0	0	372	2.1387	1.806	0	1.806	1	0.9786	0.9892	0.0214
Clostridioides difficile	12-00008	150	1373202	2 (1541915231)	stampy	snver	stampy/snver	17394	17222	99.0112	0	0	0	172	0.9888	0.835	0	0.835	1	0.9901	0.995	0.0099
Clostridioides difficile	12-00008	150	1373202	2 (1541915231)	stampy	strelka	stampy/strelka	17394	17206	98.9192	0	0	0	188	1.0808	0.9127	0	0.9127	1	0.9892	0.9946	0.0108
Clostridioides difficile	12-00008	150	1373202	2 (1541915231)	stampy	snvsniffer	stampy/snvsniffer	17394	16586	95.3547	71	66	0.4082	808	4.6453	4.2674	0.3447	3.9227	0.9957	0.9535	0.9741	0.0465
Clostridioides difficile	12-00008	150	1373202	2 (1541915231)	stampy	varscan	stampy/varscan	17394	17197	98.8674	0	0	0	197	1.1326	0.9564	0	0.9564	1	0.9887	0.9943	0.0113
Clostridioides difficile	12-00008	150	1373202	3 (1541915429)	bwa-mem	16GT	bwa-mem/16GT	17394	17175	98.7409	0	0	0	219	1.2591	1.0632	0	1.0632	1	0.9874	0.9937	0.0126
Clostridioides difficile	12-00008	150	1373202	3 (1541915429)	bwa-mem	freebayes	bwa-mem/freebayes	17394	17256	99.2066	0	0	0	138	0.7934	0.67	0	0.67	1	0.9921	0.996	0.0079
Clostridioides difficile	12-00008	150	1373202	3 (1541915429)	bwa-mem	gatk	bwa-mem/gatk	17394	17274	99.3101	0	0	0	120	0.6899	0.5826	0	0.5826	1	0.9931	0.9965	0.0069
Clostridioides difficile	12-00008	150	1373202	3 (1541915429)	bwa-mem	lofreq	bwa-mem/lofreq	17394	17202	98.8962	0	0	0	192	1.1038	0.9321	0	0.9321	1	0.989	0.9945	0.011
Clostridioides difficile	12-00008	150	1373202	3 (1541915429)	bwa-mem	mpileup	bwa-mem/mpileup	17394	17202	98.8962	0	0	0	192	1.1038	0.9321	0	0.9321	1	0.989	0.9945	0.011
Clostridioides difficile	12-00008	150	1373202	3 (1541915429)	bwa-mem	platypus	bwa-mem/platypus	17394	16953	97.4646	0	0	0	441	2.5354	2.141	0	2.141	1	0.9746	0.9871	0.0254
Clostridioides difficile	12-00008	150	1373202	3 (1541915429)	bwa-mem	snver	bwa-mem/snver	17394	17233	99.0744	0	0	0	161	0.9256	0.7816	0	0.7816	1	0.9907	0.9953	0.0093
Clostridioides difficile	12-00008	150	1373202	3 (1541915429)	bwa-mem	strelka	bwa-mem/strelka	17394	17209	98.9364	0	0	0	185	1.0636	0.8981	0	0.8981	1	0.9894	0.9947	0.0106
Clostridioides difficile	12-00008	150	1373202	3 (1541915429)	bwa-mem	snvsniffer	bwa-mem/snvsniffer	17394	16652	95.7342	72	70	0.4139	742	4.2658	3.9518	0.3495	3.6023	0.9957	0.9573	0.9761	0.0427
Clostridioides difficile	12-00008	150	1373202	3 (1541915429)	bwa-mem	varscan	bwa-mem/varscan	17394	17230	99.0571	0	0	0	164	0.9429	0.7962	0	0.7962	1	0.9906	0.9953	0.0094
Clostridioides difficile	12-00008	150	1373202	3 (1541915429)	minimap2	16GT	minimap2/16GT	17394	17187	98.8099	0	0	0	207	1.1901	1.005	0	1.005	1	0.9881	0.994	0.0119
Clostridioides difficile	12-00008	150	1373202	3 (1541915429)	minimap2	freebayes	minimap2/freebayes	17394	17256	99.2066	0	0	0	138	0.7934	0.67	0	0.67	1	0.9921	0.996	0.0079
Clostridioides difficile	12-00008	150	1373202	3 (1541915429)	minimap2	gatk	minimap2/gatk	17394	17239	99.1089	0	0	0	155	0.8911	0.7525	0	0.7525	1	0.9911	0.9955	0.0089
Clostridioides difficile	12-00008	150	1373202	3 (1541915429)	minimap2	lofreq	minimap2/lofreq	17394	17196	98.8617	0	0	0	198	1.1383	0.9613	0	0.9613	1	0.9886	0.9943	0.0114
Clostridioides difficile	12-00008	150	1373202	3 (1541915429)	minimap2	mpileup	minimap2/mpileup	17394	17187	98.8099	0	0	0	207	1.1901	1.005	0	1.005	1	0.9881	0.994	0.0119
Clostridioides difficile	12-00008	150	1373202	3 (1541915429)	minimap2	platypus	minimap2/platypus	17394	16945	97.4187	0	0	0	449	2.5813	2.1798	0	2.1798	1	0.9742	0.9869	0.0258
Clostridioides difficile	12-00008	150	1373202	3 (1541915429)	minimap2	snver	minimap2/snver	17394	17169	98.7065	0	0	0	225	1.2935	1.0923	0	1.0923	1	0.9871	0.9935	0.0129
Clostridioides difficile	12-00008	150	1373202	3 (1541915429)	minimap2	strelka	minimap2/strelka	17394	17156	98.6317	0	0	0	238	1.3683	1.1555	0	1.1555	1	0.9863	0.9931	0.0137
Clostridioides difficile	12-00008	150	1373202	3 (1541915429)	minimap2	snvsniffer	minimap2/snvsniffer	17394	16645	95.6939	64	64	0.3679	749	4.3061	3.947	0.3107	3.6363	0.9962	0.9569	0.9762	0.0431
Clostridioides difficile	12-00008	150	1373202	3 (1541915429)	minimap2	varscan	minimap2/varscan	17394	17231	99.0629	0	0	0	163	0.9371	0.7913	0	0.7913	1	0.9906	0.9953	0.0094
Clostridioides difficile	12-00008	150	1373202	3 (1541915429)	novoalign	16GT	novoalign/16GT	17394	17238	99.1031	0	0	0	156	0.8969	0.7574	0	0.7574	1	0.991	0.9955	0.009
Clostridioides difficile	12-00008	150	1373202	3 (1541915429)	novoalign	freebayes	novoalign/freebayes	17394	17251	99.1779	0	0	0	143	0.8221	0.6942	0	0.6942	1	0.9918	0.9959	0.0082
Clostridioides difficile	12-00008	150	1373202	3 (1541915429)	novoalign	gatk	novoalign/gatk	17394	17288	99.3906	0	0	0	106	0.6094	0.5146	0	0.5146	1	0.9939	0.9969	0.0061
Clostridioides difficile	12-00008	150	1373202	3 (1541915429)	novoalign	lofreq	novoalign/lofreq	17394	17238	99.1031	0	0	0	156	0.8969	0.7574	0	0.7574	1	0.991	0.9955	0.009
Clostridioides difficile	12-00008	150	1373202	3 (1541915429)	novoalign	mpileup	novoalign/mpileup	17394	17238	99.1031	0	0	0	156	0.8969	0.7574	0	0.7574	1	0.991	0.9955	0.009
Clostridioides difficile	12-00008	150	1373202	3 (1541915429)	novoalign	platypus	novoalign/platypus	17394	17104	98.3328	0	0	0	290	1.6672	1.4079	0	1.4079	1	0.9833	0.9916	0.0167
Clostridioides difficile	12-00008	150	1373202	3 (1541915429)	novoalign	snver	novoalign/snver	17394	17238	99.1031	0	0	0	156	0.8969	0.7574	0	0.7574	1	0.991	0.9955	0.009
Clostridioides difficile	12-00008	150	1373202	3 (1541915429)	novoalign	strelka	novoalign/strelka	17394	17234	99.0801	0	0	0	160	0.9199	0.7768	0	0.7768	1	0.9908	0.9954	0.0092
Clostridioides difficile	12-00008	150	1373202	3 (1541915429)	novoalign	snvsniffer	novoalign/snvsniffer	17394	16578	95.3087	0	0	0	816	4.6913	3.9615	0	3.9615	1	0.9531	0.976	0.0469
Clostridioides difficile	12-00008	150	1373202	3 (1541915429)	novoalign	varscan	novoalign/varscan	17394	17228	99.0456	0	0	0	166	0.9544	0.8059	0	0.8059	1	0.9905	0.9952	0.0095
Clostridioides difficile	12-00008	150	1373202	3 (1541915429)	snippy	snippy	snippy	17394	17001	97.7406	0	0	0	393	2.2594	1.9079	0	1.9079	1	0.9774	0.9886	0.0226
Clostridioides difficile	12-00008	150	1373202	3 (1541915429)	stampy	16GT	stampy/16GT	17394	17168	98.7007	0	0	0	226	1.2993	1.0972	0	1.0972	1	0.987	0.9935	0.013
Clostridioides difficile	12-00008	150	1373202	3 (1541915429)	stampy	freebayes	stampy/freebayes	17394	17227	99.0399	4	0	0.023	167	0.9601	0.8302	0.0194	0.8108	0.9998	0.9904	0.9951	0.0096
Clostridioides difficile	12-00008	150	1373202	3 (1541915429)	stampy	gatk	stampy/gatk	17394	17288	99.3906	0	0	0	106	0.6094	0.5146	0	0.5146	1	0.9939	0.9969	0.0061
Clostridioides difficile	12-00008	150	1373202	3 (1541915429)	stampy	lofreq	stampy/lofreq	17394	17184	98.7927	0	0	0	210	1.2073	1.0195	0	1.0195	1	0.9879	0.9939	0.0121
Clostridioides difficile	12-00008	150	1373202	3 (1541915429)	stampy	mpileup	stampy/mpileup	17394	17184	98.7927	0	0	0	210	1.2073	1.0195	0	1.0195	1	0.9879	0.9939	0.0121
Clostridioides difficile	12-00008	150	1373202	3 (1541915429)	stampy	platypus	stampy/platypus	17394	17020	97.8498	0	0	0	374	2.1502	1.8157	0	1.8157	1	0.9785	0.9891	0.0215
Clostridioides difficile	12-00008	150	1373202	3 (1541915429)	stampy	snver	stampy/snver	17394	17218	98.9882	0	0	0	176	1.0118	0.8545	0	0.8545	1	0.9899	0.9949	0.0101
Clostridioides difficile	12-00008	150	1373202	3 (1541915429)	stampy	strelka	stampy/strelka	17394	17202	98.8962	0	0	0	192	1.1038	0.9321	0	0.9321	1	0.989	0.9945	0.011
Clostridioides difficile	12-00008	150	1373202	3 (1541915429)	stampy	snvsniffer	stampy/snvsniffer	17394	16593	95.395	73	67	0.4197	801	4.605	4.2431	0.3544	3.8887	0.9956	0.9539	0.9743	0.0461
Clostridioides difficile	12-00008	150	1373202	3 (1541915429)	stampy	varscan	stampy/varscan	17394	17186	98.8042	0	0	0	208	1.1958	1.0098	0	1.0098	1	0.988	0.994	0.012
Clostridioides difficile	12-00008	300	686601	1 (1541916091)	bwa-mem	16GT	bwa-mem/16GT	17394	17272	99.2986	0	0	0	122	0.7014	0.5923	0	0.5923	1	0.993	0.9965	0.007
Clostridioides difficile	12-00008	300	686601	1 (1541916091)	bwa-mem	freebayes	bwa-mem/freebayes	17394	17310	99.5171	0	0	0	84	0.4829	0.4078	0	0.4078	1	0.9952	0.9976	0.0048
Clostridioides difficile	12-00008	300	686601	1 (1541916091)	bwa-mem	gatk	bwa-mem/gatk	17394	17330	99.6321	0	0	0	64	0.3679	0.3107	0	0.3107	1	0.9963	0.9981	0.0037
Clostridioides difficile	12-00008	300	686601	1 (1541916091)	bwa-mem	lofreq	bwa-mem/lofreq	17394	17279	99.3389	0	0	0	115	0.6611	0.5583	0	0.5583	1	0.9934	0.9967	0.0066
Clostridioides difficile	12-00008	300	686601	1 (1541916091)	bwa-mem	mpileup	bwa-mem/mpileup	17394	17278	99.3331	0	0	0	116	0.6669	0.5632	0	0.5632	1	0.9933	0.9966	0.0067
Clostridioides difficile	12-00008	300	686601	1 (1541916091)	bwa-mem	platypus	bwa-mem/platypus	17394	17113	98.3845	0	0	0	281	1.6155	1.3642	0	1.3642	1	0.9838	0.9918	0.0162
Clostridioides difficile	12-00008	300	686601	1 (1541916091)	bwa-mem	snver	bwa-mem/snver	17394	17298	99.4481	0	0	0	96	0.5519	0.4661	0	0.4661	1	0.9945	0.9972	0.0055
Clostridioides difficile	12-00008	300	686601	1 (1541916091)	bwa-mem	strelka	bwa-mem/strelka	17394	17273	99.3044	0	0	0	121	0.6956	0.5874	0	0.5874	1	0.993	0.9965	0.007
Clostridioides difficile	12-00008	300	686601	1 (1541916091)	bwa-mem	snvsniffer	bwa-mem/snvsniffer	17394	16687	95.9354	25	25	0.1437	707	4.0646	3.5537	0.1214	3.4324	0.9985	0.9594	0.9786	0.0406
Clostridioides difficile	12-00008	300	686601	1 (1541916091)	bwa-mem	varscan	bwa-mem/varscan	17394	17301	99.4653	0	0	0	93	0.5347	0.4515	0	0.4515	1	0.9947	0.9973	0.0053
Clostridioides difficile	12-00008	300	686601	1 (1541916091)	minimap2	16GT	minimap2/16GT	17394	17272	99.2986	0	0	0	122	0.7014	0.5923	0	0.5923	1	0.993	0.9965	0.007
Clostridioides difficile	12-00008	300	686601	1 (1541916091)	minimap2	freebayes	minimap2/freebayes	17394	17304	99.4826	0	0	0	90	0.5174	0.4369	0	0.4369	1	0.9948	0.9974	0.0052
Clostridioides difficile	12-00008	300	686601	1 (1541916091)	minimap2	gatk	minimap2/gatk	17394	17301	99.4653	0	0	0	93	0.5347	0.4515	0	0.4515	1	0.9947	0.9973	0.0053
Clostridioides difficile	12-00008	300	686601	1 (1541916091)	minimap2	lofreq	minimap2/lofreq	17394	17280	99.3446	0	0	0	114	0.6554	0.5535	0	0.5535	1	0.9934	0.9967	0.0066
Clostridioides difficile	12-00008	300	686601	1 (1541916091)	minimap2	mpileup	minimap2/mpileup	17394	17275	99.3159	0	0	0	119	0.6841	0.5777	0	0.5777	1	0.9932	0.9966	0.0068
Clostridioides difficile	12-00008	300	686601	1 (1541916091)	minimap2	platypus	minimap2/platypus	17394	17078	98.1833	0	0	0	316	1.8167	1.5341	0	1.5341	1	0.9818	0.9908	0.0182
Clostridioides difficile	12-00008	300	686601	1 (1541916091)	minimap2	snver	minimap2/snver	17394	17242	99.1261	0	0	0	152	0.8739	0.7379	0	0.7379	1	0.9913	0.9956	0.0087
Clostridioides difficile	12-00008	300	686601	1 (1541916091)	minimap2	strelka	minimap2/strelka	17394	17215	98.9709	0	0	0	179	1.0291	0.869	0	0.869	1	0.9897	0.9948	0.0103
Clostridioides difficile	12-00008	300	686601	1 (1541916091)	minimap2	snvsniffer	minimap2/snvsniffer	17394	16681	95.9009	27	27	0.1552	713	4.0991	3.5926	0.1311	3.4615	0.9984	0.959	0.9783	0.041
Clostridioides difficile	12-00008	300	686601	1 (1541916091)	minimap2	varscan	minimap2/varscan	17394	17305	99.4883	0	0	0	89	0.5117	0.4321	0	0.4321	1	0.9949	0.9974	0.0051
Clostridioides difficile	12-00008	300	686601	1 (1541916091)	novoalign	16GT	novoalign/16GT	17394	17305	99.4883	0	0	0	89	0.5117	0.4321	0	0.4321	1	0.9949	0.9974	0.0051
Clostridioides difficile	12-00008	300	686601	1 (1541916091)	novoalign	freebayes	novoalign/freebayes	17394	17310	99.5171	0	0	0	84	0.4829	0.4078	0	0.4078	1	0.9952	0.9976	0.0048
Clostridioides difficile	12-00008	300	686601	1 (1541916091)	novoalign	gatk	novoalign/gatk	17394	17334	99.6551	0	0	0	60	0.3449	0.2913	0	0.2913	1	0.9966	0.9983	0.0034
Clostridioides difficile	12-00008	300	686601	1 (1541916091)	novoalign	lofreq	novoalign/lofreq	17394	17305	99.4883	0	0	0	89	0.5117	0.4321	0	0.4321	1	0.9949	0.9974	0.0051
Clostridioides difficile	12-00008	300	686601	1 (1541916091)	novoalign	mpileup	novoalign/mpileup	17394	17306	99.4941	0	0	0	88	0.5059	0.4272	0	0.4272	1	0.9949	0.9974	0.0051
Clostridioides difficile	12-00008	300	686601	1 (1541916091)	novoalign	platypus	novoalign/platypus	17394	17184	98.7927	0	0	0	210	1.2073	1.0195	0	1.0195	1	0.9879	0.9939	0.0121
Clostridioides difficile	12-00008	300	686601	1 (1541916091)	novoalign	snver	novoalign/snver	17394	17306	99.4941	0	0	0	88	0.5059	0.4272	0	0.4272	1	0.9949	0.9974	0.0051
Clostridioides difficile	12-00008	300	686601	1 (1541916091)	novoalign	strelka	novoalign/strelka	17394	17290	99.4021	0	0	0	104	0.5979	0.5049	0	0.5049	1	0.994	0.997	0.006
Clostridioides difficile	12-00008	300	686601	1 (1541916091)	novoalign	snvsniffer	novoalign/snvsniffer	17394	16670	95.8376	0	0	0	724	4.1624	3.5149	0	3.5149	1	0.9584	0.9788	0.0416
Clostridioides difficile	12-00008	300	686601	1 (1541916091)	novoalign	varscan	novoalign/varscan	17394	17301	99.4653	0	0	0	93	0.5347	0.4515	0	0.4515	1	0.9947	0.9973	0.0053
Clostridioides difficile	12-00008	300	686601	1 (1541916091)	snippy	snippy	snippy	17394	17114	98.3902	0	0	0	280	1.6098	1.3594	0	1.3594	1	0.9839	0.9919	0.0161
Clostridioides difficile	12-00008	300	686601	1 (1541916091)	stampy	16GT	stampy/16GT	17394	17260	99.2296	0	0	0	134	0.7704	0.6505	0	0.6505	1	0.9923	0.9961	0.0077
Clostridioides difficile	12-00008	300	686601	1 (1541916091)	stampy	freebayes	stampy/freebayes	17394	17296	99.4366	2	0	0.0115	98	0.5634	0.4855	0.0097	0.4758	0.9999	0.9944	0.9971	0.0056
Clostridioides difficile	12-00008	300	686601	1 (1541916091)	stampy	gatk	stampy/gatk	17394	17329	99.6263	0	0	0	65	0.3737	0.3156	0	0.3156	1	0.9963	0.9981	0.0037
Clostridioides difficile	12-00008	300	686601	1 (1541916091)	stampy	lofreq	stampy/lofreq	17394	17264	99.2526	0	0	0	130	0.7474	0.6311	0	0.6311	1	0.9925	0.9962	0.0075
Clostridioides difficile	12-00008	300	686601	1 (1541916091)	stampy	mpileup	stampy/mpileup	17394	17265	99.2584	0	0	0	129	0.7416	0.6263	0	0.6263	1	0.9926	0.9963	0.0074
Clostridioides difficile	12-00008	300	686601	1 (1541916091)	stampy	platypus	stampy/platypus	17394	17147	98.58	0	0	0	247	1.42	1.1991	0	1.1991	1	0.9858	0.9928	0.0142
Clostridioides difficile	12-00008	300	686601	1 (1541916091)	stampy	snver	stampy/snver	17394	17283	99.3618	0	0	0	111	0.6382	0.5389	0	0.5389	1	0.9936	0.9968	0.0064
Clostridioides difficile	12-00008	300	686601	1 (1541916091)	stampy	strelka	stampy/strelka	17394	17260	99.2296	0	0	0	134	0.7704	0.6505	0	0.6505	1	0.9923	0.9961	0.0077
Clostridioides difficile	12-00008	300	686601	1 (1541916091)	stampy	snvsniffer	stampy/snvsniffer	17394	16645	95.6939	29	29	0.1667	749	4.3061	3.7771	0.1408	3.6363	0.9983	0.9569	0.9772	0.0431
Clostridioides difficile	12-00008	300	686601	1 (1541916091)	stampy	varscan	stampy/varscan	17394	17263	99.2469	0	0	0	131	0.7531	0.636	0	0.636	1	0.9925	0.9962	0.0075
Clostridioides difficile	12-00008	300	686601	2 (1541916271)	bwa-mem	16GT	bwa-mem/16GT	17394	17274	99.3101	0	0	0	120	0.6899	0.5826	0	0.5826	1	0.9931	0.9965	0.0069
Clostridioides difficile	12-00008	300	686601	2 (1541916271)	bwa-mem	freebayes	bwa-mem/freebayes	17394	17310	99.5171	0	0	0	84	0.4829	0.4078	0	0.4078	1	0.9952	0.9976	0.0048
Clostridioides difficile	12-00008	300	686601	2 (1541916271)	bwa-mem	gatk	bwa-mem/gatk	17394	17329	99.6263	0	0	0	65	0.3737	0.3156	0	0.3156	1	0.9963	0.9981	0.0037
Clostridioides difficile	12-00008	300	686601	2 (1541916271)	bwa-mem	lofreq	bwa-mem/lofreq	17394	17277	99.3274	0	0	0	117	0.6726	0.568	0	0.568	1	0.9933	0.9966	0.0067
Clostridioides difficile	12-00008	300	686601	2 (1541916271)	bwa-mem	mpileup	bwa-mem/mpileup	17394	17276	99.3216	0	0	0	118	0.6784	0.5729	0	0.5729	1	0.9932	0.9966	0.0068
Clostridioides difficile	12-00008	300	686601	2 (1541916271)	bwa-mem	platypus	bwa-mem/platypus	17394	17103	98.327	0	0	0	291	1.673	1.4128	0	1.4128	1	0.9833	0.9916	0.0167
Clostridioides difficile	12-00008	300	686601	2 (1541916271)	bwa-mem	snver	bwa-mem/snver	17394	17295	99.4308	0	0	0	99	0.5692	0.4806	0	0.4806	1	0.9943	0.9971	0.0057
Clostridioides difficile	12-00008	300	686601	2 (1541916271)	bwa-mem	strelka	bwa-mem/strelka	17394	17282	99.3561	0	0	0	112	0.6439	0.5437	0	0.5437	1	0.9936	0.9968	0.0064
Clostridioides difficile	12-00008	300	686601	2 (1541916271)	bwa-mem	snvsniffer	bwa-mem/snvsniffer	17394	16687	95.9354	24	24	0.138	707	4.0646	3.5489	0.1165	3.4324	0.9986	0.9594	0.9786	0.0406
Clostridioides difficile	12-00008	300	686601	2 (1541916271)	bwa-mem	varscan	bwa-mem/varscan	17394	17300	99.4596	0	0	0	94	0.5404	0.4564	0	0.4564	1	0.9946	0.9973	0.0054
Clostridioides difficile	12-00008	300	686601	2 (1541916271)	minimap2	16GT	minimap2/16GT	17394	17270	99.2871	0	0	0	124	0.7129	0.602	0	0.602	1	0.9929	0.9964	0.0071
Clostridioides difficile	12-00008	300	686601	2 (1541916271)	minimap2	freebayes	minimap2/freebayes	17394	17304	99.4826	0	0	0	90	0.5174	0.4369	0	0.4369	1	0.9948	0.9974	0.0052
Clostridioides difficile	12-00008	300	686601	2 (1541916271)	minimap2	gatk	minimap2/gatk	17394	17303	99.4768	0	0	0	91	0.5232	0.4418	0	0.4418	1	0.9948	0.9974	0.0052
Clostridioides difficile	12-00008	300	686601	2 (1541916271)	minimap2	lofreq	minimap2/lofreq	17394	17277	99.3274	0	0	0	117	0.6726	0.568	0	0.568	1	0.9933	0.9966	0.0067
Clostridioides difficile	12-00008	300	686601	2 (1541916271)	minimap2	mpileup	minimap2/mpileup	17394	17273	99.3044	0	0	0	121	0.6956	0.5874	0	0.5874	1	0.993	0.9965	0.007
Clostridioides difficile	12-00008	300	686601	2 (1541916271)	minimap2	platypus	minimap2/platypus	17394	17083	98.212	0	0	0	311	1.788	1.5099	0	1.5099	1	0.9821	0.991	0.0179
Clostridioides difficile	12-00008	300	686601	2 (1541916271)	minimap2	snver	minimap2/snver	17394	17242	99.1261	0	0	0	152	0.8739	0.7379	0	0.7379	1	0.9913	0.9956	0.0087
Clostridioides difficile	12-00008	300	686601	2 (1541916271)	minimap2	strelka	minimap2/strelka	17394	17230	99.0571	0	0	0	164	0.9429	0.7962	0	0.7962	1	0.9906	0.9953	0.0094
Clostridioides difficile	12-00008	300	686601	2 (1541916271)	minimap2	snvsniffer	minimap2/snvsniffer	17394	16686	95.9296	24	24	0.138	708	4.0704	3.5537	0.1165	3.4372	0.9986	0.9593	0.9786	0.0407
Clostridioides difficile	12-00008	300	686601	2 (1541916271)	minimap2	varscan	minimap2/varscan	17394	17301	99.4653	0	0	0	93	0.5347	0.4515	0	0.4515	1	0.9947	0.9973	0.0053
Clostridioides difficile	12-00008	300	686601	2 (1541916271)	novoalign	16GT	novoalign/16GT	17394	17304	99.4826	0	0	0	90	0.5174	0.4369	0	0.4369	1	0.9948	0.9974	0.0052
Clostridioides difficile	12-00008	300	686601	2 (1541916271)	novoalign	freebayes	novoalign/freebayes	17394	17310	99.5171	0	0	0	84	0.4829	0.4078	0	0.4078	1	0.9952	0.9976	0.0048
Clostridioides difficile	12-00008	300	686601	2 (1541916271)	novoalign	gatk	novoalign/gatk	17394	17335	99.6608	0	0	0	59	0.3392	0.2864	0	0.2864	1	0.9966	0.9983	0.0034
Clostridioides difficile	12-00008	300	686601	2 (1541916271)	novoalign	lofreq	novoalign/lofreq	17394	17304	99.4826	0	0	0	90	0.5174	0.4369	0	0.4369	1	0.9948	0.9974	0.0052
Clostridioides difficile	12-00008	300	686601	2 (1541916271)	novoalign	mpileup	novoalign/mpileup	17394	17306	99.4941	0	0	0	88	0.5059	0.4272	0	0.4272	1	0.9949	0.9974	0.0051
Clostridioides difficile	12-00008	300	686601	2 (1541916271)	novoalign	platypus	novoalign/platypus	17394	17183	98.7869	0	0	0	211	1.2131	1.0244	0	1.0244	1	0.9879	0.9939	0.0121
Clostridioides difficile	12-00008	300	686601	2 (1541916271)	novoalign	snver	novoalign/snver	17394	17304	99.4826	0	0	0	90	0.5174	0.4369	0	0.4369	1	0.9948	0.9974	0.0052
Clostridioides difficile	12-00008	300	686601	2 (1541916271)	novoalign	strelka	novoalign/strelka	17394	17287	99.3848	0	0	0	107	0.6152	0.5195	0	0.5195	1	0.9938	0.9969	0.0062
Clostridioides difficile	12-00008	300	686601	2 (1541916271)	novoalign	snvsniffer	novoalign/snvsniffer	17394	16667	95.8204	0	0	0	727	4.1796	3.5295	0	3.5295	1	0.9582	0.9787	0.0418
Clostridioides difficile	12-00008	300	686601	2 (1541916271)	novoalign	varscan	novoalign/varscan	17394	17299	99.4538	0	0	0	95	0.5462	0.4612	0	0.4612	1	0.9945	0.9972	0.0055
Clostridioides difficile	12-00008	300	686601	2 (1541916271)	snippy	snippy	snippy	17394	17120	98.4247	0	0	0	274	1.5753	1.3302	0	1.3302	1	0.9842	0.992	0.0158
Clostridioides difficile	12-00008	300	686601	2 (1541916271)	stampy	16GT	stampy/16GT	17394	17266	99.2641	0	0	0	128	0.7359	0.6214	0	0.6214	1	0.9926	0.9963	0.0074
Clostridioides difficile	12-00008	300	686601	2 (1541916271)	stampy	freebayes	stampy/freebayes	17394	17296	99.4366	2	0	0.0115	98	0.5634	0.4855	0.0097	0.4758	0.9999	0.9944	0.9971	0.0056
Clostridioides difficile	12-00008	300	686601	2 (1541916271)	stampy	gatk	stampy/gatk	17394	17328	99.6206	0	0	0	66	0.3794	0.3204	0	0.3204	1	0.9962	0.9981	0.0038
Clostridioides difficile	12-00008	300	686601	2 (1541916271)	stampy	lofreq	stampy/lofreq	17394	17264	99.2526	0	0	0	130	0.7474	0.6311	0	0.6311	1	0.9925	0.9962	0.0075
Clostridioides difficile	12-00008	300	686601	2 (1541916271)	stampy	mpileup	stampy/mpileup	17394	17265	99.2584	0	0	0	129	0.7416	0.6263	0	0.6263	1	0.9926	0.9963	0.0074
Clostridioides difficile	12-00008	300	686601	2 (1541916271)	stampy	platypus	stampy/platypus	17394	17142	98.5512	0	0	0	252	1.4488	1.2234	0	1.2234	1	0.9855	0.9927	0.0145
Clostridioides difficile	12-00008	300	686601	2 (1541916271)	stampy	snver	stampy/snver	17394	17280	99.3446	0	0	0	114	0.6554	0.5535	0	0.5535	1	0.9934	0.9967	0.0066
Clostridioides difficile	12-00008	300	686601	2 (1541916271)	stampy	strelka	stampy/strelka	17394	17265	99.2584	0	0	0	129	0.7416	0.6263	0	0.6263	1	0.9926	0.9963	0.0074
Clostridioides difficile	12-00008	300	686601	2 (1541916271)	stampy	snvsniffer	stampy/snvsniffer	17394	16647	95.7054	28	28	0.161	747	4.2946	3.7625	0.1359	3.6266	0.9983	0.9571	0.9773	0.0429
Clostridioides difficile	12-00008	300	686601	2 (1541916271)	stampy	varscan	stampy/varscan	17394	17263	99.2469	0	0	0	131	0.7531	0.636	0	0.636	1	0.9925	0.9962	0.0075
Clostridioides difficile	12-00008	300	686601	3 (1541916482)	bwa-mem	16GT	bwa-mem/16GT	17394	17268	99.2756	0	0	0	126	0.7244	0.6117	0	0.6117	1	0.9928	0.9964	0.0072
Clostridioides difficile	12-00008	300	686601	3 (1541916482)	bwa-mem	freebayes	bwa-mem/freebayes	17394	17309	99.5113	0	0	0	85	0.4887	0.4127	0	0.4127	1	0.9951	0.9975	0.0049
Clostridioides difficile	12-00008	300	686601	3 (1541916482)	bwa-mem	gatk	bwa-mem/gatk	17394	17329	99.6263	0	0	0	65	0.3737	0.3156	0	0.3156	1	0.9963	0.9981	0.0037
Clostridioides difficile	12-00008	300	686601	3 (1541916482)	bwa-mem	lofreq	bwa-mem/lofreq	17394	17274	99.3101	0	0	0	120	0.6899	0.5826	0	0.5826	1	0.9931	0.9965	0.0069
Clostridioides difficile	12-00008	300	686601	3 (1541916482)	bwa-mem	mpileup	bwa-mem/mpileup	17394	17273	99.3044	0	0	0	121	0.6956	0.5874	0	0.5874	1	0.993	0.9965	0.007
Clostridioides difficile	12-00008	300	686601	3 (1541916482)	bwa-mem	platypus	bwa-mem/platypus	17394	17103	98.327	0	0	0	291	1.673	1.4128	0	1.4128	1	0.9833	0.9916	0.0167
Clostridioides difficile	12-00008	300	686601	3 (1541916482)	bwa-mem	snver	bwa-mem/snver	17394	17296	99.4366	0	0	0	98	0.5634	0.4758	0	0.4758	1	0.9944	0.9972	0.0056
Clostridioides difficile	12-00008	300	686601	3 (1541916482)	bwa-mem	strelka	bwa-mem/strelka	17394	17276	99.3216	0	0	0	118	0.6784	0.5729	0	0.5729	1	0.9932	0.9966	0.0068
Clostridioides difficile	12-00008	300	686601	3 (1541916482)	bwa-mem	snvsniffer	bwa-mem/snvsniffer	17394	16689	95.9469	28	28	0.161	705	4.0531	3.5586	0.1359	3.4227	0.9983	0.9595	0.9785	0.0405
Clostridioides difficile	12-00008	300	686601	3 (1541916482)	bwa-mem	varscan	bwa-mem/varscan	17394	17302	99.4711	0	0	0	92	0.5289	0.4466	0	0.4466	1	0.9947	0.9973	0.0053
Clostridioides difficile	12-00008	300	686601	3 (1541916482)	minimap2	16GT	minimap2/16GT	17394	17261	99.2354	0	0	0	133	0.7646	0.6457	0	0.6457	1	0.9924	0.9962	0.0076
Clostridioides difficile	12-00008	300	686601	3 (1541916482)	minimap2	freebayes	minimap2/freebayes	17394	17302	99.4711	0	0	0	92	0.5289	0.4466	0	0.4466	1	0.9947	0.9973	0.0053
Clostridioides difficile	12-00008	300	686601	3 (1541916482)	minimap2	gatk	minimap2/gatk	17394	17301	99.4653	0	0	0	93	0.5347	0.4515	0	0.4515	1	0.9947	0.9973	0.0053
Clostridioides difficile	12-00008	300	686601	3 (1541916482)	minimap2	lofreq	minimap2/lofreq	17394	17275	99.3159	0	0	0	119	0.6841	0.5777	0	0.5777	1	0.9932	0.9966	0.0068
Clostridioides difficile	12-00008	300	686601	3 (1541916482)	minimap2	mpileup	minimap2/mpileup	17394	17268	99.2756	0	0	0	126	0.7244	0.6117	0	0.6117	1	0.9928	0.9964	0.0072
Clostridioides difficile	12-00008	300	686601	3 (1541916482)	minimap2	platypus	minimap2/platypus	17394	17078	98.1833	0	0	0	316	1.8167	1.5341	0	1.5341	1	0.9818	0.9908	0.0182
Clostridioides difficile	12-00008	300	686601	3 (1541916482)	minimap2	snver	minimap2/snver	17394	17241	99.1204	0	0	0	153	0.8796	0.7428	0	0.7428	1	0.9912	0.9956	0.0088
Clostridioides difficile	12-00008	300	686601	3 (1541916482)	minimap2	strelka	minimap2/strelka	17394	17215	98.9709	0	0	0	179	1.0291	0.869	0	0.869	1	0.9897	0.9948	0.0103
Clostridioides difficile	12-00008	300	686601	3 (1541916482)	minimap2	snvsniffer	minimap2/snvsniffer	17394	16679	95.8894	28	28	0.161	715	4.1106	3.6071	0.1359	3.4712	0.9983	0.9589	0.9782	0.0411
Clostridioides difficile	12-00008	300	686601	3 (1541916482)	minimap2	varscan	minimap2/varscan	17394	17306	99.4941	0	0	0	88	0.5059	0.4272	0	0.4272	1	0.9949	0.9974	0.0051
Clostridioides difficile	12-00008	300	686601	3 (1541916482)	novoalign	16GT	novoalign/16GT	17394	17303	99.4768	0	0	0	91	0.5232	0.4418	0	0.4418	1	0.9948	0.9974	0.0052
Clostridioides difficile	12-00008	300	686601	3 (1541916482)	novoalign	freebayes	novoalign/freebayes	17394	17308	99.5056	0	0	0	86	0.4944	0.4175	0	0.4175	1	0.9951	0.9975	0.0049
Clostridioides difficile	12-00008	300	686601	3 (1541916482)	novoalign	gatk	novoalign/gatk	17394	17333	99.6493	0	0	0	61	0.3507	0.2961	0	0.2961	1	0.9965	0.9982	0.0035
Clostridioides difficile	12-00008	300	686601	3 (1541916482)	novoalign	lofreq	novoalign/lofreq	17394	17303	99.4768	0	0	0	91	0.5232	0.4418	0	0.4418	1	0.9948	0.9974	0.0052
Clostridioides difficile	12-00008	300	686601	3 (1541916482)	novoalign	mpileup	novoalign/mpileup	17394	17304	99.4826	0	0	0	90	0.5174	0.4369	0	0.4369	1	0.9948	0.9974	0.0052
Clostridioides difficile	12-00008	300	686601	3 (1541916482)	novoalign	platypus	novoalign/platypus	17394	17183	98.7869	0	0	0	211	1.2131	1.0244	0	1.0244	1	0.9879	0.9939	0.0121
Clostridioides difficile	12-00008	300	686601	3 (1541916482)	novoalign	snver	novoalign/snver	17394	17302	99.4711	0	0	0	92	0.5289	0.4466	0	0.4466	1	0.9947	0.9973	0.0053
Clostridioides difficile	12-00008	300	686601	3 (1541916482)	novoalign	strelka	novoalign/strelka	17394	17294	99.4251	0	0	0	100	0.5749	0.4855	0	0.4855	1	0.9943	0.9971	0.0057
Clostridioides difficile	12-00008	300	686601	3 (1541916482)	novoalign	snvsniffer	novoalign/snvsniffer	17394	16663	95.7974	0	0	0	731	4.2026	3.5489	0	3.5489	1	0.958	0.9785	0.042
Clostridioides difficile	12-00008	300	686601	3 (1541916482)	novoalign	varscan	novoalign/varscan	17394	17301	99.4653	0	0	0	93	0.5347	0.4515	0	0.4515	1	0.9947	0.9973	0.0053
Clostridioides difficile	12-00008	300	686601	3 (1541916482)	snippy	snippy	snippy	17394	17121	98.4305	0	0	0	273	1.5695	1.3254	0	1.3254	1	0.9843	0.9921	0.0157
Clostridioides difficile	12-00008	300	686601	3 (1541916482)	stampy	16GT	stampy/16GT	17394	17254	99.1951	0	0	0	140	0.8049	0.6797	0	0.6797	1	0.992	0.996	0.008
Clostridioides difficile	12-00008	300	686601	3 (1541916482)	stampy	freebayes	stampy/freebayes	17394	17295	99.4308	2	0	0.0115	99	0.5692	0.4903	0.0097	0.4806	0.9999	0.9943	0.9971	0.0057
Clostridioides difficile	12-00008	300	686601	3 (1541916482)	stampy	gatk	stampy/gatk	17394	17329	99.6263	0	0	0	65	0.3737	0.3156	0	0.3156	1	0.9963	0.9981	0.0037
Clostridioides difficile	12-00008	300	686601	3 (1541916482)	stampy	lofreq	stampy/lofreq	17394	17262	99.2411	0	0	0	132	0.7589	0.6408	0	0.6408	1	0.9924	0.9962	0.0076
Clostridioides difficile	12-00008	300	686601	3 (1541916482)	stampy	mpileup	stampy/mpileup	17394	17261	99.2354	0	0	0	133	0.7646	0.6457	0	0.6457	1	0.9924	0.9962	0.0076
Clostridioides difficile	12-00008	300	686601	3 (1541916482)	stampy	platypus	stampy/platypus	17394	17140	98.5397	0	0	0	254	1.4603	1.2331	0	1.2331	1	0.9854	0.9926	0.0146
Clostridioides difficile	12-00008	300	686601	3 (1541916482)	stampy	snver	stampy/snver	17394	17281	99.3504	0	0	0	113	0.6496	0.5486	0	0.5486	1	0.9935	0.9967	0.0065
Clostridioides difficile	12-00008	300	686601	3 (1541916482)	stampy	strelka	stampy/strelka	17394	17263	99.2469	0	0	0	131	0.7531	0.636	0	0.636	1	0.9925	0.9962	0.0075
Clostridioides difficile	12-00008	300	686601	3 (1541916482)	stampy	snvsniffer	stampy/snvsniffer	17394	16652	95.7342	23	23	0.1322	742	4.2658	3.7139	0.1117	3.6023	0.9986	0.9573	0.9775	0.0427
Clostridioides difficile	12-00008	300	686601	3 (1541916482)	stampy	varscan	stampy/varscan	17394	17262	99.2411	0	0	0	132	0.7589	0.6408	0	0.6408	1	0.9924	0.9962	0.0076
Clostridioides difficile	12-00011	150	1373311	1 (1541932713)	bwa-mem	16GT	bwa-mem/16GT	17401	17198	98.8334	0	0	0	203	1.1666	0.9855	0	0.9855	1	0.9883	0.9941	0.0117
Clostridioides difficile	12-00011	150	1373311	1 (1541932713)	bwa-mem	freebayes	bwa-mem/freebayes	17401	17261	99.1954	0	0	0	140	0.8046	0.6796	0	0.6796	1	0.992	0.996	0.008
Clostridioides difficile	12-00011	150	1373311	1 (1541932713)	bwa-mem	gatk	bwa-mem/gatk	17401	17281	99.3104	0	0	0	120	0.6896	0.5825	0	0.5825	1	0.9931	0.9965	0.0069
Clostridioides difficile	12-00011	150	1373311	1 (1541932713)	bwa-mem	lofreq	bwa-mem/lofreq	17401	17221	98.9656	0	0	0	180	1.0344	0.8738	0	0.8738	1	0.9897	0.9948	0.0103
Clostridioides difficile	12-00011	150	1373311	1 (1541932713)	bwa-mem	mpileup	bwa-mem/mpileup	17401	17221	98.9656	0	0	0	180	1.0344	0.8738	0	0.8738	1	0.9897	0.9948	0.0103
Clostridioides difficile	12-00011	150	1373311	1 (1541932713)	bwa-mem	platypus	bwa-mem/platypus	17401	16947	97.391	0	0	0	454	2.609	2.2039	0	2.2039	1	0.9739	0.9868	0.0261
Clostridioides difficile	12-00011	150	1373311	1 (1541932713)	bwa-mem	snver	bwa-mem/snver	17401	17238	99.0633	0	0	0	163	0.9367	0.7913	0	0.7913	1	0.9906	0.9953	0.0094
Clostridioides difficile	12-00011	150	1373311	1 (1541932713)	bwa-mem	strelka	bwa-mem/strelka	17401	17228	99.0058	0	0	0	173	0.9942	0.8398	0	0.8398	1	0.9901	0.995	0.0099
Clostridioides difficile	12-00011	150	1373311	1 (1541932713)	bwa-mem	snvsniffer	bwa-mem/snvsniffer	17401	16613	95.4715	71	71	0.408	788	4.5285	4.17	0.3447	3.8253	0.9957	0.9547	0.9748	0.0453
Clostridioides difficile	12-00011	150	1373311	1 (1541932713)	bwa-mem	varscan	bwa-mem/varscan	17401	17234	99.0403	0	0	0	167	0.9597	0.8107	0	0.8107	1	0.9904	0.9952	0.0096
Clostridioides difficile	12-00011	150	1373311	1 (1541932713)	minimap2	16GT	minimap2/16GT	17401	17195	98.8162	0	0	0	206	1.1838	1	0	1	1	0.9882	0.9941	0.0118
Clostridioides difficile	12-00011	150	1373311	1 (1541932713)	minimap2	freebayes	minimap2/freebayes	17401	17260	99.1897	0	0	0	141	0.8103	0.6845	0	0.6845	1	0.9919	0.9959	0.0081
Clostridioides difficile	12-00011	150	1373311	1 (1541932713)	minimap2	gatk	minimap2/gatk	17401	17263	99.2069	0	0	0	138	0.7931	0.6699	0	0.6699	1	0.9921	0.996	0.0079
Clostridioides difficile	12-00011	150	1373311	1 (1541932713)	minimap2	lofreq	minimap2/lofreq	17401	17212	98.9139	0	0	0	189	1.0861	0.9175	0	0.9175	1	0.9891	0.9945	0.0109
Clostridioides difficile	12-00011	150	1373311	1 (1541932713)	minimap2	mpileup	minimap2/mpileup	17401	17216	98.9368	0	0	0	185	1.0632	0.8981	0	0.8981	1	0.9894	0.9947	0.0106
Clostridioides difficile	12-00011	150	1373311	1 (1541932713)	minimap2	platypus	minimap2/platypus	17401	16936	97.3277	0	0	0	465	2.6723	2.2573	0	2.2573	1	0.9733	0.9865	0.0267
Clostridioides difficile	12-00011	150	1373311	1 (1541932713)	minimap2	snver	minimap2/snver	17401	17206	98.8794	0	0	0	195	1.1206	0.9466	0	0.9466	1	0.9888	0.9944	0.0112
Clostridioides difficile	12-00011	150	1373311	1 (1541932713)	minimap2	strelka	minimap2/strelka	17401	17186	98.7644	0	0	0	215	1.2356	1.0437	0	1.0437	1	0.9876	0.9938	0.0124
Clostridioides difficile	12-00011	150	1373311	1 (1541932713)	minimap2	snvsniffer	minimap2/snvsniffer	17401	16609	95.4485	63	63	0.362	792	4.5515	4.1506	0.3058	3.8447	0.9962	0.9545	0.9749	0.0455
Clostridioides difficile	12-00011	150	1373311	1 (1541932713)	minimap2	varscan	minimap2/varscan	17401	17235	99.046	0	0	0	166	0.954	0.8058	0	0.8058	1	0.9905	0.9952	0.0095
Clostridioides difficile	12-00011	150	1373311	1 (1541932713)	novoalign	16GT	novoalign/16GT	17401	17245	99.1035	0	0	0	156	0.8965	0.7573	0	0.7573	1	0.991	0.9955	0.009
Clostridioides difficile	12-00011	150	1373311	1 (1541932713)	novoalign	freebayes	novoalign/freebayes	17401	17256	99.1667	0	0	0	145	0.8333	0.7039	0	0.7039	1	0.9917	0.9958	0.0083
Clostridioides difficile	12-00011	150	1373311	1 (1541932713)	novoalign	gatk	novoalign/gatk	17401	17299	99.4138	0	0	0	102	0.5862	0.4952	0	0.4952	1	0.9941	0.997	0.0059
Clostridioides difficile	12-00011	150	1373311	1 (1541932713)	novoalign	lofreq	novoalign/lofreq	17401	17245	99.1035	0	0	0	156	0.8965	0.7573	0	0.7573	1	0.991	0.9955	0.009
Clostridioides difficile	12-00011	150	1373311	1 (1541932713)	novoalign	mpileup	novoalign/mpileup	17401	17244	99.0978	0	0	0	157	0.9022	0.7621	0	0.7621	1	0.991	0.9955	0.009
Clostridioides difficile	12-00011	150	1373311	1 (1541932713)	novoalign	platypus	novoalign/platypus	17401	17085	98.184	0	0	0	316	1.816	1.534	0	1.534	1	0.9818	0.9908	0.0182
Clostridioides difficile	12-00011	150	1373311	1 (1541932713)	novoalign	snver	novoalign/snver	17401	17245	99.1035	0	0	0	156	0.8965	0.7573	0	0.7573	1	0.991	0.9955	0.009
Clostridioides difficile	12-00011	150	1373311	1 (1541932713)	novoalign	strelka	novoalign/strelka	17401	17245	99.1035	0	0	0	156	0.8965	0.7573	0	0.7573	1	0.991	0.9955	0.009
Clostridioides difficile	12-00011	150	1373311	1 (1541932713)	novoalign	snvsniffer	novoalign/snvsniffer	17401	16560	95.1669	0	0	0	841	4.8331	4.0826	0	4.0826	1	0.9517	0.9753	0.0483
Clostridioides difficile	12-00011	150	1373311	1 (1541932713)	novoalign	varscan	novoalign/varscan	17401	17232	99.0288	0	0	0	169	0.9712	0.8204	0	0.8204	1	0.9903	0.9951	0.0097
Clostridioides difficile	12-00011	150	1373311	1 (1541932713)	snippy	snippy	snippy	17401	16998	97.684	0	0	0	403	2.316	1.9563	0	1.9563	1	0.9768	0.9883	0.0232
Clostridioides difficile	12-00011	150	1373311	1 (1541932713)	stampy	16GT	stampy/16GT	17401	17191	98.7932	0	0	0	210	1.2068	1.0194	0	1.0194	1	0.9879	0.9939	0.0121
Clostridioides difficile	12-00011	150	1373311	1 (1541932713)	stampy	freebayes	stampy/freebayes	17401	17250	99.1322	0	0	0	151	0.8678	0.733	0	0.733	1	0.9913	0.9956	0.0087
Clostridioides difficile	12-00011	150	1373311	1 (1541932713)	stampy	gatk	stampy/gatk	17401	17299	99.4138	0	0	0	102	0.5862	0.4952	0	0.4952	1	0.9941	0.997	0.0059
Clostridioides difficile	12-00011	150	1373311	1 (1541932713)	stampy	lofreq	stampy/lofreq	17401	17213	98.9196	0	0	0	188	1.0804	0.9126	0	0.9126	1	0.9892	0.9946	0.0108
Clostridioides difficile	12-00011	150	1373311	1 (1541932713)	stampy	mpileup	stampy/mpileup	17401	17214	98.9253	0	0	0	187	1.0747	0.9078	0	0.9078	1	0.9893	0.9946	0.0107
Clostridioides difficile	12-00011	150	1373311	1 (1541932713)	stampy	platypus	stampy/platypus	17401	17004	97.7185	0	0	0	397	2.2815	1.9272	0	1.9272	1	0.9772	0.9885	0.0228
Clostridioides difficile	12-00011	150	1373311	1 (1541932713)	stampy	snver	stampy/snver	17401	17224	98.9828	0	0	0	177	1.0172	0.8592	0	0.8592	1	0.9898	0.9949	0.0102
Clostridioides difficile	12-00011	150	1373311	1 (1541932713)	stampy	strelka	stampy/strelka	17401	17215	98.9311	0	0	0	186	1.0689	0.9029	0	0.9029	1	0.9893	0.9946	0.0107
Clostridioides difficile	12-00011	150	1373311	1 (1541932713)	stampy	snvsniffer	stampy/snvsniffer	17401	16551	95.1152	63	63	0.362	850	4.8848	4.4321	0.3058	4.1263	0.9962	0.9512	0.9732	0.0488
Clostridioides difficile	12-00011	150	1373311	1 (1541932713)	stampy	varscan	stampy/varscan	17401	17215	98.9311	0	0	0	186	1.0689	0.9029	0	0.9029	1	0.9893	0.9946	0.0107
Clostridioides difficile	12-00011	150	1373311	2 (1541932741)	bwa-mem	16GT	bwa-mem/16GT	17401	17200	98.8449	0	0	0	201	1.1551	0.9757	0	0.9757	1	0.9884	0.9942	0.0116
Clostridioides difficile	12-00011	150	1373311	2 (1541932741)	bwa-mem	freebayes	bwa-mem/freebayes	17401	17259	99.184	0	0	0	142	0.816	0.6893	0	0.6893	1	0.9918	0.9959	0.0082
Clostridioides difficile	12-00011	150	1373311	2 (1541932741)	bwa-mem	gatk	bwa-mem/gatk	17401	17282	99.3161	0	0	0	119	0.6839	0.5777	0	0.5777	1	0.9932	0.9966	0.0068
Clostridioides difficile	12-00011	150	1373311	2 (1541932741)	bwa-mem	lofreq	bwa-mem/lofreq	17401	17224	98.9828	0	0	0	177	1.0172	0.8592	0	0.8592	1	0.9898	0.9949	0.0102
Clostridioides difficile	12-00011	150	1373311	2 (1541932741)	bwa-mem	mpileup	bwa-mem/mpileup	17401	17223	98.9771	0	0	0	178	1.0229	0.8641	0	0.8641	1	0.9898	0.9949	0.0102
Clostridioides difficile	12-00011	150	1373311	2 (1541932741)	bwa-mem	platypus	bwa-mem/platypus	17401	16944	97.3737	0	0	0	457	2.6263	2.2185	0	2.2185	1	0.9737	0.9867	0.0263
Clostridioides difficile	12-00011	150	1373311	2 (1541932741)	bwa-mem	snver	bwa-mem/snver	17401	17239	99.069	0	0	0	162	0.931	0.7864	0	0.7864	1	0.9907	0.9953	0.0093
Clostridioides difficile	12-00011	150	1373311	2 (1541932741)	bwa-mem	strelka	bwa-mem/strelka	17401	17217	98.9426	0	0	0	184	1.0574	0.8932	0	0.8932	1	0.9894	0.9947	0.0106
Clostridioides difficile	12-00011	150	1373311	2 (1541932741)	bwa-mem	snvsniffer	bwa-mem/snvsniffer	17401	16614	95.4773	59	59	0.3391	787	4.5227	4.1069	0.2864	3.8205	0.9965	0.9548	0.9752	0.0452
Clostridioides difficile	12-00011	150	1373311	2 (1541932741)	bwa-mem	varscan	bwa-mem/varscan	17401	17238	99.0633	0	0	0	163	0.9367	0.7913	0	0.7913	1	0.9906	0.9953	0.0094
Clostridioides difficile	12-00011	150	1373311	2 (1541932741)	minimap2	16GT	minimap2/16GT	17401	17210	98.9024	0	0	0	191	1.0976	0.9272	0	0.9272	1	0.989	0.9945	0.011
Clostridioides difficile	12-00011	150	1373311	2 (1541932741)	minimap2	freebayes	minimap2/freebayes	17401	17259	99.184	0	0	0	142	0.816	0.6893	0	0.6893	1	0.9918	0.9959	0.0082
Clostridioides difficile	12-00011	150	1373311	2 (1541932741)	minimap2	gatk	minimap2/gatk	17401	17260	99.1897	0	0	0	141	0.8103	0.6845	0	0.6845	1	0.9919	0.9959	0.0081
Clostridioides difficile	12-00011	150	1373311	2 (1541932741)	minimap2	lofreq	minimap2/lofreq	17401	17223	98.9771	0	0	0	178	1.0229	0.8641	0	0.8641	1	0.9898	0.9949	0.0102
Clostridioides difficile	12-00011	150	1373311	2 (1541932741)	minimap2	mpileup	minimap2/mpileup	17401	17224	98.9828	0	0	0	177	1.0172	0.8592	0	0.8592	1	0.9898	0.9949	0.0102
Clostridioides difficile	12-00011	150	1373311	2 (1541932741)	minimap2	platypus	minimap2/platypus	17401	16929	97.2875	0	0	0	472	2.7125	2.2913	0	2.2913	1	0.9729	0.9863	0.0271
Clostridioides difficile	12-00011	150	1373311	2 (1541932741)	minimap2	snver	minimap2/snver	17401	17205	98.8736	0	0	0	196	1.1264	0.9515	0	0.9515	1	0.9887	0.9943	0.0113
Clostridioides difficile	12-00011	150	1373311	2 (1541932741)	minimap2	strelka	minimap2/strelka	17401	17183	98.7472	0	0	0	218	1.2528	1.0583	0	1.0583	1	0.9875	0.9937	0.0125
Clostridioides difficile	12-00011	150	1373311	2 (1541932741)	minimap2	snvsniffer	minimap2/snvsniffer	17401	16611	95.46	52	52	0.2988	790	4.54	4.0874	0.2524	3.835	0.9969	0.9546	0.9753	0.0454
Clostridioides difficile	12-00011	150	1373311	2 (1541932741)	minimap2	varscan	minimap2/varscan	17401	17239	99.069	0	0	0	162	0.931	0.7864	0	0.7864	1	0.9907	0.9953	0.0093
Clostridioides difficile	12-00011	150	1373311	2 (1541932741)	novoalign	16GT	novoalign/16GT	17401	17244	99.0978	0	0	0	157	0.9022	0.7621	0	0.7621	1	0.991	0.9955	0.009
Clostridioides difficile	12-00011	150	1373311	2 (1541932741)	novoalign	freebayes	novoalign/freebayes	17401	17255	99.161	0	0	0	146	0.839	0.7087	0	0.7087	1	0.9916	0.9958	0.0084
Clostridioides difficile	12-00011	150	1373311	2 (1541932741)	novoalign	gatk	novoalign/gatk	17401	17297	99.4023	0	0	0	104	0.5977	0.5049	0	0.5049	1	0.994	0.997	0.006
Clostridioides difficile	12-00011	150	1373311	2 (1541932741)	novoalign	lofreq	novoalign/lofreq	17401	17244	99.0978	0	0	0	157	0.9022	0.7621	0	0.7621	1	0.991	0.9955	0.009
Clostridioides difficile	12-00011	150	1373311	2 (1541932741)	novoalign	mpileup	novoalign/mpileup	17401	17244	99.0978	0	0	0	157	0.9022	0.7621	0	0.7621	1	0.991	0.9955	0.009
Clostridioides difficile	12-00011	150	1373311	2 (1541932741)	novoalign	platypus	novoalign/platypus	17401	17087	98.1955	0	0	0	314	1.8045	1.5243	0	1.5243	1	0.982	0.9909	0.018
Clostridioides difficile	12-00011	150	1373311	2 (1541932741)	novoalign	snver	novoalign/snver	17401	17243	99.092	0	0	0	158	0.908	0.767	0	0.767	1	0.9909	0.9954	0.0091
Clostridioides difficile	12-00011	150	1373311	2 (1541932741)	novoalign	strelka	novoalign/strelka	17401	17243	99.092	0	0	0	158	0.908	0.767	0	0.767	1	0.9909	0.9954	0.0091
Clostridioides difficile	12-00011	150	1373311	2 (1541932741)	novoalign	snvsniffer	novoalign/snvsniffer	17401	16554	95.1325	0	0	0	847	4.8675	4.1117	0	4.1117	1	0.9513	0.975	0.0487
Clostridioides difficile	12-00011	150	1373311	2 (1541932741)	novoalign	varscan	novoalign/varscan	17401	17234	99.0403	0	0	0	167	0.9597	0.8107	0	0.8107	1	0.9904	0.9952	0.0096
Clostridioides difficile	12-00011	150	1373311	2 (1541932741)	snippy	snippy	snippy	17401	16997	97.6783	0	0	0	404	2.3217	1.9612	0	1.9612	1	0.9768	0.9883	0.0232
Clostridioides difficile	12-00011	150	1373311	2 (1541932741)	stampy	16GT	stampy/16GT	17401	17182	98.7415	0	0	0	219	1.2585	1.0631	0	1.0631	1	0.9874	0.9937	0.0126
Clostridioides difficile	12-00011	150	1373311	2 (1541932741)	stampy	freebayes	stampy/freebayes	17401	17237	99.0575	0	0	0	164	0.9425	0.7961	0	0.7961	1	0.9906	0.9953	0.0094
Clostridioides difficile	12-00011	150	1373311	2 (1541932741)	stampy	gatk	stampy/gatk	17401	17297	99.4023	0	0	0	104	0.5977	0.5049	0	0.5049	1	0.994	0.997	0.006
Clostridioides difficile	12-00011	150	1373311	2 (1541932741)	stampy	lofreq	stampy/lofreq	17401	17200	98.8449	0	0	0	201	1.1551	0.9757	0	0.9757	1	0.9884	0.9942	0.0116
Clostridioides difficile	12-00011	150	1373311	2 (1541932741)	stampy	mpileup	stampy/mpileup	17401	17201	98.8506	0	0	0	200	1.1494	0.9709	0	0.9709	1	0.9885	0.9942	0.0115
Clostridioides difficile	12-00011	150	1373311	2 (1541932741)	stampy	platypus	stampy/platypus	17401	17004	97.7185	0	0	0	397	2.2815	1.9272	0	1.9272	1	0.9772	0.9885	0.0228
Clostridioides difficile	12-00011	150	1373311	2 (1541932741)	stampy	snver	stampy/snver	17401	17223	98.9771	0	0	0	178	1.0229	0.8641	0	0.8641	1	0.9898	0.9949	0.0102
Clostridioides difficile	12-00011	150	1373311	2 (1541932741)	stampy	strelka	stampy/strelka	17401	17213	98.9196	0	0	0	188	1.0804	0.9126	0	0.9126	1	0.9892	0.9946	0.0108
Clostridioides difficile	12-00011	150	1373311	2 (1541932741)	stampy	snvsniffer	stampy/snvsniffer	17401	16565	95.1957	62	62	0.3563	836	4.8043	4.3593	0.301	4.0583	0.9963	0.952	0.9736	0.048
Clostridioides difficile	12-00011	150	1373311	2 (1541932741)	stampy	varscan	stampy/varscan	17401	17205	98.8736	0	0	0	196	1.1264	0.9515	0	0.9515	1	0.9887	0.9943	0.0113
Clostridioides difficile	12-00011	150	1373311	3 (1541932801)	bwa-mem	16GT	bwa-mem/16GT	17401	17183	98.7472	0	0	0	218	1.2528	1.0583	0	1.0583	1	0.9875	0.9937	0.0125
Clostridioides difficile	12-00011	150	1373311	3 (1541932801)	bwa-mem	freebayes	bwa-mem/freebayes	17401	17263	99.2069	0	0	0	138	0.7931	0.6699	0	0.6699	1	0.9921	0.996	0.0079
Clostridioides difficile	12-00011	150	1373311	3 (1541932801)	bwa-mem	gatk	bwa-mem/gatk	17401	17281	99.3104	0	0	0	120	0.6896	0.5825	0	0.5825	1	0.9931	0.9965	0.0069
Clostridioides difficile	12-00011	150	1373311	3 (1541932801)	bwa-mem	lofreq	bwa-mem/lofreq	17401	17202	98.8564	0	0	0	199	1.1436	0.966	0	0.966	1	0.9886	0.9943	0.0114
Clostridioides difficile	12-00011	150	1373311	3 (1541932801)	bwa-mem	mpileup	bwa-mem/mpileup	17401	17199	98.8391	0	0	0	202	1.1609	0.9806	0	0.9806	1	0.9884	0.9942	0.0116
Clostridioides difficile	12-00011	150	1373311	3 (1541932801)	bwa-mem	platypus	bwa-mem/platypus	17401	16944	97.3737	0	0	0	457	2.6263	2.2185	0	2.2185	1	0.9737	0.9867	0.0263
Clostridioides difficile	12-00011	150	1373311	3 (1541932801)	bwa-mem	snver	bwa-mem/snver	17401	17239	99.069	0	0	0	162	0.931	0.7864	0	0.7864	1	0.9907	0.9953	0.0093
Clostridioides difficile	12-00011	150	1373311	3 (1541932801)	bwa-mem	strelka	bwa-mem/strelka	17401	17215	98.9311	0	0	0	186	1.0689	0.9029	0	0.9029	1	0.9893	0.9946	0.0107
Clostridioides difficile	12-00011	150	1373311	3 (1541932801)	bwa-mem	snvsniffer	bwa-mem/snvsniffer	17401	16608	95.4428	58	58	0.3333	793	4.5572	4.1311	0.2816	3.8496	0.9965	0.9544	0.975	0.0456
Clostridioides difficile	12-00011	150	1373311	3 (1541932801)	bwa-mem	varscan	bwa-mem/varscan	17401	17236	99.0518	0	0	0	165	0.9482	0.801	0	0.801	1	0.9905	0.9952	0.0095
Clostridioides difficile	12-00011	150	1373311	3 (1541932801)	minimap2	16GT	minimap2/16GT	17401	17183	98.7472	0	0	0	218	1.2528	1.0583	0	1.0583	1	0.9875	0.9937	0.0125
Clostridioides difficile	12-00011	150	1373311	3 (1541932801)	minimap2	freebayes	minimap2/freebayes	17401	17262	99.2012	0	0	0	139	0.7988	0.6748	0	0.6748	1	0.992	0.996	0.008
Clostridioides difficile	12-00011	150	1373311	3 (1541932801)	minimap2	gatk	minimap2/gatk	17401	17254	99.1552	0	0	0	147	0.8448	0.7136	0	0.7136	1	0.9916	0.9958	0.0084
Clostridioides difficile	12-00011	150	1373311	3 (1541932801)	minimap2	lofreq	minimap2/lofreq	17401	17199	98.8391	0	0	0	202	1.1609	0.9806	0	0.9806	1	0.9884	0.9942	0.0116
Clostridioides difficile	12-00011	150	1373311	3 (1541932801)	minimap2	mpileup	minimap2/mpileup	17401	17201	98.8506	0	0	0	200	1.1494	0.9709	0	0.9709	1	0.9885	0.9942	0.0115
Clostridioides difficile	12-00011	150	1373311	3 (1541932801)	minimap2	platypus	minimap2/platypus	17401	16931	97.299	0	0	0	470	2.701	2.2816	0	2.2816	1	0.973	0.9863	0.027
Clostridioides difficile	12-00011	150	1373311	3 (1541932801)	minimap2	snver	minimap2/snver	17401	17200	98.8449	0	0	0	201	1.1551	0.9757	0	0.9757	1	0.9884	0.9942	0.0116
Clostridioides difficile	12-00011	150	1373311	3 (1541932801)	minimap2	strelka	minimap2/strelka	17401	17183	98.7472	0	0	0	218	1.2528	1.0583	0	1.0583	1	0.9875	0.9937	0.0125
Clostridioides difficile	12-00011	150	1373311	3 (1541932801)	minimap2	snvsniffer	minimap2/snvsniffer	17401	16605	95.4256	64	64	0.3678	796	4.5744	4.1748	0.3107	3.8641	0.9962	0.9543	0.9748	0.0457
Clostridioides difficile	12-00011	150	1373311	3 (1541932801)	minimap2	varscan	minimap2/varscan	17401	17238	99.0633	0	0	0	163	0.9367	0.7913	0	0.7913	1	0.9906	0.9953	0.0094
Clostridioides difficile	12-00011	150	1373311	3 (1541932801)	novoalign	16GT	novoalign/16GT	17401	17248	99.1207	0	0	0	153	0.8793	0.7427	0	0.7427	1	0.9912	0.9956	0.0088
Clostridioides difficile	12-00011	150	1373311	3 (1541932801)	novoalign	freebayes	novoalign/freebayes	17401	17261	99.1954	0	0	0	140	0.8046	0.6796	0	0.6796	1	0.992	0.996	0.008
Clostridioides difficile	12-00011	150	1373311	3 (1541932801)	novoalign	gatk	novoalign/gatk	17401	17299	99.4138	0	0	0	102	0.5862	0.4952	0	0.4952	1	0.9941	0.997	0.0059
Clostridioides difficile	12-00011	150	1373311	3 (1541932801)	novoalign	lofreq	novoalign/lofreq	17401	17248	99.1207	0	0	0	153	0.8793	0.7427	0	0.7427	1	0.9912	0.9956	0.0088
Clostridioides difficile	12-00011	150	1373311	3 (1541932801)	novoalign	mpileup	novoalign/mpileup	17401	17247	99.115	0	0	0	154	0.885	0.7476	0	0.7476	1	0.9911	0.9955	0.0089
Clostridioides difficile	12-00011	150	1373311	3 (1541932801)	novoalign	platypus	novoalign/platypus	17401	17093	98.23	0	0	0	308	1.77	1.4952	0	1.4952	1	0.9823	0.9911	0.0177
Clostridioides difficile	12-00011	150	1373311	3 (1541932801)	novoalign	snver	novoalign/snver	17401	17245	99.1035	0	0	0	156	0.8965	0.7573	0	0.7573	1	0.991	0.9955	0.009
Clostridioides difficile	12-00011	150	1373311	3 (1541932801)	novoalign	strelka	novoalign/strelka	17401	17247	99.115	0	0	0	154	0.885	0.7476	0	0.7476	1	0.9911	0.9955	0.0089
Clostridioides difficile	12-00011	150	1373311	3 (1541932801)	novoalign	snvsniffer	novoalign/snvsniffer	17401	16551	95.1152	0	0	0	850	4.8848	4.1263	0	4.1263	1	0.9512	0.975	0.0488
Clostridioides difficile	12-00011	150	1373311	3 (1541932801)	novoalign	varscan	novoalign/varscan	17401	17234	99.0403	0	0	0	167	0.9597	0.8107	0	0.8107	1	0.9904	0.9952	0.0096
Clostridioides difficile	12-00011	150	1373311	3 (1541932801)	snippy	snippy	snippy	17401	17000	97.6955	0	0	0	401	2.3045	1.9466	0	1.9466	1	0.977	0.9884	0.023
Clostridioides difficile	12-00011	150	1373311	3 (1541932801)	stampy	16GT	stampy/16GT	17401	17180	98.73	0	0	0	221	1.27	1.0728	0	1.0728	1	0.9873	0.9936	0.0127
Clostridioides difficile	12-00011	150	1373311	3 (1541932801)	stampy	freebayes	stampy/freebayes	17401	17244	99.0978	0	0	0	157	0.9022	0.7621	0	0.7621	1	0.991	0.9955	0.009
Clostridioides difficile	12-00011	150	1373311	3 (1541932801)	stampy	gatk	stampy/gatk	17401	17299	99.4138	0	0	0	102	0.5862	0.4952	0	0.4952	1	0.9941	0.997	0.0059
Clostridioides difficile	12-00011	150	1373311	3 (1541932801)	stampy	lofreq	stampy/lofreq	17401	17204	98.8679	0	0	0	197	1.1321	0.9563	0	0.9563	1	0.9887	0.9943	0.0113
Clostridioides difficile	12-00011	150	1373311	3 (1541932801)	stampy	mpileup	stampy/mpileup	17401	17206	98.8794	0	0	0	195	1.1206	0.9466	0	0.9466	1	0.9888	0.9944	0.0112
Clostridioides difficile	12-00011	150	1373311	3 (1541932801)	stampy	platypus	stampy/platypus	17401	17015	97.7817	0	0	0	386	2.2183	1.8738	0	1.8738	1	0.9778	0.9888	0.0222
Clostridioides difficile	12-00011	150	1373311	3 (1541932801)	stampy	snver	stampy/snver	17401	17223	98.9771	0	0	0	178	1.0229	0.8641	0	0.8641	1	0.9898	0.9949	0.0102
Clostridioides difficile	12-00011	150	1373311	3 (1541932801)	stampy	strelka	stampy/strelka	17401	17212	98.9139	0	0	0	189	1.0861	0.9175	0	0.9175	1	0.9891	0.9945	0.0109
Clostridioides difficile	12-00011	150	1373311	3 (1541932801)	stampy	snvsniffer	stampy/snvsniffer	17401	16572	95.2359	60	60	0.3448	829	4.7641	4.3156	0.2913	4.0243	0.9964	0.9524	0.9739	0.0476
Clostridioides difficile	12-00011	150	1373311	3 (1541932801)	stampy	varscan	stampy/varscan	17401	17204	98.8679	0	0	0	197	1.1321	0.9563	0	0.9563	1	0.9887	0.9943	0.0113
Clostridioides difficile	12-00011	300	686656	1 (1541933176)	bwa-mem	16GT	bwa-mem/16GT	17401	17277	99.2874	0	0	0	124	0.7126	0.602	0	0.602	1	0.9929	0.9964	0.0071
Clostridioides difficile	12-00011	300	686656	1 (1541933176)	bwa-mem	freebayes	bwa-mem/freebayes	17401	17322	99.546	0	0	0	79	0.454	0.3835	0	0.3835	1	0.9955	0.9977	0.0045
Clostridioides difficile	12-00011	300	686656	1 (1541933176)	bwa-mem	gatk	bwa-mem/gatk	17401	17340	99.6494	0	0	0	61	0.3506	0.2961	0	0.2961	1	0.9965	0.9982	0.0035
Clostridioides difficile	12-00011	300	686656	1 (1541933176)	bwa-mem	lofreq	bwa-mem/lofreq	17401	17286	99.3391	0	0	0	115	0.6609	0.5583	0	0.5583	1	0.9934	0.9967	0.0066
Clostridioides difficile	12-00011	300	686656	1 (1541933176)	bwa-mem	mpileup	bwa-mem/mpileup	17401	17286	99.3391	0	0	0	115	0.6609	0.5583	0	0.5583	1	0.9934	0.9967	0.0066
Clostridioides difficile	12-00011	300	686656	1 (1541933176)	bwa-mem	platypus	bwa-mem/platypus	17401	17092	98.2242	0	0	0	309	1.7758	1.5	0	1.5	1	0.9822	0.991	0.0178
Clostridioides difficile	12-00011	300	686656	1 (1541933176)	bwa-mem	snver	bwa-mem/snver	17401	17310	99.477	0	0	0	91	0.523	0.4418	0	0.4418	1	0.9948	0.9974	0.0052
Clostridioides difficile	12-00011	300	686656	1 (1541933176)	bwa-mem	strelka	bwa-mem/strelka	17401	17279	99.2989	0	0	0	122	0.7011	0.5922	0	0.5922	1	0.993	0.9965	0.007
Clostridioides difficile	12-00011	300	686656	1 (1541933176)	bwa-mem	snvsniffer	bwa-mem/snvsniffer	17401	16658	95.7301	31	31	0.1782	743	4.2699	3.7573	0.1505	3.6069	0.9981	0.9573	0.9773	0.0427
Clostridioides difficile	12-00011	300	686656	1 (1541933176)	bwa-mem	varscan	bwa-mem/varscan	17401	17312	99.4885	0	0	0	89	0.5115	0.432	0	0.432	1	0.9949	0.9974	0.0051
Clostridioides difficile	12-00011	300	686656	1 (1541933176)	minimap2	16GT	minimap2/16GT	17401	17270	99.2472	0	0	0	131	0.7528	0.6359	0	0.6359	1	0.9925	0.9962	0.0075
Clostridioides difficile	12-00011	300	686656	1 (1541933176)	minimap2	freebayes	minimap2/freebayes	17401	17316	99.5115	0	0	0	85	0.4885	0.4126	0	0.4126	1	0.9951	0.9975	0.0049
Clostridioides difficile	12-00011	300	686656	1 (1541933176)	minimap2	gatk	minimap2/gatk	17401	17311	99.4828	0	0	0	90	0.5172	0.4369	0	0.4369	1	0.9948	0.9974	0.0052
Clostridioides difficile	12-00011	300	686656	1 (1541933176)	minimap2	lofreq	minimap2/lofreq	17401	17274	99.2702	0	0	0	127	0.7298	0.6165	0	0.6165	1	0.9927	0.9963	0.0073
Clostridioides difficile	12-00011	300	686656	1 (1541933176)	minimap2	mpileup	minimap2/mpileup	17401	17272	99.2587	0	0	0	129	0.7413	0.6262	0	0.6262	1	0.9926	0.9963	0.0074
Clostridioides difficile	12-00011	300	686656	1 (1541933176)	minimap2	platypus	minimap2/platypus	17401	17071	98.1036	0	0	0	330	1.8964	1.602	0	1.602	1	0.981	0.9904	0.019
Clostridioides difficile	12-00011	300	686656	1 (1541933176)	minimap2	snver	minimap2/snver	17401	17269	99.2414	0	0	0	132	0.7586	0.6408	0	0.6408	1	0.9924	0.9962	0.0076
Clostridioides difficile	12-00011	300	686656	1 (1541933176)	minimap2	strelka	minimap2/strelka	17401	17238	99.0633	0	0	0	163	0.9367	0.7913	0	0.7913	1	0.9906	0.9953	0.0094
Clostridioides difficile	12-00011	300	686656	1 (1541933176)	minimap2	snvsniffer	minimap2/snvsniffer	17401	16662	95.7531	26	26	0.1494	739	4.2469	3.7137	0.1262	3.5874	0.9984	0.9575	0.9775	0.0425
Clostridioides difficile	12-00011	300	686656	1 (1541933176)	minimap2	varscan	minimap2/varscan	17401	17313	99.4943	0	0	0	88	0.5057	0.4272	0	0.4272	1	0.9949	0.9974	0.0051
Clostridioides difficile	12-00011	300	686656	1 (1541933176)	novoalign	16GT	novoalign/16GT	17401	17319	99.5288	0	0	0	82	0.4712	0.3981	0	0.3981	1	0.9953	0.9976	0.0047
Clostridioides difficile	12-00011	300	686656	1 (1541933176)	novoalign	freebayes	novoalign/freebayes	17401	17321	99.5403	0	0	0	80	0.4597	0.3884	0	0.3884	1	0.9954	0.9977	0.0046
Clostridioides difficile	12-00011	300	686656	1 (1541933176)	novoalign	gatk	novoalign/gatk	17401	17343	99.6667	0	0	0	58	0.3333	0.2816	0	0.2816	1	0.9967	0.9983	0.0033
Clostridioides difficile	12-00011	300	686656	1 (1541933176)	novoalign	lofreq	novoalign/lofreq	17401	17319	99.5288	0	0	0	82	0.4712	0.3981	0	0.3981	1	0.9953	0.9976	0.0047
Clostridioides difficile	12-00011	300	686656	1 (1541933176)	novoalign	mpileup	novoalign/mpileup	17401	17319	99.5288	0	0	0	82	0.4712	0.3981	0	0.3981	1	0.9953	0.9976	0.0047
Clostridioides difficile	12-00011	300	686656	1 (1541933176)	novoalign	platypus	novoalign/platypus	17401	17178	98.7185	0	0	0	223	1.2815	1.0825	0	1.0825	1	0.9872	0.9936	0.0128
Clostridioides difficile	12-00011	300	686656	1 (1541933176)	novoalign	snver	novoalign/snver	17401	17319	99.5288	0	0	0	82	0.4712	0.3981	0	0.3981	1	0.9953	0.9976	0.0047
Clostridioides difficile	12-00011	300	686656	1 (1541933176)	novoalign	strelka	novoalign/strelka	17401	17302	99.4311	0	0	0	99	0.5689	0.4806	0	0.4806	1	0.9943	0.9971	0.0057
Clostridioides difficile	12-00011	300	686656	1 (1541933176)	novoalign	snvsniffer	novoalign/snvsniffer	17401	16643	95.6439	0	0	0	758	4.3561	3.6797	0	3.6797	1	0.9564	0.9777	0.0436
Clostridioides difficile	12-00011	300	686656	1 (1541933176)	novoalign	varscan	novoalign/varscan	17401	17312	99.4885	0	0	0	89	0.5115	0.432	0	0.432	1	0.9949	0.9974	0.0051
Clostridioides difficile	12-00011	300	686656	1 (1541933176)	snippy	snippy	snippy	17401	17134	98.4656	0	0	0	267	1.5344	1.2961	0	1.2961	1	0.9847	0.9923	0.0153
Clostridioides difficile	12-00011	300	686656	1 (1541933176)	stampy	16GT	stampy/16GT	17401	17259	99.184	0	0	0	142	0.816	0.6893	0	0.6893	1	0.9918	0.9959	0.0082
Clostridioides difficile	12-00011	300	686656	1 (1541933176)	stampy	freebayes	stampy/freebayes	17401	17300	99.4196	0	0	0	101	0.5804	0.4903	0	0.4903	1	0.9942	0.9971	0.0058
Clostridioides difficile	12-00011	300	686656	1 (1541933176)	stampy	gatk	stampy/gatk	17401	17343	99.6667	0	0	0	58	0.3333	0.2816	0	0.2816	1	0.9967	0.9983	0.0033
Clostridioides difficile	12-00011	300	686656	1 (1541933176)	stampy	lofreq	stampy/lofreq	17401	17268	99.2357	0	0	0	133	0.7643	0.6456	0	0.6456	1	0.9924	0.9962	0.0076
Clostridioides difficile	12-00011	300	686656	1 (1541933176)	stampy	mpileup	stampy/mpileup	17401	17267	99.2299	0	0	0	134	0.7701	0.6505	0	0.6505	1	0.9923	0.9961	0.0077
Clostridioides difficile	12-00011	300	686656	1 (1541933176)	stampy	platypus	stampy/platypus	17401	17141	98.5058	0	0	0	260	1.4942	1.2622	0	1.2622	1	0.9851	0.9925	0.0149
Clostridioides difficile	12-00011	300	686656	1 (1541933176)	stampy	snver	stampy/snver	17401	17292	99.3736	0	0	0	109	0.6264	0.5291	0	0.5291	1	0.9937	0.9968	0.0063
Clostridioides difficile	12-00011	300	686656	1 (1541933176)	stampy	strelka	stampy/strelka	17401	17266	99.2242	0	0	0	135	0.7758	0.6554	0	0.6554	1	0.9922	0.9961	0.0078
Clostridioides difficile	12-00011	300	686656	1 (1541933176)	stampy	snvsniffer	stampy/snvsniffer	17401	16629	95.5635	27	27	0.1552	772	4.4365	3.8787	0.1311	3.7476	0.9984	0.9556	0.9765	0.0444
Clostridioides difficile	12-00011	300	686656	1 (1541933176)	stampy	varscan	stampy/varscan	17401	17268	99.2357	0	0	0	133	0.7643	0.6456	0	0.6456	1	0.9924	0.9962	0.0076
Clostridioides difficile	12-00011	300	686656	2 (1541933733)	bwa-mem	16GT	bwa-mem/16GT	17401	17270	99.2472	0	0	0	131	0.7528	0.6359	0	0.6359	1	0.9925	0.9962	0.0075
Clostridioides difficile	12-00011	300	686656	2 (1541933733)	bwa-mem	freebayes	bwa-mem/freebayes	17401	17322	99.546	0	0	0	79	0.454	0.3835	0	0.3835	1	0.9955	0.9977	0.0045
Clostridioides difficile	12-00011	300	686656	2 (1541933733)	bwa-mem	gatk	bwa-mem/gatk	17401	17337	99.6322	0	0	0	64	0.3678	0.3107	0	0.3107	1	0.9963	0.9981	0.0037
Clostridioides difficile	12-00011	300	686656	2 (1541933733)	bwa-mem	lofreq	bwa-mem/lofreq	17401	17283	99.3219	0	0	0	118	0.6781	0.5728	0	0.5728	1	0.9932	0.9966	0.0068
Clostridioides difficile	12-00011	300	686656	2 (1541933733)	bwa-mem	mpileup	bwa-mem/mpileup	17401	17283	99.3219	0	0	0	118	0.6781	0.5728	0	0.5728	1	0.9932	0.9966	0.0068
Clostridioides difficile	12-00011	300	686656	2 (1541933733)	bwa-mem	platypus	bwa-mem/platypus	17401	17105	98.2989	0	0	0	296	1.7011	1.4369	0	1.4369	1	0.983	0.9914	0.017
Clostridioides difficile	12-00011	300	686656	2 (1541933733)	bwa-mem	snver	bwa-mem/snver	17401	17310	99.477	0	0	0	91	0.523	0.4418	0	0.4418	1	0.9948	0.9974	0.0052
Clostridioides difficile	12-00011	300	686656	2 (1541933733)	bwa-mem	strelka	bwa-mem/strelka	17401	17281	99.3104	0	0	0	120	0.6896	0.5825	0	0.5825	1	0.9931	0.9965	0.0069
Clostridioides difficile	12-00011	300	686656	2 (1541933733)	bwa-mem	snvsniffer	bwa-mem/snvsniffer	17401	16660	95.7416	30	30	0.1724	741	4.2584	3.7428	0.1456	3.5971	0.9982	0.9574	0.9774	0.0426
Clostridioides difficile	12-00011	300	686656	2 (1541933733)	bwa-mem	varscan	bwa-mem/varscan	17401	17309	99.4713	0	0	0	92	0.5287	0.4466	0	0.4466	1	0.9947	0.9973	0.0053
Clostridioides difficile	12-00011	300	686656	2 (1541933733)	minimap2	16GT	minimap2/16GT	17401	17271	99.2529	0	0	0	130	0.7471	0.6311	0	0.6311	1	0.9925	0.9962	0.0075
Clostridioides difficile	12-00011	300	686656	2 (1541933733)	minimap2	freebayes	minimap2/freebayes	17401	17320	99.5345	0	0	0	81	0.4655	0.3932	0	0.3932	1	0.9953	0.9976	0.0047
Clostridioides difficile	12-00011	300	686656	2 (1541933733)	minimap2	gatk	minimap2/gatk	17401	17309	99.4713	0	0	0	92	0.5287	0.4466	0	0.4466	1	0.9947	0.9973	0.0053
Clostridioides difficile	12-00011	300	686656	2 (1541933733)	minimap2	lofreq	minimap2/lofreq	17401	17283	99.3219	0	0	0	118	0.6781	0.5728	0	0.5728	1	0.9932	0.9966	0.0068
Clostridioides difficile	12-00011	300	686656	2 (1541933733)	minimap2	mpileup	minimap2/mpileup	17401	17279	99.2989	0	0	0	122	0.7011	0.5922	0	0.5922	1	0.993	0.9965	0.007
Clostridioides difficile	12-00011	300	686656	2 (1541933733)	minimap2	platypus	minimap2/platypus	17401	17073	98.1151	0	0	0	328	1.8849	1.5923	0	1.5923	1	0.9812	0.9905	0.0188
Clostridioides difficile	12-00011	300	686656	2 (1541933733)	minimap2	snver	minimap2/snver	17401	17269	99.2414	0	0	0	132	0.7586	0.6408	0	0.6408	1	0.9924	0.9962	0.0076
Clostridioides difficile	12-00011	300	686656	2 (1541933733)	minimap2	strelka	minimap2/strelka	17401	17245	99.1035	0	0	0	156	0.8965	0.7573	0	0.7573	1	0.991	0.9955	0.009
Clostridioides difficile	12-00011	300	686656	2 (1541933733)	minimap2	snvsniffer	minimap2/snvsniffer	17401	16666	95.7761	32	32	0.1839	735	4.2239	3.7234	0.1553	3.568	0.9981	0.9578	0.9775	0.0422
Clostridioides difficile	12-00011	300	686656	2 (1541933733)	minimap2	varscan	minimap2/varscan	17401	17311	99.4828	0	0	0	90	0.5172	0.4369	0	0.4369	1	0.9948	0.9974	0.0052
Clostridioides difficile	12-00011	300	686656	2 (1541933733)	novoalign	16GT	novoalign/16GT	17401	17319	99.5288	0	0	0	82	0.4712	0.3981	0	0.3981	1	0.9953	0.9976	0.0047
Clostridioides difficile	12-00011	300	686656	2 (1541933733)	novoalign	freebayes	novoalign/freebayes	17401	17321	99.5403	0	0	0	80	0.4597	0.3884	0	0.3884	1	0.9954	0.9977	0.0046
Clostridioides difficile	12-00011	300	686656	2 (1541933733)	novoalign	gatk	novoalign/gatk	17401	17342	99.6609	0	0	0	59	0.3391	0.2864	0	0.2864	1	0.9966	0.9983	0.0034
Clostridioides difficile	12-00011	300	686656	2 (1541933733)	novoalign	lofreq	novoalign/lofreq	17401	17319	99.5288	0	0	0	82	0.4712	0.3981	0	0.3981	1	0.9953	0.9976	0.0047
Clostridioides difficile	12-00011	300	686656	2 (1541933733)	novoalign	mpileup	novoalign/mpileup	17401	17319	99.5288	0	0	0	82	0.4712	0.3981	0	0.3981	1	0.9953	0.9976	0.0047
Clostridioides difficile	12-00011	300	686656	2 (1541933733)	novoalign	platypus	novoalign/platypus	17401	17173	98.6897	0	0	0	228	1.3103	1.1068	0	1.1068	1	0.9869	0.9934	0.0131
Clostridioides difficile	12-00011	300	686656	2 (1541933733)	novoalign	snver	novoalign/snver	17401	17319	99.5288	0	0	0	82	0.4712	0.3981	0	0.3981	1	0.9953	0.9976	0.0047
Clostridioides difficile	12-00011	300	686656	2 (1541933733)	novoalign	strelka	novoalign/strelka	17401	17304	99.4426	0	0	0	97	0.5574	0.4709	0	0.4709	1	0.9944	0.9972	0.0056
Clostridioides difficile	12-00011	300	686656	2 (1541933733)	novoalign	snvsniffer	novoalign/snvsniffer	17401	16643	95.6439	0	0	0	758	4.3561	3.6797	0	3.6797	1	0.9564	0.9777	0.0436
Clostridioides difficile	12-00011	300	686656	2 (1541933733)	novoalign	varscan	novoalign/varscan	17401	17307	99.4598	0	0	0	94	0.5402	0.4563	0	0.4563	1	0.9946	0.9973	0.0054
Clostridioides difficile	12-00011	300	686656	2 (1541933733)	snippy	snippy	snippy	17401	17133	98.4599	0	0	0	268	1.5401	1.301	0	1.301	1	0.9846	0.9922	0.0154
Clostridioides difficile	12-00011	300	686656	2 (1541933733)	stampy	16GT	stampy/16GT	17401	17265	99.2184	0	0	0	136	0.7816	0.6602	0	0.6602	1	0.9922	0.9961	0.0078
Clostridioides difficile	12-00011	300	686656	2 (1541933733)	stampy	freebayes	stampy/freebayes	17401	17301	99.4253	0	0	0	100	0.5747	0.4854	0	0.4854	1	0.9943	0.9971	0.0057
Clostridioides difficile	12-00011	300	686656	2 (1541933733)	stampy	gatk	stampy/gatk	17401	17342	99.6609	0	0	0	59	0.3391	0.2864	0	0.2864	1	0.9966	0.9983	0.0034
Clostridioides difficile	12-00011	300	686656	2 (1541933733)	stampy	lofreq	stampy/lofreq	17401	17268	99.2357	0	0	0	133	0.7643	0.6456	0	0.6456	1	0.9924	0.9962	0.0076
Clostridioides difficile	12-00011	300	686656	2 (1541933733)	stampy	mpileup	stampy/mpileup	17401	17267	99.2299	0	0	0	134	0.7701	0.6505	0	0.6505	1	0.9923	0.9961	0.0077
Clostridioides difficile	12-00011	300	686656	2 (1541933733)	stampy	platypus	stampy/platypus	17401	17136	98.4771	0	0	0	265	1.5229	1.2864	0	1.2864	1	0.9848	0.9923	0.0152
Clostridioides difficile	12-00011	300	686656	2 (1541933733)	stampy	snver	stampy/snver	17401	17292	99.3736	0	0	0	109	0.6264	0.5291	0	0.5291	1	0.9937	0.9968	0.0063
Clostridioides difficile	12-00011	300	686656	2 (1541933733)	stampy	strelka	stampy/strelka	17401	17270	99.2472	0	0	0	131	0.7528	0.6359	0	0.6359	1	0.9925	0.9962	0.0075
Clostridioides difficile	12-00011	300	686656	2 (1541933733)	stampy	snvsniffer	stampy/snvsniffer	17401	16616	95.4888	25	25	0.1437	785	4.5112	3.9321	0.1214	3.8107	0.9985	0.9549	0.9762	0.0451
Clostridioides difficile	12-00011	300	686656	2 (1541933733)	stampy	varscan	stampy/varscan	17401	17269	99.2414	0	0	0	132	0.7586	0.6408	0	0.6408	1	0.9924	0.9962	0.0076
Clostridioides difficile	12-00011	300	686656	3 (1541933912)	bwa-mem	16GT	bwa-mem/16GT	17401	17280	99.3046	0	0	0	121	0.6954	0.5874	0	0.5874	1	0.993	0.9965	0.007
Clostridioides difficile	12-00011	300	686656	3 (1541933912)	bwa-mem	freebayes	bwa-mem/freebayes	17401	17320	99.5345	0	0	0	81	0.4655	0.3932	0	0.3932	1	0.9953	0.9976	0.0047
Clostridioides difficile	12-00011	300	686656	3 (1541933912)	bwa-mem	gatk	bwa-mem/gatk	17401	17338	99.638	0	0	0	63	0.362	0.3058	0	0.3058	1	0.9964	0.9982	0.0036
Clostridioides difficile	12-00011	300	686656	3 (1541933912)	bwa-mem	lofreq	bwa-mem/lofreq	17401	17285	99.3334	0	0	0	116	0.6666	0.5631	0	0.5631	1	0.9933	0.9966	0.0067
Clostridioides difficile	12-00011	300	686656	3 (1541933912)	bwa-mem	mpileup	bwa-mem/mpileup	17401	17285	99.3334	0	0	0	116	0.6666	0.5631	0	0.5631	1	0.9933	0.9966	0.0067
Clostridioides difficile	12-00011	300	686656	3 (1541933912)	bwa-mem	platypus	bwa-mem/platypus	17401	17092	98.2242	0	0	0	309	1.7758	1.5	0	1.5	1	0.9822	0.991	0.0178
Clostridioides difficile	12-00011	300	686656	3 (1541933912)	bwa-mem	snver	bwa-mem/snver	17401	17307	99.4598	0	0	0	94	0.5402	0.4563	0	0.4563	1	0.9946	0.9973	0.0054
Clostridioides difficile	12-00011	300	686656	3 (1541933912)	bwa-mem	strelka	bwa-mem/strelka	17401	17279	99.2989	0	0	0	122	0.7011	0.5922	0	0.5922	1	0.993	0.9965	0.007
Clostridioides difficile	12-00011	300	686656	3 (1541933912)	bwa-mem	snvsniffer	bwa-mem/snvsniffer	17401	16657	95.7244	32	32	0.1839	744	4.2756	3.7671	0.1553	3.6117	0.9981	0.9572	0.9772	0.0428
Clostridioides difficile	12-00011	300	686656	3 (1541933912)	bwa-mem	varscan	bwa-mem/varscan	17401	17311	99.4828	0	0	0	90	0.5172	0.4369	0	0.4369	1	0.9948	0.9974	0.0052
Clostridioides difficile	12-00011	300	686656	3 (1541933912)	minimap2	16GT	minimap2/16GT	17401	17273	99.2644	0	0	0	128	0.7356	0.6214	0	0.6214	1	0.9926	0.9963	0.0074
Clostridioides difficile	12-00011	300	686656	3 (1541933912)	minimap2	freebayes	minimap2/freebayes	17401	17313	99.4943	0	0	0	88	0.5057	0.4272	0	0.4272	1	0.9949	0.9974	0.0051
Clostridioides difficile	12-00011	300	686656	3 (1541933912)	minimap2	gatk	minimap2/gatk	17401	17308	99.4655	0	0	0	93	0.5345	0.4515	0	0.4515	1	0.9947	0.9973	0.0053
Clostridioides difficile	12-00011	300	686656	3 (1541933912)	minimap2	lofreq	minimap2/lofreq	17401	17280	99.3046	0	0	0	121	0.6954	0.5874	0	0.5874	1	0.993	0.9965	0.007
Clostridioides difficile	12-00011	300	686656	3 (1541933912)	minimap2	mpileup	minimap2/mpileup	17401	17277	99.2874	0	0	0	124	0.7126	0.602	0	0.602	1	0.9929	0.9964	0.0071
Clostridioides difficile	12-00011	300	686656	3 (1541933912)	minimap2	platypus	minimap2/platypus	17401	17071	98.1036	0	0	0	330	1.8964	1.602	0	1.602	1	0.981	0.9904	0.019
Clostridioides difficile	12-00011	300	686656	3 (1541933912)	minimap2	snver	minimap2/snver	17401	17265	99.2184	0	0	0	136	0.7816	0.6602	0	0.6602	1	0.9922	0.9961	0.0078
Clostridioides difficile	12-00011	300	686656	3 (1541933912)	minimap2	strelka	minimap2/strelka	17401	17243	99.092	0	0	0	158	0.908	0.767	0	0.767	1	0.9909	0.9954	0.0091
Clostridioides difficile	12-00011	300	686656	3 (1541933912)	minimap2	snvsniffer	minimap2/snvsniffer	17401	16662	95.7531	26	26	0.1494	739	4.2469	3.7137	0.1262	3.5874	0.9984	0.9575	0.9775	0.0425
Clostridioides difficile	12-00011	300	686656	3 (1541933912)	minimap2	varscan	minimap2/varscan	17401	17311	99.4828	0	0	0	90	0.5172	0.4369	0	0.4369	1	0.9948	0.9974	0.0052
Clostridioides difficile	12-00011	300	686656	3 (1541933912)	novoalign	16GT	novoalign/16GT	17401	17316	99.5115	0	0	0	85	0.4885	0.4126	0	0.4126	1	0.9951	0.9975	0.0049
Clostridioides difficile	12-00011	300	686656	3 (1541933912)	novoalign	freebayes	novoalign/freebayes	17401	17318	99.523	0	0	0	83	0.477	0.4029	0	0.4029	1	0.9952	0.9976	0.0048
Clostridioides difficile	12-00011	300	686656	3 (1541933912)	novoalign	gatk	novoalign/gatk	17401	17343	99.6667	0	0	0	58	0.3333	0.2816	0	0.2816	1	0.9967	0.9983	0.0033
Clostridioides difficile	12-00011	300	686656	3 (1541933912)	novoalign	lofreq	novoalign/lofreq	17401	17316	99.5115	0	0	0	85	0.4885	0.4126	0	0.4126	1	0.9951	0.9975	0.0049
Clostridioides difficile	12-00011	300	686656	3 (1541933912)	novoalign	mpileup	novoalign/mpileup	17401	17316	99.5115	0	0	0	85	0.4885	0.4126	0	0.4126	1	0.9951	0.9975	0.0049
Clostridioides difficile	12-00011	300	686656	3 (1541933912)	novoalign	platypus	novoalign/platypus	17401	17171	98.6782	0	0	0	230	1.3218	1.1165	0	1.1165	1	0.9868	0.9934	0.0132
Clostridioides difficile	12-00011	300	686656	3 (1541933912)	novoalign	snver	novoalign/snver	17401	17315	99.5058	0	0	0	86	0.4942	0.4175	0	0.4175	1	0.9951	0.9975	0.0049
Clostridioides difficile	12-00011	300	686656	3 (1541933912)	novoalign	strelka	novoalign/strelka	17401	17295	99.3908	0	0	0	106	0.6092	0.5146	0	0.5146	1	0.9939	0.9969	0.0061
Clostridioides difficile	12-00011	300	686656	3 (1541933912)	novoalign	snvsniffer	novoalign/snvsniffer	17401	16651	95.6899	0	0	0	750	4.3101	3.6408	0	3.6408	1	0.9569	0.978	0.0431
Clostridioides difficile	12-00011	300	686656	3 (1541933912)	novoalign	varscan	novoalign/varscan	17401	17311	99.4828	0	0	0	90	0.5172	0.4369	0	0.4369	1	0.9948	0.9974	0.0052
Clostridioides difficile	12-00011	300	686656	3 (1541933912)	snippy	snippy	snippy	17401	17129	98.4369	0	0	0	272	1.5631	1.3204	0	1.3204	1	0.9844	0.9921	0.0156
Clostridioides difficile	12-00011	300	686656	3 (1541933912)	stampy	16GT	stampy/16GT	17401	17266	99.2242	0	0	0	135	0.7758	0.6554	0	0.6554	1	0.9922	0.9961	0.0078
Clostridioides difficile	12-00011	300	686656	3 (1541933912)	stampy	freebayes	stampy/freebayes	17401	17301	99.4253	0	0	0	100	0.5747	0.4854	0	0.4854	1	0.9943	0.9971	0.0057
Clostridioides difficile	12-00011	300	686656	3 (1541933912)	stampy	gatk	stampy/gatk	17401	17343	99.6667	0	0	0	58	0.3333	0.2816	0	0.2816	1	0.9967	0.9983	0.0033
Clostridioides difficile	12-00011	300	686656	3 (1541933912)	stampy	lofreq	stampy/lofreq	17401	17268	99.2357	0	0	0	133	0.7643	0.6456	0	0.6456	1	0.9924	0.9962	0.0076
Clostridioides difficile	12-00011	300	686656	3 (1541933912)	stampy	mpileup	stampy/mpileup	17401	17266	99.2242	0	0	0	135	0.7758	0.6554	0	0.6554	1	0.9922	0.9961	0.0078
Clostridioides difficile	12-00011	300	686656	3 (1541933912)	stampy	platypus	stampy/platypus	17401	17134	98.4656	0	0	0	267	1.5344	1.2961	0	1.2961	1	0.9847	0.9923	0.0153
Clostridioides difficile	12-00011	300	686656	3 (1541933912)	stampy	snver	stampy/snver	17401	17289	99.3564	0	0	0	112	0.6436	0.5437	0	0.5437	1	0.9936	0.9968	0.0064
Clostridioides difficile	12-00011	300	686656	3 (1541933912)	stampy	strelka	stampy/strelka	17401	17265	99.2184	0	0	0	136	0.7816	0.6602	0	0.6602	1	0.9922	0.9961	0.0078
Clostridioides difficile	12-00011	300	686656	3 (1541933912)	stampy	snvsniffer	stampy/snvsniffer	17401	16621	95.5175	24	24	0.1379	780	4.4825	3.903	0.1165	3.7865	0.9986	0.9552	0.9764	0.0448
Clostridioides difficile	12-00011	300	686656	3 (1541933912)	stampy	varscan	stampy/varscan	17401	17270	99.2472	0	0	0	131	0.7528	0.6359	0	0.6359	1	0.9925	0.9962	0.0075
Clostridioides difficile	630Derm	150	1431017	1 (1541950673)	bwa-mem	16GT	bwa-mem/16GT	17780	17413	97.9359	0	0	0	367	2.0641	1.7097	0	1.7097	1	0.9794	0.9896	0.0206
Clostridioides difficile	630Derm	150	1431017	1 (1541950673)	bwa-mem	freebayes	bwa-mem/freebayes	17780	17475	98.2846	0	0	0	305	1.7154	1.4209	0	1.4209	1	0.9828	0.9913	0.0172
Clostridioides difficile	630Derm	150	1431017	1 (1541950673)	bwa-mem	gatk	bwa-mem/gatk	17780	17499	98.4196	0	0	0	281	1.5804	1.3091	0	1.3091	1	0.9842	0.992	0.0158
Clostridioides difficile	630Derm	150	1431017	1 (1541950673)	bwa-mem	lofreq	bwa-mem/lofreq	17780	17431	98.0371	0	0	0	349	1.9629	1.6259	0	1.6259	1	0.9804	0.9901	0.0196
Clostridioides difficile	630Derm	150	1431017	1 (1541950673)	bwa-mem	mpileup	bwa-mem/mpileup	17780	17426	98.009	0	0	0	354	1.991	1.6492	0	1.6492	1	0.9801	0.99	0.0199
Clostridioides difficile	630Derm	150	1431017	1 (1541950673)	bwa-mem	platypus	bwa-mem/platypus	17780	17247	97.0022	0	0	0	533	2.9978	2.4831	0	2.4831	1	0.97	0.9848	0.03
Clostridioides difficile	630Derm	150	1431017	1 (1541950673)	bwa-mem	snver	bwa-mem/snver	17780	17476	98.2902	0	0	0	304	1.7098	1.4162	0	1.4162	1	0.9829	0.9914	0.0171
Clostridioides difficile	630Derm	150	1431017	1 (1541950673)	bwa-mem	strelka	bwa-mem/strelka	17780	17465	98.2283	0	0	0	315	1.7717	1.4675	0	1.4675	1	0.9823	0.9911	0.0177
Clostridioides difficile	630Derm	150	1431017	1 (1541950673)	bwa-mem	snvsniffer	bwa-mem/snvsniffer	17780	17024	95.748	188	188	1.0574	756	4.252	4.3978	0.8758	3.522	0.9891	0.9575	0.973	0.0425
Clostridioides difficile	630Derm	150	1431017	1 (1541950673)	bwa-mem	varscan	bwa-mem/varscan	17780	17460	98.2002	0	0	0	320	1.7998	1.4908	0	1.4908	1	0.982	0.9909	0.018
Clostridioides difficile	630Derm	150	1431017	1 (1541950673)	minimap2	16GT	minimap2/16GT	17780	17430	98.0315	0	0	0	350	1.9685	1.6305	0	1.6305	1	0.9803	0.9901	0.0197
Clostridioides difficile	630Derm	150	1431017	1 (1541950673)	minimap2	freebayes	minimap2/freebayes	17780	17479	98.3071	0	0	0	301	1.6929	1.4023	0	1.4023	1	0.9831	0.9915	0.0169
Clostridioides difficile	630Derm	150	1431017	1 (1541950673)	minimap2	gatk	minimap2/gatk	17780	17477	98.2958	0	0	0	303	1.7042	1.4116	0	1.4116	1	0.983	0.9914	0.017
Clostridioides difficile	630Derm	150	1431017	1 (1541950673)	minimap2	lofreq	minimap2/lofreq	17780	17447	98.1271	0	0	0	333	1.8729	1.5513	0	1.5513	1	0.9813	0.9906	0.0187
Clostridioides difficile	630Derm	150	1431017	1 (1541950673)	minimap2	mpileup	minimap2/mpileup	17780	17441	98.0934	0	0	0	339	1.9066	1.5793	0	1.5793	1	0.9809	0.9904	0.0191
Clostridioides difficile	630Derm	150	1431017	1 (1541950673)	minimap2	platypus	minimap2/platypus	17780	17245	96.991	0	0	0	535	3.009	2.4924	0	2.4924	1	0.9699	0.9847	0.0301
Clostridioides difficile	630Derm	150	1431017	1 (1541950673)	minimap2	snver	minimap2/snver	17780	17431	98.0371	0	0	0	349	1.9629	1.6259	0	1.6259	1	0.9804	0.9901	0.0196
Clostridioides difficile	630Derm	150	1431017	1 (1541950673)	minimap2	strelka	minimap2/strelka	17780	17421	97.9809	0	0	0	359	2.0191	1.6725	0	1.6725	1	0.9798	0.9898	0.0202
Clostridioides difficile	630Derm	150	1431017	1 (1541950673)	minimap2	snvsniffer	minimap2/snvsniffer	17780	17020	95.7255	192	192	1.0799	760	4.2745	4.4351	0.8945	3.5406	0.9888	0.9573	0.9728	0.0427
Clostridioides difficile	630Derm	150	1431017	1 (1541950673)	minimap2	varscan	minimap2/varscan	17780	17463	98.2171	0	0	0	317	1.7829	1.4768	0	1.4768	1	0.9822	0.991	0.0178
Clostridioides difficile	630Derm	150	1431017	1 (1541950673)	novoalign	16GT	novoalign/16GT	17780	17479	98.3071	0	0	0	301	1.6929	1.4023	0	1.4023	1	0.9831	0.9915	0.0169
Clostridioides difficile	630Derm	150	1431017	1 (1541950673)	novoalign	freebayes	novoalign/freebayes	17780	17475	98.2846	0	0	0	305	1.7154	1.4209	0	1.4209	1	0.9828	0.9913	0.0172
Clostridioides difficile	630Derm	150	1431017	1 (1541950673)	novoalign	gatk	novoalign/gatk	17780	17502	98.4364	0	0	0	278	1.5636	1.2951	0	1.2951	1	0.9844	0.9921	0.0156
Clostridioides difficile	630Derm	150	1431017	1 (1541950673)	novoalign	lofreq	novoalign/lofreq	17780	17479	98.3071	0	0	0	301	1.6929	1.4023	0	1.4023	1	0.9831	0.9915	0.0169
Clostridioides difficile	630Derm	150	1431017	1 (1541950673)	novoalign	mpileup	novoalign/mpileup	17780	17476	98.2902	0	0	0	304	1.7098	1.4162	0	1.4162	1	0.9829	0.9914	0.0171
Clostridioides difficile	630Derm	150	1431017	1 (1541950673)	novoalign	platypus	novoalign/platypus	17780	17367	97.6772	0	0	0	413	2.3228	1.924	0	1.924	1	0.9768	0.9883	0.0232
Clostridioides difficile	630Derm	150	1431017	1 (1541950673)	novoalign	snver	novoalign/snver	17780	17475	98.2846	0	0	0	305	1.7154	1.4209	0	1.4209	1	0.9828	0.9913	0.0172
Clostridioides difficile	630Derm	150	1431017	1 (1541950673)	novoalign	strelka	novoalign/strelka	17780	17472	98.2677	0	0	0	308	1.7323	1.4349	0	1.4349	1	0.9827	0.9913	0.0173
Clostridioides difficile	630Derm	150	1431017	1 (1541950673)	novoalign	snvsniffer	novoalign/snvsniffer	17780	16816	94.5782	0	0	0	964	5.4218	4.491	0	4.491	1	0.9458	0.9721	0.0542
Clostridioides difficile	630Derm	150	1431017	1 (1541950673)	novoalign	varscan	novoalign/varscan	17780	17459	98.1946	0	0	0	321	1.8054	1.4954	0	1.4954	1	0.9819	0.9909	0.0181
[truncated: 60,468 more rows]
