# Supplementary material for: Genomic diversity affects the accuracy of bacterial single-nucleotide polymorphism–calling pipelines
Source: Gigascience. 2020 Feb 6;9(2):giaa007. doi: 10.1093/gigascience/giaa007 (PMC7002876; doi:10.1093/gigascience/giaa007)
Supplement: giaa007_Supplement_Files [file giaa007_supplement_files.zip › Supplementary Table 6.xlsx]

## Sheet: Supplementary Table 6
Supplementary Table 6. Summary statistics of SNP calling pipelines after aligning simulated reads to a reference genome differing from their origin.
Species	Species	Read length	Number of reads sequenced to obtain 50-fold coverage	Replicate number (wgsim seed)	Aligner	Caller	Aligner/caller	Total number of true SNPs	No. of true positives	No. of true positives as a % of no. of true SNPs	No. of false positives	No. of false positives (that are also heterozygous calls)	No. of false positives as a % of no. of true SNPs	No. of false negatives	No. of false negatives as a % of no. of true SNPs	Total number of errors (=FP+FN) per million sequenced bases	Total number of FPs per million sequenced bases	Total number of FNs per million sequenced bases	Precision	Recall (sensitivity)	F-score (=2 . precision. recall/(precision + recall))	Miss rate
Clostridioides difficile	08-00495	150	1392653	1 (1541935926)	bwa-mem	16GT	bwa-mem/16GT	15663	15615	99.6935	2507	44	16.0059	48	0.3065	12.2309	12.0011	0.2298	0.8617	0.9969	0.9244	0.0031
Clostridioides difficile	08-00495	150	1392653	1 (1541935926)	bwa-mem	freebayes	bwa-mem/freebayes	15663	15637	99.834	2120	0	13.5351	26	0.166	10.273	10.1485	0.1245	0.8806	0.9983	0.9358	0.0017
Clostridioides difficile	08-00495	150	1392653	1 (1541935926)	bwa-mem	gatk	bwa-mem/gatk	15663	15582	99.4829	2109	797	13.4649	81	0.5171	10.4836	10.0958	0.3877	0.8808	0.9948	0.9343	0.0052
Clostridioides difficile	08-00495	150	1392653	1 (1541935926)	bwa-mem	lofreq	bwa-mem/lofreq	15663	15616	99.6999	2019	0	12.8903	47	0.3001	9.89	9.665	0.225	0.8855	0.997	0.9379	0.003
Clostridioides difficile	08-00495	150	1392653	1 (1541935926)	bwa-mem	mpileup	bwa-mem/mpileup	15663	15606	99.6361	1483	0	9.4682	57	0.3639	7.372	7.0992	0.2729	0.9132	0.9964	0.953	0.0036
Clostridioides difficile	08-00495	150	1392653	1 (1541935926)	bwa-mem	platypus	bwa-mem/platypus	15663	15445	98.6082	1206	146	7.6997	218	1.3918	6.8167	5.7732	1.0436	0.9276	0.9861	0.956	0.0139
Clostridioides difficile	08-00495	150	1392653	1 (1541935926)	bwa-mem	snver	bwa-mem/snver	15663	15632	99.8021	1478	0	9.4363	31	0.1979	7.2236	7.0752	0.1484	0.9136	0.998	0.9539	0.002
Clostridioides difficile	08-00495	150	1392653	1 (1541935926)	bwa-mem	strelka	bwa-mem/strelka	15663	15616	99.6999	1743	6	11.1281	47	0.3001	8.5688	8.3438	0.225	0.8996	0.997	0.9458	0.003
Clostridioides difficile	08-00495	150	1392653	1 (1541935926)	bwa-mem	snvsniffer	bwa-mem/snvsniffer	15663	14234	90.8766	812	426	5.1842	1429	9.1234	10.7277	3.8871	6.8407	0.946	0.9088	0.927	0.0912
Clostridioides difficile	08-00495	150	1392653	1 (1541935926)	bwa-mem	varscan	bwa-mem/varscan	15663	15592	99.5467	1382	9	8.8233	71	0.4533	6.9556	6.6157	0.3399	0.9186	0.9955	0.9555	0.0045
Clostridioides difficile	08-00495	150	1392653	1 (1541935926)	minimap2	16GT	minimap2/16GT	15663	15579	99.4637	1969	66	12.571	84	0.5363	9.8278	9.4257	0.4021	0.8878	0.9946	0.9382	0.0054
Clostridioides difficile	08-00495	150	1392653	1 (1541935926)	minimap2	freebayes	minimap2/freebayes	15663	15605	99.6297	1442	0	9.2064	58	0.3703	7.1805	6.9029	0.2776	0.9154	0.9963	0.9541	0.0037
Clostridioides difficile	08-00495	150	1392653	1 (1541935926)	minimap2	gatk	minimap2/gatk	15663	15554	99.3041	1281	576	8.1785	109	0.6959	6.654	6.1322	0.5218	0.9239	0.993	0.9572	0.007
Clostridioides difficile	08-00495	150	1392653	1 (1541935926)	minimap2	lofreq	minimap2/lofreq	15663	15560	99.3424	1298	0	8.287	103	0.6576	6.7066	6.2136	0.4931	0.923	0.9934	0.9569	0.0066
Clostridioides difficile	08-00495	150	1392653	1 (1541935926)	minimap2	mpileup	minimap2/mpileup	15663	15553	99.2977	808	0	5.1587	110	0.7023	4.3945	3.8679	0.5266	0.9506	0.993	0.9713	0.007
Clostridioides difficile	08-00495	150	1392653	1 (1541935926)	minimap2	platypus	minimap2/platypus	15663	15343	97.957	647	98	4.1308	320	2.043	4.6291	3.0972	1.5318	0.9595	0.9796	0.9694	0.0204
Clostridioides difficile	08-00495	150	1392653	1 (1541935926)	minimap2	snver	minimap2/snver	15663	15536	99.1892	661	0	4.2201	127	0.8108	3.7722	3.1642	0.608	0.9592	0.9919	0.9753	0.0081
Clostridioides difficile	08-00495	150	1392653	1 (1541935926)	minimap2	strelka	minimap2/strelka	15663	15529	99.1445	577	10	3.6838	134	0.8555	3.4036	2.7621	0.6415	0.9642	0.9914	0.9776	0.0086
Clostridioides difficile	08-00495	150	1392653	1 (1541935926)	minimap2	snvsniffer	minimap2/snvsniffer	15663	14234	90.8766	824	431	5.2608	1429	9.1234	10.7852	3.9445	6.8407	0.9453	0.9088	0.9267	0.0912
Clostridioides difficile	08-00495	150	1392653	1 (1541935926)	minimap2	varscan	minimap2/varscan	15663	15538	99.2019	911	14	5.8163	125	0.7981	4.9594	4.361	0.5984	0.9446	0.992	0.9677	0.008
Clostridioides difficile	08-00495	150	1392653	1 (1541935926)	novoalign	16GT	novoalign/16GT	15663	15608	99.6489	1067	36	6.8122	55	0.3511	5.371	5.1078	0.2633	0.936	0.9965	0.9653	0.0035
Clostridioides difficile	08-00495	150	1392653	1 (1541935926)	novoalign	freebayes	novoalign/freebayes	15663	15613	99.6808	1360	0	8.6829	50	0.3192	6.7497	6.5104	0.2394	0.9199	0.9968	0.9568	0.0032
Clostridioides difficile	08-00495	150	1392653	1 (1541935926)	novoalign	gatk	novoalign/gatk	15663	15575	99.4382	1893	824	12.0858	88	0.5618	9.4831	9.0618	0.4213	0.8916	0.9944	0.9402	0.0056
Clostridioides difficile	08-00495	150	1392653	1 (1541935926)	novoalign	lofreq	novoalign/lofreq	15663	15599	99.5914	928	0	5.9248	64	0.4086	4.7487	4.4424	0.3064	0.9438	0.9959	0.9692	0.0041
Clostridioides difficile	08-00495	150	1392653	1 (1541935926)	novoalign	mpileup	novoalign/mpileup	15663	15592	99.5467	934	0	5.9631	71	0.4533	4.811	4.4711	0.3399	0.9435	0.9955	0.9688	0.0045
Clostridioides difficile	08-00495	150	1392653	1 (1541935926)	novoalign	platypus	novoalign/platypus	15663	15486	98.8699	1324	140	8.453	177	1.1301	7.1853	6.338	0.8473	0.9212	0.9887	0.9538	0.0113
Clostridioides difficile	08-00495	150	1392653	1 (1541935926)	novoalign	snver	novoalign/snver	15663	15593	99.5531	953	0	6.0844	70	0.4469	4.8971	4.562	0.3351	0.9424	0.9955	0.9682	0.0045
Clostridioides difficile	08-00495	150	1392653	1 (1541935926)	novoalign	strelka	novoalign/strelka	15663	15604	99.6233	1017	19	6.493	59	0.3767	5.1508	4.8684	0.2824	0.9388	0.9962	0.9666	0.0038
Clostridioides difficile	08-00495	150	1392653	1 (1541935926)	novoalign	snvsniffer	novoalign/snvsniffer	15663	14106	90.0594	446	258	2.8475	1557	9.9406	9.5884	2.135	7.4534	0.9694	0.9006	0.9337	0.0994
Clostridioides difficile	08-00495	150	1392653	1 (1541935926)	novoalign	varscan	novoalign/varscan	15663	15550	99.2786	898	7	5.7333	113	0.7214	4.8397	4.2988	0.5409	0.9454	0.9928	0.9685	0.0072
Clostridioides difficile	08-00495	150	1392653	1 (1541935926)	snippy	snippy	snippy	15663	15536	99.1892	591	0	3.7732	127	0.8108	3.4371	2.8291	0.608	0.9634	0.9919	0.9774	0.0081
Clostridioides difficile	08-00495	150	1392653	1 (1541935926)	stampy	16GT	stampy/16GT	15663	15501	98.9657	3363	223	21.471	162	1.0343	16.8743	16.0988	0.7755	0.8217	0.9897	0.8979	0.0103
Clostridioides difficile	08-00495	150	1392653	1 (1541935926)	stampy	freebayes	stampy/freebayes	15663	15617	99.7063	8285	0	52.8954	46	0.2937	39.8807	39.6605	0.2202	0.6534	0.9971	0.7895	0.0029
Clostridioides difficile	08-00495	150	1392653	1 (1541935926)	stampy	gatk	stampy/gatk	15663	15574	99.4318	2701	960	17.2445	89	0.5682	13.3558	12.9298	0.426	0.8522	0.9943	0.9178	0.0057
Clostridioides difficile	08-00495	150	1392653	1 (1541935926)	stampy	lofreq	stampy/lofreq	15663	15518	99.0743	2345	0	14.9716	145	0.9257	11.9197	11.2256	0.6941	0.8687	0.9907	0.9257	0.0093
Clostridioides difficile	08-00495	150	1392653	1 (1541935926)	stampy	mpileup	stampy/mpileup	15663	15509	99.0168	2079	0	13.2733	154	0.9832	10.6894	9.9522	0.7372	0.8818	0.9902	0.9329	0.0098
Clostridioides difficile	08-00495	150	1392653	1 (1541935926)	stampy	platypus	stampy/platypus	15663	15370	98.1293	1862	198	11.8879	293	1.8707	10.316	8.9134	1.4026	0.8919	0.9813	0.9345	0.0187
Clostridioides difficile	08-00495	150	1392653	1 (1541935926)	stampy	snver	stampy/snver	15663	15534	99.1764	1802	0	11.5048	129	0.8236	9.2438	8.6262	0.6175	0.8961	0.9918	0.9415	0.0082
Clostridioides difficile	08-00495	150	1392653	1 (1541935926)	stampy	strelka	stampy/strelka	15663	15529	99.1445	1390	42	8.8744	134	0.8555	7.2954	6.654	0.6415	0.9178	0.9914	0.9532	0.0086
Clostridioides difficile	08-00495	150	1392653	1 (1541935926)	stampy	snvsniffer	stampy/snvsniffer	15663	14180	90.5318	996	518	6.3589	1483	9.4682	11.867	4.7679	7.0992	0.9344	0.9053	0.9196	0.0947
Clostridioides difficile	08-00495	150	1392653	1 (1541935926)	stampy	varscan	stampy/varscan	15663	15495	98.9274	2393	71	15.278	168	1.0726	12.2596	11.4554	0.8042	0.8662	0.9893	0.9237	0.0107
Clostridioides difficile	08-00495	150	1392653	2 (1541935941)	bwa-mem	16GT	bwa-mem/16GT	15663	15600	99.5978	2526	55	16.1272	63	0.4022	12.3936	12.092	0.3016	0.8606	0.996	0.9234	0.004
Clostridioides difficile	08-00495	150	1392653	2 (1541935941)	bwa-mem	freebayes	bwa-mem/freebayes	15663	15637	99.834	2124	0	13.5606	26	0.166	10.2921	10.1676	0.1245	0.8804	0.9983	0.9357	0.0017
Clostridioides difficile	08-00495	150	1392653	2 (1541935941)	bwa-mem	gatk	bwa-mem/gatk	15663	15578	99.4573	2099	825	13.401	85	0.5427	10.4549	10.048	0.4069	0.8813	0.9946	0.9345	0.0054
Clostridioides difficile	08-00495	150	1392653	2 (1541935941)	bwa-mem	lofreq	bwa-mem/lofreq	15663	15602	99.6105	2089	0	13.3372	61	0.3895	10.2921	10.0001	0.292	0.8819	0.9961	0.9355	0.0039
Clostridioides difficile	08-00495	150	1392653	2 (1541935941)	bwa-mem	mpileup	bwa-mem/mpileup	15663	15591	99.5403	1526	0	9.7427	72	0.4597	7.6497	7.305	0.3447	0.9108	0.9954	0.9512	0.0046
Clostridioides difficile	08-00495	150	1392653	2 (1541935941)	bwa-mem	platypus	bwa-mem/platypus	15663	15455	98.672	1158	154	7.3932	208	1.328	6.5391	5.5434	0.9957	0.9303	0.9867	0.9577	0.0133
Clostridioides difficile	08-00495	150	1392653	2 (1541935941)	bwa-mem	snver	bwa-mem/snver	15663	15633	99.8085	1546	0	9.8704	30	0.1915	7.5444	7.4007	0.1436	0.91	0.9981	0.952	0.0019
Clostridioides difficile	08-00495	150	1392653	2 (1541935941)	bwa-mem	strelka	bwa-mem/strelka	15663	15609	99.6552	1775	9	11.3324	54	0.3448	8.7555	8.497	0.2585	0.8979	0.9966	0.9447	0.0034
Clostridioides difficile	08-00495	150	1392653	2 (1541935941)	bwa-mem	snvsniffer	bwa-mem/snvsniffer	15663	14240	90.9149	824	435	5.2608	1423	9.0851	10.7565	3.9445	6.8119	0.9453	0.9091	0.9268	0.0909
Clostridioides difficile	08-00495	150	1392653	2 (1541935941)	bwa-mem	varscan	bwa-mem/varscan	15663	15584	99.4956	1454	9	9.283	79	0.5044	7.3385	6.9603	0.3782	0.9147	0.995	0.9532	0.005
Clostridioides difficile	08-00495	150	1392653	2 (1541935941)	minimap2	16GT	minimap2/16GT	15663	15576	99.4446	1966	72	12.5519	87	0.5554	9.8278	9.4113	0.4165	0.8879	0.9944	0.9381	0.0056
Clostridioides difficile	08-00495	150	1392653	2 (1541935941)	minimap2	freebayes	minimap2/freebayes	15663	15609	99.6552	1432	0	9.1426	54	0.3448	7.1135	6.855	0.2585	0.916	0.9966	0.9546	0.0034
Clostridioides difficile	08-00495	150	1392653	2 (1541935941)	minimap2	gatk	minimap2/gatk	15663	15553	99.2977	1270	578	8.1083	110	0.7023	6.6061	6.0795	0.5266	0.9245	0.993	0.9575	0.007
Clostridioides difficile	08-00495	150	1392653	2 (1541935941)	minimap2	lofreq	minimap2/lofreq	15663	15552	99.2913	1310	0	8.3637	111	0.7087	6.8024	6.271	0.5314	0.9223	0.9929	0.9563	0.0071
Clostridioides difficile	08-00495	150	1392653	2 (1541935941)	minimap2	mpileup	minimap2/mpileup	15663	15547	99.2594	805	0	5.1395	116	0.7406	4.4089	3.8536	0.5553	0.9508	0.9926	0.9713	0.0074
Clostridioides difficile	08-00495	150	1392653	2 (1541935941)	minimap2	platypus	minimap2/platypus	15663	15334	97.8995	603	100	3.8498	329	2.1005	4.4615	2.8866	1.5749	0.9622	0.979	0.9705	0.021
Clostridioides difficile	08-00495	150	1392653	2 (1541935941)	minimap2	snver	minimap2/snver	15663	15520	99.087	678	0	4.3287	143	0.913	3.9302	3.2456	0.6845	0.9581	0.9909	0.9742	0.0091
Clostridioides difficile	08-00495	150	1392653	2 (1541935941)	minimap2	strelka	minimap2/strelka	15663	15512	99.0359	575	5	3.6711	151	0.9641	3.4754	2.7525	0.7228	0.9643	0.9904	0.9772	0.0096
Clostridioides difficile	08-00495	150	1392653	2 (1541935941)	minimap2	snvsniffer	minimap2/snvsniffer	15663	14234	90.8766	830	442	5.2991	1429	9.1234	10.8139	3.9732	6.8407	0.9449	0.9088	0.9265	0.0912
Clostridioides difficile	08-00495	150	1392653	2 (1541935941)	minimap2	varscan	minimap2/varscan	15663	15532	99.1636	918	14	5.8609	131	0.8364	5.0216	4.3945	0.6271	0.9442	0.9916	0.9673	0.0084
Clostridioides difficile	08-00495	150	1392653	2 (1541935941)	novoalign	16GT	novoalign/16GT	15663	15603	99.6169	1067	44	6.8122	60	0.3831	5.395	5.1078	0.2872	0.936	0.9962	0.9652	0.0038
Clostridioides difficile	08-00495	150	1392653	2 (1541935941)	novoalign	freebayes	novoalign/freebayes	15663	15614	99.6872	1327	0	8.4722	49	0.3128	6.587	6.3524	0.2346	0.9217	0.9969	0.9578	0.0031
Clostridioides difficile	08-00495	150	1392653	2 (1541935941)	novoalign	gatk	novoalign/gatk	15663	15573	99.4254	1946	848	12.4242	90	0.5746	9.7464	9.3156	0.4308	0.8889	0.9943	0.9387	0.0057
Clostridioides difficile	08-00495	150	1392653	2 (1541935941)	novoalign	lofreq	novoalign/lofreq	15663	15599	99.5914	959	0	6.1227	64	0.4086	4.8971	4.5908	0.3064	0.9421	0.9959	0.9683	0.0041
Clostridioides difficile	08-00495	150	1392653	2 (1541935941)	novoalign	mpileup	novoalign/mpileup	15663	15592	99.5467	963	0	6.1482	71	0.4533	4.9498	4.6099	0.3399	0.9418	0.9955	0.9679	0.0045
Clostridioides difficile	08-00495	150	1392653	2 (1541935941)	novoalign	platypus	novoalign/platypus	15663	15477	98.8125	1348	148	8.6063	186	1.1875	7.3433	6.4529	0.8904	0.9199	0.9881	0.9528	0.0119
Clostridioides difficile	08-00495	150	1392653	2 (1541935941)	novoalign	snver	novoalign/snver	15663	15595	99.5659	988	0	6.3079	68	0.4341	5.0551	4.7296	0.3255	0.9404	0.9957	0.9673	0.0043
Clostridioides difficile	08-00495	150	1392653	2 (1541935941)	novoalign	strelka	novoalign/strelka	15663	15606	99.6361	1044	9	6.6654	57	0.3639	5.2705	4.9977	0.2729	0.9373	0.9964	0.9659	0.0036
Clostridioides difficile	08-00495	150	1392653	2 (1541935941)	novoalign	snvsniffer	novoalign/snvsniffer	15663	14111	90.0913	471	276	3.0071	1552	9.9087	9.6842	2.2547	7.4295	0.9677	0.9009	0.9331	0.0991
Clostridioides difficile	08-00495	150	1392653	2 (1541935941)	novoalign	varscan	novoalign/varscan	15663	15552	99.2913	922	7	5.8865	111	0.7087	4.945	4.4136	0.5314	0.944	0.9929	0.9678	0.0071
Clostridioides difficile	08-00495	150	1392653	2 (1541935941)	snippy	snippy	snippy	15663	15535	99.1828	580	0	3.703	128	0.8172	3.3892	2.7765	0.6127	0.964	0.9918	0.9777	0.0082
Clostridioides difficile	08-00495	150	1392653	2 (1541935941)	stampy	16GT	stampy/16GT	15663	15484	98.8572	3371	225	21.5221	179	1.1428	16.994	16.1371	0.8569	0.8212	0.9886	0.8972	0.0114
Clostridioides difficile	08-00495	150	1392653	2 (1541935941)	stampy	freebayes	stampy/freebayes	15663	15613	99.6808	8267	0	52.7804	50	0.3192	39.8137	39.5744	0.2394	0.6538	0.9968	0.7897	0.0032
Clostridioides difficile	08-00495	150	1392653	2 (1541935941)	stampy	gatk	stampy/gatk	15663	15577	99.4509	2726	990	17.4041	86	0.5491	13.4611	13.0494	0.4117	0.8511	0.9945	0.9172	0.0055
Clostridioides difficile	08-00495	150	1392653	2 (1541935941)	stampy	lofreq	stampy/lofreq	15663	15510	99.0232	2368	0	15.1184	153	0.9768	12.0681	11.3357	0.7324	0.8675	0.9902	0.9248	0.0098
Clostridioides difficile	08-00495	150	1392653	2 (1541935941)	stampy	mpileup	stampy/mpileup	15663	15503	98.9785	2019	0	12.8903	160	1.0215	10.4309	9.665	0.7659	0.8848	0.9898	0.9344	0.0102
Clostridioides difficile	08-00495	150	1392653	2 (1541935941)	stampy	platypus	stampy/platypus	15663	15374	98.1549	1828	191	11.6708	289	1.8451	10.1341	8.7507	1.3835	0.8937	0.9815	0.9355	0.0185
Clostridioides difficile	08-00495	150	1392653	2 (1541935941)	stampy	snver	stampy/snver	15663	15527	99.1317	1836	0	11.7219	136	0.8683	9.44	8.789	0.651	0.8943	0.9913	0.9403	0.0087
Clostridioides difficile	08-00495	150	1392653	2 (1541935941)	stampy	strelka	stampy/strelka	15663	15524	99.1126	1398	42	8.9255	139	0.8874	7.3577	6.6923	0.6654	0.9174	0.9911	0.9528	0.0089
Clostridioides difficile	08-00495	150	1392653	2 (1541935941)	stampy	snvsniffer	stampy/snvsniffer	15663	14176	90.5063	981	508	6.2632	1487	9.4937	11.8144	4.6961	7.1183	0.9353	0.9051	0.92	0.0949
Clostridioides difficile	08-00495	150	1392653	2 (1541935941)	stampy	varscan	stampy/varscan	15663	15481	98.838	2436	83	15.5526	182	1.162	12.5324	11.6612	0.8712	0.864	0.9884	0.922	0.0116
Clostridioides difficile	08-00495	150	1392653	3 (1541936172)	bwa-mem	16GT	bwa-mem/16GT	15663	15614	99.6872	2533	54	16.1719	49	0.3128	12.3601	12.1255	0.2346	0.8604	0.9969	0.9236	0.0031
Clostridioides difficile	08-00495	150	1392653	3 (1541936172)	bwa-mem	freebayes	bwa-mem/freebayes	15663	15636	99.8276	2099	0	13.401	27	0.1724	10.1772	10.048	0.1292	0.8816	0.9983	0.9363	0.0017
Clostridioides difficile	08-00495	150	1392653	3 (1541936172)	bwa-mem	gatk	bwa-mem/gatk	15663	15582	99.4829	2115	810	13.5032	81	0.5171	10.5123	10.1246	0.3877	0.8805	0.9948	0.9342	0.0052
Clostridioides difficile	08-00495	150	1392653	3 (1541936172)	bwa-mem	lofreq	bwa-mem/lofreq	15663	15616	99.6999	2137	0	13.6436	47	0.3001	10.4549	10.2299	0.225	0.8796	0.997	0.9346	0.003
Clostridioides difficile	08-00495	150	1392653	3 (1541936172)	bwa-mem	mpileup	bwa-mem/mpileup	15663	15607	99.6425	1551	0	9.9023	56	0.3575	7.6928	7.4247	0.2681	0.9096	0.9964	0.951	0.0036
Clostridioides difficile	08-00495	150	1392653	3 (1541936172)	bwa-mem	platypus	bwa-mem/platypus	15663	15451	98.6465	1233	170	7.8721	212	1.3535	6.9173	5.9024	1.0149	0.9261	0.9865	0.9553	0.0135
Clostridioides difficile	08-00495	150	1392653	3 (1541936172)	bwa-mem	snver	bwa-mem/snver	15663	15630	99.7893	1560	0	9.9598	33	0.2107	7.6257	7.4678	0.158	0.9092	0.9979	0.9515	0.0021
Clostridioides difficile	08-00495	150	1392653	3 (1541936172)	bwa-mem	strelka	bwa-mem/strelka	15663	15608	99.6489	1771	7	11.3069	55	0.3511	8.7411	8.4778	0.2633	0.8981	0.9965	0.9447	0.0035
Clostridioides difficile	08-00495	150	1392653	3 (1541936172)	bwa-mem	snvsniffer	bwa-mem/snvsniffer	15663	14234	90.8766	809	420	5.165	1429	9.1234	10.7134	3.8727	6.8407	0.9462	0.9088	0.9271	0.0912
Clostridioides difficile	08-00495	150	1392653	3 (1541936172)	bwa-mem	varscan	bwa-mem/varscan	15663	15590	99.5339	1461	8	9.3277	73	0.4661	7.3433	6.9938	0.3495	0.9143	0.9953	0.9531	0.0047
Clostridioides difficile	08-00495	150	1392653	3 (1541936172)	minimap2	16GT	minimap2/16GT	15663	15586	99.5084	2014	77	12.8583	77	0.4916	10.0097	9.6411	0.3686	0.8856	0.9951	0.9372	0.0049
Clostridioides difficile	08-00495	150	1392653	3 (1541936172)	minimap2	freebayes	minimap2/freebayes	15663	15609	99.6552	1413	0	9.0213	54	0.3448	7.0226	6.7641	0.2585	0.917	0.9966	0.9551	0.0034
Clostridioides difficile	08-00495	150	1392653	3 (1541936172)	minimap2	gatk	minimap2/gatk	15663	15554	99.3041	1256	553	8.0189	109	0.6959	6.5343	6.0125	0.5218	0.9253	0.993	0.958	0.007
Clostridioides difficile	08-00495	150	1392653	3 (1541936172)	minimap2	lofreq	minimap2/lofreq	15663	15561	99.3488	1338	0	8.5424	102	0.6512	6.8933	6.405	0.4883	0.9208	0.9935	0.9558	0.0065
Clostridioides difficile	08-00495	150	1392653	3 (1541936172)	minimap2	mpileup	minimap2/mpileup	15663	15557	99.3232	837	0	5.3438	106	0.6768	4.5142	4.0067	0.5074	0.9489	0.9932	0.9705	0.0068
Clostridioides difficile	08-00495	150	1392653	3 (1541936172)	minimap2	platypus	minimap2/platypus	15663	15342	97.9506	598	90	3.8179	321	2.0494	4.3993	2.8626	1.5366	0.9625	0.9795	0.9709	0.0205
Clostridioides difficile	08-00495	150	1392653	3 (1541936172)	minimap2	snver	minimap2/snver	15663	15524	99.1126	687	0	4.3861	139	0.8874	3.9541	3.2887	0.6654	0.9576	0.9911	0.9741	0.0089
Clostridioides difficile	08-00495	150	1392653	3 (1541936172)	minimap2	strelka	minimap2/strelka	15663	15517	99.0679	590	6	3.7668	146	0.9321	3.5233	2.8243	0.6989	0.9634	0.9907	0.9769	0.0093
Clostridioides difficile	08-00495	150	1392653	3 (1541936172)	minimap2	snvsniffer	minimap2/snvsniffer	15663	14233	90.8702	823	428	5.2544	1430	9.1298	10.7852	3.9397	6.8455	0.9453	0.9087	0.9266	0.0913
Clostridioides difficile	08-00495	150	1392653	3 (1541936172)	minimap2	varscan	minimap2/varscan	15663	15532	99.1636	945	15	6.0333	131	0.8364	5.1508	4.5237	0.6271	0.9426	0.9916	0.9665	0.0084
Clostridioides difficile	08-00495	150	1392653	3 (1541936172)	novoalign	16GT	novoalign/16GT	15663	15602	99.6105	1067	48	6.8122	61	0.3895	5.3998	5.1078	0.292	0.936	0.9961	0.9651	0.0039
Clostridioides difficile	08-00495	150	1392653	3 (1541936172)	novoalign	freebayes	novoalign/freebayes	15663	15613	99.6808	1333	0	8.5105	50	0.3192	6.6205	6.3811	0.2394	0.9213	0.9968	0.9576	0.0032
Clostridioides difficile	08-00495	150	1392653	3 (1541936172)	novoalign	gatk	novoalign/gatk	15663	15579	99.4637	1893	854	12.0858	84	0.5363	9.464	9.0618	0.4021	0.8917	0.9946	0.9403	0.0054
Clostridioides difficile	08-00495	150	1392653	3 (1541936172)	novoalign	lofreq	novoalign/lofreq	15663	15594	99.5595	946	0	6.0397	69	0.4405	4.8588	4.5285	0.3303	0.9428	0.9956	0.9685	0.0044
Clostridioides difficile	08-00495	150	1392653	3 (1541936172)	novoalign	mpileup	novoalign/mpileup	15663	15586	99.5084	945	0	6.0333	77	0.4916	4.8923	4.5237	0.3686	0.9428	0.9951	0.9682	0.0049
Clostridioides difficile	08-00495	150	1392653	3 (1541936172)	novoalign	platypus	novoalign/platypus	15663	15488	98.8827	1295	162	8.2679	175	1.1173	7.0369	6.1992	0.8377	0.9228	0.9888	0.9547	0.0112
Clostridioides difficile	08-00495	150	1392653	3 (1541936172)	novoalign	snver	novoalign/snver	15663	15593	99.5531	968	0	6.1802	70	0.4469	4.9689	4.6338	0.3351	0.9415	0.9955	0.9677	0.0045
Clostridioides difficile	08-00495	150	1392653	3 (1541936172)	novoalign	strelka	novoalign/strelka	15663	15603	99.6169	1027	19	6.5569	60	0.3831	5.2035	4.9163	0.2872	0.9382	0.9962	0.9663	0.0038
Clostridioides difficile	08-00495	150	1392653	3 (1541936172)	novoalign	snvsniffer	novoalign/snvsniffer	15663	14112	90.0977	466	279	2.9752	1551	9.9023	9.6554	2.2308	7.4247	0.968	0.901	0.9333	0.099
Clostridioides difficile	08-00495	150	1392653	3 (1541936172)	novoalign	varscan	novoalign/varscan	15663	15553	99.2977	920	7	5.8737	110	0.7023	4.9306	4.4041	0.5266	0.9442	0.993	0.968	0.007
Clostridioides difficile	08-00495	150	1392653	3 (1541936172)	snippy	snippy	snippy	15663	15541	99.2211	593	0	3.786	122	0.7789	3.4227	2.8387	0.584	0.9632	0.9922	0.9775	0.0078
Clostridioides difficile	08-00495	150	1392653	3 (1541936172)	stampy	16GT	stampy/16GT	15663	15502	98.9721	3377	239	21.5604	161	1.0279	16.9365	16.1658	0.7707	0.8211	0.9897	0.8976	0.0103
Clostridioides difficile	08-00495	150	1392653	3 (1541936172)	stampy	freebayes	stampy/freebayes	15663	15611	99.668	8292	0	52.94	52	0.332	39.943	39.694	0.2489	0.6531	0.9967	0.7891	0.0033
Clostridioides difficile	08-00495	150	1392653	3 (1541936172)	stampy	gatk	stampy/gatk	15663	15575	99.4382	2714	950	17.3275	88	0.5618	13.4133	12.992	0.4213	0.8516	0.9944	0.9175	0.0056
Clostridioides difficile	08-00495	150	1392653	3 (1541936172)	stampy	lofreq	stampy/lofreq	15663	15516	99.0615	2349	0	14.9971	147	0.9385	11.9484	11.2447	0.7037	0.8685	0.9906	0.9255	0.0094
Clostridioides difficile	08-00495	150	1392653	3 (1541936172)	stampy	mpileup	stampy/mpileup	15663	15511	99.0296	2026	0	12.9349	152	0.9704	10.4261	9.6985	0.7276	0.8845	0.9903	0.9344	0.0097
Clostridioides difficile	08-00495	150	1392653	3 (1541936172)	stampy	platypus	stampy/platypus	15663	15380	98.1932	1836	206	11.7219	283	1.8068	10.1437	8.789	1.3547	0.8934	0.9819	0.9356	0.0181
Clostridioides difficile	08-00495	150	1392653	3 (1541936172)	stampy	snver	stampy/snver	15663	15535	99.1828	1823	0	11.6389	128	0.8172	9.3395	8.7268	0.6127	0.895	0.9918	0.9409	0.0082
Clostridioides difficile	08-00495	150	1392653	3 (1541936172)	stampy	strelka	stampy/strelka	15663	15521	99.0934	1378	30	8.7978	142	0.9066	7.2763	6.5965	0.6798	0.9185	0.9909	0.9533	0.0091
Clostridioides difficile	08-00495	150	1392653	3 (1541936172)	stampy	snvsniffer	stampy/snvsniffer	15663	14180	90.5318	992	498	6.3334	1483	9.4682	11.8479	4.7487	7.0992	0.9346	0.9053	0.9197	0.0947
Clostridioides difficile	08-00495	150	1392653	3 (1541936172)	stampy	varscan	stampy/varscan	15663	15495	98.9274	2449	91	15.6356	168	1.0726	12.5277	11.7234	0.8042	0.8635	0.9893	0.9221	0.0107
Clostridioides difficile	08-00495	300	696327	1 (1541938389)	bwa-mem	16GT	bwa-mem/16GT	15663	15631	99.7957	2790	73	17.8127	32	0.2043	13.509	13.3558	0.1532	0.8485	0.998	0.9172	0.002
Clostridioides difficile	08-00495	300	696327	1 (1541938389)	bwa-mem	freebayes	bwa-mem/freebayes	15663	15641	99.8595	2188	0	13.9692	22	0.1405	10.5793	10.474	0.1053	0.8773	0.9986	0.934	0.0014
Clostridioides difficile	08-00495	300	696327	1 (1541938389)	bwa-mem	gatk	bwa-mem/gatk	15663	15590	99.5339	2076	733	13.2542	73	0.4661	10.2873	9.9379	0.3495	0.8825	0.9953	0.9355	0.0047
Clostridioides difficile	08-00495	300	696327	1 (1541938389)	bwa-mem	lofreq	bwa-mem/lofreq	15663	15552	99.2913	1963	0	12.5327	111	0.7087	9.9283	9.3969	0.5314	0.8879	0.9929	0.9375	0.0071
Clostridioides difficile	08-00495	300	696327	1 (1541938389)	bwa-mem	mpileup	bwa-mem/mpileup	15663	15547	99.2594	1381	0	8.817	116	0.7406	7.1662	6.6109	0.5553	0.9184	0.9926	0.9541	0.0074
Clostridioides difficile	08-00495	300	696327	1 (1541938389)	bwa-mem	platypus	bwa-mem/platypus	15663	15429	98.506	1302	206	8.3126	234	1.494	7.3529	6.2327	1.1202	0.9222	0.9851	0.9526	0.0149
Clostridioides difficile	08-00495	300	696327	1 (1541938389)	bwa-mem	snver	bwa-mem/snver	15663	15576	99.4446	1446	0	9.2319	87	0.5554	7.3385	6.922	0.4165	0.9151	0.9944	0.9531	0.0056
Clostridioides difficile	08-00495	300	696327	1 (1541938389)	bwa-mem	strelka	bwa-mem/strelka	15663	15530	99.1509	1527	5	9.7491	133	0.8491	7.9465	7.3098	0.6367	0.9105	0.9915	0.9493	0.0085
Clostridioides difficile	08-00495	300	696327	1 (1541938389)	bwa-mem	snvsniffer	bwa-mem/snvsniffer	15663	13414	85.6413	530	293	3.3838	2249	14.3587	13.3032	2.5371	10.766	0.962	0.8564	0.9061	0.1436
Clostridioides difficile	08-00495	300	696327	1 (1541938389)	bwa-mem	varscan	bwa-mem/varscan	15663	15483	98.8508	1427	15	9.1106	180	1.1492	7.6928	6.8311	0.8617	0.9156	0.9885	0.9507	0.0115
Clostridioides difficile	08-00495	300	696327	1 (1541938389)	minimap2	16GT	minimap2/16GT	15663	15627	99.7702	2526	114	16.1272	36	0.2298	12.2644	12.092	0.1723	0.8608	0.9977	0.9242	0.0023
Clostridioides difficile	08-00495	300	696327	1 (1541938389)	minimap2	freebayes	minimap2/freebayes	15663	15634	99.8149	1918	0	12.2454	29	0.1851	9.3203	9.1815	0.1388	0.8907	0.9981	0.9413	0.0019
Clostridioides difficile	08-00495	300	696327	1 (1541938389)	minimap2	gatk	minimap2/gatk	15663	15588	99.5212	1819	622	11.6134	75	0.4788	9.0666	8.7076	0.359	0.8955	0.9952	0.9427	0.0048
Clostridioides difficile	08-00495	300	696327	1 (1541938389)	minimap2	lofreq	minimap2/lofreq	15663	15551	99.2849	1679	0	10.7195	112	0.7151	8.5736	8.0374	0.5361	0.9026	0.9928	0.9456	0.0072
Clostridioides difficile	08-00495	300	696327	1 (1541938389)	minimap2	mpileup	minimap2/mpileup	15663	15542	99.2275	1181	0	7.5401	121	0.7725	6.2327	5.6535	0.5792	0.9294	0.9923	0.9598	0.0077
Clostridioides difficile	08-00495	300	696327	1 (1541938389)	minimap2	platypus	minimap2/platypus	15663	15415	98.4167	1038	139	6.6271	248	1.5833	6.1561	4.9689	1.1872	0.9369	0.9842	0.96	0.0158
Clostridioides difficile	08-00495	300	696327	1 (1541938389)	minimap2	snver	minimap2/snver	15663	15549	99.2722	1037	0	6.6207	114	0.7278	5.5099	4.9641	0.5457	0.9375	0.9927	0.9643	0.0073
Clostridioides difficile	08-00495	300	696327	1 (1541938389)	minimap2	strelka	minimap2/strelka	15663	15524	99.1126	962	11	6.1419	139	0.8874	5.2705	4.6051	0.6654	0.9416	0.9911	0.9657	0.0089
Clostridioides difficile	08-00495	300	696327	1 (1541938389)	minimap2	snvsniffer	minimap2/snvsniffer	15663	13409	85.6094	518	293	3.3072	2254	14.3906	13.2696	2.4797	10.79	0.9628	0.8561	0.9063	0.1439
Clostridioides difficile	08-00495	300	696327	1 (1541938389)	minimap2	varscan	minimap2/varscan	15663	15475	98.7997	1167	20	7.4507	188	1.2003	6.4864	5.5865	0.9	0.9299	0.988	0.9581	0.012
Clostridioides difficile	08-00495	300	696327	1 (1541938389)	novoalign	16GT	novoalign/16GT	15663	15622	99.7382	1277	66	8.153	41	0.2618	6.3093	6.113	0.1963	0.9244	0.9974	0.9595	0.0026
Clostridioides difficile	08-00495	300	696327	1 (1541938389)	novoalign	freebayes	novoalign/freebayes	15663	15626	99.7638	1614	0	10.3045	37	0.2362	7.9034	7.7263	0.1771	0.9064	0.9976	0.9498	0.0024
Clostridioides difficile	08-00495	300	696327	1 (1541938389)	novoalign	gatk	novoalign/gatk	15663	15582	99.4829	2016	773	12.8711	81	0.5171	10.0384	9.6506	0.3877	0.8854	0.9948	0.9369	0.0052
Clostridioides difficile	08-00495	300	696327	1 (1541938389)	novoalign	lofreq	novoalign/lofreq	15663	15568	99.3935	1069	0	6.825	95	0.6065	5.5721	5.1173	0.4548	0.9357	0.9939	0.9639	0.0061
Clostridioides difficile	08-00495	300	696327	1 (1541938389)	novoalign	mpileup	novoalign/mpileup	15663	15562	99.3552	1064	0	6.7931	101	0.6448	5.5769	5.0934	0.4835	0.936	0.9936	0.9639	0.0064
Clostridioides difficile	08-00495	300	696327	1 (1541938389)	novoalign	platypus	novoalign/platypus	15663	15460	98.704	1533	168	9.7874	203	1.296	8.3103	7.3385	0.9718	0.9098	0.987	0.9468	0.013
Clostridioides difficile	08-00495	300	696327	1 (1541938389)	novoalign	snver	novoalign/snver	15663	15560	99.3424	1085	0	6.9272	103	0.6576	5.687	5.1939	0.4931	0.9348	0.9934	0.9632	0.0066
Clostridioides difficile	08-00495	300	696327	1 (1541938389)	novoalign	strelka	novoalign/strelka	15663	15553	99.2977	1228	19	7.8401	110	0.7023	6.405	5.8785	0.5266	0.9268	0.993	0.9588	0.007
Clostridioides difficile	08-00495	300	696327	1 (1541938389)	novoalign	snvsniffer	novoalign/snvsniffer	15663	13292	84.8624	366	209	2.3367	2371	15.1376	13.1021	1.7521	11.35	0.9732	0.8486	0.9066	0.1514
Clostridioides difficile	08-00495	300	696327	1 (1541938389)	novoalign	varscan	novoalign/varscan	15663	15500	98.9593	1065	10	6.7995	163	1.0407	5.8785	5.0982	0.7803	0.9357	0.9896	0.9619	0.0104
Clostridioides difficile	08-00495	300	696327	1 (1541938389)	snippy	snippy	snippy	15663	15585	99.502	769	0	4.9097	78	0.498	4.0546	3.6812	0.3734	0.953	0.995	0.9735	0.005
Clostridioides difficile	08-00495	300	696327	1 (1541938389)	stampy	16GT	stampy/16GT	15663	15508	99.0104	3600	339	22.9841	155	0.9896	17.9753	17.2333	0.742	0.8116	0.9901	0.892	0.0099
Clostridioides difficile	08-00495	300	696327	1 (1541938389)	stampy	freebayes	stampy/freebayes	15663	15627	99.7702	11206	0	71.5444	36	0.2298	53.8158	53.6434	0.1723	0.5824	0.9977	0.7355	0.0023
Clostridioides difficile	08-00495	300	696327	1 (1541938389)	stampy	gatk	stampy/gatk	15663	15586	99.5084	2595	896	16.5677	77	0.4916	12.7909	12.4223	0.3686	0.8573	0.9951	0.9211	0.0049
Clostridioides difficile	08-00495	300	696327	1 (1541938389)	stampy	lofreq	stampy/lofreq	15663	15475	98.7997	2039	0	13.0179	188	1.2003	10.6607	9.7608	0.9	0.8836	0.988	0.9329	0.012
Clostridioides difficile	08-00495	300	696327	1 (1541938389)	stampy	mpileup	stampy/mpileup	15663	15475	98.7997	1777	0	11.3452	188	1.2003	9.4065	8.5065	0.9	0.897	0.988	0.9403	0.012
Clostridioides difficile	08-00495	300	696327	1 (1541938389)	stampy	platypus	stampy/platypus	15663	15364	98.091	1416	187	9.0404	299	1.909	8.2098	6.7784	1.4313	0.9156	0.9809	0.9471	0.0191
Clostridioides difficile	08-00495	300	696327	1 (1541938389)	stampy	snver	stampy/snver	15663	15465	98.7359	1641	0	10.4769	198	1.2641	8.8033	7.8555	0.9478	0.9041	0.9874	0.9439	0.0126
Clostridioides difficile	08-00495	300	696327	1 (1541938389)	stampy	strelka	stampy/strelka	15663	15447	98.621	1228	14	7.8401	216	1.379	6.9125	5.8785	1.034	0.9264	0.9862	0.9554	0.0138
Clostridioides difficile	08-00495	300	696327	1 (1541938389)	stampy	snvsniffer	stampy/snvsniffer	15663	13450	85.8712	757	439	4.833	2213	14.1288	14.2175	3.6238	10.5937	0.9467	0.8587	0.9006	0.1413
Clostridioides difficile	08-00495	300	696327	1 (1541938389)	stampy	varscan	stampy/varscan	15663	15411	98.3911	2065	69	13.1839	252	1.6089	11.0915	9.8852	1.2063	0.8818	0.9839	0.9301	0.0161
Clostridioides difficile	08-00495	300	696327	2 (1541938617)	bwa-mem	16GT	bwa-mem/16GT	15663	15633	99.8085	2793	74	17.8318	30	0.1915	13.5138	13.3702	0.1436	0.8484	0.9981	0.9172	0.0019
Clostridioides difficile	08-00495	300	696327	2 (1541938617)	bwa-mem	freebayes	bwa-mem/freebayes	15663	15642	99.8659	2168	0	13.8415	21	0.1341	10.4788	10.3783	0.1005	0.8783	0.9987	0.9346	0.0013
Clostridioides difficile	08-00495	300	696327	2 (1541938617)	bwa-mem	gatk	bwa-mem/gatk	15663	15590	99.5339	2102	762	13.4202	73	0.4661	10.4118	10.0623	0.3495	0.8812	0.9953	0.9348	0.0047
Clostridioides difficile	08-00495	300	696327	2 (1541938617)	bwa-mem	lofreq	bwa-mem/lofreq	15663	15553	99.2977	1902	0	12.1433	110	0.7023	9.6315	9.1049	0.5266	0.891	0.993	0.9392	0.007
Clostridioides difficile	08-00495	300	696327	2 (1541938617)	bwa-mem	mpileup	bwa-mem/mpileup	15663	15543	99.2339	1310	0	8.3637	120	0.7661	6.8455	6.271	0.5744	0.9223	0.9923	0.956	0.0077
Clostridioides difficile	08-00495	300	696327	2 (1541938617)	bwa-mem	platypus	bwa-mem/platypus	15663	15428	98.4996	1354	226	8.6446	235	1.5004	7.6066	6.4816	1.125	0.9193	0.985	0.951	0.015
Clostridioides difficile	08-00495	300	696327	2 (1541938617)	bwa-mem	snver	bwa-mem/snver	15663	15578	99.4573	1389	0	8.868	85	0.5427	7.0561	6.6492	0.4069	0.9181	0.9946	0.9548	0.0054
Clostridioides difficile	08-00495	300	696327	2 (1541938617)	bwa-mem	strelka	bwa-mem/strelka	15663	15530	99.1509	1507	14	9.6214	133	0.8491	7.8507	7.2141	0.6367	0.9115	0.9915	0.9498	0.0085
Clostridioides difficile	08-00495	300	696327	2 (1541938617)	bwa-mem	snvsniffer	bwa-mem/snvsniffer	15663	13421	85.686	530	279	3.3838	2242	14.314	13.2696	2.5371	10.7325	0.962	0.8569	0.9064	0.1431
Clostridioides difficile	08-00495	300	696327	2 (1541938617)	bwa-mem	varscan	bwa-mem/varscan	15663	15487	98.8763	1376	14	8.785	176	1.1237	7.4295	6.587	0.8425	0.9184	0.9888	0.9523	0.0112
Clostridioides difficile	08-00495	300	696327	2 (1541938617)	minimap2	16GT	minimap2/16GT	15663	15627	99.7702	2509	120	16.0186	36	0.2298	12.183	12.0107	0.1723	0.8617	0.9977	0.9247	0.0023
Clostridioides difficile	08-00495	300	696327	2 (1541938617)	minimap2	freebayes	minimap2/freebayes	15663	15634	99.8149	1847	0	11.7921	29	0.1851	8.9805	8.8416	0.1388	0.8943	0.9981	0.9434	0.0019
Clostridioides difficile	08-00495	300	696327	2 (1541938617)	minimap2	gatk	minimap2/gatk	15663	15582	99.4829	1727	610	11.026	81	0.5171	8.6549	8.2672	0.3877	0.9002	0.9948	0.9451	0.0052
Clostridioides difficile	08-00495	300	696327	2 (1541938617)	minimap2	lofreq	minimap2/lofreq	15663	15550	99.2786	1639	0	10.4642	113	0.7214	8.3869	7.8459	0.5409	0.9046	0.9928	0.9467	0.0072
Clostridioides difficile	08-00495	300	696327	2 (1541938617)	minimap2	mpileup	minimap2/mpileup	15663	15540	99.2147	1093	0	6.9782	123	0.7853	5.821	5.2322	0.5888	0.9343	0.9921	0.9623	0.0079
Clostridioides difficile	08-00495	300	696327	2 (1541938617)	minimap2	platypus	minimap2/platypus	15663	15423	98.4677	1060	163	6.7675	240	1.5323	6.2231	5.0743	1.1489	0.9357	0.9847	0.9596	0.0153
Clostridioides difficile	08-00495	300	696327	2 (1541938617)	minimap2	snver	minimap2/snver	15663	15549	99.2722	965	0	6.161	114	0.7278	5.1652	4.6195	0.5457	0.9416	0.9927	0.9665	0.0073
Clostridioides difficile	08-00495	300	696327	2 (1541938617)	minimap2	strelka	minimap2/strelka	15663	15524	99.1126	951	16	6.0716	139	0.8874	5.2179	4.5525	0.6654	0.9423	0.9911	0.9661	0.0089
Clostridioides difficile	08-00495	300	696327	2 (1541938617)	minimap2	snvsniffer	minimap2/snvsniffer	15663	13416	85.6541	535	296	3.4157	2247	14.3459	13.3175	2.5611	10.7565	0.9617	0.8565	0.9061	0.1435
Clostridioides difficile	08-00495	300	696327	2 (1541938617)	minimap2	varscan	minimap2/varscan	15663	15467	98.7486	1100	16	7.0229	196	1.2514	6.204	5.2657	0.9383	0.9336	0.9875	0.9598	0.0125
Clostridioides difficile	08-00495	300	696327	2 (1541938617)	novoalign	16GT	novoalign/16GT	15663	15623	99.7446	1240	44	7.9167	40	0.2554	6.1274	5.9359	0.1915	0.9265	0.9974	0.9606	0.0026
Clostridioides difficile	08-00495	300	696327	2 (1541938617)	novoalign	freebayes	novoalign/freebayes	15663	15628	99.7765	1599	0	10.2088	35	0.2235	7.822	7.6545	0.1675	0.9072	0.9978	0.9503	0.0022
Clostridioides difficile	08-00495	300	696327	2 (1541938617)	novoalign	gatk	novoalign/gatk	15663	15578	99.4573	1964	811	12.5391	85	0.5427	9.8086	9.4017	0.4069	0.888	0.9946	0.9383	0.0054
Clostridioides difficile	08-00495	300	696327	2 (1541938617)	novoalign	lofreq	novoalign/lofreq	15663	15566	99.3807	1048	0	6.6909	97	0.6193	5.4811	5.0168	0.4643	0.9369	0.9938	0.9645	0.0062
Clostridioides difficile	08-00495	300	696327	2 (1541938617)	novoalign	mpileup	novoalign/mpileup	15663	15558	99.3296	1069	0	6.825	105	0.6704	5.62	5.1173	0.5026	0.9357	0.9933	0.9636	0.0067
Clostridioides difficile	08-00495	300	696327	2 (1541938617)	novoalign	platypus	novoalign/platypus	15663	15459	98.6976	1533	135	9.7874	204	1.3024	8.3151	7.3385	0.9766	0.9098	0.987	0.9468	0.013
Clostridioides difficile	08-00495	300	696327	2 (1541938617)	novoalign	snver	novoalign/snver	15663	15563	99.3616	1065	0	6.7995	100	0.6384	5.5769	5.0982	0.4787	0.936	0.9936	0.9639	0.0064
Clostridioides difficile	08-00495	300	696327	2 (1541938617)	novoalign	strelka	novoalign/strelka	15663	15552	99.2913	1214	17	7.7508	111	0.7087	6.3428	5.8115	0.5314	0.9276	0.9929	0.9591	0.0071
Clostridioides difficile	08-00495	300	696327	2 (1541938617)	novoalign	snvsniffer	novoalign/snvsniffer	15663	13306	84.9518	374	214	2.3878	2357	15.0482	13.0734	1.7903	11.283	0.9727	0.8495	0.9069	0.1505
Clostridioides difficile	08-00495	300	696327	2 (1541938617)	novoalign	varscan	novoalign/varscan	15663	15492	98.9083	1040	12	6.6399	171	1.0917	5.7971	4.9785	0.8186	0.9371	0.9891	0.9624	0.0109
Clostridioides difficile	08-00495	300	696327	2 (1541938617)	snippy	snippy	snippy	15663	15585	99.502	706	0	4.5074	78	0.498	3.753	3.3796	0.3734	0.9567	0.995	0.9755	0.005
Clostridioides difficile	08-00495	300	696327	2 (1541938617)	stampy	16GT	stampy/16GT	15663	15503	98.9785	3571	324	22.799	160	1.0215	17.8604	17.0945	0.7659	0.8128	0.9898	0.8926	0.0102
Clostridioides difficile	08-00495	300	696327	2 (1541938617)	stampy	freebayes	stampy/freebayes	15663	15622	99.7382	11149	0	71.1805	41	0.2618	53.5669	53.3706	0.1963	0.5835	0.9974	0.7363	0.0026
Clostridioides difficile	08-00495	300	696327	2 (1541938617)	stampy	gatk	stampy/gatk	15663	15586	99.5084	2595	963	16.5677	77	0.4916	12.7909	12.4223	0.3686	0.8573	0.9951	0.9211	0.0049
Clostridioides difficile	08-00495	300	696327	2 (1541938617)	stampy	lofreq	stampy/lofreq	15663	15479	98.8253	2006	0	12.8073	184	1.1747	10.4836	9.6028	0.8808	0.8853	0.9883	0.934	0.0117
Clostridioides difficile	08-00495	300	696327	2 (1541938617)	stampy	mpileup	stampy/mpileup	15663	15477	98.8125	1790	0	11.4282	186	1.1875	9.4592	8.5688	0.8904	0.8963	0.9881	0.94	0.0119
Clostridioides difficile	08-00495	300	696327	2 (1541938617)	stampy	platypus	stampy/platypus	15663	15373	98.1485	1396	194	8.9127	290	1.8515	8.0709	6.6827	1.3882	0.9168	0.9815	0.948	0.0185
Clostridioides difficile	08-00495	300	696327	2 (1541938617)	stampy	snver	stampy/snver	15663	15474	98.7933	1612	0	10.2918	189	1.2067	8.6214	7.7167	0.9047	0.9057	0.9879	0.945	0.0121
Clostridioides difficile	08-00495	300	696327	2 (1541938617)	stampy	strelka	stampy/strelka	15663	15453	98.6593	1212	14	7.738	210	1.3407	6.8072	5.8019	1.0053	0.9273	0.9866	0.956	0.0134
Clostridioides difficile	08-00495	300	696327	2 (1541938617)	stampy	snvsniffer	stampy/snvsniffer	15663	13429	85.7371	732	414	4.6734	2234	14.2629	14.1983	3.5041	10.6942	0.9483	0.8574	0.9006	0.1426
Clostridioides difficile	08-00495	300	696327	2 (1541938617)	stampy	varscan	stampy/varscan	15663	15417	98.4294	2106	76	13.4457	246	1.5706	11.2591	10.0815	1.1776	0.8798	0.9843	0.9291	0.0157
Clostridioides difficile	08-00495	300	696327	3 (1541939518)	bwa-mem	16GT	bwa-mem/16GT	15663	15637	99.834	2840	64	18.1319	26	0.166	13.7196	13.5952	0.1245	0.8463	0.9983	0.916	0.0017
Clostridioides difficile	08-00495	300	696327	3 (1541939518)	bwa-mem	freebayes	bwa-mem/freebayes	15663	15643	99.8723	2192	0	13.9948	20	0.1277	10.5889	10.4932	0.0957	0.8771	0.9987	0.934	0.0013
Clostridioides difficile	08-00495	300	696327	3 (1541939518)	bwa-mem	gatk	bwa-mem/gatk	15663	15588	99.5212	2012	713	12.8456	75	0.4788	9.9905	9.6315	0.359	0.8857	0.9952	0.9373	0.0048
Clostridioides difficile	08-00495	300	696327	3 (1541939518)	bwa-mem	lofreq	bwa-mem/lofreq	15663	15545	99.2466	1930	0	12.322	118	0.7534	9.8038	9.239	0.5649	0.8896	0.9925	0.9382	0.0075
Clostridioides difficile	08-00495	300	696327	3 (1541939518)	bwa-mem	mpileup	bwa-mem/mpileup	15663	15537	99.1956	1369	0	8.7403	126	0.8044	7.1566	6.5534	0.6032	0.919	0.992	0.9541	0.008
Clostridioides difficile	08-00495	300	696327	3 (1541939518)	bwa-mem	platypus	bwa-mem/platypus	15663	15420	98.4486	1294	191	8.2615	243	1.5514	7.3577	6.1944	1.1632	0.9226	0.9845	0.9525	0.0155
Clostridioides difficile	08-00495	300	696327	3 (1541939518)	bwa-mem	snver	bwa-mem/snver	15663	15571	99.4126	1391	0	8.8808	92	0.5874	7.0992	6.6588	0.4404	0.918	0.9941	0.9545	0.0059
Clostridioides difficile	08-00495	300	696327	3 (1541939518)	bwa-mem	strelka	bwa-mem/strelka	15663	15525	99.1189	1469	8	9.3788	138	0.8811	7.6928	7.0321	0.6606	0.9136	0.9912	0.9508	0.0088
Clostridioides difficile	08-00495	300	696327	3 (1541939518)	bwa-mem	snvsniffer	bwa-mem/snvsniffer	15663	13443	85.8265	527	283	3.3646	2220	14.1735	13.15	2.5228	10.6272	0.9623	0.8583	0.9073	0.1417
Clostridioides difficile	08-00495	300	696327	3 (1541939518)	bwa-mem	varscan	bwa-mem/varscan	15663	15479	98.8253	1444	14	9.2192	184	1.1747	7.7933	6.9125	0.8808	0.9147	0.9883	0.9501	0.0117
Clostridioides difficile	08-00495	300	696327	3 (1541939518)	minimap2	16GT	minimap2/16GT	15663	15629	99.7829	2514	122	16.0506	34	0.2171	12.1973	12.0346	0.1628	0.8614	0.9978	0.9246	0.0022
Clostridioides difficile	08-00495	300	696327	3 (1541939518)	minimap2	freebayes	minimap2/freebayes	15663	15636	99.8276	1935	0	12.354	27	0.1724	9.3922	9.2629	0.1292	0.8899	0.9983	0.941	0.0017
Clostridioides difficile	08-00495	300	696327	3 (1541939518)	minimap2	gatk	minimap2/gatk	15663	15582	99.4829	1785	644	11.3963	81	0.5171	8.9326	8.5448	0.3877	0.8972	0.9948	0.9435	0.0052
Clostridioides difficile	08-00495	300	696327	3 (1541939518)	minimap2	lofreq	minimap2/lofreq	15663	15544	99.2402	1671	0	10.6685	119	0.7598	8.5688	7.9991	0.5697	0.9029	0.9924	0.9455	0.0076
Clostridioides difficile	08-00495	300	696327	3 (1541939518)	minimap2	mpileup	minimap2/mpileup	15663	15536	99.1892	1171	0	7.4762	127	0.8108	6.2136	5.6056	0.608	0.9299	0.9919	0.9599	0.0081
Clostridioides difficile	08-00495	300	696327	3 (1541939518)	minimap2	platypus	minimap2/platypus	15663	15415	98.4167	1021	164	6.5185	248	1.5833	6.0747	4.8876	1.1872	0.9379	0.9842	0.9605	0.0158
Clostridioides difficile	08-00495	300	696327	3 (1541939518)	minimap2	snver	minimap2/snver	15663	15538	99.2019	1030	0	6.576	125	0.7981	5.529	4.9306	0.5984	0.9378	0.992	0.9641	0.008
Clostridioides difficile	08-00495	300	696327	3 (1541939518)	minimap2	strelka	minimap2/strelka	15663	15519	99.0806	1011	11	6.4547	144	0.9194	5.529	4.8397	0.6893	0.9388	0.9908	0.9641	0.0092
Clostridioides difficile	08-00495	300	696327	3 (1541939518)	minimap2	snvsniffer	minimap2/snvsniffer	15663	13437	85.7882	536	296	3.4221	2226	14.2118	13.2218	2.5658	10.6559	0.9616	0.8579	0.9068	0.1421
Clostridioides difficile	08-00495	300	696327	3 (1541939518)	minimap2	varscan	minimap2/varscan	15663	15463	98.7231	1190	16	7.5975	200	1.2769	6.654	5.6966	0.9574	0.9285	0.9872	0.957	0.0128
Clostridioides difficile	08-00495	300	696327	3 (1541939518)	novoalign	16GT	novoalign/16GT	15663	15623	99.7446	1210	45	7.7252	40	0.2554	5.9838	5.7923	0.1915	0.9281	0.9974	0.9615	0.0026
Clostridioides difficile	08-00495	300	696327	3 (1541939518)	novoalign	freebayes	novoalign/freebayes	15663	15629	99.7829	1604	0	10.2407	34	0.2171	7.8412	7.6784	0.1628	0.9069	0.9978	0.9502	0.0022
Clostridioides difficile	08-00495	300	696327	3 (1541939518)	novoalign	gatk	novoalign/gatk	15663	15581	99.4765	2035	808	12.9924	82	0.5235	10.1341	9.7416	0.3925	0.8845	0.9948	0.9364	0.0052
Clostridioides difficile	08-00495	300	696327	3 (1541939518)	novoalign	lofreq	novoalign/lofreq	15663	15552	99.2913	1029	0	6.5696	111	0.7087	5.4572	4.9259	0.5314	0.9379	0.9929	0.9646	0.0071
Clostridioides difficile	08-00495	300	696327	3 (1541939518)	novoalign	mpileup	novoalign/mpileup	15663	15548	99.2658	1031	0	6.5824	115	0.7342	5.4859	4.9354	0.5505	0.9378	0.9927	0.9645	0.0073
Clostridioides difficile	08-00495	300	696327	3 (1541939518)	novoalign	platypus	novoalign/platypus	15663	15447	98.621	1581	167	10.0939	216	1.379	8.6023	7.5683	1.034	0.9072	0.9862	0.9451	0.0138
Clostridioides difficile	08-00495	300	696327	3 (1541939518)	novoalign	snver	novoalign/snver	15663	15551	99.2849	1078	0	6.8825	112	0.7151	5.6966	5.1604	0.5361	0.9352	0.9928	0.9631	0.0072
Clostridioides difficile	08-00495	300	696327	3 (1541939518)	novoalign	strelka	novoalign/strelka	15663	15543	99.2339	1196	20	7.6358	120	0.7661	6.2997	5.7253	0.5744	0.9286	0.9923	0.9594	0.0077
Clostridioides difficile	08-00495	300	696327	3 (1541939518)	novoalign	snvsniffer	novoalign/snvsniffer	15663	13319	85.0348	367	213	2.3431	2344	14.9652	12.9776	1.7568	11.2208	0.9732	0.8503	0.9076	0.1497
Clostridioides difficile	08-00495	300	696327	3 (1541939518)	novoalign	varscan	novoalign/varscan	15663	15492	98.9083	1060	9	6.7675	171	1.0917	5.8928	5.0743	0.8186	0.936	0.9891	0.9618	0.0109
Clostridioides difficile	08-00495	300	696327	3 (1541939518)	snippy	snippy	snippy	15663	15583	99.4892	714	0	4.5585	80	0.5108	3.8009	3.4179	0.383	0.9562	0.9949	0.9752	0.0051
Clostridioides difficile	08-00495	300	696327	3 (1541939518)	stampy	16GT	stampy/16GT	15663	15504	98.9849	3605	337	23.016	159	1.0151	18.0184	17.2572	0.7611	0.8113	0.9898	0.8917	0.0102
Clostridioides difficile	08-00495	300	696327	3 (1541939518)	stampy	freebayes	stampy/freebayes	15663	15630	99.7893	11116	0	70.9698	33	0.2107	53.3706	53.2126	0.158	0.5844	0.9979	0.7371	0.0021
Clostridioides difficile	08-00495	300	696327	3 (1541939518)	stampy	gatk	stampy/gatk	15663	15584	99.4956	2647	957	16.8997	79	0.5044	13.0494	12.6713	0.3782	0.8548	0.995	0.9196	0.005
Clostridioides difficile	08-00495	300	696327	3 (1541939518)	stampy	lofreq	stampy/lofreq	15663	15467	98.7486	2049	0	13.0818	196	1.2514	10.7469	9.8086	0.9383	0.883	0.9875	0.9323	0.0125
Clostridioides difficile	08-00495	300	696327	3 (1541939518)	stampy	mpileup	stampy/mpileup	15663	15468	98.755	1824	0	11.6453	195	1.245	9.665	8.7315	0.9335	0.8945	0.9876	0.9387	0.0124
Clostridioides difficile	08-00495	300	696327	3 (1541939518)	stampy	platypus	stampy/platypus	15663	15369	98.123	1475	192	9.4171	294	1.877	8.4683	7.0609	1.4074	0.9124	0.9812	0.9456	0.0188
Clostridioides difficile	08-00495	300	696327	3 (1541939518)	stampy	snver	stampy/snver	15663	15464	98.7295	1743	0	11.1281	199	1.2705	9.2964	8.3438	0.9526	0.8987	0.9873	0.9409	0.0127
Clostridioides difficile	08-00495	300	696327	3 (1541939518)	stampy	strelka	stampy/strelka	15663	15444	98.6018	1175	23	7.5018	219	1.3982	6.6731	5.6248	1.0484	0.9293	0.986	0.9568	0.014
Clostridioides difficile	08-00495	300	696327	3 (1541939518)	stampy	snvsniffer	stampy/snvsniffer	15663	13450	85.8712	738	417	4.7117	2213	14.1288	14.1265	3.5328	10.5937	0.948	0.8587	0.9011	0.1413
Clostridioides difficile	08-00495	300	696327	3 (1541939518)	stampy	varscan	stampy/varscan	15663	15406	98.3592	2136	68	13.6372	257	1.6408	11.4554	10.2251	1.2303	0.8782	0.9836	0.9279	0.0164
Clostridioides difficile	08ACD0030	150	1389026	1 (1541934212)	bwa-mem	16GT	bwa-mem/16GT	15870	15822	99.6975	1844	108	11.6194	48	0.3025	9.0807	8.8503	0.2304	0.8956	0.997	0.9436	0.003
Clostridioides difficile	08ACD0030	150	1389026	1 (1541934212)	bwa-mem	freebayes	bwa-mem/freebayes	15870	15842	99.8236	1340	0	8.4436	28	0.1764	6.5658	6.4314	0.1344	0.922	0.9982	0.9586	0.0018
Clostridioides difficile	08ACD0030	150	1389026	1 (1541934212)	bwa-mem	gatk	bwa-mem/gatk	15870	15813	99.6408	3126	2471	19.6975	57	0.3592	15.2769	15.0033	0.2736	0.8349	0.9964	0.9085	0.0036
Clostridioides difficile	08ACD0030	150	1389026	1 (1541934212)	bwa-mem	lofreq	bwa-mem/lofreq	15870	15822	99.6975	1586	0	9.9937	48	0.3025	7.8424	7.6121	0.2304	0.9089	0.997	0.9509	0.003
Clostridioides difficile	08ACD0030	150	1389026	1 (1541934212)	bwa-mem	mpileup	bwa-mem/mpileup	15870	15823	99.7038	839	0	5.2867	47	0.2962	4.2524	4.0268	0.2256	0.9496	0.997	0.9727	0.003
Clostridioides difficile	08ACD0030	150	1389026	1 (1541934212)	bwa-mem	platypus	bwa-mem/platypus	15870	15646	98.5885	1319	499	8.3113	224	1.4115	7.4057	6.3306	1.0751	0.9223	0.9859	0.953	0.0141
Clostridioides difficile	08ACD0030	150	1389026	1 (1541934212)	bwa-mem	snver	bwa-mem/snver	15870	15833	99.7669	890	0	5.6081	37	0.2331	4.4492	4.2716	0.1776	0.9468	0.9977	0.9716	0.0023
Clostridioides difficile	08ACD0030	150	1389026	1 (1541934212)	bwa-mem	strelka	bwa-mem/strelka	15870	15823	99.7038	801	20	5.0473	47	0.2962	4.07	3.8444	0.2256	0.9518	0.997	0.9739	0.003
Clostridioides difficile	08ACD0030	150	1389026	1 (1541934212)	bwa-mem	snvsniffer	bwa-mem/snvsniffer	15870	14957	94.247	771	327	4.8582	913	5.753	8.0824	3.7004	4.382	0.951	0.9425	0.9467	0.0575
Clostridioides difficile	08ACD0030	150	1389026	1 (1541934212)	bwa-mem	varscan	bwa-mem/varscan	15870	15813	99.6408	813	36	5.1229	57	0.3592	4.1756	3.902	0.2736	0.9511	0.9964	0.9732	0.0036
Clostridioides difficile	08ACD0030	150	1389026	1 (1541934212)	minimap2	16GT	minimap2/16GT	15870	15810	99.6219	1634	112	10.2962	60	0.3781	8.1304	7.8424	0.288	0.9063	0.9962	0.9491	0.0038
Clostridioides difficile	08ACD0030	150	1389026	1 (1541934212)	minimap2	freebayes	minimap2/freebayes	15870	15825	99.7164	1301	0	8.1979	45	0.2836	6.4602	6.2442	0.216	0.924	0.9972	0.9592	0.0028
Clostridioides difficile	08ACD0030	150	1389026	1 (1541934212)	minimap2	gatk	minimap2/gatk	15870	15797	99.54	2489	1876	15.6837	73	0.46	12.2964	11.946	0.3504	0.8639	0.9954	0.925	0.0046
Clostridioides difficile	08ACD0030	150	1389026	1 (1541934212)	minimap2	lofreq	minimap2/lofreq	15870	15793	99.5148	1267	0	7.9836	77	0.4852	6.4506	6.081	0.3696	0.9257	0.9951	0.9591	0.0049
Clostridioides difficile	08ACD0030	150	1389026	1 (1541934212)	minimap2	mpileup	minimap2/mpileup	15870	15794	99.5211	755	0	4.7574	76	0.4789	3.9884	3.6236	0.3648	0.9544	0.9952	0.9744	0.0048
Clostridioides difficile	08ACD0030	150	1389026	1 (1541934212)	minimap2	platypus	minimap2/platypus	15870	15592	98.2483	869	265	5.4757	278	1.7517	5.5051	4.1708	1.3343	0.9472	0.9825	0.9645	0.0175
Clostridioides difficile	08ACD0030	150	1389026	1 (1541934212)	minimap2	snver	minimap2/snver	15870	15751	99.2502	759	0	4.7826	119	0.7498	4.214	3.6428	0.5711	0.954	0.9925	0.9729	0.0075
Clostridioides difficile	08ACD0030	150	1389026	1 (1541934212)	minimap2	strelka	minimap2/strelka	15870	15741	99.1871	684	32	4.31	129	0.8129	3.902	3.2829	0.6191	0.9584	0.9919	0.9749	0.0081
Clostridioides difficile	08ACD0030	150	1389026	1 (1541934212)	minimap2	snvsniffer	minimap2/snvsniffer	15870	14955	94.2344	778	335	4.9023	915	5.7656	8.1256	3.734	4.3916	0.9505	0.9423	0.9464	0.0577
Clostridioides difficile	08ACD0030	150	1389026	1 (1541934212)	minimap2	varscan	minimap2/varscan	15870	15775	99.4014	792	31	4.9905	95	0.5986	4.2572	3.8012	0.456	0.9522	0.994	0.9727	0.006
Clostridioides difficile	08ACD0030	150	1389026	1 (1541934212)	novoalign	16GT	novoalign/16GT	15870	15811	99.6282	695	75	4.3793	59	0.3718	3.6188	3.3357	0.2832	0.9579	0.9963	0.9767	0.0037
Clostridioides difficile	08ACD0030	150	1389026	1 (1541934212)	novoalign	freebayes	novoalign/freebayes	15870	15821	99.6912	1113	0	7.0132	49	0.3088	5.5771	5.3419	0.2352	0.9343	0.9969	0.9646	0.0031
Clostridioides difficile	08ACD0030	150	1389026	1 (1541934212)	novoalign	gatk	novoalign/gatk	15870	15800	99.5589	3096	2427	19.5085	70	0.4411	15.1953	14.8593	0.336	0.8362	0.9956	0.909	0.0044
Clostridioides difficile	08ACD0030	150	1389026	1 (1541934212)	novoalign	lofreq	novoalign/lofreq	15870	15807	99.603	686	0	4.3226	63	0.397	3.5948	3.2925	0.3024	0.9584	0.996	0.9768	0.004
Clostridioides difficile	08ACD0030	150	1389026	1 (1541934212)	novoalign	mpileup	novoalign/mpileup	15870	15804	99.5841	678	0	4.2722	66	0.4159	3.5708	3.2541	0.3168	0.9589	0.9958	0.977	0.0042
Clostridioides difficile	08ACD0030	150	1389026	1 (1541934212)	novoalign	platypus	novoalign/platypus	15870	15683	98.8217	1500	564	9.4518	187	1.1783	8.0968	7.1993	0.8975	0.9127	0.9882	0.949	0.0118
Clostridioides difficile	08ACD0030	150	1389026	1 (1541934212)	novoalign	snver	novoalign/snver	15870	15807	99.603	714	0	4.4991	63	0.397	3.7292	3.4269	0.3024	0.9568	0.996	0.976	0.004
Clostridioides difficile	08ACD0030	150	1389026	1 (1541934212)	novoalign	strelka	novoalign/strelka	15870	15815	99.6534	697	26	4.3919	55	0.3466	3.6092	3.3453	0.264	0.9578	0.9965	0.9768	0.0035
Clostridioides difficile	08ACD0030	150	1389026	1 (1541934212)	novoalign	snvsniffer	novoalign/snvsniffer	15870	14864	93.661	440	193	2.7725	1006	6.339	6.9401	2.1118	4.8283	0.9712	0.9366	0.9536	0.0634
Clostridioides difficile	08ACD0030	150	1389026	1 (1541934212)	novoalign	varscan	novoalign/varscan	15870	15786	99.4707	667	22	4.2029	84	0.5293	3.6044	3.2013	0.4032	0.9595	0.9947	0.9768	0.0053
Clostridioides difficile	08ACD0030	150	1389026	1 (1541934212)	snippy	snippy	snippy	15870	15730	99.1178	501	0	3.1569	140	0.8822	3.0765	2.4046	0.6719	0.9691	0.9912	0.98	0.0088
Clostridioides difficile	08ACD0030	150	1389026	1 (1541934212)	stampy	16GT	stampy/16GT	15870	15768	99.3573	2284	241	14.3919	102	0.6427	11.4517	10.9621	0.4896	0.8735	0.9936	0.9297	0.0064
Clostridioides difficile	08ACD0030	150	1389026	1 (1541934212)	stampy	freebayes	stampy/freebayes	15870	15831	99.7543	5865	0	36.9565	39	0.2457	28.3364	28.1492	0.1872	0.7297	0.9975	0.8428	0.0025
Clostridioides difficile	08ACD0030	150	1389026	1 (1541934212)	stampy	gatk	stampy/gatk	15870	15797	99.54	3452	2517	21.7517	73	0.46	16.9183	16.568	0.3504	0.8207	0.9954	0.8996	0.0046
Clostridioides difficile	08ACD0030	150	1389026	1 (1541934212)	stampy	lofreq	stampy/lofreq	15870	15783	99.4518	1709	0	10.7687	87	0.5482	8.62	8.2024	0.4176	0.9023	0.9945	0.9462	0.0055
Clostridioides difficile	08ACD0030	150	1389026	1 (1541934212)	stampy	mpileup	stampy/mpileup	15870	15784	99.4581	1366	0	8.6074	86	0.5419	6.9689	6.5562	0.4128	0.9203	0.9946	0.956	0.0054
Clostridioides difficile	08ACD0030	150	1389026	1 (1541934212)	stampy	platypus	stampy/platypus	15870	15627	98.4688	1615	562	10.1764	243	1.5312	8.9175	7.7512	1.1663	0.9063	0.9847	0.9439	0.0153
Clostridioides difficile	08ACD0030	150	1389026	1 (1541934212)	stampy	snver	stampy/snver	15870	15782	99.4455	1125	0	7.0888	88	0.5545	5.8218	5.3995	0.4224	0.9335	0.9945	0.963	0.0055
Clostridioides difficile	08ACD0030	150	1389026	1 (1541934212)	stampy	strelka	stampy/strelka	15870	15777	99.414	809	33	5.0977	93	0.586	4.3292	3.8828	0.4464	0.9512	0.9941	0.9722	0.0059
Clostridioides difficile	08ACD0030	150	1389026	1 (1541934212)	stampy	snvsniffer	stampy/snvsniffer	15870	14894	93.85	996	458	6.276	976	6.15	9.4647	4.7803	4.6843	0.9373	0.9385	0.9379	0.0615
Clostridioides difficile	08ACD0030	150	1389026	1 (1541934212)	stampy	varscan	stampy/varscan	15870	15776	99.4077	1817	82	11.4493	94	0.5923	9.1719	8.7207	0.4512	0.8967	0.9941	0.9429	0.0059
Clostridioides difficile	08ACD0030	150	1389026	2 (1541934498)	bwa-mem	16GT	bwa-mem/16GT	15870	15815	99.6534	1833	110	11.5501	55	0.3466	9.0615	8.7975	0.264	0.8961	0.9965	0.9436	0.0035
Clostridioides difficile	08ACD0030	150	1389026	2 (1541934498)	bwa-mem	freebayes	bwa-mem/freebayes	15870	15840	99.811	1305	0	8.2231	30	0.189	6.4074	6.2634	0.144	0.9239	0.9981	0.9596	0.0019
Clostridioides difficile	08ACD0030	150	1389026	2 (1541934498)	bwa-mem	gatk	bwa-mem/gatk	15870	15800	99.5589	3089	2450	19.4644	70	0.4411	15.1617	14.8257	0.336	0.8365	0.9956	0.9091	0.0044
Clostridioides difficile	08ACD0030	150	1389026	2 (1541934498)	bwa-mem	lofreq	bwa-mem/lofreq	15870	15815	99.6534	1605	0	10.1134	55	0.3466	7.9672	7.7032	0.264	0.9079	0.9965	0.9501	0.0035
Clostridioides difficile	08ACD0030	150	1389026	2 (1541934498)	bwa-mem	mpileup	bwa-mem/mpileup	15870	15817	99.666	821	0	5.1733	53	0.334	4.1948	3.9404	0.2544	0.9507	0.9967	0.9732	0.0033
Clostridioides difficile	08ACD0030	150	1389026	2 (1541934498)	bwa-mem	platypus	bwa-mem/platypus	15870	15656	98.6515	1328	557	8.368	214	1.3485	7.4009	6.3738	1.0271	0.9218	0.9865	0.9531	0.0135
Clostridioides difficile	08ACD0030	150	1389026	2 (1541934498)	bwa-mem	snver	bwa-mem/snver	15870	15832	99.7606	877	0	5.5261	38	0.2394	4.3916	4.2092	0.1824	0.9475	0.9976	0.9719	0.0024
Clostridioides difficile	08ACD0030	150	1389026	2 (1541934498)	bwa-mem	strelka	bwa-mem/strelka	15870	15828	99.7353	782	13	4.9275	42	0.2647	3.9548	3.7532	0.2016	0.9529	0.9974	0.9746	0.0026
Clostridioides difficile	08ACD0030	150	1389026	2 (1541934498)	bwa-mem	snvsniffer	bwa-mem/snvsniffer	15870	14940	94.1399	772	333	4.8645	930	5.8601	8.1688	3.7052	4.4636	0.9509	0.9414	0.9461	0.0586
Clostridioides difficile	08ACD0030	150	1389026	2 (1541934498)	bwa-mem	varscan	bwa-mem/varscan	15870	15817	99.666	816	37	5.1418	53	0.334	4.1708	3.9164	0.2544	0.9509	0.9967	0.9733	0.0033
Clostridioides difficile	08ACD0030	150	1389026	2 (1541934498)	minimap2	16GT	minimap2/16GT	15870	15794	99.5211	1608	110	10.1323	76	0.4789	8.0824	7.7176	0.3648	0.9076	0.9952	0.9494	0.0048
Clostridioides difficile	08ACD0030	150	1389026	2 (1541934498)	minimap2	freebayes	minimap2/freebayes	15870	15825	99.7164	1288	0	8.1159	45	0.2836	6.3978	6.1818	0.216	0.9247	0.9972	0.9596	0.0028
Clostridioides difficile	08ACD0030	150	1389026	2 (1541934498)	minimap2	gatk	minimap2/gatk	15870	15797	99.54	2472	1786	15.5766	73	0.46	12.2148	11.8644	0.3504	0.8647	0.9954	0.9255	0.0046
Clostridioides difficile	08ACD0030	150	1389026	2 (1541934498)	minimap2	lofreq	minimap2/lofreq	15870	15784	99.4581	1225	0	7.719	86	0.5419	6.2922	5.8794	0.4128	0.928	0.9946	0.9601	0.0054
Clostridioides difficile	08ACD0030	150	1389026	2 (1541934498)	minimap2	mpileup	minimap2/mpileup	15870	15786	99.4707	735	0	4.6314	84	0.5293	3.9308	3.5277	0.4032	0.9555	0.9947	0.9747	0.0053
Clostridioides difficile	08ACD0030	150	1389026	2 (1541934498)	minimap2	platypus	minimap2/platypus	15870	15591	98.242	865	279	5.4505	279	1.758	5.4907	4.1516	1.3391	0.9474	0.9824	0.9646	0.0176
Clostridioides difficile	08ACD0030	150	1389026	2 (1541934498)	minimap2	snver	minimap2/snver	15870	15751	99.2502	800	0	5.041	119	0.7498	4.4108	3.8396	0.5711	0.9517	0.9925	0.9717	0.0075
Clostridioides difficile	08ACD0030	150	1389026	2 (1541934498)	minimap2	strelka	minimap2/strelka	15870	15750	99.2439	707	37	4.4549	120	0.7561	3.9692	3.3933	0.5759	0.957	0.9924	0.9744	0.0076
Clostridioides difficile	08ACD0030	150	1389026	2 (1541934498)	minimap2	snvsniffer	minimap2/snvsniffer	15870	14937	94.121	780	334	4.9149	933	5.879	8.2216	3.7436	4.478	0.9504	0.9412	0.9458	0.0588
Clostridioides difficile	08ACD0030	150	1389026	2 (1541934498)	minimap2	varscan	minimap2/varscan	15870	15779	99.4266	810	34	5.104	91	0.5734	4.3244	3.8876	0.4368	0.9512	0.9943	0.9723	0.0057
Clostridioides difficile	08ACD0030	150	1389026	2 (1541934498)	novoalign	16GT	novoalign/16GT	15870	15813	99.6408	719	91	4.5306	57	0.3592	3.7244	3.4509	0.2736	0.9565	0.9964	0.976	0.0036
Clostridioides difficile	08ACD0030	150	1389026	2 (1541934498)	novoalign	freebayes	novoalign/freebayes	15870	15821	99.6912	1086	0	6.8431	49	0.3088	5.4475	5.2123	0.2352	0.9358	0.9969	0.9654	0.0031
Clostridioides difficile	08ACD0030	150	1389026	2 (1541934498)	novoalign	gatk	novoalign/gatk	15870	15804	99.5841	3056	2422	19.2565	66	0.4159	14.9841	14.6674	0.3168	0.838	0.9958	0.9101	0.0042
Clostridioides difficile	08ACD0030	150	1389026	2 (1541934498)	novoalign	lofreq	novoalign/lofreq	15870	15811	99.6282	702	0	4.4234	59	0.3718	3.6524	3.3693	0.2832	0.9575	0.9963	0.9765	0.0037
Clostridioides difficile	08ACD0030	150	1389026	2 (1541934498)	novoalign	mpileup	novoalign/mpileup	15870	15810	99.6219	685	0	4.3163	60	0.3781	3.5756	3.2877	0.288	0.9585	0.9962	0.977	0.0038
Clostridioides difficile	08ACD0030	150	1389026	2 (1541934498)	novoalign	platypus	novoalign/platypus	15870	15672	98.7524	1500	549	9.4518	198	1.2476	8.1496	7.1993	0.9503	0.9126	0.9875	0.9486	0.0125
Clostridioides difficile	08ACD0030	150	1389026	2 (1541934498)	novoalign	snver	novoalign/snver	15870	15811	99.6282	705	0	4.4423	59	0.3718	3.6668	3.3837	0.2832	0.9573	0.9963	0.9764	0.0037
Clostridioides difficile	08ACD0030	150	1389026	2 (1541934498)	novoalign	strelka	novoalign/strelka	15870	15815	99.6534	686	22	4.3226	55	0.3466	3.5564	3.2925	0.264	0.9584	0.9965	0.9771	0.0035
Clostridioides difficile	08ACD0030	150	1389026	2 (1541934498)	novoalign	snvsniffer	novoalign/snvsniffer	15870	14862	93.6484	448	192	2.8229	1008	6.3516	6.9881	2.1502	4.8379	0.9707	0.9365	0.9533	0.0635
Clostridioides difficile	08ACD0030	150	1389026	2 (1541934498)	novoalign	varscan	novoalign/varscan	15870	15788	99.4833	672	24	4.2344	82	0.5167	3.6188	3.2253	0.3936	0.9592	0.9948	0.9767	0.0052
Clostridioides difficile	08ACD0030	150	1389026	2 (1541934498)	snippy	snippy	snippy	15870	15728	99.1052	497	0	3.1317	142	0.8948	3.0669	2.3854	0.6815	0.9694	0.9911	0.9801	0.0089
Clostridioides difficile	08ACD0030	150	1389026	2 (1541934498)	stampy	16GT	stampy/16GT	15870	15746	99.2187	2292	253	14.4423	124	0.7813	11.5957	11.0005	0.5951	0.8729	0.9922	0.9287	0.0078
Clostridioides difficile	08ACD0030	150	1389026	2 (1541934498)	stampy	freebayes	stampy/freebayes	15870	15825	99.7164	5907	0	37.2212	45	0.2836	28.5668	28.3508	0.216	0.7282	0.9972	0.8417	0.0028
Clostridioides difficile	08ACD0030	150	1389026	2 (1541934498)	stampy	gatk	stampy/gatk	15870	15799	99.5526	3429	2515	21.6068	71	0.4474	16.7983	16.4576	0.3408	0.8217	0.9955	0.9003	0.0045
Clostridioides difficile	08ACD0030	150	1389026	2 (1541934498)	stampy	lofreq	stampy/lofreq	15870	15760	99.3069	1704	0	10.7372	110	0.6931	8.7063	8.1784	0.5279	0.9024	0.9931	0.9456	0.0069
Clostridioides difficile	08ACD0030	150	1389026	2 (1541934498)	stampy	mpileup	stampy/mpileup	15870	15763	99.3258	1333	0	8.3995	107	0.6742	6.9113	6.3978	0.5135	0.922	0.9933	0.9563	0.0067
Clostridioides difficile	08ACD0030	150	1389026	2 (1541934498)	stampy	platypus	stampy/platypus	15870	15629	98.4814	1599	570	10.0756	241	1.5186	8.8311	7.6744	1.1567	0.9072	0.9848	0.9444	0.0152
Clostridioides difficile	08ACD0030	150	1389026	2 (1541934498)	stampy	snver	stampy/snver	15870	15782	99.4455	1071	0	6.7486	88	0.5545	5.5627	5.1403	0.4224	0.9365	0.9945	0.9646	0.0055
Clostridioides difficile	08ACD0030	150	1389026	2 (1541934498)	stampy	strelka	stampy/strelka	15870	15785	99.4644	770	29	4.8519	85	0.5356	4.1036	3.6956	0.408	0.9535	0.9946	0.9736	0.0054
Clostridioides difficile	08ACD0030	150	1389026	2 (1541934498)	stampy	snvsniffer	stampy/snvsniffer	15870	14864	93.661	1021	466	6.4335	1006	6.339	9.7286	4.9003	4.8283	0.9357	0.9366	0.9361	0.0634
Clostridioides difficile	08ACD0030	150	1389026	2 (1541934498)	stampy	varscan	stampy/varscan	15870	15758	99.2943	1785	87	11.2476	112	0.7057	9.1047	8.5672	0.5375	0.8983	0.9929	0.9432	0.0071
Clostridioides difficile	08ACD0030	150	1389026	3 (1541935112)	bwa-mem	16GT	bwa-mem/16GT	15870	15804	99.5841	1849	119	11.6509	66	0.4159	9.1911	8.8743	0.3168	0.8953	0.9958	0.9429	0.0042
Clostridioides difficile	08ACD0030	150	1389026	3 (1541935112)	bwa-mem	freebayes	bwa-mem/freebayes	15870	15841	99.8173	1391	0	8.765	29	0.1827	6.8153	6.6761	0.1392	0.9193	0.9982	0.9571	0.0018
Clostridioides difficile	08ACD0030	150	1389026	3 (1541935112)	bwa-mem	gatk	bwa-mem/gatk	15870	15811	99.6282	3122	2471	19.6723	59	0.3718	15.2673	14.9841	0.2832	0.8351	0.9963	0.9086	0.0037
Clostridioides difficile	08ACD0030	150	1389026	3 (1541935112)	bwa-mem	lofreq	bwa-mem/lofreq	15870	15803	99.5778	1591	0	10.0252	67	0.4222	7.9576	7.636	0.3216	0.9085	0.9958	0.9501	0.0042
Clostridioides difficile	08ACD0030	150	1389026	3 (1541935112)	bwa-mem	mpileup	bwa-mem/mpileup	15870	15801	99.5652	832	0	5.2426	69	0.4348	4.3244	3.9932	0.3312	0.95	0.9957	0.9723	0.0043
Clostridioides difficile	08ACD0030	150	1389026	3 (1541935112)	bwa-mem	platypus	bwa-mem/platypus	15870	15654	98.6389	1373	545	8.6515	216	1.3611	7.6264	6.5898	1.0367	0.9194	0.9864	0.9517	0.0136
Clostridioides difficile	08ACD0030	150	1389026	3 (1541935112)	bwa-mem	snver	bwa-mem/snver	15870	15831	99.7543	883	0	5.564	39	0.2457	4.4252	4.238	0.1872	0.9472	0.9975	0.9717	0.0025
Clostridioides difficile	08ACD0030	150	1389026	3 (1541935112)	bwa-mem	strelka	bwa-mem/strelka	15870	15827	99.729	792	23	4.9905	43	0.271	4.0076	3.8012	0.2064	0.9523	0.9973	0.9743	0.0027
Clostridioides difficile	08ACD0030	150	1389026	3 (1541935112)	bwa-mem	snvsniffer	bwa-mem/snvsniffer	15870	14954	94.2281	776	334	4.8897	916	5.7719	8.1208	3.7244	4.3964	0.9507	0.9423	0.9465	0.0577
Clostridioides difficile	08ACD0030	150	1389026	3 (1541935112)	bwa-mem	varscan	bwa-mem/varscan	15870	15817	99.666	821	36	5.1733	53	0.334	4.1948	3.9404	0.2544	0.9507	0.9967	0.9732	0.0033
Clostridioides difficile	08ACD0030	150	1389026	3 (1541935112)	minimap2	16GT	minimap2/16GT	15870	15806	99.5967	1650	132	10.397	64	0.4033	8.2264	7.9192	0.3072	0.9055	0.996	0.9486	0.004
Clostridioides difficile	08ACD0030	150	1389026	3 (1541935112)	minimap2	freebayes	minimap2/freebayes	15870	15823	99.7038	1331	0	8.3869	47	0.2962	6.6137	6.3882	0.2256	0.9224	0.997	0.9583	0.003
Clostridioides difficile	08ACD0030	150	1389026	3 (1541935112)	minimap2	gatk	minimap2/gatk	15870	15796	99.5337	2507	1869	15.7971	74	0.4663	12.3876	12.0324	0.3552	0.863	0.9953	0.9244	0.0047
Clostridioides difficile	08ACD0030	150	1389026	3 (1541935112)	minimap2	lofreq	minimap2/lofreq	15870	15790	99.4959	1268	0	7.9899	80	0.5041	6.4698	6.0858	0.384	0.9257	0.995	0.9591	0.005
Clostridioides difficile	08ACD0030	150	1389026	3 (1541935112)	minimap2	mpileup	minimap2/mpileup	15870	15789	99.4896	764	0	4.8141	81	0.5104	4.0556	3.6668	0.3888	0.9538	0.9949	0.9739	0.0051
Clostridioides difficile	08ACD0030	150	1389026	3 (1541935112)	minimap2	platypus	minimap2/platypus	15870	15586	98.2105	905	294	5.7026	284	1.7895	5.7066	4.3436	1.3631	0.9451	0.9821	0.9632	0.0179
Clostridioides difficile	08ACD0030	150	1389026	3 (1541935112)	minimap2	snver	minimap2/snver	15870	15751	99.2502	767	0	4.833	119	0.7498	4.2524	3.6812	0.5711	0.9536	0.9925	0.9727	0.0075
Clostridioides difficile	08ACD0030	150	1389026	3 (1541935112)	minimap2	strelka	minimap2/strelka	15870	15742	99.1934	671	28	4.2281	128	0.8066	3.8348	3.2205	0.6143	0.9591	0.9919	0.9752	0.0081
Clostridioides difficile	08ACD0030	150	1389026	3 (1541935112)	minimap2	snvsniffer	minimap2/snvsniffer	15870	14953	94.2218	795	349	5.0095	917	5.7782	8.2168	3.8156	4.4012	0.9495	0.9422	0.9458	0.0578
Clostridioides difficile	08ACD0030	150	1389026	3 (1541935112)	minimap2	varscan	minimap2/varscan	15870	15779	99.4266	791	30	4.9842	91	0.5734	4.2332	3.7964	0.4368	0.9523	0.9943	0.9728	0.0057
Clostridioides difficile	08ACD0030	150	1389026	3 (1541935112)	novoalign	16GT	novoalign/16GT	15870	15813	99.6408	705	85	4.4423	57	0.3592	3.6572	3.3837	0.2736	0.9573	0.9964	0.9765	0.0036
Clostridioides difficile	08ACD0030	150	1389026	3 (1541935112)	novoalign	freebayes	novoalign/freebayes	15870	15821	99.6912	1119	0	7.051	49	0.3088	5.6058	5.3707	0.2352	0.9339	0.9969	0.9644	0.0031
Clostridioides difficile	08ACD0030	150	1389026	3 (1541935112)	novoalign	gatk	novoalign/gatk	15870	15815	99.6534	3048	2408	19.206	55	0.3466	14.8929	14.629	0.264	0.8384	0.9965	0.9106	0.0035
Clostridioides difficile	08ACD0030	150	1389026	3 (1541935112)	novoalign	lofreq	novoalign/lofreq	15870	15805	99.5904	721	0	4.5432	65	0.4096	3.7724	3.4605	0.312	0.9564	0.9959	0.9758	0.0041
Clostridioides difficile	08ACD0030	150	1389026	3 (1541935112)	novoalign	mpileup	novoalign/mpileup	15870	15803	99.5778	704	0	4.436	67	0.4222	3.7004	3.3789	0.3216	0.9574	0.9958	0.9762	0.0042
Clostridioides difficile	08ACD0030	150	1389026	3 (1541935112)	novoalign	platypus	novoalign/platypus	15870	15686	98.8406	1515	535	9.5463	184	1.1594	8.1544	7.2713	0.8831	0.9119	0.9884	0.9486	0.0116
Clostridioides difficile	08ACD0030	150	1389026	3 (1541935112)	novoalign	snver	novoalign/snver	15870	15800	99.5589	704	0	4.436	70	0.4411	3.7148	3.3789	0.336	0.9573	0.9956	0.9761	0.0044
Clostridioides difficile	08ACD0030	150	1389026	3 (1541935112)	novoalign	strelka	novoalign/strelka	15870	15816	99.6597	696	17	4.3856	54	0.3403	3.5996	3.3405	0.2592	0.9578	0.9966	0.9768	0.0034
Clostridioides difficile	08ACD0030	150	1389026	3 (1541935112)	novoalign	snvsniffer	novoalign/snvsniffer	15870	14868	93.6862	457	191	2.8796	1002	6.3138	7.0025	2.1934	4.8091	0.9702	0.9369	0.9533	0.0631
Clostridioides difficile	08ACD0030	150	1389026	3 (1541935112)	novoalign	varscan	novoalign/varscan	15870	15786	99.4707	683	24	4.3037	84	0.5293	3.6812	3.2781	0.4032	0.9585	0.9947	0.9763	0.0053
Clostridioides difficile	08ACD0030	150	1389026	3 (1541935112)	snippy	snippy	snippy	15870	15726	99.0926	470	0	2.9616	144	0.9074	2.9469	2.2558	0.6911	0.971	0.9909	0.9808	0.0091
Clostridioides difficile	08ACD0030	150	1389026	3 (1541935112)	stampy	16GT	stampy/16GT	15870	15775	99.4014	2276	250	14.3415	95	0.5986	11.3797	10.9237	0.456	0.8739	0.994	0.9301	0.006
Clostridioides difficile	08ACD0030	150	1389026	3 (1541935112)	stampy	freebayes	stampy/freebayes	15870	15837	99.7921	5993	0	37.7631	33	0.2079	28.922	28.7636	0.1584	0.7255	0.9979	0.8402	0.0021
Clostridioides difficile	08ACD0030	150	1389026	3 (1541935112)	stampy	gatk	stampy/gatk	15870	15798	99.5463	3482	2567	21.9408	72	0.4537	17.0575	16.712	0.3456	0.8194	0.9955	0.8989	0.0045
Clostridioides difficile	08ACD0030	150	1389026	3 (1541935112)	stampy	lofreq	stampy/lofreq	15870	15783	99.4518	1745	0	10.9956	87	0.5482	8.7927	8.3752	0.4176	0.9004	0.9945	0.9451	0.0055
Clostridioides difficile	08ACD0030	150	1389026	3 (1541935112)	stampy	mpileup	stampy/mpileup	15870	15785	99.4644	1372	0	8.6452	85	0.5356	6.9929	6.585	0.408	0.92	0.9946	0.9558	0.0054
Clostridioides difficile	08ACD0030	150	1389026	3 (1541935112)	stampy	platypus	stampy/platypus	15870	15628	98.4751	1601	583	10.0882	242	1.5249	8.8455	7.684	1.1615	0.9071	0.9848	0.9444	0.0152
Clostridioides difficile	08ACD0030	150	1389026	3 (1541935112)	stampy	snver	stampy/snver	15870	15784	99.4581	1115	0	7.0258	86	0.5419	5.7642	5.3515	0.4128	0.934	0.9946	0.9633	0.0054
Clostridioides difficile	08ACD0030	150	1389026	3 (1541935112)	stampy	strelka	stampy/strelka	15870	15785	99.4644	772	38	4.8645	85	0.5356	4.1132	3.7052	0.408	0.9534	0.9946	0.9736	0.0054
Clostridioides difficile	08ACD0030	150	1389026	3 (1541935112)	stampy	snvsniffer	stampy/snvsniffer	15870	14870	93.6988	1023	466	6.4461	1000	6.3012	9.7094	4.9099	4.7995	0.9356	0.937	0.9363	0.063
Clostridioides difficile	08ACD0030	150	1389026	3 (1541935112)	stampy	varscan	stampy/varscan	15870	15777	99.414	1831	99	11.5375	93	0.586	9.2343	8.7879	0.4464	0.896	0.9941	0.9425	0.0059
Clostridioides difficile	08ACD0030	300	694513	1 (1541935520)	bwa-mem	16GT	bwa-mem/16GT	15870	15837	99.7921	2063	143	12.9994	33	0.2079	10.0598	9.9014	0.1584	0.8847	0.9979	0.9379	0.0021
Clostridioides difficile	08ACD0030	300	694513	1 (1541935520)	bwa-mem	freebayes	bwa-mem/freebayes	15870	15845	99.8425	1509	0	9.5085	25	0.1575	7.3625	7.2425	0.12	0.913	0.9984	0.9538	0.0016
Clostridioides difficile	08ACD0030	300	694513	1 (1541935520)	bwa-mem	gatk	bwa-mem/gatk	15870	15818	99.6723	3050	2268	19.2187	52	0.3277	14.8881	14.6386	0.2496	0.8384	0.9967	0.9107	0.0033
Clostridioides difficile	08ACD0030	300	694513	1 (1541935520)	bwa-mem	lofreq	bwa-mem/lofreq	15870	15788	99.4833	1608	0	10.1323	82	0.5167	8.1112	7.7176	0.3936	0.9076	0.9948	0.9492	0.0052
Clostridioides difficile	08ACD0030	300	694513	1 (1541935520)	bwa-mem	mpileup	bwa-mem/mpileup	15870	15788	99.4833	907	0	5.7152	82	0.5167	4.7467	4.3532	0.3936	0.9457	0.9948	0.9696	0.0052
Clostridioides difficile	08ACD0030	300	694513	1 (1541935520)	bwa-mem	platypus	bwa-mem/platypus	15870	15674	98.765	1494	530	9.414	196	1.235	8.1112	7.1705	0.9407	0.913	0.9876	0.9488	0.0124
Clostridioides difficile	08ACD0030	300	694513	1 (1541935520)	bwa-mem	snver	bwa-mem/snver	15870	15805	99.5904	961	0	6.0555	65	0.4096	4.9243	4.6123	0.312	0.9427	0.9959	0.9686	0.0041
Clostridioides difficile	08ACD0030	300	694513	1 (1541935520)	bwa-mem	strelka	bwa-mem/strelka	15870	15773	99.3888	836	34	5.2678	97	0.6112	4.478	4.0124	0.4656	0.9497	0.9939	0.9713	0.0061
Clostridioides difficile	08ACD0030	300	694513	1 (1541935520)	bwa-mem	snvsniffer	bwa-mem/snvsniffer	15870	14704	92.6528	464	216	2.9238	1166	7.3472	7.8232	2.227	5.5962	0.9694	0.9265	0.9475	0.0735
Clostridioides difficile	08ACD0030	300	694513	1 (1541935520)	bwa-mem	varscan	bwa-mem/varscan	15870	15765	99.3384	923	33	5.816	105	0.6616	4.9339	4.43	0.504	0.9447	0.9934	0.9684	0.0066
Clostridioides difficile	08ACD0030	300	694513	1 (1541935520)	minimap2	16GT	minimap2/16GT	15870	15829	99.7417	1955	153	12.3188	41	0.2583	9.5799	9.3831	0.1968	0.8901	0.9974	0.9407	0.0026
Clostridioides difficile	08ACD0030	300	694513	1 (1541935520)	minimap2	freebayes	minimap2/freebayes	15870	15841	99.8173	1580	0	9.9559	29	0.1827	7.7224	7.5833	0.1392	0.9093	0.9982	0.9517	0.0018
Clostridioides difficile	08ACD0030	300	694513	1 (1541935520)	minimap2	gatk	minimap2/gatk	15870	15821	99.6912	2848	2150	17.9458	49	0.3088	13.9042	13.6691	0.2352	0.8474	0.9969	0.9161	0.0031
Clostridioides difficile	08ACD0030	300	694513	1 (1541935520)	minimap2	lofreq	minimap2/lofreq	15870	15772	99.3825	1474	0	9.288	98	0.6175	7.5449	7.0745	0.4704	0.9145	0.9938	0.9525	0.0062
Clostridioides difficile	08ACD0030	300	694513	1 (1541935520)	minimap2	mpileup	minimap2/mpileup	15870	15771	99.3762	857	0	5.4001	99	0.6238	4.5883	4.1132	0.4752	0.9485	0.9938	0.9706	0.0062
Clostridioides difficile	08ACD0030	300	694513	1 (1541935520)	minimap2	platypus	minimap2/platypus	15870	15658	98.6641	1487	487	9.3699	212	1.3359	8.1544	7.1369	1.0175	0.9133	0.9866	0.9485	0.0134
Clostridioides difficile	08ACD0030	300	694513	1 (1541935520)	minimap2	snver	minimap2/snver	15870	15770	99.3699	919	0	5.7908	100	0.6301	4.8907	4.4108	0.48	0.9449	0.9937	0.9687	0.0063
Clostridioides difficile	08ACD0030	300	694513	1 (1541935520)	minimap2	strelka	minimap2/strelka	15870	15753	99.2628	764	12	4.8141	117	0.7372	4.2284	3.6668	0.5615	0.9537	0.9926	0.9728	0.0074
Clostridioides difficile	08ACD0030	300	694513	1 (1541935520)	minimap2	snvsniffer	minimap2/snvsniffer	15870	14704	92.6528	482	230	3.0372	1166	7.3472	7.9096	2.3134	5.5962	0.9683	0.9265	0.9469	0.0735
Clostridioides difficile	08ACD0030	300	694513	1 (1541935520)	minimap2	varscan	minimap2/varscan	15870	15735	99.1493	888	38	5.5955	135	0.8507	4.9099	4.262	0.6479	0.9466	0.9915	0.9685	0.0085
Clostridioides difficile	08ACD0030	300	694513	1 (1541935520)	novoalign	16GT	novoalign/16GT	15870	15829	99.7417	843	96	5.3119	41	0.2583	4.2428	4.046	0.1968	0.9494	0.9974	0.9728	0.0026
Clostridioides difficile	08ACD0030	300	694513	1 (1541935520)	novoalign	freebayes	novoalign/freebayes	15870	15835	99.7795	1235	0	7.782	35	0.2205	6.0954	5.9274	0.168	0.9277	0.9978	0.9615	0.0022
Clostridioides difficile	08ACD0030	300	694513	1 (1541935520)	novoalign	gatk	novoalign/gatk	15870	15800	99.5589	3123	2367	19.6786	70	0.4411	15.3249	14.9889	0.336	0.835	0.9956	0.9083	0.0044
Clostridioides difficile	08ACD0030	300	694513	1 (1541935520)	novoalign	lofreq	novoalign/lofreq	15870	15795	99.5274	789	0	4.9716	75	0.4726	4.1468	3.7868	0.36	0.9524	0.9953	0.9734	0.0047
Clostridioides difficile	08ACD0030	300	694513	1 (1541935520)	novoalign	mpileup	novoalign/mpileup	15870	15794	99.5211	804	0	5.0662	76	0.4789	4.2236	3.8588	0.3648	0.9516	0.9952	0.9729	0.0048
Clostridioides difficile	08ACD0030	300	694513	1 (1541935520)	novoalign	platypus	novoalign/platypus	15870	15687	98.8469	1643	586	10.3529	183	1.1531	8.7639	7.8856	0.8783	0.9052	0.9885	0.945	0.0115
Clostridioides difficile	08ACD0030	300	694513	1 (1541935520)	novoalign	snver	novoalign/snver	15870	15795	99.5274	847	0	5.3371	75	0.4726	4.4252	4.0652	0.36	0.9491	0.9953	0.9717	0.0047
Clostridioides difficile	08ACD0030	300	694513	1 (1541935520)	novoalign	strelka	novoalign/strelka	15870	15788	99.4833	834	39	5.2552	82	0.5167	4.3964	4.0028	0.3936	0.9498	0.9948	0.9718	0.0052
Clostridioides difficile	08ACD0030	300	694513	1 (1541935520)	novoalign	snvsniffer	novoalign/snvsniffer	15870	14635	92.218	312	147	1.966	1235	7.782	7.4249	1.4975	5.9274	0.9791	0.9222	0.9498	0.0778
Clostridioides difficile	08ACD0030	300	694513	1 (1541935520)	novoalign	varscan	novoalign/varscan	15870	15770	99.3699	836	34	5.2678	100	0.6301	4.4924	4.0124	0.48	0.9497	0.9937	0.9712	0.0063
Clostridioides difficile	08ACD0030	300	694513	1 (1541935520)	snippy	snippy	snippy	15870	15797	99.54	682	0	4.2974	73	0.46	3.6236	3.2733	0.3504	0.9586	0.9954	0.9767	0.0046
Clostridioides difficile	08ACD0030	300	694513	1 (1541935520)	stampy	16GT	stampy/16GT	15870	15776	99.4077	2557	329	16.1122	94	0.5923	12.7235	12.2724	0.4512	0.8605	0.9941	0.9225	0.0059
Clostridioides difficile	08ACD0030	300	694513	1 (1541935520)	stampy	freebayes	stampy/freebayes	15870	15828	99.7353	7993	0	50.3655	42	0.2647	38.5642	38.3626	0.2016	0.6645	0.9974	0.7976	0.0026
Clostridioides difficile	08ACD0030	300	694513	1 (1541935520)	stampy	gatk	stampy/gatk	15870	15805	99.5904	3431	2525	21.6194	65	0.4096	16.7791	16.4672	0.312	0.8216	0.9959	0.9004	0.0041
Clostridioides difficile	08ACD0030	300	694513	1 (1541935520)	stampy	lofreq	stampy/lofreq	15870	15761	99.3132	1623	0	10.2268	109	0.6868	8.3128	7.7896	0.5231	0.9066	0.9931	0.9479	0.0069
Clostridioides difficile	08ACD0030	300	694513	1 (1541935520)	stampy	mpileup	stampy/mpileup	15870	15765	99.3384	1356	0	8.5444	105	0.6616	7.0121	6.5082	0.504	0.9208	0.9934	0.9557	0.0066
Clostridioides difficile	08ACD0030	300	694513	1 (1541935520)	stampy	platypus	stampy/platypus	15870	15641	98.557	1549	495	9.7606	229	1.443	8.5336	7.4345	1.0991	0.9099	0.9856	0.9462	0.0144
Clostridioides difficile	08ACD0030	300	694513	1 (1541935520)	stampy	snver	stampy/snver	15870	15758	99.2943	1165	0	7.3409	112	0.7057	6.129	5.5914	0.5375	0.9312	0.9929	0.9611	0.0071
Clostridioides difficile	08ACD0030	300	694513	1 (1541935520)	stampy	strelka	stampy/strelka	15870	15736	99.1556	814	63	5.1292	134	0.8444	4.55	3.9068	0.6431	0.9508	0.9916	0.9708	0.0084
Clostridioides difficile	08ACD0030	300	694513	1 (1541935520)	stampy	snvsniffer	stampy/snvsniffer	15870	14664	92.4008	635	320	4.0013	1206	7.5992	8.8359	3.0477	5.7882	0.9585	0.924	0.9409	0.076
Clostridioides difficile	08ACD0030	300	694513	1 (1541935520)	stampy	varscan	stampy/varscan	15870	15739	99.1745	1765	94	11.1216	131	0.8255	9.0999	8.4712	0.6287	0.8992	0.9917	0.9432	0.0083
Clostridioides difficile	08ACD0030	300	694513	2 (1541935775)	bwa-mem	16GT	bwa-mem/16GT	15870	15838	99.7984	2056	129	12.9553	32	0.2016	10.0214	9.8678	0.1536	0.8851	0.998	0.9382	0.002
Clostridioides difficile	08ACD0030	300	694513	2 (1541935775)	bwa-mem	freebayes	bwa-mem/freebayes	15870	15848	99.8614	1534	0	9.666	22	0.1386	7.4681	7.3625	0.1056	0.9117	0.9986	0.9532	0.0014
Clostridioides difficile	08ACD0030	300	694513	2 (1541935775)	bwa-mem	gatk	bwa-mem/gatk	15870	15807	99.603	3107	2287	19.5778	63	0.397	15.2145	14.9121	0.3024	0.8357	0.996	0.9088	0.004
Clostridioides difficile	08ACD0030	300	694513	2 (1541935775)	bwa-mem	lofreq	bwa-mem/lofreq	15870	15790	99.4959	1641	0	10.3403	80	0.5041	8.26	7.876	0.384	0.9059	0.995	0.9484	0.005
Clostridioides difficile	08ACD0030	300	694513	2 (1541935775)	bwa-mem	mpileup	bwa-mem/mpileup	15870	15795	99.5274	912	0	5.7467	75	0.4726	4.7371	4.3772	0.36	0.9454	0.9953	0.9697	0.0047
Clostridioides difficile	08ACD0030	300	694513	2 (1541935775)	bwa-mem	platypus	bwa-mem/platypus	15870	15676	98.7776	1447	524	9.1178	194	1.2224	7.876	6.9449	0.9311	0.9155	0.9878	0.9503	0.0122
Clostridioides difficile	08ACD0030	300	694513	2 (1541935775)	bwa-mem	snver	bwa-mem/snver	15870	15815	99.6534	985	0	6.2067	55	0.3466	4.9915	4.7275	0.264	0.9414	0.9965	0.9682	0.0035
Clostridioides difficile	08ACD0030	300	694513	2 (1541935775)	bwa-mem	strelka	bwa-mem/strelka	15870	15779	99.4266	852	26	5.3686	91	0.5734	4.526	4.0892	0.4368	0.9488	0.9943	0.971	0.0057
Clostridioides difficile	08ACD0030	300	694513	2 (1541935775)	bwa-mem	snvsniffer	bwa-mem/snvsniffer	15870	14702	92.6402	452	215	2.8481	1168	7.3598	7.7752	2.1694	5.6058	0.9702	0.9264	0.9478	0.0736
Clostridioides difficile	08ACD0030	300	694513	2 (1541935775)	bwa-mem	varscan	bwa-mem/varscan	15870	15771	99.3762	940	30	5.9231	99	0.6238	4.9867	4.5116	0.4752	0.9437	0.9938	0.9681	0.0062
Clostridioides difficile	08ACD0030	300	694513	2 (1541935775)	minimap2	16GT	minimap2/16GT	15870	15827	99.729	1953	143	12.3062	43	0.271	9.5799	9.3735	0.2064	0.8902	0.9973	0.9407	0.0027
Clostridioides difficile	08ACD0030	300	694513	2 (1541935775)	minimap2	freebayes	minimap2/freebayes	15870	15839	99.8047	1571	0	9.8992	31	0.1953	7.6888	7.5401	0.1488	0.9098	0.998	0.9519	0.002
Clostridioides difficile	08ACD0030	300	694513	2 (1541935775)	minimap2	gatk	minimap2/gatk	15870	15821	99.6912	2914	2205	18.3617	49	0.3088	14.221	13.9858	0.2352	0.8445	0.9969	0.9144	0.0031
Clostridioides difficile	08ACD0030	300	694513	2 (1541935775)	minimap2	lofreq	minimap2/lofreq	15870	15771	99.3762	1439	0	9.0674	99	0.6238	7.3817	6.9065	0.4752	0.9164	0.9938	0.9535	0.0062
Clostridioides difficile	08ACD0030	300	694513	2 (1541935775)	minimap2	mpileup	minimap2/mpileup	15870	15777	99.414	896	0	5.6459	93	0.586	4.7467	4.3004	0.4464	0.9463	0.9941	0.9696	0.0059
Clostridioides difficile	08ACD0030	300	694513	2 (1541935775)	minimap2	platypus	minimap2/platypus	15870	15647	98.5948	1558	584	9.8173	223	1.4052	8.548	7.4777	1.0703	0.9094	0.9859	0.9461	0.0141
Clostridioides difficile	08ACD0030	300	694513	2 (1541935775)	minimap2	snver	minimap2/snver	15870	15778	99.4203	935	0	5.8916	92	0.5797	4.9291	4.4876	0.4416	0.9441	0.9942	0.9685	0.0058
Clostridioides difficile	08ACD0030	300	694513	2 (1541935775)	minimap2	strelka	minimap2/strelka	15870	15757	99.288	808	30	5.0914	113	0.712	4.4204	3.878	0.5423	0.9512	0.9929	0.9716	0.0071
Clostridioides difficile	08ACD0030	300	694513	2 (1541935775)	minimap2	snvsniffer	minimap2/snvsniffer	15870	14701	92.6339	459	229	2.8922	1169	7.3661	7.8136	2.203	5.6106	0.9697	0.9263	0.9475	0.0737
Clostridioides difficile	08ACD0030	300	694513	2 (1541935775)	minimap2	varscan	minimap2/varscan	15870	15745	99.2124	909	42	5.7278	125	0.7876	4.9627	4.3628	0.5999	0.9454	0.9921	0.9682	0.0079
Clostridioides difficile	08ACD0030	300	694513	2 (1541935775)	novoalign	16GT	novoalign/16GT	15870	15829	99.7417	876	119	5.5198	41	0.2583	4.4012	4.2044	0.1968	0.9476	0.9974	0.9719	0.0026
Clostridioides difficile	08ACD0030	300	694513	2 (1541935775)	novoalign	freebayes	novoalign/freebayes	15870	15835	99.7795	1258	0	7.9269	35	0.2205	6.2058	6.0378	0.168	0.9264	0.9978	0.9608	0.0022
Clostridioides difficile	08ACD0030	300	694513	2 (1541935775)	novoalign	gatk	novoalign/gatk	15870	15812	99.6345	3136	2398	19.7606	58	0.3655	15.3297	15.0513	0.2784	0.8345	0.9963	0.9083	0.0037
Clostridioides difficile	08ACD0030	300	694513	2 (1541935775)	novoalign	lofreq	novoalign/lofreq	15870	15797	99.54	821	0	5.1733	73	0.46	4.2908	3.9404	0.3504	0.9506	0.9954	0.9725	0.0046
Clostridioides difficile	08ACD0030	300	694513	2 (1541935775)	novoalign	mpileup	novoalign/mpileup	15870	15798	99.5463	820	0	5.167	72	0.4537	4.2812	3.9356	0.3456	0.9507	0.9955	0.9726	0.0045
Clostridioides difficile	08ACD0030	300	694513	2 (1541935775)	novoalign	platypus	novoalign/platypus	15870	15688	98.8532	1685	590	10.6175	182	1.1468	8.9607	8.0872	0.8735	0.903	0.9885	0.9438	0.0115
Clostridioides difficile	08ACD0030	300	694513	2 (1541935775)	novoalign	snver	novoalign/snver	15870	15799	99.5526	877	0	5.5261	71	0.4474	4.55	4.2092	0.3408	0.9474	0.9955	0.9709	0.0045
Clostridioides difficile	08ACD0030	300	694513	2 (1541935775)	novoalign	strelka	novoalign/strelka	15870	15793	99.5148	853	31	5.3749	77	0.4852	4.4636	4.094	0.3696	0.9488	0.9951	0.9714	0.0049
Clostridioides difficile	08ACD0030	300	694513	2 (1541935775)	novoalign	snvsniffer	novoalign/snvsniffer	15870	14639	92.2432	290	141	1.8273	1231	7.7568	7.3001	1.3919	5.9082	0.9806	0.9224	0.9506	0.0776
Clostridioides difficile	08ACD0030	300	694513	2 (1541935775)	novoalign	varscan	novoalign/varscan	15870	15774	99.3951	847	31	5.3371	96	0.6049	4.526	4.0652	0.4608	0.949	0.994	0.971	0.006
Clostridioides difficile	08ACD0030	300	694513	2 (1541935775)	snippy	snippy	snippy	15870	15793	99.5148	677	0	4.2659	77	0.4852	3.6188	3.2493	0.3696	0.9589	0.9951	0.9767	0.0049
Clostridioides difficile	08ACD0030	300	694513	2 (1541935775)	stampy	16GT	stampy/16GT	15870	15774	99.3951	2558	347	16.1185	96	0.6049	12.7379	12.2772	0.4608	0.8605	0.994	0.9224	0.006
Clostridioides difficile	08ACD0030	300	694513	2 (1541935775)	stampy	freebayes	stampy/freebayes	15870	15837	99.7921	7955	0	50.126	33	0.2079	38.3386	38.1802	0.1584	0.6656	0.9979	0.7986	0.0021
Clostridioides difficile	08ACD0030	300	694513	2 (1541935775)	stampy	gatk	stampy/gatk	15870	15807	99.603	3551	2555	22.3756	63	0.397	17.3455	17.0431	0.3024	0.8166	0.996	0.8974	0.004
Clostridioides difficile	08ACD0030	300	694513	2 (1541935775)	stampy	lofreq	stampy/lofreq	15870	15761	99.3132	1586	0	9.9937	109	0.6868	8.1352	7.6121	0.5231	0.9086	0.9931	0.949	0.0069
Clostridioides difficile	08ACD0030	300	694513	2 (1541935775)	stampy	mpileup	stampy/mpileup	15870	15763	99.3258	1408	0	8.8721	107	0.6742	7.2713	6.7577	0.5135	0.918	0.9933	0.9542	0.0067
Clostridioides difficile	08ACD0030	300	694513	2 (1541935775)	stampy	platypus	stampy/platypus	15870	15641	98.557	1643	517	10.3529	229	1.443	8.9847	7.8856	1.0991	0.9049	0.9856	0.9435	0.0144
Clostridioides difficile	08ACD0030	300	694513	2 (1541935775)	stampy	snver	stampy/snver	15870	15759	99.3006	1193	0	7.5173	111	0.6994	6.2586	5.7258	0.5327	0.9296	0.993	0.9603	0.007
Clostridioides difficile	08ACD0030	300	694513	2 (1541935775)	stampy	strelka	stampy/strelka	15870	15733	99.1367	851	39	5.3623	137	0.8633	4.7419	4.0844	0.6575	0.9487	0.9914	0.9696	0.0086
Clostridioides difficile	08ACD0030	300	694513	2 (1541935775)	stampy	snvsniffer	stampy/snvsniffer	15870	14656	92.3503	627	305	3.9509	1214	7.6497	8.8359	3.0093	5.8266	0.959	0.9235	0.9409	0.0765
Clostridioides difficile	08ACD0030	300	694513	2 (1541935775)	stampy	varscan	stampy/varscan	15870	15737	99.1619	1750	96	11.0271	133	0.8381	9.0375	8.3992	0.6383	0.8999	0.9916	0.9435	0.0084
Clostridioides difficile	08ACD0030	300	694513	3 (1541935874)	bwa-mem	16GT	bwa-mem/16GT	15870	15833	99.7669	2010	113	12.6654	37	0.2331	9.8246	9.647	0.1776	0.8874	0.9977	0.9393	0.0023
Clostridioides difficile	08ACD0030	300	694513	3 (1541935874)	bwa-mem	freebayes	bwa-mem/freebayes	15870	15849	99.8677	1539	0	9.6975	21	0.1323	7.4873	7.3865	0.1008	0.9115	0.9987	0.9531	0.0013
Clostridioides difficile	08ACD0030	300	694513	3 (1541935874)	bwa-mem	gatk	bwa-mem/gatk	15870	15819	99.6786	3143	2347	19.8047	51	0.3214	15.3297	15.0849	0.2448	0.8342	0.9968	0.9083	0.0032
Clostridioides difficile	08ACD0030	300	694513	3 (1541935874)	bwa-mem	lofreq	bwa-mem/lofreq	15870	15796	99.5337	1611	0	10.1512	74	0.4663	8.0872	7.732	0.3552	0.9075	0.9953	0.9494	0.0047
Clostridioides difficile	08ACD0030	300	694513	3 (1541935874)	bwa-mem	mpileup	bwa-mem/mpileup	15870	15795	99.5274	908	0	5.7215	75	0.4726	4.7179	4.358	0.36	0.9456	0.9953	0.9698	0.0047
Clostridioides difficile	08ACD0030	300	694513	3 (1541935874)	bwa-mem	platypus	bwa-mem/platypus	15870	15681	98.8091	1465	517	9.2313	189	1.1909	7.9384	7.0313	0.9071	0.9146	0.9881	0.9499	0.0119
Clostridioides difficile	08ACD0030	300	694513	3 (1541935874)	bwa-mem	snver	bwa-mem/snver	15870	15818	99.6723	989	0	6.2319	52	0.3277	4.9963	4.7467	0.2496	0.9412	0.9967	0.9682	0.0033
Clostridioides difficile	08ACD0030	300	694513	3 (1541935874)	bwa-mem	strelka	bwa-mem/strelka	15870	15787	99.477	855	24	5.3875	83	0.523	4.502	4.1036	0.3984	0.9486	0.9948	0.9712	0.0052
Clostridioides difficile	08ACD0030	300	694513	3 (1541935874)	bwa-mem	snvsniffer	bwa-mem/snvsniffer	15870	14701	92.6339	459	221	2.8922	1169	7.3661	7.8136	2.203	5.6106	0.9697	0.9263	0.9475	0.0737
Clostridioides difficile	08ACD0030	300	694513	3 (1541935874)	bwa-mem	varscan	bwa-mem/varscan	15870	15776	99.4077	941	31	5.9294	94	0.5923	4.9675	4.5164	0.4512	0.9437	0.9941	0.9682	0.0059
Clostridioides difficile	08ACD0030	300	694513	3 (1541935874)	minimap2	16GT	minimap2/16GT	15870	15830	99.748	1949	160	12.281	40	0.252	9.5463	9.3543	0.192	0.8904	0.9975	0.9409	0.0025
Clostridioides difficile	08ACD0030	300	694513	3 (1541935874)	minimap2	freebayes	minimap2/freebayes	15870	15840	99.811	1587	0	10	30	0.189	7.7608	7.6168	0.144	0.9089	0.9981	0.9514	0.0019
Clostridioides difficile	08ACD0030	300	694513	3 (1541935874)	minimap2	gatk	minimap2/gatk	15870	15815	99.6534	2885	2150	18.179	55	0.3466	14.1106	13.8466	0.264	0.8457	0.9965	0.9149	0.0035
Clostridioides difficile	08ACD0030	300	694513	3 (1541935874)	minimap2	lofreq	minimap2/lofreq	15870	15775	99.4014	1392	0	8.7713	95	0.5986	7.1369	6.6809	0.456	0.9189	0.994	0.955	0.006
Clostridioides difficile	08ACD0030	300	694513	3 (1541935874)	minimap2	mpileup	minimap2/mpileup	15870	15767	99.351	890	0	5.6081	103	0.649	4.7659	4.2716	0.4944	0.9466	0.9935	0.9695	0.0065
Clostridioides difficile	08ACD0030	300	694513	3 (1541935874)	minimap2	platypus	minimap2/platypus	15870	15660	98.6767	1495	496	9.4203	210	1.3233	8.1832	7.1753	1.0079	0.9129	0.9868	0.9484	0.0132
Clostridioides difficile	08ACD0030	300	694513	3 (1541935874)	minimap2	snver	minimap2/snver	15870	15773	99.3888	900	0	5.6711	97	0.6112	4.7851	4.3196	0.4656	0.946	0.9939	0.9694	0.0061
Clostridioides difficile	08ACD0030	300	694513	3 (1541935874)	minimap2	strelka	minimap2/strelka	15870	15762	99.3195	804	26	5.0662	108	0.6805	4.3772	3.8588	0.5183	0.9515	0.9932	0.9719	0.0068
Clostridioides difficile	08ACD0030	300	694513	3 (1541935874)	minimap2	snvsniffer	minimap2/snvsniffer	15870	14698	92.615	463	235	2.9175	1172	7.385	7.8472	2.2222	5.625	0.9695	0.9261	0.9473	0.0739
Clostridioides difficile	08ACD0030	300	694513	3 (1541935874)	minimap2	varscan	minimap2/varscan	15870	15734	99.143	881	41	5.5514	136	0.857	4.8811	4.2284	0.6527	0.947	0.9914	0.9687	0.0086
Clostridioides difficile	08ACD0030	300	694513	3 (1541935874)	novoalign	16GT	novoalign/16GT	15870	15829	99.7417	870	100	5.482	41	0.2583	4.3724	4.1756	0.1968	0.9479	0.9974	0.972	0.0026
Clostridioides difficile	08ACD0030	300	694513	3 (1541935874)	novoalign	freebayes	novoalign/freebayes	15870	15838	99.7984	1290	0	8.1285	32	0.2016	6.345	6.1914	0.1536	0.9247	0.998	0.96	0.002
Clostridioides difficile	08ACD0030	300	694513	3 (1541935874)	novoalign	gatk	novoalign/gatk	15870	15804	99.5841	3087	2337	19.4518	66	0.4159	15.1329	14.8161	0.3168	0.8366	0.9958	0.9093	0.0042
Clostridioides difficile	08ACD0030	300	694513	3 (1541935874)	novoalign	lofreq	novoalign/lofreq	15870	15797	99.54	820	0	5.167	73	0.46	4.286	3.9356	0.3504	0.9507	0.9954	0.9725	0.0046
Clostridioides difficile	08ACD0030	300	694513	3 (1541935874)	novoalign	mpileup	novoalign/mpileup	15870	15793	99.5148	827	0	5.2111	77	0.4852	4.3388	3.9692	0.3696	0.9502	0.9951	0.9721	0.0049
Clostridioides difficile	08ACD0030	300	694513	3 (1541935874)	novoalign	platypus	novoalign/platypus	15870	15687	98.8469	1664	566	10.4852	183	1.1531	8.8647	7.9864	0.8783	0.9041	0.9885	0.9444	0.0115
Clostridioides difficile	08ACD0030	300	694513	3 (1541935874)	novoalign	snver	novoalign/snver	15870	15797	99.54	877	0	5.5261	73	0.46	4.5596	4.2092	0.3504	0.9474	0.9954	0.9708	0.0046
Clostridioides difficile	08ACD0030	300	694513	3 (1541935874)	novoalign	strelka	novoalign/strelka	15870	15786	99.4707	861	48	5.4253	84	0.5293	4.5356	4.1324	0.4032	0.9483	0.9947	0.9709	0.0053
Clostridioides difficile	08ACD0030	300	694513	3 (1541935874)	novoalign	snvsniffer	novoalign/snvsniffer	15870	14645	92.281	318	155	2.0038	1225	7.719	7.4057	1.5262	5.8794	0.9787	0.9228	0.9499	0.0772
Clostridioides difficile	08ACD0030	300	694513	3 (1541935874)	novoalign	varscan	novoalign/varscan	15870	15768	99.3573	839	33	5.2867	102	0.6427	4.5164	4.0268	0.4896	0.9495	0.9936	0.971	0.0064
Clostridioides difficile	08ACD0030	300	694513	3 (1541935874)	snippy	snippy	snippy	15870	15781	99.4392	668	0	4.2092	89	0.5608	3.6332	3.2061	0.4272	0.9594	0.9944	0.9766	0.0056
Clostridioides difficile	08ACD0030	300	694513	3 (1541935874)	stampy	16GT	stampy/16GT	15870	15772	99.3825	2529	322	15.9357	98	0.6175	12.6084	12.138	0.4704	0.8618	0.9938	0.9231	0.0062
Clostridioides difficile	08ACD0030	300	694513	3 (1541935874)	stampy	freebayes	stampy/freebayes	15870	15834	99.7732	8039	0	50.6553	36	0.2268	38.7562	38.5834	0.1728	0.6633	0.9977	0.7968	0.0023
Clostridioides difficile	08ACD0030	300	694513	3 (1541935874)	stampy	gatk	stampy/gatk	15870	15805	99.5904	3420	2524	21.5501	65	0.4096	16.7264	16.4144	0.312	0.8221	0.9959	0.9007	0.0041
Clostridioides difficile	08ACD0030	300	694513	3 (1541935874)	stampy	lofreq	stampy/lofreq	15870	15764	99.3321	1603	0	10.1008	106	0.6679	8.2024	7.6936	0.5087	0.9077	0.9933	0.9486	0.0067
Clostridioides difficile	08ACD0030	300	694513	3 (1541935874)	stampy	mpileup	stampy/mpileup	15870	15767	99.351	1388	0	8.7461	103	0.649	7.1561	6.6617	0.4944	0.9191	0.9935	0.9549	0.0065
Clostridioides difficile	08ACD0030	300	694513	3 (1541935874)	stampy	platypus	stampy/platypus	15870	15647	98.5948	1621	522	10.2142	223	1.4052	8.8503	7.78	1.0703	0.9061	0.9859	0.9443	0.0141
Clostridioides difficile	08ACD0030	300	694513	3 (1541935874)	stampy	snver	stampy/snver	15870	15767	99.351	1276	0	8.0403	103	0.649	6.6185	6.1242	0.4944	0.9251	0.9935	0.9581	0.0065
Clostridioides difficile	08ACD0030	300	694513	3 (1541935874)	stampy	strelka	stampy/strelka	15870	15750	99.2439	864	58	5.4442	120	0.7561	4.7227	4.1468	0.5759	0.948	0.9924	0.9697	0.0076
Clostridioides difficile	08ACD0030	300	694513	3 (1541935874)	stampy	snvsniffer	stampy/snvsniffer	15870	14683	92.5205	634	311	3.995	1187	7.4795	8.7399	3.0429	5.697	0.9586	0.9252	0.9416	0.0748
Clostridioides difficile	08ACD0030	300	694513	3 (1541935874)	stampy	varscan	stampy/varscan	15870	15735	99.1493	1754	94	11.0523	135	0.8507	9.0663	8.4184	0.6479	0.8997	0.9915	0.9434	0.0085
Clostridioides difficile	09-00072	150	1373310	1 (1541911024)	bwa-mem	16GT	bwa-mem/16GT	15537	15490	99.6975	2110	43	13.5805	47	0.3025	10.4711	10.2429	0.2282	0.8801	0.997	0.9349	0.003
Clostridioides difficile	09-00072	150	1373310	1 (1541911024)	bwa-mem	freebayes	bwa-mem/freebayes	15537	15500	99.7619	1663	0	10.7035	37	0.2381	8.2526	8.073	0.1796	0.9031	0.9976	0.948	0.0024
Clostridioides difficile	09-00072	150	1373310	1 (1541911024)	bwa-mem	gatk	bwa-mem/gatk	15537	15446	99.4143	1687	778	10.858	91	0.5857	8.6312	8.1895	0.4418	0.9015	0.9941	0.9455	0.0059
Clostridioides difficile	09-00072	150	1373310	1 (1541911024)	bwa-mem	lofreq	bwa-mem/lofreq	15537	15487	99.6782	1729	0	11.1283	50	0.3218	8.6361	8.3933	0.2427	0.8996	0.9968	0.9457	0.0032
Clostridioides difficile	09-00072	150	1373310	1 (1541911024)	bwa-mem	mpileup	bwa-mem/mpileup	15537	15475	99.601	1195	0	7.6913	62	0.399	6.102	5.8011	0.301	0.9283	0.996	0.961	0.004
Clostridioides difficile	09-00072	150	1373310	1 (1541911024)	bwa-mem	platypus	bwa-mem/platypus	15537	15346	98.7707	915	155	5.8892	191	1.2293	5.369	4.4418	0.9272	0.9437	0.9877	0.9652	0.0123
Clostridioides difficile	09-00072	150	1373310	1 (1541911024)	bwa-mem	snver	bwa-mem/snver	15537	15497	99.7426	1199	0	7.7171	40	0.2574	6.0147	5.8205	0.1942	0.9282	0.9974	0.9616	0.0026
Clostridioides difficile	09-00072	150	1373310	1 (1541911024)	bwa-mem	strelka	bwa-mem/strelka	15537	15478	99.6203	1372	11	8.8305	59	0.3797	6.9467	6.6603	0.2864	0.9186	0.9962	0.9558	0.0038
Clostridioides difficile	09-00072	150	1373310	1 (1541911024)	bwa-mem	snvsniffer	bwa-mem/snvsniffer	15537	14265	91.8131	810	454	5.2134	1272	8.1869	10.107	3.9321	6.1749	0.9463	0.9181	0.932	0.0819
Clostridioides difficile	09-00072	150	1373310	1 (1541911024)	bwa-mem	varscan	bwa-mem/varscan	15537	15457	99.4851	1166	9	7.5047	80	0.5149	6.0486	5.6603	0.3884	0.9299	0.9949	0.9613	0.0051
Clostridioides difficile	09-00072	150	1373310	1 (1541911024)	minimap2	16GT	minimap2/16GT	15537	15445	99.4079	1707	69	10.9867	92	0.5921	8.7332	8.2865	0.4466	0.9005	0.9941	0.945	0.0059
Clostridioides difficile	09-00072	150	1373310	1 (1541911024)	minimap2	freebayes	minimap2/freebayes	15537	15455	99.4722	1112	0	7.1571	82	0.5278	5.7962	5.3981	0.3981	0.9329	0.9947	0.9628	0.0053
Clostridioides difficile	09-00072	150	1373310	1 (1541911024)	minimap2	gatk	minimap2/gatk	15537	15405	99.1504	1018	537	6.5521	132	0.8496	5.5826	4.9418	0.6408	0.938	0.9915	0.964	0.0085
Clostridioides difficile	09-00072	150	1373310	1 (1541911024)	minimap2	lofreq	minimap2/lofreq	15537	15428	99.2984	1161	0	7.4725	109	0.7016	6.1652	5.636	0.5291	0.93	0.993	0.9605	0.007
Clostridioides difficile	09-00072	150	1373310	1 (1541911024)	minimap2	mpileup	minimap2/mpileup	15537	15415	99.2148	612	0	3.939	122	0.7852	3.5632	2.9709	0.5922	0.9618	0.9921	0.9767	0.0079
Clostridioides difficile	09-00072	150	1373310	1 (1541911024)	minimap2	platypus	minimap2/platypus	15537	15234	98.0498	540	132	3.4756	303	1.9502	4.0923	2.6214	1.4709	0.9658	0.9805	0.9731	0.0195
Clostridioides difficile	09-00072	150	1373310	1 (1541911024)	minimap2	snver	minimap2/snver	15537	15397	99.0989	575	0	3.7008	140	0.9011	3.4709	2.7913	0.6796	0.964	0.991	0.9773	0.009
Clostridioides difficile	09-00072	150	1373310	1 (1541911024)	minimap2	strelka	minimap2/strelka	15537	15388	99.041	457	3	2.9414	149	0.959	2.9418	2.2185	0.7233	0.9712	0.9904	0.9807	0.0096
Clostridioides difficile	09-00072	150	1373310	1 (1541911024)	minimap2	snvsniffer	minimap2/snvsniffer	15537	14262	91.7938	803	443	5.1683	1275	8.2062	10.0876	3.8981	6.1894	0.9467	0.9179	0.9321	0.0821
Clostridioides difficile	09-00072	150	1373310	1 (1541911024)	minimap2	varscan	minimap2/varscan	15537	15393	99.0732	755	12	4.8594	144	0.9268	4.3642	3.6651	0.699	0.9532	0.9907	0.9716	0.0093
Clostridioides difficile	09-00072	150	1373310	1 (1541911024)	novoalign	16GT	novoalign/16GT	15537	15473	99.5881	756	43	4.8658	64	0.4119	3.9807	3.67	0.3107	0.9534	0.9959	0.9742	0.0041
Clostridioides difficile	09-00072	150	1373310	1 (1541911024)	novoalign	freebayes	novoalign/freebayes	15537	15479	99.6267	933	0	6.005	58	0.3733	4.8108	4.5292	0.2816	0.9432	0.9963	0.969	0.0037
Clostridioides difficile	09-00072	150	1373310	1 (1541911024)	novoalign	gatk	novoalign/gatk	15537	15436	99.3499	1455	812	9.3647	101	0.6501	7.5535	7.0632	0.4903	0.9139	0.9935	0.952	0.0065
Clostridioides difficile	09-00072	150	1373310	1 (1541911024)	novoalign	lofreq	novoalign/lofreq	15537	15462	99.5173	670	0	4.3123	75	0.4827	3.6166	3.2525	0.3641	0.9585	0.9952	0.9765	0.0048
Clostridioides difficile	09-00072	150	1373310	1 (1541911024)	novoalign	mpileup	novoalign/mpileup	15537	15455	99.4722	671	0	4.3187	82	0.5278	3.6554	3.2573	0.3981	0.9584	0.9947	0.9762	0.0053
Clostridioides difficile	09-00072	150	1373310	1 (1541911024)	novoalign	platypus	novoalign/platypus	15537	15351	98.8029	988	161	6.359	186	1.1971	5.6991	4.7962	0.9029	0.9395	0.988	0.9631	0.012
Clostridioides difficile	09-00072	150	1373310	1 (1541911024)	novoalign	snver	novoalign/snver	15537	15460	99.5044	699	0	4.4989	77	0.4956	3.7671	3.3933	0.3738	0.9567	0.995	0.9755	0.005
Clostridioides difficile	09-00072	150	1373310	1 (1541911024)	novoalign	strelka	novoalign/strelka	15537	15477	99.6138	718	11	4.6212	60	0.3862	3.7768	3.4855	0.2913	0.9557	0.9961	0.9755	0.0039
Clostridioides difficile	09-00072	150	1373310	1 (1541911024)	novoalign	snvsniffer	novoalign/snvsniffer	15537	14140	91.0086	452	264	2.9092	1397	8.9914	8.9759	2.1942	6.7817	0.969	0.9101	0.9386	0.0899
Clostridioides difficile	09-00072	150	1373310	1 (1541911024)	novoalign	varscan	novoalign/varscan	15537	15431	99.3178	689	6	4.4346	106	0.6822	3.8593	3.3447	0.5146	0.9573	0.9932	0.9749	0.0068
Clostridioides difficile	09-00072	150	1373310	1 (1541911024)	snippy	snippy	snippy	15537	15453	99.4594	415	0	2.671	84	0.5406	2.4224	2.0146	0.4078	0.9738	0.9946	0.9841	0.0054
Clostridioides difficile	09-00072	150	1373310	1 (1541911024)	stampy	16GT	stampy/16GT	15537	15422	99.2598	2805	210	18.0537	115	0.7402	14.175	13.6167	0.5583	0.8461	0.9926	0.9135	0.0074
Clostridioides difficile	09-00072	150	1373310	1 (1541911024)	stampy	freebayes	stampy/freebayes	15537	15492	99.7104	7430	0	47.8213	45	0.2896	36.287	36.0686	0.2185	0.6759	0.9971	0.8057	0.0029
Clostridioides difficile	09-00072	150	1373310	1 (1541911024)	stampy	gatk	stampy/gatk	15537	15442	99.3886	2221	919	14.2949	95	0.6114	11.2429	10.7817	0.4612	0.8743	0.9939	0.9303	0.0061
Clostridioides difficile	09-00072	150	1373310	1 (1541911024)	stampy	lofreq	stampy/lofreq	15537	15433	99.3306	2019	0	12.9948	104	0.6694	10.306	9.8011	0.5049	0.8843	0.9933	0.9356	0.0067
Clostridioides difficile	09-00072	150	1373310	1 (1541911024)	stampy	mpileup	stampy/mpileup	15537	15420	99.247	1704	0	10.9674	117	0.753	8.84	8.272	0.568	0.9005	0.9925	0.9443	0.0075
Clostridioides difficile	09-00072	150	1373310	1 (1541911024)	stampy	platypus	stampy/platypus	15537	15306	98.5132	1537	217	9.8925	231	1.4868	8.5827	7.4613	1.1214	0.9087	0.9851	0.9454	0.0149
Clostridioides difficile	09-00072	150	1373310	1 (1541911024)	stampy	snver	stampy/snver	15537	15427	99.292	1441	0	9.2746	110	0.708	7.5293	6.9953	0.534	0.9146	0.9929	0.9521	0.0071
Clostridioides difficile	09-00072	150	1373310	1 (1541911024)	stampy	strelka	stampy/strelka	15537	15426	99.2856	1067	31	6.8675	111	0.7144	5.7185	5.1797	0.5388	0.9353	0.9929	0.9632	0.0071
Clostridioides difficile	09-00072	150	1373310	1 (1541911024)	stampy	snvsniffer	stampy/snvsniffer	15537	14169	91.1952	973	499	6.2625	1368	8.8048	11.3643	4.7234	6.6409	0.9357	0.912	0.9237	0.088
Clostridioides difficile	09-00072	150	1373310	1 (1541911024)	stampy	varscan	stampy/varscan	15537	15408	99.1697	2063	79	13.278	129	0.8303	10.641	10.0147	0.6262	0.8819	0.9917	0.9336	0.0083
Clostridioides difficile	09-00072	150	1373310	2 (1541911682)	bwa-mem	16GT	bwa-mem/16GT	15537	15495	99.7297	2171	51	13.9731	42	0.2703	10.7429	10.539	0.2039	0.8771	0.9973	0.9333	0.0027
Clostridioides difficile	09-00072	150	1373310	2 (1541911682)	bwa-mem	freebayes	bwa-mem/freebayes	15537	15501	99.7683	1628	0	10.4782	36	0.2317	8.0778	7.903	0.1748	0.905	0.9977	0.9491	0.0023
Clostridioides difficile	09-00072	150	1373310	2 (1541911682)	bwa-mem	gatk	bwa-mem/gatk	15537	15445	99.4079	1692	808	10.8901	92	0.5921	8.6603	8.2137	0.4466	0.9013	0.9941	0.9454	0.0059
Clostridioides difficile	09-00072	150	1373310	2 (1541911682)	bwa-mem	lofreq	bwa-mem/lofreq	15537	15487	99.6782	1782	0	11.4694	50	0.3218	8.8934	8.6506	0.2427	0.8968	0.9968	0.9442	0.0032
Clostridioides difficile	09-00072	150	1373310	2 (1541911682)	bwa-mem	mpileup	bwa-mem/mpileup	15537	15481	99.6396	1198	0	7.7106	56	0.3604	6.0875	5.8156	0.2718	0.9282	0.9964	0.9611	0.0036
Clostridioides difficile	09-00072	150	1373310	2 (1541911682)	bwa-mem	platypus	bwa-mem/platypus	15537	15349	98.79	964	166	6.2045	188	1.21	5.5923	4.6797	0.9126	0.9409	0.9879	0.9638	0.0121
Clostridioides difficile	09-00072	150	1373310	2 (1541911682)	bwa-mem	snver	bwa-mem/snver	15537	15497	99.7426	1160	0	7.466	40	0.2574	5.8253	5.6312	0.1942	0.9304	0.9974	0.9627	0.0026
Clostridioides difficile	09-00072	150	1373310	2 (1541911682)	bwa-mem	strelka	bwa-mem/strelka	15537	15483	99.6524	1380	12	8.882	54	0.3476	6.9613	6.6991	0.2621	0.9182	0.9965	0.9557	0.0035
Clostridioides difficile	09-00072	150	1373310	2 (1541911682)	bwa-mem	snvsniffer	bwa-mem/snvsniffer	15537	14263	91.8002	827	472	5.3228	1274	8.1998	10.1992	4.0146	6.1846	0.9452	0.918	0.9314	0.082
Clostridioides difficile	09-00072	150	1373310	2 (1541911682)	bwa-mem	varscan	bwa-mem/varscan	15537	15461	99.5108	1185	7	7.627	76	0.4892	6.1215	5.7525	0.3689	0.9288	0.9951	0.9608	0.0049
Clostridioides difficile	09-00072	150	1373310	2 (1541911682)	minimap2	16GT	minimap2/16GT	15537	15446	99.4143	1685	75	10.8451	91	0.5857	8.6215	8.1798	0.4418	0.9016	0.9941	0.9456	0.0059
Clostridioides difficile	09-00072	150	1373310	2 (1541911682)	minimap2	freebayes	minimap2/freebayes	15537	15460	99.5044	1121	0	7.215	77	0.4956	5.8156	5.4418	0.3738	0.9324	0.995	0.9627	0.005
Clostridioides difficile	09-00072	150	1373310	2 (1541911682)	minimap2	gatk	minimap2/gatk	15537	15405	99.1504	987	523	6.3526	132	0.8496	5.4321	4.7913	0.6408	0.9398	0.9915	0.965	0.0085
Clostridioides difficile	09-00072	150	1373310	2 (1541911682)	minimap2	lofreq	minimap2/lofreq	15537	15426	99.2856	1162	0	7.4789	111	0.7144	6.1797	5.6409	0.5388	0.9299	0.9929	0.9604	0.0071
Clostridioides difficile	09-00072	150	1373310	2 (1541911682)	minimap2	mpileup	minimap2/mpileup	15537	15423	99.2663	609	0	3.9197	114	0.7337	3.5098	2.9564	0.5534	0.962	0.9927	0.9771	0.0073
Clostridioides difficile	09-00072	150	1373310	2 (1541911682)	minimap2	platypus	minimap2/platypus	15537	15237	98.0691	525	140	3.379	300	1.9309	4.0049	2.5486	1.4563	0.9667	0.9807	0.9736	0.0193
Clostridioides difficile	09-00072	150	1373310	2 (1541911682)	minimap2	snver	minimap2/snver	15537	15394	99.0796	577	0	3.7137	143	0.9204	3.4952	2.801	0.6942	0.9639	0.9908	0.9772	0.0092
Clostridioides difficile	09-00072	150	1373310	2 (1541911682)	minimap2	strelka	minimap2/strelka	15537	15391	99.0603	475	13	3.0572	146	0.9397	3.0146	2.3059	0.7087	0.9701	0.9906	0.9802	0.0094
Clostridioides difficile	09-00072	150	1373310	2 (1541911682)	minimap2	snvsniffer	minimap2/snvsniffer	15537	14257	91.7616	829	469	5.3357	1280	8.2384	10.238	4.0243	6.2137	0.945	0.9176	0.9311	0.0824
Clostridioides difficile	09-00072	150	1373310	2 (1541911682)	minimap2	varscan	minimap2/varscan	15537	15407	99.1633	753	11	4.8465	130	0.8367	4.2865	3.6554	0.6311	0.9534	0.9916	0.9721	0.0084
Clostridioides difficile	09-00072	150	1373310	2 (1541911682)	novoalign	16GT	novoalign/16GT	15537	15472	99.5816	771	39	4.9623	65	0.4184	4.0583	3.7428	0.3155	0.9525	0.9958	0.9737	0.0042
Clostridioides difficile	09-00072	150	1373310	2 (1541911682)	novoalign	freebayes	novoalign/freebayes	15537	15479	99.6267	931	0	5.9921	58	0.3733	4.8011	4.5195	0.2816	0.9433	0.9963	0.9691	0.0037
Clostridioides difficile	09-00072	150	1373310	2 (1541911682)	novoalign	gatk	novoalign/gatk	15537	15436	99.3499	1492	820	9.6029	101	0.6501	7.7331	7.2428	0.4903	0.9119	0.9935	0.951	0.0065
Clostridioides difficile	09-00072	150	1373310	2 (1541911682)	novoalign	lofreq	novoalign/lofreq	15537	15458	99.4915	699	0	4.4989	79	0.5085	3.7768	3.3933	0.3835	0.9567	0.9949	0.9754	0.0051
Clostridioides difficile	09-00072	150	1373310	2 (1541911682)	novoalign	mpileup	novoalign/mpileup	15537	15459	99.498	706	0	4.544	78	0.502	3.8059	3.4272	0.3786	0.9563	0.995	0.9753	0.005
Clostridioides difficile	09-00072	150	1373310	2 (1541911682)	novoalign	platypus	novoalign/platypus	15537	15351	98.8029	956	153	6.1531	186	1.1971	5.5438	4.6409	0.9029	0.9414	0.988	0.9641	0.012
Clostridioides difficile	09-00072	150	1373310	2 (1541911682)	novoalign	snver	novoalign/snver	15537	15461	99.5108	719	0	4.6277	76	0.4892	3.8593	3.4904	0.3689	0.9556	0.9951	0.975	0.0049
Clostridioides difficile	09-00072	150	1373310	2 (1541911682)	novoalign	strelka	novoalign/strelka	15537	15474	99.5945	782	11	5.0331	63	0.4055	4.102	3.7962	0.3058	0.9519	0.9959	0.9734	0.0041
Clostridioides difficile	09-00072	150	1373310	2 (1541911682)	novoalign	snvsniffer	novoalign/snvsniffer	15537	14136	90.9828	446	262	2.8706	1401	9.0172	8.9662	2.1651	6.8011	0.9694	0.9098	0.9387	0.0902
Clostridioides difficile	09-00072	150	1373310	2 (1541911682)	novoalign	varscan	novoalign/varscan	15537	15432	99.3242	691	7	4.4474	105	0.6758	3.8641	3.3544	0.5097	0.9571	0.9932	0.9748	0.0068
Clostridioides difficile	09-00072	150	1373310	2 (1541911682)	snippy	snippy	snippy	15537	15443	99.395	418	0	2.6904	94	0.605	2.4855	2.0292	0.4563	0.9736	0.9939	0.9836	0.0061
Clostridioides difficile	09-00072	150	1373310	2 (1541911682)	stampy	16GT	stampy/16GT	15537	15419	99.2405	2873	225	18.4913	118	0.7595	14.5197	13.9468	0.5728	0.8429	0.9924	0.9116	0.0076
Clostridioides difficile	09-00072	150	1373310	2 (1541911682)	stampy	freebayes	stampy/freebayes	15537	15497	99.7426	7317	0	47.094	40	0.2574	35.7142	35.52	0.1942	0.6793	0.9974	0.8082	0.0026
Clostridioides difficile	09-00072	150	1373310	2 (1541911682)	stampy	gatk	stampy/gatk	15537	15444	99.4014	2222	919	14.3013	93	0.5986	11.2381	10.7866	0.4515	0.8742	0.994	0.9303	0.006
Clostridioides difficile	09-00072	150	1373310	2 (1541911682)	stampy	lofreq	stampy/lofreq	15537	15432	99.3242	2003	0	12.8918	105	0.6758	10.2332	9.7235	0.5097	0.8851	0.9932	0.936	0.0068
Clostridioides difficile	09-00072	150	1373310	2 (1541911682)	stampy	mpileup	stampy/mpileup	15537	15423	99.2663	1665	0	10.7164	114	0.7337	8.6361	8.0827	0.5534	0.9026	0.9927	0.9455	0.0073
Clostridioides difficile	09-00072	150	1373310	2 (1541911682)	stampy	platypus	stampy/platypus	15537	15307	98.5197	1544	226	9.9376	230	1.4803	8.6118	7.4953	1.1165	0.9084	0.9852	0.9452	0.0148
Clostridioides difficile	09-00072	150	1373310	2 (1541911682)	stampy	snver	stampy/snver	15537	15424	99.2727	1519	0	9.7767	113	0.7273	7.9225	7.3739	0.5486	0.9103	0.9927	0.9497	0.0073
Clostridioides difficile	09-00072	150	1373310	2 (1541911682)	stampy	strelka	stampy/strelka	15537	15429	99.3049	1103	26	7.0992	108	0.6951	5.8787	5.3545	0.5243	0.9333	0.993	0.9622	0.007
Clostridioides difficile	09-00072	150	1373310	2 (1541911682)	stampy	snvsniffer	stampy/snvsniffer	15537	14167	91.1823	971	507	6.2496	1370	8.8177	11.3643	4.7137	6.6506	0.9359	0.9118	0.9237	0.0882
Clostridioides difficile	09-00072	150	1373310	2 (1541911682)	stampy	varscan	stampy/varscan	15537	15405	99.1504	2119	68	13.6384	132	0.8496	10.9274	10.2866	0.6408	0.8791	0.9915	0.9319	0.0085
Clostridioides difficile	09-00072	150	1373310	3 (1541912079)	bwa-mem	16GT	bwa-mem/16GT	15537	15495	99.7297	2185	50	14.0632	42	0.2703	10.8109	10.607	0.2039	0.8764	0.9973	0.9329	0.0027
Clostridioides difficile	09-00072	150	1373310	3 (1541912079)	bwa-mem	freebayes	bwa-mem/freebayes	15537	15502	99.7747	1674	0	10.7743	35	0.2253	8.2963	8.1264	0.1699	0.9025	0.9977	0.9477	0.0023
Clostridioides difficile	09-00072	150	1373310	3 (1541912079)	bwa-mem	gatk	bwa-mem/gatk	15537	15444	99.4014	1673	766	10.7678	93	0.5986	8.573	8.1215	0.4515	0.9023	0.994	0.9459	0.006
Clostridioides difficile	09-00072	150	1373310	3 (1541912079)	bwa-mem	lofreq	bwa-mem/lofreq	15537	15489	99.6911	1797	0	11.5659	48	0.3089	8.9565	8.7234	0.233	0.896	0.9969	0.9438	0.0031
Clostridioides difficile	09-00072	150	1373310	3 (1541912079)	bwa-mem	mpileup	bwa-mem/mpileup	15537	15482	99.646	1185	0	7.627	55	0.354	6.0195	5.7525	0.267	0.9289	0.9965	0.9615	0.0035
Clostridioides difficile	09-00072	150	1373310	3 (1541912079)	bwa-mem	platypus	bwa-mem/platypus	15537	15350	98.7964	957	167	6.1595	187	1.2036	5.5535	4.6457	0.9078	0.9413	0.988	0.9641	0.012
Clostridioides difficile	09-00072	150	1373310	3 (1541912079)	bwa-mem	snver	bwa-mem/snver	15537	15496	99.7361	1171	0	7.5368	41	0.2639	5.8836	5.6846	0.199	0.9297	0.9974	0.9624	0.0026
Clostridioides difficile	09-00072	150	1373310	3 (1541912079)	bwa-mem	strelka	bwa-mem/strelka	15537	15483	99.6524	1407	9	9.0558	54	0.3476	7.0924	6.8302	0.2621	0.9167	0.9965	0.9549	0.0035
Clostridioides difficile	09-00072	150	1373310	3 (1541912079)	bwa-mem	snvsniffer	bwa-mem/snvsniffer	15537	14264	91.8067	815	451	5.2455	1273	8.1933	10.1361	3.9564	6.1797	0.946	0.9181	0.9318	0.0819
Clostridioides difficile	09-00072	150	1373310	3 (1541912079)	bwa-mem	varscan	bwa-mem/varscan	15537	15455	99.4722	1186	9	7.6334	82	0.5278	6.1554	5.7574	0.3981	0.9287	0.9947	0.9606	0.0053
Clostridioides difficile	09-00072	150	1373310	3 (1541912079)	minimap2	16GT	minimap2/16GT	15537	15445	99.4079	1712	64	11.0189	92	0.5921	8.7574	8.3108	0.4466	0.9002	0.9941	0.9448	0.0059
Clostridioides difficile	09-00072	150	1373310	3 (1541912079)	minimap2	freebayes	minimap2/freebayes	15537	15453	99.4594	1131	0	7.2794	84	0.5406	5.8982	5.4904	0.4078	0.9318	0.9946	0.9622	0.0054
Clostridioides difficile	09-00072	150	1373310	3 (1541912079)	minimap2	gatk	minimap2/gatk	15537	15404	99.144	985	537	6.3397	133	0.856	5.4273	4.7816	0.6456	0.9399	0.9914	0.965	0.0086
Clostridioides difficile	09-00072	150	1373310	3 (1541912079)	minimap2	lofreq	minimap2/lofreq	15537	15433	99.3306	1197	0	7.7042	104	0.6694	6.3156	5.8108	0.5049	0.928	0.9933	0.9595	0.0067
Clostridioides difficile	09-00072	150	1373310	3 (1541912079)	minimap2	mpileup	minimap2/mpileup	15537	15424	99.2727	664	0	4.2737	113	0.7273	3.7719	3.2234	0.5486	0.9587	0.9927	0.9754	0.0073
Clostridioides difficile	09-00072	150	1373310	3 (1541912079)	minimap2	platypus	minimap2/platypus	15537	15236	98.0627	509	114	3.2761	301	1.9373	3.9321	2.4709	1.4612	0.9677	0.9806	0.9741	0.0194
Clostridioides difficile	09-00072	150	1373310	3 (1541912079)	minimap2	snver	minimap2/snver	15537	15399	99.1118	557	0	3.585	138	0.8882	3.3738	2.7039	0.6699	0.9651	0.9911	0.9779	0.0089
Clostridioides difficile	09-00072	150	1373310	3 (1541912079)	minimap2	strelka	minimap2/strelka	15537	15394	99.0796	478	8	3.0765	143	0.9204	3.0146	2.3204	0.6942	0.9699	0.9908	0.9802	0.0092
Clostridioides difficile	09-00072	150	1373310	3 (1541912079)	minimap2	snvsniffer	minimap2/snvsniffer	15537	14261	91.7873	828	453	5.3292	1276	8.2127	10.2138	4.0195	6.1943	0.9451	0.9179	0.9313	0.0821
Clostridioides difficile	09-00072	150	1373310	3 (1541912079)	minimap2	varscan	minimap2/varscan	15537	15392	99.0667	781	14	5.0267	145	0.9333	4.4952	3.7913	0.7039	0.9517	0.9907	0.9708	0.0093
Clostridioides difficile	09-00072	150	1373310	3 (1541912079)	novoalign	16GT	novoalign/16GT	15537	15472	99.5816	753	36	4.8465	65	0.4184	3.9709	3.6554	0.3155	0.9536	0.9958	0.9742	0.0042
Clostridioides difficile	09-00072	150	1373310	3 (1541912079)	novoalign	freebayes	novoalign/freebayes	15537	15478	99.6203	925	0	5.9535	59	0.3797	4.7768	4.4904	0.2864	0.9436	0.9962	0.9692	0.0038
Clostridioides difficile	09-00072	150	1373310	3 (1541912079)	novoalign	gatk	novoalign/gatk	15537	15435	99.3435	1487	823	9.5707	102	0.6565	7.7137	7.2186	0.4952	0.9121	0.9934	0.951	0.0066
Clostridioides difficile	09-00072	150	1373310	3 (1541912079)	novoalign	lofreq	novoalign/lofreq	15537	15463	99.5237	665	0	4.2801	74	0.4763	3.5874	3.2282	0.3592	0.9588	0.9952	0.9767	0.0048
Clostridioides difficile	09-00072	150	1373310	3 (1541912079)	novoalign	mpileup	novoalign/mpileup	15537	15458	99.4915	678	0	4.3638	79	0.5085	3.6748	3.2913	0.3835	0.958	0.9949	0.9761	0.0051
Clostridioides difficile	09-00072	150	1373310	3 (1541912079)	novoalign	platypus	novoalign/platypus	15537	15351	98.8029	976	152	6.2818	186	1.1971	5.6409	4.7379	0.9029	0.9402	0.988	0.9635	0.012
Clostridioides difficile	09-00072	150	1373310	3 (1541912079)	novoalign	snver	novoalign/snver	15537	15461	99.5108	706	0	4.544	76	0.4892	3.7962	3.4272	0.3689	0.9563	0.9951	0.9753	0.0049
Clostridioides difficile	09-00072	150	1373310	3 (1541912079)	novoalign	strelka	novoalign/strelka	15537	15474	99.5945	721	18	4.6405	63	0.4055	3.8059	3.5001	0.3058	0.9555	0.9959	0.9753	0.0041
Clostridioides difficile	09-00072	150	1373310	3 (1541912079)	novoalign	snvsniffer	novoalign/snvsniffer	15537	14140	91.0086	441	246	2.8384	1397	8.9914	8.9225	2.1408	6.7817	0.9698	0.9101	0.939	0.0899
Clostridioides difficile	09-00072	150	1373310	3 (1541912079)	novoalign	varscan	novoalign/varscan	15537	15432	99.3242	671	5	4.3187	105	0.6758	3.7671	3.2573	0.5097	0.9583	0.9932	0.9754	0.0068
Clostridioides difficile	09-00072	150	1373310	3 (1541912079)	snippy	snippy	snippy	15537	15446	99.4143	419	0	2.6968	91	0.5857	2.4758	2.034	0.4418	0.9736	0.9941	0.9837	0.0059
Clostridioides difficile	09-00072	150	1373310	3 (1541912079)	stampy	16GT	stampy/16GT	15537	15425	99.2791	2835	224	18.2468	112	0.7209	14.3061	13.7624	0.5437	0.8447	0.9928	0.9128	0.0072
Clostridioides difficile	09-00072	150	1373310	3 (1541912079)	stampy	freebayes	stampy/freebayes	15537	15496	99.7361	7363	0	47.3901	41	0.2639	35.9424	35.7433	0.199	0.6779	0.9974	0.8072	0.0026
Clostridioides difficile	09-00072	150	1373310	3 (1541912079)	stampy	gatk	stampy/gatk	15537	15445	99.4079	2157	911	13.883	92	0.5921	10.9177	10.4711	0.4466	0.8775	0.9941	0.9322	0.0059
Clostridioides difficile	09-00072	150	1373310	3 (1541912079)	stampy	lofreq	stampy/lofreq	15537	15431	99.3178	1948	0	12.5378	106	0.6822	9.971	9.4565	0.5146	0.8879	0.9932	0.9376	0.0068
Clostridioides difficile	09-00072	150	1373310	3 (1541912079)	stampy	mpileup	stampy/mpileup	15537	15418	99.2341	1660	0	10.6842	119	0.7659	8.6361	8.0584	0.5777	0.9028	0.9923	0.9454	0.0077
Clostridioides difficile	09-00072	150	1373310	3 (1541912079)	stampy	platypus	stampy/platypus	15537	15308	98.5261	1550	217	9.9762	229	1.4739	8.6361	7.5244	1.1117	0.9081	0.9853	0.9451	0.0147
Clostridioides difficile	09-00072	150	1373310	3 (1541912079)	stampy	snver	stampy/snver	15537	15425	99.2791	1470	0	9.4613	112	0.7209	7.6797	7.136	0.5437	0.913	0.9928	0.9512	0.0072
Clostridioides difficile	09-00072	150	1373310	3 (1541912079)	stampy	strelka	stampy/strelka	15537	15430	99.3113	1056	37	6.7967	107	0.6887	5.6457	5.1263	0.5194	0.9359	0.9931	0.9637	0.0069
Clostridioides difficile	09-00072	150	1373310	3 (1541912079)	stampy	snvsniffer	stampy/snvsniffer	15537	14170	91.2016	962	511	6.1917	1367	8.7984	11.306	4.67	6.636	0.9364	0.912	0.924	0.088
Clostridioides difficile	09-00072	150	1373310	3 (1541912079)	stampy	varscan	stampy/varscan	15537	15404	99.144	2071	86	13.3295	133	0.856	10.6992	10.0536	0.6456	0.8815	0.9914	0.9332	0.0086
Clostridioides difficile	09-00072	300	686655	1 (1541912766)	bwa-mem	16GT	bwa-mem/16GT	15537	15498	99.749	2380	70	15.3183	39	0.251	11.7429	11.5536	0.1893	0.8669	0.9975	0.9276	0.0025
Clostridioides difficile	09-00072	300	686655	1 (1541912766)	bwa-mem	freebayes	bwa-mem/freebayes	15537	15507	99.8069	1700	0	10.9416	30	0.1931	8.3982	8.2526	0.1456	0.9012	0.9981	0.9472	0.0019
Clostridioides difficile	09-00072	300	686655	1 (1541912766)	bwa-mem	gatk	bwa-mem/gatk	15537	15449	99.4336	1658	725	10.6713	88	0.5664	8.4759	8.0487	0.4272	0.9031	0.9943	0.9465	0.0057
Clostridioides difficile	09-00072	300	686655	1 (1541912766)	bwa-mem	lofreq	bwa-mem/lofreq	15537	15420	99.247	1651	0	10.6262	117	0.753	8.5827	8.0147	0.568	0.9033	0.9925	0.9458	0.0075
Clostridioides difficile	09-00072	300	686655	1 (1541912766)	bwa-mem	mpileup	bwa-mem/mpileup	15537	15413	99.2019	1082	0	6.964	124	0.7981	5.8545	5.2525	0.602	0.9344	0.992	0.9623	0.008
Clostridioides difficile	09-00072	300	686655	1 (1541912766)	bwa-mem	platypus	bwa-mem/platypus	15537	15282	98.3588	1021	171	6.5714	255	1.6412	6.1943	4.9564	1.2379	0.9374	0.9836	0.9599	0.0164
Clostridioides difficile	09-00072	300	686655	1 (1541912766)	bwa-mem	snver	bwa-mem/snver	15537	15453	99.4594	1145	0	7.3695	84	0.5406	5.9661	5.5583	0.4078	0.931	0.9946	0.9617	0.0054
Clostridioides difficile	09-00072	300	686655	1 (1541912766)	bwa-mem	strelka	bwa-mem/strelka	15537	15388	99.041	1256	8	8.0839	149	0.959	6.8205	6.0972	0.7233	0.9245	0.9904	0.9563	0.0096
Clostridioides difficile	09-00072	300	686655	1 (1541912766)	bwa-mem	snvsniffer	bwa-mem/snvsniffer	15537	13438	86.4903	546	312	3.5142	2099	13.5097	12.84	2.6505	10.1895	0.961	0.8649	0.9104	0.1351
Clostridioides difficile	09-00072	300	686655	1 (1541912766)	bwa-mem	varscan	bwa-mem/varscan	15537	15356	98.835	1109	11	7.1378	181	1.165	6.2622	5.3836	0.8787	0.9326	0.9884	0.9597	0.0116
Clostridioides difficile	09-00072	300	686655	1 (1541912766)	minimap2	16GT	minimap2/16GT	15537	15485	99.6653	2164	95	13.928	52	0.3347	10.7575	10.505	0.2524	0.8774	0.9967	0.9333	0.0033
Clostridioides difficile	09-00072	300	686655	1 (1541912766)	minimap2	freebayes	minimap2/freebayes	15537	15492	99.7104	1501	0	9.6608	45	0.2896	7.505	7.2865	0.2185	0.9117	0.9971	0.9525	0.0029
Clostridioides difficile	09-00072	300	686655	1 (1541912766)	minimap2	gatk	minimap2/gatk	15537	15440	99.3757	1365	573	8.7855	97	0.6243	7.0972	6.6263	0.4709	0.9188	0.9938	0.9548	0.0062
Clostridioides difficile	09-00072	300	686655	1 (1541912766)	minimap2	lofreq	minimap2/lofreq	15537	15396	99.0925	1412	0	9.088	141	0.9075	7.539	6.8545	0.6845	0.916	0.9909	0.952	0.0091
Clostridioides difficile	09-00072	300	686655	1 (1541912766)	minimap2	mpileup	minimap2/mpileup	15537	15389	99.0474	873	0	5.6188	148	0.9526	4.9564	4.2379	0.7185	0.9463	0.9905	0.9679	0.0095
Clostridioides difficile	09-00072	300	686655	1 (1541912766)	minimap2	platypus	minimap2/platypus	15537	15250	98.1528	826	142	5.3163	287	1.8472	5.403	4.0098	1.3932	0.9486	0.9815	0.9648	0.0185
Clostridioides difficile	09-00072	300	686655	1 (1541912766)	minimap2	snver	minimap2/snver	15537	15395	99.0861	818	0	5.2649	142	0.9139	4.6603	3.9709	0.6893	0.9495	0.9909	0.9698	0.0091
Clostridioides difficile	09-00072	300	686655	1 (1541912766)	minimap2	strelka	minimap2/strelka	15537	15361	98.8672	761	8	4.898	176	1.1328	4.5486	3.6942	0.8544	0.9528	0.9887	0.9704	0.0113
Clostridioides difficile	09-00072	300	686655	1 (1541912766)	minimap2	snvsniffer	minimap2/snvsniffer	15537	13439	86.4967	539	322	3.4691	2098	13.5033	12.8012	2.6165	10.1846	0.9614	0.865	0.9107	0.135
Clostridioides difficile	09-00072	300	686655	1 (1541912766)	minimap2	varscan	minimap2/varscan	15537	15315	98.5712	892	12	5.7411	222	1.4288	5.4079	4.3302	1.0777	0.945	0.9857	0.9649	0.0143
Clostridioides difficile	09-00072	300	686655	1 (1541912766)	novoalign	16GT	novoalign/16GT	15537	15491	99.7039	917	41	5.902	46	0.2961	4.6748	4.4515	0.2233	0.9441	0.997	0.9698	0.003
Clostridioides difficile	09-00072	300	686655	1 (1541912766)	novoalign	freebayes	novoalign/freebayes	15537	15497	99.7426	1094	0	7.0413	40	0.2574	5.5049	5.3108	0.1942	0.9341	0.9974	0.9647	0.0026
Clostridioides difficile	09-00072	300	686655	1 (1541912766)	novoalign	gatk	novoalign/gatk	15537	15441	99.3821	1512	809	9.7316	96	0.6179	7.806	7.3399	0.466	0.9108	0.9938	0.9505	0.0062
Clostridioides difficile	09-00072	300	686655	1 (1541912766)	novoalign	lofreq	novoalign/lofreq	15537	15439	99.3692	744	0	4.7886	98	0.6308	4.0874	3.6117	0.4757	0.954	0.9937	0.9734	0.0063
Clostridioides difficile	09-00072	300	686655	1 (1541912766)	novoalign	mpileup	novoalign/mpileup	15537	15434	99.3371	751	0	4.8336	103	0.6629	4.1457	3.6457	0.5	0.9536	0.9934	0.9731	0.0066
Clostridioides difficile	09-00072	300	686655	1 (1541912766)	novoalign	platypus	novoalign/platypus	15537	15320	98.6033	1096	171	7.0541	217	1.3967	6.3739	5.3205	1.0534	0.9332	0.986	0.9589	0.014
Clostridioides difficile	09-00072	300	686655	1 (1541912766)	novoalign	snver	novoalign/snver	15537	15436	99.3499	791	0	5.0911	101	0.6501	4.3302	3.8399	0.4903	0.9513	0.9935	0.9719	0.0065
Clostridioides difficile	09-00072	300	686655	1 (1541912766)	novoalign	strelka	novoalign/strelka	15537	15430	99.3113	897	16	5.7733	107	0.6887	4.8739	4.3544	0.5194	0.9451	0.9931	0.9685	0.0069
Clostridioides difficile	09-00072	300	686655	1 (1541912766)	novoalign	snvsniffer	novoalign/snvsniffer	15537	13332	85.8081	383	232	2.4651	2205	14.1919	12.5633	1.8593	10.7041	0.9721	0.8581	0.9115	0.1419
Clostridioides difficile	09-00072	300	686655	1 (1541912766)	novoalign	varscan	novoalign/varscan	15537	15358	98.8479	779	8	5.0138	179	1.1521	4.6506	3.7816	0.8689	0.9517	0.9885	0.9698	0.0115
Clostridioides difficile	09-00072	300	686655	1 (1541912766)	snippy	snippy	snippy	15537	15485	99.6653	520	0	3.3468	52	0.3347	2.7767	2.5243	0.2524	0.9675	0.9967	0.9819	0.0033
Clostridioides difficile	09-00072	300	686655	1 (1541912766)	stampy	16GT	stampy/16GT	15537	15412	99.1955	3064	325	19.7207	125	0.8045	15.4808	14.874	0.6068	0.8342	0.992	0.9063	0.008
Clostridioides difficile	09-00072	300	686655	1 (1541912766)	stampy	freebayes	stampy/freebayes	15537	15494	99.7232	10007	0	64.4075	43	0.2768	48.7872	48.5785	0.2087	0.6076	0.9972	0.7551	0.0028
Clostridioides difficile	09-00072	300	686655	1 (1541912766)	stampy	gatk	stampy/gatk	15537	15451	99.4465	2187	988	14.0761	86	0.5535	11.0342	10.6167	0.4175	0.876	0.9945	0.9315	0.0055
Clostridioides difficile	09-00072	300	686655	1 (1541912766)	stampy	lofreq	stampy/lofreq	15537	15379	98.9831	1746	0	11.2377	158	1.0169	9.2429	8.4759	0.767	0.898	0.9898	0.9417	0.0102
Clostridioides difficile	09-00072	300	686655	1 (1541912766)	stampy	mpileup	stampy/mpileup	15537	15373	98.9445	1517	0	9.7638	164	1.0555	8.1603	7.3642	0.7961	0.9102	0.9894	0.9481	0.0106
Clostridioides difficile	09-00072	300	686655	1 (1541912766)	stampy	platypus	stampy/platypus	15537	15249	98.1464	1143	220	7.3566	288	1.8536	6.9467	5.5486	1.3981	0.9303	0.9815	0.9552	0.0185
Clostridioides difficile	09-00072	300	686655	1 (1541912766)	stampy	snver	stampy/snver	15537	15352	98.8093	1401	0	9.0172	185	1.1907	7.6992	6.8011	0.8981	0.9164	0.9881	0.9509	0.0119
Clostridioides difficile	09-00072	300	686655	1 (1541912766)	stampy	strelka	stampy/strelka	15537	15327	98.6484	1031	17	6.6358	210	1.3516	6.0244	5.0049	1.0194	0.937	0.9865	0.9611	0.0135
Clostridioides difficile	09-00072	300	686655	1 (1541912766)	stampy	snvsniffer	stampy/snvsniffer	15537	13430	86.4388	756	448	4.8658	2107	13.5612	13.8983	3.67	10.2283	0.9467	0.8644	0.9037	0.1356
Clostridioides difficile	09-00072	300	686655	1 (1541912766)	stampy	varscan	stampy/varscan	15537	15309	98.5325	1838	74	11.8298	228	1.4675	10.0293	8.9225	1.1068	0.8928	0.9853	0.9368	0.0147
Clostridioides difficile	09-00072	300	686655	2 (1541913034)	bwa-mem	16GT	bwa-mem/16GT	15537	15502	99.7747	2358	61	15.1767	35	0.2253	11.6167	11.4468	0.1699	0.868	0.9977	0.9283	0.0023
Clostridioides difficile	09-00072	300	686655	2 (1541913034)	bwa-mem	freebayes	bwa-mem/freebayes	15537	15508	99.8133	1681	0	10.8193	29	0.1867	8.3011	8.1603	0.1408	0.9022	0.9981	0.9477	0.0019
Clostridioides difficile	09-00072	300	686655	2 (1541913034)	bwa-mem	gatk	bwa-mem/gatk	15537	15450	99.44	1639	763	10.549	87	0.56	8.3788	7.9564	0.4223	0.9041	0.9944	0.9471	0.0056
Clostridioides difficile	09-00072	300	686655	2 (1541913034)	bwa-mem	lofreq	bwa-mem/lofreq	15537	15407	99.1633	1669	0	10.7421	130	0.8367	8.7332	8.1021	0.6311	0.9023	0.9916	0.9448	0.0084
Clostridioides difficile	09-00072	300	686655	2 (1541913034)	bwa-mem	mpileup	bwa-mem/mpileup	15537	15397	99.0989	1071	0	6.8932	140	0.9011	5.8787	5.1991	0.6796	0.935	0.991	0.9622	0.009
Clostridioides difficile	09-00072	300	686655	2 (1541913034)	bwa-mem	platypus	bwa-mem/platypus	15537	15276	98.3201	1109	223	7.1378	261	1.6799	6.6506	5.3836	1.267	0.9323	0.9832	0.9571	0.0168
Clostridioides difficile	09-00072	300	686655	2 (1541913034)	bwa-mem	snver	bwa-mem/snver	15537	15438	99.3628	1136	0	7.3116	99	0.6372	5.9952	5.5147	0.4806	0.9315	0.9936	0.9615	0.0064
Clostridioides difficile	09-00072	300	686655	2 (1541913034)	bwa-mem	strelka	bwa-mem/strelka	15537	15377	98.9702	1237	10	7.9616	160	1.0298	6.7817	6.005	0.7767	0.9255	0.9897	0.9565	0.0103
Clostridioides difficile	09-00072	300	686655	2 (1541913034)	bwa-mem	snvsniffer	bwa-mem/snvsniffer	15537	13443	86.5225	563	328	3.6236	2094	13.4775	12.8983	2.7331	10.1652	0.9598	0.8652	0.91	0.1348
Clostridioides difficile	09-00072	300	686655	2 (1541913034)	bwa-mem	varscan	bwa-mem/varscan	15537	15350	98.7964	1107	14	7.1249	187	1.2036	6.2817	5.3739	0.9078	0.9327	0.988	0.9596	0.012
Clostridioides difficile	09-00072	300	686655	2 (1541913034)	minimap2	16GT	minimap2/16GT	15537	15484	99.6589	2137	88	13.7543	53	0.3411	10.6312	10.374	0.2573	0.8787	0.9966	0.9339	0.0034
Clostridioides difficile	09-00072	300	686655	2 (1541913034)	minimap2	freebayes	minimap2/freebayes	15537	15493	99.7168	1496	0	9.6286	44	0.2832	7.4759	7.2623	0.2136	0.9119	0.9972	0.9526	0.0028
Clostridioides difficile	09-00072	300	686655	2 (1541913034)	minimap2	gatk	minimap2/gatk	15537	15435	99.3435	1317	564	8.4765	102	0.6565	6.8885	6.3933	0.4952	0.9214	0.9934	0.956	0.0066
Clostridioides difficile	09-00072	300	686655	2 (1541913034)	minimap2	lofreq	minimap2/lofreq	15537	15387	99.0346	1444	0	9.2939	150	0.9654	7.738	7.0098	0.7282	0.9142	0.9903	0.9507	0.0097
Clostridioides difficile	09-00072	300	686655	2 (1541913034)	minimap2	mpileup	minimap2/mpileup	15537	15375	98.9573	898	0	5.7798	162	1.0427	5.1457	4.3593	0.7864	0.9448	0.9896	0.9667	0.0104
Clostridioides difficile	09-00072	300	686655	2 (1541913034)	minimap2	platypus	minimap2/platypus	15537	15263	98.2365	899	133	5.7862	274	1.7635	5.6943	4.3642	1.3301	0.9444	0.9824	0.963	0.0176
Clostridioides difficile	09-00072	300	686655	2 (1541913034)	minimap2	snver	minimap2/snver	15537	15383	99.0088	840	0	5.4064	154	0.9912	4.8253	4.0777	0.7476	0.9482	0.9901	0.9687	0.0099
Clostridioides difficile	09-00072	300	686655	2 (1541913034)	minimap2	strelka	minimap2/strelka	15537	15357	98.8415	790	13	5.0846	180	1.1585	4.7088	3.835	0.8738	0.9511	0.9884	0.9694	0.0116
Clostridioides difficile	09-00072	300	686655	2 (1541913034)	minimap2	snvsniffer	minimap2/snvsniffer	15537	13441	86.5096	539	311	3.4691	2096	13.4904	12.7915	2.6165	10.1749	0.9614	0.8651	0.9107	0.1349
Clostridioides difficile	09-00072	300	686655	2 (1541913034)	minimap2	varscan	minimap2/varscan	15537	15321	98.6098	948	15	6.1016	216	1.3902	5.6506	4.602	1.0486	0.9417	0.9861	0.9634	0.0139
Clostridioides difficile	09-00072	300	686655	2 (1541913034)	novoalign	16GT	novoalign/16GT	15537	15491	99.7039	887	51	5.709	46	0.2961	4.5292	4.3059	0.2233	0.9458	0.997	0.9707	0.003
Clostridioides difficile	09-00072	300	686655	2 (1541913034)	novoalign	freebayes	novoalign/freebayes	15537	15498	99.749	1110	0	7.1442	39	0.251	5.5778	5.3884	0.1893	0.9332	0.9975	0.9643	0.0025
Clostridioides difficile	09-00072	300	686655	2 (1541913034)	novoalign	gatk	novoalign/gatk	15537	15441	99.3821	1534	820	9.8732	96	0.6179	7.9128	7.4467	0.466	0.9096	0.9938	0.9498	0.0062
Clostridioides difficile	09-00072	300	686655	2 (1541913034)	novoalign	lofreq	novoalign/lofreq	15537	15442	99.3886	733	0	4.7178	95	0.6114	4.0195	3.5583	0.4612	0.9547	0.9939	0.9739	0.0061
Clostridioides difficile	09-00072	300	686655	2 (1541913034)	novoalign	mpileup	novoalign/mpileup	15537	15438	99.3628	734	0	4.7242	99	0.6372	4.0438	3.5632	0.4806	0.9546	0.9936	0.9737	0.0064
Clostridioides difficile	09-00072	300	686655	2 (1541913034)	novoalign	platypus	novoalign/platypus	15537	15329	98.6613	1051	169	6.7645	208	1.3387	6.1118	5.102	1.0097	0.9358	0.9866	0.9605	0.0134
Clostridioides difficile	09-00072	300	686655	2 (1541913034)	novoalign	snver	novoalign/snver	15537	15443	99.395	770	0	4.9559	94	0.605	4.1942	3.7379	0.4563	0.9525	0.9939	0.9728	0.0061
Clostridioides difficile	09-00072	300	686655	2 (1541913034)	novoalign	strelka	novoalign/strelka	15537	15428	99.2984	915	28	5.8892	109	0.7016	4.971	4.4418	0.5291	0.944	0.993	0.9679	0.007
Clostridioides difficile	09-00072	300	686655	2 (1541913034)	novoalign	snvsniffer	novoalign/snvsniffer	15537	13329	85.7888	372	228	2.3943	2208	14.2112	12.5245	1.8059	10.7186	0.9728	0.8579	0.9117	0.1421
Clostridioides difficile	09-00072	300	686655	2 (1541913034)	novoalign	varscan	novoalign/varscan	15537	15356	98.835	777	10	5.001	181	1.165	4.6506	3.7719	0.8787	0.9518	0.9884	0.9698	0.0116
Clostridioides difficile	09-00072	300	686655	2 (1541913034)	snippy	snippy	snippy	15537	15485	99.6653	505	0	3.2503	52	0.3347	2.7039	2.4515	0.2524	0.9684	0.9967	0.9823	0.0033
Clostridioides difficile	09-00072	300	686655	2 (1541913034)	stampy	16GT	stampy/16GT	15537	15415	99.2148	3037	317	19.5469	122	0.7852	15.3352	14.743	0.5922	0.8354	0.9921	0.907	0.0079
Clostridioides difficile	09-00072	300	686655	2 (1541913034)	stampy	freebayes	stampy/freebayes	15537	15502	99.7747	9959	0	64.0986	35	0.2253	48.5154	48.3455	0.1699	0.6089	0.9977	0.7563	0.0023
Clostridioides difficile	09-00072	300	686655	2 (1541913034)	stampy	gatk	stampy/gatk	15537	15450	99.44	2289	985	14.7326	87	0.56	11.5342	11.1118	0.4223	0.871	0.9944	0.9286	0.0056
Clostridioides difficile	09-00072	300	686655	2 (1541913034)	stampy	lofreq	stampy/lofreq	15537	15371	98.9316	1777	0	11.4372	166	1.0684	9.4322	8.6264	0.8058	0.8964	0.9893	0.9406	0.0107
Clostridioides difficile	09-00072	300	686655	2 (1541913034)	stampy	mpileup	stampy/mpileup	15537	15353	98.8157	1491	0	9.5964	184	1.1843	8.1312	7.238	0.8932	0.9115	0.9882	0.9483	0.0118
Clostridioides difficile	09-00072	300	686655	2 (1541913034)	stampy	platypus	stampy/platypus	15537	15256	98.1914	1127	198	7.2537	281	1.8086	6.8351	5.471	1.3641	0.9312	0.9819	0.9559	0.0181
Clostridioides difficile	09-00072	300	686655	2 (1541913034)	stampy	snver	stampy/snver	15537	15361	98.8672	1377	0	8.8627	176	1.1328	7.539	6.6846	0.8544	0.9177	0.9887	0.9519	0.0113
Clostridioides difficile	09-00072	300	686655	2 (1541913034)	stampy	strelka	stampy/strelka	15537	15327	98.6484	965	20	6.211	210	1.3516	5.704	4.6845	1.0194	0.9408	0.9865	0.9631	0.0135
Clostridioides difficile	09-00072	300	686655	2 (1541913034)	stampy	snvsniffer	stampy/snvsniffer	15537	13433	86.4581	743	423	4.7821	2104	13.5419	13.8206	3.6069	10.2138	0.9476	0.8646	0.9042	0.1354
Clostridioides difficile	09-00072	300	686655	2 (1541913034)	stampy	varscan	stampy/varscan	15537	15303	98.4939	1856	65	11.9457	234	1.5061	10.1458	9.0099	1.1359	0.8918	0.9849	0.936	0.0151
Clostridioides difficile	09-00072	300	686655	3 (1541914116)	bwa-mem	16GT	bwa-mem/16GT	15537	15501	99.7683	2349	58	15.1187	36	0.2317	11.5779	11.4031	0.1748	0.8684	0.9977	0.9286	0.0023
Clostridioides difficile	09-00072	300	686655	3 (1541914116)	bwa-mem	freebayes	bwa-mem/freebayes	15537	15508	99.8133	1670	0	10.7485	29	0.1867	8.2477	8.1069	0.1408	0.9028	0.9981	0.9481	0.0019
Clostridioides difficile	09-00072	300	686655	3 (1541914116)	bwa-mem	gatk	bwa-mem/gatk	15537	15448	99.4272	1648	740	10.6069	89	0.5728	8.4322	8.0001	0.432	0.9036	0.9943	0.9468	0.0057
Clostridioides difficile	09-00072	300	686655	3 (1541914116)	bwa-mem	lofreq	bwa-mem/lofreq	15537	15408	99.1697	1589	0	10.2272	129	0.8303	8.3399	7.7137	0.6262	0.9065	0.9917	0.9472	0.0083
Clostridioides difficile	09-00072	300	686655	3 (1541914116)	bwa-mem	mpileup	bwa-mem/mpileup	15537	15403	99.1375	1044	0	6.7194	134	0.8625	5.7185	5.068	0.6505	0.9365	0.9914	0.9632	0.0086
Clostridioides difficile	09-00072	300	686655	3 (1541914116)	bwa-mem	platypus	bwa-mem/platypus	15537	15277	98.3266	1021	202	6.5714	260	1.6734	6.2186	4.9564	1.2622	0.9374	0.9833	0.9598	0.0167
Clostridioides difficile	09-00072	300	686655	3 (1541914116)	bwa-mem	snver	bwa-mem/snver	15537	15442	99.3886	1127	0	7.2537	95	0.6114	5.9321	5.471	0.4612	0.932	0.9939	0.962	0.0061
Clostridioides difficile	09-00072	300	686655	3 (1541914116)	bwa-mem	strelka	bwa-mem/strelka	15537	15381	98.9959	1242	2	7.9938	156	1.0041	6.7865	6.0292	0.7573	0.9253	0.99	0.9566	0.01
Clostridioides difficile	09-00072	300	686655	3 (1541914116)	bwa-mem	snvsniffer	bwa-mem/snvsniffer	15537	13421	86.3809	524	297	3.3726	2116	13.6191	12.8158	2.5437	10.272	0.9624	0.8638	0.9104	0.1362
Clostridioides difficile	09-00072	300	686655	3 (1541914116)	bwa-mem	varscan	bwa-mem/varscan	15537	15354	98.8222	1077	12	6.9318	183	1.1778	6.1166	5.2282	0.8884	0.9345	0.9882	0.9606	0.0118
Clostridioides difficile	09-00072	300	686655	3 (1541914116)	minimap2	16GT	minimap2/16GT	15537	15488	99.6846	2127	87	13.6899	49	0.3154	10.5633	10.3254	0.2379	0.8793	0.9968	0.9344	0.0032
Clostridioides difficile	09-00072	300	686655	3 (1541914116)	minimap2	freebayes	minimap2/freebayes	15537	15494	99.7232	1477	0	9.5063	43	0.2768	7.3788	7.17	0.2087	0.913	0.9972	0.9532	0.0028
Clostridioides difficile	09-00072	300	686655	3 (1541914116)	minimap2	gatk	minimap2/gatk	15537	15436	99.3499	1417	594	9.1202	101	0.6501	7.3691	6.8788	0.4903	0.9159	0.9935	0.9531	0.0065
Clostridioides difficile	09-00072	300	686655	3 (1541914116)	minimap2	lofreq	minimap2/lofreq	15537	15389	99.0474	1365	0	8.7855	148	0.9526	7.3448	6.6263	0.7185	0.9185	0.9905	0.9531	0.0095
Clostridioides difficile	09-00072	300	686655	3 (1541914116)	minimap2	mpileup	minimap2/mpileup	15537	15384	99.0153	850	0	5.4708	153	0.9847	4.869	4.1263	0.7427	0.9476	0.9902	0.9684	0.0098
Clostridioides difficile	09-00072	300	686655	3 (1541914116)	minimap2	platypus	minimap2/platypus	15537	15249	98.1464	829	142	5.3357	288	1.8536	5.4224	4.0243	1.3981	0.9484	0.9815	0.9647	0.0185
Clostridioides difficile	09-00072	300	686655	3 (1541914116)	minimap2	snver	minimap2/snver	15537	15381	98.9959	747	0	4.8079	156	1.0041	4.3836	3.6263	0.7573	0.9537	0.99	0.9715	0.01
Clostridioides difficile	09-00072	300	686655	3 (1541914116)	minimap2	strelka	minimap2/strelka	15537	15358	98.8479	726	3	4.6727	179	1.1521	4.3933	3.5243	0.8689	0.9549	0.9885	0.9714	0.0115
Clostridioides difficile	09-00072	300	686655	3 (1541914116)	minimap2	snvsniffer	minimap2/snvsniffer	15537	13420	86.3745	542	306	3.4884	2117	13.6255	12.908	2.6311	10.2769	0.9612	0.8637	0.9098	0.1363
Clostridioides difficile	09-00072	300	686655	3 (1541914116)	minimap2	varscan	minimap2/varscan	15537	15323	98.6226	883	11	5.6832	214	1.3774	5.3253	4.2865	1.0389	0.9455	0.9862	0.9654	0.0138
Clostridioides difficile	09-00072	300	686655	3 (1541914116)	novoalign	16GT	novoalign/16GT	15537	15488	99.6846	916	46	5.8956	49	0.3154	4.6845	4.4467	0.2379	0.9442	0.9968	0.9698	0.0032
Clostridioides difficile	09-00072	300	686655	3 (1541914116)	novoalign	freebayes	novoalign/freebayes	15537	15499	99.7554	1098	0	7.067	38	0.2446	5.5147	5.3302	0.1845	0.9338	0.9976	0.9646	0.0024
Clostridioides difficile	09-00072	300	686655	3 (1541914116)	novoalign	gatk	novoalign/gatk	15537	15436	99.3499	1472	784	9.4742	101	0.6501	7.6361	7.1458	0.4903	0.9129	0.9935	0.9515	0.0065
Clostridioides difficile	09-00072	300	686655	3 (1541914116)	novoalign	lofreq	novoalign/lofreq	15537	15425	99.2791	724	0	4.6598	112	0.7209	4.0583	3.5146	0.5437	0.9552	0.9928	0.9736	0.0072
Clostridioides difficile	09-00072	300	686655	3 (1541914116)	novoalign	mpileup	novoalign/mpileup	15537	15420	99.247	757	0	4.8722	117	0.753	4.2428	3.6748	0.568	0.9532	0.9925	0.9725	0.0075
Clostridioides difficile	09-00072	300	686655	3 (1541914116)	novoalign	platypus	novoalign/platypus	15537	15318	98.5905	1032	167	6.6422	219	1.4095	6.0729	5.0098	1.0631	0.9369	0.9859	0.9608	0.0141
Clostridioides difficile	09-00072	300	686655	3 (1541914116)	novoalign	snver	novoalign/snver	15537	15425	99.2791	815	0	5.2455	112	0.7209	4.5001	3.9564	0.5437	0.9498	0.9928	0.9708	0.0072
Clostridioides difficile	09-00072	300	686655	3 (1541914116)	novoalign	strelka	novoalign/strelka	15537	15418	99.2341	922	19	5.9342	119	0.7659	5.0535	4.4758	0.5777	0.9436	0.9923	0.9673	0.0077
Clostridioides difficile	09-00072	300	686655	3 (1541914116)	novoalign	snvsniffer	novoalign/snvsniffer	15537	13325	85.763	380	230	2.4458	2212	14.237	12.5827	1.8447	10.738	0.9723	0.8576	0.9114	0.1424
Clostridioides difficile	09-00072	300	686655	3 (1541914116)	novoalign	varscan	novoalign/varscan	15537	15359	98.8543	776	8	4.9945	178	1.1457	4.6311	3.7671	0.8641	0.9519	0.9885	0.9699	0.0115
Clostridioides difficile	09-00072	300	686655	3 (1541914116)	snippy	snippy	snippy	15537	15487	99.6782	514	0	3.3082	50	0.3218	2.7379	2.4952	0.2427	0.9679	0.9968	0.9821	0.0032
Clostridioides difficile	09-00072	300	686655	3 (1541914116)	stampy	16GT	stampy/16GT	15537	15405	99.1504	3021	318	19.4439	132	0.8496	15.3061	14.6653	0.6408	0.836	0.9915	0.9071	0.0085
Clostridioides difficile	09-00072	300	686655	3 (1541914116)	stampy	freebayes	stampy/freebayes	15537	15503	99.7812	10119	0	65.1284	34	0.2188	49.2872	49.1222	0.1651	0.6051	0.9978	0.7533	0.0022
Clostridioides difficile	09-00072	300	686655	3 (1541914116)	stampy	gatk	stampy/gatk	15537	15448	99.4272	2120	956	13.6448	89	0.5728	10.7235	10.2914	0.432	0.8793	0.9943	0.9333	0.0057
Clostridioides difficile	09-00072	300	686655	3 (1541914116)	stampy	lofreq	stampy/lofreq	15537	15362	98.8737	1774	0	11.4179	175	1.1263	9.4613	8.6118	0.8495	0.8965	0.9887	0.9403	0.0113
Clostridioides difficile	09-00072	300	686655	3 (1541914116)	stampy	mpileup	stampy/mpileup	15537	15356	98.835	1515	0	9.7509	181	1.165	8.2331	7.3545	0.8787	0.9102	0.9884	0.9477	0.0116
Clostridioides difficile	09-00072	300	686655	3 (1541914116)	stampy	platypus	stampy/platypus	15537	15242	98.1013	1119	178	7.2022	295	1.8987	6.8642	5.4321	1.4321	0.9316	0.981	0.9557	0.019
Clostridioides difficile	09-00072	300	686655	3 (1541914116)	stampy	snver	stampy/snver	15537	15349	98.79	1404	0	9.0365	188	1.21	7.7283	6.8156	0.9126	0.9162	0.9879	0.9507	0.0121
Clostridioides difficile	09-00072	300	686655	3 (1541914116)	stampy	strelka	stampy/strelka	15537	15315	98.5712	957	12	6.1595	222	1.4288	5.7234	4.6457	1.0777	0.9412	0.9857	0.9629	0.0143
Clostridioides difficile	09-00072	300	686655	3 (1541914116)	stampy	snvsniffer	stampy/snvsniffer	15537	13409	86.3037	735	423	4.7306	2128	13.6963	13.8983	3.568	10.3303	0.948	0.863	0.9035	0.137
Clostridioides difficile	09-00072	300	686655	3 (1541914116)	stampy	varscan	stampy/varscan	15537	15309	98.5325	1838	63	11.8298	228	1.4675	10.0293	8.9225	1.1068	0.8928	0.9853	0.9368	0.0147
Clostridioides difficile	10-00071	150	1373241	1 (1541916513)	bwa-mem	16GT	bwa-mem/16GT	15600	15543	99.6346	2131	47	13.6603	57	0.3654	10.6221	10.3454	0.2767	0.8794	0.9963	0.9342	0.0037
Clostridioides difficile	10-00071	150	1373241	1 (1541916513)	bwa-mem	freebayes	bwa-mem/freebayes	15600	15576	99.8462	1663	0	10.6603	24	0.1538	8.1899	8.0734	0.1165	0.9035	0.9985	0.9486	0.0015
Clostridioides difficile	10-00071	150	1373241	1 (1541916513)	bwa-mem	gatk	bwa-mem/gatk	15600	15529	99.5449	1771	817	11.3526	71	0.4551	8.9424	8.5977	0.3447	0.8976	0.9954	0.944	0.0046
Clostridioides difficile	10-00071	150	1373241	1 (1541916513)	bwa-mem	lofreq	bwa-mem/lofreq	15600	15547	99.6603	1751	0	11.2244	53	0.3397	8.7579	8.5006	0.2573	0.8988	0.9966	0.9452	0.0034
Clostridioides difficile	10-00071	150	1373241	1 (1541916513)	bwa-mem	mpileup	bwa-mem/mpileup	15600	15536	99.5897	1167	0	7.4808	64	0.4103	5.9761	5.6654	0.3107	0.9301	0.9959	0.9619	0.0041
Clostridioides difficile	10-00071	150	1373241	1 (1541916513)	bwa-mem	platypus	bwa-mem/platypus	15600	15398	98.7051	960	175	6.1538	202	1.2949	5.6412	4.6605	0.9806	0.9413	0.9871	0.9637	0.0129
Clostridioides difficile	10-00071	150	1373241	1 (1541916513)	bwa-mem	snver	bwa-mem/snver	15600	15568	99.7949	1175	0	7.5321	32	0.2051	5.8596	5.7043	0.1554	0.9298	0.9979	0.9626	0.0021
Clostridioides difficile	10-00071	150	1373241	1 (1541916513)	bwa-mem	strelka	bwa-mem/strelka	15600	15558	99.7308	1405	13	9.0064	42	0.2692	7.0247	6.8209	0.2039	0.9172	0.9973	0.9556	0.0027
Clostridioides difficile	10-00071	150	1373241	1 (1541916513)	bwa-mem	snvsniffer	bwa-mem/snvsniffer	15600	14197	91.0064	775	405	4.9679	1403	8.9936	10.5735	3.7624	6.8111	0.9482	0.9101	0.9288	0.0899
Clostridioides difficile	10-00071	150	1373241	1 (1541916513)	bwa-mem	varscan	bwa-mem/varscan	15600	15540	99.6154	1156	13	7.4103	60	0.3846	5.9033	5.612	0.2913	0.9308	0.9962	0.9624	0.0038
Clostridioides difficile	10-00071	150	1373241	1 (1541916513)	minimap2	16GT	minimap2/16GT	15600	15506	99.3974	1648	75	10.5641	94	0.6026	8.4569	8.0005	0.4563	0.9039	0.994	0.9468	0.006
Clostridioides difficile	10-00071	150	1373241	1 (1541916513)	minimap2	freebayes	minimap2/freebayes	15600	15542	99.6282	1128	0	7.2308	58	0.3718	5.7577	5.4761	0.2816	0.9323	0.9963	0.9632	0.0037
Clostridioides difficile	10-00071	150	1373241	1 (1541916513)	minimap2	gatk	minimap2/gatk	15600	15484	99.2564	1045	579	6.6987	116	0.7436	5.6363	5.0732	0.5631	0.9368	0.9926	0.9639	0.0074
Clostridioides difficile	10-00071	150	1373241	1 (1541916513)	minimap2	lofreq	minimap2/lofreq	15600	15489	99.2885	1147	0	7.3526	111	0.7115	6.1072	5.5683	0.5389	0.9311	0.9929	0.961	0.0071
Clostridioides difficile	10-00071	150	1373241	1 (1541916513)	minimap2	mpileup	minimap2/mpileup	15600	15480	99.2308	605	0	3.8782	120	0.7692	3.5197	2.9371	0.5826	0.9624	0.9923	0.9771	0.0077
Clostridioides difficile	10-00071	150	1373241	1 (1541916513)	minimap2	platypus	minimap2/platypus	15600	15307	98.1218	574	128	3.6795	293	1.8782	4.209	2.7866	1.4224	0.9639	0.9812	0.9725	0.0188
Clostridioides difficile	10-00071	150	1373241	1 (1541916513)	minimap2	snver	minimap2/snver	15600	15461	99.109	557	0	3.5705	139	0.891	3.3789	2.7041	0.6748	0.9652	0.9911	0.978	0.0089
Clostridioides difficile	10-00071	150	1373241	1 (1541916513)	minimap2	strelka	minimap2/strelka	15600	15465	99.1346	441	5	2.8269	135	0.8654	2.7963	2.1409	0.6554	0.9723	0.9913	0.9817	0.0087
Clostridioides difficile	10-00071	150	1373241	1 (1541916513)	minimap2	snvsniffer	minimap2/snvsniffer	15600	14193	90.9808	786	405	5.0385	1407	9.0192	10.6464	3.8158	6.8306	0.9475	0.9098	0.9283	0.0902
Clostridioides difficile	10-00071	150	1373241	1 (1541916513)	minimap2	varscan	minimap2/varscan	15600	15485	99.2628	708	17	4.5385	115	0.7372	3.9954	3.4371	0.5583	0.9563	0.9926	0.9741	0.0074
Clostridioides difficile	10-00071	150	1373241	1 (1541916513)	novoalign	16GT	novoalign/16GT	15600	15543	99.6346	789	39	5.0577	57	0.3654	4.1071	3.8304	0.2767	0.9517	0.9963	0.9735	0.0037
Clostridioides difficile	10-00071	150	1373241	1 (1541916513)	novoalign	freebayes	novoalign/freebayes	15600	15552	99.6923	969	0	6.2115	48	0.3077	4.9372	4.7042	0.233	0.9413	0.9969	0.9683	0.0031
Clostridioides difficile	10-00071	150	1373241	1 (1541916513)	novoalign	gatk	novoalign/gatk	15600	15510	99.4231	1478	799	9.4744	90	0.5769	7.6122	7.1752	0.4369	0.913	0.9942	0.9519	0.0058
Clostridioides difficile	10-00071	150	1373241	1 (1541916513)	novoalign	lofreq	novoalign/lofreq	15600	15531	99.5577	693	0	4.4423	69	0.4423	3.6993	3.3643	0.335	0.9573	0.9956	0.9761	0.0044
Clostridioides difficile	10-00071	150	1373241	1 (1541916513)	novoalign	mpileup	novoalign/mpileup	15600	15523	99.5064	694	0	4.4487	77	0.4936	3.743	3.3692	0.3738	0.9572	0.9951	0.9758	0.0049
Clostridioides difficile	10-00071	150	1373241	1 (1541916513)	novoalign	platypus	novoalign/platypus	15600	15421	98.8526	1023	162	6.5577	179	1.1474	5.8353	4.9664	0.869	0.9378	0.9885	0.9625	0.0115
Clostridioides difficile	10-00071	150	1373241	1 (1541916513)	novoalign	snver	novoalign/snver	15600	15532	99.5641	715	0	4.5833	68	0.4359	3.8012	3.4711	0.3301	0.956	0.9956	0.9754	0.0044
Clostridioides difficile	10-00071	150	1373241	1 (1541916513)	novoalign	strelka	novoalign/strelka	15600	15543	99.6346	746	13	4.7821	57	0.3654	3.8983	3.6216	0.2767	0.9542	0.9963	0.9748	0.0037
Clostridioides difficile	10-00071	150	1373241	1 (1541916513)	novoalign	snvsniffer	novoalign/snvsniffer	15600	14061	90.1346	401	228	2.5705	1539	9.8654	9.4181	1.9467	7.4714	0.9723	0.9013	0.9355	0.0987
Clostridioides difficile	10-00071	150	1373241	1 (1541916513)	novoalign	varscan	novoalign/varscan	15600	15494	99.3205	679	11	4.3526	106	0.6795	3.8109	3.2963	0.5146	0.958	0.9932	0.9753	0.0068
Clostridioides difficile	10-00071	150	1373241	1 (1541916513)	snippy	snippy	snippy	15600	15472	99.1795	432	0	2.7692	128	0.8205	2.7186	2.0972	0.6214	0.9728	0.9918	0.9822	0.0082
Clostridioides difficile	10-00071	150	1373241	1 (1541916513)	stampy	16GT	stampy/16GT	15600	15461	99.109	2890	238	18.5256	139	0.891	14.7049	14.0301	0.6748	0.8425	0.9911	0.9108	0.0089
Clostridioides difficile	10-00071	150	1373241	1 (1541916513)	stampy	freebayes	stampy/freebayes	15600	15559	99.7372	7473	0	47.9038	41	0.2628	36.4782	36.2792	0.199	0.6755	0.9974	0.8055	0.0026
Clostridioides difficile	10-00071	150	1373241	1 (1541916513)	stampy	gatk	stampy/gatk	15600	15524	99.5128	2273	935	14.5705	76	0.4872	11.4037	11.0347	0.369	0.8723	0.9951	0.9297	0.0049
Clostridioides difficile	10-00071	150	1373241	1 (1541916513)	stampy	lofreq	stampy/lofreq	15600	15473	99.1859	2040	0	13.0769	127	0.8141	10.5201	9.9036	0.6165	0.8835	0.9919	0.9346	0.0081
Clostridioides difficile	10-00071	150	1373241	1 (1541916513)	stampy	mpileup	stampy/mpileup	15600	15464	99.1282	1686	0	10.8077	136	0.8718	8.8453	8.185	0.6602	0.9017	0.9913	0.9444	0.0087
Clostridioides difficile	10-00071	150	1373241	1 (1541916513)	stampy	platypus	stampy/platypus	15600	15341	98.3397	1638	234	10.5	259	1.6603	9.2094	7.952	1.2574	0.9035	0.9834	0.9418	0.0166
Clostridioides difficile	10-00071	150	1373241	1 (1541916513)	stampy	snver	stampy/snver	15600	15491	99.3013	1573	0	10.0833	109	0.6987	8.1656	7.6364	0.5292	0.9078	0.993	0.9485	0.007
Clostridioides difficile	10-00071	150	1373241	1 (1541916513)	stampy	strelka	stampy/strelka	15600	15484	99.2564	1177	31	7.5449	116	0.7436	6.2771	5.714	0.5631	0.9294	0.9926	0.96	0.0074
Clostridioides difficile	10-00071	150	1373241	1 (1541916513)	stampy	snvsniffer	stampy/snvsniffer	15600	14145	90.6731	957	491	6.1346	1455	9.3269	11.7095	4.6459	7.0636	0.9366	0.9067	0.9214	0.0933
Clostridioides difficile	10-00071	150	1373241	1 (1541916513)	stampy	varscan	stampy/varscan	15600	15447	99.0192	2145	85	13.75	153	0.9808	11.1561	10.4133	0.7428	0.8781	0.9902	0.9308	0.0098
Clostridioides difficile	10-00071	150	1373241	2 (1541916691)	bwa-mem	16GT	bwa-mem/16GT	15600	15557	99.7244	2137	49	13.6987	43	0.2756	10.5832	10.3745	0.2088	0.8792	0.9972	0.9345	0.0028
Clostridioides difficile	10-00071	150	1373241	2 (1541916691)	bwa-mem	freebayes	bwa-mem/freebayes	15600	15578	99.859	1646	0	10.5513	22	0.141	8.0976	7.9908	0.1068	0.9044	0.9986	0.9492	0.0014
Clostridioides difficile	10-00071	150	1373241	2 (1541916691)	bwa-mem	gatk	bwa-mem/gatk	15600	15526	99.5256	1712	798	10.9744	74	0.4744	8.6705	8.3112	0.3592	0.9007	0.9953	0.9456	0.0047
Clostridioides difficile	10-00071	150	1373241	2 (1541916691)	bwa-mem	lofreq	bwa-mem/lofreq	15600	15550	99.6795	1753	0	11.2372	50	0.3205	8.753	8.5103	0.2427	0.8987	0.9968	0.9452	0.0032
Clostridioides difficile	10-00071	150	1373241	2 (1541916691)	bwa-mem	mpileup	bwa-mem/mpileup	15600	15546	99.6538	1190	0	7.6282	54	0.3462	6.0392	5.7771	0.2622	0.9289	0.9965	0.9615	0.0035
Clostridioides difficile	10-00071	150	1373241	2 (1541916691)	bwa-mem	platypus	bwa-mem/platypus	15600	15396	98.6923	963	165	6.1731	204	1.3077	5.6654	4.6751	0.9904	0.9411	0.9869	0.9635	0.0131
Clostridioides difficile	10-00071	150	1373241	2 (1541916691)	bwa-mem	snver	bwa-mem/snver	15600	15570	99.8077	1159	0	7.4295	30	0.1923	5.7722	5.6266	0.1456	0.9307	0.9981	0.9632	0.0019
Clostridioides difficile	10-00071	150	1373241	2 (1541916691)	bwa-mem	strelka	bwa-mem/strelka	15600	15558	99.7308	1399	12	8.9679	42	0.2692	6.9956	6.7917	0.2039	0.9175	0.9973	0.9557	0.0027
Clostridioides difficile	10-00071	150	1373241	2 (1541916691)	bwa-mem	snvsniffer	bwa-mem/snvsniffer	15600	14203	91.0449	775	412	4.9679	1397	8.9551	10.5444	3.7624	6.782	0.9483	0.9104	0.929	0.0896
Clostridioides difficile	10-00071	150	1373241	2 (1541916691)	bwa-mem	varscan	bwa-mem/varscan	15600	15536	99.5897	1134	11	7.2692	64	0.4103	5.8159	5.5052	0.3107	0.932	0.9959	0.9629	0.0041
Clostridioides difficile	10-00071	150	1373241	2 (1541916691)	minimap2	16GT	minimap2/16GT	15600	15522	99.5	1641	70	10.5192	78	0.5	8.3452	7.9666	0.3787	0.9044	0.995	0.9475	0.005
Clostridioides difficile	10-00071	150	1373241	2 (1541916691)	minimap2	freebayes	minimap2/freebayes	15600	15538	99.6026	1068	0	6.8462	62	0.3974	5.4858	5.1848	0.301	0.9357	0.996	0.9649	0.004
Clostridioides difficile	10-00071	150	1373241	2 (1541916691)	minimap2	gatk	minimap2/gatk	15600	15482	99.2436	996	548	6.3846	118	0.7564	5.4081	4.8353	0.5729	0.9396	0.9924	0.9653	0.0076
Clostridioides difficile	10-00071	150	1373241	2 (1541916691)	minimap2	lofreq	minimap2/lofreq	15600	15498	99.3462	1148	0	7.359	102	0.6538	6.0684	5.5732	0.4952	0.931	0.9935	0.9612	0.0065
Clostridioides difficile	10-00071	150	1373241	2 (1541916691)	minimap2	mpileup	minimap2/mpileup	15600	15494	99.3205	608	0	3.8974	106	0.6795	3.4663	2.9517	0.5146	0.9622	0.9932	0.9775	0.0068
Clostridioides difficile	10-00071	150	1373241	2 (1541916691)	minimap2	platypus	minimap2/platypus	15600	15298	98.0641	572	123	3.6667	302	1.9359	4.243	2.7769	1.4661	0.964	0.9806	0.9722	0.0194
Clostridioides difficile	10-00071	150	1373241	2 (1541916691)	minimap2	snver	minimap2/snver	15600	15474	99.1923	559	0	3.5833	126	0.8077	3.3255	2.7138	0.6117	0.9651	0.9919	0.9783	0.0081
Clostridioides difficile	10-00071	150	1373241	2 (1541916691)	minimap2	strelka	minimap2/strelka	15600	15466	99.141	435	3	2.7885	134	0.859	2.7623	2.1118	0.6505	0.9726	0.9914	0.9819	0.0086
Clostridioides difficile	10-00071	150	1373241	2 (1541916691)	minimap2	snvsniffer	minimap2/snvsniffer	15600	14200	91.0256	793	414	5.0833	1400	8.9744	10.6464	3.8498	6.7966	0.9471	0.9103	0.9283	0.0897
Clostridioides difficile	10-00071	150	1373241	2 (1541916691)	minimap2	varscan	minimap2/varscan	15600	15472	99.1795	718	16	4.6026	128	0.8205	4.1071	3.4857	0.6214	0.9557	0.9918	0.9734	0.0082
Clostridioides difficile	10-00071	150	1373241	2 (1541916691)	novoalign	16GT	novoalign/16GT	15600	15535	99.5833	788	43	5.0513	65	0.4167	4.1411	3.8255	0.3156	0.9517	0.9958	0.9733	0.0042
Clostridioides difficile	10-00071	150	1373241	2 (1541916691)	novoalign	freebayes	novoalign/freebayes	15600	15549	99.6731	946	0	6.0641	51	0.3269	4.8401	4.5925	0.2476	0.9426	0.9967	0.9689	0.0033
Clostridioides difficile	10-00071	150	1373241	2 (1541916691)	novoalign	gatk	novoalign/gatk	15600	15516	99.4615	1430	789	9.1667	84	0.5385	7.35	6.9422	0.4078	0.9156	0.9946	0.9535	0.0054
Clostridioides difficile	10-00071	150	1373241	2 (1541916691)	novoalign	lofreq	novoalign/lofreq	15600	15529	99.5449	700	0	4.4872	71	0.4551	3.743	3.3983	0.3447	0.9569	0.9954	0.9758	0.0046
Clostridioides difficile	10-00071	150	1373241	2 (1541916691)	novoalign	mpileup	novoalign/mpileup	15600	15523	99.5064	700	0	4.4872	77	0.4936	3.7721	3.3983	0.3738	0.9569	0.9951	0.9756	0.0049
Clostridioides difficile	10-00071	150	1373241	2 (1541916691)	novoalign	platypus	novoalign/platypus	15600	15420	98.8462	987	143	6.3269	180	1.1538	5.6654	4.7916	0.8738	0.9398	0.9885	0.9635	0.0115
Clostridioides difficile	10-00071	150	1373241	2 (1541916691)	novoalign	snver	novoalign/snver	15600	15527	99.5321	725	0	4.6474	73	0.4679	3.874	3.5197	0.3544	0.9554	0.9953	0.9749	0.0047
Clostridioides difficile	10-00071	150	1373241	2 (1541916691)	novoalign	strelka	novoalign/strelka	15600	15544	99.641	748	14	4.7949	56	0.359	3.9032	3.6313	0.2719	0.9541	0.9964	0.9748	0.0036
Clostridioides difficile	10-00071	150	1373241	2 (1541916691)	novoalign	snvsniffer	novoalign/snvsniffer	15600	14058	90.1154	400	219	2.5641	1542	9.8846	9.4278	1.9419	7.4859	0.9723	0.9012	0.9354	0.0988
Clostridioides difficile	10-00071	150	1373241	2 (1541916691)	novoalign	varscan	novoalign/varscan	15600	15498	99.3462	709	8	4.5449	102	0.6538	3.9372	3.442	0.4952	0.9563	0.9935	0.9745	0.0065
Clostridioides difficile	10-00071	150	1373241	2 (1541916691)	snippy	snippy	snippy	15600	15472	99.1795	414	0	2.6538	128	0.8205	2.6312	2.0098	0.6214	0.9739	0.9918	0.9828	0.0082
Clostridioides difficile	10-00071	150	1373241	2 (1541916691)	stampy	16GT	stampy/16GT	15600	15480	99.2308	2825	215	18.109	120	0.7692	14.2971	13.7145	0.5826	0.8457	0.9923	0.9132	0.0077
Clostridioides difficile	10-00071	150	1373241	2 (1541916691)	stampy	freebayes	stampy/freebayes	15600	15567	99.7885	7449	0	47.75	33	0.2115	36.3228	36.1626	0.1602	0.6764	0.9979	0.8063	0.0021
Clostridioides difficile	10-00071	150	1373241	2 (1541916691)	stampy	gatk	stampy/gatk	15600	15525	99.5192	2226	939	14.2692	75	0.4808	11.1707	10.8066	0.3641	0.8746	0.9952	0.931	0.0048
Clostridioides difficile	10-00071	150	1373241	2 (1541916691)	stampy	lofreq	stampy/lofreq	15600	15481	99.2372	2030	0	13.0128	119	0.7628	10.4327	9.855	0.5777	0.8841	0.9924	0.9351	0.0076
Clostridioides difficile	10-00071	150	1373241	2 (1541916691)	stampy	mpileup	stampy/mpileup	15600	15475	99.1987	1687	0	10.8141	125	0.8013	8.7967	8.1899	0.6068	0.9017	0.992	0.9447	0.008
Clostridioides difficile	10-00071	150	1373241	2 (1541916691)	stampy	platypus	stampy/platypus	15600	15334	98.2949	1598	210	10.2436	266	1.7051	9.0492	7.7578	1.2913	0.9056	0.9829	0.9427	0.0171
Clostridioides difficile	10-00071	150	1373241	2 (1541916691)	stampy	snver	stampy/snver	15600	15492	99.3077	1512	0	9.6923	108	0.6923	7.8646	7.3403	0.5243	0.9111	0.9931	0.9503	0.0069
Clostridioides difficile	10-00071	150	1373241	2 (1541916691)	stampy	strelka	stampy/strelka	15600	15489	99.2885	1120	27	7.1795	111	0.7115	5.9761	5.4373	0.5389	0.9326	0.9929	0.9618	0.0071
Clostridioides difficile	10-00071	150	1373241	2 (1541916691)	stampy	snvsniffer	stampy/snvsniffer	15600	14135	90.609	927	462	5.9423	1465	9.391	11.6124	4.5003	7.1121	0.9385	0.9061	0.922	0.0939
Clostridioides difficile	10-00071	150	1373241	2 (1541916691)	stampy	varscan	stampy/varscan	15600	15460	99.1026	2064	60	13.2308	140	0.8974	10.6998	10.0201	0.6797	0.8822	0.991	0.9334	0.009
Clostridioides difficile	10-00071	150	1373241	3 (1541917674)	bwa-mem	16GT	bwa-mem/16GT	15600	15552	99.6923	2156	55	13.8205	48	0.3077	10.6998	10.4667	0.233	0.8782	0.9969	0.9338	0.0031
Clostridioides difficile	10-00071	150	1373241	3 (1541917674)	bwa-mem	freebayes	bwa-mem/freebayes	15600	15577	99.8526	1658	0	10.6282	23	0.1474	8.1607	8.0491	0.1117	0.9038	0.9985	0.9488	0.0015
Clostridioides difficile	10-00071	150	1373241	3 (1541917674)	bwa-mem	gatk	bwa-mem/gatk	15600	15528	99.5385	1720	827	11.0256	72	0.4615	8.6996	8.3501	0.3495	0.9003	0.9954	0.9455	0.0046
Clostridioides difficile	10-00071	150	1373241	3 (1541917674)	bwa-mem	lofreq	bwa-mem/lofreq	15600	15550	99.6795	1826	0	11.7051	50	0.3205	9.1074	8.8647	0.2427	0.8949	0.9968	0.9431	0.0032
Clostridioides difficile	10-00071	150	1373241	3 (1541917674)	bwa-mem	mpileup	bwa-mem/mpileup	15600	15544	99.641	1189	0	7.6218	56	0.359	6.0441	5.7722	0.2719	0.9289	0.9964	0.9615	0.0036
Clostridioides difficile	10-00071	150	1373241	3 (1541917674)	bwa-mem	platypus	bwa-mem/platypus	15600	15395	98.6859	951	156	6.0962	205	1.3141	5.612	4.6168	0.9952	0.9418	0.9869	0.9638	0.0131
Clostridioides difficile	10-00071	150	1373241	3 (1541917674)	bwa-mem	snver	bwa-mem/snver	15600	15572	99.8205	1176	0	7.5385	28	0.1795	5.8451	5.7091	0.1359	0.9298	0.9982	0.9628	0.0018
Clostridioides difficile	10-00071	150	1373241	3 (1541917674)	bwa-mem	strelka	bwa-mem/strelka	15600	15546	99.6538	1443	9	9.25	54	0.3462	7.2675	7.0053	0.2622	0.9151	0.9965	0.9541	0.0035
Clostridioides difficile	10-00071	150	1373241	3 (1541917674)	bwa-mem	snvsniffer	bwa-mem/snvsniffer	15600	14190	90.9615	772	400	4.9487	1410	9.0385	10.593	3.7478	6.8451	0.9484	0.9096	0.9286	0.0904
Clostridioides difficile	10-00071	150	1373241	3 (1541917674)	bwa-mem	varscan	bwa-mem/varscan	15600	15537	99.5962	1159	10	7.4295	63	0.4038	5.9324	5.6266	0.3058	0.9306	0.996	0.9622	0.004
Clostridioides difficile	10-00071	150	1373241	3 (1541917674)	minimap2	16GT	minimap2/16GT	15600	15512	99.4359	1618	66	10.3718	88	0.5641	8.2821	7.8549	0.4272	0.9055	0.9944	0.9479	0.0056
Clostridioides difficile	10-00071	150	1373241	3 (1541917674)	minimap2	freebayes	minimap2/freebayes	15600	15541	99.6218	1078	0	6.9103	59	0.3782	5.5198	5.2334	0.2864	0.9351	0.9962	0.9647	0.0038
Clostridioides difficile	10-00071	150	1373241	3 (1541917674)	minimap2	gatk	minimap2/gatk	15600	15483	99.25	989	543	6.3397	117	0.75	5.3693	4.8013	0.568	0.94	0.9925	0.9655	0.0075
Clostridioides difficile	10-00071	150	1373241	3 (1541917674)	minimap2	lofreq	minimap2/lofreq	15600	15490	99.2949	1112	0	7.1282	110	0.7051	5.9324	5.3984	0.534	0.933	0.9929	0.962	0.0071
Clostridioides difficile	10-00071	150	1373241	3 (1541917674)	minimap2	mpileup	minimap2/mpileup	15600	15478	99.2179	598	0	3.8333	122	0.7821	3.4954	2.9031	0.5923	0.9628	0.9922	0.9773	0.0078
Clostridioides difficile	10-00071	150	1373241	3 (1541917674)	minimap2	platypus	minimap2/platypus	15600	15302	98.0897	569	112	3.6474	298	1.9103	4.209	2.7623	1.4467	0.9641	0.9809	0.9724	0.0191
Clostridioides difficile	10-00071	150	1373241	3 (1541917674)	minimap2	snver	minimap2/snver	15600	15463	99.1218	561	0	3.5962	137	0.8782	3.3886	2.7235	0.6651	0.965	0.9912	0.9779	0.0088
Clostridioides difficile	10-00071	150	1373241	3 (1541917674)	minimap2	strelka	minimap2/strelka	15600	15454	99.0641	426	8	2.7308	146	0.9359	2.7769	2.0681	0.7088	0.9732	0.9906	0.9818	0.0094
Clostridioides difficile	10-00071	150	1373241	3 (1541917674)	minimap2	snvsniffer	minimap2/snvsniffer	15600	14188	90.9487	787	422	5.0449	1412	9.0513	10.6755	3.8206	6.8548	0.9474	0.9095	0.9281	0.0905
Clostridioides difficile	10-00071	150	1373241	3 (1541917674)	minimap2	varscan	minimap2/varscan	15600	15475	99.1987	697	16	4.4679	125	0.8013	3.9906	3.3837	0.6068	0.9569	0.992	0.9741	0.008
Clostridioides difficile	10-00071	150	1373241	3 (1541917674)	novoalign	16GT	novoalign/16GT	15600	15537	99.5962	797	35	5.109	63	0.4038	4.175	3.8692	0.3058	0.9512	0.996	0.9731	0.004
Clostridioides difficile	10-00071	150	1373241	3 (1541917674)	novoalign	freebayes	novoalign/freebayes	15600	15551	99.6859	971	0	6.2244	49	0.3141	4.9518	4.7139	0.2379	0.9412	0.9969	0.9682	0.0031
Clostridioides difficile	10-00071	150	1373241	3 (1541917674)	novoalign	gatk	novoalign/gatk	15600	15517	99.4679	1479	831	9.4808	83	0.5321	7.583	7.1801	0.4029	0.913	0.9947	0.9521	0.0053
Clostridioides difficile	10-00071	150	1373241	3 (1541917674)	novoalign	lofreq	novoalign/lofreq	15600	15525	99.5192	705	0	4.5192	75	0.4808	3.7867	3.4226	0.3641	0.9566	0.9952	0.9755	0.0048
Clostridioides difficile	10-00071	150	1373241	3 (1541917674)	novoalign	mpileup	novoalign/mpileup	15600	15521	99.4936	715	0	4.5833	79	0.5064	3.8546	3.4711	0.3835	0.956	0.9949	0.9751	0.0051
Clostridioides difficile	10-00071	150	1373241	3 (1541917674)	novoalign	platypus	novoalign/platypus	15600	15423	98.8654	994	164	6.3718	177	1.1346	5.6849	4.8256	0.8593	0.9395	0.9887	0.9635	0.0113
Clostridioides difficile	10-00071	150	1373241	3 (1541917674)	novoalign	snver	novoalign/snver	15600	15523	99.5064	736	0	4.7179	77	0.4936	3.9469	3.5731	0.3738	0.9547	0.9951	0.9745	0.0049
Clostridioides difficile	10-00071	150	1373241	3 (1541917674)	novoalign	strelka	novoalign/strelka	15600	15535	99.5833	786	16	5.0385	65	0.4167	4.1313	3.8158	0.3156	0.9518	0.9958	0.9733	0.0042
Clostridioides difficile	10-00071	150	1373241	3 (1541917674)	novoalign	snvsniffer	novoalign/snvsniffer	15600	14061	90.1346	409	230	2.6218	1539	9.8654	9.457	1.9856	7.4714	0.9717	0.9013	0.9352	0.0987
Clostridioides difficile	10-00071	150	1373241	3 (1541917674)	novoalign	varscan	novoalign/varscan	15600	15500	99.359	720	11	4.6154	100	0.641	3.9809	3.4954	0.4855	0.9556	0.9936	0.9742	0.0064
Clostridioides difficile	10-00071	150	1373241	3 (1541917674)	snippy	snippy	snippy	15600	15475	99.1987	421	0	2.6987	125	0.8013	2.6507	2.0438	0.6068	0.9735	0.992	0.9827	0.008
Clostridioides difficile	10-00071	150	1373241	3 (1541917674)	stampy	16GT	stampy/16GT	15600	15464	99.1282	2869	237	18.391	136	0.8718	14.5884	13.9281	0.6602	0.8435	0.9913	0.9114	0.0087
Clostridioides difficile	10-00071	150	1373241	3 (1541917674)	stampy	freebayes	stampy/freebayes	15600	15563	99.7628	7378	0	47.2949	37	0.2372	35.9976	35.818	0.1796	0.6784	0.9976	0.8076	0.0024
Clostridioides difficile	10-00071	150	1373241	3 (1541917674)	stampy	gatk	stampy/gatk	15600	15524	99.5128	2123	901	13.609	76	0.4872	10.6755	10.3065	0.369	0.8797	0.9951	0.9338	0.0049
Clostridioides difficile	10-00071	150	1373241	3 (1541917674)	stampy	lofreq	stampy/lofreq	15600	15479	99.2244	2006	0	12.859	121	0.7756	10.3259	9.7385	0.5874	0.8853	0.9922	0.9357	0.0078
Clostridioides difficile	10-00071	150	1373241	3 (1541917674)	stampy	mpileup	stampy/mpileup	15600	15468	99.1538	1598	0	10.2436	132	0.8462	8.3986	7.7578	0.6408	0.9064	0.9915	0.947	0.0085
Clostridioides difficile	10-00071	150	1373241	3 (1541917674)	stampy	platypus	stampy/platypus	15600	15347	98.3782	1592	225	10.2051	253	1.6218	8.9569	7.7287	1.2282	0.906	0.9838	0.9433	0.0162
Clostridioides difficile	10-00071	150	1373241	3 (1541917674)	stampy	snver	stampy/snver	15600	15493	99.3141	1495	0	9.5833	107	0.6859	7.7772	7.2578	0.5195	0.912	0.9931	0.9508	0.0069
Clostridioides difficile	10-00071	150	1373241	3 (1541917674)	stampy	strelka	stampy/strelka	15600	15484	99.2564	1089	41	6.9808	116	0.7436	5.8499	5.2868	0.5631	0.9343	0.9926	0.9626	0.0074
Clostridioides difficile	10-00071	150	1373241	3 (1541917674)	stampy	snvsniffer	stampy/snvsniffer	15600	14126	90.5513	932	476	5.9744	1474	9.4487	11.6804	4.5246	7.1558	0.9381	0.9055	0.9215	0.0945
Clostridioides difficile	10-00071	150	1373241	3 (1541917674)	stampy	varscan	stampy/varscan	15600	15453	99.0577	2122	66	13.6026	147	0.9423	11.0153	10.3017	0.7136	0.8793	0.9906	0.9316	0.0094
Clostridioides difficile	10-00071	300	686621	1 (1541926624)	bwa-mem	16GT	bwa-mem/16GT	15600	15577	99.8526	2431	53	15.5833	23	0.1474	11.9134	11.8018	0.1117	0.865	0.9985	0.927	0.0015
Clostridioides difficile	10-00071	300	686621	1 (1541926624)	bwa-mem	freebayes	bwa-mem/freebayes	15600	15584	99.8974	1720	0	11.0256	16	0.1026	8.4278	8.3501	0.0777	0.9006	0.999	0.9473	0.001
Clostridioides difficile	10-00071	300	686621	1 (1541926624)	bwa-mem	gatk	bwa-mem/gatk	15600	15526	99.5256	1702	765	10.9103	74	0.4744	8.6219	8.2627	0.3592	0.9012	0.9953	0.9459	0.0047
Clostridioides difficile	10-00071	300	686621	1 (1541926624)	bwa-mem	lofreq	bwa-mem/lofreq	15600	15490	99.2949	1658	0	10.6282	110	0.7051	8.5831	8.0491	0.534	0.9033	0.9929	0.946	0.0071
Clostridioides difficile	10-00071	300	686621	1 (1541926624)	bwa-mem	mpileup	bwa-mem/mpileup	15600	15479	99.2244	1090	0	6.9872	121	0.7756	5.879	5.2916	0.5874	0.9342	0.9922	0.9623	0.0078
Clostridioides difficile	10-00071	300	686621	1 (1541926624)	bwa-mem	platypus	bwa-mem/platypus	15600	15357	98.4423	1000	163	6.4103	243	1.5577	6.0344	4.8547	1.1797	0.9389	0.9844	0.9611	0.0156
Clostridioides difficile	10-00071	300	686621	1 (1541926624)	bwa-mem	snver	bwa-mem/snver	15600	15514	99.4487	1167	0	7.4808	86	0.5513	6.0829	5.6654	0.4175	0.93	0.9945	0.9612	0.0055
Clostridioides difficile	10-00071	300	686621	1 (1541926624)	bwa-mem	strelka	bwa-mem/strelka	15600	15462	99.1154	1250	9	8.0128	138	0.8846	6.7383	6.0684	0.6699	0.9252	0.9912	0.9571	0.0088
Clostridioides difficile	10-00071	300	686621	1 (1541926624)	bwa-mem	snvsniffer	bwa-mem/snvsniffer	15600	13463	86.3013	505	281	3.2372	2137	13.6987	12.8261	2.4516	10.3745	0.9638	0.863	0.9106	0.137
Clostridioides difficile	10-00071	300	686621	1 (1541926624)	bwa-mem	varscan	bwa-mem/varscan	15600	15421	98.8526	1126	13	7.2179	179	1.1474	6.3354	5.4664	0.869	0.932	0.9885	0.9594	0.0115
Clostridioides difficile	10-00071	300	686621	1 (1541926624)	minimap2	16GT	minimap2/16GT	15600	15560	99.7436	2147	117	13.7628	40	0.2564	10.6172	10.423	0.1942	0.8787	0.9974	0.9343	0.0026
Clostridioides difficile	10-00071	300	686621	1 (1541926624)	minimap2	freebayes	minimap2/freebayes	15600	15570	99.8077	1486	0	9.5256	30	0.1923	7.3597	7.2141	0.1456	0.9129	0.9981	0.9536	0.0019
Clostridioides difficile	10-00071	300	686621	1 (1541926624)	minimap2	gatk	minimap2/gatk	15600	15514	99.4487	1427	614	9.1474	86	0.5513	7.3452	6.9277	0.4175	0.9158	0.9945	0.9535	0.0055
Clostridioides difficile	10-00071	300	686621	1 (1541926624)	minimap2	lofreq	minimap2/lofreq	15600	15486	99.2692	1372	0	8.7949	114	0.7308	7.2141	6.6606	0.5534	0.9186	0.9927	0.9542	0.0073
Clostridioides difficile	10-00071	300	686621	1 (1541926624)	minimap2	mpileup	minimap2/mpileup	15600	15480	99.2308	818	0	5.2436	120	0.7692	4.5537	3.9711	0.5826	0.9498	0.9923	0.9706	0.0077
Clostridioides difficile	10-00071	300	686621	1 (1541926624)	minimap2	platypus	minimap2/platypus	15600	15374	98.5513	834	163	5.3462	226	1.4487	5.146	4.0488	1.0972	0.9485	0.9855	0.9666	0.0145
Clostridioides difficile	10-00071	300	686621	1 (1541926624)	minimap2	snver	minimap2/snver	15600	15482	99.2436	767	0	4.9167	118	0.7564	4.2964	3.7236	0.5729	0.9528	0.9924	0.9722	0.0076
Clostridioides difficile	10-00071	300	686621	1 (1541926624)	minimap2	strelka	minimap2/strelka	15600	15455	99.0705	710	6	4.5513	145	0.9295	4.1508	3.4468	0.7039	0.9561	0.9907	0.9731	0.0093
Clostridioides difficile	10-00071	300	686621	1 (1541926624)	minimap2	snvsniffer	minimap2/snvsniffer	15600	13463	86.3013	512	293	3.2821	2137	13.6987	12.8601	2.4856	10.3745	0.9634	0.863	0.9104	0.137
Clostridioides difficile	10-00071	300	686621	1 (1541926624)	minimap2	varscan	minimap2/varscan	15600	15401	98.7244	832	13	5.3333	199	1.2756	5.0052	4.0391	0.9661	0.9487	0.9872	0.9676	0.0128
Clostridioides difficile	10-00071	300	686621	1 (1541926624)	novoalign	16GT	novoalign/16GT	15600	15555	99.7115	903	47	5.7885	45	0.2885	4.6023	4.3838	0.2185	0.9451	0.9971	0.9704	0.0029
Clostridioides difficile	10-00071	300	686621	1 (1541926624)	novoalign	freebayes	novoalign/freebayes	15600	15560	99.7436	1153	0	7.391	40	0.2564	5.7917	5.5975	0.1942	0.931	0.9974	0.9631	0.0026
Clostridioides difficile	10-00071	300	686621	1 (1541926624)	novoalign	gatk	novoalign/gatk	15600	15508	99.4103	1541	818	9.8782	92	0.5897	7.9277	7.4811	0.4466	0.9096	0.9941	0.95	0.0059
Clostridioides difficile	10-00071	300	686621	1 (1541926624)	novoalign	lofreq	novoalign/lofreq	15600	15497	99.3397	750	0	4.8077	103	0.6603	4.1411	3.641	0.5	0.9538	0.9934	0.9732	0.0066
Clostridioides difficile	10-00071	300	686621	1 (1541926624)	novoalign	mpileup	novoalign/mpileup	15600	15495	99.3269	764	0	4.8974	105	0.6731	4.2187	3.709	0.5097	0.953	0.9933	0.9727	0.0067
Clostridioides difficile	10-00071	300	686621	1 (1541926624)	novoalign	platypus	novoalign/platypus	15600	15404	98.7436	1085	150	6.9551	196	1.2564	6.2189	5.2673	0.9515	0.9342	0.9874	0.9601	0.0126
Clostridioides difficile	10-00071	300	686621	1 (1541926624)	novoalign	snver	novoalign/snver	15600	15498	99.3462	818	0	5.2436	102	0.6538	4.4663	3.9711	0.4952	0.9499	0.9935	0.9712	0.0065
Clostridioides difficile	10-00071	300	686621	1 (1541926624)	novoalign	strelka	novoalign/strelka	15600	15484	99.2564	925	29	5.9295	116	0.7436	5.0537	4.4906	0.5631	0.9436	0.9926	0.9675	0.0074
Clostridioides difficile	10-00071	300	686621	1 (1541926624)	novoalign	snvsniffer	novoalign/snvsniffer	15600	13323	85.4038	334	185	2.141	2277	14.5962	12.6756	1.6215	11.0541	0.9755	0.854	0.9107	0.146
Clostridioides difficile	10-00071	300	686621	1 (1541926624)	novoalign	varscan	novoalign/varscan	15600	15424	98.8718	816	11	5.2308	176	1.1282	4.8159	3.9614	0.8544	0.9498	0.9887	0.9689	0.0113
Clostridioides difficile	10-00071	300	686621	1 (1541926624)	snippy	snippy	snippy	15600	15524	99.5128	503	0	3.2244	76	0.4872	2.8109	2.4419	0.369	0.9686	0.9951	0.9817	0.0049
Clostridioides difficile	10-00071	300	686621	1 (1541926624)	stampy	16GT	stampy/16GT	15600	15470	99.1667	3105	304	19.9038	130	0.8333	15.7049	15.0738	0.6311	0.8328	0.9917	0.9053	0.0083
Clostridioides difficile	10-00071	300	686621	1 (1541926624)	stampy	freebayes	stampy/freebayes	15600	15570	99.8077	10383	0	66.5577	30	0.1923	50.552	50.4063	0.1456	0.5999	0.9981	0.7494	0.0019
Clostridioides difficile	10-00071	300	686621	1 (1541926624)	stampy	gatk	stampy/gatk	15600	15523	99.5064	2222	939	14.2436	77	0.4936	11.1609	10.7871	0.3738	0.8748	0.9951	0.9311	0.0049
Clostridioides difficile	10-00071	300	686621	1 (1541926624)	stampy	lofreq	stampy/lofreq	15600	15431	98.9167	1779	0	11.4038	169	1.0833	9.457	8.6365	0.8204	0.8966	0.9892	0.9406	0.0108
Clostridioides difficile	10-00071	300	686621	1 (1541926624)	stampy	mpileup	stampy/mpileup	15600	15431	98.9167	1542	0	9.8846	169	1.0833	8.3064	7.4859	0.8204	0.9091	0.9892	0.9475	0.0108
Clostridioides difficile	10-00071	300	686621	1 (1541926624)	stampy	platypus	stampy/platypus	15600	15335	98.3013	1173	191	7.5192	265	1.6987	6.9811	5.6946	1.2865	0.9289	0.983	0.9552	0.017
Clostridioides difficile	10-00071	300	686621	1 (1541926624)	stampy	snver	stampy/snver	15600	15431	98.9167	1461	0	9.3654	169	1.0833	7.9132	7.0927	0.8204	0.9135	0.9892	0.9498	0.0108
Clostridioides difficile	10-00071	300	686621	1 (1541926624)	stampy	strelka	stampy/strelka	15600	15394	98.6795	1020	21	6.5385	206	1.3205	5.9519	4.9518	1.0001	0.9379	0.9868	0.9617	0.0132
Clostridioides difficile	10-00071	300	686621	1 (1541926624)	stampy	snvsniffer	stampy/snvsniffer	15600	13460	86.2821	733	418	4.6987	2140	13.7179	13.9475	3.5585	10.3891	0.9484	0.8628	0.9036	0.1372
Clostridioides difficile	10-00071	300	686621	1 (1541926624)	stampy	varscan	stampy/varscan	15600	15368	98.5128	1898	67	12.1667	232	1.4872	10.3405	9.2142	1.1263	0.8901	0.9851	0.9352	0.0149
Clostridioides difficile	10-00071	300	686621	2 (1541926944)	bwa-mem	16GT	bwa-mem/16GT	15600	15579	99.8654	2431	70	15.5833	21	0.1346	11.9037	11.8018	0.1019	0.865	0.9987	0.9271	0.0013
Clostridioides difficile	10-00071	300	686621	2 (1541926944)	bwa-mem	freebayes	bwa-mem/freebayes	15600	15583	99.891	1655	0	10.609	17	0.109	8.1171	8.0345	0.0825	0.904	0.9989	0.9491	0.0011
Clostridioides difficile	10-00071	300	686621	2 (1541926944)	bwa-mem	gatk	bwa-mem/gatk	15600	15527	99.5321	1759	810	11.2756	73	0.4679	8.8938	8.5394	0.3544	0.8982	0.9953	0.9443	0.0047
Clostridioides difficile	10-00071	300	686621	2 (1541926944)	bwa-mem	lofreq	bwa-mem/lofreq	15600	15489	99.2885	1729	0	11.0833	111	0.7115	8.9326	8.3938	0.5389	0.8996	0.9929	0.944	0.0071
Clostridioides difficile	10-00071	300	686621	2 (1541926944)	bwa-mem	mpileup	bwa-mem/mpileup	15600	15482	99.2436	1127	0	7.2244	118	0.7564	6.0441	5.4712	0.5729	0.9321	0.9924	0.9613	0.0076
Clostridioides difficile	10-00071	300	686621	2 (1541926944)	bwa-mem	platypus	bwa-mem/platypus	15600	15367	98.5064	1072	206	6.8718	233	1.4936	6.3354	5.2042	1.1311	0.9348	0.9851	0.9593	0.0149
Clostridioides difficile	10-00071	300	686621	2 (1541926944)	bwa-mem	snver	bwa-mem/snver	15600	15510	99.4231	1216	0	7.7949	90	0.5769	6.3402	5.9033	0.4369	0.9273	0.9942	0.9596	0.0058
Clostridioides difficile	10-00071	300	686621	2 (1541926944)	bwa-mem	strelka	bwa-mem/strelka	15600	15466	99.141	1275	10	8.1731	134	0.859	6.8403	6.1897	0.6505	0.9238	0.9914	0.9564	0.0086
Clostridioides difficile	10-00071	300	686621	2 (1541926944)	bwa-mem	snvsniffer	bwa-mem/snvsniffer	15600	13453	86.2372	521	305	3.3397	2147	13.7628	12.9523	2.5293	10.423	0.9627	0.8624	0.9098	0.1376
Clostridioides difficile	10-00071	300	686621	2 (1541926944)	bwa-mem	varscan	bwa-mem/varscan	15600	15425	98.8782	1159	15	7.4295	175	1.1218	6.4762	5.6266	0.8496	0.9301	0.9888	0.9586	0.0112
Clostridioides difficile	10-00071	300	686621	2 (1541926944)	minimap2	16GT	minimap2/16GT	15600	15562	99.7564	2178	108	13.9615	38	0.2436	10.758	10.5735	0.1845	0.8772	0.9976	0.9335	0.0024
Clostridioides difficile	10-00071	300	686621	2 (1541926944)	minimap2	freebayes	minimap2/freebayes	15600	15569	99.8013	1470	0	9.4231	31	0.1987	7.2869	7.1364	0.1505	0.9137	0.998	0.954	0.002
Clostridioides difficile	10-00071	300	686621	2 (1541926944)	minimap2	gatk	minimap2/gatk	15600	15509	99.4167	1428	633	9.1538	91	0.5833	7.3743	6.9325	0.4418	0.9157	0.9942	0.9533	0.0058
Clostridioides difficile	10-00071	300	686621	2 (1541926944)	minimap2	lofreq	minimap2/lofreq	15600	15486	99.2692	1370	0	8.7821	114	0.7308	7.2044	6.6509	0.5534	0.9187	0.9927	0.9543	0.0073
Clostridioides difficile	10-00071	300	686621	2 (1541926944)	minimap2	mpileup	minimap2/mpileup	15600	15482	99.2436	838	0	5.3718	118	0.7564	4.6411	4.0682	0.5729	0.9487	0.9924	0.9701	0.0076
Clostridioides difficile	10-00071	300	686621	2 (1541926944)	minimap2	platypus	minimap2/platypus	15600	15371	98.5321	825	161	5.2885	229	1.4679	5.1169	4.0051	1.1117	0.9491	0.9853	0.9669	0.0147
Clostridioides difficile	10-00071	300	686621	2 (1541926944)	minimap2	snver	minimap2/snver	15600	15484	99.2564	740	0	4.7436	116	0.7436	4.1556	3.5925	0.5631	0.9544	0.9926	0.9731	0.0074
Clostridioides difficile	10-00071	300	686621	2 (1541926944)	minimap2	strelka	minimap2/strelka	15600	15461	99.109	747	8	4.7885	139	0.891	4.3013	3.6265	0.6748	0.9539	0.9911	0.9721	0.0089
Clostridioides difficile	10-00071	300	686621	2 (1541926944)	minimap2	snvsniffer	minimap2/snvsniffer	15600	13447	86.1987	526	301	3.3718	2153	13.8013	13.0057	2.5536	10.4522	0.9624	0.862	0.9094	0.138
Clostridioides difficile	10-00071	300	686621	2 (1541926944)	minimap2	varscan	minimap2/varscan	15600	15400	98.7179	836	16	5.359	200	1.2821	5.0295	4.0585	0.9709	0.9485	0.9872	0.9675	0.0128
Clostridioides difficile	10-00071	300	686621	2 (1541926944)	novoalign	16GT	novoalign/16GT	15600	15554	99.7051	919	55	5.891	46	0.2949	4.6848	4.4615	0.2233	0.9442	0.9971	0.9699	0.0029
Clostridioides difficile	10-00071	300	686621	2 (1541926944)	novoalign	freebayes	novoalign/freebayes	15600	15559	99.7372	1165	0	7.4679	41	0.2628	5.8548	5.6557	0.199	0.9303	0.9974	0.9627	0.0026
Clostridioides difficile	10-00071	300	686621	2 (1541926944)	novoalign	gatk	novoalign/gatk	15600	15511	99.4295	1473	771	9.4423	89	0.5705	7.583	7.151	0.4321	0.9133	0.9943	0.9521	0.0057
Clostridioides difficile	10-00071	300	686621	2 (1541926944)	novoalign	lofreq	novoalign/lofreq	15600	15500	99.359	747	0	4.7885	100	0.641	4.1119	3.6265	0.4855	0.954	0.9936	0.9734	0.0064
Clostridioides difficile	10-00071	300	686621	2 (1541926944)	novoalign	mpileup	novoalign/mpileup	15600	15496	99.3333	766	0	4.9103	104	0.6667	4.2236	3.7187	0.5049	0.9529	0.9933	0.9727	0.0067
Clostridioides difficile	10-00071	300	686621	2 (1541926944)	novoalign	platypus	novoalign/platypus	15600	15406	98.7564	1073	146	6.8782	194	1.2436	6.1509	5.2091	0.9418	0.9349	0.9876	0.9605	0.0124
Clostridioides difficile	10-00071	300	686621	2 (1541926944)	novoalign	snver	novoalign/snver	15600	15499	99.3526	825	0	5.2885	101	0.6474	4.4955	4.0051	0.4903	0.9495	0.9935	0.971	0.0065
Clostridioides difficile	10-00071	300	686621	2 (1541926944)	novoalign	strelka	novoalign/strelka	15600	15493	99.3141	924	21	5.9231	107	0.6859	5.0052	4.4857	0.5195	0.9437	0.9931	0.9678	0.0069
Clostridioides difficile	10-00071	300	686621	2 (1541926944)	novoalign	snvsniffer	novoalign/snvsniffer	15600	13319	85.3782	347	188	2.2244	2281	14.6218	12.7581	1.6846	11.0736	0.9746	0.8538	0.9102	0.1462
Clostridioides difficile	10-00071	300	686621	2 (1541926944)	novoalign	varscan	novoalign/varscan	15600	15428	98.8974	807	9	5.1731	172	1.1026	4.7527	3.9177	0.835	0.9503	0.989	0.9693	0.011
Clostridioides difficile	10-00071	300	686621	2 (1541926944)	snippy	snippy	snippy	15600	15523	99.5064	527	0	3.3782	77	0.4936	2.9322	2.5584	0.3738	0.9672	0.9951	0.981	0.0049
Clostridioides difficile	10-00071	300	686621	2 (1541926944)	stampy	16GT	stampy/16GT	15600	15462	99.1154	3108	310	19.9231	138	0.8846	15.7583	15.0884	0.6699	0.8326	0.9912	0.905	0.0088
Clostridioides difficile	10-00071	300	686621	2 (1541926944)	stampy	freebayes	stampy/freebayes	15600	15568	99.7949	10203	0	65.4038	32	0.2051	49.6878	49.5325	0.1554	0.6041	0.9979	0.7526	0.0021
Clostridioides difficile	10-00071	300	686621	2 (1541926944)	stampy	gatk	stampy/gatk	15600	15525	99.5192	2222	966	14.2436	75	0.4808	11.1512	10.7871	0.3641	0.8748	0.9952	0.9311	0.0048
Clostridioides difficile	10-00071	300	686621	2 (1541926944)	stampy	lofreq	stampy/lofreq	15600	15430	98.9103	1784	0	11.4359	170	1.0897	9.4861	8.6608	0.8253	0.8964	0.9891	0.9405	0.0109
Clostridioides difficile	10-00071	300	686621	2 (1541926944)	stampy	mpileup	stampy/mpileup	15600	15435	98.9423	1553	0	9.9551	165	1.0577	8.3404	7.5393	0.801	0.9086	0.9894	0.9473	0.0106
Clostridioides difficile	10-00071	300	686621	2 (1541926944)	stampy	platypus	stampy/platypus	15600	15340	98.3333	1150	210	7.3718	260	1.6667	6.8451	5.5829	1.2622	0.9303	0.9833	0.9561	0.0167
Clostridioides difficile	10-00071	300	686621	2 (1541926944)	stampy	snver	stampy/snver	15600	15433	98.9295	1403	0	8.9936	167	1.0705	7.6219	6.8111	0.8107	0.9167	0.9893	0.9516	0.0107
Clostridioides difficile	10-00071	300	686621	2 (1541926944)	stampy	strelka	stampy/strelka	15600	15404	98.7436	960	15	6.1538	196	1.2564	5.612	4.6605	0.9515	0.9413	0.9874	0.9638	0.0126
Clostridioides difficile	10-00071	300	686621	2 (1541926944)	stampy	snvsniffer	stampy/snvsniffer	15600	13471	86.3526	709	408	4.5449	2129	13.6474	13.7776	3.442	10.3357	0.95	0.8635	0.9047	0.1365
Clostridioides difficile	10-00071	300	686621	2 (1541926944)	stampy	varscan	stampy/varscan	15600	15368	98.5128	1911	67	12.25	232	1.4872	10.4036	9.2773	1.1263	0.8894	0.9851	0.9348	0.0149
Clostridioides difficile	10-00071	300	686621	3 (1541926968)	bwa-mem	16GT	bwa-mem/16GT	15600	15578	99.859	2386	67	15.2949	22	0.141	11.6901	11.5833	0.1068	0.8672	0.9986	0.9283	0.0014
Clostridioides difficile	10-00071	300	686621	3 (1541926968)	bwa-mem	freebayes	bwa-mem/freebayes	15600	15583	99.891	1665	0	10.6731	17	0.109	8.1656	8.0831	0.0825	0.9035	0.9989	0.9488	0.0011
Clostridioides difficile	10-00071	300	686621	3 (1541926968)	bwa-mem	gatk	bwa-mem/gatk	15600	15524	99.5128	1700	776	10.8974	76	0.4872	8.6219	8.253	0.369	0.9013	0.9951	0.9459	0.0049
Clostridioides difficile	10-00071	300	686621	3 (1541926968)	bwa-mem	lofreq	bwa-mem/lofreq	15600	15486	99.2692	1671	0	10.7115	114	0.7308	8.6656	8.1122	0.5534	0.9026	0.9927	0.9455	0.0073
Clostridioides difficile	10-00071	300	686621	3 (1541926968)	bwa-mem	mpileup	bwa-mem/mpileup	15600	15477	99.2115	1085	0	6.9551	123	0.7885	5.8645	5.2673	0.5971	0.9345	0.9921	0.9624	0.0079
Clostridioides difficile	10-00071	300	686621	3 (1541926968)	bwa-mem	platypus	bwa-mem/platypus	15600	15350	98.3974	996	167	6.3846	250	1.6026	6.049	4.8353	1.2137	0.9391	0.984	0.961	0.016
Clostridioides difficile	10-00071	300	686621	3 (1541926968)	bwa-mem	snver	bwa-mem/snver	15600	15509	99.4167	1153	0	7.391	91	0.5833	6.0392	5.5975	0.4418	0.9308	0.9942	0.9615	0.0058
Clostridioides difficile	10-00071	300	686621	3 (1541926968)	bwa-mem	strelka	bwa-mem/strelka	15600	15456	99.0769	1274	12	8.1667	144	0.9231	6.884	6.1849	0.6991	0.9238	0.9908	0.9561	0.0092
Clostridioides difficile	10-00071	300	686621	3 (1541926968)	bwa-mem	snvsniffer	bwa-mem/snvsniffer	15600	13453	86.2372	506	287	3.2436	2147	13.7628	12.8795	2.4565	10.423	0.9638	0.8624	0.9103	0.1376
Clostridioides difficile	10-00071	300	686621	3 (1541926968)	bwa-mem	varscan	bwa-mem/varscan	15600	15421	98.8526	1114	13	7.141	179	1.1474	6.2771	5.4081	0.869	0.9326	0.9885	0.9597	0.0115
Clostridioides difficile	10-00071	300	686621	3 (1541926968)	minimap2	16GT	minimap2/16GT	15600	15560	99.7436	2120	110	13.5897	40	0.2564	10.4861	10.292	0.1942	0.8801	0.9974	0.9351	0.0026
Clostridioides difficile	10-00071	300	686621	3 (1541926968)	minimap2	freebayes	minimap2/freebayes	15600	15569	99.8013	1473	0	9.4423	31	0.1987	7.3015	7.151	0.1505	0.9136	0.998	0.9539	0.002
Clostridioides difficile	10-00071	300	686621	3 (1541926968)	minimap2	gatk	minimap2/gatk	15600	15516	99.4615	1357	608	8.6987	84	0.5385	6.9956	6.5878	0.4078	0.9196	0.9946	0.9556	0.0054
Clostridioides difficile	10-00071	300	686621	3 (1541926968)	minimap2	lofreq	minimap2/lofreq	15600	15481	99.2372	1390	0	8.9103	119	0.7628	7.3257	6.748	0.5777	0.9176	0.9924	0.9535	0.0076
Clostridioides difficile	10-00071	300	686621	3 (1541926968)	minimap2	mpileup	minimap2/mpileup	15600	15470	99.1667	843	0	5.4038	130	0.8333	4.7236	4.0925	0.6311	0.9483	0.9917	0.9695	0.0083
Clostridioides difficile	10-00071	300	686621	3 (1541926968)	minimap2	platypus	minimap2/platypus	15600	15367	98.5064	809	159	5.1859	233	1.4936	5.0586	3.9275	1.1311	0.95	0.9851	0.9672	0.0149
Clostridioides difficile	10-00071	300	686621	3 (1541926968)	minimap2	snver	minimap2/snver	15600	15472	99.1795	729	0	4.6731	128	0.8205	4.1605	3.5391	0.6214	0.955	0.9918	0.9731	0.0082
Clostridioides difficile	10-00071	300	686621	3 (1541926968)	minimap2	strelka	minimap2/strelka	15600	15444	99	773	13	4.9551	156	1	4.51	3.7527	0.7573	0.9523	0.99	0.9708	0.01
Clostridioides difficile	10-00071	300	686621	3 (1541926968)	minimap2	snvsniffer	minimap2/snvsniffer	15600	13441	86.1603	494	293	3.1667	2159	13.8397	12.8795	2.3982	10.4813	0.9645	0.8616	0.9102	0.1384
Clostridioides difficile	10-00071	300	686621	3 (1541926968)	minimap2	varscan	minimap2/varscan	15600	15390	98.6538	850	12	5.4487	210	1.3462	5.146	4.1265	1.0195	0.9477	0.9865	0.9667	0.0135
Clostridioides difficile	10-00071	300	686621	3 (1541926968)	novoalign	16GT	novoalign/16GT	15600	15555	99.7115	900	60	5.7692	45	0.2885	4.5877	4.3692	0.2185	0.9453	0.9971	0.9705	0.0029
Clostridioides difficile	10-00071	300	686621	3 (1541926968)	novoalign	freebayes	novoalign/freebayes	15600	15560	99.7436	1167	0	7.4808	40	0.2564	5.8596	5.6654	0.1942	0.9302	0.9974	0.9626	0.0026
Clostridioides difficile	10-00071	300	686621	3 (1541926968)	novoalign	gatk	novoalign/gatk	15600	15506	99.3974	1520	805	9.7436	94	0.6026	7.8355	7.3791	0.4563	0.9107	0.994	0.9505	0.006
Clostridioides difficile	10-00071	300	686621	3 (1541926968)	novoalign	lofreq	novoalign/lofreq	15600	15494	99.3205	727	0	4.6603	106	0.6795	4.044	3.5294	0.5146	0.9552	0.9932	0.9738	0.0068
Clostridioides difficile	10-00071	300	686621	3 (1541926968)	novoalign	mpileup	novoalign/mpileup	15600	15492	99.3077	744	0	4.7692	108	0.6923	4.1362	3.6119	0.5243	0.9542	0.9931	0.9733	0.0069
Clostridioides difficile	10-00071	300	686621	3 (1541926968)	novoalign	platypus	novoalign/platypus	15600	15409	98.7756	1055	136	6.7628	191	1.2244	6.049	5.1217	0.9272	0.9359	0.9878	0.9611	0.0122
Clostridioides difficile	10-00071	300	686621	3 (1541926968)	novoalign	snver	novoalign/snver	15600	15493	99.3141	806	0	5.1667	107	0.6859	4.4323	3.9129	0.5195	0.9505	0.9931	0.9713	0.0069
Clostridioides difficile	10-00071	300	686621	3 (1541926968)	novoalign	strelka	novoalign/strelka	15600	15483	99.25	923	30	5.9167	117	0.75	5.0489	4.4809	0.568	0.9437	0.9925	0.9675	0.0075
Clostridioides difficile	10-00071	300	686621	3 (1541926968)	novoalign	snvsniffer	novoalign/snvsniffer	15600	13303	85.2756	318	173	2.0385	2297	14.7244	12.695	1.5438	11.1512	0.9767	0.8528	0.9106	0.1472
Clostridioides difficile	10-00071	300	686621	3 (1541926968)	novoalign	varscan	novoalign/varscan	15600	15420	98.8462	786	9	5.0385	180	1.1538	4.6896	3.8158	0.8738	0.9515	0.9885	0.9696	0.0115
Clostridioides difficile	10-00071	300	686621	3 (1541926968)	snippy	snippy	snippy	15600	15522	99.5	557	0	3.5705	78	0.5	3.0827	2.7041	0.3787	0.9654	0.995	0.98	0.005
Clostridioides difficile	10-00071	300	686621	3 (1541926968)	stampy	16GT	stampy/16GT	15600	15476	99.2051	3113	297	19.9551	124	0.7949	15.7147	15.1127	0.602	0.8325	0.9921	0.9053	0.0079
Clostridioides difficile	10-00071	300	686621	3 (1541926968)	stampy	freebayes	stampy/freebayes	15600	15570	99.8077	10425	0	66.8269	30	0.1923	50.7559	50.6102	0.1456	0.599	0.9981	0.7487	0.0019
Clostridioides difficile	10-00071	300	686621	3 (1541926968)	stampy	gatk	stampy/gatk	15600	15516	99.4615	2238	991	14.3462	84	0.5385	11.2726	10.8648	0.4078	0.8739	0.9946	0.9304	0.0054
Clostridioides difficile	10-00071	300	686621	3 (1541926968)	stampy	lofreq	stampy/lofreq	15600	15420	98.8462	1801	0	11.5449	180	1.1538	9.6172	8.7433	0.8738	0.8954	0.9885	0.9396	0.0115
Clostridioides difficile	10-00071	300	686621	3 (1541926968)	stampy	mpileup	stampy/mpileup	15600	15417	98.8269	1569	0	10.0577	183	1.1731	8.5054	7.617	0.8884	0.9076	0.9883	0.9462	0.0117
Clostridioides difficile	10-00071	300	686621	3 (1541926968)	stampy	platypus	stampy/platypus	15600	15327	98.25	1119	182	7.1731	273	1.75	6.7577	5.4324	1.3253	0.932	0.9825	0.9566	0.0175
Clostridioides difficile	10-00071	300	686621	3 (1541926968)	stampy	snver	stampy/snver	15600	15417	98.8269	1456	0	9.3333	183	1.1731	7.9568	7.0684	0.8884	0.9137	0.9883	0.9495	0.0117
Clostridioides difficile	10-00071	300	686621	3 (1541926968)	stampy	strelka	stampy/strelka	15600	15389	98.6474	1051	33	6.7372	211	1.3526	6.1266	5.1023	1.0243	0.9361	0.9865	0.9606	0.0135
Clostridioides difficile	10-00071	300	686621	3 (1541926968)	stampy	snvsniffer	stampy/snvsniffer	15600	13451	86.2244	730	427	4.6795	2149	13.7756	13.9767	3.5439	10.4327	0.9485	0.8622	0.9033	0.1378
Clostridioides difficile	10-00071	300	686621	3 (1541926968)	stampy	varscan	stampy/varscan	15600	15361	98.4679	1903	61	12.1987	239	1.5321	10.3988	9.2385	1.1603	0.8898	0.9847	0.9348	0.0153
Clostridioides difficile	10-00078	150	1373250	1 (1541930163)	bwa-mem	16GT	bwa-mem/16GT	15294	15242	99.66	2213	60	14.4697	52	0.34	10.9958	10.7434	0.2524	0.8732	0.9966	0.9308	0.0034
Clostridioides difficile	10-00078	150	1373250	1 (1541930163)	bwa-mem	freebayes	bwa-mem/freebayes	15294	15274	99.8692	1687	0	11.0305	20	0.1308	8.2869	8.1898	0.0971	0.9005	0.9987	0.9471	0.0013
Clostridioides difficile	10-00078	150	1373250	1 (1541930163)	bwa-mem	gatk	bwa-mem/gatk	15294	15224	99.5423	1743	800	11.3966	70	0.4577	8.8015	8.4617	0.3398	0.8973	0.9954	0.9438	0.0046
Clostridioides difficile	10-00078	150	1373250	1 (1541930163)	bwa-mem	lofreq	bwa-mem/lofreq	15294	15254	99.7385	1893	0	12.3774	40	0.2615	9.3841	9.1899	0.1942	0.8896	0.9974	0.9404	0.0026
Clostridioides difficile	10-00078	150	1373250	1 (1541930163)	bwa-mem	mpileup	bwa-mem/mpileup	15294	15250	99.7123	1302	0	8.5131	44	0.2877	6.5344	6.3208	0.2136	0.9213	0.9971	0.9577	0.0029
Clostridioides difficile	10-00078	150	1373250	1 (1541930163)	bwa-mem	platypus	bwa-mem/platypus	15294	15084	98.6269	1068	167	6.9831	210	1.3731	6.2043	5.1848	1.0195	0.9339	0.9863	0.9594	0.0137
Clostridioides difficile	10-00078	150	1373250	1 (1541930163)	bwa-mem	snver	bwa-mem/snver	15294	15266	99.8169	1299	0	8.4935	28	0.1831	6.4421	6.3062	0.1359	0.9216	0.9982	0.9584	0.0018
Clostridioides difficile	10-00078	150	1373250	1 (1541930163)	bwa-mem	strelka	bwa-mem/strelka	15294	15252	99.7254	1524	4	9.9647	42	0.2746	7.6024	7.3985	0.2039	0.9092	0.9973	0.9512	0.0027
Clostridioides difficile	10-00078	150	1373250	1 (1541930163)	bwa-mem	snvsniffer	bwa-mem/snvsniffer	15294	13872	90.7022	827	457	5.4073	1422	9.2978	10.9181	4.0148	6.9033	0.9437	0.907	0.925	0.093
Clostridioides difficile	10-00078	150	1373250	1 (1541930163)	bwa-mem	varscan	bwa-mem/varscan	15294	15233	99.6012	1259	8	8.232	61	0.3988	6.4082	6.112	0.2961	0.9237	0.996	0.9585	0.004
Clostridioides difficile	10-00078	150	1373250	1 (1541930163)	minimap2	16GT	minimap2/16GT	15294	15198	99.3723	1748	94	11.4293	96	0.6277	8.952	8.486	0.466	0.8968	0.9937	0.9428	0.0063
Clostridioides difficile	10-00078	150	1373250	1 (1541930163)	minimap2	freebayes	minimap2/freebayes	15294	15235	99.6142	1216	0	7.9508	59	0.3858	6.1897	5.9033	0.2864	0.9261	0.9961	0.9598	0.0039
Clostridioides difficile	10-00078	150	1373250	1 (1541930163)	minimap2	gatk	minimap2/gatk	15294	15186	99.2938	1060	577	6.9308	108	0.7062	5.6702	5.1459	0.5243	0.9348	0.9929	0.963	0.0071
Clostridioides difficile	10-00078	150	1373250	1 (1541930163)	minimap2	lofreq	minimap2/lofreq	15294	15183	99.2742	1224	0	8.0031	111	0.7258	6.481	5.9421	0.5389	0.9254	0.9927	0.9579	0.0073
Clostridioides difficile	10-00078	150	1373250	1 (1541930163)	minimap2	mpileup	minimap2/mpileup	15294	15174	99.2154	738	0	4.8254	120	0.7846	4.1653	3.5827	0.5826	0.9536	0.9922	0.9725	0.0078
Clostridioides difficile	10-00078	150	1373250	1 (1541930163)	minimap2	platypus	minimap2/platypus	15294	14981	97.9534	597	124	3.9035	313	2.0466	4.4177	2.8982	1.5195	0.9617	0.9795	0.9705	0.0205
Clostridioides difficile	10-00078	150	1373250	1 (1541930163)	minimap2	snver	minimap2/snver	15294	15168	99.1761	648	0	4.237	126	0.8239	3.7575	3.1458	0.6117	0.959	0.9918	0.9751	0.0082
Clostridioides difficile	10-00078	150	1373250	1 (1541930163)	minimap2	strelka	minimap2/strelka	15294	15147	99.0388	524	10	3.4262	147	0.9612	3.2575	2.5438	0.7136	0.9666	0.9904	0.9784	0.0096
Clostridioides difficile	10-00078	150	1373250	1 (1541930163)	minimap2	snvsniffer	minimap2/snvsniffer	15294	13871	90.6957	810	435	5.2962	1423	9.3043	10.8405	3.9323	6.9082	0.9448	0.907	0.9255	0.093
Clostridioides difficile	10-00078	150	1373250	1 (1541930163)	minimap2	varscan	minimap2/varscan	15294	15155	99.0911	837	12	5.4727	139	0.9089	4.7382	4.0634	0.6748	0.9477	0.9909	0.9688	0.0091
Clostridioides difficile	10-00078	150	1373250	1 (1541930163)	novoalign	16GT	novoalign/16GT	15294	15244	99.6731	794	39	5.1916	50	0.3269	4.0973	3.8546	0.2427	0.9505	0.9967	0.9731	0.0033
Clostridioides difficile	10-00078	150	1373250	1 (1541930163)	novoalign	freebayes	novoalign/freebayes	15294	15255	99.745	992	0	6.4862	39	0.255	5.0052	4.8158	0.1893	0.9389	0.9974	0.9673	0.0026
Clostridioides difficile	10-00078	150	1373250	1 (1541930163)	novoalign	gatk	novoalign/gatk	15294	15205	99.4181	1514	798	9.8993	89	0.5819	7.782	7.35	0.4321	0.9094	0.9942	0.9499	0.0058
Clostridioides difficile	10-00078	150	1373250	1 (1541930163)	novoalign	lofreq	novoalign/lofreq	15294	15231	99.5881	709	0	4.6358	63	0.4119	3.7478	3.442	0.3058	0.9555	0.9959	0.9753	0.0041
Clostridioides difficile	10-00078	150	1373250	1 (1541930163)	novoalign	mpileup	novoalign/mpileup	15294	15230	99.5815	723	0	4.7273	64	0.4185	3.8206	3.5099	0.3107	0.9547	0.9958	0.9748	0.0042
Clostridioides difficile	10-00078	150	1373250	1 (1541930163)	novoalign	platypus	novoalign/platypus	15294	15117	98.8427	1069	178	6.9897	177	1.1573	6.0489	5.1896	0.8593	0.934	0.9884	0.9604	0.0116
Clostridioides difficile	10-00078	150	1373250	1 (1541930163)	novoalign	snver	novoalign/snver	15294	15233	99.6012	757	0	4.9497	61	0.3988	3.9711	3.675	0.2961	0.9527	0.996	0.9739	0.004
Clostridioides difficile	10-00078	150	1373250	1 (1541930163)	novoalign	strelka	novoalign/strelka	15294	15240	99.6469	855	11	5.5904	54	0.3531	4.4129	4.1507	0.2622	0.9469	0.9965	0.9711	0.0035
Clostridioides difficile	10-00078	150	1373250	1 (1541930163)	novoalign	snvsniffer	novoalign/snvsniffer	15294	13727	89.7542	429	243	2.805	1567	10.2458	9.6899	2.0827	7.6073	0.9697	0.8975	0.9322	0.1025
Clostridioides difficile	10-00078	150	1373250	1 (1541930163)	novoalign	varscan	novoalign/varscan	15294	15199	99.3788	716	6	4.6816	95	0.6212	3.9371	3.4759	0.4612	0.955	0.9938	0.974	0.0062
Clostridioides difficile	10-00078	150	1373250	1 (1541930163)	snippy	snippy	snippy	15294	15177	99.235	468	0	3.06	117	0.765	2.84	2.272	0.568	0.9701	0.9923	0.9811	0.0077
Clostridioides difficile	10-00078	150	1373250	1 (1541930163)	stampy	16GT	stampy/16GT	15294	15184	99.2808	2906	229	19.0009	110	0.7192	14.6417	14.1077	0.534	0.8394	0.9928	0.9097	0.0072
Clostridioides difficile	10-00078	150	1373250	1 (1541930163)	stampy	freebayes	stampy/freebayes	15294	15263	99.7973	7336	0	47.9665	31	0.2027	35.7643	35.6138	0.1505	0.6754	0.998	0.8056	0.002
Clostridioides difficile	10-00078	150	1373250	1 (1541930163)	stampy	gatk	stampy/gatk	15294	15221	99.5227	2213	914	14.4697	73	0.4773	11.0978	10.7434	0.3544	0.8731	0.9952	0.9302	0.0048
Clostridioides difficile	10-00078	150	1373250	1 (1541930163)	stampy	lofreq	stampy/lofreq	15294	15200	99.3854	2080	0	13.6001	94	0.6146	10.554	10.0977	0.4563	0.8796	0.9939	0.9333	0.0061
Clostridioides difficile	10-00078	150	1373250	1 (1541930163)	stampy	mpileup	stampy/mpileup	15294	15200	99.3854	1782	0	11.6516	94	0.6146	9.1073	8.651	0.4563	0.8951	0.9939	0.9419	0.0061
Clostridioides difficile	10-00078	150	1373250	1 (1541930163)	stampy	platypus	stampy/platypus	15294	15047	98.385	1623	229	10.612	247	1.615	9.0782	7.8791	1.1991	0.9026	0.9838	0.9415	0.0162
Clostridioides difficile	10-00078	150	1373250	1 (1541930163)	stampy	snver	stampy/snver	15294	15211	99.4573	1539	0	10.0628	83	0.5427	7.8743	7.4713	0.4029	0.9081	0.9946	0.9494	0.0054
Clostridioides difficile	10-00078	150	1373250	1 (1541930163)	stampy	strelka	stampy/strelka	15294	15196	99.3592	1198	34	7.8331	98	0.6408	6.2916	5.8159	0.4758	0.9269	0.9936	0.9591	0.0064
Clostridioides difficile	10-00078	150	1373250	1 (1541930163)	stampy	snvsniffer	stampy/snvsniffer	15294	13808	90.2838	1000	532	6.5385	1486	9.7162	12.0687	4.8547	7.214	0.9325	0.9028	0.9174	0.0972
Clostridioides difficile	10-00078	150	1373250	1 (1541930163)	stampy	varscan	stampy/varscan	15294	15175	99.2219	2155	77	14.0905	119	0.7781	11.0395	10.4618	0.5777	0.8756	0.9922	0.9303	0.0078
Clostridioides difficile	10-00078	150	1373250	2 (1541930374)	bwa-mem	16GT	bwa-mem/16GT	15294	15250	99.7123	2195	63	14.352	44	0.2877	10.8696	10.656	0.2136	0.8742	0.9971	0.9316	0.0029
Clostridioides difficile	10-00078	150	1373250	2 (1541930374)	bwa-mem	freebayes	bwa-mem/freebayes	15294	15275	99.8758	1735	0	11.3443	19	0.1242	8.5151	8.4228	0.0922	0.898	0.9988	0.9457	0.0012
Clostridioides difficile	10-00078	150	1373250	2 (1541930374)	bwa-mem	gatk	bwa-mem/gatk	15294	15225	99.5488	1819	805	11.8936	69	0.4512	9.1656	8.8306	0.335	0.8933	0.9955	0.9416	0.0045
Clostridioides difficile	10-00078	150	1373250	2 (1541930374)	bwa-mem	lofreq	bwa-mem/lofreq	15294	15256	99.7515	1859	0	12.1551	38	0.2485	9.2093	9.0248	0.1845	0.8914	0.9975	0.9415	0.0025
Clostridioides difficile	10-00078	150	1373250	2 (1541930374)	bwa-mem	mpileup	bwa-mem/mpileup	15294	15247	99.6927	1304	0	8.5262	47	0.3073	6.5587	6.3305	0.2282	0.9212	0.9969	0.9576	0.0031
Clostridioides difficile	10-00078	150	1373250	2 (1541930374)	bwa-mem	platypus	bwa-mem/platypus	15294	15090	98.6661	1027	152	6.7151	204	1.3339	5.9761	4.9857	0.9904	0.9363	0.9867	0.9608	0.0133
Clostridioides difficile	10-00078	150	1373250	2 (1541930374)	bwa-mem	snver	bwa-mem/snver	15294	15269	99.8365	1261	0	8.2451	25	0.1635	6.2431	6.1217	0.1214	0.9237	0.9984	0.9596	0.0016
Clostridioides difficile	10-00078	150	1373250	2 (1541930374)	bwa-mem	strelka	bwa-mem/strelka	15294	15265	99.8104	1505	11	9.8405	29	0.1896	7.4471	7.3063	0.1408	0.9103	0.9981	0.9522	0.0019
Clostridioides difficile	10-00078	150	1373250	2 (1541930374)	bwa-mem	snvsniffer	bwa-mem/snvsniffer	15294	13871	90.6957	810	448	5.2962	1423	9.3043	10.8405	3.9323	6.9082	0.9448	0.907	0.9255	0.093
Clostridioides difficile	10-00078	150	1373250	2 (1541930374)	bwa-mem	varscan	bwa-mem/varscan	15294	15233	99.6012	1262	8	8.2516	61	0.3988	6.4227	6.1266	0.2961	0.9235	0.996	0.9584	0.004
Clostridioides difficile	10-00078	150	1373250	2 (1541930374)	minimap2	16GT	minimap2/16GT	15294	15200	99.3854	1721	82	11.2528	94	0.6146	8.8112	8.3549	0.4563	0.8983	0.9939	0.9437	0.0061
Clostridioides difficile	10-00078	150	1373250	2 (1541930374)	minimap2	freebayes	minimap2/freebayes	15294	15232	99.5946	1213	0	7.9312	62	0.4054	6.1897	5.8887	0.301	0.9262	0.9959	0.9598	0.0041
Clostridioides difficile	10-00078	150	1373250	2 (1541930374)	minimap2	gatk	minimap2/gatk	15294	15187	99.3004	1104	560	7.2185	107	0.6996	5.879	5.3595	0.5194	0.9322	0.993	0.9616	0.007
Clostridioides difficile	10-00078	150	1373250	2 (1541930374)	minimap2	lofreq	minimap2/lofreq	15294	15183	99.2742	1226	0	8.0162	111	0.7258	6.4907	5.9518	0.5389	0.9253	0.9927	0.9578	0.0073
Clostridioides difficile	10-00078	150	1373250	2 (1541930374)	minimap2	mpileup	minimap2/mpileup	15294	15175	99.2219	740	0	4.8385	119	0.7781	4.1702	3.5925	0.5777	0.9535	0.9922	0.9725	0.0078
Clostridioides difficile	10-00078	150	1373250	2 (1541930374)	minimap2	platypus	minimap2/platypus	15294	14986	97.9861	588	106	3.8446	308	2.0139	4.3498	2.8545	1.4952	0.9622	0.9799	0.971	0.0201
Clostridioides difficile	10-00078	150	1373250	2 (1541930374)	minimap2	snver	minimap2/snver	15294	15169	99.1827	640	0	4.1846	125	0.8173	3.7138	3.107	0.6068	0.9595	0.9918	0.9754	0.0082
Clostridioides difficile	10-00078	150	1373250	2 (1541930374)	minimap2	strelka	minimap2/strelka	15294	15157	99.1042	554	5	3.6223	137	0.8958	3.3546	2.6895	0.6651	0.9647	0.991	0.9777	0.009
Clostridioides difficile	10-00078	150	1373250	2 (1541930374)	minimap2	snvsniffer	minimap2/snvsniffer	15294	13872	90.7022	817	436	5.342	1422	9.2978	10.8696	3.9663	6.9033	0.9444	0.907	0.9253	0.093
Clostridioides difficile	10-00078	150	1373250	2 (1541930374)	minimap2	varscan	minimap2/varscan	15294	15162	99.1369	882	14	5.767	132	0.8631	4.9226	4.2818	0.6408	0.945	0.9914	0.9676	0.0086
Clostridioides difficile	10-00078	150	1373250	2 (1541930374)	novoalign	16GT	novoalign/16GT	15294	15241	99.6535	829	47	5.4204	53	0.3465	4.2818	4.0245	0.2573	0.9484	0.9965	0.9719	0.0035
Clostridioides difficile	10-00078	150	1373250	2 (1541930374)	novoalign	freebayes	novoalign/freebayes	15294	15258	99.7646	1009	0	6.5974	36	0.2354	5.0731	4.8984	0.1748	0.938	0.9976	0.9669	0.0024
Clostridioides difficile	10-00078	150	1373250	2 (1541930374)	novoalign	gatk	novoalign/gatk	15294	15217	99.4965	1551	837	10.1412	77	0.5035	7.9034	7.5296	0.3738	0.9075	0.995	0.9492	0.005
Clostridioides difficile	10-00078	150	1373250	2 (1541930374)	novoalign	lofreq	novoalign/lofreq	15294	15231	99.5881	709	0	4.6358	63	0.4119	3.7478	3.442	0.3058	0.9555	0.9959	0.9753	0.0041
Clostridioides difficile	10-00078	150	1373250	2 (1541930374)	novoalign	mpileup	novoalign/mpileup	15294	15229	99.575	746	0	4.8777	65	0.425	3.9371	3.6216	0.3156	0.9533	0.9957	0.974	0.0043
Clostridioides difficile	10-00078	150	1373250	2 (1541930374)	novoalign	platypus	novoalign/platypus	15294	15111	98.8035	1016	183	6.6431	183	1.1965	5.8207	4.9323	0.8884	0.937	0.988	0.9618	0.012
Clostridioides difficile	10-00078	150	1373250	2 (1541930374)	novoalign	snver	novoalign/snver	15294	15230	99.5815	737	0	4.8189	64	0.4185	3.8886	3.5779	0.3107	0.9538	0.9958	0.9743	0.0042
Clostridioides difficile	10-00078	150	1373250	2 (1541930374)	novoalign	strelka	novoalign/strelka	15294	15240	99.6469	847	17	5.5381	54	0.3531	4.3741	4.1119	0.2622	0.9473	0.9965	0.9713	0.0035
Clostridioides difficile	10-00078	150	1373250	2 (1541930374)	novoalign	snvsniffer	novoalign/snvsniffer	15294	13738	89.8261	455	262	2.975	1556	10.1739	9.7627	2.2089	7.5539	0.9679	0.8983	0.9318	0.1017
Clostridioides difficile	10-00078	150	1373250	2 (1541930374)	novoalign	varscan	novoalign/varscan	15294	15205	99.4181	713	5	4.662	89	0.5819	3.8934	3.4614	0.4321	0.9552	0.9942	0.9743	0.0058
Clostridioides difficile	10-00078	150	1373250	2 (1541930374)	snippy	snippy	snippy	15294	15182	99.2677	472	0	3.0862	112	0.7323	2.8351	2.2914	0.5437	0.9698	0.9927	0.9811	0.0073
Clostridioides difficile	10-00078	150	1373250	2 (1541930374)	stampy	16GT	stampy/16GT	15294	15174	99.2154	2883	215	18.8505	120	0.7846	14.5786	13.996	0.5826	0.8403	0.9922	0.91	0.0078
Clostridioides difficile	10-00078	150	1373250	2 (1541930374)	stampy	freebayes	stampy/freebayes	15294	15259	99.7712	7402	0	48.3981	35	0.2288	36.1041	35.9342	0.1699	0.6734	0.9977	0.8041	0.0023
Clostridioides difficile	10-00078	150	1373250	2 (1541930374)	stampy	gatk	stampy/gatk	15294	15221	99.5227	2283	965	14.9274	73	0.4773	11.4376	11.0832	0.3544	0.8696	0.9952	0.9282	0.0048
Clostridioides difficile	10-00078	150	1373250	2 (1541930374)	stampy	lofreq	stampy/lofreq	15294	15191	99.3265	2104	0	13.757	103	0.6735	10.7142	10.2142	0.5	0.8783	0.9933	0.9323	0.0067
Clostridioides difficile	10-00078	150	1373250	2 (1541930374)	stampy	mpileup	stampy/mpileup	15294	15182	99.2677	1698	0	11.1024	112	0.7323	8.7869	8.2432	0.5437	0.8994	0.9927	0.9437	0.0073
Clostridioides difficile	10-00078	150	1373250	2 (1541930374)	stampy	platypus	stampy/platypus	15294	15047	98.385	1649	220	10.782	247	1.615	9.2044	8.0053	1.1991	0.9012	0.9838	0.9407	0.0162
Clostridioides difficile	10-00078	150	1373250	2 (1541930374)	stampy	snver	stampy/snver	15294	15211	99.4573	1543	0	10.0889	83	0.5427	7.8937	7.4907	0.4029	0.9079	0.9946	0.9493	0.0054
Clostridioides difficile	10-00078	150	1373250	2 (1541930374)	stampy	strelka	stampy/strelka	15294	15202	99.3985	1186	33	7.7547	92	0.6015	6.2043	5.7576	0.4466	0.9276	0.994	0.9597	0.006
Clostridioides difficile	10-00078	150	1373250	2 (1541930374)	stampy	snvsniffer	stampy/snvsniffer	15294	13820	90.3622	959	498	6.2704	1474	9.6378	11.8114	4.6556	7.1558	0.9351	0.9036	0.9191	0.0964
Clostridioides difficile	10-00078	150	1373250	2 (1541930374)	stampy	varscan	stampy/varscan	15294	15165	99.1565	2140	82	13.9924	129	0.8435	11.0152	10.389	0.6263	0.8763	0.9916	0.9304	0.0084
Clostridioides difficile	10-00078	150	1373250	3 (1541930450)	bwa-mem	16GT	bwa-mem/16GT	15294	15242	99.66	2216	54	14.4893	52	0.34	11.0104	10.7579	0.2524	0.8731	0.9966	0.9308	0.0034
Clostridioides difficile	10-00078	150	1373250	3 (1541930450)	bwa-mem	freebayes	bwa-mem/freebayes	15294	15277	99.8888	1723	0	11.2659	17	0.1112	8.4471	8.3646	0.0825	0.8986	0.9989	0.9461	0.0011
Clostridioides difficile	10-00078	150	1373250	3 (1541930450)	bwa-mem	gatk	bwa-mem/gatk	15294	15224	99.5423	1797	834	11.7497	70	0.4577	9.0637	8.7238	0.3398	0.8944	0.9954	0.9422	0.0046
Clostridioides difficile	10-00078	150	1373250	3 (1541930450)	bwa-mem	lofreq	bwa-mem/lofreq	15294	15241	99.6535	1873	0	12.2466	53	0.3465	9.3501	9.0928	0.2573	0.8906	0.9965	0.9406	0.0035
Clostridioides difficile	10-00078	150	1373250	3 (1541930450)	bwa-mem	mpileup	bwa-mem/mpileup	15294	15235	99.6142	1302	0	8.5131	59	0.3858	6.6072	6.3208	0.2864	0.9213	0.9961	0.9572	0.0039
Clostridioides difficile	10-00078	150	1373250	3 (1541930450)	bwa-mem	platypus	bwa-mem/platypus	15294	15085	98.6335	1017	157	6.6497	209	1.3665	5.9518	4.9372	1.0146	0.9368	0.9863	0.9609	0.0137
Clostridioides difficile	10-00078	150	1373250	3 (1541930450)	bwa-mem	snver	bwa-mem/snver	15294	15270	99.8431	1301	0	8.5066	24	0.1569	6.4324	6.3159	0.1165	0.9215	0.9984	0.9584	0.0016
Clostridioides difficile	10-00078	150	1373250	3 (1541930450)	bwa-mem	strelka	bwa-mem/strelka	15294	15259	99.7712	1538	11	10.0562	35	0.2288	7.6364	7.4665	0.1699	0.9084	0.9977	0.951	0.0023
Clostridioides difficile	10-00078	150	1373250	3 (1541930450)	bwa-mem	snvsniffer	bwa-mem/snvsniffer	15294	13860	90.6238	836	461	5.4662	1434	9.3762	11.0201	4.0585	6.9616	0.9431	0.9062	0.9243	0.0938
Clostridioides difficile	10-00078	150	1373250	3 (1541930450)	bwa-mem	varscan	bwa-mem/varscan	15294	15232	99.5946	1278	9	8.3562	62	0.4054	6.5052	6.2043	0.301	0.9226	0.9959	0.9578	0.0041
Clostridioides difficile	10-00078	150	1373250	3 (1541930450)	minimap2	16GT	minimap2/16GT	15294	15196	99.3592	1704	75	11.1416	98	0.6408	8.7481	8.2723	0.4758	0.8992	0.9936	0.944	0.0064
Clostridioides difficile	10-00078	150	1373250	3 (1541930450)	minimap2	freebayes	minimap2/freebayes	15294	15235	99.6142	1221	0	7.9835	59	0.3858	6.214	5.9275	0.2864	0.9258	0.9961	0.9597	0.0039
Clostridioides difficile	10-00078	150	1373250	3 (1541930450)	minimap2	gatk	minimap2/gatk	15294	15189	99.3135	1097	577	7.1727	105	0.6865	5.8353	5.3256	0.5097	0.9326	0.9931	0.9619	0.0069
Clostridioides difficile	10-00078	150	1373250	3 (1541930450)	minimap2	lofreq	minimap2/lofreq	15294	15177	99.235	1202	0	7.8593	117	0.765	6.4033	5.8353	0.568	0.9266	0.9923	0.9583	0.0077
Clostridioides difficile	10-00078	150	1373250	3 (1541930450)	minimap2	mpileup	minimap2/mpileup	15294	15167	99.1696	682	0	4.4593	127	0.8304	3.9274	3.3109	0.6165	0.957	0.9917	0.974	0.0083
Clostridioides difficile	10-00078	150	1373250	3 (1541930450)	minimap2	platypus	minimap2/platypus	15294	14988	97.9992	556	115	3.6354	306	2.0008	4.1847	2.6992	1.4855	0.9642	0.98	0.972	0.02
Clostridioides difficile	10-00078	150	1373250	3 (1541930450)	minimap2	snver	minimap2/snver	15294	15169	99.1827	634	0	4.1454	125	0.8173	3.6847	3.0779	0.6068	0.9599	0.9918	0.9756	0.0082
Clostridioides difficile	10-00078	150	1373250	3 (1541930450)	minimap2	strelka	minimap2/strelka	15294	15157	99.1042	510	1	3.3346	137	0.8958	3.141	2.4759	0.6651	0.9674	0.991	0.9791	0.009
Clostridioides difficile	10-00078	150	1373250	3 (1541930450)	minimap2	snvsniffer	minimap2/snvsniffer	15294	13861	90.6303	830	466	5.427	1433	9.3697	10.9861	4.0294	6.9567	0.9435	0.9063	0.9245	0.0937
Clostridioides difficile	10-00078	150	1373250	3 (1541930450)	minimap2	varscan	minimap2/varscan	15294	15148	99.0454	798	14	5.2177	146	0.9546	4.5828	3.874	0.7088	0.95	0.9905	0.9698	0.0095
Clostridioides difficile	10-00078	150	1373250	3 (1541930450)	novoalign	16GT	novoalign/16GT	15294	15242	99.66	811	35	5.3027	52	0.34	4.1896	3.9371	0.2524	0.9495	0.9966	0.9725	0.0034
Clostridioides difficile	10-00078	150	1373250	3 (1541930450)	novoalign	freebayes	novoalign/freebayes	15294	15258	99.7646	996	0	6.5124	36	0.2354	5.01	4.8352	0.1748	0.9387	0.9976	0.9673	0.0024
Clostridioides difficile	10-00078	150	1373250	3 (1541930450)	novoalign	gatk	novoalign/gatk	15294	15215	99.4835	1547	836	10.1151	79	0.5165	7.8937	7.5102	0.3835	0.9077	0.9948	0.9493	0.0052
Clostridioides difficile	10-00078	150	1373250	3 (1541930450)	novoalign	lofreq	novoalign/lofreq	15294	15232	99.5946	727	0	4.7535	62	0.4054	3.8303	3.5293	0.301	0.9544	0.9959	0.9747	0.0041
Clostridioides difficile	10-00078	150	1373250	3 (1541930450)	novoalign	mpileup	novoalign/mpileup	15294	15230	99.5815	737	0	4.8189	64	0.4185	3.8886	3.5779	0.3107	0.9538	0.9958	0.9743	0.0042
Clostridioides difficile	10-00078	150	1373250	3 (1541930450)	novoalign	platypus	novoalign/platypus	15294	15115	98.8296	1023	158	6.6889	179	1.1704	5.8353	4.9663	0.869	0.9366	0.9883	0.9618	0.0117
Clostridioides difficile	10-00078	150	1373250	3 (1541930450)	novoalign	snver	novoalign/snver	15294	15230	99.5815	772	0	5.0477	64	0.4185	4.0585	3.7478	0.3107	0.9518	0.9958	0.9733	0.0042
Clostridioides difficile	10-00078	150	1373250	3 (1541930450)	novoalign	strelka	novoalign/strelka	15294	15240	99.6469	841	22	5.4989	54	0.3531	4.3449	4.0828	0.2622	0.9477	0.9965	0.9715	0.0035
Clostridioides difficile	10-00078	150	1373250	3 (1541930450)	novoalign	snvsniffer	novoalign/snvsniffer	15294	13720	89.7084	473	279	3.0927	1574	10.2916	9.9375	2.2963	7.6412	0.9667	0.8971	0.9306	0.1029
Clostridioides difficile	10-00078	150	1373250	3 (1541930450)	novoalign	varscan	novoalign/varscan	15294	15192	99.3331	741	6	4.845	102	0.6669	4.0925	3.5973	0.4952	0.9535	0.9933	0.973	0.0067
Clostridioides difficile	10-00078	150	1373250	3 (1541930450)	snippy	snippy	snippy	15294	15171	99.1958	462	0	3.0208	123	0.8042	2.84	2.2429	0.5971	0.9704	0.992	0.9811	0.008
Clostridioides difficile	10-00078	150	1373250	3 (1541930450)	stampy	16GT	stampy/16GT	15294	15176	99.2285	2887	215	18.8767	118	0.7715	14.5883	14.0154	0.5729	0.8402	0.9923	0.9099	0.0077
Clostridioides difficile	10-00078	150	1373250	3 (1541930450)	stampy	freebayes	stampy/freebayes	15294	15261	99.7842	7358	0	48.1104	33	0.2158	35.8808	35.7206	0.1602	0.6747	0.9978	0.805	0.0022
Clostridioides difficile	10-00078	150	1373250	3 (1541930450)	stampy	gatk	stampy/gatk	15294	15228	99.5685	2264	965	14.8032	66	0.4315	11.3114	10.991	0.3204	0.8706	0.9957	0.929	0.0043
Clostridioides difficile	10-00078	150	1373250	3 (1541930450)	stampy	lofreq	stampy/lofreq	15294	15189	99.3135	2115	0	13.829	105	0.6865	10.7774	10.2676	0.5097	0.8778	0.9931	0.9319	0.0069
Clostridioides difficile	10-00078	150	1373250	3 (1541930450)	stampy	mpileup	stampy/mpileup	15294	15182	99.2677	1773	0	11.5928	112	0.7323	9.151	8.6073	0.5437	0.8954	0.9927	0.9415	0.0073
Clostridioides difficile	10-00078	150	1373250	3 (1541930450)	stampy	platypus	stampy/platypus	15294	15048	98.3915	1593	206	10.4158	246	1.6085	8.9277	7.7335	1.1942	0.9043	0.9839	0.9424	0.0161
Clostridioides difficile	10-00078	150	1373250	3 (1541930450)	stampy	snver	stampy/snver	15294	15204	99.4115	1579	0	10.3243	90	0.5885	8.1024	7.6655	0.4369	0.9059	0.9941	0.948	0.0059
Clostridioides difficile	10-00078	150	1373250	3 (1541930450)	stampy	strelka	stampy/strelka	15294	15190	99.32	1212	32	7.9247	104	0.68	6.3887	5.8839	0.5049	0.9261	0.9932	0.9585	0.0068
Clostridioides difficile	10-00078	150	1373250	3 (1541930450)	stampy	snvsniffer	stampy/snvsniffer	15294	13821	90.3688	971	499	6.3489	1473	9.6312	11.8648	4.7139	7.1509	0.9344	0.9037	0.9188	0.0963
Clostridioides difficile	10-00078	150	1373250	3 (1541930450)	stampy	varscan	stampy/varscan	15294	15166	99.1631	2170	79	14.1886	128	0.8369	11.156	10.5346	0.6214	0.8748	0.9916	0.9295	0.0084
Clostridioides difficile	10-00078	300	686625	1 (1541931418)	bwa-mem	16GT	bwa-mem/16GT	15294	15272	99.8562	2498	64	16.3332	22	0.1438	12.2338	12.1269	0.1068	0.8594	0.9986	0.9238	0.0014
Clostridioides difficile	10-00078	300	686625	1 (1541931418)	bwa-mem	freebayes	bwa-mem/freebayes	15294	15280	99.9085	1785	0	11.6712	14	0.0915	8.7335	8.6656	0.068	0.8954	0.9991	0.9444	0.0009
Clostridioides difficile	10-00078	300	686625	1 (1541931418)	bwa-mem	gatk	bwa-mem/gatk	15294	15228	99.5685	1704	782	11.1416	66	0.4315	8.5928	8.2723	0.3204	0.8994	0.9957	0.9451	0.0043
Clostridioides difficile	10-00078	300	686625	1 (1541931418)	bwa-mem	lofreq	bwa-mem/lofreq	15294	15177	99.235	1743	0	11.3966	117	0.765	9.0297	8.4617	0.568	0.897	0.9923	0.9422	0.0077
Clostridioides difficile	10-00078	300	686625	1 (1541931418)	bwa-mem	mpileup	bwa-mem/mpileup	15294	15172	99.2023	1184	0	7.7416	122	0.7977	6.3402	5.7479	0.5923	0.9276	0.992	0.9587	0.008
Clostridioides difficile	10-00078	300	686625	1 (1541931418)	bwa-mem	platypus	bwa-mem/platypus	15294	15076	98.5746	1131	191	7.3951	218	1.4254	6.5489	5.4906	1.0583	0.9302	0.9857	0.9571	0.0143
Clostridioides difficile	10-00078	300	686625	1 (1541931418)	bwa-mem	snver	bwa-mem/snver	15294	15201	99.3919	1268	0	8.2908	93	0.6081	6.6072	6.1557	0.4515	0.923	0.9939	0.9571	0.0061
Clostridioides difficile	10-00078	300	686625	1 (1541931418)	bwa-mem	strelka	bwa-mem/strelka	15294	15148	99.0454	1318	7	8.6178	146	0.9546	7.1072	6.3984	0.7088	0.92	0.9905	0.9539	0.0095
Clostridioides difficile	10-00078	300	686625	1 (1541931418)	bwa-mem	snvsniffer	bwa-mem/snvsniffer	15294	13134	85.8768	560	315	3.6616	2160	14.1232	13.2047	2.7186	10.4861	0.9591	0.8588	0.9062	0.1412
Clostridioides difficile	10-00078	300	686625	1 (1541931418)	bwa-mem	varscan	bwa-mem/varscan	15294	15124	98.8885	1211	14	7.9181	170	1.1115	6.7043	5.879	0.8253	0.9259	0.9889	0.9564	0.0111
Clostridioides difficile	10-00078	300	686625	1 (1541931418)	minimap2	16GT	minimap2/16GT	15294	15253	99.7319	2227	98	14.5613	41	0.2681	11.0104	10.8113	0.199	0.8726	0.9973	0.9308	0.0027
Clostridioides difficile	10-00078	300	686625	1 (1541931418)	minimap2	freebayes	minimap2/freebayes	15294	15265	99.8104	1667	0	10.8997	29	0.1896	8.2335	8.0927	0.1408	0.9015	0.9981	0.9473	0.0019
Clostridioides difficile	10-00078	300	686625	1 (1541931418)	minimap2	gatk	minimap2/gatk	15294	15217	99.4965	1488	625	9.7293	77	0.5035	7.5975	7.2237	0.3738	0.9109	0.995	0.9511	0.005
Clostridioides difficile	10-00078	300	686625	1 (1541931418)	minimap2	lofreq	minimap2/lofreq	15294	15162	99.1369	1518	0	9.9255	132	0.8631	8.0102	7.3694	0.6408	0.909	0.9914	0.9484	0.0086
Clostridioides difficile	10-00078	300	686625	1 (1541931418)	minimap2	mpileup	minimap2/mpileup	15294	15151	99.065	1005	0	6.5712	143	0.935	5.5732	4.8789	0.6942	0.9378	0.9906	0.9635	0.0094
Clostridioides difficile	10-00078	300	686625	1 (1541931418)	minimap2	platypus	minimap2/platypus	15294	15033	98.2934	952	171	6.2247	261	1.7066	5.8887	4.6216	1.2671	0.9404	0.9829	0.9612	0.0171
Clostridioides difficile	10-00078	300	686625	1 (1541931418)	minimap2	snver	minimap2/snver	15294	15149	99.0519	855	0	5.5904	145	0.9481	4.8547	4.1507	0.7039	0.9466	0.9905	0.9681	0.0095
Clostridioides difficile	10-00078	300	686625	1 (1541931418)	minimap2	strelka	minimap2/strelka	15294	15126	98.9015	859	21	5.6166	168	1.0985	4.9857	4.1702	0.8156	0.9463	0.989	0.9672	0.011
Clostridioides difficile	10-00078	300	686625	1 (1541931418)	minimap2	snvsniffer	minimap2/snvsniffer	15294	13137	85.8964	563	322	3.6812	2157	14.1036	13.2047	2.7332	10.4715	0.9589	0.859	0.9062	0.141
Clostridioides difficile	10-00078	300	686625	1 (1541931418)	minimap2	varscan	minimap2/varscan	15294	15072	98.5485	1026	19	6.7085	222	1.4515	6.0586	4.9809	1.0777	0.9363	0.9855	0.9603	0.0145
Clostridioides difficile	10-00078	300	686625	1 (1541931418)	novoalign	16GT	novoalign/16GT	15294	15270	99.8431	1000	51	6.5385	24	0.1569	4.9712	4.8547	0.1165	0.9385	0.9984	0.9675	0.0016
Clostridioides difficile	10-00078	300	686625	1 (1541931418)	novoalign	freebayes	novoalign/freebayes	15294	15274	99.8692	1217	0	7.9574	20	0.1308	6.0052	5.9081	0.0971	0.9262	0.9987	0.9611	0.0013
Clostridioides difficile	10-00078	300	686625	1 (1541931418)	novoalign	gatk	novoalign/gatk	15294	15223	99.5358	1619	838	10.5859	71	0.4642	8.2044	7.8597	0.3447	0.9039	0.9954	0.9474	0.0046
Clostridioides difficile	10-00078	300	686625	1 (1541931418)	novoalign	lofreq	novoalign/lofreq	15294	15192	99.3331	835	0	5.4597	102	0.6669	4.5488	4.0536	0.4952	0.9479	0.9933	0.9701	0.0067
Clostridioides difficile	10-00078	300	686625	1 (1541931418)	novoalign	mpileup	novoalign/mpileup	15294	15191	99.3265	848	0	5.5447	103	0.6735	4.6168	4.1168	0.5	0.9471	0.9933	0.9697	0.0067
Clostridioides difficile	10-00078	300	686625	1 (1541931418)	novoalign	platypus	novoalign/platypus	15294	15104	98.7577	1143	169	7.4735	190	1.2423	6.4713	5.5489	0.9224	0.9296	0.9876	0.9577	0.0124
Clostridioides difficile	10-00078	300	686625	1 (1541931418)	novoalign	snver	novoalign/snver	15294	15192	99.3331	894	0	5.8454	102	0.6669	4.8352	4.3401	0.4952	0.9444	0.9933	0.9682	0.0067
Clostridioides difficile	10-00078	300	686625	1 (1541931418)	novoalign	strelka	novoalign/strelka	15294	15168	99.1761	1012	27	6.617	126	0.8239	5.5246	4.9129	0.6117	0.9375	0.9918	0.9639	0.0082
Clostridioides difficile	10-00078	300	686625	1 (1541931418)	novoalign	snvsniffer	novoalign/snvsniffer	15294	13014	85.0922	386	223	2.5239	2280	14.9078	12.9425	1.8739	11.0686	0.9712	0.8509	0.9071	0.1491
Clostridioides difficile	10-00078	300	686625	1 (1541931418)	novoalign	varscan	novoalign/varscan	15294	15124	98.8885	869	7	5.682	170	1.1115	5.044	4.2187	0.8253	0.9457	0.9889	0.9668	0.0111
Clostridioides difficile	10-00078	300	686625	1 (1541931418)	snippy	snippy	snippy	15294	15227	99.5619	565	0	3.6943	67	0.4381	3.0681	2.7429	0.3253	0.9642	0.9956	0.9796	0.0044
Clostridioides difficile	10-00078	300	686625	1 (1541931418)	stampy	16GT	stampy/16GT	15294	15185	99.2873	3161	322	20.6682	109	0.7127	15.8747	15.3456	0.5292	0.8277	0.9929	0.9028	0.0071
Clostridioides difficile	10-00078	300	686625	1 (1541931418)	stampy	freebayes	stampy/freebayes	15294	15270	99.8431	10514	0	68.7459	24	0.1569	51.1584	51.0419	0.1165	0.5922	0.9984	0.7434	0.0016
Clostridioides difficile	10-00078	300	686625	1 (1541931418)	stampy	gatk	stampy/gatk	15294	15227	99.5619	2288	995	14.9601	67	0.4381	11.4327	11.1075	0.3253	0.8694	0.9956	0.9282	0.0044
Clostridioides difficile	10-00078	300	686625	1 (1541931418)	stampy	lofreq	stampy/lofreq	15294	15142	99.0061	1884	0	12.3186	152	0.9939	9.8841	9.1462	0.7379	0.8893	0.9901	0.937	0.0099
Clostridioides difficile	10-00078	300	686625	1 (1541931418)	stampy	mpileup	stampy/mpileup	15294	15133	98.9473	1633	0	10.6774	161	1.0527	8.7093	7.9277	0.7816	0.9026	0.9895	0.9441	0.0105
Clostridioides difficile	10-00078	300	686625	1 (1541931418)	stampy	platypus	stampy/platypus	15294	15032	98.2869	1206	203	7.8854	262	1.7131	7.1266	5.8547	1.2719	0.9257	0.9829	0.9534	0.0171
Clostridioides difficile	10-00078	300	686625	1 (1541931418)	stampy	snver	stampy/snver	15294	15130	98.9277	1492	0	9.7555	164	1.0723	8.0393	7.2432	0.7962	0.9102	0.9893	0.9481	0.0107
Clostridioides difficile	10-00078	300	686625	1 (1541931418)	stampy	strelka	stampy/strelka	15294	15096	98.7054	1084	21	7.0877	198	1.2946	6.2237	5.2625	0.9612	0.933	0.9871	0.9593	0.0129
Clostridioides difficile	10-00078	300	686625	1 (1541931418)	stampy	snvsniffer	stampy/snvsniffer	15294	13137	85.8964	772	438	5.0477	2157	14.1036	14.2193	3.7478	10.4715	0.9445	0.859	0.8997	0.141
Clostridioides difficile	10-00078	300	686625	1 (1541931418)	stampy	varscan	stampy/varscan	15294	15083	98.6204	1966	62	12.8547	211	1.3796	10.5686	9.5443	1.0243	0.8847	0.9862	0.9327	0.0138
Clostridioides difficile	10-00078	300	686625	2 (1541931478)	bwa-mem	16GT	bwa-mem/16GT	15294	15271	99.8496	2468	65	16.137	23	0.1504	12.093	11.9813	0.1117	0.8609	0.9985	0.9246	0.0015
Clostridioides difficile	10-00078	300	686625	2 (1541931478)	bwa-mem	freebayes	bwa-mem/freebayes	15294	15279	99.9019	1781	0	11.6451	15	0.0981	8.719	8.6462	0.0728	0.8956	0.999	0.9445	0.001
Clostridioides difficile	10-00078	300	686625	2 (1541931478)	bwa-mem	gatk	bwa-mem/gatk	15294	15229	99.575	1820	823	11.9001	65	0.425	9.151	8.8355	0.3156	0.8932	0.9957	0.9417	0.0043
Clostridioides difficile	10-00078	300	686625	2 (1541931478)	bwa-mem	lofreq	bwa-mem/lofreq	15294	15172	99.2023	1718	0	11.2332	122	0.7977	8.9326	8.3403	0.5923	0.8983	0.992	0.9428	0.008
Clostridioides difficile	10-00078	300	686625	2 (1541931478)	bwa-mem	mpileup	bwa-mem/mpileup	15294	15163	99.1435	1176	0	7.6893	131	0.8565	6.345	5.7091	0.636	0.928	0.9914	0.9587	0.0086
Clostridioides difficile	10-00078	300	686625	2 (1541931478)	bwa-mem	platypus	bwa-mem/platypus	15294	15058	98.4569	1090	182	7.127	236	1.5431	6.4373	5.2916	1.1457	0.9325	0.9846	0.9578	0.0154
Clostridioides difficile	10-00078	300	686625	2 (1541931478)	bwa-mem	snver	bwa-mem/snver	15294	15196	99.3592	1273	0	8.3235	98	0.6408	6.6557	6.18	0.4758	0.9227	0.9936	0.9568	0.0064
Clostridioides difficile	10-00078	300	686625	2 (1541931478)	bwa-mem	strelka	bwa-mem/strelka	15294	15146	99.0323	1325	9	8.6635	148	0.9677	7.1509	6.4324	0.7185	0.9196	0.9903	0.9536	0.0097
Clostridioides difficile	10-00078	300	686625	2 (1541931478)	bwa-mem	snvsniffer	bwa-mem/snvsniffer	15294	13101	85.661	541	307	3.5373	2193	14.339	13.2727	2.6264	10.6463	0.9603	0.8566	0.9055	0.1434
Clostridioides difficile	10-00078	300	686625	2 (1541931478)	bwa-mem	varscan	bwa-mem/varscan	15294	15114	98.8231	1213	13	7.9312	180	1.1769	6.7625	5.8887	0.8738	0.9257	0.9882	0.9559	0.0118
Clostridioides difficile	10-00078	300	686625	2 (1541931478)	minimap2	16GT	minimap2/16GT	15294	15251	99.7188	2224	108	14.5417	43	0.2812	11.0055	10.7968	0.2088	0.8727	0.9972	0.9308	0.0028
Clostridioides difficile	10-00078	300	686625	2 (1541931478)	minimap2	freebayes	minimap2/freebayes	15294	15260	99.7777	1630	0	10.6578	34	0.2223	8.0782	7.9131	0.1651	0.9035	0.9978	0.9483	0.0022
Clostridioides difficile	10-00078	300	686625	2 (1541931478)	minimap2	gatk	minimap2/gatk	15294	15216	99.49	1420	632	9.2847	78	0.51	7.2723	6.8936	0.3787	0.9146	0.9949	0.9531	0.0051
Clostridioides difficile	10-00078	300	686625	2 (1541931478)	minimap2	lofreq	minimap2/lofreq	15294	15146	99.0323	1406	0	9.1931	148	0.9677	7.5441	6.8257	0.7185	0.9151	0.9903	0.9512	0.0097
Clostridioides difficile	10-00078	300	686625	2 (1541931478)	minimap2	mpileup	minimap2/mpileup	15294	15140	98.9931	944	0	6.1724	154	1.0069	5.3304	4.5828	0.7476	0.9413	0.9899	0.965	0.0101
Clostridioides difficile	10-00078	300	686625	2 (1541931478)	minimap2	platypus	minimap2/platypus	15294	15042	98.3523	867	145	5.6689	252	1.6477	5.4324	4.209	1.2234	0.9455	0.9835	0.9641	0.0165
Clostridioides difficile	10-00078	300	686625	2 (1541931478)	minimap2	snver	minimap2/snver	15294	15135	98.9604	858	0	5.61	159	1.0396	4.9372	4.1653	0.7719	0.9464	0.9896	0.9675	0.0104
Clostridioides difficile	10-00078	300	686625	2 (1541931478)	minimap2	strelka	minimap2/strelka	15294	15116	98.8361	833	16	5.4466	178	1.1639	4.9081	4.0439	0.8641	0.9478	0.9884	0.9677	0.0116
Clostridioides difficile	10-00078	300	686625	2 (1541931478)	minimap2	snvsniffer	minimap2/snvsniffer	15294	13108	85.7068	553	315	3.6158	2186	14.2932	13.2969	2.6846	10.6123	0.9595	0.8571	0.9054	0.1429
Clostridioides difficile	10-00078	300	686625	2 (1541931478)	minimap2	varscan	minimap2/varscan	15294	15064	98.4961	983	19	6.4274	230	1.5039	5.8887	4.7721	1.1166	0.9387	0.985	0.9613	0.015
Clostridioides difficile	10-00078	300	686625	2 (1541931478)	novoalign	16GT	novoalign/16GT	15294	15267	99.8235	989	61	6.4666	27	0.1765	4.9323	4.8013	0.1311	0.9392	0.9982	0.9678	0.0018
Clostridioides difficile	10-00078	300	686625	2 (1541931478)	novoalign	freebayes	novoalign/freebayes	15294	15274	99.8692	1218	0	7.9639	20	0.1308	6.0101	5.913	0.0971	0.9261	0.9987	0.961	0.0013
Clostridioides difficile	10-00078	300	686625	2 (1541931478)	novoalign	gatk	novoalign/gatk	15294	15213	99.4704	1605	811	10.4943	81	0.5296	8.185	7.7917	0.3932	0.9046	0.9947	0.9475	0.0053
Clostridioides difficile	10-00078	300	686625	2 (1541931478)	novoalign	lofreq	novoalign/lofreq	15294	15198	99.3723	831	0	5.4335	96	0.6277	4.5003	4.0342	0.466	0.9482	0.9937	0.9704	0.0063
Clostridioides difficile	10-00078	300	686625	2 (1541931478)	novoalign	mpileup	novoalign/mpileup	15294	15198	99.3723	860	0	5.6231	96	0.6277	4.6411	4.175	0.466	0.9464	0.9937	0.9695	0.0063
Clostridioides difficile	10-00078	300	686625	2 (1541931478)	novoalign	platypus	novoalign/platypus	15294	15108	98.7838	1174	156	7.6762	186	1.2162	6.6023	5.6994	0.903	0.9279	0.9878	0.9569	0.0122
Clostridioides difficile	10-00078	300	686625	2 (1541931478)	novoalign	snver	novoalign/snver	15294	15198	99.3723	916	0	5.9893	96	0.6277	4.9129	4.4469	0.466	0.9432	0.9937	0.9678	0.0063
Clostridioides difficile	10-00078	300	686625	2 (1541931478)	novoalign	strelka	novoalign/strelka	15294	15185	99.2873	1035	22	6.7674	109	0.7127	5.5537	5.0246	0.5292	0.9362	0.9929	0.9637	0.0071
Clostridioides difficile	10-00078	300	686625	2 (1541931478)	novoalign	snvsniffer	novoalign/snvsniffer	15294	12977	84.8503	379	214	2.4781	2317	15.1497	13.0882	1.8399	11.2483	0.9716	0.8485	0.9059	0.1515
Clostridioides difficile	10-00078	300	686625	2 (1541931478)	novoalign	varscan	novoalign/varscan	15294	15121	98.8688	900	10	5.8847	173	1.1312	5.2091	4.3692	0.8399	0.9438	0.9887	0.9657	0.0113
Clostridioides difficile	10-00078	300	686625	2 (1541931478)	snippy	snippy	snippy	15294	15230	99.5815	593	0	3.8773	64	0.4185	3.1895	2.8788	0.3107	0.9625	0.9958	0.9789	0.0042
Clostridioides difficile	10-00078	300	686625	2 (1541931478)	stampy	16GT	stampy/16GT	15294	15187	99.3004	3198	345	20.9102	107	0.6996	16.0447	15.5252	0.5194	0.8261	0.993	0.9019	0.007
Clostridioides difficile	10-00078	300	686625	2 (1541931478)	stampy	freebayes	stampy/freebayes	15294	15271	99.8496	10467	0	68.4386	23	0.1504	50.9254	50.8138	0.1117	0.5933	0.9985	0.7443	0.0015
Clostridioides difficile	10-00078	300	686625	2 (1541931478)	stampy	gatk	stampy/gatk	15294	15222	99.5292	2314	1001	15.1301	72	0.4708	11.5832	11.2337	0.3495	0.868	0.9953	0.9273	0.0047
Clostridioides difficile	10-00078	300	686625	2 (1541931478)	stampy	lofreq	stampy/lofreq	15294	15133	98.9473	1810	0	11.8347	161	1.0527	9.5685	8.7869	0.7816	0.8932	0.9895	0.9389	0.0105
Clostridioides difficile	10-00078	300	686625	2 (1541931478)	stampy	mpileup	stampy/mpileup	15294	15129	98.9211	1540	0	10.0693	165	1.0789	8.2772	7.4762	0.801	0.9076	0.9892	0.9466	0.0108
Clostridioides difficile	10-00078	300	686625	2 (1541931478)	stampy	platypus	stampy/platypus	15294	15032	98.2869	1182	180	7.7285	262	1.7131	7.0101	5.7382	1.2719	0.9271	0.9829	0.9542	0.0171
Clostridioides difficile	10-00078	300	686625	2 (1541931478)	stampy	snver	stampy/snver	15294	15131	98.9342	1437	0	9.3958	163	1.0658	7.7675	6.9762	0.7913	0.9133	0.9893	0.9498	0.0107
Clostridioides difficile	10-00078	300	686625	2 (1541931478)	stampy	strelka	stampy/strelka	15294	15096	98.7054	1070	21	6.9962	198	1.2946	6.1557	5.1945	0.9612	0.9338	0.9871	0.9597	0.0129
Clostridioides difficile	10-00078	300	686625	2 (1541931478)	stampy	snvsniffer	stampy/snvsniffer	15294	13106	85.6937	785	459	5.1327	2188	14.3063	14.4329	3.8109	10.622	0.9435	0.8569	0.8981	0.1431
Clostridioides difficile	10-00078	300	686625	2 (1541931478)	stampy	varscan	stampy/varscan	15294	15072	98.5485	1927	62	12.5997	222	1.4515	10.4327	9.3549	1.0777	0.8866	0.9855	0.9334	0.0145
Clostridioides difficile	10-00078	300	686625	3 (1541931687)	bwa-mem	16GT	bwa-mem/16GT	15294	15272	99.8562	2434	63	15.9147	22	0.1438	11.9231	11.8163	0.1068	0.8625	0.9986	0.9256	0.0014
Clostridioides difficile	10-00078	300	686625	3 (1541931687)	bwa-mem	freebayes	bwa-mem/freebayes	15294	15280	99.9085	1776	0	11.6124	14	0.0915	8.6898	8.6219	0.068	0.8959	0.9991	0.9447	0.0009
Clostridioides difficile	10-00078	300	686625	3 (1541931687)	bwa-mem	gatk	bwa-mem/gatk	15294	15227	99.5619	1714	788	11.207	67	0.4381	8.6462	8.3209	0.3253	0.8988	0.9956	0.9447	0.0044
Clostridioides difficile	10-00078	300	686625	3 (1541931687)	bwa-mem	lofreq	bwa-mem/lofreq	15294	15177	99.235	1725	0	11.2789	117	0.765	8.9423	8.3743	0.568	0.8979	0.9923	0.9427	0.0077
Clostridioides difficile	10-00078	300	686625	3 (1541931687)	bwa-mem	mpileup	bwa-mem/mpileup	15294	15168	99.1761	1168	0	7.637	126	0.8239	6.2819	5.6702	0.6117	0.9285	0.9918	0.9591	0.0082
Clostridioides difficile	10-00078	300	686625	3 (1541931687)	bwa-mem	platypus	bwa-mem/platypus	15294	15055	98.4373	1123	208	7.3427	239	1.5627	6.6121	5.4518	1.1603	0.9306	0.9844	0.9567	0.0156
Clostridioides difficile	10-00078	300	686625	3 (1541931687)	bwa-mem	snver	bwa-mem/snver	15294	15197	99.3658	1277	0	8.3497	97	0.6342	6.6703	6.1994	0.4709	0.9225	0.9937	0.9568	0.0063
Clostridioides difficile	10-00078	300	686625	3 (1541931687)	bwa-mem	strelka	bwa-mem/strelka	15294	15145	99.0258	1310	7	8.5655	149	0.9742	7.083	6.3596	0.7233	0.9204	0.9903	0.9541	0.0097
Clostridioides difficile	10-00078	300	686625	3 (1541931687)	bwa-mem	snvsniffer	bwa-mem/snvsniffer	15294	13121	85.7918	548	317	3.5831	2173	14.2082	13.2095	2.6604	10.5492	0.9599	0.8579	0.906	0.1421
Clostridioides difficile	10-00078	300	686625	3 (1541931687)	bwa-mem	varscan	bwa-mem/varscan	15294	15117	98.8427	1227	13	8.0228	177	1.1573	6.8159	5.9567	0.8593	0.9249	0.9884	0.9556	0.0116
Clostridioides difficile	10-00078	300	686625	3 (1541931687)	minimap2	16GT	minimap2/16GT	15294	15254	99.7385	2179	104	14.2474	40	0.2615	10.7725	10.5783	0.1942	0.875	0.9974	0.9322	0.0026
Clostridioides difficile	10-00078	300	686625	3 (1541931687)	minimap2	freebayes	minimap2/freebayes	15294	15262	99.7908	1616	0	10.5662	32	0.2092	8.0005	7.8451	0.1553	0.9043	0.9979	0.9488	0.0021
Clostridioides difficile	10-00078	300	686625	3 (1541931687)	minimap2	gatk	minimap2/gatk	15294	15215	99.4835	1432	618	9.3631	79	0.5165	7.3354	6.9519	0.3835	0.914	0.9948	0.9527	0.0052
Clostridioides difficile	10-00078	300	686625	3 (1541931687)	minimap2	lofreq	minimap2/lofreq	15294	15161	99.1304	1490	0	9.7424	133	0.8696	7.8791	7.2334	0.6457	0.9105	0.9913	0.9492	0.0087
Clostridioides difficile	10-00078	300	686625	3 (1541931687)	minimap2	mpileup	minimap2/mpileup	15294	15148	99.0454	951	0	6.2181	146	0.9546	5.3256	4.6168	0.7088	0.9409	0.9905	0.9651	0.0095
Clostridioides difficile	10-00078	300	686625	3 (1541931687)	minimap2	platypus	minimap2/platypus	15294	15044	98.3654	917	163	5.9958	250	1.6346	5.6654	4.4517	1.2137	0.9425	0.9837	0.9627	0.0163
Clostridioides difficile	10-00078	300	686625	3 (1541931687)	minimap2	snver	minimap2/snver	15294	15151	99.065	946	0	6.1854	143	0.935	5.2867	4.5925	0.6942	0.9412	0.9906	0.9653	0.0094
Clostridioides difficile	10-00078	300	686625	3 (1541931687)	minimap2	strelka	minimap2/strelka	15294	15124	98.8885	889	17	5.8127	170	1.1115	5.1411	4.3158	0.8253	0.9445	0.9889	0.9662	0.0111
Clostridioides difficile	10-00078	300	686625	3 (1541931687)	minimap2	snvsniffer	minimap2/snvsniffer	15294	13129	85.8441	544	319	3.557	2165	14.1559	13.1513	2.6409	10.5103	0.9602	0.8584	0.9065	0.1416
Clostridioides difficile	10-00078	300	686625	3 (1541931687)	minimap2	varscan	minimap2/varscan	15294	15076	98.5746	999	22	6.532	218	1.4254	5.9081	4.8498	1.0583	0.9379	0.9857	0.9612	0.0143
Clostridioides difficile	10-00078	300	686625	3 (1541931687)	novoalign	16GT	novoalign/16GT	15294	15268	99.83	1007	57	6.5843	26	0.17	5.0149	4.8886	0.1262	0.9381	0.9983	0.9673	0.0017
Clostridioides difficile	10-00078	300	686625	3 (1541931687)	novoalign	freebayes	novoalign/freebayes	15294	15274	99.8692	1201	0	7.8528	20	0.1308	5.9275	5.8305	0.0971	0.9271	0.9987	0.9616	0.0013
Clostridioides difficile	10-00078	300	686625	3 (1541931687)	novoalign	gatk	novoalign/gatk	15294	15222	99.5292	1626	802	10.6316	72	0.4708	8.2432	7.8937	0.3495	0.9035	0.9953	0.9472	0.0047
Clostridioides difficile	10-00078	300	686625	3 (1541931687)	novoalign	lofreq	novoalign/lofreq	15294	15204	99.4115	830	0	5.427	90	0.5885	4.4663	4.0294	0.4369	0.9482	0.9941	0.9706	0.0059
Clostridioides difficile	10-00078	300	686625	3 (1541931687)	novoalign	mpileup	novoalign/mpileup	15294	15201	99.3919	838	0	5.4793	93	0.6081	4.5197	4.0682	0.4515	0.9478	0.9939	0.9703	0.0061
Clostridioides difficile	10-00078	300	686625	3 (1541931687)	novoalign	platypus	novoalign/platypus	15294	15114	98.8231	1118	171	7.3101	180	1.1769	6.3014	5.4275	0.8738	0.9311	0.9882	0.9588	0.0118
Clostridioides difficile	10-00078	300	686625	3 (1541931687)	novoalign	snver	novoalign/snver	15294	15203	99.405	895	0	5.852	91	0.595	4.7867	4.3449	0.4418	0.9444	0.994	0.9686	0.006
Clostridioides difficile	10-00078	300	686625	3 (1541931687)	novoalign	strelka	novoalign/strelka	15294	15188	99.3069	1000	29	6.5385	106	0.6931	5.3693	4.8547	0.5146	0.9382	0.9931	0.9649	0.0069
Clostridioides difficile	10-00078	300	686625	3 (1541931687)	novoalign	snvsniffer	novoalign/snvsniffer	15294	13001	85.0072	377	221	2.465	2293	14.9928	12.962	1.8302	11.1317	0.9718	0.8501	0.9069	0.1499
Clostridioides difficile	10-00078	300	686625	3 (1541931687)	novoalign	varscan	novoalign/varscan	15294	15123	98.8819	874	10	5.7147	171	1.1181	5.0731	4.243	0.8301	0.9454	0.9888	0.9666	0.0112
Clostridioides difficile	10-00078	300	686625	3 (1541931687)	snippy	snippy	snippy	15294	15223	99.5358	559	0	3.655	71	0.4642	3.0584	2.7138	0.3447	0.9646	0.9954	0.9798	0.0046
Clostridioides difficile	10-00078	300	686625	3 (1541931687)	stampy	16GT	stampy/16GT	15294	15186	99.2938	3140	318	20.5309	108	0.7062	15.7679	15.2436	0.5243	0.8287	0.9929	0.9034	0.0071
Clostridioides difficile	10-00078	300	686625	3 (1541931687)	stampy	freebayes	stampy/freebayes	15294	15273	99.8627	10494	0	68.6151	21	0.1373	51.0468	50.9448	0.1019	0.5927	0.9986	0.7439	0.0014
Clostridioides difficile	10-00078	300	686625	3 (1541931687)	stampy	gatk	stampy/gatk	15294	15228	99.5685	2261	954	14.7836	66	0.4315	11.2968	10.9764	0.3204	0.8707	0.9957	0.929	0.0043
Clostridioides difficile	10-00078	300	686625	3 (1541931687)	stampy	lofreq	stampy/lofreq	15294	15141	98.9996	1881	0	12.2989	153	1.0004	9.8744	9.1316	0.7428	0.8895	0.99	0.9371	0.01
Clostridioides difficile	10-00078	300	686625	3 (1541931687)	stampy	mpileup	stampy/mpileup	15294	15133	98.9473	1613	0	10.5466	161	1.0527	8.6122	7.8306	0.7816	0.9037	0.9895	0.9447	0.0105
Clostridioides difficile	10-00078	300	686625	3 (1541931687)	stampy	platypus	stampy/platypus	15294	15038	98.3261	1178	217	7.7024	256	1.6739	6.9616	5.7188	1.2428	0.9274	0.9833	0.9545	0.0167
Clostridioides difficile	10-00078	300	686625	3 (1541931687)	stampy	snver	stampy/snver	15294	15132	98.9408	1455	0	9.5135	162	1.0592	7.85	7.0635	0.7865	0.9123	0.9894	0.9493	0.0106
Clostridioides difficile	10-00078	300	686625	3 (1541931687)	stampy	strelka	stampy/strelka	15294	15099	98.725	1056	33	6.9047	195	1.275	6.0732	5.1265	0.9467	0.9346	0.9872	0.9602	0.0128
Clostridioides difficile	10-00078	300	686625	3 (1541931687)	stampy	snvsniffer	stampy/snvsniffer	15294	13133	85.8703	762	448	4.9823	2161	14.1297	14.1902	3.6993	10.4909	0.9452	0.8587	0.8999	0.1413
Clostridioides difficile	10-00078	300	686625	3 (1541931687)	stampy	varscan	stampy/varscan	15294	15071	98.5419	1936	71	12.6586	223	1.4581	10.4812	9.3986	1.0826	0.8862	0.9854	0.9332	0.0146
Clostridioides difficile	10-00253	150	1373356	1 (1541929608)	bwa-mem	16GT	bwa-mem/16GT	15534	15484	99.6781	2099	47	13.5123	50	0.3219	10.4319	10.1892	0.2427	0.8806	0.9968	0.9351	0.0032
Clostridioides difficile	10-00253	150	1373356	1 (1541929608)	bwa-mem	freebayes	bwa-mem/freebayes	15534	15493	99.7361	1605	0	10.3322	41	0.2639	7.9902	7.7911	0.199	0.9061	0.9974	0.9496	0.0026
Clostridioides difficile	10-00253	150	1373356	1 (1541929608)	bwa-mem	gatk	bwa-mem/gatk	15534	15459	99.5172	1768	760	11.3815	75	0.4828	8.9465	8.5824	0.3641	0.8974	0.9952	0.9438	0.0048
Clostridioides difficile	10-00253	150	1373356	1 (1541929608)	bwa-mem	lofreq	bwa-mem/lofreq	15534	15480	99.6524	1776	0	11.433	54	0.3476	8.8834	8.6212	0.2621	0.8971	0.9965	0.9442	0.0035
Clostridioides difficile	10-00253	150	1373356	1 (1541929608)	bwa-mem	mpileup	bwa-mem/mpileup	15534	15465	99.5558	1161	0	7.4739	69	0.4442	5.9708	5.6358	0.3349	0.9302	0.9956	0.9618	0.0044
Clostridioides difficile	10-00253	150	1373356	1 (1541929608)	bwa-mem	platypus	bwa-mem/platypus	15534	15377	98.9893	930	145	5.9869	157	1.0107	5.2766	4.5145	0.7621	0.943	0.9899	0.9659	0.0101
Clostridioides difficile	10-00253	150	1373356	1 (1541929608)	bwa-mem	snver	bwa-mem/snver	15534	15483	99.6717	1166	0	7.5061	51	0.3283	5.9077	5.6601	0.2476	0.93	0.9967	0.9622	0.0033
Clostridioides difficile	10-00253	150	1373356	1 (1541929608)	bwa-mem	strelka	bwa-mem/strelka	15534	15479	99.6459	1427	6	9.1863	55	0.3541	7.1941	6.9271	0.267	0.9156	0.9965	0.9543	0.0035
Clostridioides difficile	10-00253	150	1373356	1 (1541929608)	bwa-mem	snvsniffer	bwa-mem/snvsniffer	15534	14232	91.6184	791	435	5.0921	1302	8.3816	10.16	3.8397	6.3203	0.9473	0.9162	0.9315	0.0838
Clostridioides difficile	10-00253	150	1373356	1 (1541929608)	bwa-mem	varscan	bwa-mem/varscan	15534	15435	99.3627	1161	7	7.4739	99	0.6373	6.1164	5.6358	0.4806	0.93	0.9936	0.9607	0.0064
Clostridioides difficile	10-00253	150	1373356	1 (1541929608)	minimap2	16GT	minimap2/16GT	15534	15455	99.4914	1678	73	10.8021	79	0.5086	8.529	8.1455	0.3835	0.9021	0.9949	0.9462	0.0051
Clostridioides difficile	10-00253	150	1373356	1 (1541929608)	minimap2	freebayes	minimap2/freebayes	15534	15469	99.5816	1113	0	7.1649	65	0.4184	5.7184	5.4028	0.3155	0.9329	0.9958	0.9633	0.0042
Clostridioides difficile	10-00253	150	1373356	1 (1541929608)	minimap2	gatk	minimap2/gatk	15534	15426	99.3048	1036	591	6.6692	108	0.6952	5.5533	5.029	0.5243	0.9371	0.993	0.9642	0.007
Clostridioides difficile	10-00253	150	1373356	1 (1541929608)	minimap2	lofreq	minimap2/lofreq	15534	15432	99.3434	1132	0	7.2872	102	0.6566	5.9902	5.4951	0.4951	0.9317	0.9934	0.9616	0.0066
Clostridioides difficile	10-00253	150	1373356	1 (1541929608)	minimap2	mpileup	minimap2/mpileup	15534	15421	99.2726	606	0	3.9011	113	0.7274	3.4902	2.9417	0.5485	0.9622	0.9927	0.9772	0.0073
Clostridioides difficile	10-00253	150	1373356	1 (1541929608)	minimap2	platypus	minimap2/platypus	15534	15267	98.2812	508	101	3.2702	267	1.7188	3.7621	2.466	1.2961	0.9678	0.9828	0.9752	0.0172
Clostridioides difficile	10-00253	150	1373356	1 (1541929608)	minimap2	snver	minimap2/snver	15534	15402	99.1503	527	0	3.3926	132	0.8497	3.199	2.5582	0.6408	0.9669	0.9915	0.979	0.0085
Clostridioides difficile	10-00253	150	1373356	1 (1541929608)	minimap2	strelka	minimap2/strelka	15534	15397	99.1181	436	5	2.8067	137	0.8819	2.7815	2.1165	0.665	0.9725	0.9912	0.9818	0.0088
Clostridioides difficile	10-00253	150	1373356	1 (1541929608)	minimap2	snvsniffer	minimap2/snvsniffer	15534	14233	91.6248	801	422	5.1564	1301	8.3752	10.2037	3.8883	6.3154	0.9467	0.9162	0.9312	0.0838
Clostridioides difficile	10-00253	150	1373356	1 (1541929608)	minimap2	varscan	minimap2/varscan	15534	15389	99.0666	745	10	4.7959	145	0.9334	4.3203	3.6164	0.7039	0.9538	0.9907	0.9719	0.0093
Clostridioides difficile	10-00253	150	1373356	1 (1541929608)	novoalign	16GT	novoalign/16GT	15534	15463	99.5429	722	34	4.6479	71	0.4571	3.8495	3.5048	0.3447	0.9554	0.9954	0.975	0.0046
Clostridioides difficile	10-00253	150	1373356	1 (1541929608)	novoalign	freebayes	novoalign/freebayes	15534	15473	99.6073	905	0	5.8259	61	0.3927	4.6892	4.3931	0.2961	0.9447	0.9961	0.9697	0.0039
Clostridioides difficile	10-00253	150	1373356	1 (1541929608)	novoalign	gatk	novoalign/gatk	15534	15445	99.4271	1510	806	9.7206	89	0.5729	7.762	7.33	0.432	0.9109	0.9943	0.9508	0.0057
Clostridioides difficile	10-00253	150	1373356	1 (1541929608)	novoalign	lofreq	novoalign/lofreq	15534	15453	99.4786	641	0	4.1264	81	0.5214	3.5048	3.1116	0.3932	0.9602	0.9948	0.9772	0.0052
Clostridioides difficile	10-00253	150	1373356	1 (1541929608)	novoalign	mpileup	novoalign/mpileup	15534	15445	99.4271	646	0	4.1586	89	0.5729	3.5679	3.1359	0.432	0.9599	0.9943	0.9768	0.0057
Clostridioides difficile	10-00253	150	1373356	1 (1541929608)	novoalign	platypus	novoalign/platypus	15534	15375	98.9764	916	180	5.8967	159	1.0236	5.2184	4.4465	0.7718	0.9438	0.9898	0.9663	0.0102
Clostridioides difficile	10-00253	150	1373356	1 (1541929608)	novoalign	snver	novoalign/snver	15534	15453	99.4786	656	0	4.223	81	0.5214	3.5776	3.1844	0.3932	0.9593	0.9948	0.9767	0.0052
Clostridioides difficile	10-00253	150	1373356	1 (1541929608)	novoalign	strelka	novoalign/strelka	15534	15463	99.5429	732	20	4.7122	71	0.4571	3.898	3.5533	0.3447	0.9548	0.9954	0.9747	0.0046
Clostridioides difficile	10-00253	150	1373356	1 (1541929608)	novoalign	snvsniffer	novoalign/snvsniffer	15534	14092	90.7171	414	241	2.6651	1442	9.2829	9.0096	2.0097	6.9999	0.9715	0.9072	0.9382	0.0928
Clostridioides difficile	10-00253	150	1373356	1 (1541929608)	novoalign	varscan	novoalign/varscan	15534	15407	99.1824	656	6	4.223	127	0.8176	3.8009	3.1844	0.6165	0.9592	0.9918	0.9752	0.0082
Clostridioides difficile	10-00253	150	1373356	1 (1541929608)	snippy	snippy	snippy	15534	15446	99.4335	356	0	2.2917	88	0.5665	2.1553	1.7281	0.4272	0.9775	0.9943	0.9858	0.0057
Clostridioides difficile	10-00253	150	1373356	1 (1541929608)	stampy	16GT	stampy/16GT	15534	15404	99.1631	2836	223	18.2567	130	0.8369	14.3978	13.7668	0.6311	0.8445	0.9916	0.9122	0.0084
Clostridioides difficile	10-00253	150	1373356	1 (1541929608)	stampy	freebayes	stampy/freebayes	15534	15492	99.7296	7325	0	47.1546	42	0.2704	35.7616	35.5577	0.2039	0.679	0.9973	0.8079	0.0027
Clostridioides difficile	10-00253	150	1373356	1 (1541929608)	stampy	gatk	stampy/gatk	15534	15455	99.4914	2341	954	15.0702	79	0.5086	11.7474	11.3639	0.3835	0.8685	0.9949	0.9274	0.0051
Clostridioides difficile	10-00253	150	1373356	1 (1541929608)	stampy	lofreq	stampy/lofreq	15534	15413	99.2211	2023	0	13.023	121	0.7789	10.4076	9.8202	0.5874	0.884	0.9922	0.935	0.0078
Clostridioides difficile	10-00253	150	1373356	1 (1541929608)	stampy	mpileup	stampy/mpileup	15534	15400	99.1374	1682	0	10.8279	134	0.8626	8.8154	8.1649	0.6505	0.9015	0.9914	0.9443	0.0086
Clostridioides difficile	10-00253	150	1373356	1 (1541929608)	stampy	platypus	stampy/platypus	15534	15323	98.6417	1553	176	9.9974	211	1.3583	8.563	7.5387	1.0243	0.908	0.9864	0.9456	0.0136
Clostridioides difficile	10-00253	150	1373356	1 (1541929608)	stampy	snver	stampy/snver	15534	15404	99.1631	1467	0	9.4438	130	0.8369	7.7523	7.1212	0.6311	0.913	0.9916	0.9507	0.0084
Clostridioides difficile	10-00253	150	1373356	1 (1541929608)	stampy	strelka	stampy/strelka	15534	15411	99.2082	1094	27	7.0426	123	0.7918	5.9077	5.3106	0.5971	0.9337	0.9921	0.962	0.0079
Clostridioides difficile	10-00253	150	1373356	1 (1541929608)	stampy	snvsniffer	stampy/snvsniffer	15534	14191	91.3544	957	497	6.1607	1343	8.6456	11.1649	4.6456	6.5193	0.9368	0.9135	0.925	0.0865
Clostridioides difficile	10-00253	150	1373356	1 (1541929608)	stampy	varscan	stampy/varscan	15534	15375	98.9764	2044	76	13.1582	159	1.0236	10.694	9.9222	0.7718	0.8827	0.9898	0.9332	0.0102
Clostridioides difficile	10-00253	150	1373356	2 (1541929744)	bwa-mem	16GT	bwa-mem/16GT	15534	15484	99.6781	2115	56	13.6153	50	0.3219	10.5095	10.2668	0.2427	0.8798	0.9968	0.9347	0.0032
Clostridioides difficile	10-00253	150	1373356	2 (1541929744)	bwa-mem	freebayes	bwa-mem/freebayes	15534	15493	99.7361	1666	0	10.7249	41	0.2639	8.2863	8.0872	0.199	0.9029	0.9974	0.9478	0.0026
Clostridioides difficile	10-00253	150	1373356	2 (1541929744)	bwa-mem	gatk	bwa-mem/gatk	15534	15462	99.5365	1739	772	11.1948	72	0.4635	8.7911	8.4416	0.3495	0.8989	0.9954	0.9447	0.0046
Clostridioides difficile	10-00253	150	1373356	2 (1541929744)	bwa-mem	lofreq	bwa-mem/lofreq	15534	15476	99.6266	1790	0	11.5231	58	0.3734	8.9707	8.6892	0.2815	0.8963	0.9963	0.9437	0.0037
Clostridioides difficile	10-00253	150	1373356	2 (1541929744)	bwa-mem	mpileup	bwa-mem/mpileup	15534	15464	99.5494	1206	0	7.7636	70	0.4506	6.1941	5.8543	0.3398	0.9277	0.9955	0.9604	0.0045
Clostridioides difficile	10-00253	150	1373356	2 (1541929744)	bwa-mem	platypus	bwa-mem/platypus	15534	15377	98.9893	998	181	6.4246	157	1.0107	5.6067	4.8446	0.7621	0.9391	0.9899	0.9638	0.0101
Clostridioides difficile	10-00253	150	1373356	2 (1541929744)	bwa-mem	snver	bwa-mem/snver	15534	15481	99.6588	1187	0	7.6413	53	0.3412	6.0193	5.762	0.2573	0.9288	0.9966	0.9615	0.0034
Clostridioides difficile	10-00253	150	1373356	2 (1541929744)	bwa-mem	strelka	bwa-mem/strelka	15534	15476	99.6266	1482	7	9.5404	58	0.3734	7.4756	7.1941	0.2815	0.9126	0.9963	0.9526	0.0037
Clostridioides difficile	10-00253	150	1373356	2 (1541929744)	bwa-mem	snvsniffer	bwa-mem/snvsniffer	15534	14241	91.6763	792	446	5.0985	1293	8.3237	10.1212	3.8446	6.2766	0.9473	0.9168	0.9318	0.0832
Clostridioides difficile	10-00253	150	1373356	2 (1541929744)	bwa-mem	varscan	bwa-mem/varscan	15534	15442	99.4078	1183	7	7.6156	92	0.5922	6.1892	5.7426	0.4466	0.9288	0.9941	0.9603	0.0059
Clostridioides difficile	10-00253	150	1373356	2 (1541929744)	minimap2	16GT	minimap2/16GT	15534	15461	99.5301	1688	71	10.8665	73	0.4699	8.5484	8.194	0.3544	0.9016	0.9953	0.9461	0.0047
Clostridioides difficile	10-00253	150	1373356	2 (1541929744)	minimap2	freebayes	minimap2/freebayes	15534	15470	99.588	1109	0	7.1392	64	0.412	5.6941	5.3834	0.3107	0.9331	0.9959	0.9635	0.0041
Clostridioides difficile	10-00253	150	1373356	2 (1541929744)	minimap2	gatk	minimap2/gatk	15534	15428	99.3176	1051	598	6.7658	106	0.6824	5.6164	5.1019	0.5146	0.9362	0.9932	0.9639	0.0068
Clostridioides difficile	10-00253	150	1373356	2 (1541929744)	minimap2	lofreq	minimap2/lofreq	15534	15430	99.3305	1170	0	7.5319	104	0.6695	6.1844	5.6795	0.5048	0.9295	0.9933	0.9603	0.0067
Clostridioides difficile	10-00253	150	1373356	2 (1541929744)	minimap2	mpileup	minimap2/mpileup	15534	15416	99.2404	649	0	4.1779	118	0.7596	3.7232	3.1504	0.5728	0.9596	0.9924	0.9757	0.0076
Clostridioides difficile	10-00253	150	1373356	2 (1541929744)	minimap2	platypus	minimap2/platypus	15534	15264	98.2619	515	101	3.3153	270	1.7381	3.8106	2.5	1.3107	0.9674	0.9826	0.9749	0.0174
Clostridioides difficile	10-00253	150	1373356	2 (1541929744)	minimap2	snver	minimap2/snver	15534	15393	99.0923	534	0	3.4376	141	0.9077	3.2766	2.5922	0.6845	0.9665	0.9909	0.9785	0.0091
Clostridioides difficile	10-00253	150	1373356	2 (1541929744)	minimap2	strelka	minimap2/strelka	15534	15389	99.0666	453	4	2.9162	145	0.9334	2.9029	2.199	0.7039	0.9714	0.9907	0.981	0.0093
Clostridioides difficile	10-00253	150	1373356	2 (1541929744)	minimap2	snvsniffer	minimap2/snvsniffer	15534	14242	91.6828	791	431	5.0921	1292	8.3172	10.1115	3.8397	6.2717	0.9474	0.9168	0.9318	0.0832
Clostridioides difficile	10-00253	150	1373356	2 (1541929744)	minimap2	varscan	minimap2/varscan	15534	15388	99.0601	743	8	4.7831	146	0.9399	4.3155	3.6067	0.7087	0.9539	0.9906	0.9719	0.0094
Clostridioides difficile	10-00253	150	1373356	2 (1541929744)	novoalign	16GT	novoalign/16GT	15534	15460	99.5236	754	50	4.8539	74	0.4764	4.0194	3.6601	0.3592	0.9535	0.9952	0.9739	0.0048
Clostridioides difficile	10-00253	150	1373356	2 (1541929744)	novoalign	freebayes	novoalign/freebayes	15534	15472	99.6009	958	0	6.1671	62	0.3991	4.9514	4.6504	0.301	0.9417	0.996	0.9681	0.004
Clostridioides difficile	10-00253	150	1373356	2 (1541929744)	novoalign	gatk	novoalign/gatk	15534	15450	99.4593	1467	823	9.4438	84	0.5407	7.529	7.1212	0.4078	0.9133	0.9946	0.9522	0.0054
Clostridioides difficile	10-00253	150	1373356	2 (1541929744)	novoalign	lofreq	novoalign/lofreq	15534	15446	99.4335	640	0	4.12	88	0.5665	3.5339	3.1067	0.4272	0.9602	0.9943	0.977	0.0057
Clostridioides difficile	10-00253	150	1373356	2 (1541929744)	novoalign	mpileup	novoalign/mpileup	15534	15438	99.382	669	0	4.3067	96	0.618	3.7135	3.2475	0.466	0.9585	0.9938	0.9758	0.0062
Clostridioides difficile	10-00253	150	1373356	2 (1541929744)	novoalign	platypus	novoalign/platypus	15534	15374	98.97	982	201	6.3216	160	1.03	5.5436	4.7669	0.7767	0.94	0.9897	0.9642	0.0103
Clostridioides difficile	10-00253	150	1373356	2 (1541929744)	novoalign	snver	novoalign/snver	15534	15446	99.4335	699	0	4.4998	88	0.5665	3.8203	3.3931	0.4272	0.9567	0.9943	0.9751	0.0057
Clostridioides difficile	10-00253	150	1373356	2 (1541929744)	novoalign	strelka	novoalign/strelka	15534	15458	99.5108	777	9	5.0019	76	0.4892	4.1407	3.7718	0.3689	0.9521	0.9951	0.9731	0.0049
Clostridioides difficile	10-00253	150	1373356	2 (1541929744)	novoalign	snvsniffer	novoalign/snvsniffer	15534	14091	90.7107	421	262	2.7102	1443	9.2893	9.0484	2.0437	7.0047	0.971	0.9071	0.938	0.0929
Clostridioides difficile	10-00253	150	1373356	2 (1541929744)	novoalign	varscan	novoalign/varscan	15534	15410	99.2018	667	3	4.2938	124	0.7982	3.8397	3.2378	0.6019	0.9585	0.992	0.975	0.008
Clostridioides difficile	10-00253	150	1373356	2 (1541929744)	snippy	snippy	snippy	15534	15446	99.4335	349	0	2.2467	88	0.5665	2.1213	1.6941	0.4272	0.9779	0.9943	0.986	0.0057
Clostridioides difficile	10-00253	150	1373356	2 (1541929744)	stampy	16GT	stampy/16GT	15534	15405	99.1696	2819	217	18.1473	129	0.8304	14.3105	13.6842	0.6262	0.8453	0.9917	0.9127	0.0083
Clostridioides difficile	10-00253	150	1373356	2 (1541929744)	stampy	freebayes	stampy/freebayes	15534	15492	99.7296	7340	0	47.2512	42	0.2704	35.8344	35.6305	0.2039	0.6785	0.9973	0.8076	0.0027
Clostridioides difficile	10-00253	150	1373356	2 (1541929744)	stampy	gatk	stampy/gatk	15534	15461	99.5301	2272	969	14.626	73	0.4699	11.3833	11.0289	0.3544	0.8719	0.9953	0.9295	0.0047
Clostridioides difficile	10-00253	150	1373356	2 (1541929744)	stampy	lofreq	stampy/lofreq	15534	15408	99.1889	2052	0	13.2097	126	0.8111	10.5726	9.961	0.6116	0.8825	0.9919	0.934	0.0081
Clostridioides difficile	10-00253	150	1373356	2 (1541929744)	stampy	mpileup	stampy/mpileup	15534	15399	99.1309	1684	0	10.8407	135	0.8691	8.83	8.1746	0.6553	0.9014	0.9913	0.9442	0.0087
Clostridioides difficile	10-00253	150	1373356	2 (1541929744)	stampy	platypus	stampy/platypus	15534	15323	98.6417	1563	218	10.0618	211	1.3583	8.6115	7.5873	1.0243	0.9074	0.9864	0.9453	0.0136
Clostridioides difficile	10-00253	150	1373356	2 (1541929744)	stampy	snver	stampy/snver	15534	15405	99.1696	1504	0	9.682	129	0.8304	7.9271	7.3009	0.6262	0.9111	0.9917	0.9497	0.0083
Clostridioides difficile	10-00253	150	1373356	2 (1541929744)	stampy	strelka	stampy/strelka	15534	15399	99.1309	1125	37	7.2422	135	0.8691	6.1164	5.4611	0.6553	0.9319	0.9913	0.9607	0.0087
Clostridioides difficile	10-00253	150	1373356	2 (1541929744)	stampy	snvsniffer	stampy/snvsniffer	15534	14212	91.4896	961	507	6.1864	1322	8.5104	11.0823	4.665	6.4174	0.9367	0.9149	0.9257	0.0851
Clostridioides difficile	10-00253	150	1373356	2 (1541929744)	stampy	varscan	stampy/varscan	15534	15379	99.0022	2046	69	13.1711	155	0.9978	10.6843	9.9319	0.7524	0.8826	0.99	0.9332	0.01
Clostridioides difficile	10-00253	150	1373356	3 (1541930028)	bwa-mem	16GT	bwa-mem/16GT	15534	15484	99.6781	2104	56	13.5445	50	0.3219	10.4561	10.2134	0.2427	0.8804	0.9968	0.935	0.0032
Clostridioides difficile	10-00253	150	1373356	3 (1541930028)	bwa-mem	freebayes	bwa-mem/freebayes	15534	15495	99.7489	1664	0	10.712	39	0.2511	8.2669	8.0775	0.1893	0.903	0.9975	0.9479	0.0025
Clostridioides difficile	10-00253	150	1373356	3 (1541930028)	bwa-mem	gatk	bwa-mem/gatk	15534	15456	99.4979	1792	800	11.536	78	0.5021	9.0775	8.6989	0.3786	0.8961	0.995	0.943	0.005
Clostridioides difficile	10-00253	150	1373356	3 (1541930028)	bwa-mem	lofreq	bwa-mem/lofreq	15534	15479	99.6459	1751	0	11.272	55	0.3541	8.7668	8.4999	0.267	0.8984	0.9965	0.9449	0.0035
Clostridioides difficile	10-00253	150	1373356	3 (1541930028)	bwa-mem	mpileup	bwa-mem/mpileup	15534	15471	99.5944	1201	0	7.7314	63	0.4056	6.1358	5.83	0.3058	0.928	0.9959	0.9608	0.0041
Clostridioides difficile	10-00253	150	1373356	3 (1541930028)	bwa-mem	platypus	bwa-mem/platypus	15534	15382	99.0215	885	145	5.6972	152	0.9785	5.0339	4.296	0.7379	0.9456	0.9902	0.9674	0.0098
Clostridioides difficile	10-00253	150	1373356	3 (1541930028)	bwa-mem	snver	bwa-mem/snver	15534	15485	99.6846	1202	0	7.7379	49	0.3154	6.0727	5.8349	0.2379	0.928	0.9968	0.9612	0.0032
Clostridioides difficile	10-00253	150	1373356	3 (1541930028)	bwa-mem	strelka	bwa-mem/strelka	15534	15479	99.6459	1401	8	9.0189	55	0.3541	7.0678	6.8009	0.267	0.917	0.9965	0.9551	0.0035
Clostridioides difficile	10-00253	150	1373356	3 (1541930028)	bwa-mem	snvsniffer	bwa-mem/snvsniffer	15534	14238	91.657	788	429	5.0727	1296	8.343	10.1163	3.8252	6.2912	0.9476	0.9166	0.9318	0.0834
Clostridioides difficile	10-00253	150	1373356	3 (1541930028)	bwa-mem	varscan	bwa-mem/varscan	15534	15440	99.3949	1162	7	7.4804	94	0.6051	6.097	5.6407	0.4563	0.93	0.9939	0.9609	0.0061
Clostridioides difficile	10-00253	150	1373356	3 (1541930028)	minimap2	16GT	minimap2/16GT	15534	15458	99.5108	1714	71	11.0339	76	0.4892	8.6892	8.3203	0.3689	0.9002	0.9951	0.9453	0.0049
Clostridioides difficile	10-00253	150	1373356	3 (1541930028)	minimap2	freebayes	minimap2/freebayes	15534	15472	99.6009	1122	0	7.2229	62	0.3991	5.7475	5.4465	0.301	0.9324	0.996	0.9632	0.004
Clostridioides difficile	10-00253	150	1373356	3 (1541930028)	minimap2	gatk	minimap2/gatk	15534	15426	99.3048	997	572	6.4182	108	0.6952	5.364	4.8397	0.5243	0.9393	0.993	0.9654	0.007
Clostridioides difficile	10-00253	150	1373356	3 (1541930028)	minimap2	lofreq	minimap2/lofreq	15534	15432	99.3434	1117	0	7.1907	102	0.6566	5.9174	5.4222	0.4951	0.9325	0.9934	0.962	0.0066
Clostridioides difficile	10-00253	150	1373356	3 (1541930028)	minimap2	mpileup	minimap2/mpileup	15534	15415	99.2339	658	0	4.2359	119	0.7661	3.7718	3.1941	0.5777	0.9591	0.9923	0.9754	0.0077
Clostridioides difficile	10-00253	150	1373356	3 (1541930028)	minimap2	platypus	minimap2/platypus	15534	15260	98.2361	553	142	3.5599	274	1.7639	4.0145	2.6844	1.3301	0.965	0.9824	0.9736	0.0176
Clostridioides difficile	10-00253	150	1373356	3 (1541930028)	minimap2	snver	minimap2/snver	15534	15400	99.1374	514	0	3.3089	134	0.8626	3.1456	2.4951	0.6505	0.9677	0.9914	0.9794	0.0086
Clostridioides difficile	10-00253	150	1373356	3 (1541930028)	minimap2	strelka	minimap2/strelka	15534	15394	99.0988	422	3	2.7166	140	0.9012	2.7281	2.0485	0.6796	0.9733	0.991	0.9821	0.009
Clostridioides difficile	10-00253	150	1373356	3 (1541930028)	minimap2	snvsniffer	minimap2/snvsniffer	15534	14240	91.6699	786	426	5.0599	1294	8.3301	10.0969	3.8155	6.2815	0.9477	0.9167	0.9319	0.0833
Clostridioides difficile	10-00253	150	1373356	3 (1541930028)	minimap2	varscan	minimap2/varscan	15534	15394	99.0988	733	8	4.7187	140	0.9012	4.2378	3.5582	0.6796	0.9545	0.991	0.9724	0.009
Clostridioides difficile	10-00253	150	1373356	3 (1541930028)	novoalign	16GT	novoalign/16GT	15534	15464	99.5494	730	29	4.6994	70	0.4506	3.8834	3.5436	0.3398	0.9549	0.9955	0.9748	0.0045
Clostridioides difficile	10-00253	150	1373356	3 (1541930028)	novoalign	freebayes	novoalign/freebayes	15534	15474	99.6138	911	0	5.8646	60	0.3862	4.7135	4.4223	0.2913	0.9444	0.9961	0.9696	0.0039
Clostridioides difficile	10-00253	150	1373356	3 (1541930028)	novoalign	gatk	novoalign/gatk	15534	15450	99.4593	1529	829	9.8429	84	0.5407	7.83	7.4222	0.4078	0.9099	0.9946	0.9504	0.0054
Clostridioides difficile	10-00253	150	1373356	3 (1541930028)	novoalign	lofreq	novoalign/lofreq	15534	15457	99.5043	649	0	4.1779	77	0.4957	3.5242	3.1504	0.3738	0.9597	0.995	0.977	0.005
Clostridioides difficile	10-00253	150	1373356	3 (1541930028)	novoalign	mpileup	novoalign/mpileup	15534	15447	99.4399	665	0	4.2809	87	0.5601	3.6504	3.2281	0.4223	0.9587	0.9944	0.9762	0.0056
Clostridioides difficile	10-00253	150	1373356	3 (1541930028)	novoalign	platypus	novoalign/platypus	15534	15380	99.0086	966	177	6.2186	154	0.9914	5.4368	4.6892	0.7476	0.9409	0.9901	0.9649	0.0099
Clostridioides difficile	10-00253	150	1373356	3 (1541930028)	novoalign	snver	novoalign/snver	15534	15454	99.485	672	0	4.326	80	0.515	3.6504	3.2621	0.3883	0.9583	0.9949	0.9763	0.0051
Clostridioides difficile	10-00253	150	1373356	3 (1541930028)	novoalign	strelka	novoalign/strelka	15534	15470	99.588	721	10	4.6414	64	0.412	3.8106	3.4999	0.3107	0.9555	0.9959	0.9753	0.0041
Clostridioides difficile	10-00253	150	1373356	3 (1541930028)	novoalign	snvsniffer	novoalign/snvsniffer	15534	14091	90.7107	421	249	2.7102	1443	9.2893	9.0484	2.0437	7.0047	0.971	0.9071	0.938	0.0929
Clostridioides difficile	10-00253	150	1373356	3 (1541930028)	novoalign	varscan	novoalign/varscan	15534	15408	99.1889	629	6	4.0492	126	0.8111	3.665	3.0533	0.6116	0.9608	0.9919	0.9761	0.0081
Clostridioides difficile	10-00253	150	1373356	3 (1541930028)	snippy	snippy	snippy	15534	15441	99.4013	363	0	2.3368	93	0.5987	2.2136	1.7621	0.4514	0.977	0.994	0.9854	0.006
Clostridioides difficile	10-00253	150	1373356	3 (1541930028)	stampy	16GT	stampy/16GT	15534	15407	99.1824	2855	223	18.379	127	0.8176	14.4755	13.859	0.6165	0.8437	0.9918	0.9118	0.0082
Clostridioides difficile	10-00253	150	1373356	3 (1541930028)	stampy	freebayes	stampy/freebayes	15534	15492	99.7296	7374	0	47.4701	42	0.2704	35.9994	35.7955	0.2039	0.6775	0.9973	0.8069	0.0027
Clostridioides difficile	10-00253	150	1373356	3 (1541930028)	stampy	gatk	stampy/gatk	15534	15455	99.4914	2368	952	15.244	79	0.5086	11.8785	11.495	0.3835	0.8671	0.9949	0.9266	0.0051
Clostridioides difficile	10-00253	150	1373356	3 (1541930028)	stampy	lofreq	stampy/lofreq	15534	15416	99.2404	2028	0	13.0552	118	0.7596	10.4173	9.8445	0.5728	0.8837	0.9924	0.9349	0.0076
Clostridioides difficile	10-00253	150	1373356	3 (1541930028)	stampy	mpileup	stampy/mpileup	15534	15402	99.1503	1706	0	10.9824	132	0.8497	8.9222	8.2814	0.6408	0.9003	0.9915	0.9437	0.0085
Clostridioides difficile	10-00253	150	1373356	3 (1541930028)	stampy	platypus	stampy/platypus	15534	15323	98.6417	1514	187	9.7464	211	1.3583	8.3737	7.3494	1.0243	0.9101	0.9864	0.9467	0.0136
Clostridioides difficile	10-00253	150	1373356	3 (1541930028)	stampy	snver	stampy/snver	15534	15407	99.1824	1477	0	9.5082	127	0.8176	7.7863	7.1698	0.6165	0.9125	0.9918	0.9505	0.0082
Clostridioides difficile	10-00253	150	1373356	3 (1541930028)	stampy	strelka	stampy/strelka	15534	15400	99.1374	1098	37	7.0684	134	0.8626	5.9805	5.33	0.6505	0.9334	0.9914	0.9615	0.0086
Clostridioides difficile	10-00253	150	1373356	3 (1541930028)	stampy	snvsniffer	stampy/snvsniffer	15534	14202	91.4253	944	487	6.077	1332	8.5747	11.0484	4.5825	6.4659	0.9377	0.9143	0.9259	0.0857
Clostridioides difficile	10-00253	150	1373356	3 (1541930028)	stampy	varscan	stampy/varscan	15534	15380	99.0086	2125	81	13.6797	154	0.9914	11.0629	10.3154	0.7476	0.8786	0.9901	0.931	0.0099
Clostridioides difficile	10-00253	300	686678	1 (1541930073)	bwa-mem	16GT	bwa-mem/16GT	15534	15501	99.7876	2400	57	15.45	33	0.2124	11.8105	11.6503	0.1602	0.8659	0.9979	0.9272	0.0021
Clostridioides difficile	10-00253	300	686678	1 (1541930073)	bwa-mem	freebayes	bwa-mem/freebayes	15534	15506	99.8198	1690	0	10.8794	28	0.1802	8.3397	8.2038	0.1359	0.9017	0.9982	0.9475	0.0018
Clostridioides difficile	10-00253	300	686678	1 (1541930073)	bwa-mem	gatk	bwa-mem/gatk	15534	15469	99.5816	1730	805	11.1369	65	0.4184	8.7135	8.3979	0.3155	0.8994	0.9958	0.9451	0.0042
Clostridioides difficile	10-00253	300	686678	1 (1541930073)	bwa-mem	lofreq	bwa-mem/lofreq	15534	15384	99.0344	1646	0	10.5961	150	0.9656	8.7183	7.9902	0.7281	0.9033	0.9903	0.9448	0.0097
Clostridioides difficile	10-00253	300	686678	1 (1541930073)	bwa-mem	mpileup	bwa-mem/mpileup	15534	15380	99.0086	1101	0	7.0877	154	0.9914	6.0921	5.3446	0.7476	0.9332	0.9901	0.9608	0.0099
Clostridioides difficile	10-00253	300	686678	1 (1541930073)	bwa-mem	platypus	bwa-mem/platypus	15534	15312	98.5709	1022	214	6.5791	222	1.4291	6.0387	4.9611	1.0777	0.9374	0.9857	0.9609	0.0143
Clostridioides difficile	10-00253	300	686678	1 (1541930073)	bwa-mem	snver	bwa-mem/snver	15534	15406	99.176	1172	0	7.5447	128	0.824	6.3106	5.6892	0.6213	0.9293	0.9918	0.9595	0.0082
Clostridioides difficile	10-00253	300	686678	1 (1541930073)	bwa-mem	strelka	bwa-mem/strelka	15534	15363	98.8992	1249	8	8.0404	171	1.1008	6.8931	6.063	0.8301	0.9248	0.989	0.9558	0.011
Clostridioides difficile	10-00253	300	686678	1 (1541930073)	bwa-mem	snvsniffer	bwa-mem/snvsniffer	15534	13502	86.919	548	314	3.5277	2032	13.081	12.5241	2.6602	9.8639	0.961	0.8692	0.9128	0.1308
Clostridioides difficile	10-00253	300	686678	1 (1541930073)	bwa-mem	varscan	bwa-mem/varscan	15534	15344	98.7769	1085	12	6.9847	190	1.2231	6.1892	5.2669	0.9223	0.934	0.9878	0.9601	0.0122
Clostridioides difficile	10-00253	300	686678	1 (1541930073)	minimap2	16GT	minimap2/16GT	15534	15484	99.6781	2196	100	14.1367	50	0.3219	10.9027	10.66	0.2427	0.8758	0.9968	0.9324	0.0032
Clostridioides difficile	10-00253	300	686678	1 (1541930073)	minimap2	freebayes	minimap2/freebayes	15534	15491	99.7232	1537	0	9.8944	43	0.2768	7.6698	7.461	0.2087	0.9097	0.9972	0.9514	0.0028
Clostridioides difficile	10-00253	300	686678	1 (1541930073)	minimap2	gatk	minimap2/gatk	15534	15459	99.5172	1472	642	9.476	75	0.4828	7.5096	7.1455	0.3641	0.9131	0.9952	0.9524	0.0048
Clostridioides difficile	10-00253	300	686678	1 (1541930073)	minimap2	lofreq	minimap2/lofreq	15534	15398	99.1245	1430	0	9.2056	136	0.8755	7.6018	6.9416	0.6602	0.915	0.9912	0.9516	0.0088
Clostridioides difficile	10-00253	300	686678	1 (1541930073)	minimap2	mpileup	minimap2/mpileup	15534	15387	99.0537	949	0	6.1092	147	0.9463	5.3203	4.6067	0.7136	0.9419	0.9905	0.9656	0.0095
Clostridioides difficile	10-00253	300	686678	1 (1541930073)	minimap2	platypus	minimap2/platypus	15534	15287	98.4099	735	132	4.7316	247	1.5901	4.7669	3.5679	1.199	0.9541	0.9841	0.9689	0.0159
Clostridioides difficile	10-00253	300	686678	1 (1541930073)	minimap2	snver	minimap2/snver	15534	15393	99.0923	841	0	5.4139	141	0.9077	4.7669	4.0825	0.6845	0.9482	0.9909	0.9691	0.0091
Clostridioides difficile	10-00253	300	686678	1 (1541930073)	minimap2	strelka	minimap2/strelka	15534	15374	98.97	796	8	5.1242	160	1.03	4.6407	3.864	0.7767	0.9508	0.9897	0.9699	0.0103
Clostridioides difficile	10-00253	300	686678	1 (1541930073)	minimap2	snvsniffer	minimap2/snvsniffer	15534	13494	86.8675	528	298	3.399	2040	13.1325	12.4658	2.5631	9.9028	0.9623	0.8687	0.9131	0.1313
Clostridioides difficile	10-00253	300	686678	1 (1541930073)	minimap2	varscan	minimap2/varscan	15534	15322	98.6353	883	12	5.6843	212	1.3647	5.3154	4.2863	1.0291	0.9455	0.9864	0.9655	0.0136
Clostridioides difficile	10-00253	300	686678	1 (1541930073)	novoalign	16GT	novoalign/16GT	15534	15477	99.6331	891	56	5.7358	57	0.3669	4.6019	4.3252	0.2767	0.9456	0.9963	0.9703	0.0037
Clostridioides difficile	10-00253	300	686678	1 (1541930073)	novoalign	freebayes	novoalign/freebayes	15534	15484	99.6781	1154	0	7.4289	50	0.3219	5.8446	5.6019	0.2427	0.9306	0.9968	0.9626	0.0032
Clostridioides difficile	10-00253	300	686678	1 (1541930073)	novoalign	gatk	novoalign/gatk	15534	15452	99.4721	1595	821	10.2678	82	0.5279	8.1406	7.7426	0.3981	0.9064	0.9947	0.9485	0.0053
Clostridioides difficile	10-00253	300	686678	1 (1541930073)	novoalign	lofreq	novoalign/lofreq	15534	15407	99.1824	720	0	4.635	127	0.8176	4.1116	3.4951	0.6165	0.9554	0.9918	0.9733	0.0082
Clostridioides difficile	10-00253	300	686678	1 (1541930073)	novoalign	mpileup	novoalign/mpileup	15534	15398	99.1245	737	0	4.7444	136	0.8755	4.2378	3.5776	0.6602	0.9543	0.9912	0.9724	0.0088
Clostridioides difficile	10-00253	300	686678	1 (1541930073)	novoalign	platypus	novoalign/platypus	15534	15343	98.7704	1096	186	7.0555	191	1.2296	6.2475	5.3203	0.9272	0.9333	0.9877	0.9597	0.0123
Clostridioides difficile	10-00253	300	686678	1 (1541930073)	novoalign	snver	novoalign/snver	15534	15406	99.176	782	0	5.0341	128	0.824	4.4174	3.7961	0.6213	0.9517	0.9918	0.9713	0.0082
Clostridioides difficile	10-00253	300	686678	1 (1541930073)	novoalign	strelka	novoalign/strelka	15534	15411	99.2082	907	18	5.8388	123	0.7918	4.9999	4.4028	0.5971	0.9444	0.9921	0.9677	0.0079
Clostridioides difficile	10-00253	300	686678	1 (1541930073)	novoalign	snvsniffer	novoalign/snvsniffer	15534	13367	86.05	352	201	2.266	2167	13.95	12.228	1.7087	10.5192	0.9743	0.8605	0.9139	0.1395
Clostridioides difficile	10-00253	300	686678	1 (1541930073)	novoalign	varscan	novoalign/varscan	15534	15330	98.6868	752	11	4.841	204	1.3132	4.6407	3.6504	0.9903	0.9532	0.9869	0.9698	0.0131
Clostridioides difficile	10-00253	300	686678	1 (1541930073)	snippy	snippy	snippy	15534	15479	99.6459	493	0	3.1737	55	0.3541	2.6602	2.3932	0.267	0.9691	0.9965	0.9826	0.0035
Clostridioides difficile	10-00253	300	686678	1 (1541930073)	stampy	16GT	stampy/16GT	15534	15388	99.0601	3138	320	20.2008	146	0.9399	15.9415	15.2328	0.7087	0.8306	0.9906	0.9036	0.0094
Clostridioides difficile	10-00253	300	686678	1 (1541930073)	stampy	freebayes	stampy/freebayes	15534	15484	99.6781	10393	0	66.9049	50	0.3219	50.6934	50.4506	0.2427	0.5984	0.9968	0.7478	0.0032
Clostridioides difficile	10-00253	300	686678	1 (1541930073)	stampy	gatk	stampy/gatk	15534	15465	99.5558	2436	1061	15.6817	69	0.4442	12.16	11.8251	0.3349	0.8639	0.9956	0.9251	0.0044
Clostridioides difficile	10-00253	300	686678	1 (1541930073)	stampy	lofreq	stampy/lofreq	15534	15338	98.7383	1815	0	11.684	196	1.2617	9.762	8.8105	0.9514	0.8942	0.9874	0.9385	0.0126
Clostridioides difficile	10-00253	300	686678	1 (1541930073)	stampy	mpileup	stampy/mpileup	15534	15329	98.6803	1576	0	10.1455	205	1.3197	8.6455	7.6504	0.9951	0.9068	0.9868	0.9451	0.0132
Clostridioides difficile	10-00253	300	686678	1 (1541930073)	stampy	platypus	stampy/platypus	15534	15261	98.2426	1141	185	7.3452	273	1.7574	6.864	5.5387	1.3252	0.9304	0.9824	0.9557	0.0176
Clostridioides difficile	10-00253	300	686678	1 (1541930073)	stampy	snver	stampy/snver	15534	15329	98.6803	1506	0	9.6949	205	1.3197	8.3057	7.3106	0.9951	0.9105	0.9868	0.9471	0.0132
Clostridioides difficile	10-00253	300	686678	1 (1541930073)	stampy	strelka	stampy/strelka	15534	15306	98.5323	981	16	6.3152	228	1.4677	5.8688	4.7621	1.1068	0.9398	0.9853	0.962	0.0147
Clostridioides difficile	10-00253	300	686678	1 (1541930073)	stampy	snvsniffer	stampy/snvsniffer	15534	13510	86.9705	730	411	4.6994	2024	13.0295	13.3687	3.5436	9.8251	0.9487	0.8697	0.9075	0.1303
Clostridioides difficile	10-00253	300	686678	1 (1541930073)	stampy	varscan	stampy/varscan	15534	15280	98.3649	1919	67	12.3535	254	1.6351	10.5484	9.3154	1.233	0.8884	0.9836	0.9336	0.0164
Clostridioides difficile	10-00253	300	686678	2 (1541930109)	bwa-mem	16GT	bwa-mem/16GT	15534	15500	99.7811	2378	63	15.3084	34	0.2189	11.7086	11.5435	0.165	0.867	0.9978	0.9278	0.0022
Clostridioides difficile	10-00253	300	686678	2 (1541930109)	bwa-mem	freebayes	bwa-mem/freebayes	15534	15506	99.8198	1684	0	10.8407	28	0.1802	8.3105	8.1746	0.1359	0.902	0.9982	0.9477	0.0018
Clostridioides difficile	10-00253	300	686678	2 (1541930109)	bwa-mem	gatk	bwa-mem/gatk	15534	15461	99.5301	1704	829	10.9695	73	0.4699	8.6261	8.2717	0.3544	0.9007	0.9953	0.9456	0.0047
Clostridioides difficile	10-00253	300	686678	2 (1541930109)	bwa-mem	lofreq	bwa-mem/lofreq	15534	15382	99.0215	1617	0	10.4094	152	0.9785	8.5872	7.8494	0.7379	0.9049	0.9902	0.9456	0.0098
Clostridioides difficile	10-00253	300	686678	2 (1541930109)	bwa-mem	mpileup	bwa-mem/mpileup	15534	15378	98.9958	1056	0	6.798	156	1.0042	5.8834	5.1261	0.7573	0.9357	0.99	0.9621	0.01
Clostridioides difficile	10-00253	300	686678	2 (1541930109)	bwa-mem	platypus	bwa-mem/platypus	15534	15315	98.5902	1018	205	6.5534	219	1.4098	6.0048	4.9417	1.0631	0.9377	0.9859	0.9612	0.0141
Clostridioides difficile	10-00253	300	686678	2 (1541930109)	bwa-mem	snver	bwa-mem/snver	15534	15403	99.1567	1148	0	7.3902	131	0.8433	6.2086	5.5727	0.6359	0.9306	0.9916	0.9601	0.0084
Clostridioides difficile	10-00253	300	686678	2 (1541930109)	bwa-mem	strelka	bwa-mem/strelka	15534	15359	98.8734	1216	11	7.828	175	1.1266	6.7523	5.9028	0.8495	0.9266	0.9887	0.9566	0.0113
Clostridioides difficile	10-00253	300	686678	2 (1541930109)	bwa-mem	snvsniffer	bwa-mem/snvsniffer	15534	13479	86.771	526	293	3.3861	2055	13.229	12.5289	2.5534	9.9756	0.9624	0.8677	0.9126	0.1323
Clostridioides difficile	10-00253	300	686678	2 (1541930109)	bwa-mem	varscan	bwa-mem/varscan	15534	15327	98.6674	1123	12	7.2293	207	1.3326	6.4562	5.4514	1.0048	0.9317	0.9867	0.9584	0.0133
Clostridioides difficile	10-00253	300	686678	2 (1541930109)	minimap2	16GT	minimap2/16GT	15534	15486	99.691	2181	91	14.0402	48	0.309	10.8202	10.5872	0.233	0.8765	0.9969	0.9328	0.0031
Clostridioides difficile	10-00253	300	686678	2 (1541930109)	minimap2	freebayes	minimap2/freebayes	15534	15492	99.7296	1535	0	9.8816	42	0.2704	7.6552	7.4513	0.2039	0.9098	0.9973	0.9515	0.0027
Clostridioides difficile	10-00253	300	686678	2 (1541930109)	minimap2	gatk	minimap2/gatk	15534	15457	99.5043	1406	650	9.0511	77	0.4957	7.1989	6.8251	0.3738	0.9166	0.995	0.9542	0.005
Clostridioides difficile	10-00253	300	686678	2 (1541930109)	minimap2	lofreq	minimap2/lofreq	15534	15387	99.0537	1402	0	9.0254	147	0.9463	7.5193	6.8057	0.7136	0.9165	0.9905	0.9521	0.0095
Clostridioides difficile	10-00253	300	686678	2 (1541930109)	minimap2	mpileup	minimap2/mpileup	15534	15381	99.0151	876	0	5.6392	153	0.9849	4.9951	4.2524	0.7427	0.9461	0.9902	0.9676	0.0098
Clostridioides difficile	10-00253	300	686678	2 (1541930109)	minimap2	platypus	minimap2/platypus	15534	15293	98.4486	778	129	5.0084	241	1.5514	4.9465	3.7766	1.1699	0.9516	0.9845	0.9678	0.0155
Clostridioides difficile	10-00253	300	686678	2 (1541930109)	minimap2	snver	minimap2/snver	15534	15383	99.0279	857	0	5.5169	151	0.9721	4.8931	4.1601	0.733	0.9472	0.9903	0.9683	0.0097
Clostridioides difficile	10-00253	300	686678	2 (1541930109)	minimap2	strelka	minimap2/strelka	15534	15365	98.9121	750	17	4.8281	169	1.0879	4.4611	3.6407	0.8204	0.9535	0.9891	0.971	0.0109
Clostridioides difficile	10-00253	300	686678	2 (1541930109)	minimap2	snvsniffer	minimap2/snvsniffer	15534	13485	86.8096	520	293	3.3475	2049	13.1904	12.4707	2.5242	9.9464	0.9629	0.8681	0.913	0.1319
Clostridioides difficile	10-00253	300	686678	2 (1541930109)	minimap2	varscan	minimap2/varscan	15534	15311	98.5644	883	16	5.6843	223	1.4356	5.3688	4.2863	1.0825	0.9455	0.9856	0.9651	0.0144
Clostridioides difficile	10-00253	300	686678	2 (1541930109)	novoalign	16GT	novoalign/16GT	15534	15478	99.6395	907	55	5.8388	56	0.3605	4.6747	4.4028	0.2718	0.9446	0.9964	0.9698	0.0036
Clostridioides difficile	10-00253	300	686678	2 (1541930109)	novoalign	freebayes	novoalign/freebayes	15534	15484	99.6781	1155	0	7.4353	50	0.3219	5.8494	5.6067	0.2427	0.9306	0.9968	0.9626	0.0032
Clostridioides difficile	10-00253	300	686678	2 (1541930109)	novoalign	gatk	novoalign/gatk	15534	15455	99.4914	1587	807	10.2163	79	0.5086	8.0872	7.7038	0.3835	0.9069	0.9949	0.9489	0.0051
Clostridioides difficile	10-00253	300	686678	2 (1541930109)	novoalign	lofreq	novoalign/lofreq	15534	15411	99.2082	740	0	4.7637	123	0.7918	4.1893	3.5922	0.5971	0.9542	0.9921	0.9728	0.0079
Clostridioides difficile	10-00253	300	686678	2 (1541930109)	novoalign	mpileup	novoalign/mpileup	15534	15405	99.1696	751	0	4.8346	129	0.8304	4.2718	3.6456	0.6262	0.9535	0.9917	0.9722	0.0083
Clostridioides difficile	10-00253	300	686678	2 (1541930109)	novoalign	platypus	novoalign/platypus	15534	15337	98.7318	1100	157	7.0812	197	1.2682	6.296	5.3397	0.9563	0.9331	0.9873	0.9594	0.0127
Clostridioides difficile	10-00253	300	686678	2 (1541930109)	novoalign	snver	novoalign/snver	15534	15409	99.1953	796	0	5.1242	125	0.8047	4.4708	3.864	0.6068	0.9509	0.992	0.971	0.008
Clostridioides difficile	10-00253	300	686678	2 (1541930109)	novoalign	strelka	novoalign/strelka	15534	15413	99.2211	904	27	5.8195	121	0.7789	4.9756	4.3883	0.5874	0.9446	0.9922	0.9678	0.0078
Clostridioides difficile	10-00253	300	686678	2 (1541930109)	novoalign	snvsniffer	novoalign/snvsniffer	15534	13335	85.844	338	189	2.1759	2199	14.156	12.3153	1.6408	10.6746	0.9753	0.8584	0.9131	0.1416
Clostridioides difficile	10-00253	300	686678	2 (1541930109)	novoalign	varscan	novoalign/varscan	15534	15326	98.661	783	11	5.0406	208	1.339	4.8106	3.8009	1.0097	0.9514	0.9866	0.9687	0.0134
Clostridioides difficile	10-00253	300	686678	2 (1541930109)	snippy	snippy	snippy	15534	15471	99.5944	489	0	3.1479	63	0.4056	2.6796	2.3737	0.3058	0.9694	0.9959	0.9825	0.0041
Clostridioides difficile	10-00253	300	686678	2 (1541930109)	stampy	16GT	stampy/16GT	15534	15387	99.0537	3130	307	20.1493	147	0.9463	15.9075	15.1939	0.7136	0.831	0.9905	0.9038	0.0095
Clostridioides difficile	10-00253	300	686678	2 (1541930109)	stampy	freebayes	stampy/freebayes	15534	15492	99.7296	10281	0	66.1839	42	0.2704	50.1108	49.907	0.2039	0.6011	0.9973	0.7501	0.0027
Clostridioides difficile	10-00253	300	686678	2 (1541930109)	stampy	gatk	stampy/gatk	15534	15466	99.5623	2311	993	14.877	68	0.4377	11.5484	11.2183	0.3301	0.87	0.9956	0.9286	0.0044
Clostridioides difficile	10-00253	300	686678	2 (1541930109)	stampy	lofreq	stampy/lofreq	15534	15342	98.764	1857	0	11.9544	192	1.236	9.9464	9.0144	0.932	0.892	0.9876	0.9374	0.0124
Clostridioides difficile	10-00253	300	686678	2 (1541930109)	stampy	mpileup	stampy/mpileup	15534	15337	98.7318	1629	0	10.4867	197	1.2682	8.8639	7.9076	0.9563	0.904	0.9873	0.9438	0.0127
Clostridioides difficile	10-00253	300	686678	2 (1541930109)	stampy	platypus	stampy/platypus	15534	15262	98.249	1118	177	7.1971	272	1.751	6.7475	5.4271	1.3204	0.9317	0.9825	0.9564	0.0175
Clostridioides difficile	10-00253	300	686678	2 (1541930109)	stampy	snver	stampy/snver	15534	15330	98.6868	1422	0	9.1541	204	1.3132	7.8931	6.9028	0.9903	0.9151	0.9869	0.9496	0.0131
Clostridioides difficile	10-00253	300	686678	2 (1541930109)	stampy	strelka	stampy/strelka	15534	15304	98.5194	1016	20	6.5405	230	1.4806	6.0484	4.932	1.1165	0.9377	0.9852	0.9609	0.0148
Clostridioides difficile	10-00253	300	686678	2 (1541930109)	stampy	snvsniffer	stampy/snvsniffer	15534	13478	86.7645	731	408	4.7058	2056	13.2355	13.5289	3.5485	9.9804	0.9486	0.8676	0.9063	0.1324
Clostridioides difficile	10-00253	300	686678	2 (1541930109)	stampy	varscan	stampy/varscan	15534	15278	98.352	1910	72	12.2956	256	1.648	10.5144	9.2717	1.2427	0.8889	0.9835	0.9338	0.0165
Clostridioides difficile	10-00253	300	686678	3 (1541930147)	bwa-mem	16GT	bwa-mem/16GT	15534	15500	99.7811	2379	72	15.3148	34	0.2189	11.7134	11.5484	0.165	0.8669	0.9978	0.9278	0.0022
Clostridioides difficile	10-00253	300	686678	3 (1541930147)	bwa-mem	freebayes	bwa-mem/freebayes	15534	15505	99.8133	1598	0	10.2871	29	0.1867	7.8979	7.7572	0.1408	0.9066	0.9981	0.9502	0.0019
Clostridioides difficile	10-00253	300	686678	3 (1541930147)	bwa-mem	gatk	bwa-mem/gatk	15534	15464	99.5494	1681	785	10.8214	70	0.4506	8.4999	8.1601	0.3398	0.902	0.9955	0.9464	0.0045
Clostridioides difficile	10-00253	300	686678	3 (1541930147)	bwa-mem	lofreq	bwa-mem/lofreq	15534	15385	99.0408	1573	0	10.1262	149	0.9592	8.3591	7.6358	0.7233	0.9072	0.9904	0.947	0.0096
Clostridioides difficile	10-00253	300	686678	3 (1541930147)	bwa-mem	mpileup	bwa-mem/mpileup	15534	15378	98.9958	1063	0	6.8431	156	1.0042	5.9174	5.1601	0.7573	0.9353	0.99	0.9619	0.01
Clostridioides difficile	10-00253	300	686678	3 (1541930147)	bwa-mem	platypus	bwa-mem/platypus	15534	15315	98.5902	1091	217	7.0233	219	1.4098	6.3591	5.296	1.0631	0.9335	0.9859	0.959	0.0141
Clostridioides difficile	10-00253	300	686678	3 (1541930147)	bwa-mem	snver	bwa-mem/snver	15534	15407	99.1824	1156	0	7.4417	127	0.8176	6.2281	5.6116	0.6165	0.9302	0.9918	0.96	0.0082
Clostridioides difficile	10-00253	300	686678	3 (1541930147)	bwa-mem	strelka	bwa-mem/strelka	15534	15364	98.9056	1259	5	8.1048	170	1.0944	6.9368	6.1116	0.8252	0.9243	0.9891	0.9556	0.0109
Clostridioides difficile	10-00253	300	686678	3 (1541930147)	bwa-mem	snvsniffer	bwa-mem/snvsniffer	15534	13459	86.6422	530	299	3.4119	2075	13.3578	12.6454	2.5728	10.0727	0.9621	0.8664	0.9117	0.1336
Clostridioides difficile	10-00253	300	686678	3 (1541930147)	bwa-mem	varscan	bwa-mem/varscan	15534	15333	98.7061	1110	13	7.1456	201	1.2939	6.364	5.3883	0.9757	0.9325	0.9871	0.959	0.0129
Clostridioides difficile	10-00253	300	686678	3 (1541930147)	minimap2	16GT	minimap2/16GT	15534	15487	99.6974	2164	105	13.9307	47	0.3026	10.7328	10.5047	0.2282	0.8774	0.997	0.9334	0.003
Clostridioides difficile	10-00253	300	686678	3 (1541930147)	minimap2	freebayes	minimap2/freebayes	15534	15493	99.7361	1527	0	9.8301	41	0.2639	7.6115	7.4125	0.199	0.9103	0.9974	0.9519	0.0026
Clostridioides difficile	10-00253	300	686678	3 (1541930147)	minimap2	gatk	minimap2/gatk	15534	15460	99.5236	1420	600	9.1412	74	0.4764	7.2523	6.8931	0.3592	0.9159	0.9952	0.9539	0.0048
Clostridioides difficile	10-00253	300	686678	3 (1541930147)	minimap2	lofreq	minimap2/lofreq	15534	15395	99.1052	1404	0	9.0382	139	0.8948	7.4902	6.8154	0.6747	0.9164	0.9911	0.9523	0.0089
Clostridioides difficile	10-00253	300	686678	3 (1541930147)	minimap2	mpileup	minimap2/mpileup	15534	15383	99.0279	915	0	5.8903	151	0.9721	5.1747	4.4417	0.733	0.9439	0.9903	0.9665	0.0097
Clostridioides difficile	10-00253	300	686678	3 (1541930147)	minimap2	platypus	minimap2/platypus	15534	15292	98.4421	688	122	4.429	242	1.5579	4.5145	3.3398	1.1747	0.9569	0.9844	0.9705	0.0156
Clostridioides difficile	10-00253	300	686678	3 (1541930147)	minimap2	snver	minimap2/snver	15534	15383	99.0279	837	0	5.3882	151	0.9721	4.796	4.063	0.733	0.9484	0.9903	0.9689	0.0097
Clostridioides difficile	10-00253	300	686678	3 (1541930147)	minimap2	strelka	minimap2/strelka	15534	15377	98.9893	807	13	5.1951	157	1.0107	4.6795	3.9174	0.7621	0.9501	0.9899	0.9696	0.0101
Clostridioides difficile	10-00253	300	686678	3 (1541930147)	minimap2	snvsniffer	minimap2/snvsniffer	15534	13460	86.6486	543	312	3.4956	2074	13.3514	12.7037	2.6359	10.0678	0.9612	0.8665	0.9114	0.1335
Clostridioides difficile	10-00253	300	686678	3 (1541930147)	minimap2	varscan	minimap2/varscan	15534	15316	98.5966	901	16	5.8002	218	1.4034	5.432	4.3737	1.0582	0.9444	0.986	0.9648	0.014
Clostridioides difficile	10-00253	300	686678	3 (1541930147)	novoalign	16GT	novoalign/16GT	15534	15478	99.6395	882	47	5.6779	56	0.3605	4.5533	4.2815	0.2718	0.9461	0.9964	0.9706	0.0036
Clostridioides difficile	10-00253	300	686678	3 (1541930147)	novoalign	freebayes	novoalign/freebayes	15534	15484	99.6781	1105	0	7.1134	50	0.3219	5.6067	5.364	0.2427	0.9334	0.9968	0.9641	0.0032
Clostridioides difficile	10-00253	300	686678	3 (1541930147)	novoalign	gatk	novoalign/gatk	15534	15449	99.4528	1589	827	10.2292	85	0.5472	8.1261	7.7135	0.4126	0.9067	0.9945	0.9486	0.0055
Clostridioides difficile	10-00253	300	686678	3 (1541930147)	novoalign	lofreq	novoalign/lofreq	15534	15408	99.1889	715	0	4.6028	126	0.8111	4.0825	3.4708	0.6116	0.9557	0.9919	0.9735	0.0081
Clostridioides difficile	10-00253	300	686678	3 (1541930147)	novoalign	mpileup	novoalign/mpileup	15534	15397	99.1181	740	0	4.7637	137	0.8819	4.2572	3.5922	0.665	0.9541	0.9912	0.9723	0.0088
Clostridioides difficile	10-00253	300	686678	3 (1541930147)	novoalign	platypus	novoalign/platypus	15534	15341	98.7576	1072	172	6.901	193	1.2424	6.1407	5.2038	0.9369	0.9347	0.9876	0.9604	0.0124
Clostridioides difficile	10-00253	300	686678	3 (1541930147)	novoalign	snver	novoalign/snver	15534	15406	99.176	798	0	5.1371	128	0.824	4.4951	3.8737	0.6213	0.9508	0.9918	0.9709	0.0082
Clostridioides difficile	10-00253	300	686678	3 (1541930147)	novoalign	strelka	novoalign/strelka	15534	15413	99.2211	906	16	5.8324	121	0.7789	4.9854	4.398	0.5874	0.9445	0.9922	0.9678	0.0078
Clostridioides difficile	10-00253	300	686678	3 (1541930147)	novoalign	snvsniffer	novoalign/snvsniffer	15534	13327	85.7925	354	205	2.2789	2207	14.2075	12.4318	1.7184	10.7134	0.9741	0.8579	0.9123	0.1421
Clostridioides difficile	10-00253	300	686678	3 (1541930147)	novoalign	varscan	novoalign/varscan	15534	15335	98.7189	774	12	4.9826	199	1.2811	4.7232	3.7572	0.966	0.952	0.9872	0.9693	0.0128
Clostridioides difficile	10-00253	300	686678	3 (1541930147)	snippy	snippy	snippy	15534	15477	99.6331	488	0	3.1415	57	0.3669	2.6456	2.3689	0.2767	0.9694	0.9963	0.9827	0.0037
Clostridioides difficile	10-00253	300	686678	3 (1541930147)	stampy	16GT	stampy/16GT	15534	15390	99.073	3112	313	20.0335	144	0.927	15.8056	15.1066	0.699	0.8318	0.9907	0.9043	0.0093
Clostridioides difficile	10-00253	300	686678	3 (1541930147)	stampy	freebayes	stampy/freebayes	15534	15488	99.7039	10228	0	65.8427	46	0.2961	49.873	49.6497	0.2233	0.6023	0.997	0.7509	0.003
Clostridioides difficile	10-00253	300	686678	3 (1541930147)	stampy	gatk	stampy/gatk	15534	15461	99.5301	2341	1012	15.0702	73	0.4699	11.7183	11.3639	0.3544	0.8685	0.9953	0.9276	0.0047
Clostridioides difficile	10-00253	300	686678	3 (1541930147)	stampy	lofreq	stampy/lofreq	15534	15340	98.7511	1721	0	11.0789	194	1.2489	9.296	8.3542	0.9417	0.8991	0.9875	0.9412	0.0125
Clostridioides difficile	10-00253	300	686678	3 (1541930147)	stampy	mpileup	stampy/mpileup	15534	15331	98.6932	1459	0	9.3923	203	1.3068	8.0678	7.0824	0.9854	0.9131	0.9869	0.9486	0.0131
Clostridioides difficile	10-00253	300	686678	3 (1541930147)	stampy	platypus	stampy/platypus	15534	15267	98.2812	1175	226	7.5641	267	1.7188	6.9999	5.7038	1.2961	0.9285	0.9828	0.9549	0.0172
Clostridioides difficile	10-00253	300	686678	3 (1541930147)	stampy	snver	stampy/snver	15534	15334	98.7125	1427	0	9.1863	200	1.2875	7.8979	6.9271	0.9709	0.9149	0.9871	0.9496	0.0129
Clostridioides difficile	10-00253	300	686678	3 (1541930147)	stampy	strelka	stampy/strelka	15534	15307	98.5387	981	22	6.3152	227	1.4613	5.864	4.7621	1.1019	0.9398	0.9854	0.9621	0.0146
Clostridioides difficile	10-00253	300	686678	3 (1541930147)	stampy	snvsniffer	stampy/snvsniffer	15534	13483	86.7967	708	385	4.5577	2051	13.2033	13.393	3.4368	9.9562	0.9501	0.868	0.9072	0.132
Clostridioides difficile	10-00253	300	686678	3 (1541930147)	stampy	varscan	stampy/varscan	15534	15284	98.3906	1873	75	12.0574	250	1.6094	10.3057	9.0921	1.2136	0.8908	0.9839	0.935	0.0161
Clostridioides difficile	12-00008	150	1373202	1 (1541915048)	bwa-mem	16GT	bwa-mem/16GT	15541	15468	99.5303	2120	52	13.6413	73	0.4697	10.6467	10.2922	0.3544	0.8795	0.9953	0.9338	0.0047
Clostridioides difficile	12-00008	150	1373202	1 (1541915048)	bwa-mem	freebayes	bwa-mem/freebayes	15541	15510	99.8005	1645	0	10.5849	31	0.1995	8.1367	7.9862	0.1505	0.9041	0.998	0.9487	0.002
Clostridioides difficile	12-00008	150	1373202	1 (1541915048)	bwa-mem	gatk	bwa-mem/gatk	15541	15457	99.4595	1738	807	11.1833	84	0.5405	8.8455	8.4377	0.4078	0.8989	0.9946	0.9443	0.0054
Clostridioides difficile	12-00008	150	1373202	1 (1541915048)	bwa-mem	lofreq	bwa-mem/lofreq	15541	15474	99.5689	1772	0	11.4021	67	0.4311	8.928	8.6028	0.3253	0.8973	0.9957	0.9439	0.0043
Clostridioides difficile	12-00008	150	1373202	1 (1541915048)	bwa-mem	mpileup	bwa-mem/mpileup	15541	15463	99.4981	1178	0	7.5799	78	0.5019	6.0977	5.719	0.3787	0.9292	0.995	0.961	0.005
Clostridioides difficile	12-00008	150	1373202	1 (1541915048)	bwa-mem	platypus	bwa-mem/platypus	15541	15343	98.726	955	162	6.145	198	1.274	5.5976	4.6364	0.9613	0.9414	0.9873	0.9638	0.0127
Clostridioides difficile	12-00008	150	1373202	1 (1541915048)	bwa-mem	snver	bwa-mem/snver	15541	15496	99.7104	1187	0	7.6379	45	0.2896	5.9812	5.7627	0.2185	0.9288	0.9971	0.9617	0.0029
Clostridioides difficile	12-00008	150	1373202	1 (1541915048)	bwa-mem	strelka	bwa-mem/strelka	15541	15480	99.6075	1415	1	9.1049	61	0.3925	7.1657	6.8696	0.2961	0.9162	0.9961	0.9545	0.0039
Clostridioides difficile	12-00008	150	1373202	1 (1541915048)	bwa-mem	snvsniffer	bwa-mem/snvsniffer	15541	14172	91.191	811	468	5.2185	1369	8.809	10.5835	3.9373	6.6463	0.9459	0.9119	0.9286	0.0881
Clostridioides difficile	12-00008	150	1373202	1 (1541915048)	bwa-mem	varscan	bwa-mem/varscan	15541	15463	99.4981	1159	9	7.4577	78	0.5019	6.0054	5.6268	0.3787	0.9303	0.995	0.9616	0.005
Clostridioides difficile	12-00008	150	1373202	1 (1541915048)	minimap2	16GT	minimap2/16GT	15541	15442	99.363	1682	55	10.823	99	0.637	8.6465	8.1658	0.4806	0.9018	0.9936	0.9455	0.0064
Clostridioides difficile	12-00008	150	1373202	1 (1541915048)	minimap2	freebayes	minimap2/freebayes	15541	15476	99.5818	1121	0	7.2132	65	0.4182	5.7578	5.4423	0.3156	0.9325	0.9958	0.9631	0.0042
Clostridioides difficile	12-00008	150	1373202	1 (1541915048)	minimap2	gatk	minimap2/gatk	15541	15422	99.2343	1042	591	6.7048	119	0.7657	5.6365	5.0587	0.5777	0.9367	0.9923	0.9637	0.0077
Clostridioides difficile	12-00008	150	1373202	1 (1541915048)	minimap2	lofreq	minimap2/lofreq	15541	15425	99.2536	1189	0	7.6507	116	0.7464	6.3356	5.7724	0.5632	0.9284	0.9925	0.9594	0.0075
Clostridioides difficile	12-00008	150	1373202	1 (1541915048)	minimap2	mpileup	minimap2/mpileup	15541	15406	99.1313	633	0	4.0731	135	0.8687	3.7285	3.0731	0.6554	0.9605	0.9913	0.9757	0.0087
Clostridioides difficile	12-00008	150	1373202	1 (1541915048)	minimap2	platypus	minimap2/platypus	15541	15242	98.0761	558	122	3.5905	299	1.9239	4.1606	2.709	1.4516	0.9647	0.9808	0.9727	0.0192
Clostridioides difficile	12-00008	150	1373202	1 (1541915048)	minimap2	snver	minimap2/snver	15541	15411	99.1635	601	0	3.8672	130	0.8365	3.5489	2.9178	0.6311	0.9625	0.9916	0.9768	0.0084
Clostridioides difficile	12-00008	150	1373202	1 (1541915048)	minimap2	strelka	minimap2/strelka	15541	15401	99.0992	430	3	2.7669	140	0.9008	2.7673	2.0876	0.6797	0.9728	0.991	0.9818	0.009
Clostridioides difficile	12-00008	150	1373202	1 (1541915048)	minimap2	snvsniffer	minimap2/snvsniffer	15541	14168	91.1653	830	474	5.3407	1373	8.8347	10.6952	4.0295	6.6657	0.9447	0.9117	0.9279	0.0883
Clostridioides difficile	12-00008	150	1373202	1 (1541915048)	minimap2	varscan	minimap2/varscan	15541	15402	99.1056	755	10	4.8581	139	0.8944	4.3402	3.6654	0.6748	0.9533	0.9911	0.9718	0.0089
Clostridioides difficile	12-00008	150	1373202	1 (1541915048)	novoalign	16GT	novoalign/16GT	15541	15478	99.5946	781	29	5.0254	63	0.4054	4.0975	3.7916	0.3059	0.952	0.9959	0.9735	0.0041
Clostridioides difficile	12-00008	150	1373202	1 (1541915048)	novoalign	freebayes	novoalign/freebayes	15541	15491	99.6783	986	0	6.3445	50	0.3217	5.0296	4.7869	0.2427	0.9402	0.9968	0.9677	0.0032
Clostridioides difficile	12-00008	150	1373202	1 (1541915048)	novoalign	gatk	novoalign/gatk	15541	15445	99.3823	1489	838	9.5811	96	0.6177	7.6949	7.2288	0.4661	0.9121	0.9938	0.9512	0.0062
Clostridioides difficile	12-00008	150	1373202	1 (1541915048)	novoalign	lofreq	novoalign/lofreq	15541	15471	99.5496	686	0	4.4141	70	0.4504	3.6703	3.3304	0.3398	0.9575	0.9955	0.9761	0.0045
Clostridioides difficile	12-00008	150	1373202	1 (1541915048)	novoalign	mpileup	novoalign/mpileup	15541	15465	99.511	687	0	4.4206	76	0.489	3.7042	3.3353	0.369	0.9575	0.9951	0.9759	0.0049
Clostridioides difficile	12-00008	150	1373202	1 (1541915048)	novoalign	platypus	novoalign/platypus	15541	15375	98.9319	985	140	6.3381	166	1.0681	5.5879	4.782	0.8059	0.9398	0.9893	0.9639	0.0107
Clostridioides difficile	12-00008	150	1373202	1 (1541915048)	novoalign	snver	novoalign/snver	15541	15474	99.5689	721	0	4.6393	67	0.4311	3.8256	3.5003	0.3253	0.9555	0.9957	0.9752	0.0043
Clostridioides difficile	12-00008	150	1373202	1 (1541915048)	novoalign	strelka	novoalign/strelka	15541	15480	99.6075	775	10	4.9868	61	0.3925	4.0586	3.7625	0.2961	0.9523	0.9961	0.9737	0.0039
Clostridioides difficile	12-00008	150	1373202	1 (1541915048)	novoalign	snvsniffer	novoalign/snvsniffer	15541	14035	90.3095	460	291	2.9599	1506	9.6905	9.5446	2.2332	7.3114	0.9683	0.9031	0.9346	0.0969
Clostridioides difficile	12-00008	150	1373202	1 (1541915048)	novoalign	varscan	novoalign/varscan	15541	15434	99.3115	680	6	4.3755	107	0.6885	3.8208	3.3013	0.5195	0.9578	0.9931	0.9751	0.0069
Clostridioides difficile	12-00008	150	1373202	1 (1541915048)	snippy	snippy	snippy	15541	15412	99.1699	418	0	2.6897	129	0.8301	2.6556	2.0293	0.6263	0.9736	0.9917	0.9826	0.0083
Clostridioides difficile	12-00008	150	1373202	1 (1541915048)	stampy	16GT	stampy/16GT	15541	15405	99.1249	2836	236	18.2485	136	0.8751	14.4286	13.7683	0.6603	0.8445	0.9912	0.912	0.0088
Clostridioides difficile	12-00008	150	1373202	1 (1541915048)	stampy	freebayes	stampy/freebayes	15541	15497	99.7169	7337	0	47.2106	44	0.2831	35.8335	35.6199	0.2136	0.6787	0.9972	0.8077	0.0028
Clostridioides difficile	12-00008	150	1373202	1 (1541915048)	stampy	gatk	stampy/gatk	15541	15459	99.4724	2164	919	13.9245	82	0.5276	10.904	10.5059	0.3981	0.8772	0.9947	0.9323	0.0053
Clostridioides difficile	12-00008	150	1373202	1 (1541915048)	stampy	lofreq	stampy/lofreq	15541	15420	99.2214	2049	0	13.1845	121	0.7786	10.535	9.9476	0.5874	0.8827	0.9922	0.9343	0.0078
Clostridioides difficile	12-00008	150	1373202	1 (1541915048)	stampy	mpileup	stampy/mpileup	15541	15413	99.1764	1657	0	10.6621	128	0.8236	8.6659	8.0445	0.6214	0.9029	0.9918	0.9453	0.0082
Clostridioides difficile	12-00008	150	1373202	1 (1541915048)	stampy	platypus	stampy/platypus	15541	15296	98.4235	1552	216	9.9865	245	1.5765	8.7241	7.5347	1.1894	0.9079	0.9842	0.9445	0.0158
Clostridioides difficile	12-00008	150	1373202	1 (1541915048)	stampy	snver	stampy/snver	15541	15431	99.2922	1446	0	9.3044	110	0.7078	7.5541	7.0201	0.534	0.9143	0.9929	0.952	0.0071
Clostridioides difficile	12-00008	150	1373202	1 (1541915048)	stampy	strelka	stampy/strelka	15541	15438	99.3372	1115	37	7.1746	103	0.6628	5.9132	5.4131	0.5	0.9326	0.9934	0.962	0.0066
Clostridioides difficile	12-00008	150	1373202	1 (1541915048)	stampy	snvsniffer	stampy/snvsniffer	15541	14147	91.0302	1003	550	6.4539	1394	8.9698	11.637	4.8694	6.7676	0.9338	0.9103	0.9219	0.0897
Clostridioides difficile	12-00008	150	1373202	1 (1541915048)	stampy	varscan	stampy/varscan	15541	15394	99.0541	2117	79	13.622	147	0.9459	10.9913	10.2777	0.7137	0.8791	0.9905	0.9315	0.0095
Clostridioides difficile	12-00008	150	1373202	2 (1541915231)	bwa-mem	16GT	bwa-mem/16GT	15541	15474	99.5689	2179	61	14.021	67	0.4311	10.904	10.5787	0.3253	0.8766	0.9957	0.9324	0.0043
Clostridioides difficile	12-00008	150	1373202	2 (1541915231)	bwa-mem	freebayes	bwa-mem/freebayes	15541	15510	99.8005	1648	0	10.6042	31	0.1995	8.1513	8.0008	0.1505	0.904	0.998	0.9487	0.002
Clostridioides difficile	12-00008	150	1373202	2 (1541915231)	bwa-mem	gatk	bwa-mem/gatk	15541	15460	99.4788	1775	846	11.4214	81	0.5212	9.0106	8.6173	0.3932	0.897	0.9948	0.9434	0.0052
Clostridioides difficile	12-00008	150	1373202	2 (1541915231)	bwa-mem	lofreq	bwa-mem/lofreq	15541	15467	99.5238	1775	0	11.4214	74	0.4762	8.9766	8.6173	0.3593	0.8971	0.9952	0.9436	0.0048
Clostridioides difficile	12-00008	150	1373202	2 (1541915231)	bwa-mem	mpileup	bwa-mem/mpileup	15541	15455	99.4466	1206	0	7.7601	86	0.5534	6.2724	5.8549	0.4175	0.9276	0.9945	0.9599	0.0055
Clostridioides difficile	12-00008	150	1373202	2 (1541915231)	bwa-mem	platypus	bwa-mem/platypus	15541	15336	98.6809	970	150	6.2416	205	1.3191	5.7044	4.7092	0.9952	0.9405	0.9868	0.9631	0.0132
Clostridioides difficile	12-00008	150	1373202	2 (1541915231)	bwa-mem	snver	bwa-mem/snver	15541	15499	99.7297	1191	0	7.6636	42	0.2703	5.986	5.7821	0.2039	0.9286	0.9973	0.9617	0.0027
Clostridioides difficile	12-00008	150	1373202	2 (1541915231)	bwa-mem	strelka	bwa-mem/strelka	15541	15487	99.6525	1435	9	9.2336	54	0.3475	7.2288	6.9667	0.2622	0.9152	0.9965	0.9541	0.0035
Clostridioides difficile	12-00008	150	1373202	2 (1541915231)	bwa-mem	snvsniffer	bwa-mem/snvsniffer	15541	14181	91.249	806	441	5.1863	1360	8.751	10.5156	3.913	6.6026	0.9462	0.9125	0.929	0.0875
Clostridioides difficile	12-00008	150	1373202	2 (1541915231)	bwa-mem	varscan	bwa-mem/varscan	15541	15454	99.4402	1175	8	7.5606	87	0.5598	6.1268	5.7044	0.4224	0.9293	0.9944	0.9607	0.0056
Clostridioides difficile	12-00008	150	1373202	2 (1541915231)	minimap2	16GT	minimap2/16GT	15541	15454	99.4402	1707	82	10.9838	87	0.5598	8.7096	8.2872	0.4224	0.9005	0.9944	0.9451	0.0056
Clostridioides difficile	12-00008	150	1373202	2 (1541915231)	minimap2	freebayes	minimap2/freebayes	15541	15478	99.5946	1126	0	7.2454	63	0.4054	5.7724	5.4665	0.3059	0.9322	0.9959	0.963	0.0041
Clostridioides difficile	12-00008	150	1373202	2 (1541915231)	minimap2	gatk	minimap2/gatk	15541	15418	99.2085	1032	578	6.6405	123	0.7915	5.6073	5.0102	0.5971	0.9373	0.9921	0.9639	0.0079
Clostridioides difficile	12-00008	150	1373202	2 (1541915231)	minimap2	lofreq	minimap2/lofreq	15541	15437	99.3308	1197	0	7.7022	104	0.6692	6.3161	5.8112	0.5049	0.928	0.9933	0.9595	0.0067
Clostridioides difficile	12-00008	150	1373202	2 (1541915231)	minimap2	mpileup	minimap2/mpileup	15541	15422	99.2343	668	0	4.2983	119	0.7657	3.8208	3.243	0.5777	0.9585	0.9923	0.9751	0.0077
Clostridioides difficile	12-00008	150	1373202	2 (1541915231)	minimap2	platypus	minimap2/platypus	15541	15239	98.0568	569	129	3.6613	302	1.9432	4.2286	2.7624	1.4662	0.964	0.9806	0.9722	0.0194
Clostridioides difficile	12-00008	150	1373202	2 (1541915231)	minimap2	snver	minimap2/snver	15541	15401	99.0992	595	0	3.8286	140	0.9008	3.5683	2.8886	0.6797	0.9628	0.991	0.9767	0.009
Clostridioides difficile	12-00008	150	1373202	2 (1541915231)	minimap2	strelka	minimap2/strelka	15541	15400	99.0927	449	14	2.8891	141	0.9073	2.8644	2.1798	0.6845	0.9717	0.9909	0.9812	0.0091
Clostridioides difficile	12-00008	150	1373202	2 (1541915231)	minimap2	snvsniffer	minimap2/snvsniffer	15541	14179	91.2361	817	438	5.2571	1362	8.7639	10.5787	3.9664	6.6123	0.9455	0.9124	0.9287	0.0876
Clostridioides difficile	12-00008	150	1373202	2 (1541915231)	minimap2	varscan	minimap2/varscan	15541	15404	99.1185	801	15	5.1541	137	0.8815	4.5538	3.8887	0.6651	0.9506	0.9912	0.9705	0.0088
Clostridioides difficile	12-00008	150	1373202	2 (1541915231)	novoalign	16GT	novoalign/16GT	15541	15482	99.6204	781	36	5.0254	59	0.3796	4.0781	3.7916	0.2864	0.952	0.9962	0.9736	0.0038
Clostridioides difficile	12-00008	150	1373202	2 (1541915231)	novoalign	freebayes	novoalign/freebayes	15541	15493	99.6911	948	0	6.1	48	0.3089	4.8354	4.6024	0.233	0.9423	0.9969	0.9688	0.0031
Clostridioides difficile	12-00008	150	1373202	2 (1541915231)	novoalign	gatk	novoalign/gatk	15541	15456	99.4531	1512	850	9.7291	85	0.5469	7.7532	7.3405	0.4127	0.9109	0.9945	0.9509	0.0055
Clostridioides difficile	12-00008	150	1373202	2 (1541915231)	novoalign	lofreq	novoalign/lofreq	15541	15473	99.5624	678	0	4.3627	68	0.4376	3.6217	3.2916	0.3301	0.958	0.9956	0.9764	0.0044
Clostridioides difficile	12-00008	150	1373202	2 (1541915231)	novoalign	mpileup	novoalign/mpileup	15541	15465	99.511	680	0	4.3755	76	0.489	3.6703	3.3013	0.369	0.9579	0.9951	0.9761	0.0049
Clostridioides difficile	12-00008	150	1373202	2 (1541915231)	novoalign	platypus	novoalign/platypus	15541	15376	98.9383	947	163	6.0936	165	1.0617	5.3986	4.5975	0.801	0.942	0.9894	0.9651	0.0106
Clostridioides difficile	12-00008	150	1373202	2 (1541915231)	novoalign	snver	novoalign/snver	15541	15473	99.5624	690	0	4.4399	68	0.4376	3.68	3.3498	0.3301	0.9573	0.9956	0.9761	0.0044
Clostridioides difficile	12-00008	150	1373202	2 (1541915231)	novoalign	strelka	novoalign/strelka	15541	15481	99.6139	719	9	4.6265	60	0.3861	3.7819	3.4906	0.2913	0.9556	0.9961	0.9754	0.0039
Clostridioides difficile	12-00008	150	1373202	2 (1541915231)	novoalign	snvsniffer	novoalign/snvsniffer	15541	14045	90.3738	442	281	2.8441	1496	9.6262	9.4087	2.1458	7.2628	0.9695	0.9037	0.9354	0.0963
Clostridioides difficile	12-00008	150	1373202	2 (1541915231)	novoalign	varscan	novoalign/varscan	15541	15432	99.2986	681	6	4.382	109	0.7014	3.8353	3.3061	0.5292	0.9577	0.993	0.975	0.007
Clostridioides difficile	12-00008	150	1373202	2 (1541915231)	snippy	snippy	snippy	15541	15403	99.112	439	0	2.8248	138	0.888	2.8012	2.1313	0.67	0.9723	0.9911	0.9816	0.0089
Clostridioides difficile	12-00008	150	1373202	2 (1541915231)	stampy	16GT	stampy/16GT	15541	15398	99.0799	2877	229	18.5123	143	0.9201	14.6616	13.9674	0.6942	0.8426	0.9908	0.9107	0.0092
Clostridioides difficile	12-00008	150	1373202	2 (1541915231)	stampy	freebayes	stampy/freebayes	15541	15489	99.6654	7275	0	46.8117	52	0.3346	35.5714	35.3189	0.2525	0.6804	0.9967	0.8087	0.0033
Clostridioides difficile	12-00008	150	1373202	2 (1541915231)	stampy	gatk	stampy/gatk	15541	15461	99.4852	2186	956	14.066	80	0.5148	11.0011	10.6127	0.3884	0.8761	0.9949	0.9317	0.0051
Clostridioides difficile	12-00008	150	1373202	2 (1541915231)	stampy	lofreq	stampy/lofreq	15541	15421	99.2278	2020	0	12.9979	120	0.7722	10.3893	9.8068	0.5826	0.8842	0.9923	0.9351	0.0077
Clostridioides difficile	12-00008	150	1373202	2 (1541915231)	stampy	mpileup	stampy/mpileup	15541	15409	99.1506	1660	0	10.6814	132	0.8494	8.6999	8.059	0.6408	0.9027	0.9915	0.945	0.0085
Clostridioides difficile	12-00008	150	1373202	2 (1541915231)	stampy	platypus	stampy/platypus	15541	15291	98.3914	1575	206	10.1345	250	1.6086	8.8601	7.6464	1.2137	0.9066	0.9839	0.9437	0.0161
Clostridioides difficile	12-00008	150	1373202	2 (1541915231)	stampy	snver	stampy/snver	15541	15429	99.2793	1442	0	9.2787	112	0.7207	7.5444	7.0007	0.5437	0.9145	0.9928	0.952	0.0072
Clostridioides difficile	12-00008	150	1373202	2 (1541915231)	stampy	strelka	stampy/strelka	15541	15427	99.2665	1121	40	7.2132	114	0.7335	5.9957	5.4423	0.5535	0.9323	0.9927	0.9616	0.0073
Clostridioides difficile	12-00008	150	1373202	2 (1541915231)	stampy	snvsniffer	stampy/snvsniffer	15541	14148	91.0366	968	523	6.2287	1393	8.9634	11.4623	4.6995	6.7628	0.936	0.9104	0.923	0.0896
Clostridioides difficile	12-00008	150	1373202	2 (1541915231)	stampy	varscan	stampy/varscan	15541	15385	98.9962	2137	77	13.7507	156	1.0038	11.1321	10.3748	0.7574	0.878	0.99	0.9306	0.01
Clostridioides difficile	12-00008	150	1373202	3 (1541915429)	bwa-mem	16GT	bwa-mem/16GT	15541	15463	99.4981	2128	56	13.6928	78	0.5019	10.7098	10.3311	0.3787	0.879	0.995	0.9334	0.005
Clostridioides difficile	12-00008	150	1373202	3 (1541915429)	bwa-mem	freebayes	bwa-mem/freebayes	15541	15508	99.7877	1659	0	10.675	33	0.2123	8.2144	8.0542	0.1602	0.9034	0.9979	0.9483	0.0021
Clostridioides difficile	12-00008	150	1373202	3 (1541915429)	bwa-mem	gatk	bwa-mem/gatk	15541	15450	99.4145	1728	822	11.119	91	0.5855	8.8309	8.3892	0.4418	0.8994	0.9941	0.9444	0.0059
Clostridioides difficile	12-00008	150	1373202	3 (1541915429)	bwa-mem	lofreq	bwa-mem/lofreq	15541	15461	99.4852	1748	0	11.2477	80	0.5148	8.8746	8.4863	0.3884	0.8984	0.9949	0.9442	0.0051
Clostridioides difficile	12-00008	150	1373202	3 (1541915429)	bwa-mem	mpileup	bwa-mem/mpileup	15541	15452	99.4273	1188	0	7.6443	89	0.5727	6.1996	5.7675	0.4321	0.9286	0.9943	0.9603	0.0057
Clostridioides difficile	12-00008	150	1373202	3 (1541915429)	bwa-mem	platypus	bwa-mem/platypus	15541	15329	98.6359	985	150	6.3381	212	1.3641	5.8112	4.782	1.0292	0.9396	0.9864	0.9624	0.0136
Clostridioides difficile	12-00008	150	1373202	3 (1541915429)	bwa-mem	snver	bwa-mem/snver	15541	15495	99.704	1199	0	7.7151	46	0.296	6.0443	5.8209	0.2233	0.9282	0.997	0.9614	0.003
Clostridioides difficile	12-00008	150	1373202	3 (1541915429)	bwa-mem	strelka	bwa-mem/strelka	15541	15473	99.5624	1416	1	9.1114	68	0.4376	7.2046	6.8744	0.3301	0.9162	0.9956	0.9543	0.0044
Clostridioides difficile	12-00008	150	1373202	3 (1541915429)	bwa-mem	snvsniffer	bwa-mem/snvsniffer	15541	14187	91.2876	803	448	5.167	1354	8.7124	10.4719	3.8984	6.5734	0.9464	0.9129	0.9293	0.0871
Clostridioides difficile	12-00008	150	1373202	3 (1541915429)	bwa-mem	varscan	bwa-mem/varscan	15541	15459	99.4724	1168	11	7.5156	82	0.5276	6.0685	5.6704	0.3981	0.9298	0.9947	0.9612	0.0053
Clostridioides difficile	12-00008	150	1373202	3 (1541915429)	minimap2	16GT	minimap2/16GT	15541	15420	99.2214	1687	66	10.8552	121	0.7786	8.7775	8.1901	0.5874	0.9014	0.9922	0.9446	0.0078
Clostridioides difficile	12-00008	150	1373202	3 (1541915429)	minimap2	freebayes	minimap2/freebayes	15541	15472	99.556	1119	0	7.2003	69	0.444	5.7675	5.4326	0.335	0.9326	0.9956	0.9631	0.0044
Clostridioides difficile	12-00008	150	1373202	3 (1541915429)	minimap2	gatk	minimap2/gatk	15541	15423	99.2407	1016	579	6.5375	118	0.7593	5.5054	4.9325	0.5729	0.9382	0.9924	0.9645	0.0076
Clostridioides difficile	12-00008	150	1373202	3 (1541915429)	minimap2	lofreq	minimap2/lofreq	15541	15398	99.0799	1168	0	7.5156	143	0.9201	6.3647	5.6704	0.6942	0.9295	0.9908	0.9592	0.0092
Clostridioides difficile	12-00008	150	1373202	3 (1541915429)	minimap2	mpileup	minimap2/mpileup	15541	15388	99.0155	619	0	3.983	153	0.9845	3.7479	3.0051	0.7428	0.9613	0.9902	0.9755	0.0098
Clostridioides difficile	12-00008	150	1373202	3 (1541915429)	minimap2	platypus	minimap2/platypus	15541	15235	98.031	561	117	3.6098	306	1.969	4.2091	2.7236	1.4856	0.9645	0.9803	0.9723	0.0197
Clostridioides difficile	12-00008	150	1373202	3 (1541915429)	minimap2	snver	minimap2/snver	15541	15396	99.067	580	0	3.7321	145	0.933	3.5198	2.8158	0.704	0.9637	0.9907	0.977	0.0093
Clostridioides difficile	12-00008	150	1373202	3 (1541915429)	minimap2	strelka	minimap2/strelka	15541	15382	98.9769	483	7	3.1079	159	1.0231	3.1168	2.3449	0.7719	0.9696	0.9898	0.9796	0.0102
Clostridioides difficile	12-00008	150	1373202	3 (1541915429)	minimap2	snvsniffer	minimap2/snvsniffer	15541	14186	91.2811	822	458	5.2892	1355	8.7189	10.569	3.9907	6.5783	0.9452	0.9128	0.9287	0.0872
Clostridioides difficile	12-00008	150	1373202	3 (1541915429)	minimap2	varscan	minimap2/varscan	15541	15392	99.0412	736	12	4.7359	149	0.9588	4.2965	3.5732	0.7234	0.9544	0.9904	0.9721	0.0096
Clostridioides difficile	12-00008	150	1373202	3 (1541915429)	novoalign	16GT	novoalign/16GT	15541	15481	99.6139	792	36	5.0962	60	0.3861	4.1363	3.845	0.2913	0.9513	0.9961	0.9732	0.0039
Clostridioides difficile	12-00008	150	1373202	3 (1541915429)	novoalign	freebayes	novoalign/freebayes	15541	15492	99.6847	969	0	6.2351	49	0.3153	4.9422	4.7043	0.2379	0.9411	0.9968	0.9681	0.0032
Clostridioides difficile	12-00008	150	1373202	3 (1541915429)	novoalign	gatk	novoalign/gatk	15541	15452	99.4273	1532	850	9.8578	89	0.5727	7.8697	7.4376	0.4321	0.9098	0.9943	0.9502	0.0057
Clostridioides difficile	12-00008	150	1373202	3 (1541915429)	novoalign	lofreq	novoalign/lofreq	15541	15474	99.5689	700	0	4.5042	67	0.4311	3.7237	3.3984	0.3253	0.9567	0.9957	0.9758	0.0043
Clostridioides difficile	12-00008	150	1373202	3 (1541915429)	novoalign	mpileup	novoalign/mpileup	15541	15469	99.5367	720	0	4.6329	72	0.4633	3.845	3.4955	0.3495	0.9555	0.9954	0.975	0.0046
Clostridioides difficile	12-00008	150	1373202	3 (1541915429)	novoalign	platypus	novoalign/platypus	15541	15364	98.8611	990	164	6.3702	177	1.1389	5.6656	4.8063	0.8593	0.9395	0.9886	0.9634	0.0114
Clostridioides difficile	12-00008	150	1373202	3 (1541915429)	novoalign	snver	novoalign/snver	15541	15475	99.5753	734	0	4.723	66	0.4247	3.8839	3.5634	0.3204	0.9547	0.9958	0.9748	0.0042
Clostridioides difficile	12-00008	150	1373202	3 (1541915429)	novoalign	strelka	novoalign/strelka	15541	15477	99.5882	791	16	5.0898	64	0.4118	4.1509	3.8402	0.3107	0.9514	0.9959	0.9731	0.0041
Clostridioides difficile	12-00008	150	1373202	3 (1541915429)	novoalign	snvsniffer	novoalign/snvsniffer	15541	14040	90.3417	456	291	2.9342	1501	9.6583	9.5009	2.2138	7.2871	0.9685	0.9034	0.9348	0.0966
Clostridioides difficile	12-00008	150	1373202	3 (1541915429)	novoalign	varscan	novoalign/varscan	15541	15434	99.3115	724	6	4.6586	107	0.6885	4.0344	3.5149	0.5195	0.9552	0.9931	0.9738	0.0069
Clostridioides difficile	12-00008	150	1373202	3 (1541915429)	snippy	snippy	snippy	15541	15409	99.1506	417	0	2.6832	132	0.8494	2.6653	2.0245	0.6408	0.9737	0.9915	0.9825	0.0085
Clostridioides difficile	12-00008	150	1373202	3 (1541915429)	stampy	16GT	stampy/16GT	15541	15380	98.964	2797	219	17.9976	161	1.036	14.3606	13.579	0.7816	0.8461	0.9896	0.9122	0.0104
Clostridioides difficile	12-00008	150	1373202	3 (1541915429)	stampy	freebayes	stampy/freebayes	15541	15484	99.6332	7251	0	46.6572	57	0.3668	35.4791	35.2024	0.2767	0.6811	0.9963	0.8091	0.0037
Clostridioides difficile	12-00008	150	1373202	3 (1541915429)	stampy	gatk	stampy/gatk	15541	15461	99.4852	2155	921	13.8665	80	0.5148	10.8506	10.4622	0.3884	0.8777	0.9949	0.9326	0.0051
Clostridioides difficile	12-00008	150	1373202	3 (1541915429)	stampy	lofreq	stampy/lofreq	15541	15399	99.0863	1956	0	12.5861	142	0.9137	10.1854	9.4961	0.6894	0.8873	0.9909	0.9362	0.0091
Clostridioides difficile	12-00008	150	1373202	3 (1541915429)	stampy	mpileup	stampy/mpileup	15541	15391	99.0348	1660	0	10.6814	150	0.9652	8.7873	8.059	0.7282	0.9026	0.9903	0.9444	0.0097
Clostridioides difficile	12-00008	150	1373202	3 (1541915429)	stampy	platypus	stampy/platypus	15541	15290	98.3849	1577	228	10.1474	251	1.6151	8.8746	7.6561	1.2186	0.9065	0.9838	0.9436	0.0162
Clostridioides difficile	12-00008	150	1373202	3 (1541915429)	stampy	snver	stampy/snver	15541	15427	99.2665	1495	0	9.6197	114	0.7335	7.8114	7.258	0.5535	0.9117	0.9927	0.9505	0.0073
Clostridioides difficile	12-00008	150	1373202	3 (1541915429)	stampy	strelka	stampy/strelka	15541	15422	99.2343	1081	40	6.9558	119	0.7657	5.8258	5.2481	0.5777	0.9345	0.9923	0.9625	0.0077
Clostridioides difficile	12-00008	150	1373202	3 (1541915429)	stampy	snvsniffer	stampy/snvsniffer	15541	14144	91.0109	969	528	6.2351	1397	8.9891	11.4865	4.7043	6.7822	0.9359	0.9101	0.9228	0.0899
Clostridioides difficile	12-00008	150	1373202	3 (1541915429)	stampy	varscan	stampy/varscan	15541	15370	98.8997	2093	89	13.4676	171	1.1003	10.9913	10.1612	0.8302	0.8801	0.989	0.9314	0.011
Clostridioides difficile	12-00008	300	686601	1 (1541916091)	bwa-mem	16GT	bwa-mem/16GT	15541	15511	99.807	2420	66	15.5717	30	0.193	11.8943	11.7487	0.1456	0.865	0.9981	0.9268	0.0019
Clostridioides difficile	12-00008	300	686601	1 (1541916091)	bwa-mem	freebayes	bwa-mem/freebayes	15541	15515	99.8327	1661	0	10.6879	26	0.1673	8.1901	8.0639	0.1262	0.9033	0.9983	0.9484	0.0017
Clostridioides difficile	12-00008	300	686601	1 (1541916091)	bwa-mem	gatk	bwa-mem/gatk	15541	15473	99.5624	1645	788	10.5849	68	0.4376	8.3163	7.9862	0.3301	0.9039	0.9956	0.9475	0.0044
Clostridioides difficile	12-00008	300	686601	1 (1541916091)	bwa-mem	lofreq	bwa-mem/lofreq	15541	15417	99.2021	1660	0	10.6814	124	0.7979	8.661	8.059	0.602	0.9028	0.992	0.9453	0.008
Clostridioides difficile	12-00008	300	686601	1 (1541916091)	bwa-mem	mpileup	bwa-mem/mpileup	15541	15414	99.1828	1070	0	6.885	127	0.8172	5.8112	5.1947	0.6166	0.9351	0.9918	0.9626	0.0082
Clostridioides difficile	12-00008	300	686601	1 (1541916091)	bwa-mem	platypus	bwa-mem/platypus	15541	15307	98.4943	1048	217	6.7435	234	1.5057	6.2239	5.0879	1.136	0.9359	0.9849	0.9598	0.0151
Clostridioides difficile	12-00008	300	686601	1 (1541916091)	bwa-mem	snver	bwa-mem/snver	15541	15443	99.3694	1155	0	7.432	98	0.6306	6.0831	5.6073	0.4758	0.9304	0.9937	0.961	0.0063
Clostridioides difficile	12-00008	300	686601	1 (1541916091)	bwa-mem	strelka	bwa-mem/strelka	15541	15395	99.0605	1234	4	7.9403	146	0.9395	6.6997	5.9909	0.7088	0.9258	0.9906	0.9571	0.0094
Clostridioides difficile	12-00008	300	686601	1 (1541916091)	bwa-mem	snvsniffer	bwa-mem/snvsniffer	15541	13401	86.23	554	309	3.5648	2140	13.77	13.0789	2.6896	10.3893	0.9603	0.8623	0.9087	0.1377
Clostridioides difficile	12-00008	300	686601	1 (1541916091)	bwa-mem	varscan	bwa-mem/varscan	15541	15362	98.8482	1124	13	7.2325	179	1.1518	6.3258	5.4568	0.869	0.9318	0.9885	0.9593	0.0115
Clostridioides difficile	12-00008	300	686601	1 (1541916091)	minimap2	16GT	minimap2/16GT	15541	15493	99.6911	2206	101	14.1947	48	0.3089	10.9428	10.7098	0.233	0.8754	0.9969	0.9322	0.0031
Clostridioides difficile	12-00008	300	686601	1 (1541916091)	minimap2	freebayes	minimap2/freebayes	15541	15502	99.7491	1522	0	9.7934	39	0.2509	7.5784	7.3891	0.1893	0.9106	0.9975	0.9521	0.0025
Clostridioides difficile	12-00008	300	686601	1 (1541916091)	minimap2	gatk	minimap2/gatk	15541	15453	99.4338	1435	675	9.2336	88	0.5662	7.3939	6.9667	0.4272	0.915	0.9943	0.953	0.0057
Clostridioides difficile	12-00008	300	686601	1 (1541916091)	minimap2	lofreq	minimap2/lofreq	15541	15410	99.1571	1458	0	9.3816	131	0.8429	7.7143	7.0783	0.636	0.9136	0.9916	0.951	0.0084
Clostridioides difficile	12-00008	300	686601	1 (1541916091)	minimap2	mpileup	minimap2/mpileup	15541	15393	99.0477	899	0	5.7847	148	0.9523	5.083	4.3645	0.7185	0.9448	0.9905	0.9671	0.0095
Clostridioides difficile	12-00008	300	686601	1 (1541916091)	minimap2	platypus	minimap2/platypus	15541	15295	98.4171	854	142	5.4951	246	1.5829	5.3403	4.146	1.1943	0.9471	0.9842	0.9653	0.0158
Clostridioides difficile	12-00008	300	686601	1 (1541916091)	minimap2	snver	minimap2/snver	15541	15401	99.0992	809	0	5.2056	140	0.9008	4.6072	3.9276	0.6797	0.9501	0.991	0.9701	0.009
Clostridioides difficile	12-00008	300	686601	1 (1541916091)	minimap2	strelka	minimap2/strelka	15541	15383	98.9833	765	15	4.9225	158	1.0167	4.481	3.7139	0.7671	0.9526	0.9898	0.9708	0.0102
Clostridioides difficile	12-00008	300	686601	1 (1541916091)	minimap2	snvsniffer	minimap2/snvsniffer	15541	13402	86.2364	553	318	3.5583	2139	13.7636	13.0692	2.6847	10.3845	0.9604	0.8624	0.9088	0.1376
Clostridioides difficile	12-00008	300	686601	1 (1541916091)	minimap2	varscan	minimap2/varscan	15541	15336	98.6809	916	13	5.8941	205	1.3191	5.4423	4.447	0.9952	0.9436	0.9868	0.9647	0.0132
Clostridioides difficile	12-00008	300	686601	1 (1541916091)	novoalign	16GT	novoalign/16GT	15541	15500	99.7362	929	47	5.9777	41	0.2638	4.7092	4.5101	0.199	0.9435	0.9974	0.9697	0.0026
Clostridioides difficile	12-00008	300	686601	1 (1541916091)	novoalign	freebayes	novoalign/freebayes	15541	15504	99.7619	1164	0	7.4899	37	0.2381	5.8307	5.651	0.1796	0.9302	0.9976	0.9627	0.0024
Clostridioides difficile	12-00008	300	686601	1 (1541916091)	novoalign	gatk	novoalign/gatk	15541	15460	99.4788	1629	835	10.482	81	0.5212	8.3018	7.9085	0.3932	0.9047	0.9948	0.9476	0.0052
Clostridioides difficile	12-00008	300	686601	1 (1541916091)	novoalign	lofreq	novoalign/lofreq	15541	15442	99.363	750	0	4.8259	99	0.637	4.1218	3.6411	0.4806	0.9537	0.9936	0.9732	0.0064
Clostridioides difficile	12-00008	300	686601	1 (1541916091)	novoalign	mpileup	novoalign/mpileup	15541	15437	99.3308	772	0	4.9675	104	0.6692	4.2528	3.7479	0.5049	0.9524	0.9933	0.9724	0.0067
Clostridioides difficile	12-00008	300	686601	1 (1541916091)	novoalign	platypus	novoalign/platypus	15541	15349	98.7646	1111	151	7.1488	192	1.2354	6.3258	5.3937	0.9321	0.9325	0.9876	0.9593	0.0124
Clostridioides difficile	12-00008	300	686601	1 (1541916091)	novoalign	snver	novoalign/snver	15541	15443	99.3694	837	0	5.3858	98	0.6306	4.5393	4.0635	0.4758	0.9486	0.9937	0.9706	0.0063
Clostridioides difficile	12-00008	300	686601	1 (1541916091)	novoalign	strelka	novoalign/strelka	15541	15434	99.3115	930	24	5.9842	107	0.6885	5.0345	4.515	0.5195	0.9432	0.9931	0.9675	0.0069
Clostridioides difficile	12-00008	300	686601	1 (1541916091)	novoalign	snvsniffer	novoalign/snvsniffer	15541	13276	85.4256	370	214	2.3808	2265	14.5744	12.7925	1.7963	10.9962	0.9729	0.8543	0.9098	0.1457
Clostridioides difficile	12-00008	300	686601	1 (1541916091)	novoalign	varscan	novoalign/varscan	15541	15356	98.8096	782	8	5.0319	185	1.1904	4.6946	3.7965	0.8981	0.9515	0.9881	0.9695	0.0119
Clostridioides difficile	12-00008	300	686601	1 (1541916091)	snippy	snippy	snippy	15541	15460	99.4788	525	0	3.3782	81	0.5212	2.942	2.5488	0.3932	0.9672	0.9948	0.9808	0.0052
Clostridioides difficile	12-00008	300	686601	1 (1541916091)	stampy	16GT	stampy/16GT	15541	15398	99.0799	3116	316	20.0502	143	0.9201	15.8219	15.1277	0.6942	0.8317	0.9908	0.9043	0.0092
Clostridioides difficile	12-00008	300	686601	1 (1541916091)	stampy	freebayes	stampy/freebayes	15541	15504	99.7619	10185	0	65.5363	37	0.2381	49.6261	49.4465	0.1796	0.6035	0.9976	0.752	0.0024
Clostridioides difficile	12-00008	300	686601	1 (1541916091)	stampy	gatk	stampy/gatk	15541	15460	99.4788	2139	933	13.7636	81	0.5212	10.7777	10.3845	0.3932	0.8785	0.9948	0.933	0.0052
Clostridioides difficile	12-00008	300	686601	1 (1541916091)	stampy	lofreq	stampy/lofreq	15541	15370	98.8997	1833	0	11.7946	171	1.1003	9.7291	8.8989	0.8302	0.8934	0.989	0.9388	0.011
Clostridioides difficile	12-00008	300	686601	1 (1541916091)	stampy	mpileup	stampy/mpileup	15541	15369	98.8933	1636	0	10.527	172	1.1067	8.7775	7.9425	0.835	0.9038	0.9889	0.9444	0.0111
Clostridioides difficile	12-00008	300	686601	1 (1541916091)	stampy	platypus	stampy/platypus	15541	15265	98.2241	1146	169	7.374	276	1.7759	6.9036	5.5636	1.3399	0.9302	0.9822	0.9555	0.0178
Clostridioides difficile	12-00008	300	686601	1 (1541916091)	stampy	snver	stampy/snver	15541	15364	98.8611	1419	0	9.1307	177	1.1389	7.7483	6.889	0.8593	0.9155	0.9886	0.9506	0.0114
Clostridioides difficile	12-00008	300	686601	1 (1541916091)	stampy	strelka	stampy/strelka	15541	15340	98.7066	1030	16	6.6276	201	1.2934	5.9763	5.0005	0.9758	0.9371	0.9871	0.9615	0.0129
Clostridioides difficile	12-00008	300	686601	1 (1541916091)	stampy	snvsniffer	stampy/snvsniffer	15541	13418	86.3394	750	425	4.8259	2123	13.6606	13.9479	3.6411	10.3068	0.9471	0.8634	0.9033	0.1366
Clostridioides difficile	12-00008	300	686601	1 (1541916091)	stampy	varscan	stampy/varscan	15541	15303	98.4686	1954	69	12.5732	238	1.5314	10.6418	9.4863	1.1555	0.8868	0.9847	0.9332	0.0153
Clostridioides difficile	12-00008	300	686601	2 (1541916271)	bwa-mem	16GT	bwa-mem/16GT	15541	15510	99.8005	2389	79	15.3722	31	0.1995	11.7487	11.5982	0.1505	0.8665	0.998	0.9276	0.002
Clostridioides difficile	12-00008	300	686601	2 (1541916271)	bwa-mem	freebayes	bwa-mem/freebayes	15541	15516	99.8391	1682	0	10.823	25	0.1609	8.2872	8.1658	0.1214	0.9022	0.9984	0.9479	0.0016
Clostridioides difficile	12-00008	300	686601	2 (1541916271)	bwa-mem	gatk	bwa-mem/gatk	15541	15474	99.5689	1670	805	10.7458	67	0.4311	8.4328	8.1076	0.3253	0.9026	0.9957	0.9469	0.0043
Clostridioides difficile	12-00008	300	686601	2 (1541916271)	bwa-mem	lofreq	bwa-mem/lofreq	15541	15426	99.26	1642	0	10.5656	115	0.74	8.5299	7.9716	0.5583	0.9038	0.9926	0.9461	0.0074
Clostridioides difficile	12-00008	300	686601	2 (1541916271)	bwa-mem	mpileup	bwa-mem/mpileup	15541	15421	99.2278	1034	0	6.6534	120	0.7722	5.6025	5.0199	0.5826	0.9372	0.9923	0.964	0.0077
Clostridioides difficile	12-00008	300	686601	2 (1541916271)	bwa-mem	platypus	bwa-mem/platypus	15541	15298	98.4364	978	170	6.293	243	1.5636	5.9278	4.748	1.1797	0.9399	0.9844	0.9616	0.0156
Clostridioides difficile	12-00008	300	686601	2 (1541916271)	bwa-mem	snver	bwa-mem/snver	15541	15447	99.3951	1137	0	7.3161	94	0.6049	5.9763	5.5199	0.4564	0.9314	0.994	0.9617	0.006
Clostridioides difficile	12-00008	300	686601	2 (1541916271)	bwa-mem	strelka	bwa-mem/strelka	15541	15409	99.1506	1206	12	7.7601	132	0.8494	6.4958	5.8549	0.6408	0.9274	0.9915	0.9584	0.0085
Clostridioides difficile	12-00008	300	686601	2 (1541916271)	bwa-mem	snvsniffer	bwa-mem/snvsniffer	15541	13411	86.2943	545	308	3.5069	2130	13.7057	12.9867	2.6459	10.3408	0.9609	0.8629	0.9093	0.1371
Clostridioides difficile	12-00008	300	686601	2 (1541916271)	bwa-mem	varscan	bwa-mem/varscan	15541	15361	98.8418	1088	11	7.0008	180	1.1582	6.1559	5.2821	0.8739	0.9339	0.9884	0.9604	0.0116
Clostridioides difficile	12-00008	300	686601	2 (1541916271)	minimap2	16GT	minimap2/16GT	15541	15496	99.7104	2181	109	14.0338	45	0.2896	10.8069	10.5884	0.2185	0.8766	0.9971	0.933	0.0029
Clostridioides difficile	12-00008	300	686601	2 (1541916271)	minimap2	freebayes	minimap2/freebayes	15541	15504	99.7619	1507	0	9.6969	37	0.2381	7.4959	7.3162	0.1796	0.9114	0.9976	0.9526	0.0024
Clostridioides difficile	12-00008	300	686601	2 (1541916271)	minimap2	gatk	minimap2/gatk	15541	15463	99.4981	1464	638	9.4202	78	0.5019	7.4862	7.1075	0.3787	0.9135	0.995	0.9525	0.005
Clostridioides difficile	12-00008	300	686601	2 (1541916271)	minimap2	lofreq	minimap2/lofreq	15541	15412	99.1699	1454	0	9.3559	129	0.8301	7.6852	7.0589	0.6263	0.9138	0.9917	0.9512	0.0083
Clostridioides difficile	12-00008	300	686601	2 (1541916271)	minimap2	mpileup	minimap2/mpileup	15541	15403	99.112	841	0	5.4115	138	0.888	4.7529	4.0829	0.67	0.9482	0.9911	0.9692	0.0089
Clostridioides difficile	12-00008	300	686601	2 (1541916271)	minimap2	platypus	minimap2/platypus	15541	15286	98.3592	842	159	5.4179	255	1.6408	5.3258	4.0878	1.238	0.9478	0.9836	0.9654	0.0164
Clostridioides difficile	12-00008	300	686601	2 (1541916271)	minimap2	snver	minimap2/snver	15541	15406	99.1313	805	0	5.1798	135	0.8687	4.5635	3.9081	0.6554	0.9503	0.9913	0.9704	0.0087
Clostridioides difficile	12-00008	300	686601	2 (1541916271)	minimap2	strelka	minimap2/strelka	15541	15391	99.0348	792	11	5.0962	150	0.9652	4.5733	3.845	0.7282	0.9511	0.9903	0.9703	0.0097
Clostridioides difficile	12-00008	300	686601	2 (1541916271)	minimap2	snvsniffer	minimap2/snvsniffer	15541	13406	86.2621	550	320	3.539	2135	13.7379	13.0352	2.6702	10.3651	0.9606	0.8626	0.909	0.1374
Clostridioides difficile	12-00008	300	686601	2 (1541916271)	minimap2	varscan	minimap2/varscan	15541	15336	98.6809	890	10	5.7268	205	1.3191	5.316	4.3208	0.9952	0.9451	0.9868	0.9655	0.0132
Clostridioides difficile	12-00008	300	686601	2 (1541916271)	novoalign	16GT	novoalign/16GT	15541	15501	99.7426	930	39	5.9842	40	0.2574	4.7092	4.515	0.1942	0.9434	0.9974	0.9696	0.0026
Clostridioides difficile	12-00008	300	686601	2 (1541916271)	novoalign	freebayes	novoalign/freebayes	15541	15506	99.7748	1187	0	7.6379	35	0.2252	5.9326	5.7627	0.1699	0.9289	0.9977	0.9621	0.0023
Clostridioides difficile	12-00008	300	686601	2 (1541916271)	novoalign	gatk	novoalign/gatk	15541	15461	99.4852	1610	819	10.3597	80	0.5148	8.2047	7.8163	0.3884	0.9057	0.9949	0.9482	0.0051
Clostridioides difficile	12-00008	300	686601	2 (1541916271)	novoalign	lofreq	novoalign/lofreq	15541	15436	99.3244	752	0	4.8388	105	0.6756	4.1606	3.6508	0.5098	0.9535	0.9932	0.9729	0.0068
Clostridioides difficile	12-00008	300	686601	2 (1541916271)	novoalign	mpileup	novoalign/mpileup	15541	15432	99.2986	767	0	4.9353	109	0.7014	4.2528	3.7237	0.5292	0.9527	0.993	0.9724	0.007
Clostridioides difficile	12-00008	300	686601	2 (1541916271)	novoalign	platypus	novoalign/platypus	15541	15348	98.7581	1152	168	7.4127	193	1.2419	6.5298	5.5928	0.937	0.9302	0.9876	0.958	0.0124
Clostridioides difficile	12-00008	300	686601	2 (1541916271)	novoalign	snver	novoalign/snver	15541	15437	99.3308	812	0	5.2249	104	0.6692	4.447	3.9421	0.5049	0.95	0.9933	0.9712	0.0067
Clostridioides difficile	12-00008	300	686601	2 (1541916271)	novoalign	strelka	novoalign/strelka	15541	15425	99.2536	936	22	6.0228	116	0.7464	5.1073	4.5441	0.5632	0.9428	0.9925	0.967	0.0075
Clostridioides difficile	12-00008	300	686601	2 (1541916271)	novoalign	snvsniffer	novoalign/snvsniffer	15541	13282	85.4643	381	230	2.4516	2259	14.5357	12.8168	1.8497	10.9671	0.9721	0.8546	0.9096	0.1454
Clostridioides difficile	12-00008	300	686601	2 (1541916271)	novoalign	varscan	novoalign/varscan	15541	15379	98.9576	795	8	5.1155	162	1.0424	4.6461	3.8596	0.7865	0.9508	0.9896	0.9698	0.0104
Clostridioides difficile	12-00008	300	686601	2 (1541916271)	snippy	snippy	snippy	15541	15463	99.4981	519	0	3.3396	78	0.5019	2.8983	2.5197	0.3787	0.9675	0.995	0.9811	0.005
Clostridioides difficile	12-00008	300	686601	2 (1541916271)	stampy	16GT	stampy/16GT	15541	15404	99.1185	3086	310	19.8572	137	0.8815	15.6471	14.982	0.6651	0.8331	0.9912	0.9053	0.0088
Clostridioides difficile	12-00008	300	686601	2 (1541916271)	stampy	freebayes	stampy/freebayes	15541	15506	99.7748	10338	0	66.5208	35	0.2252	50.3592	50.1893	0.1699	0.6	0.9977	0.7494	0.0023
Clostridioides difficile	12-00008	300	686601	2 (1541916271)	stampy	gatk	stampy/gatk	15541	15459	99.4724	2145	992	13.8022	82	0.5276	10.8117	10.4136	0.3981	0.8782	0.9947	0.9328	0.0053
Clostridioides difficile	12-00008	300	686601	2 (1541916271)	stampy	lofreq	stampy/lofreq	15541	15366	98.8739	1788	0	11.5051	175	1.1261	9.53	8.6804	0.8496	0.8958	0.9887	0.94	0.0113
Clostridioides difficile	12-00008	300	686601	2 (1541916271)	stampy	mpileup	stampy/mpileup	15541	15368	98.8868	1542	0	9.9221	173	1.1132	8.326	7.4862	0.8399	0.9088	0.9889	0.9472	0.0111
Clostridioides difficile	12-00008	300	686601	2 (1541916271)	stampy	platypus	stampy/platypus	15541	15266	98.2305	1147	165	7.3805	275	1.7695	6.9036	5.5685	1.3351	0.9301	0.9823	0.9555	0.0177
Clostridioides difficile	12-00008	300	686601	2 (1541916271)	stampy	snver	stampy/snver	15541	15364	98.8611	1421	0	9.1436	177	1.1389	7.758	6.8987	0.8593	0.9153	0.9886	0.9505	0.0114
Clostridioides difficile	12-00008	300	686601	2 (1541916271)	stampy	strelka	stampy/strelka	15541	15347	98.7517	994	33	6.396	194	1.2483	5.7675	4.8257	0.9418	0.9392	0.9875	0.9627	0.0125
Clostridioides difficile	12-00008	300	686601	2 (1541916271)	stampy	snvsniffer	stampy/snvsniffer	15541	13410	86.2879	781	436	5.0254	2131	13.7121	14.1373	3.7916	10.3457	0.945	0.8629	0.9021	0.1371
Clostridioides difficile	12-00008	300	686601	2 (1541916271)	stampy	varscan	stampy/varscan	15541	15308	98.5007	1849	64	11.8976	233	1.4993	10.1078	8.9766	1.1312	0.8922	0.985	0.9363	0.015
Clostridioides difficile	12-00008	300	686601	3 (1541916482)	bwa-mem	16GT	bwa-mem/16GT	15541	15513	99.8198	2350	73	15.1213	28	0.1802	11.5448	11.4089	0.1359	0.8684	0.9982	0.9288	0.0018
Clostridioides difficile	12-00008	300	686601	3 (1541916482)	bwa-mem	freebayes	bwa-mem/freebayes	15541	15517	99.8456	1657	0	10.6621	24	0.1544	8.161	8.0445	0.1165	0.9035	0.9985	0.9486	0.0015
Clostridioides difficile	12-00008	300	686601	3 (1541916482)	bwa-mem	gatk	bwa-mem/gatk	15541	15475	99.5753	1676	790	10.7844	66	0.4247	8.4571	8.1367	0.3204	0.9023	0.9958	0.9467	0.0042
Clostridioides difficile	12-00008	300	686601	3 (1541916482)	bwa-mem	lofreq	bwa-mem/lofreq	15541	15421	99.2278	1592	0	10.2439	120	0.7722	8.3115	7.7289	0.5826	0.9064	0.9923	0.9474	0.0077
Clostridioides difficile	12-00008	300	686601	3 (1541916482)	bwa-mem	mpileup	bwa-mem/mpileup	15541	15416	99.1957	1016	0	6.5375	125	0.8043	5.5394	4.9325	0.6069	0.9382	0.992	0.9644	0.008
Clostridioides difficile	12-00008	300	686601	3 (1541916482)	bwa-mem	platypus	bwa-mem/platypus	15541	15298	98.4364	1033	170	6.6469	243	1.5636	6.1948	5.015	1.1797	0.9367	0.9844	0.96	0.0156
Clostridioides difficile	12-00008	300	686601	3 (1541916482)	bwa-mem	snver	bwa-mem/snver	15541	15447	99.3951	1110	0	7.1424	94	0.6049	5.8452	5.3889	0.4564	0.933	0.994	0.9625	0.006
Clostridioides difficile	12-00008	300	686601	3 (1541916482)	bwa-mem	strelka	bwa-mem/strelka	15541	15392	99.0412	1184	9	7.6186	149	0.9588	6.4715	5.7481	0.7234	0.9286	0.9904	0.9585	0.0096
Clostridioides difficile	12-00008	300	686601	3 (1541916482)	bwa-mem	snvsniffer	bwa-mem/snvsniffer	15541	13387	86.1399	534	308	3.4361	2154	13.8601	13.0498	2.5925	10.4573	0.9616	0.8614	0.9087	0.1386
Clostridioides difficile	12-00008	300	686601	3 (1541916482)	bwa-mem	varscan	bwa-mem/varscan	15541	15366	98.8739	1040	9	6.692	175	1.1261	5.8986	5.049	0.8496	0.9366	0.9887	0.9619	0.0113
Clostridioides difficile	12-00008	300	686601	3 (1541916482)	minimap2	16GT	minimap2/16GT	15541	15498	99.7233	2142	105	13.7829	43	0.2767	10.6078	10.3991	0.2088	0.8786	0.9972	0.9342	0.0028
Clostridioides difficile	12-00008	300	686601	3 (1541916482)	minimap2	freebayes	minimap2/freebayes	15541	15503	99.7555	1495	0	9.6197	38	0.2445	7.4425	7.258	0.1845	0.912	0.9976	0.9529	0.0024
Clostridioides difficile	12-00008	300	686601	3 (1541916482)	minimap2	gatk	minimap2/gatk	15541	15459	99.4724	1426	638	9.1757	82	0.5276	7.3211	6.923	0.3981	0.9155	0.9947	0.9535	0.0053
Clostridioides difficile	12-00008	300	686601	3 (1541916482)	minimap2	lofreq	minimap2/lofreq	15541	15410	99.1571	1412	0	9.0856	131	0.8429	7.491	6.855	0.636	0.9161	0.9916	0.9524	0.0084
Clostridioides difficile	12-00008	300	686601	3 (1541916482)	minimap2	mpileup	minimap2/mpileup	15541	15400	99.0927	879	0	5.656	141	0.9073	4.9519	4.2674	0.6845	0.946	0.9909	0.9679	0.0091
Clostridioides difficile	12-00008	300	686601	3 (1541916482)	minimap2	platypus	minimap2/platypus	15541	15287	98.3656	813	153	5.2313	254	1.6344	5.1801	3.947	1.2331	0.9495	0.9837	0.9663	0.0163
Clostridioides difficile	12-00008	300	686601	3 (1541916482)	minimap2	snver	minimap2/snver	15541	15409	99.1506	790	0	5.0833	132	0.8494	4.4762	3.8353	0.6408	0.9512	0.9915	0.9709	0.0085
Clostridioides difficile	12-00008	300	686601	3 (1541916482)	minimap2	strelka	minimap2/strelka	15541	15382	98.9769	776	8	4.9932	159	1.0231	4.5393	3.7674	0.7719	0.952	0.9898	0.9705	0.0102
Clostridioides difficile	12-00008	300	686601	3 (1541916482)	minimap2	snvsniffer	minimap2/snvsniffer	15541	13384	86.1206	529	304	3.4039	2157	13.8794	13.0401	2.5682	10.4719	0.962	0.8612	0.9088	0.1388
Clostridioides difficile	12-00008	300	686601	3 (1541916482)	minimap2	varscan	minimap2/varscan	15541	15330	98.6423	910	10	5.8555	211	1.3577	5.4423	4.4179	1.0244	0.944	0.9864	0.9647	0.0136
Clostridioides difficile	12-00008	300	686601	3 (1541916482)	novoalign	16GT	novoalign/16GT	15541	15502	99.7491	886	45	5.701	39	0.2509	4.4907	4.3014	0.1893	0.9459	0.9975	0.971	0.0025
Clostridioides difficile	12-00008	300	686601	3 (1541916482)	novoalign	freebayes	novoalign/freebayes	15541	15505	99.7684	1152	0	7.4127	36	0.2316	5.7675	5.5928	0.1748	0.9308	0.9977	0.9631	0.0023
Clostridioides difficile	12-00008	300	686601	3 (1541916482)	novoalign	gatk	novoalign/gatk	15541	15456	99.4531	1567	830	10.083	85	0.5469	8.0202	7.6075	0.4127	0.9079	0.9945	0.9492	0.0055
Clostridioides difficile	12-00008	300	686601	3 (1541916482)	novoalign	lofreq	novoalign/lofreq	15541	15440	99.3501	723	0	4.6522	101	0.6499	4.0004	3.51	0.4903	0.9553	0.9935	0.974	0.0065
Clostridioides difficile	12-00008	300	686601	3 (1541916482)	novoalign	mpileup	novoalign/mpileup	15541	15435	99.3179	739	0	4.7552	106	0.6821	4.1023	3.5877	0.5146	0.9543	0.9932	0.9734	0.0068
Clostridioides difficile	12-00008	300	686601	3 (1541916482)	novoalign	platypus	novoalign/platypus	15541	15354	98.7967	1111	157	7.1488	187	1.2033	6.3016	5.3937	0.9079	0.9325	0.988	0.9594	0.012
Clostridioides difficile	12-00008	300	686601	3 (1541916482)	novoalign	snver	novoalign/snver	15541	15441	99.3565	803	0	5.167	100	0.6435	4.3839	3.8984	0.4855	0.9506	0.9936	0.9716	0.0064
Clostridioides difficile	12-00008	300	686601	3 (1541916482)	novoalign	strelka	novoalign/strelka	15541	15426	99.26	895	24	5.759	115	0.74	4.9034	4.3451	0.5583	0.9452	0.9926	0.9683	0.0074
Clostridioides difficile	12-00008	300	686601	3 (1541916482)	novoalign	snvsniffer	novoalign/snvsniffer	15541	13243	85.2133	372	228	2.3937	2298	14.7867	12.9624	1.806	11.1564	0.9727	0.8521	0.9084	0.1479
Clostridioides difficile	12-00008	300	686601	3 (1541916482)	novoalign	varscan	novoalign/varscan	15541	15379	98.9576	782	8	5.0319	162	1.0424	4.583	3.7965	0.7865	0.9516	0.9896	0.9702	0.0104
Clostridioides difficile	12-00008	300	686601	3 (1541916482)	snippy	snippy	snippy	15541	15467	99.5238	487	0	3.1336	74	0.4762	2.7236	2.3643	0.3593	0.9695	0.9952	0.9822	0.0048
Clostridioides difficile	12-00008	300	686601	3 (1541916482)	stampy	16GT	stampy/16GT	15541	15390	99.0284	3085	308	19.8507	151	0.9716	15.7102	14.9772	0.7331	0.833	0.9903	0.9049	0.0097
Clostridioides difficile	12-00008	300	686601	3 (1541916482)	stampy	freebayes	stampy/freebayes	15541	15508	99.7877	10220	0	65.7615	33	0.2123	49.7766	49.6164	0.1602	0.6028	0.9979	0.7516	0.0021
Clostridioides difficile	12-00008	300	686601	3 (1541916482)	stampy	gatk	stampy/gatk	15541	15460	99.4788	2125	959	13.6735	81	0.5212	10.7098	10.3165	0.3932	0.8792	0.9948	0.9334	0.0052
Clostridioides difficile	12-00008	300	686601	3 (1541916482)	stampy	lofreq	stampy/lofreq	15541	15364	98.8611	1781	0	11.46	177	1.1389	9.5058	8.6465	0.8593	0.8961	0.9886	0.9401	0.0114
Clostridioides difficile	12-00008	300	686601	3 (1541916482)	stampy	mpileup	stampy/mpileup	15541	15365	98.8675	1545	0	9.9414	176	1.1325	8.3552	7.5007	0.8545	0.9086	0.9887	0.947	0.0113
Clostridioides difficile	12-00008	300	686601	3 (1541916482)	stampy	platypus	stampy/platypus	15541	15268	98.2434	1145	173	7.3676	273	1.7566	6.8842	5.5588	1.3254	0.9302	0.9824	0.9556	0.0176
Clostridioides difficile	12-00008	300	686601	3 (1541916482)	stampy	snver	stampy/snver	15541	15363	98.8546	1452	0	9.343	178	1.1454	7.9134	7.0492	0.8642	0.9136	0.9885	0.9496	0.0115
Clostridioides difficile	12-00008	300	686601	3 (1541916482)	stampy	strelka	stampy/strelka	15541	15329	98.6359	1017	30	6.544	212	1.3641	5.9666	4.9374	1.0292	0.9378	0.9864	0.9615	0.0136
Clostridioides difficile	12-00008	300	686601	3 (1541916482)	stampy	snvsniffer	stampy/snvsniffer	15541	13404	86.2493	738	419	4.7487	2137	13.7507	13.9576	3.5829	10.3748	0.9478	0.8625	0.9031	0.1375
Clostridioides difficile	12-00008	300	686601	3 (1541916482)	stampy	varscan	stampy/varscan	15541	15308	98.5007	1880	73	12.097	233	1.4993	10.2583	9.1271	1.1312	0.8906	0.985	0.9354	0.015
Clostridioides difficile	12-00011	150	1373311	1 (1541932713)	bwa-mem	16GT	bwa-mem/16GT	15513	15450	99.5939	2057	42	13.2598	63	0.4061	10.2914	9.9856	0.3058	0.8825	0.9959	0.9358	0.0041
Clostridioides difficile	12-00011	150	1373311	1 (1541932713)	bwa-mem	freebayes	bwa-mem/freebayes	15513	15485	99.8195	1561	0	10.0625	28	0.1805	7.7137	7.5778	0.1359	0.9084	0.9982	0.9512	0.0018
Clostridioides difficile	12-00011	150	1373311	1 (1541932713)	bwa-mem	gatk	bwa-mem/gatk	15513	15397	99.2522	1623	736	10.4622	116	0.7478	8.4419	7.8788	0.5631	0.9046	0.9925	0.9465	0.0075
Clostridioides difficile	12-00011	150	1373311	1 (1541932713)	bwa-mem	lofreq	bwa-mem/lofreq	15513	15445	99.5617	1699	0	10.9521	68	0.4383	8.5778	8.2477	0.3301	0.9009	0.9956	0.9459	0.0044
Clostridioides difficile	12-00011	150	1373311	1 (1541932713)	bwa-mem	mpileup	bwa-mem/mpileup	15513	15433	99.4843	1147	0	7.3938	80	0.5157	5.9564	5.5681	0.3884	0.9308	0.9948	0.9617	0.0052
Clostridioides difficile	12-00011	150	1373311	1 (1541932713)	bwa-mem	platypus	bwa-mem/platypus	15513	15301	98.6334	872	145	5.6211	212	1.3666	5.2622	4.2331	1.0291	0.9461	0.9863	0.9658	0.0137
Clostridioides difficile	12-00011	150	1373311	1 (1541932713)	bwa-mem	snver	bwa-mem/snver	15513	15472	99.7357	1116	0	7.194	41	0.2643	5.6166	5.4176	0.199	0.9327	0.9974	0.964	0.0026
Clostridioides difficile	12-00011	150	1373311	1 (1541932713)	bwa-mem	strelka	bwa-mem/strelka	15513	15455	99.6261	1390	9	8.9602	58	0.3739	7.0292	6.7477	0.2816	0.9175	0.9963	0.9553	0.0037
Clostridioides difficile	12-00011	150	1373311	1 (1541932713)	bwa-mem	snvsniffer	bwa-mem/snvsniffer	15513	14095	90.8593	796	443	5.1312	1418	9.1407	10.7477	3.8641	6.8836	0.9465	0.9086	0.9272	0.0914
Clostridioides difficile	12-00011	150	1373311	1 (1541932713)	bwa-mem	varscan	bwa-mem/varscan	15513	15430	99.465	1119	7	7.2133	83	0.535	5.835	5.4321	0.4029	0.9324	0.9946	0.9625	0.0054
Clostridioides difficile	12-00011	150	1373311	1 (1541932713)	minimap2	16GT	minimap2/16GT	15513	15417	99.3812	1612	74	10.3913	96	0.6188	8.2914	7.8254	0.466	0.9053	0.9938	0.9475	0.0062
Clostridioides difficile	12-00011	150	1373311	1 (1541932713)	minimap2	freebayes	minimap2/freebayes	15513	15440	99.5294	1097	0	7.0715	73	0.4706	5.6797	5.3253	0.3544	0.9337	0.9953	0.9635	0.0047
Clostridioides difficile	12-00011	150	1373311	1 (1541932713)	minimap2	gatk	minimap2/gatk	15513	15357	98.9944	1037	538	6.6847	156	1.0056	5.7914	5.0341	0.7573	0.9367	0.9899	0.9626	0.0101
Clostridioides difficile	12-00011	150	1373311	1 (1541932713)	minimap2	lofreq	minimap2/lofreq	15513	15385	99.1749	1136	0	7.3229	128	0.8251	6.136	5.5147	0.6214	0.9312	0.9917	0.9605	0.0083
Clostridioides difficile	12-00011	150	1373311	1 (1541932713)	minimap2	mpileup	minimap2/mpileup	15513	15376	99.1169	658	0	4.2416	137	0.8831	3.8593	3.1942	0.6651	0.959	0.9912	0.9748	0.0088
Clostridioides difficile	12-00011	150	1373311	1 (1541932713)	minimap2	platypus	minimap2/platypus	15513	15194	97.9437	480	90	3.0942	319	2.0563	3.8787	2.3301	1.5486	0.9694	0.9794	0.9744	0.0206
Clostridioides difficile	12-00011	150	1373311	1 (1541932713)	minimap2	snver	minimap2/snver	15513	15360	99.0137	545	0	3.5132	153	0.9863	3.3884	2.6457	0.7427	0.9657	0.9901	0.9777	0.0099
Clostridioides difficile	12-00011	150	1373311	1 (1541932713)	minimap2	strelka	minimap2/strelka	15513	15341	98.8913	439	10	2.8299	172	1.1087	2.9661	2.1311	0.835	0.9722	0.9889	0.9805	0.0111
Clostridioides difficile	12-00011	150	1373311	1 (1541932713)	minimap2	snvsniffer	minimap2/snvsniffer	15513	14092	90.8399	805	439	5.1892	1421	9.1601	10.806	3.9078	6.8982	0.946	0.9084	0.9268	0.0916
Clostridioides difficile	12-00011	150	1373311	1 (1541932713)	minimap2	varscan	minimap2/varscan	15513	15376	99.1169	753	12	4.854	137	0.8831	4.3205	3.6554	0.6651	0.9533	0.9912	0.9719	0.0088
Clostridioides difficile	12-00011	150	1373311	1 (1541932713)	novoalign	16GT	novoalign/16GT	15513	15444	99.5552	727	35	4.6864	69	0.4448	3.8641	3.5292	0.335	0.955	0.9956	0.9749	0.0044
Clostridioides difficile	12-00011	150	1373311	1 (1541932713)	novoalign	freebayes	novoalign/freebayes	15513	15460	99.6584	901	0	5.808	53	0.3416	4.6311	4.3739	0.2573	0.9449	0.9966	0.9701	0.0034
Clostridioides difficile	12-00011	150	1373311	1 (1541932713)	novoalign	gatk	novoalign/gatk	15513	15398	99.2587	1499	794	9.6629	115	0.7413	7.8351	7.2768	0.5583	0.9113	0.9926	0.9502	0.0074
Clostridioides difficile	12-00011	150	1373311	1 (1541932713)	novoalign	lofreq	novoalign/lofreq	15513	15441	99.5359	648	0	4.1771	72	0.4641	3.4952	3.1457	0.3495	0.9597	0.9954	0.9772	0.0046
Clostridioides difficile	12-00011	150	1373311	1 (1541932713)	novoalign	mpileup	novoalign/mpileup	15513	15438	99.5165	666	0	4.2932	75	0.4835	3.5971	3.2331	0.3641	0.9586	0.9952	0.9766	0.0048
Clostridioides difficile	12-00011	150	1373311	1 (1541932713)	novoalign	platypus	novoalign/platypus	15513	15326	98.7946	886	132	5.7113	187	1.2054	5.2088	4.301	0.9078	0.9453	0.9879	0.9661	0.0121
Clostridioides difficile	12-00011	150	1373311	1 (1541932713)	novoalign	snver	novoalign/snver	15513	15443	99.5488	694	0	4.4737	70	0.4512	3.7088	3.369	0.3398	0.957	0.9955	0.9759	0.0045
Clostridioides difficile	12-00011	150	1373311	1 (1541932713)	novoalign	strelka	novoalign/strelka	15513	15447	99.5746	783	15	5.0474	66	0.4254	4.1214	3.801	0.3204	0.9518	0.9957	0.9733	0.0043
Clostridioides difficile	12-00011	150	1373311	1 (1541932713)	novoalign	snvsniffer	novoalign/snvsniffer	15513	13970	90.0535	447	279	2.8815	1543	9.9465	9.6604	2.1699	7.4904	0.969	0.9005	0.9335	0.0995
Clostridioides difficile	12-00011	150	1373311	1 (1541932713)	novoalign	varscan	novoalign/varscan	15513	15406	99.3103	662	3	4.2674	107	0.6897	3.7331	3.2136	0.5194	0.9588	0.9931	0.9756	0.0069
Clostridioides difficile	12-00011	150	1373311	1 (1541932713)	snippy	snippy	snippy	15513	15378	99.1298	385	0	2.4818	135	0.8702	2.5243	1.869	0.6554	0.9756	0.9913	0.9834	0.0087
Clostridioides difficile	12-00011	150	1373311	1 (1541932713)	stampy	16GT	stampy/16GT	15513	15382	99.1555	2841	208	18.3137	131	0.8445	14.4274	13.7915	0.6359	0.8441	0.9916	0.9119	0.0084
Clostridioides difficile	12-00011	150	1373311	1 (1541932713)	stampy	freebayes	stampy/freebayes	15513	15473	99.7422	7261	0	46.8059	40	0.2578	35.4423	35.2481	0.1942	0.6806	0.9974	0.8091	0.0026
Clostridioides difficile	12-00011	150	1373311	1 (1541932713)	stampy	gatk	stampy/gatk	15513	15391	99.2136	2152	949	13.8722	122	0.7864	11.039	10.4468	0.5922	0.8773	0.9921	0.9312	0.0079
Clostridioides difficile	12-00011	150	1373311	1 (1541932713)	stampy	lofreq	stampy/lofreq	15513	15400	99.2716	1955	0	12.6023	113	0.7284	10.039	9.4904	0.5486	0.8874	0.9927	0.9371	0.0073
Clostridioides difficile	12-00011	150	1373311	1 (1541932713)	stampy	mpileup	stampy/mpileup	15513	15395	99.2393	1613	0	10.3977	118	0.7607	8.403	7.8302	0.5728	0.9052	0.9924	0.9468	0.0076
Clostridioides difficile	12-00011	150	1373311	1 (1541932713)	stampy	platypus	stampy/platypus	15513	15245	98.2724	1473	215	9.4953	268	1.7276	8.4516	7.1506	1.301	0.9119	0.9827	0.946	0.0173
Clostridioides difficile	12-00011	150	1373311	1 (1541932713)	stampy	snver	stampy/snver	15513	15413	99.3554	1448	0	9.3341	100	0.6446	7.5147	7.0292	0.4854	0.9141	0.9936	0.9522	0.0064
Clostridioides difficile	12-00011	150	1373311	1 (1541932713)	stampy	strelka	stampy/strelka	15513	15414	99.3618	1082	27	6.9748	99	0.6382	5.7331	5.2525	0.4806	0.9344	0.9936	0.9631	0.0064
Clostridioides difficile	12-00011	150	1373311	1 (1541932713)	stampy	snvsniffer	stampy/snvsniffer	15513	14038	90.4918	921	483	5.937	1475	9.5082	11.6313	4.4709	7.1603	0.9384	0.9049	0.9213	0.0951
Clostridioides difficile	12-00011	150	1373311	1 (1541932713)	stampy	varscan	stampy/varscan	15513	15379	99.1362	2035	73	13.118	134	0.8638	10.5293	9.8788	0.6505	0.8831	0.9914	0.9341	0.0086
Clostridioides difficile	12-00011	150	1373311	2 (1541932741)	bwa-mem	16GT	bwa-mem/16GT	15513	15446	99.5681	2076	47	13.3823	67	0.4319	10.4031	10.0778	0.3252	0.8815	0.9957	0.9351	0.0043
Clostridioides difficile	12-00011	150	1373311	2 (1541932741)	bwa-mem	freebayes	bwa-mem/freebayes	15513	15483	99.8066	1530	0	9.8627	30	0.1934	7.5729	7.4273	0.1456	0.9101	0.9981	0.9521	0.0019
Clostridioides difficile	12-00011	150	1373311	2 (1541932741)	bwa-mem	gatk	bwa-mem/gatk	15513	15398	99.2587	1648	751	10.6233	115	0.7413	8.5584	8.0001	0.5583	0.9033	0.9926	0.9458	0.0074
Clostridioides difficile	12-00011	150	1373311	2 (1541932741)	bwa-mem	lofreq	bwa-mem/lofreq	15513	15451	99.6003	1729	0	11.1455	62	0.3997	8.6943	8.3933	0.301	0.8994	0.996	0.9452	0.004
Clostridioides difficile	12-00011	150	1373311	2 (1541932741)	bwa-mem	mpileup	bwa-mem/mpileup	15513	15442	99.5423	1135	0	7.3164	71	0.4577	5.8545	5.5098	0.3447	0.9315	0.9954	0.9624	0.0046
Clostridioides difficile	12-00011	150	1373311	2 (1541932741)	bwa-mem	platypus	bwa-mem/platypus	15513	15298	98.6141	869	143	5.6018	215	1.3859	5.2622	4.2185	1.0437	0.9462	0.9861	0.9657	0.0139
Clostridioides difficile	12-00011	150	1373311	2 (1541932741)	bwa-mem	snver	bwa-mem/snver	15513	15473	99.7422	1128	0	7.2713	40	0.2578	5.67	5.4758	0.1942	0.9321	0.9974	0.9636	0.0026
Clostridioides difficile	12-00011	150	1373311	2 (1541932741)	bwa-mem	strelka	bwa-mem/strelka	15513	15450	99.5939	1405	7	9.0569	63	0.4061	7.1263	6.8205	0.3058	0.9166	0.9959	0.9546	0.0041
Clostridioides difficile	12-00011	150	1373311	2 (1541932741)	bwa-mem	snvsniffer	bwa-mem/snvsniffer	15513	14094	90.8528	773	405	4.9829	1419	9.1472	10.6409	3.7525	6.8885	0.948	0.9085	0.9278	0.0915
Clostridioides difficile	12-00011	150	1373311	2 (1541932741)	bwa-mem	varscan	bwa-mem/varscan	15513	15429	99.4585	1109	8	7.1488	84	0.5415	5.7914	5.3836	0.4078	0.9329	0.9946	0.9628	0.0054
Clostridioides difficile	12-00011	150	1373311	2 (1541932741)	minimap2	16GT	minimap2/16GT	15513	15410	99.336	1585	76	10.2172	103	0.664	8.1943	7.6943	0.5	0.9067	0.9934	0.9481	0.0066
Clostridioides difficile	12-00011	150	1373311	2 (1541932741)	minimap2	freebayes	minimap2/freebayes	15513	15445	99.5617	1098	0	7.0779	68	0.4383	5.6603	5.3302	0.3301	0.9336	0.9956	0.9636	0.0044
Clostridioides difficile	12-00011	150	1373311	2 (1541932741)	minimap2	gatk	minimap2/gatk	15513	15354	98.9751	955	530	6.1561	159	1.0249	5.4079	4.636	0.7719	0.9414	0.9898	0.965	0.0102
Clostridioides difficile	12-00011	150	1373311	2 (1541932741)	minimap2	lofreq	minimap2/lofreq	15513	15385	99.1749	1124	0	7.2455	128	0.8251	6.0778	5.4564	0.6214	0.9319	0.9917	0.9609	0.0083
Clostridioides difficile	12-00011	150	1373311	2 (1541932741)	minimap2	mpileup	minimap2/mpileup	15513	15384	99.1684	595	0	3.8355	129	0.8316	3.5146	2.8884	0.6262	0.9628	0.9917	0.977	0.0083
Clostridioides difficile	12-00011	150	1373311	2 (1541932741)	minimap2	platypus	minimap2/platypus	15513	15196	97.9566	537	113	3.4616	317	2.0434	4.1457	2.6068	1.5389	0.9659	0.9796	0.9727	0.0204
Clostridioides difficile	12-00011	150	1373311	2 (1541932741)	minimap2	snver	minimap2/snver	15513	15356	98.9879	541	0	3.4874	157	1.0121	3.3884	2.6263	0.7621	0.966	0.9899	0.9778	0.0101
Clostridioides difficile	12-00011	150	1373311	2 (1541932741)	minimap2	strelka	minimap2/strelka	15513	15341	98.8913	434	10	2.7977	172	1.1087	2.9418	2.1068	0.835	0.9725	0.9889	0.9806	0.0111
Clostridioides difficile	12-00011	150	1373311	2 (1541932741)	minimap2	snvsniffer	minimap2/snvsniffer	15513	14083	90.7819	784	414	5.0538	1430	9.2181	10.7477	3.8059	6.9419	0.9473	0.9078	0.9271	0.0922
Clostridioides difficile	12-00011	150	1373311	2 (1541932741)	minimap2	varscan	minimap2/varscan	15513	15379	99.1362	727	11	4.6864	134	0.8638	4.1797	3.5292	0.6505	0.9549	0.9914	0.9728	0.0086
Clostridioides difficile	12-00011	150	1373311	2 (1541932741)	novoalign	16GT	novoalign/16GT	15513	15448	99.581	704	28	4.5381	65	0.419	3.7331	3.4175	0.3155	0.9564	0.9958	0.9757	0.0042
Clostridioides difficile	12-00011	150	1373311	2 (1541932741)	novoalign	freebayes	novoalign/freebayes	15513	15459	99.6519	879	0	5.6662	54	0.3481	4.5292	4.2671	0.2621	0.9462	0.9965	0.9707	0.0035
Clostridioides difficile	12-00011	150	1373311	2 (1541932741)	novoalign	gatk	novoalign/gatk	15513	15391	99.2136	1441	790	9.289	122	0.7864	7.5875	6.9953	0.5922	0.9144	0.9921	0.9517	0.0079
Clostridioides difficile	12-00011	150	1373311	2 (1541932741)	novoalign	lofreq	novoalign/lofreq	15513	15440	99.5294	633	0	4.0804	73	0.4706	3.4272	3.0729	0.3544	0.9606	0.9953	0.9776	0.0047
Clostridioides difficile	12-00011	150	1373311	2 (1541932741)	novoalign	mpileup	novoalign/mpileup	15513	15435	99.4972	655	0	4.2223	78	0.5028	3.5583	3.1797	0.3786	0.9593	0.995	0.9768	0.005
Clostridioides difficile	12-00011	150	1373311	2 (1541932741)	novoalign	platypus	novoalign/platypus	15513	15322	98.7688	927	141	5.9756	191	1.2312	5.4273	4.5001	0.9272	0.943	0.9877	0.9648	0.0123
Clostridioides difficile	12-00011	150	1373311	2 (1541932741)	novoalign	snver	novoalign/snver	15513	15439	99.523	658	0	4.2416	74	0.477	3.5535	3.1942	0.3592	0.9591	0.9952	0.9768	0.0048
Clostridioides difficile	12-00011	150	1373311	2 (1541932741)	novoalign	strelka	novoalign/strelka	15513	15449	99.5874	723	8	4.6606	64	0.4126	3.8205	3.5098	0.3107	0.9553	0.9959	0.9752	0.0041
Clostridioides difficile	12-00011	150	1373311	2 (1541932741)	novoalign	snvsniffer	novoalign/snvsniffer	15513	13956	89.9633	438	264	2.8234	1557	10.0367	9.6846	2.1262	7.5584	0.9696	0.8996	0.9333	0.1004
Clostridioides difficile	12-00011	150	1373311	2 (1541932741)	novoalign	varscan	novoalign/varscan	15513	15407	99.3167	647	4	4.1707	106	0.6833	3.6554	3.1408	0.5146	0.9597	0.9932	0.9762	0.0068
Clostridioides difficile	12-00011	150	1373311	2 (1541932741)	snippy	snippy	snippy	15513	15371	99.0846	352	0	2.2691	142	0.9154	2.3981	1.7088	0.6893	0.9776	0.9908	0.9842	0.0092
Clostridioides difficile	12-00011	150	1373311	2 (1541932741)	stampy	16GT	stampy/16GT	15513	15367	99.0589	2800	217	18.0494	146	0.9411	14.3012	13.5925	0.7087	0.8459	0.9906	0.9125	0.0094
Clostridioides difficile	12-00011	150	1373311	2 (1541932741)	stampy	freebayes	stampy/freebayes	15513	15462	99.6712	7187	0	46.3289	51	0.3288	35.1365	34.8889	0.2476	0.6827	0.9967	0.8103	0.0033
Clostridioides difficile	12-00011	150	1373311	2 (1541932741)	stampy	gatk	stampy/gatk	15513	15398	99.2587	2192	967	14.1301	115	0.7413	11.1992	10.6409	0.5583	0.8754	0.9926	0.9303	0.0074
Clostridioides difficile	12-00011	150	1373311	2 (1541932741)	stampy	lofreq	stampy/lofreq	15513	15389	99.2007	1972	0	12.7119	124	0.7993	10.1749	9.573	0.602	0.8864	0.992	0.9362	0.008
Clostridioides difficile	12-00011	150	1373311	2 (1541932741)	stampy	mpileup	stampy/mpileup	15513	15383	99.162	1559	0	10.0496	130	0.838	8.1992	7.5681	0.6311	0.908	0.9916	0.948	0.0084
Clostridioides difficile	12-00011	150	1373311	2 (1541932741)	stampy	platypus	stampy/platypus	15513	15242	98.2531	1536	212	9.9014	271	1.7469	8.772	7.4564	1.3156	0.9085	0.9825	0.9441	0.0175
Clostridioides difficile	12-00011	150	1373311	2 (1541932741)	stampy	snver	stampy/snver	15513	15415	99.3683	1458	0	9.3986	98	0.6317	7.5535	7.0778	0.4757	0.9136	0.9937	0.952	0.0063
Clostridioides difficile	12-00011	150	1373311	2 (1541932741)	stampy	strelka	stampy/strelka	15513	15414	99.3618	1063	29	6.8523	99	0.6382	5.6409	5.1603	0.4806	0.9355	0.9936	0.9637	0.0064
Clostridioides difficile	12-00011	150	1373311	2 (1541932741)	stampy	snvsniffer	stampy/snvsniffer	15513	14032	90.4532	945	489	6.0917	1481	9.5468	11.7769	4.5875	7.1894	0.9369	0.9045	0.9204	0.0955
Clostridioides difficile	12-00011	150	1373311	2 (1541932741)	stampy	varscan	stampy/varscan	15513	15369	99.0717	2037	77	13.1309	144	0.9283	10.5876	9.8885	0.699	0.883	0.9907	0.9338	0.0093
Clostridioides difficile	12-00011	150	1373311	3 (1541932801)	bwa-mem	16GT	bwa-mem/16GT	15513	15435	99.4972	2036	50	13.1245	78	0.5028	10.2623	9.8837	0.3786	0.8835	0.995	0.9359	0.005
Clostridioides difficile	12-00011	150	1373311	3 (1541932801)	bwa-mem	freebayes	bwa-mem/freebayes	15513	15484	99.8131	1555	0	10.0239	29	0.1869	7.6894	7.5487	0.1408	0.9087	0.9981	0.9513	0.0019
Clostridioides difficile	12-00011	150	1373311	3 (1541932801)	bwa-mem	gatk	bwa-mem/gatk	15513	15401	99.278	1591	746	10.2559	112	0.722	8.2671	7.7234	0.5437	0.9064	0.9928	0.9476	0.0072
Clostridioides difficile	12-00011	150	1373311	3 (1541932801)	bwa-mem	lofreq	bwa-mem/lofreq	15513	15437	99.5101	1720	0	11.0875	76	0.4899	8.7186	8.3497	0.3689	0.8997	0.9951	0.945	0.0049
Clostridioides difficile	12-00011	150	1373311	3 (1541932801)	bwa-mem	mpileup	bwa-mem/mpileup	15513	15425	99.4327	1102	0	7.1037	88	0.5673	5.7768	5.3496	0.4272	0.9333	0.9943	0.9628	0.0057
Clostridioides difficile	12-00011	150	1373311	3 (1541932801)	bwa-mem	platypus	bwa-mem/platypus	15513	15299	98.6205	914	134	5.8918	214	1.3795	5.4758	4.437	1.0389	0.9436	0.9862	0.9644	0.0138
Clostridioides difficile	12-00011	150	1373311	3 (1541932801)	bwa-mem	snver	bwa-mem/snver	15513	15472	99.7357	1094	0	7.0521	41	0.2643	5.5098	5.3108	0.199	0.934	0.9974	0.9647	0.0026
Clostridioides difficile	12-00011	150	1373311	3 (1541932801)	bwa-mem	strelka	bwa-mem/strelka	15513	15453	99.6132	1397	6	9.0054	60	0.3868	7.0729	6.7817	0.2913	0.9171	0.9961	0.955	0.0039
Clostridioides difficile	12-00011	150	1373311	3 (1541932801)	bwa-mem	snvsniffer	bwa-mem/snvsniffer	15513	14106	90.9302	781	435	5.0345	1407	9.0698	10.6215	3.7913	6.8302	0.9475	0.9093	0.928	0.0907
Clostridioides difficile	12-00011	150	1373311	3 (1541932801)	bwa-mem	varscan	bwa-mem/varscan	15513	15432	99.4779	1095	7	7.0586	81	0.5221	5.7088	5.3156	0.3932	0.9337	0.9948	0.9633	0.0052
Clostridioides difficile	12-00011	150	1373311	3 (1541932801)	minimap2	16GT	minimap2/16GT	15513	15398	99.2587	1602	75	10.3268	115	0.7413	8.3351	7.7768	0.5583	0.9058	0.9926	0.9472	0.0074
Clostridioides difficile	12-00011	150	1373311	3 (1541932801)	minimap2	freebayes	minimap2/freebayes	15513	15431	99.4714	1102	0	7.1037	82	0.5286	5.7477	5.3496	0.3981	0.9333	0.9947	0.963	0.0053
Clostridioides difficile	12-00011	150	1373311	3 (1541932801)	minimap2	gatk	minimap2/gatk	15513	15354	98.9751	1021	555	6.5816	159	1.0249	5.7282	4.9564	0.7719	0.9376	0.9898	0.963	0.0102
Clostridioides difficile	12-00011	150	1373311	3 (1541932801)	minimap2	lofreq	minimap2/lofreq	15513	15381	99.1491	1125	0	7.252	132	0.8509	6.102	5.4613	0.6408	0.9318	0.9915	0.9607	0.0085
Clostridioides difficile	12-00011	150	1373311	3 (1541932801)	minimap2	mpileup	minimap2/mpileup	15513	15370	99.0782	625	0	4.0289	143	0.9218	3.7282	3.034	0.6942	0.9609	0.9908	0.9756	0.0092
Clostridioides difficile	12-00011	150	1373311	3 (1541932801)	minimap2	platypus	minimap2/platypus	15513	15196	97.9566	507	94	3.2682	317	2.0434	4.0001	2.4612	1.5389	0.9677	0.9796	0.9736	0.0204
Clostridioides difficile	12-00011	150	1373311	3 (1541932801)	minimap2	snver	minimap2/snver	15513	15360	99.0137	557	0	3.5905	153	0.9863	3.4467	2.7039	0.7427	0.965	0.9901	0.9774	0.0099
Clostridioides difficile	12-00011	150	1373311	3 (1541932801)	minimap2	strelka	minimap2/strelka	15513	15342	98.8977	436	9	2.8105	171	1.1023	2.9466	2.1165	0.8301	0.9724	0.989	0.9806	0.011
Clostridioides difficile	12-00011	150	1373311	3 (1541932801)	minimap2	snvsniffer	minimap2/snvsniffer	15513	14103	90.9108	794	433	5.1183	1410	9.0892	10.6992	3.8544	6.8448	0.9467	0.9091	0.9275	0.0909
Clostridioides difficile	12-00011	150	1373311	3 (1541932801)	minimap2	varscan	minimap2/varscan	15513	15377	99.1233	736	7	4.7444	136	0.8767	4.2331	3.5729	0.6602	0.9543	0.9912	0.9724	0.0088
Clostridioides difficile	12-00011	150	1373311	3 (1541932801)	novoalign	16GT	novoalign/16GT	15513	15441	99.5359	717	36	4.6219	72	0.4641	3.8302	3.4806	0.3495	0.9556	0.9954	0.9751	0.0046
Clostridioides difficile	12-00011	150	1373311	3 (1541932801)	novoalign	freebayes	novoalign/freebayes	15513	15462	99.6712	869	0	5.6018	51	0.3288	4.4661	4.2185	0.2476	0.9468	0.9967	0.9711	0.0033
Clostridioides difficile	12-00011	150	1373311	3 (1541932801)	novoalign	gatk	novoalign/gatk	15513	15397	99.2522	1410	789	9.0892	116	0.7478	7.4079	6.8448	0.5631	0.9161	0.9925	0.9528	0.0075
Clostridioides difficile	12-00011	150	1373311	3 (1541932801)	novoalign	lofreq	novoalign/lofreq	15513	15445	99.5617	651	0	4.1965	68	0.4383	3.4903	3.1602	0.3301	0.9596	0.9956	0.9773	0.0044
Clostridioides difficile	12-00011	150	1373311	3 (1541932801)	novoalign	mpileup	novoalign/mpileup	15513	15438	99.5165	644	0	4.1514	75	0.4835	3.4903	3.1263	0.3641	0.96	0.9952	0.9773	0.0048
Clostridioides difficile	12-00011	150	1373311	3 (1541932801)	novoalign	platypus	novoalign/platypus	15513	15328	98.8075	916	143	5.9047	185	1.1925	5.3447	4.4467	0.8981	0.9436	0.9881	0.9653	0.0119
Clostridioides difficile	12-00011	150	1373311	3 (1541932801)	novoalign	snver	novoalign/snver	15513	15453	99.6132	674	0	4.3447	60	0.3868	3.5632	3.2719	0.2913	0.9582	0.9961	0.9768	0.0039
Clostridioides difficile	12-00011	150	1373311	3 (1541932801)	novoalign	strelka	novoalign/strelka	15513	15463	99.6777	719	10	4.6348	50	0.3223	3.7331	3.4903	0.2427	0.9556	0.9968	0.9758	0.0032
Clostridioides difficile	12-00011	150	1373311	3 (1541932801)	novoalign	snvsniffer	novoalign/snvsniffer	15513	13954	89.9504	444	270	2.8621	1559	10.0496	9.7235	2.1554	7.5681	0.9692	0.8995	0.9331	0.1005
Clostridioides difficile	12-00011	150	1373311	3 (1541932801)	novoalign	varscan	novoalign/varscan	15513	15398	99.2587	639	4	4.1191	115	0.7413	3.6603	3.102	0.5583	0.9602	0.9926	0.9761	0.0074
Clostridioides difficile	12-00011	150	1373311	3 (1541932801)	snippy	snippy	snippy	15513	15375	99.1104	365	0	2.3529	138	0.8896	2.4418	1.7719	0.6699	0.9768	0.9911	0.9839	0.0089
Clostridioides difficile	12-00011	150	1373311	3 (1541932801)	stampy	16GT	stampy/16GT	15513	15373	99.0975	2855	211	18.4039	140	0.9025	14.5391	13.8594	0.6796	0.8434	0.991	0.9113	0.009
Clostridioides difficile	12-00011	150	1373311	3 (1541932801)	stampy	freebayes	stampy/freebayes	15513	15472	99.7357	7202	0	46.4256	41	0.2643	35.1608	34.9617	0.199	0.6824	0.9974	0.8104	0.0026
Clostridioides difficile	12-00011	150	1373311	3 (1541932801)	stampy	gatk	stampy/gatk	15513	15397	99.2522	2166	939	13.9625	116	0.7478	11.0779	10.5147	0.5631	0.8767	0.9925	0.931	0.0075
Clostridioides difficile	12-00011	150	1373311	3 (1541932801)	stampy	lofreq	stampy/lofreq	15513	15400	99.2716	2000	0	12.8924	113	0.7284	10.2574	9.7089	0.5486	0.8851	0.9927	0.9358	0.0073
Clostridioides difficile	12-00011	150	1373311	3 (1541932801)	stampy	mpileup	stampy/mpileup	15513	15393	99.2265	1618	0	10.43	120	0.7735	8.437	7.8545	0.5825	0.9049	0.9923	0.9466	0.0077
Clostridioides difficile	12-00011	150	1373311	3 (1541932801)	stampy	platypus	stampy/platypus	15513	15246	98.2789	1496	221	9.6435	267	1.7211	8.5584	7.2623	1.2961	0.9106	0.9828	0.9453	0.0172
Clostridioides difficile	12-00011	150	1373311	3 (1541932801)	stampy	snver	stampy/snver	15513	15414	99.3618	1454	0	9.3728	99	0.6382	7.539	7.0584	0.4806	0.9138	0.9936	0.952	0.0064
Clostridioides difficile	12-00011	150	1373311	3 (1541932801)	stampy	strelka	stampy/strelka	15513	15411	99.3425	1075	28	6.9297	102	0.6575	5.7137	5.2185	0.4952	0.9348	0.9934	0.9632	0.0066
Clostridioides difficile	12-00011	150	1373311	3 (1541932801)	stampy	snvsniffer	stampy/snvsniffer	15513	14059	90.6272	949	511	6.1174	1454	9.3728	11.6652	4.6069	7.0584	0.9368	0.9063	0.9213	0.0937
Clostridioides difficile	12-00011	150	1373311	3 (1541932801)	stampy	varscan	stampy/varscan	15513	15376	99.1169	2049	79	13.2083	137	0.8831	10.6118	9.9468	0.6651	0.8824	0.9912	0.9336	0.0088
Clostridioides difficile	12-00011	300	686656	1 (1541933176)	bwa-mem	16GT	bwa-mem/16GT	15513	15483	99.8066	2348	65	15.1357	30	0.1934	11.5439	11.3982	0.1456	0.8683	0.9981	0.9287	0.0019
Clostridioides difficile	12-00011	300	686656	1 (1541933176)	bwa-mem	freebayes	bwa-mem/freebayes	15513	15497	99.8969	1654	0	10.662	16	0.1031	8.1069	8.0293	0.0777	0.9036	0.999	0.9489	0.001
Clostridioides difficile	12-00011	300	686656	1 (1541933176)	bwa-mem	gatk	bwa-mem/gatk	15513	15413	99.3554	1605	741	10.3462	100	0.6446	8.2768	7.7914	0.4854	0.9057	0.9936	0.9476	0.0064
Clostridioides difficile	12-00011	300	686656	1 (1541933176)	bwa-mem	lofreq	bwa-mem/lofreq	15513	15399	99.2651	1588	0	10.2366	114	0.7349	8.2623	7.7089	0.5534	0.9065	0.9927	0.9476	0.0073
Clostridioides difficile	12-00011	300	686656	1 (1541933176)	bwa-mem	mpileup	bwa-mem/mpileup	15513	15389	99.2007	1017	0	6.5558	124	0.7993	5.5389	4.937	0.602	0.938	0.992	0.9642	0.008
Clostridioides difficile	12-00011	300	686656	1 (1541933176)	bwa-mem	platypus	bwa-mem/platypus	15513	15277	98.4787	968	187	6.2399	236	1.5213	5.8448	4.6991	1.1456	0.9404	0.9848	0.9621	0.0152
Clostridioides difficile	12-00011	300	686656	1 (1541933176)	bwa-mem	snver	bwa-mem/snver	15513	15427	99.4456	1096	0	7.065	86	0.5544	5.738	5.3205	0.4175	0.9337	0.9945	0.9631	0.0055
Clostridioides difficile	12-00011	300	686656	1 (1541933176)	bwa-mem	strelka	bwa-mem/strelka	15513	15377	99.1233	1212	14	7.8128	136	0.8767	6.5438	5.8836	0.6602	0.9269	0.9912	0.958	0.0088
Clostridioides difficile	12-00011	300	686656	1 (1541933176)	bwa-mem	snvsniffer	bwa-mem/snvsniffer	15513	13356	86.0955	509	296	3.2811	2157	13.9045	12.942	2.4709	10.471	0.9633	0.861	0.9093	0.139
Clostridioides difficile	12-00011	300	686656	1 (1541933176)	bwa-mem	varscan	bwa-mem/varscan	15513	15346	98.9235	1057	12	6.8136	167	1.0765	5.9418	5.1312	0.8107	0.9356	0.9892	0.9617	0.0108
Clostridioides difficile	12-00011	300	686656	1 (1541933176)	minimap2	16GT	minimap2/16GT	15513	15451	99.6003	2083	114	13.4274	62	0.3997	10.4128	10.1118	0.301	0.8812	0.996	0.9351	0.004
Clostridioides difficile	12-00011	300	686656	1 (1541933176)	minimap2	freebayes	minimap2/freebayes	15513	15474	99.7486	1458	0	9.3986	39	0.2514	7.2671	7.0778	0.1893	0.9139	0.9975	0.9539	0.0025
Clostridioides difficile	12-00011	300	686656	1 (1541933176)	minimap2	gatk	minimap2/gatk	15513	15407	99.3167	1378	595	8.8829	106	0.6833	7.204	6.6894	0.5146	0.9179	0.9932	0.9541	0.0068
Clostridioides difficile	12-00011	300	686656	1 (1541933176)	minimap2	lofreq	minimap2/lofreq	15513	15376	99.1169	1324	0	8.5348	137	0.8831	7.0923	6.4273	0.6651	0.9207	0.9912	0.9547	0.0088
Clostridioides difficile	12-00011	300	686656	1 (1541933176)	minimap2	mpileup	minimap2/mpileup	15513	15371	99.0846	806	0	5.1956	142	0.9154	4.602	3.9127	0.6893	0.9502	0.9908	0.9701	0.0092
Clostridioides difficile	12-00011	300	686656	1 (1541933176)	minimap2	platypus	minimap2/platypus	15513	15250	98.3046	798	137	5.1441	263	1.6954	5.1506	3.8738	1.2767	0.9503	0.983	0.9664	0.017
Clostridioides difficile	12-00011	300	686656	1 (1541933176)	minimap2	snver	minimap2/snver	15513	15374	99.104	741	0	4.7766	139	0.896	4.2719	3.5971	0.6748	0.954	0.991	0.9721	0.009
Clostridioides difficile	12-00011	300	686656	1 (1541933176)	minimap2	strelka	minimap2/strelka	15513	15357	98.9944	715	9	4.609	156	1.0056	4.2282	3.4709	0.7573	0.9555	0.9899	0.9724	0.0101
Clostridioides difficile	12-00011	300	686656	1 (1541933176)	minimap2	snvsniffer	minimap2/snvsniffer	15513	13355	86.0891	526	307	3.3907	2158	13.9109	13.0293	2.5534	10.4759	0.9621	0.8609	0.9087	0.1391
Clostridioides difficile	12-00011	300	686656	1 (1541933176)	minimap2	varscan	minimap2/varscan	15513	15302	98.6399	838	17	5.4019	211	1.3601	5.0923	4.068	1.0243	0.9481	0.9864	0.9669	0.0136
Clostridioides difficile	12-00011	300	686656	1 (1541933176)	novoalign	16GT	novoalign/16GT	15513	15473	99.7422	878	50	5.6598	40	0.2578	4.4564	4.2622	0.1942	0.9463	0.9974	0.9712	0.0026
Clostridioides difficile	12-00011	300	686656	1 (1541933176)	novoalign	freebayes	novoalign/freebayes	15513	15477	99.7679	1094	0	7.0521	36	0.2321	5.4855	5.3108	0.1748	0.934	0.9977	0.9648	0.0023
Clostridioides difficile	12-00011	300	686656	1 (1541933176)	novoalign	gatk	novoalign/gatk	15513	15394	99.2329	1519	783	9.7918	119	0.7671	7.9516	7.3739	0.5777	0.9102	0.9923	0.9495	0.0077
Clostridioides difficile	12-00011	300	686656	1 (1541933176)	novoalign	lofreq	novoalign/lofreq	15513	15407	99.3167	734	0	4.7315	106	0.6833	4.0777	3.5632	0.5146	0.9545	0.9932	0.9735	0.0068
Clostridioides difficile	12-00011	300	686656	1 (1541933176)	novoalign	mpileup	novoalign/mpileup	15513	15403	99.2909	759	0	4.8927	110	0.7091	4.2185	3.6845	0.534	0.953	0.9929	0.9725	0.0071
Clostridioides difficile	12-00011	300	686656	1 (1541933176)	novoalign	platypus	novoalign/platypus	15513	15319	98.7494	1072	162	6.9103	194	1.2506	6.1457	5.204	0.9418	0.9346	0.9875	0.9603	0.0125
Clostridioides difficile	12-00011	300	686656	1 (1541933176)	novoalign	snver	novoalign/snver	15513	15406	99.3103	800	0	5.157	107	0.6897	4.403	3.8836	0.5194	0.9506	0.9931	0.9714	0.0069
Clostridioides difficile	12-00011	300	686656	1 (1541933176)	novoalign	strelka	novoalign/strelka	15513	15394	99.2329	860	22	5.5437	119	0.7671	4.7525	4.1748	0.5777	0.9471	0.9923	0.9692	0.0077
Clostridioides difficile	12-00011	300	686656	1 (1541933176)	novoalign	snvsniffer	novoalign/snvsniffer	15513	13233	85.3026	378	228	2.4367	2280	14.6974	12.9031	1.835	11.0681	0.9722	0.853	0.9087	0.147
Clostridioides difficile	12-00011	300	686656	1 (1541933176)	novoalign	varscan	novoalign/varscan	15513	15345	98.917	792	11	5.1054	168	1.083	4.6603	3.8447	0.8155	0.9509	0.9892	0.9697	0.0108
Clostridioides difficile	12-00011	300	686656	1 (1541933176)	snippy	snippy	snippy	15513	15440	99.5294	496	0	3.1973	73	0.4706	2.7622	2.4078	0.3544	0.9689	0.9953	0.9819	0.0047
Clostridioides difficile	12-00011	300	686656	1 (1541933176)	stampy	16GT	stampy/16GT	15513	15375	99.1104	3056	336	19.6996	138	0.8896	15.5051	14.8352	0.6699	0.8342	0.9911	0.9059	0.0089
Clostridioides difficile	12-00011	300	686656	1 (1541933176)	stampy	freebayes	stampy/freebayes	15513	15478	99.7744	10351	0	66.7247	35	0.2256	50.4183	50.2484	0.1699	0.5992	0.9977	0.7487	0.0023
Clostridioides difficile	12-00011	300	686656	1 (1541933176)	stampy	gatk	stampy/gatk	15513	15416	99.3747	2198	920	14.1688	97	0.6253	11.141	10.6701	0.4709	0.8752	0.9937	0.9307	0.0063
Clostridioides difficile	12-00011	300	686656	1 (1541933176)	stampy	lofreq	stampy/lofreq	15513	15350	98.9493	1754	0	11.3066	163	1.0507	9.306	8.5147	0.7913	0.8975	0.9895	0.9413	0.0105
Clostridioides difficile	12-00011	300	686656	1 (1541933176)	stampy	mpileup	stampy/mpileup	15513	15342	98.8977	1486	0	9.5791	171	1.1023	8.0438	7.2137	0.8301	0.9117	0.989	0.9488	0.011
Clostridioides difficile	12-00011	300	686656	1 (1541933176)	stampy	platypus	stampy/platypus	15513	15236	98.2144	1107	172	7.136	277	1.7856	6.7186	5.3739	1.3447	0.9323	0.9821	0.9566	0.0179
Clostridioides difficile	12-00011	300	686656	1 (1541933176)	stampy	snver	stampy/snver	15513	15341	98.8913	1355	0	8.7346	172	1.1087	7.4127	6.5778	0.835	0.9188	0.9889	0.9526	0.0111
Clostridioides difficile	12-00011	300	686656	1 (1541933176)	stampy	strelka	stampy/strelka	15513	15320	98.7559	912	24	5.8789	193	1.2441	5.3642	4.4273	0.9369	0.9438	0.9876	0.9652	0.0124
Clostridioides difficile	12-00011	300	686656	1 (1541933176)	stampy	snvsniffer	stampy/snvsniffer	15513	13386	86.2889	738	412	4.7573	2127	13.7111	13.908	3.5826	10.3254	0.9477	0.8629	0.9033	0.1371
Clostridioides difficile	12-00011	300	686656	1 (1541933176)	stampy	varscan	stampy/varscan	15513	15288	98.5496	1866	66	12.0286	225	1.4504	10.1507	9.0584	1.0923	0.8912	0.9855	0.936	0.0145
Clostridioides difficile	12-00011	300	686656	2 (1541933733)	bwa-mem	16GT	bwa-mem/16GT	15513	15491	99.8582	2315	55	14.923	22	0.1418	11.3448	11.238	0.1068	0.87	0.9986	0.9299	0.0014
Clostridioides difficile	12-00011	300	686656	2 (1541933733)	bwa-mem	freebayes	bwa-mem/freebayes	15513	15497	99.8969	1691	0	10.9005	16	0.1031	8.2865	8.2089	0.0777	0.9016	0.999	0.9478	0.001
Clostridioides difficile	12-00011	300	686656	2 (1541933733)	bwa-mem	gatk	bwa-mem/gatk	15513	15422	99.4134	1624	747	10.4686	91	0.5866	8.3254	7.8836	0.4418	0.9047	0.9941	0.9473	0.0059
Clostridioides difficile	12-00011	300	686656	2 (1541933733)	bwa-mem	lofreq	bwa-mem/lofreq	15513	15397	99.2522	1571	0	10.127	116	0.7478	8.1895	7.6263	0.5631	0.9074	0.9925	0.948	0.0075
Clostridioides difficile	12-00011	300	686656	2 (1541933733)	bwa-mem	mpileup	bwa-mem/mpileup	15513	15389	99.2007	1017	0	6.5558	124	0.7993	5.5389	4.937	0.602	0.938	0.992	0.9642	0.008
Clostridioides difficile	12-00011	300	686656	2 (1541933733)	bwa-mem	platypus	bwa-mem/platypus	15513	15262	98.382	956	204	6.1626	251	1.618	5.8593	4.6409	1.2185	0.9411	0.9838	0.962	0.0162
Clostridioides difficile	12-00011	300	686656	2 (1541933733)	bwa-mem	snver	bwa-mem/snver	15513	15427	99.4456	1069	0	6.891	86	0.5544	5.6069	5.1894	0.4175	0.9352	0.9945	0.9639	0.0055
Clostridioides difficile	12-00011	300	686656	2 (1541933733)	bwa-mem	strelka	bwa-mem/strelka	15513	15374	99.104	1211	12	7.8064	139	0.896	6.5535	5.8787	0.6748	0.927	0.991	0.9579	0.009
Clostridioides difficile	12-00011	300	686656	2 (1541933733)	bwa-mem	snvsniffer	bwa-mem/snvsniffer	15513	13365	86.1535	528	307	3.4036	2148	13.8465	12.9905	2.5631	10.4274	0.962	0.8615	0.909	0.1385
Clostridioides difficile	12-00011	300	686656	2 (1541933733)	bwa-mem	varscan	bwa-mem/varscan	15513	15340	98.8848	1060	13	6.833	173	1.1152	5.9855	5.1457	0.8398	0.9354	0.9888	0.9614	0.0112
Clostridioides difficile	12-00011	300	686656	2 (1541933733)	minimap2	16GT	minimap2/16GT	15513	15465	99.6906	2081	96	13.4146	48	0.3094	10.3351	10.1021	0.233	0.8814	0.9969	0.9356	0.0031
Clostridioides difficile	12-00011	300	686656	2 (1541933733)	minimap2	freebayes	minimap2/freebayes	15513	15472	99.7357	1507	0	9.7144	41	0.2643	7.5147	7.3157	0.199	0.9112	0.9974	0.9524	0.0026
Clostridioides difficile	12-00011	300	686656	2 (1541933733)	minimap2	gatk	minimap2/gatk	15513	15414	99.3618	1331	582	8.5799	99	0.6382	6.9419	6.4613	0.4806	0.9205	0.9936	0.9557	0.0064
Clostridioides difficile	12-00011	300	686656	2 (1541933733)	minimap2	lofreq	minimap2/lofreq	15513	15379	99.1362	1346	0	8.6766	134	0.8638	7.1846	6.5341	0.6505	0.9195	0.9914	0.9541	0.0086
Clostridioides difficile	12-00011	300	686656	2 (1541933733)	minimap2	mpileup	minimap2/mpileup	15513	15371	99.0846	824	0	5.3117	142	0.9154	4.6894	4.0001	0.6893	0.9491	0.9908	0.9695	0.0092
Clostridioides difficile	12-00011	300	686656	2 (1541933733)	minimap2	platypus	minimap2/platypus	15513	15249	98.2982	790	143	5.0925	264	1.7018	5.1166	3.835	1.2816	0.9507	0.983	0.9666	0.017
Clostridioides difficile	12-00011	300	686656	2 (1541933733)	minimap2	snver	minimap2/snver	15513	15378	99.1298	696	0	4.4866	135	0.8702	4.034	3.3787	0.6554	0.9567	0.9913	0.9737	0.0087
Clostridioides difficile	12-00011	300	686656	2 (1541933733)	minimap2	strelka	minimap2/strelka	15513	15363	99.0331	693	18	4.4672	150	0.9669	4.0923	3.3641	0.7282	0.9568	0.9903	0.9733	0.0097
Clostridioides difficile	12-00011	300	686656	2 (1541933733)	minimap2	snvsniffer	minimap2/snvsniffer	15513	13361	86.1278	532	303	3.4294	2152	13.8722	13.0293	2.5826	10.4468	0.9617	0.8613	0.9087	0.1387
Clostridioides difficile	12-00011	300	686656	2 (1541933733)	minimap2	varscan	minimap2/varscan	15513	15295	98.5947	832	9	5.3632	218	1.4053	5.0972	4.0389	1.0583	0.9484	0.9859	0.9668	0.0141
Clostridioides difficile	12-00011	300	686656	2 (1541933733)	novoalign	16GT	novoalign/16GT	15513	15472	99.7357	860	65	5.5437	41	0.2643	4.3739	4.1748	0.199	0.9473	0.9974	0.9717	0.0026
Clostridioides difficile	12-00011	300	686656	2 (1541933733)	novoalign	freebayes	novoalign/freebayes	15513	15475	99.755	1080	0	6.9619	38	0.245	5.4273	5.2428	0.1845	0.9348	0.9976	0.9652	0.0024
Clostridioides difficile	12-00011	300	686656	2 (1541933733)	novoalign	gatk	novoalign/gatk	15513	15402	99.2845	1522	799	9.8111	111	0.7155	7.9273	7.3885	0.5388	0.9101	0.9928	0.9497	0.0072
Clostridioides difficile	12-00011	300	686656	2 (1541933733)	novoalign	lofreq	novoalign/lofreq	15513	15413	99.3554	708	0	4.5639	100	0.6446	3.9224	3.4369	0.4854	0.9561	0.9936	0.9745	0.0064
Clostridioides difficile	12-00011	300	686656	2 (1541933733)	novoalign	mpileup	novoalign/mpileup	15513	15411	99.3425	750	0	4.8347	102	0.6575	4.136	3.6408	0.4952	0.9536	0.9934	0.9731	0.0066
Clostridioides difficile	12-00011	300	686656	2 (1541933733)	novoalign	platypus	novoalign/platypus	15513	15318	98.743	1037	168	6.6847	195	1.257	5.9807	5.0341	0.9466	0.9366	0.9874	0.9613	0.0126
Clostridioides difficile	12-00011	300	686656	2 (1541933733)	novoalign	snver	novoalign/snver	15513	15412	99.3489	799	0	5.1505	101	0.6511	4.369	3.8787	0.4903	0.9507	0.9935	0.9716	0.0065
Clostridioides difficile	12-00011	300	686656	2 (1541933733)	novoalign	strelka	novoalign/strelka	15513	15397	99.2522	895	21	5.7694	116	0.7478	4.9078	4.3447	0.5631	0.9451	0.9925	0.9682	0.0075
Clostridioides difficile	12-00011	300	686656	2 (1541933733)	novoalign	snvsniffer	novoalign/snvsniffer	15513	13239	85.3413	368	218	2.3722	2274	14.6587	12.8255	1.7864	11.039	0.973	0.8534	0.9093	0.1466
Clostridioides difficile	12-00011	300	686656	2 (1541933733)	novoalign	varscan	novoalign/varscan	15513	15338	98.8719	769	10	4.9571	175	1.1281	4.5826	3.7331	0.8495	0.9523	0.9887	0.9702	0.0113
Clostridioides difficile	12-00011	300	686656	2 (1541933733)	snippy	snippy	snippy	15513	15438	99.5165	479	0	3.0877	75	0.4835	2.6894	2.3253	0.3641	0.9699	0.9952	0.9824	0.0048
Clostridioides difficile	12-00011	300	686656	2 (1541933733)	stampy	16GT	stampy/16GT	15513	15377	99.1233	3088	324	19.9059	136	0.8767	15.6507	14.9905	0.6602	0.8328	0.9912	0.9051	0.0088
Clostridioides difficile	12-00011	300	686656	2 (1541933733)	stampy	freebayes	stampy/freebayes	15513	15479	99.7808	10001	0	64.4685	34	0.2192	48.7144	48.5493	0.1651	0.6075	0.9978	0.7552	0.0022
Clostridioides difficile	12-00011	300	686656	2 (1541933733)	stampy	gatk	stampy/gatk	15513	15414	99.3618	2105	966	13.5693	99	0.6382	10.6992	10.2186	0.4806	0.8798	0.9936	0.9332	0.0064
Clostridioides difficile	12-00011	300	686656	2 (1541933733)	stampy	lofreq	stampy/lofreq	15513	15345	98.917	1800	0	11.6032	168	1.083	9.5536	8.738	0.8155	0.895	0.9892	0.9397	0.0108
Clostridioides difficile	12-00011	300	686656	2 (1541933733)	stampy	mpileup	stampy/mpileup	15513	15343	98.9041	1522	0	9.8111	170	1.0959	8.2137	7.3885	0.8253	0.9098	0.989	0.9477	0.011
Clostridioides difficile	12-00011	300	686656	2 (1541933733)	stampy	platypus	stampy/platypus	15513	15235	98.208	1148	229	7.4002	278	1.792	6.9224	5.5729	1.3495	0.9299	0.9821	0.9553	0.0179
Clostridioides difficile	12-00011	300	686656	2 (1541933733)	stampy	snver	stampy/snver	15513	15335	98.8526	1387	0	8.9409	178	1.1474	7.5972	6.7331	0.8641	0.9171	0.9885	0.9515	0.0115
Clostridioides difficile	12-00011	300	686656	2 (1541933733)	stampy	strelka	stampy/strelka	15513	15315	98.7237	963	20	6.2077	198	1.2763	5.636	4.6748	0.9612	0.9408	0.9872	0.9634	0.0128
Clostridioides difficile	12-00011	300	686656	2 (1541933733)	stampy	snvsniffer	stampy/snvsniffer	15513	13357	86.102	737	417	4.7509	2156	13.898	14.0439	3.5777	10.4662	0.9477	0.861	0.9023	0.139
Clostridioides difficile	12-00011	300	686656	2 (1541933733)	stampy	varscan	stampy/varscan	15513	15282	98.5109	1900	71	12.2478	231	1.4891	10.3448	9.2235	1.1214	0.8894	0.9851	0.9348	0.0149
Clostridioides difficile	12-00011	300	686656	3 (1541933912)	bwa-mem	16GT	bwa-mem/16GT	15513	15485	99.8195	2297	60	14.8069	28	0.1805	11.2866	11.1507	0.1359	0.8708	0.9982	0.9302	0.0018
Clostridioides difficile	12-00011	300	686656	3 (1541933912)	bwa-mem	freebayes	bwa-mem/freebayes	15513	15497	99.8969	1628	0	10.4944	16	0.1031	7.9807	7.903	0.0777	0.9049	0.999	0.9496	0.001
Clostridioides difficile	12-00011	300	686656	3 (1541933912)	bwa-mem	gatk	bwa-mem/gatk	15513	15424	99.4263	1619	715	10.4364	89	0.5737	8.2914	7.8594	0.432	0.905	0.9943	0.9476	0.0057
Clostridioides difficile	12-00011	300	686656	3 (1541933912)	bwa-mem	lofreq	bwa-mem/lofreq	15513	15383	99.162	1543	0	9.9465	130	0.838	8.1215	7.4904	0.6311	0.9088	0.9916	0.9484	0.0084
Clostridioides difficile	12-00011	300	686656	3 (1541933912)	bwa-mem	mpileup	bwa-mem/mpileup	15513	15384	99.1684	958	0	6.1755	129	0.8316	5.2768	4.6506	0.6262	0.9414	0.9917	0.9659	0.0083
Clostridioides difficile	12-00011	300	686656	3 (1541933912)	bwa-mem	platypus	bwa-mem/platypus	15513	15251	98.3111	954	186	6.1497	262	1.6889	5.903	4.6311	1.2719	0.9411	0.9831	0.9616	0.0169
Clostridioides difficile	12-00011	300	686656	3 (1541933912)	bwa-mem	snver	bwa-mem/snver	15513	15418	99.3876	1068	0	6.8845	95	0.6124	5.6457	5.1846	0.4612	0.9352	0.9939	0.9637	0.0061
Clostridioides difficile	12-00011	300	686656	3 (1541933912)	bwa-mem	strelka	bwa-mem/strelka	15513	15374	99.104	1193	5	7.6903	139	0.896	6.4661	5.7914	0.6748	0.928	0.991	0.9585	0.009
Clostridioides difficile	12-00011	300	686656	3 (1541933912)	bwa-mem	snvsniffer	bwa-mem/snvsniffer	15513	13353	86.0762	536	312	3.4552	2160	13.9238	13.0876	2.602	10.4856	0.9614	0.8608	0.9083	0.1392
Clostridioides difficile	12-00011	300	686656	3 (1541933912)	bwa-mem	varscan	bwa-mem/varscan	15513	15332	98.8332	1031	14	6.646	181	1.1668	5.8836	5.0049	0.8787	0.937	0.9883	0.962	0.0117
Clostridioides difficile	12-00011	300	686656	3 (1541933912)	minimap2	16GT	minimap2/16GT	15513	15461	99.6648	2104	119	13.5628	52	0.3352	10.4662	10.2138	0.2524	0.8802	0.9966	0.9348	0.0034
Clostridioides difficile	12-00011	300	686656	3 (1541933912)	minimap2	freebayes	minimap2/freebayes	15513	15474	99.7486	1509	0	9.7273	39	0.2514	7.5147	7.3254	0.1893	0.9111	0.9975	0.9523	0.0025
Clostridioides difficile	12-00011	300	686656	3 (1541933912)	minimap2	gatk	minimap2/gatk	15513	15420	99.4005	1396	581	8.9989	93	0.5995	7.2283	6.7768	0.4515	0.917	0.994	0.9539	0.006
Clostridioides difficile	12-00011	300	686656	3 (1541933912)	minimap2	lofreq	minimap2/lofreq	15513	15368	99.0653	1333	0	8.5928	145	0.9347	7.1749	6.471	0.7039	0.9202	0.9907	0.9541	0.0093
Clostridioides difficile	12-00011	300	686656	3 (1541933912)	minimap2	mpileup	minimap2/mpileup	15513	15370	99.0782	861	0	5.5502	143	0.9218	4.8739	4.1797	0.6942	0.947	0.9908	0.9684	0.0092
Clostridioides difficile	12-00011	300	686656	3 (1541933912)	minimap2	platypus	minimap2/platypus	15513	15247	98.2853	752	123	4.8475	266	1.7147	4.9418	3.6505	1.2913	0.953	0.9829	0.9677	0.0171
Clostridioides difficile	12-00011	300	686656	3 (1541933912)	minimap2	snver	minimap2/snver	15513	15368	99.0653	734	0	4.7315	145	0.9347	4.2671	3.5632	0.7039	0.9544	0.9907	0.9722	0.0093
Clostridioides difficile	12-00011	300	686656	3 (1541933912)	minimap2	strelka	minimap2/strelka	15513	15358	99.0008	704	9	4.5381	155	0.9992	4.17	3.4175	0.7524	0.9562	0.99	0.9728	0.01
Clostridioides difficile	12-00011	300	686656	3 (1541933912)	minimap2	snvsniffer	minimap2/snvsniffer	15513	13352	86.0697	524	304	3.3778	2161	13.9303	13.0342	2.5437	10.4905	0.9622	0.8607	0.9086	0.1393
Clostridioides difficile	12-00011	300	686656	3 (1541933912)	minimap2	varscan	minimap2/varscan	15513	15299	98.6205	915	15	5.8983	214	1.3795	5.4807	4.4418	1.0389	0.9436	0.9862	0.9644	0.0138
Clostridioides difficile	12-00011	300	686656	3 (1541933912)	novoalign	16GT	novoalign/16GT	15513	15472	99.7357	867	57	5.5889	41	0.2643	4.4078	4.2088	0.199	0.9469	0.9974	0.9715	0.0026
Clostridioides difficile	12-00011	300	686656	3 (1541933912)	novoalign	freebayes	novoalign/freebayes	15513	15475	99.755	1074	0	6.9232	38	0.245	5.3981	5.2137	0.1845	0.9351	0.9976	0.9653	0.0024
Clostridioides difficile	12-00011	300	686656	3 (1541933912)	novoalign	gatk	novoalign/gatk	15513	15400	99.2716	1509	767	9.7273	113	0.7284	7.8739	7.3254	0.5486	0.9108	0.9927	0.95	0.0073
Clostridioides difficile	12-00011	300	686656	3 (1541933912)	novoalign	lofreq	novoalign/lofreq	15513	15408	99.3231	718	0	4.6284	105	0.6769	3.9952	3.4855	0.5097	0.9555	0.9932	0.974	0.0068
Clostridioides difficile	12-00011	300	686656	3 (1541933912)	novoalign	mpileup	novoalign/mpileup	15513	15401	99.278	753	0	4.854	112	0.722	4.1991	3.6554	0.5437	0.9534	0.9928	0.9727	0.0072
Clostridioides difficile	12-00011	300	686656	3 (1541933912)	novoalign	platypus	novoalign/platypus	15513	15312	98.7043	1057	159	6.8136	201	1.2957	6.1069	5.1312	0.9757	0.9354	0.987	0.9605	0.013
Clostridioides difficile	12-00011	300	686656	3 (1541933912)	novoalign	snver	novoalign/snver	15513	15404	99.2974	782	0	5.0409	109	0.7026	4.3253	3.7962	0.5291	0.9517	0.993	0.9719	0.007
Clostridioides difficile	12-00011	300	686656	3 (1541933912)	novoalign	strelka	novoalign/strelka	15513	15390	99.2071	867	14	5.5889	123	0.7929	4.8059	4.2088	0.5971	0.9467	0.9921	0.9689	0.0079
Clostridioides difficile	12-00011	300	686656	3 (1541933912)	novoalign	snvsniffer	novoalign/snvsniffer	15513	13232	85.2962	377	223	2.4302	2281	14.7038	12.9031	1.8301	11.073	0.9723	0.853	0.9088	0.147
Clostridioides difficile	12-00011	300	686656	3 (1541933912)	novoalign	varscan	novoalign/varscan	15513	15333	98.8397	764	7	4.9249	180	1.1603	4.5826	3.7088	0.8738	0.9525	0.9884	0.9701	0.0116
Clostridioides difficile	12-00011	300	686656	3 (1541933912)	snippy	snippy	snippy	15513	15430	99.465	479	0	3.0877	83	0.535	2.7282	2.3253	0.4029	0.9699	0.9946	0.9821	0.0054
Clostridioides difficile	12-00011	300	686656	3 (1541933912)	stampy	16GT	stampy/16GT	15513	15386	99.1813	3042	290	19.6094	127	0.8187	15.3837	14.7672	0.6165	0.8349	0.9918	0.9066	0.0082
Clostridioides difficile	12-00011	300	686656	3 (1541933912)	stampy	freebayes	stampy/freebayes	15513	15478	99.7744	10267	0	66.1832	35	0.2256	50.0105	49.8406	0.1699	0.6012	0.9977	0.7503	0.0023
Clostridioides difficile	12-00011	300	686656	3 (1541933912)	stampy	gatk	stampy/gatk	15513	15409	99.3296	2203	981	14.201	104	0.6704	11.1992	10.6943	0.5049	0.8749	0.9933	0.9303	0.0067
Clostridioides difficile	12-00011	300	686656	3 (1541933912)	stampy	lofreq	stampy/lofreq	15513	15339	98.8784	1815	0	11.6999	174	1.1216	9.6555	8.8108	0.8447	0.8942	0.9888	0.9391	0.0112
Clostridioides difficile	12-00011	300	686656	3 (1541933912)	stampy	mpileup	stampy/mpileup	15513	15340	98.8848	1607	0	10.3591	173	1.1152	8.6409	7.8011	0.8398	0.9052	0.9888	0.9452	0.0112
Clostridioides difficile	12-00011	300	686656	3 (1541933912)	stampy	platypus	stampy/platypus	15513	15229	98.1693	1088	210	7.0135	284	1.8307	6.6603	5.2816	1.3787	0.9333	0.9817	0.9569	0.0183
Clostridioides difficile	12-00011	300	686656	3 (1541933912)	stampy	snver	stampy/snver	15513	15334	98.8461	1346	0	8.6766	179	1.1539	7.403	6.5341	0.8689	0.9193	0.9885	0.9526	0.0115
Clostridioides difficile	12-00011	300	686656	3 (1541933912)	stampy	strelka	stampy/strelka	15513	15314	98.7172	922	10	5.9434	199	1.2828	5.4418	4.4758	0.966	0.9432	0.9872	0.9647	0.0128
Clostridioides difficile	12-00011	300	686656	3 (1541933912)	stampy	snvsniffer	stampy/snvsniffer	15513	13386	86.2889	710	399	4.5768	2127	13.7111	13.7721	3.4467	10.3254	0.9496	0.8629	0.9042	0.1371
Clostridioides difficile	12-00011	300	686656	3 (1541933912)	stampy	varscan	stampy/varscan	15513	15282	98.5109	1871	51	12.0609	231	1.4891	10.204	9.0827	1.1214	0.8909	0.9851	0.9356	0.0149
Clostridioides difficile	630Derm	150	1431017	1 (1541950673)	bwa-mem	16GT	bwa-mem/16GT	17233	17180	99.6925	43	0	0.2495	53	0.3075	0.4472	0.2003	0.2469	0.9975	0.9969	0.9972	0.0031
Clostridioides difficile	630Derm	150	1431017	1 (1541950673)	bwa-mem	freebayes	bwa-mem/freebayes	17233	17215	99.8955	32	0	0.1857	18	0.1045	0.2329	0.1491	0.0839	0.9981	0.999	0.9985	0.001
Clostridioides difficile	630Derm	150	1431017	1 (1541950673)	bwa-mem	gatk	bwa-mem/gatk	17233	17212	99.8781	61	27	0.354	21	0.1219	0.382	0.2842	0.0978	0.9965	0.9988	0.9976	0.0012
Clostridioides difficile	630Derm	150	1431017	1 (1541950673)	bwa-mem	lofreq	bwa-mem/lofreq	17233	17188	99.7389	40	0	0.2321	45	0.2611	0.396	0.1863	0.2096	0.9977	0.9974	0.9975	0.0026
Clostridioides difficile	630Derm	150	1431017	1 (1541950673)	bwa-mem	mpileup	bwa-mem/mpileup	17233	17183	99.7099	25	0	0.1451	50	0.2901	0.3494	0.1165	0.2329	0.9985	0.9971	0.9978	0.0029
Clostridioides difficile	630Derm	150	1431017	1 (1541950673)	bwa-mem	platypus	bwa-mem/platypus	17233	17053	98.9555	27	6	0.1567	180	1.0445	0.9643	0.1258	0.8386	0.9984	0.9896	0.994	0.0104
Clostridioides difficile	630Derm	150	1431017	1 (1541950673)	bwa-mem	snver	bwa-mem/snver	17233	17214	99.8897	23	0	0.1335	19	0.1103	0.1957	0.1071	0.0885	0.9987	0.9989	0.9988	0.0011
Clostridioides difficile	630Derm	150	1431017	1 (1541950673)	bwa-mem	strelka	bwa-mem/strelka	17233	17211	99.8723	21	0	0.1219	22	0.1277	0.2003	0.0978	0.1025	0.9988	0.9987	0.9987	0.0013
Clostridioides difficile	630Derm	150	1431017	1 (1541950673)	bwa-mem	snvsniffer	bwa-mem/snvsniffer	17233	16620	96.4429	249	220	1.4449	613	3.5571	4.0158	1.16	2.8558	0.9852	0.9644	0.9747	0.0356
Clostridioides difficile	630Derm	150	1431017	1 (1541950673)	bwa-mem	varscan	bwa-mem/varscan	17233	17197	99.7911	21	0	0.1219	36	0.2089	0.2655	0.0978	0.1677	0.9988	0.9979	0.9983	0.0021
Clostridioides difficile	630Derm	150	1431017	1 (1541950673)	minimap2	16GT	minimap2/16GT	17233	17191	99.7563	42	0	0.2437	42	0.2437	0.3913	0.1957	0.1957	0.9976	0.9976	0.9976	0.0024
Clostridioides difficile	630Derm	150	1431017	1 (1541950673)	minimap2	freebayes	minimap2/freebayes	17233	17215	99.8955	32	0	0.1857	18	0.1045	0.2329	0.1491	0.0839	0.9981	0.999	0.9985	0.001
Clostridioides difficile	630Derm	150	1431017	1 (1541950673)	minimap2	gatk	minimap2/gatk	17233	17201	99.8143	54	22	0.3134	32	0.1857	0.4006	0.2516	0.1491	0.9969	0.9981	0.9975	0.0019
Clostridioides difficile	630Derm	150	1431017	1 (1541950673)	minimap2	lofreq	minimap2/lofreq	17233	17196	99.7853	39	0	0.2263	37	0.2147	0.3541	0.1817	0.1724	0.9977	0.9979	0.9978	0.0021
Clostridioides difficile	630Derm	150	1431017	1 (1541950673)	minimap2	mpileup	minimap2/mpileup	17233	17188	99.7389	24	0	0.1393	45	0.2611	0.3214	0.1118	0.2096	0.9986	0.9974	0.998	0.0026
Clostridioides difficile	630Derm	150	1431017	1 (1541950673)	minimap2	platypus	minimap2/platypus	17233	17046	98.9149	26	4	0.1509	187	1.0851	0.9923	0.1211	0.8712	0.9985	0.9891	0.9938	0.0109
Clostridioides difficile	630Derm	150	1431017	1 (1541950673)	minimap2	snver	minimap2/snver	17233	17172	99.646	21	0	0.1219	61	0.354	0.382	0.0978	0.2842	0.9988	0.9965	0.9976	0.0035
Clostridioides difficile	630Derm	150	1431017	1 (1541950673)	minimap2	strelka	minimap2/strelka	17233	17167	99.617	21	0	0.1219	66	0.383	0.4053	0.0978	0.3075	0.9988	0.9962	0.9975	0.0038
Clostridioides difficile	630Derm	150	1431017	1 (1541950673)	minimap2	snvsniffer	minimap2/snvsniffer	17233	16618	96.4313	243	214	1.4101	615	3.5687	3.9972	1.1321	2.8651	0.9856	0.9643	0.9748	0.0357
Clostridioides difficile	630Derm	150	1431017	1 (1541950673)	minimap2	varscan	minimap2/varscan	17233	17197	99.7911	22	0	0.1277	36	0.2089	0.2702	0.1025	0.1677	0.9987	0.9979	0.9983	0.0021
Clostridioides difficile	630Derm	150	1431017	1 (1541950673)	novoalign	16GT	novoalign/16GT	17233	17213	99.8839	25	1	0.1451	20	0.1161	0.2096	0.1165	0.0932	0.9985	0.9988	0.9986	0.0012
Clostridioides difficile	630Derm	150	1431017	1 (1541950673)	novoalign	freebayes	novoalign/freebayes	17233	17213	99.8839	30	0	0.1741	20	0.1161	0.2329	0.1398	0.0932	0.9983	0.9988	0.9985	0.0012
Clostridioides difficile	630Derm	150	1431017	1 (1541950673)	novoalign	gatk	novoalign/gatk	17233	17212	99.8781	60	30	0.3482	21	0.1219	0.3774	0.2795	0.0978	0.9965	0.9988	0.9976	0.0012
Clostridioides difficile	630Derm	150	1431017	1 (1541950673)	novoalign	lofreq	novoalign/lofreq	17233	17213	99.8839	22	0	0.1277	20	0.1161	0.1957	0.1025	0.0932	0.9987	0.9988	0.9987	0.0012
Clostridioides difficile	630Derm	150	1431017	1 (1541950673)	novoalign	mpileup	novoalign/mpileup	17233	17211	99.8723	22	0	0.1277	22	0.1277	0.205	0.1025	0.1025	0.9987	0.9987	0.9987	0.0013
Clostridioides difficile	630Derm	150	1431017	1 (1541950673)	novoalign	platypus	novoalign/platypus	17233	17111	99.2921	29	4	0.1683	122	0.7079	0.7035	0.1351	0.5684	0.9983	0.9929	0.9956	0.0071
Clostridioides difficile	630Derm	150	1431017	1 (1541950673)	novoalign	snver	novoalign/snver	17233	17210	99.8665	22	0	0.1277	23	0.1335	0.2096	0.1025	0.1071	0.9987	0.9987	0.9987	0.0013
Clostridioides difficile	630Derm	150	1431017	1 (1541950673)	novoalign	strelka	novoalign/strelka	17233	17213	99.8839	22	0	0.1277	20	0.1161	0.1957	0.1025	0.0932	0.9987	0.9988	0.9987	0.0012
Clostridioides difficile	630Derm	150	1431017	1 (1541950673)	novoalign	snvsniffer	novoalign/snvsniffer	17233	16575	96.1817	41	21	0.2379	658	3.8183	3.2564	0.191	3.0654	0.9975	0.9618	0.9793	0.0382
Clostridioides difficile	630Derm	150	1431017	1 (1541950673)	novoalign	varscan	novoalign/varscan	17233	17195	99.7795	22	0	0.1277	38	0.2205	0.2795	0.1025	0.177	0.9987	0.9978	0.9982	0.0022
[truncated: 60,486 more rows]
