# Supplementary material for: Genomic diversity affects the accuracy of bacterial single-nucleotide polymorphism–calling pipelines
Source: Gigascience. 2020 Feb 6;9(2):giaa007. doi: 10.1093/gigascience/giaa007 (PMC7002876; doi:10.1093/gigascience/giaa007)
Supplement: giaa007_Supplement_Files [file giaa007_supplement_files.zip › Supplementary Table 9.xlsx]

## Sheet: Supplementary Table 9
Supplementary Table 9. Summary statistics of SNP calling pipelines after aligning real reads to a reference genome differing from their origin.
This table presents results using both an initial set of 41 SNP calling pipelines and an expanded set of 209 SNP calling pipelines, with statistics also calculated for the latter after repeat-masking the reference genome (described in Supplementary Text 1).
Isolate	Number of cleaned (that is, quality- and adapter-trimmed) reads (millions)	Aligner	Caller	Aligner/caller	Total number of true SNPs	No. of true positives	No. of true positives as a % of no. of true SNPs	No. of false positives	No. of false positives (that are also heterozygous calls)	No. of false positives as a % of no. of true SNPs	No. of false negatives	No. of false negatives as a % of no. of true SNPs	Total number of errors (=FP+FN) per million sequenced bases	Total number of FPs per million sequenced bases	Total number of FNs per million sequenced bases	Precision	Recall (sensitivity)	F-score (=2 . precision. recall/(precision + recall))	Miss rate
Using an initial set of 41 SNP calling pipelines
cft073	1.64	bwa-mem	16GT	bwa-mem/16GT	97261	95725	98.4207	6970	92	7.1663	1536	1.5793	5186.59	4250	936.585	0.9321	0.9842	0.9574	0.0158
cft073	1.64	bwa-mem	freebayes	bwa-mem/freebayes	97261	96007	98.7107	7162	0	7.3637	1254	1.2893	5131.71	4367.07	764.634	0.9306	0.9871	0.958	0.0129
cft073	1.64	bwa-mem	gatk	bwa-mem/gatk	97261	94863	97.5345	6670	1092	6.8578	2398	2.4655	5529.27	4067.07	1462.2	0.9343	0.9753	0.9544	0.0247
cft073	1.64	bwa-mem	lofreq	bwa-mem/lofreq	97261	95626	98.319	5885	0	6.0507	1635	1.681	4585.37	3588.41	996.951	0.942	0.9832	0.9622	0.0168
cft073	1.64	bwa-mem	mpileup	bwa-mem/mpileup	97261	95579	98.2706	5647	0	5.806	1682	1.7294	4468.9	3443.29	1025.61	0.9442	0.9827	0.9631	0.0173
cft073	1.64	bwa-mem	platypus	bwa-mem/platypus	97261	95354	98.0393	5591	353	5.7485	1907	1.9607	4571.95	3409.15	1162.8	0.9446	0.9804	0.9622	0.0196
cft073	1.64	bwa-mem	snver	bwa-mem/snver	97261	95785	98.4824	5842	0	6.0065	1476	1.5176	4462.2	3562.2	900	0.9425	0.9848	0.9632	0.0152
cft073	1.64	bwa-mem	snvsniffer	bwa-mem/snvsniffer	97261	57543	59.1635	1530	247	1.5731	39718	40.8365	25151.2	932.927	24218.3	0.9741	0.5916	0.7361	0.4084
cft073	1.64	bwa-mem	strelka	bwa-mem/strelka	97261	96019	98.723	6456	7	6.6378	1242	1.277	4693.9	3936.59	757.317	0.937	0.9872	0.9614	0.0128
cft073	1.64	bwa-mem	varscan	bwa-mem/varscan	97261	95207	97.8882	5173	22	5.3187	2054	2.1118	4406.71	3154.27	1252.44	0.9485	0.9789	0.9635	0.0211
cft073	1.64	minimap2	16GT	minimap2/16GT	97261	95108	97.7864	5218	107	5.3649	2153	2.2136	4494.51	3181.71	1312.8	0.948	0.9779	0.9627	0.0221
cft073	1.64	minimap2	freebayes	minimap2/freebayes	97261	95604	98.2963	5380	0	5.5315	1657	1.7037	4290.85	3280.49	1010.37	0.9467	0.983	0.9645	0.017
cft073	1.64	minimap2	gatk	minimap2/gatk	97261	94519	97.1808	5272	882	5.4205	2742	2.8192	4886.59	3214.63	1671.95	0.9472	0.9718	0.9593	0.0282
cft073	1.64	minimap2	lofreq	minimap2/lofreq	97261	94829	97.4995	3930	0	4.0407	2432	2.5005	3879.27	2396.34	1482.93	0.9602	0.975	0.9675	0.025
cft073	1.64	minimap2	mpileup	minimap2/mpileup	97261	94862	97.5334	3738	0	3.8433	2399	2.4666	3742.07	2279.27	1462.8	0.9621	0.9753	0.9687	0.0247
cft073	1.64	minimap2	platypus	minimap2/platypus	97261	93525	96.1588	3820	258	3.9276	3736	3.8412	4607.32	2329.27	2278.05	0.9608	0.9616	0.9612	0.0384
cft073	1.64	minimap2	snver	minimap2/snver	97261	94733	97.4008	3676	0	3.7795	2528	2.5992	3782.93	2241.46	1541.46	0.9626	0.974	0.9683	0.026
cft073	1.64	minimap2	snvsniffer	minimap2/snvsniffer	97261	57062	58.6689	1508	235	1.5505	40199	41.3311	25431.1	919.512	24511.6	0.9743	0.5867	0.7324	0.4133
cft073	1.64	minimap2	strelka	minimap2/strelka	97261	94727	97.3946	3679	10	3.7826	2534	2.6054	3788.41	2243.29	1545.12	0.9626	0.9739	0.9682	0.0261
cft073	1.64	minimap2	varscan	minimap2/varscan	97261	94238	96.8919	3726	34	3.8309	3023	3.1081	4115.24	2271.95	1843.29	0.962	0.9689	0.9654	0.0311
cft073	1.64	novoalign	16GT	novoalign/16GT	97261	94299	96.9546	4625	48	4.7552	2962	3.0454	4626.22	2820.12	1806.1	0.9532	0.9695	0.9613	0.0305
cft073	1.64	novoalign	freebayes	novoalign/freebayes	97261	94878	97.5499	5295	0	5.4441	2383	2.4501	4681.71	3228.66	1453.05	0.9471	0.9755	0.9611	0.0245
cft073	1.64	novoalign	gatk	novoalign/gatk	97261	94669	97.335	5748	1056	5.9099	2592	2.665	5085.37	3504.88	1580.49	0.9428	0.9734	0.9579	0.0266
cft073	1.64	novoalign	lofreq	novoalign/lofreq	97261	94156	96.8076	4050	0	4.1641	3105	3.1924	4362.8	2469.51	1893.29	0.9588	0.9681	0.9634	0.0319
cft073	1.64	novoalign	mpileup	novoalign/mpileup	97261	94222	96.8754	3884	0	3.9934	3039	3.1246	4221.34	2368.29	1853.05	0.9604	0.9688	0.9646	0.0312
cft073	1.64	novoalign	platypus	novoalign/platypus	97261	94132	96.7829	4547	308	4.675	3129	3.2171	4680.49	2772.56	1907.93	0.9539	0.9678	0.9608	0.0322
cft073	1.64	novoalign	snver	novoalign/snver	97261	94342	96.9988	4079	0	4.1939	2919	3.0012	4267.07	2487.2	1779.88	0.9586	0.97	0.9643	0.03
cft073	1.64	novoalign	snvsniffer	novoalign/snvsniffer	97261	54383	55.9145	1208	180	1.242	42878	44.0855	26881.7	736.585	26145.1	0.9783	0.5591	0.7115	0.4409
cft073	1.64	novoalign	strelka	novoalign/strelka	97261	95092	97.7699	4594	21	4.7234	2169	2.2301	4123.78	2801.22	1322.56	0.9539	0.9777	0.9657	0.0223
cft073	1.64	novoalign	varscan	novoalign/varscan	97261	93766	96.4066	3778	11	3.8844	3495	3.5934	4434.76	2303.66	2131.1	0.9613	0.9641	0.9627	0.0359
cft073	1.64	snippy	snippy	snippy/snippy	97261	95290	97.9735	4193	0	4.3111	1971	2.0265	3758.54	2556.71	1201.83	0.9579	0.9797	0.9687	0.0203
cft073	1.64	stampy	16GT	stampy/16GT	97261	94132	96.7829	10398	871	10.6908	3129	3.2171	8248.17	6340.24	1907.93	0.9005	0.9678	0.9329	0.0322
cft073	1.64	stampy	freebayes	stampy/freebayes	97261	96521	99.2392	23495	0	24.1567	740	0.7608	14777.4	14326.2	451.219	0.8042	0.9924	0.8884	0.0076
cft073	1.64	stampy	gatk	stampy/gatk	97261	94972	97.6465	7626	1251	7.8408	2289	2.3535	6045.73	4650	1395.73	0.9257	0.9765	0.9504	0.0235
cft073	1.64	stampy	lofreq	stampy/lofreq	97261	92430	95.033	7811	0	8.031	4831	4.967	7708.54	4762.8	2945.73	0.9221	0.9503	0.936	0.0497
cft073	1.64	stampy	mpileup	stampy/mpileup	97261	95155	97.8347	8636	0	8.8792	2106	2.1653	6550	5265.85	1284.15	0.9168	0.9783	0.9466	0.0217
cft073	1.64	stampy	platypus	stampy/platypus	97261	93141	95.764	7401	578	7.6094	4120	4.236	7025	4512.8	2512.2	0.9264	0.9576	0.9417	0.0424
cft073	1.64	stampy	snver	stampy/snver	97261	94211	96.8641	8200	0	8.4309	3050	3.1359	6859.76	5000	1859.76	0.9199	0.9686	0.9436	0.0314
cft073	1.64	stampy	snvsniffer	stampy/snvsniffer	97261	59937	61.6249	2156	466	2.2167	37324	38.3751	24073.2	1314.63	22758.5	0.9653	0.6162	0.7522	0.3838
cft073	1.64	stampy	strelka	stampy/strelka	97261	94096	96.7459	6115	138	6.2872	3165	3.2541	5658.54	3728.66	1929.88	0.939	0.9675	0.953	0.0325
cft073	1.64	stampy	varscan	stampy/varscan	97261	93967	96.6132	8599	469	8.8412	3294	3.3868	7251.83	5243.29	2008.54	0.9162	0.9661	0.9405	0.0339
mgh78578	1.59	bwa-mem	16GT	bwa-mem/16GT	29461	28899	98.0924	3186	52	10.8143	562	1.9076	2357.23	2003.77	353.459	0.9007	0.9809	0.9391	0.0191
mgh78578	1.59	bwa-mem	freebayes	bwa-mem/freebayes	29461	28996	98.4216	3366	0	11.4253	465	1.5784	2409.43	2116.98	292.453	0.896	0.9842	0.938	0.0158
mgh78578	1.59	bwa-mem	gatk	bwa-mem/gatk	29461	28706	97.4373	4056	1395	13.7674	755	2.5627	3025.79	2550.94	474.843	0.8762	0.9744	0.9227	0.0256
mgh78578	1.59	bwa-mem	lofreq	bwa-mem/lofreq	29461	28889	98.0585	2845	0	9.6568	572	1.9415	2149.06	1789.31	359.748	0.9103	0.9806	0.9441	0.0194
mgh78578	1.59	bwa-mem	mpileup	bwa-mem/mpileup	29461	28892	98.0686	2713	0	9.2088	569	1.9314	2064.15	1706.29	357.862	0.9142	0.9807	0.9463	0.0193
mgh78578	1.59	bwa-mem	platypus	bwa-mem/platypus	29461	28839	97.8887	3241	379	11.001	622	2.1113	2429.56	2038.36	391.195	0.899	0.9789	0.9373	0.0211
mgh78578	1.59	bwa-mem	snver	bwa-mem/snver	29461	28918	98.1569	2830	0	9.6059	543	1.8431	2121.38	1779.87	341.509	0.9109	0.9816	0.9449	0.0184
mgh78578	1.59	bwa-mem	snvsniffer	bwa-mem/snvsniffer	29461	23963	81.338	2203	678	7.4777	5498	18.662	4843.4	1385.53	3457.86	0.9158	0.8134	0.8616	0.1866
mgh78578	1.59	bwa-mem	strelka	bwa-mem/strelka	29461	29059	98.6355	2893	12	9.8198	402	1.3645	2072.33	1819.5	252.83	0.9095	0.9864	0.9464	0.0136
mgh78578	1.59	bwa-mem	varscan	bwa-mem/varscan	29461	28813	97.8005	2678	10	9.09	648	2.1995	2091.82	1684.28	407.547	0.915	0.978	0.9455	0.022
mgh78578	1.59	minimap2	16GT	minimap2/16GT	29461	28732	97.5255	2732	79	9.2733	729	2.4745	2176.73	1718.24	458.491	0.9132	0.9753	0.9432	0.0247
mgh78578	1.59	minimap2	freebayes	minimap2/freebayes	29461	28888	98.0551	2733	0	9.2767	573	1.9449	2079.25	1718.87	360.377	0.9136	0.9806	0.9459	0.0194
mgh78578	1.59	minimap2	gatk	minimap2/gatk	29461	28626	97.1657	3413	1115	11.5848	835	2.8343	2671.7	2146.54	525.157	0.8935	0.9717	0.931	0.0283
mgh78578	1.59	minimap2	lofreq	minimap2/lofreq	29461	28664	97.2947	2341	0	7.9461	797	2.7053	1973.58	1472.33	501.258	0.9245	0.9729	0.9481	0.0271
mgh78578	1.59	minimap2	mpileup	minimap2/mpileup	29461	28668	97.3083	2299	0	7.8035	793	2.6917	1944.65	1445.91	498.742	0.9258	0.9731	0.9489	0.0269
mgh78578	1.59	minimap2	platypus	minimap2/platypus	29461	28099	95.3769	2510	227	8.5197	1362	4.6231	2435.22	1578.62	856.604	0.918	0.9538	0.9356	0.0462
mgh78578	1.59	minimap2	snver	minimap2/snver	29461	28527	96.8297	2352	0	7.9834	934	3.1703	2066.67	1479.25	587.421	0.9238	0.9683	0.9455	0.0317
mgh78578	1.59	minimap2	snvsniffer	minimap2/snvsniffer	29461	23905	81.1412	2170	667	7.3657	5556	18.8588	4859.12	1364.78	3494.34	0.9168	0.8114	0.8609	0.1886
mgh78578	1.59	minimap2	strelka	minimap2/strelka	29461	28651	97.2506	2261	17	7.6746	810	2.7494	1931.45	1422.01	509.434	0.9269	0.9725	0.9492	0.0275
mgh78578	1.59	minimap2	varscan	minimap2/varscan	29461	28584	97.0232	2309	17	7.8375	877	2.9768	2003.77	1452.2	551.572	0.9253	0.9702	0.9472	0.0298
mgh78578	1.59	novoalign	16GT	novoalign/16GT	29461	28572	96.9825	2353	31	7.9868	889	3.0175	2038.99	1479.87	559.12	0.9239	0.9698	0.9463	0.0302
mgh78578	1.59	novoalign	freebayes	novoalign/freebayes	29461	28803	97.7665	2716	0	9.219	658	2.2335	2122.01	1708.18	413.837	0.9138	0.9777	0.9447	0.0223
mgh78578	1.59	novoalign	gatk	novoalign/gatk	29461	28740	97.5527	3631	1225	12.3248	721	2.4473	2737.11	2283.65	453.459	0.8878	0.9755	0.9296	0.0245
mgh78578	1.59	novoalign	lofreq	novoalign/lofreq	29461	28486	96.6905	2270	0	7.7051	975	3.3095	2040.88	1427.67	613.207	0.9262	0.9669	0.9461	0.0331
mgh78578	1.59	novoalign	mpileup	novoalign/mpileup	29461	28520	96.8059	2230	0	7.5693	941	3.1941	1994.34	1402.52	591.824	0.9275	0.9681	0.9474	0.0319
mgh78578	1.59	novoalign	platypus	novoalign/platypus	29461	28551	96.9112	2767	285	9.3921	910	3.0888	2312.58	1740.25	572.327	0.9116	0.9691	0.9395	0.0309
mgh78578	1.59	novoalign	snver	novoalign/snver	29461	28509	96.7686	2314	0	7.8545	952	3.2314	2054.09	1455.35	598.742	0.9249	0.9677	0.9458	0.0323
mgh78578	1.59	novoalign	snvsniffer	novoalign/snvsniffer	29461	23434	79.5424	1864	463	6.327	6027	20.4576	4962.89	1172.33	3790.57	0.9263	0.7954	0.8559	0.2046
mgh78578	1.59	novoalign	strelka	novoalign/strelka	29461	28787	97.7122	2358	12	8.0038	674	2.2878	1906.92	1483.02	423.899	0.9243	0.9771	0.95	0.0229
mgh78578	1.59	novoalign	varscan	novoalign/varscan	29461	28443	96.5446	2224	7	7.549	1018	3.4554	2038.99	1398.74	640.252	0.9275	0.9654	0.9461	0.0346
mgh78578	1.59	snippy	snippy	snippy/snippy	29461	28821	97.8276	2279	0	7.7357	640	2.1724	1835.85	1433.33	402.516	0.9267	0.9783	0.9518	0.0217
mgh78578	1.59	stampy	16GT	stampy/16GT	29461	28602	97.0843	5070	409	17.2092	859	2.9157	3728.93	3188.68	540.252	0.8494	0.9708	0.9061	0.0292
mgh78578	1.59	stampy	freebayes	stampy/freebayes	29461	29212	99.1548	10391	0	35.2704	249	0.8452	6691.82	6535.22	156.604	0.7376	0.9915	0.8459	0.0085
mgh78578	1.59	stampy	gatk	stampy/gatk	29461	28723	97.495	5000	1563	16.9716	738	2.505	3608.81	3144.65	464.151	0.8517	0.9749	0.9091	0.0251
mgh78578	1.59	stampy	lofreq	stampy/lofreq	29461	28261	95.9268	3846	0	13.0545	1200	4.0732	3173.58	2418.87	754.717	0.8802	0.9593	0.918	0.0407
mgh78578	1.59	stampy	mpileup	stampy/mpileup	29461	28894	98.0754	4184	0	14.2018	567	1.9246	2988.05	2631.45	356.604	0.8735	0.9808	0.924	0.0192
mgh78578	1.59	stampy	platypus	stampy/platypus	29461	28393	96.3749	4586	752	15.5663	1068	3.6251	3555.97	2884.28	671.698	0.8609	0.9637	0.9094	0.0363
mgh78578	1.59	stampy	snver	stampy/snver	29461	28669	97.3117	3922	0	13.3125	792	2.6883	2964.78	2466.67	498.113	0.8797	0.9731	0.924	0.0269
mgh78578	1.59	stampy	snvsniffer	stampy/snvsniffer	29461	24185	82.0916	2330	735	7.9088	5276	17.9084	4783.65	1465.41	3318.24	0.9121	0.8209	0.8641	0.1791
mgh78578	1.59	stampy	strelka	stampy/strelka	29461	28655	97.2642	2963	54	10.0574	806	2.7358	2370.44	1863.52	506.918	0.9063	0.9726	0.9383	0.0274
mgh78578	1.59	stampy	varscan	stampy/varscan	29461	28670	97.3151	4468	185	15.1658	791	2.6849	3307.55	2810.06	497.484	0.8652	0.9732	0.916	0.0268
rbhstw00029	1.35	bwa-mem	16GT	bwa-mem/16GT	251254	226954	90.3285	106049	96	42.2079	24300	9.6715	96554.8	78554.8	18000	0.6815	0.9033	0.7769	0.0967
rbhstw00029	1.35	bwa-mem	freebayes	bwa-mem/freebayes	251254	232474	92.5255	115971	0	46.1569	18780	7.4745	99815.6	85904.4	13911.1	0.6672	0.9253	0.7753	0.0747
rbhstw00029	1.35	bwa-mem	gatk	bwa-mem/gatk	251254	203995	81.1907	84988	503	33.8255	47259	18.8093	97960.7	62954.1	35006.7	0.7059	0.8119	0.7552	0.1881
rbhstw00029	1.35	bwa-mem	lofreq	bwa-mem/lofreq	251254	226521	90.1562	104101	0	41.4326	24733	9.8438	95432.6	77111.9	18320.7	0.6851	0.9016	0.7786	0.0984
rbhstw00029	1.35	bwa-mem	mpileup	bwa-mem/mpileup	251254	228555	90.9657	106674	0	42.4566	22699	9.0343	95831.9	79017.8	16814.1	0.6818	0.9097	0.7794	0.0903
rbhstw00029	1.35	bwa-mem	platypus	bwa-mem/platypus	251254	226587	90.1824	103557	391	41.2161	24667	9.8176	94980.7	76708.9	18271.9	0.6863	0.9018	0.7794	0.0982
rbhstw00029	1.35	bwa-mem	snver	bwa-mem/snver	251254	228314	90.8698	104939	0	41.7661	22940	9.1302	94725.2	77732.6	16992.6	0.6851	0.9087	0.7812	0.0913
rbhstw00029	1.35	bwa-mem	snvsniffer	bwa-mem/snvsniffer	251254	9958	3.9633	1469	94	0.5847	241296	96.0367	179826	1088.15	178738	0.8714	0.0396	0.0758	0.9604
rbhstw00029	1.35	bwa-mem	strelka	bwa-mem/strelka	251254	234284	93.2459	114310	18	45.4958	16970	6.7541	97244.4	84674.1	12570.4	0.6721	0.9325	0.7812	0.0675
rbhstw00029	1.35	bwa-mem	varscan	bwa-mem/varscan	251254	227239	90.4419	104015	24	41.3983	24015	9.5581	94837	77048.1	17788.9	0.686	0.9044	0.7802	0.0956
rbhstw00029	1.35	minimap2	16GT	minimap2/16GT	251254	170891	68.0152	34104	197	13.5735	80363	31.9848	84790.4	25262.2	59528.1	0.8336	0.6802	0.7491	0.3198
rbhstw00029	1.35	minimap2	freebayes	minimap2/freebayes	251254	186756	74.3296	41008	0	16.3213	64498	25.6704	78152.6	30376.3	47776.3	0.82	0.7433	0.7798	0.2567
rbhstw00029	1.35	minimap2	gatk	minimap2/gatk	251254	152938	60.8699	27488	227	10.9403	98316	39.1301	93188.1	20361.5	72826.7	0.8476	0.6087	0.7086	0.3913
rbhstw00029	1.35	minimap2	lofreq	minimap2/lofreq	251254	158330	63.0159	23912	0	9.5171	92924	36.9841	86545.2	17712.6	68832.6	0.8688	0.6302	0.7305	0.3698
rbhstw00029	1.35	minimap2	mpileup	minimap2/mpileup	251254	166156	66.1307	26728	0	10.6378	85098	33.8693	82834.1	19798.5	63035.6	0.8614	0.6613	0.7482	0.3387
rbhstw00029	1.35	minimap2	platypus	minimap2/platypus	251254	73709	29.3364	9854	36	3.9219	177545	70.6636	138814	7299.26	131515	0.8821	0.2934	0.4403	0.7066
rbhstw00029	1.35	minimap2	snver	minimap2/snver	251254	134746	53.6294	19263	0	7.6667	116508	46.3706	100571	14268.9	86302.2	0.8749	0.5363	0.665	0.4637
rbhstw00029	1.35	minimap2	snvsniffer	minimap2/snvsniffer	251254	8768	3.4897	1289	89	0.513	242486	96.5103	180574	954.815	179619	0.8718	0.0349	0.0671	0.9651
rbhstw00029	1.35	minimap2	strelka	minimap2/strelka	251254	135133	53.7834	19169	1	7.6293	116121	46.2166	100215	14199.3	86015.6	0.8758	0.5378	0.6664	0.4622
rbhstw00029	1.35	minimap2	varscan	minimap2/varscan	251254	160355	63.8219	25113	93	9.9951	90899	36.1781	85934.8	18602.2	67332.6	0.8646	0.6382	0.7343	0.3618
rbhstw00029	1.35	novoalign	16GT	novoalign/16GT	251254	193441	76.9902	67740	23	26.9608	57813	23.0098	93002.2	50177.8	42824.4	0.7406	0.7699	0.755	0.2301
rbhstw00029	1.35	novoalign	freebayes	novoalign/freebayes	251254	204072	81.2214	78306	0	31.1661	47182	18.7786	92954.1	58004.4	34949.6	0.7227	0.8122	0.7648	0.1878
rbhstw00029	1.35	novoalign	gatk	novoalign/gatk	251254	199057	79.2254	74059	338	29.4757	52197	20.7746	93523	54858.5	38664.4	0.7288	0.7923	0.7592	0.2077
rbhstw00029	1.35	novoalign	lofreq	novoalign/lofreq	251254	192433	76.589	65397	0	26.0282	58821	23.411	92013.3	48442.2	43571.1	0.7464	0.7659	0.756	0.2341
rbhstw00029	1.35	novoalign	mpileup	novoalign/mpileup	251254	195869	77.9566	68715	0	27.3488	55385	22.0434	91925.9	50900	41025.9	0.7403	0.7796	0.7594	0.2204
rbhstw00029	1.35	novoalign	platypus	novoalign/platypus	251254	197467	78.5926	73149	208	29.1136	53787	21.4074	94026.7	54184.4	39842.2	0.7297	0.7859	0.7568	0.2141
rbhstw00029	1.35	novoalign	snver	novoalign/snver	251254	195513	77.8149	68581	0	27.2955	55741	22.1851	92090.4	50800.7	41289.6	0.7403	0.7781	0.7587	0.2219
rbhstw00029	1.35	novoalign	snvsniffer	novoalign/snvsniffer	251254	8620	3.4308	1078	45	0.429	242634	96.5692	180527	798.519	179729	0.8888	0.0343	0.0661	0.9657
rbhstw00029	1.35	novoalign	strelka	novoalign/strelka	251254	205572	81.8184	76430	20	30.4194	45682	18.1816	90453.3	56614.8	33838.5	0.729	0.8182	0.771	0.1818
rbhstw00029	1.35	novoalign	varscan	novoalign/varscan	251254	193152	76.8752	65984	9	26.2619	58102	23.1248	91915.6	48877	43038.5	0.7454	0.7688	0.7569	0.2312
rbhstw00029	1.35	snippy	snippy	snippy/snippy	251254	208463	82.969	67524	0	26.8748	42791	17.031	81714.8	50017.8	31697	0.7553	0.8297	0.7908	0.1703
rbhstw00029	1.35	stampy	16GT	stampy/16GT	251254	226953	90.3281	135429	4832	53.9012	24301	9.6719	118319	100318	18000.7	0.6263	0.9033	0.7397	0.0967
rbhstw00029	1.35	stampy	freebayes	stampy/freebayes	251254	245595	97.7477	178820	0	71.171	5659	2.2523	136651	132459	4191.85	0.5787	0.9775	0.727	0.0225
rbhstw00029	1.35	stampy	gatk	stampy/gatk	251254	201727	80.2881	78804	539	31.3643	49527	19.7119	95060	58373.3	36686.7	0.7191	0.8029	0.7587	0.1971
rbhstw00029	1.35	stampy	lofreq	stampy/lofreq	251254	217391	86.5224	123440	0	49.1296	33863	13.4776	116521	91437	25083.7	0.6378	0.8652	0.7343	0.1348
rbhstw00029	1.35	stampy	mpileup	stampy/mpileup	251254	235700	93.8095	140491	0	55.9159	15554	6.1905	115589	104067	11521.5	0.6265	0.9381	0.7513	0.0619
rbhstw00029	1.35	stampy	platypus	stampy/platypus	251254	222193	88.4336	124612	1658	49.596	29061	11.5664	113832	92305.2	21526.7	0.6407	0.8843	0.743	0.1157
rbhstw00029	1.35	stampy	snver	stampy/snver	251254	228694	91.021	134594	0	53.5689	22560	8.979	116410	99699.3	16711.1	0.6295	0.9102	0.7443	0.0898
rbhstw00029	1.35	stampy	snvsniffer	stampy/snvsniffer	251254	12674	5.0443	2292	271	0.9122	238580	94.9557	178424	1697.78	176726	0.8469	0.0504	0.0951	0.9496
rbhstw00029	1.35	stampy	strelka	stampy/strelka	251254	227863	90.6903	121323	2827	48.287	23391	9.3097	107196	89868.9	17326.7	0.6526	0.9069	0.759	0.0931
rbhstw00029	1.35	stampy	varscan	stampy/varscan	251254	230748	91.8385	137838	3109	54.86	20506	8.1615	117292	102102	15189.6	0.626	0.9184	0.7445	0.0816
rbhstw00053	1.57	bwa-mem	16GT	bwa-mem/16GT	272155	258706	95.0583	51160	166	18.7981	13449	4.9417	41152.2	32586	8566.24	0.8349	0.9506	0.889	0.0494
rbhstw00053	1.57	bwa-mem	freebayes	bwa-mem/freebayes	272155	261758	96.1798	54088	0	19.874	10397	3.8202	41073.2	34451	6622.29	0.8288	0.9618	0.8904	0.0382
rbhstw00053	1.57	bwa-mem	gatk	bwa-mem/gatk	272155	239455	87.9848	40181	1051	14.764	32700	12.0152	46421	25593	20828	0.8563	0.8798	0.8679	0.1202
rbhstw00053	1.57	bwa-mem	lofreq	bwa-mem/lofreq	272155	258412	94.9503	49883	0	18.3289	13743	5.0497	40526.1	31772.6	8753.5	0.8382	0.9495	0.8904	0.0505
rbhstw00053	1.57	bwa-mem	mpileup	bwa-mem/mpileup	272155	259302	95.2773	49951	0	18.3539	12853	4.7227	40002.6	31815.9	8186.62	0.8385	0.9528	0.892	0.0472
rbhstw00053	1.57	bwa-mem	platypus	bwa-mem/platypus	272155	258415	94.9514	48359	335	17.7689	13740	5.0486	39553.5	30801.9	8751.59	0.8424	0.9495	0.8927	0.0505
rbhstw00053	1.57	bwa-mem	snver	bwa-mem/snver	272155	259551	95.3688	50048	0	18.3895	12604	4.6312	39905.7	31877.7	8028.03	0.8383	0.9537	0.8923	0.0463
rbhstw00053	1.57	bwa-mem	snvsniffer	bwa-mem/snvsniffer	272155	14667	5.3892	1001	196	0.3678	257488	94.6108	164643	637.58	164005	0.9361	0.0539	0.1019	0.9461
rbhstw00053	1.57	bwa-mem	strelka	bwa-mem/strelka	272155	263311	96.7504	55794	7	20.5008	8844	3.2496	41170.7	35537.6	5633.12	0.8252	0.9675	0.8907	0.0325
rbhstw00053	1.57	bwa-mem	varscan	bwa-mem/varscan	272155	258703	95.0572	49325	53	18.1239	13452	4.9428	39985.3	31417.2	8568.15	0.8399	0.9506	0.8918	0.0494
rbhstw00053	1.57	minimap2	16GT	minimap2/16GT	272155	219286	80.5739	19640	291	7.2165	52869	19.4261	46184.1	12509.6	33674.5	0.9178	0.8057	0.8581	0.1943
rbhstw00053	1.57	minimap2	freebayes	minimap2/freebayes	272155	234023	85.9889	23368	0	8.5863	38132	14.0111	39172	14884.1	24287.9	0.9092	0.8599	0.8839	0.1401
rbhstw00053	1.57	minimap2	gatk	minimap2/gatk	272155	177295	65.1449	13724	162	5.0427	94860	34.8551	69161.8	8741.4	60420.4	0.9282	0.6514	0.7655	0.3486
rbhstw00053	1.57	minimap2	lofreq	minimap2/lofreq	272155	212676	78.1452	14440	0	5.3058	59479	21.8548	47082.2	9197.45	37884.7	0.9364	0.7815	0.852	0.2185
rbhstw00053	1.57	minimap2	mpileup	minimap2/mpileup	272155	82757	30.408	5229	0	1.9213	189398	69.592	123966	3330.57	120636	0.9406	0.3041	0.4596	0.6959
rbhstw00053	1.57	minimap2	platypus	minimap2/platypus	272155	112802	41.4477	5928	56	2.1782	159353	58.5523	105275	3775.8	101499	0.9501	0.4145	0.5772	0.5855
rbhstw00053	1.57	minimap2	snver	minimap2/snver	272155	190346	69.9403	11368	0	4.177	81809	30.0597	59348.4	7240.76	52107.6	0.9436	0.6994	0.8034	0.3006
rbhstw00053	1.57	minimap2	snvsniffer	minimap2/snvsniffer	272155	13605	4.999	917	190	0.3369	258550	95.001	165266	584.076	164682	0.9369	0.05	0.0949	0.95
rbhstw00053	1.57	minimap2	strelka	minimap2/strelka	272155	190530	70.0079	11749	2	4.317	81625	29.9921	59473.9	7483.44	51990.4	0.9419	0.7001	0.8032	0.2999
rbhstw00053	1.57	minimap2	varscan	minimap2/varscan	272155	214480	78.808	14941	73	5.4899	57675	21.192	46252.2	9516.56	36735.7	0.9349	0.7881	0.8552	0.2119
rbhstw00053	1.57	novoalign	16GT	novoalign/16GT	272155	161639	59.3923	25608	27	9.4093	110516	40.6077	86703.2	16310.8	70392.4	0.8632	0.5939	0.7037	0.4061
rbhstw00053	1.57	novoalign	freebayes	novoalign/freebayes	272155	167615	61.5881	28603	0	10.5098	104540	38.4119	84804.5	18218.5	66586	0.8542	0.6159	0.7157	0.3841
rbhstw00053	1.57	novoalign	gatk	novoalign/gatk	272155	121961	44.8131	19354	233	7.1114	150194	55.1869	107992	12327.4	95665	0.863	0.4481	0.5899	0.5519
rbhstw00053	1.57	novoalign	lofreq	novoalign/lofreq	272155	236998	87.082	35020	0	12.8677	35157	12.918	44698.7	22305.7	22393	0.8713	0.8708	0.871	0.1292
rbhstw00053	1.57	novoalign	mpileup	novoalign/mpileup	272155	239703	88.0759	35891	0	13.1877	32452	11.9241	43530.6	22860.5	20670.1	0.8698	0.8808	0.8753	0.1192
rbhstw00053	1.57	novoalign	platypus	novoalign/platypus	272155	240228	88.2688	37406	210	13.7444	31927	11.7312	44161.2	23825.5	20335.7	0.8653	0.8827	0.8739	0.1173
rbhstw00053	1.57	novoalign	snver	novoalign/snver	272155	239702	88.0755	36039	0	13.2421	32453	11.9245	43625.5	22954.8	20670.7	0.8693	0.8808	0.875	0.1192
rbhstw00053	1.57	novoalign	snvsniffer	novoalign/snvsniffer	272155	12733	4.6786	632	82	0.2322	259422	95.3214	165639	402.548	165237	0.9527	0.0468	0.0892	0.9532
rbhstw00053	1.57	novoalign	strelka	novoalign/strelka	272155	247430	90.9151	41872	23	15.3854	24725	9.0849	42418.5	26670.1	15748.4	0.8553	0.9092	0.8814	0.0908
rbhstw00053	1.57	novoalign	varscan	novoalign/varscan	272155	237632	87.3149	34925	20	12.8328	34523	12.6851	44234.4	22245.2	21989.2	0.8719	0.8731	0.8725	0.1269
rbhstw00053	1.57	snippy	snippy	snippy/snippy	272155	250077	91.8877	36137	0	13.2781	22078	8.1123	37079.6	23017.2	14062.4	0.8737	0.9189	0.8957	0.0811
rbhstw00053	1.57	stampy	16GT	stampy/16GT	272155	250574	92.0703	60913	2787	22.3817	21581	7.9297	52543.9	38798.1	13745.9	0.8044	0.9207	0.8586	0.0793
rbhstw00053	1.57	stampy	freebayes	stampy/freebayes	272155	267195	98.1775	90352	0	33.1987	4960	1.8225	60708.3	57549	3159.24	0.7473	0.9818	0.8486	0.0182
rbhstw00053	1.57	stampy	gatk	stampy/gatk	272155	238380	87.5898	40618	1543	14.9246	33775	12.4102	47384.1	25871.3	21512.7	0.8544	0.8759	0.865	0.1241
rbhstw00053	1.57	stampy	lofreq	stampy/lofreq	272155	242707	89.1797	54707	0	20.1014	29448	10.8203	53601.9	34845.2	18756.7	0.8161	0.8918	0.8523	0.1082
rbhstw00053	1.57	stampy	mpileup	stampy/mpileup	272155	257954	94.782	61031	0	22.4251	14201	5.218	47918.5	38873.2	9045.22	0.8087	0.9478	0.8727	0.0522
rbhstw00053	1.57	stampy	platypus	stampy/platypus	272155	247525	90.95	54608	1235	20.065	24630	9.05	50470.1	34782.2	15687.9	0.8193	0.9095	0.862	0.0905
rbhstw00053	1.57	stampy	snver	stampy/snver	272155	252649	92.8328	59098	0	21.7148	19506	7.1672	50066.2	37642	12424.2	0.8104	0.9283	0.8654	0.0717
rbhstw00053	1.57	stampy	snvsniffer	stampy/snvsniffer	272155	17819	6.5474	1709	385	0.628	254336	93.4526	163086	1088.54	161997	0.9125	0.0655	0.1222	0.9345
rbhstw00053	1.57	stampy	strelka	stampy/strelka	272155	252451	92.76	53803	1165	19.7692	19704	7.24	46819.8	34269.4	12550.3	0.8243	0.9276	0.8729	0.0724
rbhstw00053	1.57	stampy	varscan	stampy/varscan	272155	254094	93.3637	60327	1682	22.1664	18061	6.6363	49928.7	38424.8	11503.8	0.8081	0.9336	0.8663	0.0664
rbhstw00059	1.8	bwa-mem	16GT	bwa-mem/16GT	337102	274934	81.5581	73784	281	21.8877	62168	18.4419	75528.9	40991.1	34537.8	0.7884	0.8156	0.8018	0.1844
rbhstw00059	1.8	bwa-mem	freebayes	bwa-mem/freebayes	337102	285043	84.5569	80289	0	23.8174	52059	15.4431	73526.7	44605	28921.7	0.7802	0.8456	0.8116	0.1544
rbhstw00059	1.8	bwa-mem	gatk	bwa-mem/gatk	337102	218598	64.8462	57055	929	16.9251	118504	35.1538	97532.8	31697.2	65835.6	0.793	0.6485	0.7135	0.3515
rbhstw00059	1.8	bwa-mem	lofreq	bwa-mem/lofreq	337102	274562	81.4478	72359	0	21.465	62540	18.5522	74943.9	40199.4	34744.4	0.7914	0.8145	0.8028	0.1855
rbhstw00059	1.8	bwa-mem	mpileup	bwa-mem/mpileup	337102	276806	82.1134	72466	0	21.4968	60296	17.8866	73756.7	40258.9	33497.8	0.7925	0.8211	0.8065	0.1789
rbhstw00059	1.8	bwa-mem	platypus	bwa-mem/platypus	337102	270246	80.1674	66988	522	19.8717	66856	19.8326	74357.8	37215.6	37142.2	0.8014	0.8017	0.8015	0.1983
rbhstw00059	1.8	bwa-mem	snver	bwa-mem/snver	337102	275755	81.8017	71530	0	21.2191	61347	18.1983	73820.6	39738.9	34081.7	0.794	0.818	0.8058	0.182
rbhstw00059	1.8	bwa-mem	snvsniffer	bwa-mem/snvsniffer	337102	7115	2.1106	1110	153	0.3293	329987	97.8894	183943	616.667	183326	0.865	0.0211	0.0412	0.9789
rbhstw00059	1.8	bwa-mem	strelka	bwa-mem/strelka	337102	291172	86.375	82585	34	24.4985	45930	13.625	71397.2	45880.6	25516.7	0.779	0.8638	0.8192	0.1362
rbhstw00059	1.8	bwa-mem	varscan	bwa-mem/varscan	337102	274048	81.2953	70250	55	20.8394	63054	18.7047	74057.8	39027.8	35030	0.796	0.813	0.8044	0.187
rbhstw00059	1.8	minimap2	16GT	minimap2/16GT	337102	174780	51.8478	19176	364	5.6885	162322	48.1522	100832	10653.3	90178.9	0.9011	0.5185	0.6582	0.4815
rbhstw00059	1.8	minimap2	freebayes	minimap2/freebayes	337102	189699	56.2735	20366	0	6.0415	147403	43.7265	93205	11314.4	81890.6	0.903	0.5627	0.6933	0.4373
rbhstw00059	1.8	minimap2	gatk	minimap2/gatk	337102	144117	42.7517	12479	504	3.7018	192985	57.2483	114147	6932.78	107214	0.9203	0.4275	0.5838	0.5725
rbhstw00059	1.8	minimap2	lofreq	minimap2/lofreq	337102	161202	47.8199	12785	0	3.7926	175900	52.1801	104825	7102.78	97722.2	0.9265	0.4782	0.6308	0.5218
rbhstw00059	1.8	minimap2	mpileup	minimap2/mpileup	337102	162749	48.2789	11833	0	3.5102	174353	51.7211	103437	6573.89	96862.8	0.9322	0.4828	0.6361	0.5172
rbhstw00059	1.8	minimap2	platypus	minimap2/platypus	337102	55890	16.5796	2927	80	0.8683	281212	83.4204	157855	1626.11	156229	0.9502	0.1658	0.2823	0.8342
rbhstw00059	1.8	minimap2	snver	minimap2/snver	337102	121313	35.987	7411	0	2.1984	215789	64.013	124000	4117.22	119883	0.9424	0.3599	0.5209	0.6401
rbhstw00059	1.8	minimap2	snvsniffer	minimap2/snvsniffer	337102	6485	1.9238	1047	149	0.3106	330617	98.0762	184258	581.667	183676	0.861	0.0192	0.0376	0.9808
rbhstw00059	1.8	minimap2	strelka	minimap2/strelka	337102	122026	36.1985	6857	0	2.0341	215076	63.8015	123296	3809.44	119487	0.9468	0.362	0.5237	0.638
rbhstw00059	1.8	minimap2	varscan	minimap2/varscan	337102	158220	46.9353	11713	122	3.4746	178882	53.0647	105886	6507.22	99378.9	0.9311	0.4694	0.6241	0.5306
rbhstw00059	1.8	novoalign	16GT	novoalign/16GT	337102	211934	62.8694	38175	70	11.3245	125168	37.1306	90746.1	21208.3	69537.8	0.8474	0.6287	0.7218	0.3713
rbhstw00059	1.8	novoalign	freebayes	novoalign/freebayes	337102	228024	67.6424	45979	0	13.6395	109078	32.3576	86142.8	25543.9	60598.9	0.8322	0.6764	0.7463	0.3236
rbhstw00059	1.8	novoalign	gatk	novoalign/gatk	337102	214171	63.533	43295	643	12.8433	122931	36.467	92347.8	24052.8	68295	0.8318	0.6353	0.7204	0.3647
rbhstw00059	1.8	novoalign	lofreq	novoalign/lofreq	337102	210706	62.5051	36639	0	10.8688	126396	37.4949	90575	20355	70220	0.8519	0.6251	0.7211	0.3749
rbhstw00059	1.8	novoalign	mpileup	novoalign/mpileup	337102	214820	63.7255	37973	0	11.2645	122282	36.2745	89030.6	21096.1	67934.4	0.8498	0.6373	0.7284	0.3627
rbhstw00059	1.8	novoalign	platypus	novoalign/platypus	337102	216800	64.3129	41371	222	12.2725	120302	35.6871	89818.3	22983.9	66834.4	0.8398	0.6431	0.7284	0.3569
rbhstw00059	1.8	novoalign	snver	novoalign/snver	337102	214336	63.5819	38126	0	11.3099	122766	36.4181	89384.4	21181.1	68203.3	0.849	0.6358	0.7271	0.3642
rbhstw00059	1.8	novoalign	snvsniffer	novoalign/snvsniffer	337102	6117	1.8146	629	80	0.1866	330985	98.1854	184230	349.444	183881	0.9068	0.0181	0.0355	0.9819
rbhstw00059	1.8	novoalign	strelka	novoalign/strelka	337102	230701	68.4366	43186	25	12.811	106401	31.5634	83103.9	23992.2	59111.7	0.8423	0.6844	0.7552	0.3156
rbhstw00059	1.8	novoalign	varscan	novoalign/varscan	337102	209986	62.2915	35966	18	10.6692	127116	37.7085	90601.1	19981.1	70620	0.8538	0.6229	0.7203	0.3771
rbhstw00059	1.8	snippy	snippy	snippy/snippy	337102	235509	69.8628	41950	0	12.4443	101593	30.1372	79746.1	23305.6	56440.6	0.8488	0.6986	0.7664	0.3014
rbhstw00059	1.8	stampy	16GT	stampy/16GT	337102	292308	86.712	112294	6124	33.3116	44794	13.288	87271.1	62385.6	24885.6	0.7225	0.8671	0.7882	0.1329
rbhstw00059	1.8	stampy	freebayes	stampy/freebayes	337102	325059	96.4275	161613	0	47.9419	12043	3.5725	96475.6	89785	6690.56	0.6679	0.9643	0.7892	0.0357
rbhstw00059	1.8	stampy	gatk	stampy/gatk	337102	208249	61.7763	53942	1105	16.0017	128853	38.2237	101553	29967.8	71585	0.7943	0.6178	0.695	0.3822
rbhstw00059	1.8	stampy	lofreq	stampy/lofreq	337102	270945	80.3748	97768	0	29.0025	66157	19.6252	91069.4	54315.6	36753.9	0.7348	0.8037	0.7677	0.1963
rbhstw00059	1.8	stampy	mpileup	stampy/mpileup	337102	308701	91.575	117608	0	34.888	28401	8.425	81116.1	65337.8	15778.3	0.7241	0.9157	0.8087	0.0843
rbhstw00059	1.8	stampy	platypus	stampy/platypus	337102	276828	82.12	94565	2470	28.0523	60274	17.88	86021.7	52536.1	33485.6	0.7454	0.8212	0.7815	0.1788
rbhstw00059	1.8	stampy	snver	stampy/snver	337102	292845	86.8713	110340	0	32.7319	44257	13.1287	85887.2	61300	24587.2	0.7263	0.8687	0.7911	0.1313
rbhstw00059	1.8	stampy	snvsniffer	stampy/snvsniffer	337102	10156	3.0127	1693	263	0.5022	326946	96.9873	182577	940.556	181637	0.8571	0.0301	0.0582	0.9699
rbhstw00059	1.8	stampy	strelka	stampy/strelka	337102	285008	84.5465	90231	2876	26.7667	52094	15.4535	79069.4	50128.3	28941.1	0.7595	0.8455	0.8002	0.1545
rbhstw00059	1.8	stampy	varscan	stampy/varscan	337102	297626	88.2896	114951	4506	34.0998	39476	11.7104	85792.8	63861.7	21931.1	0.7214	0.8829	0.794	0.1171
rbhstw00122	1.03	bwa-mem	16GT	bwa-mem/16GT	50630	49752	98.2659	3194	53	6.3085	878	1.7341	3953.4	3100.97	852.427	0.9397	0.9827	0.9607	0.0173
rbhstw00122	1.03	bwa-mem	freebayes	bwa-mem/freebayes	50630	49872	98.5029	3575	0	7.061	758	1.4971	4206.8	3470.87	735.922	0.9331	0.985	0.9583	0.015
rbhstw00122	1.03	bwa-mem	gatk	bwa-mem/gatk	50630	49500	97.7681	3786	773	7.4778	1130	2.2319	4772.82	3675.73	1097.09	0.9289	0.9777	0.9527	0.0223
rbhstw00122	1.03	bwa-mem	lofreq	bwa-mem/lofreq	50630	49713	98.1888	3004	0	5.9332	917	1.8112	3806.8	2916.5	890.291	0.943	0.9819	0.9621	0.0181
rbhstw00122	1.03	bwa-mem	mpileup	bwa-mem/mpileup	50630	49716	98.1947	2897	0	5.7219	914	1.8053	3700	2812.62	887.379	0.9449	0.9819	0.963	0.0181
rbhstw00122	1.03	bwa-mem	platypus	bwa-mem/platypus	50630	49607	97.9795	3050	130	6.0241	1023	2.0205	3954.37	2961.16	993.204	0.9421	0.9798	0.9606	0.0202
rbhstw00122	1.03	bwa-mem	snver	bwa-mem/snver	50630	49730	98.2224	3012	0	5.949	900	1.7776	3798.06	2924.27	873.786	0.9429	0.9822	0.9621	0.0178
rbhstw00122	1.03	bwa-mem	snvsniffer	bwa-mem/snvsniffer	50630	35806	70.7209	1283	366	2.5341	14824	29.2791	15637.9	1245.63	14392.2	0.9654	0.7072	0.8164	0.2928
rbhstw00122	1.03	bwa-mem	strelka	bwa-mem/strelka	50630	50036	98.8268	3209	7	6.3381	594	1.1732	3692.23	3115.53	576.699	0.9397	0.9883	0.9634	0.0117
rbhstw00122	1.03	bwa-mem	varscan	bwa-mem/varscan	50630	49597	97.9597	2828	19	5.5856	1033	2.0403	3748.54	2745.63	1002.91	0.9461	0.9796	0.9626	0.0204
rbhstw00122	1.03	minimap2	16GT	minimap2/16GT	50630	49469	97.7069	2676	80	5.2854	1161	2.2931	3725.24	2598.06	1127.18	0.9487	0.9771	0.9627	0.0229
rbhstw00122	1.03	minimap2	freebayes	minimap2/freebayes	50630	49738	98.2382	3006	0	5.9372	892	1.7618	3784.47	2918.45	866.019	0.943	0.9824	0.9623	0.0176
rbhstw00122	1.03	minimap2	gatk	minimap2/gatk	50630	49267	97.3079	2922	563	5.7713	1363	2.6921	4160.19	2836.89	1323.3	0.944	0.9731	0.9583	0.0269
rbhstw00122	1.03	minimap2	lofreq	minimap2/lofreq	50630	49324	97.4205	2242	0	4.4282	1306	2.5795	3444.66	2176.7	1267.96	0.9565	0.9742	0.9653	0.0258
rbhstw00122	1.03	minimap2	mpileup	minimap2/mpileup	50630	49388	97.5469	2195	0	4.3354	1242	2.4531	3336.89	2131.07	1205.83	0.9574	0.9755	0.9664	0.0245
rbhstw00122	1.03	minimap2	platypus	minimap2/platypus	50630	48966	96.7134	2203	103	4.3512	1664	3.2866	3754.37	2138.84	1615.53	0.9569	0.9671	0.962	0.0329
rbhstw00122	1.03	minimap2	snver	minimap2/snver	50630	49257	97.2882	2166	0	4.2781	1373	2.7118	3435.92	2102.91	1333.01	0.9579	0.9729	0.9653	0.0271
rbhstw00122	1.03	minimap2	snvsniffer	minimap2/snvsniffer	50630	35617	70.3476	1268	361	2.5044	15013	29.6524	15806.8	1231.07	14575.7	0.9656	0.7035	0.814	0.2965
rbhstw00122	1.03	minimap2	strelka	minimap2/strelka	50630	49485	97.7385	2123	4	4.1932	1145	2.2615	3172.82	2061.16	1111.65	0.9589	0.9774	0.9681	0.0226
rbhstw00122	1.03	minimap2	varscan	minimap2/varscan	50630	49162	97.1005	2181	20	4.3077	1468	2.8995	3542.72	2117.48	1425.24	0.9575	0.971	0.9642	0.029
rbhstw00122	1.03	novoalign	16GT	novoalign/16GT	50630	49034	96.8477	2362	16	4.6652	1596	3.1523	3842.72	2293.2	1549.51	0.954	0.9685	0.9612	0.0315
rbhstw00122	1.03	novoalign	freebayes	novoalign/freebayes	50630	49370	97.5114	2735	0	5.4019	1260	2.4886	3878.64	2655.34	1223.3	0.9475	0.9751	0.9611	0.0249
rbhstw00122	1.03	novoalign	gatk	novoalign/gatk	50630	49466	97.701	3498	751	6.9089	1164	2.299	4526.21	3396.12	1130.1	0.934	0.977	0.955	0.023
rbhstw00122	1.03	novoalign	lofreq	novoalign/lofreq	50630	48953	96.6877	2158	0	4.2623	1677	3.3123	3723.3	2095.15	1628.16	0.9578	0.9669	0.9623	0.0331
rbhstw00122	1.03	novoalign	mpileup	novoalign/mpileup	50630	49003	96.7865	2113	0	4.1734	1627	3.2135	3631.07	2051.46	1579.61	0.9587	0.9679	0.9633	0.0321
rbhstw00122	1.03	novoalign	platypus	novoalign/platypus	50630	49025	96.8299	2563	177	5.0622	1605	3.1701	4046.6	2488.35	1558.25	0.9503	0.9683	0.9592	0.0317
rbhstw00122	1.03	novoalign	snver	novoalign/snver	50630	48952	96.6858	2208	0	4.3611	1678	3.3142	3772.82	2143.69	1629.13	0.9568	0.9669	0.9618	0.0331
rbhstw00122	1.03	novoalign	snvsniffer	novoalign/snvsniffer	50630	34195	67.539	980	192	1.9356	16435	32.461	16907.8	951.456	15956.3	0.9721	0.6754	0.797	0.3246
rbhstw00122	1.03	novoalign	strelka	novoalign/strelka	50630	49576	97.9182	2573	16	5.082	1054	2.0818	3521.36	2498.06	1023.3	0.9507	0.9792	0.9647	0.0208
rbhstw00122	1.03	novoalign	varscan	novoalign/varscan	50630	48851	96.4863	2106	9	4.1596	1779	3.5137	3771.84	2044.66	1727.18	0.9587	0.9649	0.9618	0.0351
rbhstw00122	1.03	snippy	snippy	snippy/snippy	50630	49493	97.7543	2143	0	4.2327	1137	2.2457	3184.47	2080.58	1103.88	0.9585	0.9775	0.9679	0.0225
rbhstw00122	1.03	stampy	16GT	stampy/16GT	50630	48846	96.4764	4390	307	8.6707	1784	3.5236	5994.17	4262.14	1732.04	0.9175	0.9648	0.9406	0.0352
rbhstw00122	1.03	stampy	freebayes	stampy/freebayes	50630	50192	99.1349	11414	0	22.5439	438	0.8651	11506.8	11081.6	425.243	0.8147	0.9913	0.8944	0.0087
rbhstw00122	1.03	stampy	gatk	stampy/gatk	50630	49578	97.9222	4214	985	8.3231	1052	2.0778	5112.62	4091.26	1021.36	0.9217	0.9792	0.9496	0.0208
rbhstw00122	1.03	stampy	lofreq	stampy/lofreq	50630	48373	95.5422	3578	0	7.067	2257	4.4578	5665.05	3473.79	2191.26	0.9311	0.9554	0.9431	0.0446
rbhstw00122	1.03	stampy	mpileup	stampy/mpileup	50630	49312	97.3968	3757	0	7.4205	1318	2.6032	4927.18	3647.57	1279.61	0.9292	0.974	0.9511	0.026
rbhstw00122	1.03	stampy	platypus	stampy/platypus	50630	48784	96.3539	3768	285	7.4422	1846	3.6461	5450.49	3658.25	1792.23	0.9283	0.9635	0.9456	0.0365
rbhstw00122	1.03	stampy	snver	stampy/snver	50630	48929	96.6403	3684	0	7.2763	1701	3.3597	5228.16	3576.7	1651.46	0.93	0.9664	0.9479	0.0336
rbhstw00122	1.03	stampy	snvsniffer	stampy/snvsniffer	50630	36746	72.5775	1589	479	3.1385	13884	27.4225	15022.3	1542.72	13479.6	0.9585	0.7258	0.8261	0.2742
rbhstw00122	1.03	stampy	strelka	stampy/strelka	50630	49015	96.8102	3035	74	5.9945	1615	3.1898	4514.56	2946.6	1567.96	0.9417	0.9681	0.9547	0.0319
rbhstw00122	1.03	stampy	varscan	stampy/varscan	50630	48974	96.7292	3836	169	7.5765	1656	3.2708	5332.04	3724.27	1607.77	0.9274	0.9673	0.9469	0.0327
rbhstw00127	1.75	bwa-mem	16GT	bwa-mem/16GT	322900	298535	92.4543	15649	74	4.8464	24365	7.5457	22865.1	8942.29	13922.9	0.9502	0.9245	0.9372	0.0755
rbhstw00127	1.75	bwa-mem	freebayes	bwa-mem/freebayes	322900	303116	93.873	16489	0	5.1065	19784	6.127	20727.4	9422.29	11305.1	0.9484	0.9387	0.9435	0.0613
rbhstw00127	1.75	bwa-mem	gatk	bwa-mem/gatk	322900	265643	82.2679	14320	1045	4.4348	57257	17.7321	40901.1	8182.86	32718.3	0.9489	0.8227	0.8813	0.1773
rbhstw00127	1.75	bwa-mem	lofreq	bwa-mem/lofreq	322900	298062	92.3078	14652	0	4.5376	24838	7.6922	22565.7	8372.57	14193.1	0.9531	0.9231	0.9379	0.0769
rbhstw00127	1.75	bwa-mem	mpileup	bwa-mem/mpileup	322900	298891	92.5646	14460	0	4.4782	24009	7.4354	21982.3	8262.86	13719.4	0.9539	0.9256	0.9395	0.0744
rbhstw00127	1.75	bwa-mem	platypus	bwa-mem/platypus	322900	296662	91.8743	13334	207	4.1295	26238	8.1257	22612.6	7619.43	14993.1	0.957	0.9187	0.9375	0.0813
rbhstw00127	1.75	bwa-mem	snver	bwa-mem/snver	322900	299073	92.6209	14822	0	4.5903	23827	7.3791	22085.1	8469.71	13615.4	0.9528	0.9262	0.9393	0.0738
rbhstw00127	1.75	bwa-mem	snvsniffer	bwa-mem/snvsniffer	322900	16210	5.0201	669	119	0.2072	306690	94.9799	175634	382.286	175251	0.9604	0.0502	0.0954	0.9498
rbhstw00127	1.75	bwa-mem	strelka	bwa-mem/strelka	322900	305828	94.7129	16775	9	5.1951	17072	5.2871	19341.1	9585.71	9755.43	0.948	0.9471	0.9475	0.0529
rbhstw00127	1.75	bwa-mem	varscan	bwa-mem/varscan	322900	297541	92.1465	14322	18	4.4354	25359	7.8535	22674.9	8184	14490.9	0.9541	0.9215	0.9375	0.0785
rbhstw00127	1.75	minimap2	16GT	minimap2/16GT	322900	242206	75.0096	8072	251	2.4998	80694	24.9904	50723.4	4612.57	46110.9	0.9677	0.7501	0.8451	0.2499
rbhstw00127	1.75	minimap2	freebayes	minimap2/freebayes	322900	256074	79.3044	8360	0	2.589	66826	20.6956	42963.4	4777.14	38186.3	0.9684	0.793	0.872	0.207
rbhstw00127	1.75	minimap2	gatk	minimap2/gatk	322900	222175	68.8061	7054	356	2.1846	100725	31.1939	61588	4030.86	57557.1	0.9692	0.6881	0.8048	0.3119
rbhstw00127	1.75	minimap2	lofreq	minimap2/lofreq	322900	233788	72.4026	6124	0	1.8966	89112	27.5974	54420.6	3499.43	50921.1	0.9745	0.724	0.8308	0.276
rbhstw00127	1.75	minimap2	mpileup	minimap2/mpileup	322900	238536	73.873	6296	0	1.9498	84364	26.127	51805.7	3597.71	48208	0.9743	0.7387	0.8403	0.2613
rbhstw00127	1.75	minimap2	platypus	minimap2/platypus	322900	119214	36.9198	2564	23	0.7941	203686	63.0802	117857	1465.14	116392	0.9789	0.3692	0.5362	0.6308
rbhstw00127	1.75	minimap2	snver	minimap2/snver	322900	204003	63.1784	5129	0	1.5884	118897	36.8216	70872	2930.86	67941.1	0.9755	0.6318	0.7669	0.3682
rbhstw00127	1.75	minimap2	snvsniffer	minimap2/snvsniffer	322900	15129	4.6854	629	112	0.1948	307771	95.3146	176229	359.429	175869	0.9601	0.0469	0.0894	0.9531
rbhstw00127	1.75	minimap2	strelka	minimap2/strelka	322900	205231	63.5587	5246	3	1.6247	117669	36.4413	70237.1	2997.71	67239.4	0.9751	0.6356	0.7696	0.3644
rbhstw00127	1.75	minimap2	varscan	minimap2/varscan	322900	232271	71.9328	6222	76	1.9269	90629	28.0672	55343.4	3555.43	51788	0.9739	0.7193	0.8275	0.2807
rbhstw00127	1.75	novoalign	16GT	novoalign/16GT	322900	269742	83.5373	10115	26	3.1325	53158	16.4627	36156	5780	30376	0.9639	0.8354	0.8951	0.1646
rbhstw00127	1.75	novoalign	freebayes	novoalign/freebayes	322900	278711	86.315	11353	0	3.5159	44189	13.685	31738.3	6487.43	25250.9	0.9609	0.8631	0.9094	0.1369
rbhstw00127	1.75	novoalign	gatk	novoalign/gatk	322900	29236	9.0542	818	37	0.2533	293664	90.9458	168275	467.429	167808	0.9728	0.0905	0.1656	0.9095
rbhstw00127	1.75	novoalign	lofreq	novoalign/lofreq	322900	268768	83.2357	9379	0	2.9046	54132	16.7643	36292	5359.43	30932.6	0.9663	0.8324	0.8944	0.1676
rbhstw00127	1.75	novoalign	mpileup	novoalign/mpileup	322900	271158	83.9758	9432	0	2.921	51742	16.0242	34956.6	5389.71	29566.9	0.9664	0.8398	0.8987	0.1602
rbhstw00127	1.75	novoalign	platypus	novoalign/platypus	322900	271105	83.9594	9695	147	3.0025	51795	16.0406	35137.1	5540	29597.1	0.9655	0.8396	0.8982	0.1604
rbhstw00127	1.75	novoalign	snver	novoalign/snver	322900	271200	83.9889	9753	0	3.0204	51700	16.0111	35116	5573.14	29542.9	0.9653	0.8399	0.8982	0.1601
rbhstw00127	1.75	novoalign	snvsniffer	novoalign/snvsniffer	322900	14249	4.4128	405	33	0.1254	308651	95.5872	176603	231.429	176372	0.9724	0.0441	0.0844	0.9559
rbhstw00127	1.75	novoalign	strelka	novoalign/strelka	322900	282978	87.6364	11788	18	3.6507	39922	12.3636	29548.6	6736	22812.6	0.96	0.8764	0.9163	0.1236
rbhstw00127	1.75	novoalign	varscan	novoalign/varscan	322900	268377	83.1146	9407	9	2.9133	54523	16.8854	36531.4	5375.43	31156	0.9661	0.8311	0.8935	0.1689
rbhstw00127	1.75	snippy	snippy	snippy/snippy	322900	285438	88.3983	10414	0	3.2251	37462	11.6017	27357.7	5950.86	21406.9	0.9648	0.884	0.9226	0.116
rbhstw00127	1.75	stampy	16GT	stampy/16GT	322900	294751	91.2824	22347	1809	6.9207	28149	8.7176	28854.9	12769.7	16085.1	0.9295	0.9128	0.9211	0.0872
rbhstw00127	1.75	stampy	freebayes	stampy/freebayes	322900	315697	97.7693	43418	0	13.4463	7203	2.2307	28926.3	24810.3	4116	0.8791	0.9777	0.9258	0.0223
rbhstw00127	1.75	stampy	gatk	stampy/gatk	322900	263036	81.4605	17140	1290	5.3081	59864	18.5395	44002.3	9794.29	34208	0.9388	0.8146	0.8723	0.1854
rbhstw00127	1.75	stampy	lofreq	stampy/lofreq	322900	281467	87.1685	17923	0	5.5506	41433	12.8315	33917.7	10241.7	23676	0.9401	0.8717	0.9046	0.1283
rbhstw00127	1.75	stampy	mpileup	stampy/mpileup	322900	303962	94.135	20276	0	6.2793	18938	5.865	22408	11586.3	10821.7	0.9375	0.9414	0.9394	0.0586
rbhstw00127	1.75	stampy	platypus	stampy/platypus	322900	287812	89.1335	17567	685	5.4404	35088	10.8665	30088.6	10038.3	20050.3	0.9425	0.8913	0.9162	0.1087
rbhstw00127	1.75	stampy	snver	stampy/snver	322900	295618	91.5509	19834	0	6.1425	27282	8.4491	26923.4	11333.7	15589.7	0.9371	0.9155	0.9262	0.0845
rbhstw00127	1.75	stampy	snvsniffer	stampy/snvsniffer	322900	19968	6.184	1141	296	0.3534	302932	93.816	173756	652	173104	0.9459	0.0618	0.116	0.9382
rbhstw00127	1.75	stampy	strelka	stampy/strelka	322900	293220	90.8083	15958	461	4.9421	29680	9.1917	26078.9	9118.86	16960	0.9484	0.9081	0.9278	0.0919
rbhstw00127	1.75	stampy	varscan	stampy/varscan	322900	297280	92.0657	20560	1125	6.3673	25620	7.9343	26388.6	11748.6	14640	0.9353	0.9207	0.9279	0.0793
rbhstw00128	1.5	bwa-mem	16GT	bwa-mem/16GT	29144	28699	98.4731	2384	108	8.1801	445	1.5269	1886	1589.33	296.667	0.9233	0.9847	0.953	0.0153
rbhstw00128	1.5	bwa-mem	freebayes	bwa-mem/freebayes	29144	28772	98.7236	2518	0	8.6399	372	1.2764	1926.67	1678.67	248	0.9195	0.9872	0.9521	0.0128
rbhstw00128	1.5	bwa-mem	gatk	bwa-mem/gatk	29144	28519	97.8555	2755	574	9.4531	625	2.1445	2253.33	1836.67	416.667	0.9119	0.9786	0.9441	0.0214
rbhstw00128	1.5	bwa-mem	lofreq	bwa-mem/lofreq	29144	28666	98.3599	2163	0	7.4218	478	1.6401	1760.67	1442	318.667	0.9298	0.9836	0.9559	0.0164
rbhstw00128	1.5	bwa-mem	mpileup	bwa-mem/mpileup	29144	28642	98.2775	2064	0	7.0821	502	1.7225	1710.67	1376	334.667	0.9328	0.9828	0.9571	0.0172
rbhstw00128	1.5	bwa-mem	platypus	bwa-mem/platypus	29144	28624	98.2158	2266	176	7.7752	520	1.7842	1857.33	1510.67	346.667	0.9266	0.9822	0.9536	0.0178
rbhstw00128	1.5	bwa-mem	snver	bwa-mem/snver	29144	28694	98.4559	2136	0	7.3291	450	1.5441	1724	1424	300	0.9307	0.9846	0.9569	0.0154
rbhstw00128	1.5	bwa-mem	snvsniffer	bwa-mem/snvsniffer	29144	23654	81.1625	1446	341	4.9616	5490	18.8375	4624	964	3660	0.9424	0.8116	0.8721	0.1884
rbhstw00128	1.5	bwa-mem	strelka	bwa-mem/strelka	29144	28859	99.0221	2157	5	7.4012	285	0.9779	1628	1438	190	0.9305	0.9902	0.9594	0.0098
rbhstw00128	1.5	bwa-mem	varscan	bwa-mem/varscan	29144	28606	98.154	2042	12	7.0066	538	1.846	1720	1361.33	358.667	0.9334	0.9815	0.9568	0.0185
rbhstw00128	1.5	minimap2	16GT	minimap2/16GT	29144	28543	97.9378	2104	124	7.2193	601	2.0622	1803.33	1402.67	400.667	0.9313	0.9794	0.9547	0.0206
rbhstw00128	1.5	minimap2	freebayes	minimap2/freebayes	29144	28691	98.4456	2126	0	7.2948	453	1.5544	1719.33	1417.33	302	0.931	0.9845	0.957	0.0155
rbhstw00128	1.5	minimap2	gatk	minimap2/gatk	29144	28454	97.6324	2048	360	7.0272	690	2.3676	1825.33	1365.33	460	0.9329	0.9763	0.9541	0.0237
rbhstw00128	1.5	minimap2	lofreq	minimap2/lofreq	29144	28492	97.7628	1828	0	6.2723	652	2.2372	1653.33	1218.67	434.667	0.9397	0.9776	0.9583	0.0224
rbhstw00128	1.5	minimap2	mpileup	minimap2/mpileup	29144	28535	97.9104	1753	0	6.015	609	2.0896	1574.67	1168.67	406	0.9421	0.9791	0.9602	0.0209
rbhstw00128	1.5	minimap2	platypus	minimap2/platypus	29144	28184	96.706	1716	99	5.888	960	3.294	1784	1144	640	0.9426	0.9671	0.9547	0.0329
rbhstw00128	1.5	minimap2	snver	minimap2/snver	29144	28459	97.6496	1697	0	5.8228	685	2.3504	1588	1131.33	456.667	0.9437	0.9765	0.9598	0.0235
rbhstw00128	1.5	minimap2	snvsniffer	minimap2/snvsniffer	29144	23614	81.0253	1427	327	4.8964	5530	18.9747	4638	951.333	3686.67	0.943	0.8103	0.8716	0.1897
rbhstw00128	1.5	minimap2	strelka	minimap2/strelka	29144	28572	98.0373	1647	8	5.6512	572	1.9627	1479.33	1098	381.333	0.9455	0.9804	0.9626	0.0196
rbhstw00128	1.5	minimap2	varscan	minimap2/varscan	29144	28424	97.5295	1744	13	5.9841	720	2.4705	1642.67	1162.67	480	0.9422	0.9753	0.9585	0.0247
rbhstw00128	1.5	novoalign	16GT	novoalign/16GT	29144	28312	97.1452	1804	47	6.19	832	2.8548	1757.33	1202.67	554.667	0.9401	0.9715	0.9555	0.0285
rbhstw00128	1.5	novoalign	freebayes	novoalign/freebayes	29144	28499	97.7869	2151	0	7.3806	645	2.2131	1864	1434	430	0.9298	0.9779	0.9532	0.0221
rbhstw00128	1.5	novoalign	gatk	novoalign/gatk	29144	28479	97.7182	2208	426	7.5762	665	2.2818	1915.33	1472	443.333	0.928	0.9772	0.952	0.0228
rbhstw00128	1.5	novoalign	lofreq	novoalign/lofreq	29144	28265	96.9839	1711	0	5.8708	879	3.0161	1726.67	1140.67	586	0.9429	0.9698	0.9562	0.0302
rbhstw00128	1.5	novoalign	mpileup	novoalign/mpileup	29144	28280	97.0354	1701	0	5.8365	864	2.9646	1710	1134	576	0.9433	0.9704	0.9567	0.0296
rbhstw00128	1.5	novoalign	platypus	novoalign/platypus	29144	28283	97.0457	1975	139	6.7767	861	2.9543	1890.67	1316.67	574	0.9347	0.9705	0.9523	0.0295
rbhstw00128	1.5	novoalign	snver	novoalign/snver	29144	28287	97.0594	1778	0	6.1007	857	2.9406	1756.67	1185.33	571.333	0.9409	0.9706	0.9555	0.0294
rbhstw00128	1.5	novoalign	snvsniffer	novoalign/snvsniffer	29144	23152	79.44	1164	172	3.994	5992	20.56	4770.67	776	3994.67	0.9521	0.7944	0.8661	0.2056
rbhstw00128	1.5	novoalign	strelka	novoalign/strelka	29144	28615	98.1849	1831	11	6.2826	529	1.8151	1573.33	1220.67	352.667	0.9399	0.9818	0.9604	0.0182
rbhstw00128	1.5	novoalign	varscan	novoalign/varscan	29144	28211	96.7987	1694	9	5.8125	933	3.2013	1751.33	1129.33	622	0.9434	0.968	0.9555	0.032
rbhstw00128	1.5	snippy	snippy	snippy/snippy	29144	28572	98.0373	1755	0	6.0218	572	1.9627	1551.33	1170	381.333	0.9421	0.9804	0.9609	0.0196
rbhstw00128	1.5	stampy	16GT	stampy/16GT	29144	28213	96.8055	3577	304	12.2735	931	3.1945	3005.33	2384.67	620.667	0.8875	0.9681	0.926	0.0319
rbhstw00128	1.5	stampy	freebayes	stampy/freebayes	29144	28933	99.276	8357	0	28.6749	211	0.724	5712	5571.33	140.667	0.7759	0.9928	0.8711	0.0072
rbhstw00128	1.5	stampy	gatk	stampy/gatk	29144	28546	97.9481	3278	752	11.2476	598	2.0519	2584	2185.33	398.667	0.897	0.9795	0.9364	0.0205
rbhstw00128	1.5	stampy	lofreq	stampy/lofreq	29144	27936	95.8551	2926	0	10.0398	1208	4.1449	2756	1950.67	805.333	0.9052	0.9586	0.9311	0.0414
rbhstw00128	1.5	stampy	mpileup	stampy/mpileup	29144	28516	97.8452	3246	0	11.1378	628	2.1548	2582.67	2164	418.667	0.8978	0.9785	0.9364	0.0215
rbhstw00128	1.5	stampy	platypus	stampy/platypus	29144	28039	96.2085	3384	458	11.6113	1105	3.7915	2992.67	2256	736.667	0.8923	0.9621	0.9259	0.0379
rbhstw00128	1.5	stampy	snver	stampy/snver	29144	28338	97.2344	3066	0	10.5202	806	2.7656	2581.33	2044	537.333	0.9024	0.9723	0.936	0.0277
rbhstw00128	1.5	stampy	snvsniffer	stampy/snvsniffer	29144	23897	81.9963	1515	371	5.1983	5247	18.0037	4508	1010	3498	0.9404	0.82	0.8761	0.18
rbhstw00128	1.5	stampy	strelka	stampy/strelka	29144	28356	97.2962	2141	51	7.3463	788	2.7038	1952.67	1427.33	525.333	0.9298	0.973	0.9509	0.027
rbhstw00128	1.5	stampy	varscan	stampy/varscan	29144	28348	97.2687	3227	145	11.0726	796	2.7313	2682	2151.33	530.667	0.8978	0.9727	0.9338	0.0273
rbhstw00131	1.47	bwa-mem	16GT	bwa-mem/16GT	350325	298562	85.2243	66872	184	19.0886	51763	14.7757	80704.1	45491.2	35212.9	0.817	0.8522	0.8342	0.1478
rbhstw00131	1.47	bwa-mem	freebayes	bwa-mem/freebayes	350325	308657	88.1059	72150	0	20.5952	41668	11.8941	77427.2	49081.6	28345.6	0.8105	0.8811	0.8443	0.1189
rbhstw00131	1.47	bwa-mem	gatk	bwa-mem/gatk	350325	246559	70.3801	52417	944	14.9624	103766	29.6199	106247	35657.8	70589.1	0.8247	0.7038	0.7595	0.2962
rbhstw00131	1.47	bwa-mem	lofreq	bwa-mem/lofreq	350325	297898	85.0348	65080	0	18.577	52427	14.9652	79936.7	44272.1	35664.6	0.8207	0.8503	0.8352	0.1497
rbhstw00131	1.47	bwa-mem	mpileup	bwa-mem/mpileup	350325	300509	85.7801	66073	0	18.8605	49816	14.2199	78836.1	44947.6	33888.4	0.8198	0.8578	0.8384	0.1422
rbhstw00131	1.47	bwa-mem	platypus	bwa-mem/platypus	350325	296617	84.6691	62419	552	17.8175	53708	15.3309	78998	42461.9	36536.1	0.8261	0.8467	0.8363	0.1533
rbhstw00131	1.47	bwa-mem	snver	bwa-mem/snver	350325	299433	85.4729	65147	0	18.5962	50892	14.5271	78938.1	44317.7	34620.4	0.8213	0.8547	0.8377	0.1453
rbhstw00131	1.47	bwa-mem	snvsniffer	bwa-mem/snvsniffer	350325	8689	2.4803	939	174	0.268	341636	97.5197	233044	638.775	232405	0.9025	0.0248	0.0483	0.9752
rbhstw00131	1.47	bwa-mem	strelka	bwa-mem/strelka	350325	313303	89.4321	75071	21	21.429	37022	10.5679	76253.7	51068.7	25185	0.8067	0.8943	0.8482	0.1057
rbhstw00131	1.47	bwa-mem	varscan	bwa-mem/varscan	350325	298197	85.1201	64491	50	18.4089	52128	14.8799	79332.6	43871.4	35461.2	0.8222	0.8512	0.8364	0.1488
rbhstw00131	1.47	minimap2	16GT	minimap2/16GT	350325	190849	54.4777	17554	239	5.0108	159476	45.5223	120429	11941.5	108487	0.9158	0.5448	0.6832	0.4552
rbhstw00131	1.47	minimap2	freebayes	minimap2/freebayes	350325	211263	60.3049	20523	0	5.8583	139062	39.6951	108561	13961.2	94600	0.9115	0.603	0.7258	0.397
rbhstw00131	1.47	minimap2	gatk	minimap2/gatk	350325	158645	45.2851	12183	464	3.4776	191680	54.7149	138682	8287.76	130395	0.9287	0.4529	0.6089	0.5471
rbhstw00131	1.47	minimap2	lofreq	minimap2/lofreq	350325	172796	49.3245	10946	0	3.1245	177529	50.6755	128214	7446.26	120768	0.9404	0.4932	0.647	0.5068
rbhstw00131	1.47	minimap2	mpileup	minimap2/mpileup	350325	178913	51.0706	11658	0	3.3278	171412	48.9294	124537	7930.61	116607	0.9388	0.5107	0.6615	0.4893
rbhstw00131	1.47	minimap2	platypus	minimap2/platypus	350325	64954	18.5411	3290	78	0.9391	285371	81.4589	196368	2238.1	194130	0.9518	0.1854	0.3103	0.8146
rbhstw00131	1.47	minimap2	snver	minimap2/snver	350325	133094	37.9916	7238	0	2.0661	217231	62.0084	152700	4923.81	147776	0.9484	0.3799	0.5425	0.6201
rbhstw00131	1.47	minimap2	snvsniffer	minimap2/snvsniffer	350325	7810	2.2294	900	179	0.2569	342515	97.7706	233616	612.245	233003	0.8967	0.0223	0.0435	0.9777
rbhstw00131	1.47	minimap2	strelka	minimap2/strelka	350325	134031	38.259	6929	1	1.9779	216294	61.741	151852	4713.61	147139	0.9508	0.3826	0.5456	0.6174
rbhstw00131	1.47	minimap2	varscan	minimap2/varscan	350325	172569	49.2597	11313	109	3.2293	177756	50.7403	128618	7695.92	120922	0.9385	0.4926	0.6461	0.5074
rbhstw00131	1.47	novoalign	16GT	novoalign/16GT	350325	239123	68.2575	37315	31	10.6515	111202	31.7425	101032	25384.4	75647.6	0.865	0.6826	0.7631	0.3174
rbhstw00131	1.47	novoalign	freebayes	novoalign/freebayes	350325	256109	73.1061	44693	0	12.7576	94216	26.8939	94495.9	30403.4	64092.5	0.8514	0.7311	0.7867	0.2689
rbhstw00131	1.47	novoalign	gatk	novoalign/gatk	350325	239170	68.2709	40849	756	11.6603	111155	31.7291	103404	27788.4	75615.6	0.8541	0.6827	0.7588	0.3173
rbhstw00131	1.47	novoalign	lofreq	novoalign/lofreq	350325	237824	67.8867	35819	0	10.2245	112501	32.1133	100898	24366.7	76531.3	0.8691	0.6789	0.7623	0.3211
rbhstw00131	1.47	novoalign	mpileup	novoalign/mpileup	350325	242544	69.234	37665	0	10.7514	107781	30.766	98942.9	25622.4	73320.4	0.8656	0.6923	0.7693	0.3077
rbhstw00131	1.47	novoalign	platypus	novoalign/platypus	350325	245348	70.0344	40719	244	11.6232	104977	29.9656	99112.9	27700	71412.9	0.8577	0.7003	0.771	0.2997
rbhstw00131	1.47	novoalign	snver	novoalign/snver	350325	242028	69.0867	37754	0	10.7769	108297	30.9133	99354.4	25683	73671.4	0.8651	0.6909	0.7682	0.3091
rbhstw00131	1.47	novoalign	snvsniffer	novoalign/snvsniffer	350325	7489	2.1377	606	78	0.173	342836	97.8623	233634	412.245	233222	0.9251	0.0214	0.0418	0.9786
rbhstw00131	1.47	novoalign	strelka	novoalign/strelka	350325	260735	74.4266	43659	13	12.4624	89590	25.5734	90645.6	29700	60945.6	0.8566	0.7443	0.7965	0.2557
rbhstw00131	1.47	novoalign	varscan	novoalign/varscan	350325	238076	67.9586	35991	17	10.2736	112249	32.0414	100844	24483.7	76359.9	0.8687	0.6796	0.7626	0.3204
rbhstw00131	1.47	snippy	snippy	snippy/snippy	350325	261077	74.5242	38291	0	10.9301	89248	25.4758	86761.2	26048.3	60712.9	0.8721	0.7452	0.8037	0.2548
rbhstw00131	1.47	stampy	16GT	stampy/16GT	350325	306196	87.4034	90821	4249	25.9248	44129	12.5966	91802.7	61783	30019.7	0.7712	0.874	0.8194	0.126
rbhstw00131	1.47	stampy	freebayes	stampy/freebayes	350325	217907	62.2014	109228	0	31.179	132418	37.7986	164385	74304.8	90080.3	0.6661	0.622	0.6433	0.378
rbhstw00131	1.47	stampy	gatk	stampy/gatk	350325	238754	68.1521	50497	1092	14.4143	111571	31.8479	110250	34351.7	75898.6	0.8254	0.6815	0.7466	0.3185
rbhstw00131	1.47	stampy	lofreq	stampy/lofreq	350325	288811	82.4409	80394	0	22.9484	61514	17.5591	96536.1	54689.8	41846.3	0.7823	0.8244	0.8028	0.1756
rbhstw00131	1.47	stampy	mpileup	stampy/mpileup	350325	320484	91.4819	93633	0	26.7275	29841	8.5181	83995.9	63695.9	20300	0.7739	0.9148	0.8385	0.0852
rbhstw00131	1.47	stampy	platypus	stampy/platypus	350325	296001	84.4933	80783	1798	23.0594	54324	15.5067	91909.5	54954.4	36955.1	0.7856	0.8449	0.8142	0.1551
rbhstw00131	1.47	stampy	snver	stampy/snver	350325	307865	87.8798	89410	0	25.522	42460	12.1202	89707.5	60823.1	28884.4	0.7749	0.8788	0.8236	0.1212
rbhstw00131	1.47	stampy	snvsniffer	stampy/snvsniffer	350325	11595	3.3098	1360	260	0.3882	338730	96.6902	231354	925.17	230429	0.895	0.0331	0.0638	0.9669
rbhstw00131	1.47	stampy	strelka	stampy/strelka	350325	304820	87.0106	77821	2210	22.2139	45505	12.9894	83895.2	52939.5	30955.8	0.7966	0.8701	0.8317	0.1299
rbhstw00131	1.47	stampy	varscan	stampy/varscan	350325	311908	89.0339	92785	2914	26.4854	38417	10.9661	89253.1	63119	26134	0.7707	0.8903	0.8262	0.1097
rbhstw00167	1.53	bwa-mem	16GT	bwa-mem/16GT	97025	93744	96.6184	12631	574	13.0183	3281	3.3816	10400	8255.56	2144.44	0.8813	0.9662	0.9218	0.0338
rbhstw00167	1.53	bwa-mem	freebayes	bwa-mem/freebayes	97025	94344	97.2368	14139	0	14.5725	2681	2.7632	10993.5	9241.18	1752.29	0.8697	0.9724	0.9182	0.0276
rbhstw00167	1.53	bwa-mem	gatk	bwa-mem/gatk	97025	92865	95.7124	14560	4271	15.0064	4160	4.2876	12235.3	9516.34	2718.95	0.8645	0.9571	0.9084	0.0429
rbhstw00167	1.53	bwa-mem	lofreq	bwa-mem/lofreq	97025	93464	96.3298	11232	0	11.5764	3561	3.6702	9668.63	7341.18	2327.45	0.8927	0.9633	0.9267	0.0367
rbhstw00167	1.53	bwa-mem	mpileup	bwa-mem/mpileup	97025	93548	96.4164	10605	0	10.9302	3477	3.5836	9203.92	6931.37	2272.55	0.8982	0.9642	0.93	0.0358
rbhstw00167	1.53	bwa-mem	platypus	bwa-mem/platypus	97025	93570	96.4391	11411	1377	11.7609	3455	3.5609	9716.34	7458.17	2258.17	0.8913	0.9644	0.9264	0.0356
rbhstw00167	1.53	bwa-mem	snver	bwa-mem/snver	97025	93615	96.4854	11022	0	11.36	3410	3.5146	9432.68	7203.92	2228.76	0.8947	0.9649	0.9285	0.0351
rbhstw00167	1.53	bwa-mem	snvsniffer	bwa-mem/snvsniffer	97025	58544	60.3391	3138	700	3.2342	38481	39.6609	27202	2050.98	25151	0.9491	0.6034	0.7378	0.3966
rbhstw00167	1.53	bwa-mem	strelka	bwa-mem/strelka	97025	94536	97.4347	11481	20	11.833	2489	2.5653	9130.72	7503.92	1626.8	0.8917	0.9743	0.9312	0.0257
rbhstw00167	1.53	bwa-mem	varscan	bwa-mem/varscan	97025	93257	96.1165	10372	191	10.69	3768	3.8835	9241.83	6779.09	2462.75	0.8999	0.9612	0.9295	0.0388
rbhstw00167	1.53	minimap2	16GT	minimap2/16GT	97025	91929	94.7477	10098	442	10.4076	5096	5.2523	9930.72	6600	3330.72	0.901	0.9475	0.9237	0.0525
rbhstw00167	1.53	minimap2	freebayes	minimap2/freebayes	97025	92996	95.8475	10950	0	11.2858	4029	4.1525	9790.2	7156.86	2633.33	0.8947	0.9585	0.9255	0.0415
rbhstw00167	1.53	minimap2	gatk	minimap2/gatk	97025	91277	94.0758	11478	3280	11.8299	5748	5.9242	11258.8	7501.96	3756.86	0.8883	0.9408	0.9138	0.0592
rbhstw00167	1.53	minimap2	lofreq	minimap2/lofreq	97025	91186	93.982	8659	0	8.9245	5839	6.018	9475.82	5659.48	3816.34	0.9133	0.9398	0.9264	0.0602
rbhstw00167	1.53	minimap2	mpileup	minimap2/mpileup	97025	91566	94.3736	8333	0	8.5885	5459	5.6264	9014.38	5446.41	3567.97	0.9166	0.9437	0.93	0.0563
rbhstw00167	1.53	minimap2	platypus	minimap2/platypus	97025	89870	92.6256	7275	679	7.4981	7155	7.3744	9431.37	4754.9	4676.47	0.9251	0.9263	0.9257	0.0737
rbhstw00167	1.53	minimap2	snver	minimap2/snver	97025	90972	93.7614	7915	0	8.1577	6053	6.2386	9129.41	5173.2	3956.21	0.92	0.9376	0.9287	0.0624
rbhstw00167	1.53	minimap2	snvsniffer	minimap2/snvsniffer	97025	58223	60.0082	3091	708	3.1858	38802	39.9918	27381	2020.26	25360.8	0.9496	0.6001	0.7354	0.3999
rbhstw00167	1.53	minimap2	strelka	minimap2/strelka	97025	91363	94.1644	7736	12	7.9732	5662	5.8356	8756.86	5056.21	3700.65	0.9219	0.9416	0.9316	0.0584
rbhstw00167	1.53	minimap2	varscan	minimap2/varscan	97025	91068	93.8603	8253	176	8.5061	5957	6.1397	9287.58	5394.12	3893.46	0.9169	0.9386	0.9276	0.0614
rbhstw00167	1.53	novoalign	16GT	novoalign/16GT	97025	90996	93.7861	8893	243	9.1657	6029	6.2139	9752.94	5812.42	3940.52	0.911	0.9379	0.9243	0.0621
rbhstw00167	1.53	novoalign	freebayes	novoalign/freebayes	97025	92306	95.1363	11028	0	11.3661	4719	4.8637	10292.2	7207.84	3084.31	0.8933	0.9514	0.9214	0.0486
rbhstw00167	1.53	novoalign	gatk	novoalign/gatk	97025	92571	95.4094	13365	3945	13.7748	4454	4.5906	11646.4	8735.29	2911.11	0.8738	0.9541	0.9122	0.0459
rbhstw00167	1.53	novoalign	lofreq	novoalign/lofreq	97025	90630	93.4089	8299	0	8.5535	6395	6.5911	9603.92	5424.18	4179.74	0.9161	0.9341	0.925	0.0659
rbhstw00167	1.53	novoalign	mpileup	novoalign/mpileup	97025	90940	93.7284	8260	0	8.5133	6085	6.2716	9375.82	5398.69	3977.12	0.9167	0.9373	0.9269	0.0627
rbhstw00167	1.53	novoalign	platypus	novoalign/platypus	97025	91293	94.0922	10197	1015	10.5097	5732	5.9078	10411.1	6664.71	3746.41	0.8995	0.9409	0.9197	0.0591
rbhstw00167	1.53	novoalign	snver	novoalign/snver	97025	90946	93.7346	8578	0	8.841	6079	6.2654	9579.74	5606.54	3973.2	0.9138	0.9373	0.9254	0.0627
rbhstw00167	1.53	novoalign	snvsniffer	novoalign/snvsniffer	97025	56066	57.7851	2507	446	2.5839	40959	42.2149	28409.2	1638.56	26770.6	0.9572	0.5779	0.7207	0.4221
rbhstw00167	1.53	novoalign	strelka	novoalign/strelka	97025	92780	95.6248	9284	71	9.5687	4245	4.3752	8842.48	6067.97	2774.51	0.909	0.9562	0.932	0.0438
rbhstw00167	1.53	novoalign	varscan	novoalign/varscan	97025	90596	93.3739	8192	118	8.4432	6429	6.6261	9556.21	5354.25	4201.96	0.9171	0.9337	0.9253	0.0663
rbhstw00167	1.53	snippy	snippy	snippy/snippy	97025	92133	94.958	7255	0	7.4775	4892	5.042	7939.22	4741.83	3197.39	0.927	0.9496	0.9382	0.0504
rbhstw00167	1.53	stampy	16GT	stampy/16GT	97025	91688	94.4994	17822	1889	18.3685	5337	5.5006	15136.6	11648.4	3488.24	0.8373	0.945	0.8879	0.055
rbhstw00167	1.53	stampy	freebayes	stampy/freebayes	97025	95938	98.8797	36433	0	37.5501	1087	1.1203	24522.9	23812.4	710.457	0.7248	0.9888	0.8365	0.0112
rbhstw00167	1.53	stampy	gatk	stampy/gatk	97025	92963	95.8135	16805	4249	17.3203	4062	4.1865	13638.6	10983.7	2654.9	0.8469	0.9581	0.8991	0.0419
rbhstw00167	1.53	stampy	lofreq	stampy/lofreq	97025	90385	93.1564	13781	0	14.2036	6640	6.8436	13347.1	9007.19	4339.87	0.8677	0.9316	0.8985	0.0684
rbhstw00167	1.53	stampy	mpileup	stampy/mpileup	97025	82690	85.2255	7946	0	8.1896	14335	14.7745	14562.8	5193.46	9369.28	0.9123	0.8523	0.8813	0.1477
rbhstw00167	1.53	stampy	platypus	stampy/platypus	97025	91210	94.0067	13945	1761	14.3726	5815	5.9933	12915	9114.38	3800.65	0.8674	0.9401	0.9023	0.0599
rbhstw00167	1.53	stampy	snver	stampy/snver	97025	91879	94.6962	13897	0	14.3231	5146	5.3038	12446.4	9083.01	3363.4	0.8686	0.947	0.9061	0.053
rbhstw00167	1.53	stampy	snvsniffer	stampy/snvsniffer	97025	60288	62.1366	3846	953	3.9639	36737	37.8634	26524.8	2513.73	24011.1	0.94	0.6214	0.7482	0.3786
rbhstw00167	1.53	stampy	strelka	stampy/strelka	97025	92245	95.0734	10963	209	11.2991	4780	4.9266	10289.5	7165.36	3124.18	0.8938	0.9507	0.9214	0.0493
rbhstw00167	1.53	stampy	varscan	stampy/varscan	97025	92185	95.0116	14947	795	15.4053	4840	4.9884	12932.7	9769.28	3163.4	0.8605	0.9501	0.9031	0.0499
rbhstw00189	1.5	bwa-mem	16GT	bwa-mem/16GT	281304	263923	93.8213	19698	231	7.0024	17381	6.1787	24719.3	13132	11587.3	0.9305	0.9382	0.9343	0.0618
rbhstw00189	1.5	bwa-mem	freebayes	bwa-mem/freebayes	281304	266982	94.9087	20874	0	7.4204	14322	5.0913	23464	13916	9548	0.9275	0.9491	0.9382	0.0509
rbhstw00189	1.5	bwa-mem	gatk	bwa-mem/gatk	281304	253034	89.9504	20367	2810	7.2402	28270	10.0496	32424.7	13578	18846.7	0.9255	0.8995	0.9123	0.1005
rbhstw00189	1.5	bwa-mem	lofreq	bwa-mem/lofreq	281304	263169	93.5532	17810	0	6.3312	18135	6.4468	23963.3	11873.3	12090	0.9366	0.9355	0.936	0.0645
rbhstw00189	1.5	bwa-mem	mpileup	bwa-mem/mpileup	281304	263683	93.736	17192	0	6.1115	17621	6.264	23208.7	11461.3	11747.3	0.9388	0.9374	0.9381	0.0626
rbhstw00189	1.5	bwa-mem	platypus	bwa-mem/platypus	281304	263380	93.6282	15937	1108	5.6654	17924	6.3718	22574	10624.7	11949.3	0.9429	0.9363	0.9396	0.0637
rbhstw00189	1.5	bwa-mem	snver	bwa-mem/snver	281304	263997	93.8476	17703	0	6.2932	17307	6.1524	23340	11802	11538	0.9372	0.9385	0.9378	0.0615
rbhstw00189	1.5	bwa-mem	snvsniffer	bwa-mem/snvsniffer	281304	44684	15.8846	2384	408	0.8475	236620	84.1154	159336	1589.33	157747	0.9493	0.1588	0.2721	0.8412
rbhstw00189	1.5	bwa-mem	strelka	bwa-mem/strelka	281304	269716	95.8806	19268	26	6.8495	11588	4.1194	20570.7	12845.3	7725.33	0.9333	0.9588	0.9459	0.0412
rbhstw00189	1.5	bwa-mem	varscan	bwa-mem/varscan	281304	262787	93.4174	17090	204	6.0753	18517	6.5826	23738	11393.3	12344.7	0.9389	0.9342	0.9365	0.0658
rbhstw00189	1.5	minimap2	16GT	minimap2/16GT	281304	246042	87.4648	15134	402	5.3799	35262	12.5352	33597.3	10089.3	23508	0.9421	0.8746	0.9071	0.1254
rbhstw00189	1.5	minimap2	freebayes	minimap2/freebayes	281304	254111	90.3332	15539	0	5.5239	27193	9.6668	28488	10359.3	18128.7	0.9424	0.9033	0.9224	0.0967
rbhstw00189	1.5	minimap2	gatk	minimap2/gatk	281304	238897	84.9248	14236	1593	5.0607	42407	15.0752	37762	9490.67	28271.3	0.9438	0.8492	0.894	0.1508
rbhstw00189	1.5	minimap2	lofreq	minimap2/lofreq	281304	241863	85.9792	12543	0	4.4589	39441	14.0208	34656	8362	26294	0.9507	0.8598	0.903	0.1402
rbhstw00189	1.5	minimap2	mpileup	minimap2/mpileup	281304	245631	87.3187	12412	0	4.4123	35673	12.6813	32056.7	8274.67	23782	0.9519	0.8732	0.9109	0.1268
rbhstw00189	1.5	minimap2	platypus	minimap2/platypus	281304	203167	72.2233	8468	325	3.0103	78137	27.7767	57736.7	5645.33	52091.3	0.96	0.7222	0.8243	0.2778
rbhstw00189	1.5	minimap2	snver	minimap2/snver	281304	236816	84.1851	11734	0	4.1713	44488	15.8149	37481.3	7822.67	29658.7	0.9528	0.8419	0.8939	0.1581
rbhstw00189	1.5	minimap2	snvsniffer	minimap2/snvsniffer	281304	43077	15.3133	2282	398	0.8112	238227	84.6867	160339	1521.33	158818	0.9497	0.1531	0.2637	0.8469
rbhstw00189	1.5	minimap2	strelka	minimap2/strelka	281304	238487	84.7791	11593	5	4.1212	42817	15.2209	36273.3	7728.67	28544.7	0.9536	0.8478	0.8976	0.1522
rbhstw00189	1.5	minimap2	varscan	minimap2/varscan	281304	242638	86.2547	12695	230	4.5129	38666	13.7453	34240.7	8463.33	25777.3	0.9503	0.8625	0.9043	0.1375
rbhstw00189	1.5	novoalign	16GT	novoalign/16GT	281304	249156	88.5718	13466	100	4.787	32148	11.4282	30409.3	8977.33	21432	0.9487	0.8857	0.9161	0.1143
rbhstw00189	1.5	novoalign	freebayes	novoalign/freebayes	281304	254918	90.6201	15969	0	5.6768	26386	9.3799	28236.7	10646	17590.7	0.941	0.9062	0.9233	0.0938
rbhstw00189	1.5	novoalign	gatk	novoalign/gatk	281304	251176	89.2899	17625	2361	6.2655	30128	10.7101	31835.3	11750	20085.3	0.9344	0.8929	0.9132	0.1071
rbhstw00189	1.5	novoalign	lofreq	novoalign/lofreq	281304	248195	88.2302	12663	0	4.5015	33109	11.7698	30514.7	8442	22072.7	0.9515	0.8823	0.9156	0.1177
rbhstw00189	1.5	novoalign	mpileup	novoalign/mpileup	281304	249304	88.6244	12754	0	4.5339	32000	11.3756	29836	8502.67	21333.3	0.9513	0.8862	0.9176	0.1138
rbhstw00189	1.5	novoalign	platypus	novoalign/platypus	281304	250441	89.0286	13974	783	4.9676	30863	10.9714	29891.3	9316	20575.3	0.9472	0.8903	0.9179	0.1097
rbhstw00189	1.5	novoalign	snver	novoalign/snver	281304	249309	88.6262	13241	0	4.707	31995	11.3738	30157.3	8827.33	21330	0.9496	0.8863	0.9169	0.1137
rbhstw00189	1.5	novoalign	snvsniffer	novoalign/snvsniffer	281304	39615	14.0826	1688	187	0.6001	241689	85.9174	162251	1125.33	161126	0.9591	0.1408	0.2456	0.8592
rbhstw00189	1.5	novoalign	strelka	novoalign/strelka	281304	260078	92.4544	14862	75	5.2833	21226	7.5456	24058.7	9908	14150.7	0.9459	0.9245	0.9351	0.0755
rbhstw00189	1.5	novoalign	varscan	novoalign/varscan	281304	247847	88.1065	12730	114	4.5254	33457	11.8935	30791.3	8486.67	22304.7	0.9511	0.8811	0.9148	0.1189
rbhstw00189	1.5	snippy	snippy	snippy/snippy	281304	256176	91.0673	11565	0	4.1112	25128	8.9327	24462	7710	16752	0.9568	0.9107	0.9332	0.0893
rbhstw00189	1.5	stampy	16GT	stampy/16GT	281304	256474	91.1733	25504	2006	9.0663	24830	8.8267	33556	17002.7	16553.3	0.9096	0.9117	0.9106	0.0883
rbhstw00189	1.5	stampy	freebayes	stampy/freebayes	281304	275298	97.8649	51868	0	18.4384	6006	2.1351	38582.7	34578.7	4004	0.8415	0.9786	0.9049	0.0214
rbhstw00189	1.5	stampy	gatk	stampy/gatk	281304	160607	57.0937	10316	1000	3.6672	120697	42.9063	87342	6877.33	80464.7	0.9396	0.5709	0.7103	0.4291
rbhstw00189	1.5	stampy	lofreq	stampy/lofreq	281304	248610	88.3777	20748	0	7.3757	32694	11.6223	35628	13832	21796	0.923	0.8838	0.903	0.1162
rbhstw00189	1.5	stampy	mpileup	stampy/mpileup	281304	262767	93.4103	22834	0	8.1172	18537	6.5897	27580.7	15222.7	12358	0.92	0.9341	0.927	0.0659
rbhstw00189	1.5	stampy	platypus	stampy/platypus	281304	253419	90.0872	20373	1687	7.2423	27885	9.9128	32172	13582	18590	0.9256	0.9009	0.9131	0.0991
rbhstw00189	1.5	stampy	snver	stampy/snver	281304	257451	91.5206	22193	0	7.8893	23853	8.4794	30697.3	14795.3	15902	0.9206	0.9152	0.9179	0.0848
rbhstw00189	1.5	stampy	snvsniffer	stampy/snvsniffer	281304	51211	18.2049	2997	467	1.0654	230093	81.7951	155393	1998	153395	0.9447	0.182	0.3052	0.818
rbhstw00189	1.5	stampy	strelka	stampy/strelka	281304	258361	91.8441	17330	393	6.1606	22943	8.1559	26848.7	11553.3	15295.3	0.9371	0.9184	0.9277	0.0816
rbhstw00189	1.5	stampy	varscan	stampy/varscan	281304	259015	92.0765	24280	1412	8.6312	22289	7.9235	31046	16186.7	14859.3	0.9143	0.9208	0.9175	0.0792
rbhstw00277	1.71	bwa-mem	16GT	bwa-mem/16GT	98247	96897	98.6259	6711	109	6.8307	1350	1.3741	4714.04	3924.56	789.474	0.9352	0.9863	0.9601	0.0137
rbhstw00277	1.71	bwa-mem	freebayes	bwa-mem/freebayes	98247	97135	98.8682	6889	0	7.0119	1112	1.1318	4678.95	4028.66	650.292	0.9338	0.9887	0.9605	0.0113
rbhstw00277	1.71	bwa-mem	gatk	bwa-mem/gatk	98247	95546	97.2508	6009	926	6.1162	2701	2.7492	5093.57	3514.04	1579.53	0.9408	0.9725	0.9564	0.0275
rbhstw00277	1.71	bwa-mem	lofreq	bwa-mem/lofreq	98247	96789	98.516	5852	0	5.9564	1458	1.484	4274.85	3422.22	852.632	0.943	0.9852	0.9636	0.0148
rbhstw00277	1.71	bwa-mem	mpileup	bwa-mem/mpileup	98247	96697	98.4223	5510	0	5.6083	1550	1.5777	4128.65	3222.22	906.433	0.9461	0.9842	0.9648	0.0158
rbhstw00277	1.71	bwa-mem	platypus	bwa-mem/platypus	98247	96595	98.3185	5224	216	5.3172	1652	1.6815	4021.05	3054.97	966.082	0.9487	0.9832	0.9656	0.0168
rbhstw00277	1.71	bwa-mem	snver	bwa-mem/snver	98247	96941	98.6707	5794	0	5.8974	1306	1.3293	4152.05	3388.3	763.743	0.9436	0.9867	0.9647	0.0133
rbhstw00277	1.71	bwa-mem	snvsniffer	bwa-mem/snvsniffer	98247	58142	59.1794	1593	307	1.6214	40105	40.8206	24384.8	931.579	23453.2	0.9733	0.5918	0.7361	0.4082
rbhstw00277	1.71	bwa-mem	strelka	bwa-mem/strelka	98247	97099	98.8315	6162	7	6.2719	1148	1.1685	4274.85	3603.51	671.345	0.9403	0.9883	0.9637	0.0117
rbhstw00277	1.71	bwa-mem	varscan	bwa-mem/varscan	98247	96398	98.118	5170	17	5.2622	1849	1.882	4104.68	3023.39	1081.29	0.9491	0.9812	0.9649	0.0188
rbhstw00277	1.71	minimap2	16GT	minimap2/16GT	98247	96179	97.8951	4891	131	4.9783	2068	2.1049	4069.59	2860.23	1209.36	0.9516	0.979	0.9651	0.021
rbhstw00277	1.71	minimap2	freebayes	minimap2/freebayes	98247	96663	98.3877	4986	0	5.075	1584	1.6123	3842.11	2915.79	926.316	0.9509	0.9839	0.9671	0.0161
rbhstw00277	1.71	minimap2	gatk	minimap2/gatk	98247	95234	96.9332	4643	700	4.7258	3013	3.0668	4477.19	2715.2	1761.99	0.9535	0.9693	0.9613	0.0307
rbhstw00277	1.71	minimap2	lofreq	minimap2/lofreq	98247	95880	97.5908	3841	0	3.9095	2367	2.4092	3630.41	2246.2	1384.21	0.9615	0.9759	0.9686	0.0241
rbhstw00277	1.71	minimap2	mpileup	minimap2/mpileup	98247	95905	97.6162	3548	0	3.6113	2342	2.3838	3444.44	2074.85	1369.59	0.9643	0.9762	0.9702	0.0238
rbhstw00277	1.71	minimap2	platypus	minimap2/platypus	98247	94078	95.7566	3638	200	3.7029	4169	4.2434	4565.5	2127.49	2438.01	0.9628	0.9576	0.9602	0.0424
rbhstw00277	1.71	minimap2	snver	minimap2/snver	98247	95776	97.4849	3621	0	3.6856	2471	2.5151	3562.57	2117.54	1445.03	0.9636	0.9748	0.9692	0.0252
rbhstw00277	1.71	minimap2	snvsniffer	minimap2/snvsniffer	98247	57607	58.6349	1552	303	1.5797	40640	41.3651	24673.7	907.602	23766.1	0.9738	0.5863	0.7319	0.4137
rbhstw00277	1.71	minimap2	strelka	minimap2/strelka	98247	95651	97.3577	3575	3	3.6388	2596	2.6423	3608.77	2090.64	1518.13	0.964	0.9736	0.9688	0.0264
rbhstw00277	1.71	minimap2	varscan	minimap2/varscan	98247	95320	97.0208	3459	28	3.5207	2927	2.9792	3734.5	2022.81	1711.7	0.965	0.9702	0.9676	0.0298
rbhstw00277	1.71	novoalign	16GT	novoalign/16GT	98247	95151	96.8488	4415	36	4.4938	3096	3.1512	4392.4	2581.87	1810.53	0.9557	0.9685	0.9621	0.0315
rbhstw00277	1.71	novoalign	freebayes	novoalign/freebayes	98247	95852	97.5623	5003	0	5.0923	2395	2.4377	4326.32	2925.73	1400.58	0.9504	0.9756	0.9628	0.0244
rbhstw00277	1.71	novoalign	gatk	novoalign/gatk	98247	95290	96.9902	5298	777	5.3925	2957	3.0098	4827.49	3098.25	1729.24	0.9473	0.9699	0.9585	0.0301
rbhstw00277	1.71	novoalign	lofreq	novoalign/lofreq	98247	95021	96.7164	3983	0	4.0541	3226	3.2836	4215.79	2329.24	1886.55	0.9598	0.9672	0.9635	0.0328
rbhstw00277	1.71	novoalign	mpileup	novoalign/mpileup	98247	95023	96.7185	3767	0	3.8342	3224	3.2815	4088.3	2202.92	1885.38	0.9619	0.9672	0.9645	0.0328
rbhstw00277	1.71	novoalign	platypus	novoalign/platypus	98247	94945	96.6391	4257	155	4.333	3302	3.3609	4420.47	2489.47	1930.99	0.9571	0.9664	0.9617	0.0336
rbhstw00277	1.71	novoalign	snver	novoalign/snver	98247	95153	96.8508	3996	0	4.0673	3094	3.1492	4146.2	2336.84	1809.36	0.9597	0.9685	0.9641	0.0315
rbhstw00277	1.71	novoalign	snvsniffer	novoalign/snvsniffer	98247	54678	55.6536	1223	203	1.2448	43569	44.3464	26194.2	715.205	25478.9	0.9781	0.5565	0.7094	0.4435
rbhstw00277	1.71	novoalign	strelka	novoalign/strelka	98247	95992	97.7048	4525	14	4.6057	2255	2.2952	3964.91	2646.2	1318.71	0.955	0.977	0.9659	0.023
rbhstw00277	1.71	novoalign	varscan	novoalign/varscan	98247	94583	96.2706	3577	12	3.6408	3664	3.7294	4234.5	2091.81	2142.69	0.9636	0.9627	0.9631	0.0373
rbhstw00277	1.71	snippy	snippy	snippy/snippy	98247	96518	98.2401	4272	0	4.3482	1729	1.7599	3509.36	2498.25	1011.11	0.9576	0.9824	0.9698	0.0176
rbhstw00277	1.71	stampy	16GT	stampy/16GT	98247	95099	96.7958	10072	885	10.2517	3148	3.2042	7730.99	5890.06	1840.94	0.9042	0.968	0.935	0.032
rbhstw00277	1.71	stampy	freebayes	stampy/freebayes	98247	97589	99.3303	22976	0	23.386	658	0.6697	13821	13436.3	384.795	0.8094	0.9933	0.892	0.0067
rbhstw00277	1.71	stampy	gatk	stampy/gatk	98247	95669	97.376	6915	1061	7.0384	2578	2.624	5551.46	4043.86	1507.6	0.9326	0.9738	0.9528	0.0262
rbhstw00277	1.71	stampy	lofreq	stampy/lofreq	98247	93269	94.9332	7667	0	7.8038	4978	5.0668	7394.74	4483.63	2911.11	0.924	0.9493	0.9365	0.0507
rbhstw00277	1.71	stampy	mpileup	stampy/mpileup	98247	96153	97.8686	8554	0	8.7066	2094	2.1314	6226.9	5002.34	1224.56	0.9183	0.9787	0.9475	0.0213
rbhstw00277	1.71	stampy	platypus	stampy/platypus	98247	93904	95.5795	6962	456	7.0862	4343	4.4205	6611.11	4071.34	2539.77	0.931	0.9558	0.9432	0.0442
rbhstw00277	1.71	stampy	snver	stampy/snver	98247	95116	96.8131	8145	0	8.2903	3131	3.1869	6594.15	4763.16	1830.99	0.9211	0.9681	0.944	0.0319
rbhstw00277	1.71	stampy	snvsniffer	stampy/snvsniffer	98247	60670	61.7525	2152	515	2.1904	37577	38.2475	23233.3	1258.48	21974.9	0.9657	0.6175	0.7533	0.3825
rbhstw00277	1.71	stampy	strelka	stampy/strelka	98247	95028	96.7236	5956	183	6.0623	3219	3.2764	5365.5	3483.04	1882.46	0.941	0.9672	0.9539	0.0328
rbhstw00277	1.71	stampy	varscan	stampy/varscan	98247	94978	96.6727	8512	469	8.6639	3269	3.3273	6889.47	4977.78	1911.7	0.9178	0.9667	0.9416	0.0333
rbhstw00309	1.75	bwa-mem	16GT	bwa-mem/16GT	337206	302902	89.827	11908	153	3.5314	34304	10.173	26406.9	6804.57	19602.3	0.9622	0.8983	0.9292	0.1017
rbhstw00309	1.75	bwa-mem	freebayes	bwa-mem/freebayes	337206	308816	91.5808	11926	0	3.5367	28390	8.4192	23037.7	6814.86	16222.9	0.9628	0.9158	0.9387	0.0842
rbhstw00309	1.75	bwa-mem	gatk	bwa-mem/gatk	337206	258533	76.6692	11495	1056	3.4089	78673	23.3308	51524.6	6568.57	44956	0.9574	0.7667	0.8515	0.2333
rbhstw00309	1.75	bwa-mem	lofreq	bwa-mem/lofreq	337206	302487	89.7039	10516	0	3.1186	34719	10.2961	25848.6	6009.14	19839.4	0.9664	0.897	0.9304	0.103
rbhstw00309	1.75	bwa-mem	mpileup	bwa-mem/mpileup	337206	303524	90.0114	10120	0	3.0011	33682	9.9886	25029.7	5782.86	19246.9	0.9677	0.9001	0.9327	0.0999
rbhstw00309	1.75	bwa-mem	platypus	bwa-mem/platypus	337206	300558	89.1319	8828	264	2.618	36648	10.8681	25986.3	5044.57	20941.7	0.9715	0.8913	0.9297	0.1087
rbhstw00309	1.75	bwa-mem	snver	bwa-mem/snver	337206	303377	89.9679	10762	0	3.1915	33829	10.0321	25480.6	6149.71	19330.9	0.9657	0.8997	0.9315	0.1003
rbhstw00309	1.75	bwa-mem	snvsniffer	bwa-mem/snvsniffer	337206	14475	4.2926	1171	287	0.3473	322731	95.7074	185087	669.143	184418	0.9252	0.0429	0.082	0.9571
rbhstw00309	1.75	bwa-mem	strelka	bwa-mem/strelka	337206	312690	92.7297	11671	7	3.4611	24516	7.2703	20678.3	6669.14	14009.1	0.964	0.9273	0.9453	0.0727
rbhstw00309	1.75	bwa-mem	varscan	bwa-mem/varscan	337206	301904	89.531	10309	41	3.0572	35302	10.469	26063.4	5890.86	20172.6	0.967	0.8953	0.9298	0.1047
rbhstw00309	1.75	minimap2	16GT	minimap2/16GT	337206	233853	69.3502	6586	327	1.9531	103353	30.6498	62822.3	3763.43	59058.9	0.9726	0.6935	0.8097	0.3065
rbhstw00309	1.75	minimap2	freebayes	minimap2/freebayes	337206	248848	73.797	6169	0	1.8294	88358	26.203	54015.4	3525.14	50490.3	0.9758	0.738	0.8404	0.262
rbhstw00309	1.75	minimap2	gatk	minimap2/gatk	337206	208571	61.8527	5723	394	1.6972	128635	38.1473	76776	3270.29	73505.7	0.9733	0.6185	0.7564	0.3815
rbhstw00309	1.75	minimap2	lofreq	minimap2/lofreq	337206	224488	66.573	5101	0	1.5127	112718	33.427	67325.1	2914.86	64410.3	0.9778	0.6657	0.7921	0.3343
rbhstw00309	1.75	minimap2	mpileup	minimap2/mpileup	337206	228594	67.7906	5004	0	1.484	108612	32.2094	64923.4	2859.43	62064	0.9786	0.6779	0.801	0.3221
rbhstw00309	1.75	minimap2	platypus	minimap2/platypus	337206	106459	31.5709	2645	75	0.7844	230747	68.4291	133367	1511.43	131855	0.9758	0.3157	0.4771	0.6843
rbhstw00309	1.75	minimap2	snver	minimap2/snver	337206	193061	57.2531	4589	0	1.3609	144145	42.7469	84990.9	2622.29	82368.6	0.9768	0.5725	0.7219	0.4275
rbhstw00309	1.75	minimap2	snvsniffer	minimap2/snvsniffer	337206	13455	3.9901	1161	304	0.3443	323751	96.0099	185664	663.429	185001	0.9206	0.0399	0.0765	0.9601
rbhstw00309	1.75	minimap2	strelka	minimap2/strelka	337206	193258	57.3116	4436	1	1.3155	143948	42.6884	84790.9	2534.86	82256	0.9776	0.5731	0.7226	0.4269
rbhstw00309	1.75	minimap2	varscan	minimap2/varscan	337206	223112	66.1649	5247	127	1.556	114094	33.8351	68194.9	2998.29	65196.6	0.977	0.6616	0.7889	0.3384
rbhstw00309	1.75	novoalign	16GT	novoalign/16GT	337206	263997	78.2895	6769	54	2.0074	73209	21.7105	45701.7	3868	41833.7	0.975	0.7829	0.8685	0.2171
rbhstw00309	1.75	novoalign	freebayes	novoalign/freebayes	337206	274951	81.538	7768	0	2.3036	62255	18.462	40013.1	4438.86	35574.3	0.9725	0.8154	0.887	0.1846
rbhstw00309	1.75	novoalign	gatk	novoalign/gatk	337206	254317	75.4189	8401	705	2.4914	82889	24.5811	52165.7	4800.57	47365.1	0.968	0.7542	0.8478	0.2458
rbhstw00309	1.75	novoalign	lofreq	novoalign/lofreq	337206	263086	78.0194	6215	0	1.8431	74120	21.9806	45905.7	3551.43	42354.3	0.9769	0.7802	0.8675	0.2198
rbhstw00309	1.75	novoalign	mpileup	novoalign/mpileup	337206	265784	78.8195	6115	0	1.8134	71422	21.1805	44306.9	3494.29	40812.6	0.9775	0.7882	0.8727	0.2118
rbhstw00309	1.75	novoalign	platypus	novoalign/platypus	337206	266100	78.9132	6435	167	1.9083	71106	21.0868	44309.1	3677.14	40632	0.9764	0.7891	0.8728	0.2109
rbhstw00309	1.75	novoalign	snver	novoalign/snver	337206	265885	78.8494	6579	0	1.951	71321	21.1506	44514.3	3759.43	40754.9	0.9759	0.7885	0.8722	0.2115
rbhstw00309	1.75	novoalign	snvsniffer	novoalign/snvsniffer	337206	12622	3.7431	773	92	0.2292	324584	96.2569	185918	441.714	185477	0.9423	0.0374	0.0719	0.9626
rbhstw00309	1.75	novoalign	strelka	novoalign/strelka	337206	280305	83.1257	7431	15	2.2037	56901	16.8743	36761.1	4246.29	32514.9	0.9742	0.8313	0.8971	0.1687
rbhstw00309	1.75	novoalign	varscan	novoalign/varscan	337206	262536	77.8563	6346	16	1.8819	74670	22.1437	46294.9	3626.29	42668.6	0.9764	0.7786	0.8664	0.2214
rbhstw00309	1.75	snippy	snippy	snippy/snippy	337206	282138	83.6693	6690	0	1.984	55068	16.3307	35290.3	3822.86	31467.4	0.9768	0.8367	0.9013	0.1633
rbhstw00309	1.75	stampy	16GT	stampy/16GT	337206	302441	89.6903	17990	1634	5.335	34765	10.3097	30145.7	10280	19865.7	0.9439	0.8969	0.9198	0.1031
rbhstw00309	1.75	stampy	freebayes	stampy/freebayes	337206	328142	97.312	37066	0	10.9921	9064	2.688	26360	21180.6	5179.43	0.8985	0.9731	0.9343	0.0269
rbhstw00309	1.75	stampy	gatk	stampy/gatk	337206	49730	14.7477	1763	73	0.5228	287476	85.2523	165279	1007.43	164272	0.9658	0.1475	0.2559	0.8525
rbhstw00309	1.75	stampy	lofreq	stampy/lofreq	337206	286836	85.0625	14514	0	4.3042	50370	14.9375	37076.6	8293.71	28782.9	0.9518	0.8506	0.8984	0.1494
rbhstw00309	1.75	stampy	mpileup	stampy/mpileup	337206	314061	93.1362	16201	0	4.8045	23145	6.8638	22483.4	9257.71	13225.7	0.9509	0.9314	0.941	0.0686
rbhstw00309	1.75	stampy	platypus	stampy/platypus	337206	293494	87.037	12981	790	3.8496	43712	12.963	32396	7417.71	24978.3	0.9576	0.8704	0.9119	0.1296
rbhstw00309	1.75	stampy	snver	stampy/snver	337206	303514	90.0085	16186	0	4.8	33692	9.9915	28501.7	9249.14	19252.6	0.9494	0.9001	0.9241	0.0999
rbhstw00309	1.75	stampy	snvsniffer	stampy/snvsniffer	337206	18311	5.4302	1389	333	0.4119	318895	94.5698	183019	793.714	182226	0.9295	0.0543	0.1026	0.9457
rbhstw00309	1.75	stampy	strelka	stampy/strelka	337206	300085	88.9916	11780	393	3.4934	37121	11.0084	27943.4	6731.43	21212	0.9622	0.8899	0.9246	0.1101
rbhstw00309	1.75	stampy	varscan	stampy/varscan	337206	306282	90.8293	16913	1095	5.0156	30924	9.1707	27335.4	9664.57	17670.9	0.9477	0.9083	0.9276	0.0917
rbhstw00340	1.77	bwa-mem	16GT	bwa-mem/16GT	350049	299629	85.5963	68077	201	19.4478	50420	14.4037	66947.5	38461.6	28485.9	0.8149	0.856	0.8349	0.144
rbhstw00340	1.77	bwa-mem	freebayes	bwa-mem/freebayes	350049	309176	88.3236	73196	0	20.9102	40873	11.6764	64445.8	41353.7	23092.1	0.8086	0.8832	0.8443	0.1168
rbhstw00340	1.77	bwa-mem	gatk	bwa-mem/gatk	350049	241960	69.1218	51415	1039	14.6879	108089	30.8782	90115.2	29048	61067.2	0.8247	0.6912	0.7521	0.3088
rbhstw00340	1.77	bwa-mem	lofreq	bwa-mem/lofreq	350049	299290	85.4995	66492	0	18.9951	50759	14.5005	66243.5	37566.1	28677.4	0.8182	0.855	0.8362	0.145
rbhstw00340	1.77	bwa-mem	mpileup	bwa-mem/mpileup	350049	301524	86.1377	67376	0	19.2476	48525	13.8623	65480.8	38065.5	27415.3	0.8174	0.8614	0.8388	0.1386
rbhstw00340	1.77	bwa-mem	platypus	bwa-mem/platypus	350049	296491	84.6999	62771	665	17.9321	53558	15.3001	65722.6	35463.8	30258.8	0.8253	0.847	0.836	0.153
rbhstw00340	1.77	bwa-mem	snver	bwa-mem/snver	350049	300708	85.9045	66674	0	19.047	49341	14.0955	65545.2	37668.9	27876.3	0.8185	0.859	0.8383	0.141
rbhstw00340	1.77	bwa-mem	snvsniffer	bwa-mem/snvsniffer	350049	9141	2.6113	1012	194	0.2891	340908	97.3887	193175	571.751	192603	0.9003	0.0261	0.0507	0.9739
rbhstw00340	1.77	bwa-mem	strelka	bwa-mem/strelka	350049	313924	89.68	76525	21	21.8612	36125	10.32	63644.1	43234.5	20409.6	0.804	0.8968	0.8479	0.1032
rbhstw00340	1.77	bwa-mem	varscan	bwa-mem/varscan	350049	299532	85.5686	65904	52	18.8271	50517	14.4314	65774.6	37233.9	28540.7	0.8197	0.8557	0.8373	0.1443
rbhstw00340	1.77	minimap2	16GT	minimap2/16GT	350049	195501	55.8496	18593	326	5.3115	154548	44.1504	97819.8	10504.5	87315.3	0.9132	0.5585	0.6931	0.4415
rbhstw00340	1.77	minimap2	freebayes	minimap2/freebayes	350049	101523	29.0025	12716	0	3.6326	248526	70.9975	147594	7184.18	140410	0.8887	0.29	0.4373	0.71
rbhstw00340	1.77	minimap2	gatk	minimap2/gatk	350049	162648	46.4644	13304	550	3.8006	187401	53.5356	113393	7516.38	105876	0.9244	0.4646	0.6184	0.5354
rbhstw00340	1.77	minimap2	lofreq	minimap2/lofreq	350049	181107	51.7376	13066	0	3.7326	168942	48.2624	102829	7381.92	95447.5	0.9327	0.5174	0.6656	0.4826
rbhstw00340	1.77	minimap2	mpileup	minimap2/mpileup	350049	184985	52.8455	13083	0	3.7375	165064	47.1545	100648	7391.53	93256.5	0.9339	0.5285	0.675	0.4715
rbhstw00340	1.77	minimap2	platypus	minimap2/platypus	350049	64259	18.3571	3298	109	0.9422	285790	81.6429	163327	1863.28	161463	0.9512	0.1836	0.3078	0.8164
rbhstw00340	1.77	minimap2	snver	minimap2/snver	350049	138229	39.4885	8167	0	2.3331	211820	60.5115	124286	4614.12	119672	0.9442	0.3949	0.5569	0.6051
rbhstw00340	1.77	minimap2	snvsniffer	minimap2/snvsniffer	350049	8310	2.374	954	198	0.2725	341739	97.626	193612	538.983	193073	0.897	0.0237	0.0462	0.9763
rbhstw00340	1.77	minimap2	strelka	minimap2/strelka	350049	138326	39.5162	7753	1	2.2148	211723	60.4838	123998	4380.23	119618	0.9469	0.3952	0.5577	0.6048
rbhstw00340	1.77	minimap2	varscan	minimap2/varscan	350049	178891	51.1046	12690	129	3.6252	171158	48.8954	103869	7169.49	96699.4	0.9338	0.511	0.6605	0.489
rbhstw00340	1.77	novoalign	16GT	novoalign/16GT	350049	241207	68.9066	38502	32	10.999	108842	31.0934	83245.2	21752.5	61492.7	0.8623	0.6891	0.766	0.3109
rbhstw00340	1.77	novoalign	freebayes	novoalign/freebayes	350049	257033	73.4277	45412	0	12.973	93016	26.5723	78207.9	25656.5	52551.4	0.8499	0.7343	0.7879	0.2657
rbhstw00340	1.77	novoalign	gatk	novoalign/gatk	350049	237466	67.8379	41766	813	11.9315	112583	32.1621	87202.8	23596.6	63606.2	0.8504	0.6784	0.7547	0.3216
rbhstw00340	1.77	novoalign	lofreq	novoalign/lofreq	350049	240283	68.6427	37456	0	10.7002	109766	31.3573	83176.3	21161.6	62014.7	0.8651	0.6864	0.7655	0.3136
rbhstw00340	1.77	novoalign	mpileup	novoalign/mpileup	350049	244225	69.7688	38721	0	11.0616	105824	30.2312	81663.8	21876.3	59787.6	0.8632	0.6977	0.7717	0.3023
rbhstw00340	1.77	novoalign	platypus	novoalign/platypus	350049	245527	70.1408	41439	294	11.8381	104522	29.8592	82463.8	23411.9	59052	0.8556	0.7014	0.7709	0.2986
rbhstw00340	1.77	novoalign	snver	novoalign/snver	350049	244160	69.7502	39005	0	11.1427	105889	30.2498	81861	22036.7	59824.3	0.8623	0.6975	0.7712	0.3025
rbhstw00340	1.77	novoalign	snvsniffer	novoalign/snvsniffer	350049	7868	2.2477	631	86	0.1803	342181	97.7523	193679	356.497	193323	0.9258	0.0225	0.0439	0.9775
rbhstw00340	1.77	novoalign	strelka	novoalign/strelka	350049	262569	75.0092	44719	16	12.7751	87480	24.9908	74688.7	25265	49423.7	0.8545	0.7501	0.7989	0.2499
rbhstw00340	1.77	novoalign	varscan	novoalign/varscan	350049	240017	68.5667	37250	27	10.6414	110032	31.4333	83210.2	21045.2	62165	0.8657	0.6857	0.7653	0.3143
rbhstw00340	1.77	snippy	snippy	snippy/snippy	350049	265793	75.9302	40601	0	11.5987	84256	24.0698	70540.7	22938.4	47602.3	0.8675	0.7593	0.8098	0.2407
rbhstw00340	1.77	stampy	16GT	stampy/16GT	350049	307959	87.976	92673	4687	26.4743	42090	12.024	76137.3	52357.6	23779.7	0.7687	0.8798	0.8205	0.1202
rbhstw00340	1.77	stampy	freebayes	stampy/freebayes	350049	338890	96.8122	131994	0	37.7073	11159	3.1878	80877.4	74572.9	6304.52	0.7197	0.9681	0.8256	0.0319
rbhstw00340	1.77	stampy	gatk	stampy/gatk	350049	233066	66.581	48688	1280	13.9089	116983	33.419	93599.4	27507.3	66092.1	0.8272	0.6658	0.7378	0.3342
rbhstw00340	1.77	stampy	lofreq	stampy/lofreq	350049	288618	82.4507	81477	0	23.2759	61431	17.5493	80739	46032.2	34706.8	0.7798	0.8245	0.8015	0.1755
rbhstw00340	1.77	stampy	mpileup	stampy/mpileup	350049	322866	92.2345	96224	0	27.4887	27183	7.7655	69721.5	54363.8	15357.6	0.7704	0.9223	0.8395	0.0777
rbhstw00340	1.77	stampy	platypus	stampy/platypus	350049	295383	84.3833	80725	1820	23.0611	54666	15.6167	76492.1	45607.3	30884.7	0.7854	0.8438	0.8136	0.1562
rbhstw00340	1.77	stampy	snver	stampy/snver	350049	308916	88.2494	91693	0	26.1943	41133	11.7506	75042.9	51804	23239	0.7711	0.8825	0.823	0.1175
rbhstw00340	1.77	stampy	snvsniffer	stampy/snvsniffer	350049	12301	3.5141	1535	308	0.4385	337748	96.4859	191685	867.232	190818	0.8891	0.0351	0.0675	0.9649
rbhstw00340	1.77	stampy	strelka	stampy/strelka	350049	304217	86.907	78396	2297	22.3957	45832	13.093	70185.3	44291.5	25893.8	0.7951	0.8691	0.8305	0.1309
rbhstw00340	1.77	stampy	varscan	stampy/varscan	350049	312983	89.4112	94767	3324	27.0725	37066	10.5888	74481.9	53540.7	20941.2	0.7676	0.8941	0.826	0.1059
rbhstw00350	1.82	bwa-mem	16GT	bwa-mem/16GT	344971	315915	91.5773	13456	131	3.9006	29056	8.4227	23358.2	7393.41	15964.8	0.9591	0.9158	0.937	0.0842
rbhstw00350	1.82	bwa-mem	freebayes	bwa-mem/freebayes	344971	321175	93.102	14176	0	4.1093	23796	6.898	20863.7	7789.01	13074.7	0.9577	0.931	0.9442	0.069
rbhstw00350	1.82	bwa-mem	gatk	bwa-mem/gatk	344971	271232	78.6246	12527	839	3.6313	73739	21.3754	47398.9	6882.97	40515.9	0.9559	0.7862	0.8628	0.2138
rbhstw00350	1.82	bwa-mem	lofreq	bwa-mem/lofreq	344971	315656	91.5022	12818	0	3.7157	29315	8.4978	23150	7042.86	16107.1	0.961	0.915	0.9374	0.085
rbhstw00350	1.82	bwa-mem	mpileup	bwa-mem/mpileup	344971	316750	91.8193	12427	0	3.6023	28221	8.1807	22334.1	6828.02	15506	0.9622	0.9182	0.9397	0.0818
rbhstw00350	1.82	bwa-mem	platypus	bwa-mem/platypus	344971	313202	90.7908	10951	307	3.1745	31769	9.2092	23472.5	6017.03	17455.5	0.9662	0.9079	0.9361	0.0921
rbhstw00350	1.82	bwa-mem	snver	bwa-mem/snver	344971	316897	91.8619	13149	0	3.8116	28074	8.1381	22650	7224.73	15425.3	0.9602	0.9186	0.9389	0.0814
rbhstw00350	1.82	bwa-mem	snvsniffer	bwa-mem/snvsniffer	344971	16792	4.8677	712	146	0.2064	328179	95.1323	180709	391.209	180318	0.9593	0.0487	0.0927	0.9513
rbhstw00350	1.82	bwa-mem	strelka	bwa-mem/strelka	344971	324657	94.1114	14146	12	4.1006	20314	5.8886	18934.1	7772.53	11161.5	0.9582	0.9411	0.9496	0.0589
rbhstw00350	1.82	bwa-mem	varscan	bwa-mem/varscan	344971	315306	91.4007	12573	75	3.6447	29665	8.5993	23207.7	6908.24	16299.5	0.9617	0.914	0.9372	0.086
rbhstw00350	1.82	minimap2	16GT	minimap2/16GT	344971	244553	70.8909	7361	284	2.1338	100418	29.1091	59219.2	4044.51	55174.7	0.9708	0.7089	0.8194	0.2911
rbhstw00350	1.82	minimap2	freebayes	minimap2/freebayes	344971	259763	75.3	7386	0	2.141	85208	24.7	50875.8	4058.24	46817.6	0.9724	0.753	0.8488	0.247
rbhstw00350	1.82	minimap2	gatk	minimap2/gatk	344971	221188	64.1179	6112	358	1.7717	123783	35.8821	71370.9	3358.24	68012.6	0.9731	0.6412	0.773	0.3588
rbhstw00350	1.82	minimap2	lofreq	minimap2/lofreq	344971	237486	68.8423	6015	0	1.7436	107485	31.1577	62362.6	3304.95	59057.7	0.9753	0.6884	0.8071	0.3116
rbhstw00350	1.82	minimap2	mpileup	minimap2/mpileup	344971	240820	69.8088	5849	0	1.6955	104151	30.1912	60439.6	3213.74	57225.8	0.9763	0.6981	0.8141	0.3019
rbhstw00350	1.82	minimap2	platypus	minimap2/platypus	344971	108958	31.5847	2268	44	0.6574	236013	68.4153	130924	1246.15	129677	0.9796	0.3158	0.4776	0.6842
rbhstw00350	1.82	minimap2	snver	minimap2/snver	344971	202630	58.7383	4843	0	1.4039	142341	41.2617	80870.3	2660.99	78209.3	0.9767	0.5874	0.7336	0.4126
rbhstw00350	1.82	minimap2	snvsniffer	minimap2/snvsniffer	344971	15696	4.5499	665	128	0.1928	329275	95.4501	181286	365.385	180920	0.9594	0.0455	0.0869	0.9545
rbhstw00350	1.82	minimap2	strelka	minimap2/strelka	344971	202941	58.8284	4655	6	1.3494	142030	41.1716	80596.1	2557.69	78038.5	0.9776	0.5883	0.7346	0.4117
rbhstw00350	1.82	minimap2	varscan	minimap2/varscan	344971	234141	67.8727	6159	120	1.7854	110830	32.1273	64279.7	3384.07	60895.6	0.9744	0.6787	0.8001	0.3213
rbhstw00350	1.82	novoalign	16GT	novoalign/16GT	344971	280145	81.2083	8500	39	2.464	64826	18.7917	40289	4670.33	35618.7	0.9706	0.8121	0.8843	0.1879
rbhstw00350	1.82	novoalign	freebayes	novoalign/freebayes	344971	290348	84.1659	9778	0	2.8344	54623	15.8341	35385.2	5372.53	30012.6	0.9674	0.8417	0.9002	0.1583
rbhstw00350	1.82	novoalign	gatk	novoalign/gatk	344971	11881	3.4441	173	1	0.0501	333090	96.5559	183112	95.0549	183016	0.9856	0.0344	0.0665	0.9656
rbhstw00350	1.82	novoalign	lofreq	novoalign/lofreq	344971	279516	81.0259	7941	0	2.3019	65455	18.9741	40327.5	4363.19	35964.3	0.9724	0.8103	0.884	0.1897
rbhstw00350	1.82	novoalign	mpileup	novoalign/mpileup	344971	281619	81.6356	7855	0	2.277	63352	18.3644	39124.7	4315.93	34808.8	0.9729	0.8164	0.8878	0.1836
rbhstw00350	1.82	novoalign	platypus	novoalign/platypus	344971	280581	81.3347	8161	216	2.3657	64390	18.6653	39863.2	4484.07	35379.1	0.9717	0.8133	0.8855	0.1867
rbhstw00350	1.82	novoalign	snver	novoalign/snver	344971	282108	81.7773	8431	0	2.444	62863	18.2227	39172.5	4632.42	34540.1	0.971	0.8178	0.8878	0.1822
rbhstw00350	1.82	novoalign	snvsniffer	novoalign/snvsniffer	344971	14630	4.2409	438	46	0.127	330341	95.7591	181747	240.659	181506	0.9709	0.0424	0.0813	0.9576
rbhstw00350	1.82	novoalign	strelka	novoalign/strelka	344971	292098	84.6732	9564	20	2.7724	52873	15.3268	34306	5254.95	29051.1	0.9683	0.8467	0.9034	0.1533
rbhstw00350	1.82	novoalign	varscan	novoalign/varscan	344971	279066	80.8955	7897	36	2.2892	65905	19.1045	40550.6	4339.01	36211.5	0.9725	0.809	0.8832	0.191
rbhstw00350	1.82	snippy	snippy	snippy/snippy	344971	299528	86.827	8740	0	2.5335	45443	13.173	29770.9	4802.2	24968.7	0.9716	0.8683	0.9171	0.1317
rbhstw00350	1.82	stampy	16GT	stampy/16GT	344971	314257	91.0966	18351	1710	5.3196	30714	8.9034	26958.8	10083	16875.8	0.9448	0.911	0.9276	0.089
rbhstw00350	1.82	stampy	freebayes	stampy/freebayes	344971	337219	97.7529	35637	0	10.3304	7752	2.2471	23840.1	19580.8	4259.34	0.9044	0.9775	0.9395	0.0225
rbhstw00350	1.82	stampy	gatk	stampy/gatk	344971	265218	76.8812	13220	859	3.8322	79753	23.1188	51084.1	7263.74	43820.3	0.9525	0.7688	0.8508	0.2312
rbhstw00350	1.82	stampy	lofreq	stampy/lofreq	344971	298419	86.5055	14973	0	4.3404	46552	13.4945	33804.9	8226.92	25578	0.9522	0.8651	0.9066	0.1349
rbhstw00350	1.82	stampy	mpileup	stampy/mpileup	344971	324890	94.1789	17134	0	4.9668	20081	5.8211	20447.8	9414.29	11033.5	0.9499	0.9418	0.9458	0.0582
rbhstw00350	1.82	stampy	platypus	stampy/platypus	344971	305113	88.446	13918	849	4.0345	39858	11.554	29547.2	7647.25	21900	0.9564	0.8845	0.919	0.1155
rbhstw00350	1.82	stampy	snver	stampy/snver	344971	314748	91.239	17135	0	4.9671	30223	8.761	26020.9	9414.84	16606	0.9484	0.9124	0.9301	0.0876
rbhstw00350	1.82	stampy	snvsniffer	stampy/snvsniffer	344971	20789	6.0263	1074	271	0.3113	324182	93.9737	178712	590.11	178122	0.9509	0.0603	0.1134	0.9397
rbhstw00350	1.82	stampy	strelka	stampy/strelka	344971	310601	90.0368	13358	354	3.8722	34370	9.9632	26224.2	7339.56	18884.6	0.9588	0.9004	0.9287	0.0996
rbhstw00350	1.82	stampy	varscan	stampy/varscan	344971	317047	91.9054	17469	1161	5.0639	27924	8.0946	24941.2	9598.35	15342.9	0.9478	0.9191	0.9332	0.0809
rhb10c07	1.55	bwa-mem	16GT	bwa-mem/16GT	51046	50205	98.3525	3051	77	5.977	841	1.6475	2510.97	1968.39	542.581	0.9427	0.9835	0.9627	0.0165
rhb10c07	1.55	bwa-mem	freebayes	bwa-mem/freebayes	51046	50326	98.5895	3554	0	6.9623	720	1.4105	2757.42	2292.9	464.516	0.934	0.9859	0.9592	0.0141
rhb10c07	1.55	bwa-mem	gatk	bwa-mem/gatk	51046	49920	97.7941	4436	1569	8.6902	1126	2.2059	3588.39	2861.94	726.452	0.9184	0.9779	0.9472	0.0221
rhb10c07	1.55	bwa-mem	lofreq	bwa-mem/lofreq	51046	50179	98.3015	2850	0	5.5832	867	1.6985	2398.06	1838.71	559.355	0.9463	0.983	0.9643	0.017
rhb10c07	1.55	bwa-mem	mpileup	bwa-mem/mpileup	51046	50160	98.2643	2691	0	5.2717	886	1.7357	2307.74	1736.13	571.613	0.9491	0.9826	0.9656	0.0174
rhb10c07	1.55	bwa-mem	platypus	bwa-mem/platypus	51046	50083	98.1135	2934	279	5.7478	963	1.8865	2514.19	1892.9	621.29	0.9447	0.9811	0.9626	0.0189
rhb10c07	1.55	bwa-mem	snver	bwa-mem/snver	51046	50241	98.423	2844	0	5.5714	805	1.577	2354.19	1834.84	519.355	0.9464	0.9842	0.9649	0.0158
rhb10c07	1.55	bwa-mem	snvsniffer	bwa-mem/snvsniffer	51046	37440	73.3456	1498	411	2.9346	13606	26.6544	9744.52	966.452	8778.06	0.9615	0.7335	0.8322	0.2665
rhb10c07	1.55	bwa-mem	strelka	bwa-mem/strelka	51046	50409	98.7521	3049	7	5.973	637	1.2479	2378.06	1967.1	410.968	0.943	0.9875	0.9647	0.0125
rhb10c07	1.55	bwa-mem	varscan	bwa-mem/varscan	51046	50029	98.0077	2624	24	5.1405	1017	1.9923	2349.03	1692.9	656.129	0.9502	0.9801	0.9649	0.0199
rhb10c07	1.55	minimap2	16GT	minimap2/16GT	51046	50091	98.1291	2617	107	5.1267	955	1.8709	2304.52	1688.39	616.129	0.9503	0.9813	0.9656	0.0187
rhb10c07	1.55	minimap2	freebayes	minimap2/freebayes	51046	50279	98.4974	2953	0	5.785	767	1.5026	2400	1905.16	494.839	0.9445	0.985	0.9643	0.015
rhb10c07	1.55	minimap2	gatk	minimap2/gatk	51046	49797	97.5532	3536	1306	6.9271	1249	2.4468	3087.1	2281.29	805.807	0.9337	0.9755	0.9541	0.0245
rhb10c07	1.55	minimap2	lofreq	minimap2/lofreq	51046	50002	97.9548	2272	0	4.4509	1044	2.0452	2139.35	1465.81	673.548	0.9565	0.9795	0.9679	0.0205
rhb10c07	1.55	minimap2	mpileup	minimap2/mpileup	51046	49998	97.9469	2154	0	4.2197	1048	2.0531	2065.81	1389.68	676.129	0.9587	0.9795	0.969	0.0205
rhb10c07	1.55	minimap2	platypus	minimap2/platypus	51046	49514	96.9988	2357	214	4.6174	1532	3.0012	2509.03	1520.65	988.387	0.9546	0.97	0.9622	0.03
rhb10c07	1.55	minimap2	snver	minimap2/snver	51046	49952	97.8568	2209	0	4.3275	1094	2.1432	2130.97	1425.16	705.807	0.9577	0.9786	0.968	0.0214
rhb10c07	1.55	minimap2	snvsniffer	minimap2/snvsniffer	51046	37273	73.0185	1483	414	2.9052	13773	26.9815	9842.58	956.774	8885.81	0.9617	0.7302	0.8301	0.2698
rhb10c07	1.55	minimap2	strelka	minimap2/strelka	51046	50040	98.0292	2174	7	4.2589	1006	1.9708	2051.61	1402.58	649.032	0.9584	0.9803	0.9692	0.0197
rhb10c07	1.55	minimap2	varscan	minimap2/varscan	51046	49785	97.5297	2117	25	4.1472	1261	2.4703	2179.35	1365.81	813.548	0.9592	0.9753	0.9672	0.0247
rhb10c07	1.55	novoalign	16GT	novoalign/16GT	51046	49656	97.277	2290	43	4.4861	1390	2.723	2374.19	1477.42	896.774	0.9559	0.9728	0.9643	0.0272
rhb10c07	1.55	novoalign	freebayes	novoalign/freebayes	51046	49902	97.7589	2722	0	5.3324	1144	2.2411	2494.19	1756.13	738.064	0.9483	0.9776	0.9627	0.0224
rhb10c07	1.55	novoalign	gatk	novoalign/gatk	51046	50000	97.9509	3783	1347	7.411	1046	2.0491	3115.48	2440.65	674.839	0.9297	0.9795	0.954	0.0205
rhb10c07	1.55	novoalign	lofreq	novoalign/lofreq	51046	49581	97.13	2077	0	4.0689	1465	2.87	2285.16	1340	945.161	0.9598	0.9713	0.9655	0.0287
rhb10c07	1.55	novoalign	mpileup	novoalign/mpileup	51046	49589	97.1457	1991	0	3.9004	1457	2.8543	2224.52	1284.52	940	0.9614	0.9715	0.9664	0.0285
rhb10c07	1.55	novoalign	platypus	novoalign/platypus	51046	49589	97.1457	2502	259	4.9015	1457	2.8543	2554.19	1614.19	940	0.952	0.9715	0.9617	0.0285
rhb10c07	1.55	novoalign	snver	novoalign/snver	51046	49603	97.1731	2136	0	4.1845	1443	2.8269	2309.03	1378.06	930.968	0.9587	0.9717	0.9652	0.0283
rhb10c07	1.55	novoalign	snvsniffer	novoalign/snvsniffer	51046	35763	70.0603	1209	284	2.3685	15283	29.9397	10640	780	9860	0.9673	0.7006	0.8126	0.2994
rhb10c07	1.55	novoalign	strelka	novoalign/strelka	51046	50085	98.1174	2417	27	4.7349	961	1.8826	2179.35	1559.35	620	0.954	0.9812	0.9674	0.0188
rhb10c07	1.55	novoalign	varscan	novoalign/varscan	51046	49384	96.7441	1982	14	3.8828	1662	3.2559	2350.97	1278.71	1072.26	0.9614	0.9674	0.9644	0.0326
rhb10c07	1.55	snippy	snippy	snippy/snippy	51046	50075	98.0978	2147	0	4.206	971	1.9022	2011.61	1385.16	626.452	0.9589	0.981	0.9698	0.019
rhb10c07	1.55	stampy	16GT	stampy/16GT	51046	49550	97.0693	4819	501	9.4405	1496	2.9307	4074.19	3109.03	965.161	0.9114	0.9707	0.9401	0.0293
rhb10c07	1.55	stampy	freebayes	stampy/freebayes	51046	50618	99.1615	12495	0	24.4779	428	0.8385	8337.42	8061.29	276.129	0.802	0.9916	0.8868	0.0084
rhb10c07	1.55	stampy	gatk	stampy/gatk	51046	50003	97.9567	4816	1590	9.4346	1043	2.0433	3780	3107.1	672.903	0.9121	0.9796	0.9446	0.0204
rhb10c07	1.55	stampy	lofreq	stampy/lofreq	51046	48800	95.6	3906	0	7.6519	2246	4.4	3969.03	2520	1449.03	0.9259	0.956	0.9407	0.044
rhb10c07	1.55	stampy	mpileup	stampy/mpileup	51046	49988	97.9274	4244	0	8.3141	1058	2.0726	3420.65	2738.06	682.581	0.9217	0.9793	0.9496	0.0207
rhb10c07	1.55	stampy	platypus	stampy/platypus	51046	49189	96.3621	4150	562	8.1299	1857	3.6379	3875.48	2677.42	1198.06	0.9222	0.9636	0.9424	0.0364
rhb10c07	1.55	stampy	snver	stampy/snver	51046	49580	97.1281	4070	0	7.9732	1466	2.8719	3571.61	2625.81	945.807	0.9241	0.9713	0.9471	0.0287
rhb10c07	1.55	stampy	snvsniffer	stampy/snvsniffer	51046	38379	75.1851	1861	598	3.6457	12667	24.8149	9372.9	1200.65	8172.26	0.9538	0.7519	0.8409	0.2481
rhb10c07	1.55	stampy	strelka	stampy/strelka	51046	49519	97.0086	2985	87	5.8477	1527	2.9914	2910.97	1925.81	985.161	0.9431	0.9701	0.9564	0.0299
rhb10c07	1.55	stampy	varscan	stampy/varscan	51046	49520	97.0105	4230	267	8.2866	1526	2.9895	3713.55	2729.03	984.516	0.9213	0.9701	0.9451	0.0299
rhb11c04	1.92	bwa-mem	16GT	bwa-mem/16GT	49878	35925	72.0257	15512	52	31.0999	13953	27.9743	15346.4	8079.17	7267.19	0.6984	0.7203	0.7092	0.2797
rhb11c04	1.92	bwa-mem	freebayes	bwa-mem/freebayes	49878	36040	72.2563	15857	0	31.7916	13838	27.7437	15466.1	8258.85	7207.29	0.6945	0.7226	0.7083	0.2774
rhb11c04	1.92	bwa-mem	gatk	bwa-mem/gatk	49878	35817	71.8092	16339	1021	32.7579	14061	28.1908	15833.3	8509.9	7323.44	0.6867	0.7181	0.702	0.2819
rhb11c04	1.92	bwa-mem	lofreq	bwa-mem/lofreq	49878	35922	72.0197	15357	0	30.7891	13956	27.9803	15267.2	7998.44	7268.75	0.7005	0.7202	0.7102	0.2798
rhb11c04	1.92	bwa-mem	mpileup	bwa-mem/mpileup	49878	35925	72.0257	15241	0	30.5566	13953	27.9743	15205.2	7938.02	7267.19	0.7021	0.7203	0.7111	0.2797
rhb11c04	1.92	bwa-mem	platypus	bwa-mem/platypus	49878	35929	72.0338	15280	185	30.6347	13949	27.9662	15223.4	7958.33	7265.1	0.7016	0.7203	0.7108	0.2797
rhb11c04	1.92	bwa-mem	snver	bwa-mem/snver	49878	35969	72.114	15399	0	30.8733	13909	27.886	15264.6	8020.31	7244.27	0.7002	0.7211	0.7105	0.2789
rhb11c04	1.92	bwa-mem	snvsniffer	bwa-mem/snvsniffer	49878	27109	54.3506	11163	360	22.3806	22769	45.6494	17672.9	5814.06	11858.9	0.7083	0.5435	0.6151	0.4565
rhb11c04	1.92	bwa-mem	strelka	bwa-mem/strelka	49878	36080	72.3365	15750	0	31.577	13798	27.6635	15389.6	8203.12	7186.46	0.6961	0.7234	0.7095	0.2766
rhb11c04	1.92	bwa-mem	varscan	bwa-mem/varscan	49878	35825	71.8253	15099	16	30.2719	14053	28.1747	15183.3	7864.06	7319.27	0.7035	0.7183	0.7108	0.2817
rhb11c04	1.92	minimap2	16GT	minimap2/16GT	49878	35839	71.8533	15079	71	30.2318	14039	28.1467	15165.6	7853.65	7311.98	0.7039	0.7185	0.7111	0.2815
rhb11c04	1.92	minimap2	freebayes	minimap2/freebayes	49878	35989	72.1541	15380	0	30.8352	13889	27.8459	15244.3	8010.42	7233.85	0.7006	0.7215	0.7109	0.2785
rhb11c04	1.92	minimap2	gatk	minimap2/gatk	49878	35730	71.6348	15605	815	31.2863	14148	28.3652	15496.4	8127.6	7368.75	0.696	0.7163	0.706	0.2837
rhb11c04	1.92	minimap2	lofreq	minimap2/lofreq	49878	35801	71.7771	14788	0	29.6483	14077	28.2229	15033.9	7702.08	7331.77	0.7077	0.7178	0.7127	0.2822
rhb11c04	1.92	minimap2	mpileup	minimap2/mpileup	49878	35831	71.8373	14662	0	29.3957	14047	28.1627	14952.6	7636.46	7316.15	0.7096	0.7184	0.714	0.2816
rhb11c04	1.92	minimap2	platypus	minimap2/platypus	49878	35656	71.4864	14658	112	29.3877	14222	28.5136	15041.7	7634.38	7407.29	0.7087	0.7149	0.7118	0.2851
rhb11c04	1.92	minimap2	snver	minimap2/snver	49878	35816	71.8072	14671	0	29.4138	14062	28.1928	14965.1	7641.15	7323.96	0.7094	0.7181	0.7137	0.2819
rhb11c04	1.92	minimap2	snvsniffer	minimap2/snvsniffer	49878	27006	54.1441	11102	351	22.2583	22872	45.8559	17694.8	5782.29	11912.5	0.7087	0.5414	0.6139	0.4586
rhb11c04	1.92	minimap2	strelka	minimap2/strelka	49878	35907	71.9897	14696	5	29.4639	13971	28.0103	14930.7	7654.17	7276.56	0.7096	0.7199	0.7147	0.2801
rhb11c04	1.92	minimap2	varscan	minimap2/varscan	49878	35669	71.5125	14581	18	29.2333	14209	28.4875	14994.8	7594.27	7400.52	0.7098	0.7151	0.7124	0.2849
rhb11c04	1.92	novoalign	16GT	novoalign/16GT	49878	35579	71.3321	14711	19	29.494	14299	28.6679	15109.4	7661.98	7447.4	0.7075	0.7133	0.7104	0.2867
rhb11c04	1.92	novoalign	freebayes	novoalign/freebayes	49878	35767	71.709	15091	0	30.2558	14111	28.291	15209.4	7859.9	7349.48	0.7033	0.7171	0.7101	0.2829
rhb11c04	1.92	novoalign	gatk	novoalign/gatk	49878	35796	71.7671	15974	1013	32.0261	14082	28.2329	15654.2	8319.79	7334.38	0.6914	0.7177	0.7043	0.2823
rhb11c04	1.92	novoalign	lofreq	novoalign/lofreq	49878	35538	71.2498	14599	0	29.2694	14340	28.7502	15072.4	7603.65	7468.75	0.7088	0.7125	0.7106	0.2875
rhb11c04	1.92	novoalign	mpileup	novoalign/mpileup	49878	35536	71.2458	14510	0	29.091	14342	28.7542	15027.1	7557.29	7469.79	0.7101	0.7125	0.7113	0.2875
rhb11c04	1.92	novoalign	platypus	novoalign/platypus	49878	35600	71.3742	14873	160	29.8188	14278	28.6258	15182.8	7746.35	7436.46	0.7053	0.7137	0.7095	0.2863
rhb11c04	1.92	novoalign	snver	novoalign/snver	49878	35556	71.2859	14645	0	29.3616	14322	28.7141	15087	7627.6	7459.38	0.7083	0.7129	0.7106	0.2871
rhb11c04	1.92	novoalign	snvsniffer	novoalign/snvsniffer	49878	25952	52.031	10440	209	20.9311	23926	47.969	17899	5437.5	12461.5	0.7131	0.5203	0.6016	0.4797
rhb11c04	1.92	novoalign	strelka	novoalign/strelka	49878	35914	72.0037	14989	20	30.0513	13964	27.9963	15079.7	7806.77	7272.92	0.7055	0.72	0.7127	0.28
rhb11c04	1.92	novoalign	varscan	novoalign/varscan	49878	35422	71.0173	14437	14	28.9446	14456	28.9827	15048.4	7519.27	7529.17	0.7104	0.7102	0.7103	0.2898
rhb11c04	1.92	snippy	snippy	snippy/snippy	49878	35840	71.8553	14746	0	29.5641	14038	28.1447	14991.7	7680.21	7311.46	0.7085	0.7186	0.7135	0.2814
rhb11c04	1.92	stampy	16GT	stampy/16GT	49878	35470	71.1135	16751	434	33.5839	14408	28.8865	16228.6	8724.48	7504.17	0.6792	0.7111	0.6948	0.2889
rhb11c04	1.92	stampy	freebayes	stampy/freebayes	49878	36197	72.5711	23296	0	46.706	13681	27.4289	19258.8	12133.3	7125.52	0.6084	0.7257	0.6619	0.2743
rhb11c04	1.92	stampy	gatk	stampy/gatk	49878	35868	71.9115	16565	1067	33.211	14010	28.0885	15924.5	8627.6	7296.88	0.6841	0.7191	0.7012	0.2809
rhb11c04	1.92	stampy	lofreq	stampy/lofreq	49878	34894	69.9587	15788	0	31.6532	14984	30.0413	16027.1	8222.92	7804.17	0.6885	0.6996	0.694	0.3004
rhb11c04	1.92	stampy	mpileup	stampy/mpileup	49878	35774	71.723	16269	0	32.6176	14104	28.277	15819.3	8473.44	7345.83	0.6874	0.7172	0.702	0.2828
rhb11c04	1.92	stampy	platypus	stampy/platypus	49878	35180	70.5321	15683	277	31.4427	14698	29.4679	15823.4	8168.23	7655.21	0.6917	0.7053	0.6984	0.2947
rhb11c04	1.92	stampy	snver	stampy/snver	49878	35485	71.1436	16108	0	32.2948	14393	28.8564	15885.9	8389.58	7496.35	0.6878	0.7114	0.6994	0.2886
rhb11c04	1.92	stampy	snvsniffer	stampy/snvsniffer	49878	27679	55.4934	11614	587	23.2848	22199	44.5066	17610.9	6048.96	11562	0.7044	0.5549	0.6208	0.4451
rhb11c04	1.92	stampy	strelka	stampy/strelka	49878	35433	71.0393	15168	86	30.4102	14445	28.9607	15423.4	7900	7523.44	0.7002	0.7104	0.7053	0.2896
rhb11c04	1.92	stampy	varscan	stampy/varscan	49878	35462	71.0975	16214	208	32.5073	14416	28.9025	15953.1	8444.79	7508.33	0.6862	0.711	0.6984	0.289
rhb14c01	1.6	bwa-mem	16GT	bwa-mem/16GT	28109	27685	98.4916	5154	42	18.3358	424	1.5084	3486.25	3221.25	265	0.8431	0.9849	0.9085	0.0151
rhb14c01	1.6	bwa-mem	freebayes	bwa-mem/freebayes	28109	27768	98.7869	4677	0	16.6388	341	1.2131	3136.25	2923.12	213.125	0.8558	0.9879	0.9171	0.0121
rhb14c01	1.6	bwa-mem	gatk	bwa-mem/gatk	28109	27489	97.7943	4833	411	17.1938	620	2.2057	3408.12	3020.62	387.5	0.8505	0.9779	0.9098	0.0221
rhb14c01	1.6	bwa-mem	lofreq	bwa-mem/lofreq	28109	27669	98.4347	4407	0	15.6783	440	1.5653	3029.38	2754.38	275	0.8626	0.9843	0.9194	0.0157
rhb14c01	1.6	bwa-mem	mpileup	bwa-mem/mpileup	28109	27669	98.4347	4319	0	15.3652	440	1.5653	2974.38	2699.38	275	0.865	0.9843	0.9208	0.0157
rhb14c01	1.6	bwa-mem	platypus	bwa-mem/platypus	28109	27605	98.207	4328	113	15.3972	504	1.793	3020	2705	315	0.8645	0.9821	0.9196	0.0179
rhb14c01	1.6	bwa-mem	snver	bwa-mem/snver	28109	27718	98.609	4404	0	15.6676	391	1.391	2996.88	2752.5	244.375	0.8629	0.9861	0.9204	0.0139
rhb14c01	1.6	bwa-mem	snvsniffer	bwa-mem/snvsniffer	28109	22819	81.1804	2906	290	10.3383	5290	18.8196	5122.5	1816.25	3306.25	0.887	0.8118	0.8477	0.1882
rhb14c01	1.6	bwa-mem	strelka	bwa-mem/strelka	28109	27875	99.1675	4571	10	16.2617	234	0.8325	3003.12	2856.88	146.25	0.8591	0.9917	0.9206	0.0083
rhb14c01	1.6	bwa-mem	varscan	bwa-mem/varscan	28109	27634	98.3101	4264	5	15.1695	475	1.6899	2961.88	2665	296.875	0.8663	0.9831	0.921	0.0169
rhb14c01	1.6	minimap2	16GT	minimap2/16GT	28109	27593	98.1643	4550	48	16.187	516	1.8357	3166.25	2843.75	322.5	0.8584	0.9816	0.9159	0.0184
rhb14c01	1.6	minimap2	freebayes	minimap2/freebayes	28109	27725	98.6339	4330	0	15.4043	384	1.3661	2946.25	2706.25	240	0.8649	0.9863	0.9216	0.0137
rhb14c01	1.6	minimap2	gatk	minimap2/gatk	28109	27505	97.8512	4396	285	15.6391	604	2.1488	3125	2747.5	377.5	0.8622	0.9785	0.9167	0.0215
rhb14c01	1.6	minimap2	lofreq	minimap2/lofreq	28109	27543	97.9864	4062	0	14.4509	566	2.0136	2892.5	2538.75	353.75	0.8715	0.9799	0.9225	0.0201
rhb14c01	1.6	minimap2	mpileup	minimap2/mpileup	28109	27574	98.0967	3998	0	14.2232	535	1.9033	2833.12	2498.75	334.375	0.8734	0.981	0.9241	0.019
rhb14c01	1.6	minimap2	platypus	minimap2/platypus	28109	27113	96.4567	3868	61	13.7607	996	3.5433	3040	2417.5	622.5	0.8751	0.9646	0.9177	0.0354
rhb14c01	1.6	minimap2	snver	minimap2/snver	28109	27487	97.7872	4032	0	14.3442	622	2.2128	2908.75	2520	388.75	0.8721	0.9779	0.922	0.0221
rhb14c01	1.6	minimap2	snvsniffer	minimap2/snvsniffer	28109	22776	81.0274	2896	296	10.3028	5333	18.9726	5143.12	1810	3333.12	0.8872	0.8103	0.847	0.1897
rhb14c01	1.6	minimap2	strelka	minimap2/strelka	28109	27600	98.1892	4042	7	14.3797	509	1.8108	2844.38	2526.25	318.125	0.8723	0.9819	0.9239	0.0181
rhb14c01	1.6	minimap2	varscan	minimap2/varscan	28109	27498	97.8263	3956	10	14.0738	611	2.1737	2854.38	2472.5	381.875	0.8742	0.9783	0.9233	0.0217
rhb14c01	1.6	novoalign	16GT	novoalign/16GT	28109	27360	97.3354	4015	14	14.2837	749	2.6646	2977.5	2509.38	468.125	0.872	0.9734	0.9199	0.0266
rhb14c01	1.6	novoalign	freebayes	novoalign/freebayes	28109	27538	97.9686	4212	0	14.9845	571	2.0314	2989.38	2632.5	356.875	0.8673	0.9797	0.9201	0.0203
rhb14c01	1.6	novoalign	gatk	novoalign/gatk	28109	27513	97.8797	4510	352	16.0447	596	2.1203	3191.25	2818.75	372.5	0.8592	0.9788	0.9151	0.0212
rhb14c01	1.6	novoalign	lofreq	novoalign/lofreq	28109	27300	97.1219	3885	0	13.8212	809	2.8781	2933.75	2428.12	505.625	0.8754	0.9712	0.9208	0.0288
rhb14c01	1.6	novoalign	mpileup	novoalign/mpileup	28109	27329	97.2251	3845	0	13.6789	780	2.7749	2890.62	2403.12	487.5	0.8767	0.9723	0.922	0.0277
rhb14c01	1.6	novoalign	platypus	novoalign/platypus	28109	27294	97.1006	4023	78	14.3121	815	2.8994	3023.75	2514.38	509.375	0.8715	0.971	0.9186	0.029
rhb14c01	1.6	novoalign	snver	novoalign/snver	28109	27340	97.2642	3930	0	13.9813	769	2.7358	2936.88	2456.25	480.625	0.8743	0.9726	0.9208	0.0274
rhb14c01	1.6	novoalign	snvsniffer	novoalign/snvsniffer	28109	22362	79.5546	2612	165	9.2924	5747	20.4454	5224.38	1632.5	3591.88	0.8954	0.7955	0.8425	0.2045
rhb14c01	1.6	novoalign	strelka	novoalign/strelka	28109	27706	98.5663	4108	12	14.6145	403	1.4337	2819.38	2567.5	251.875	0.8709	0.9857	0.9248	0.0143
rhb14c01	1.6	novoalign	varscan	novoalign/varscan	28109	27275	97.033	3846	4	13.6825	834	2.967	2925	2403.75	521.25	0.8764	0.9703	0.921	0.0297
rhb14c01	1.6	snippy	snippy	snippy/snippy	28109	27577	98.1074	4062	0	14.4509	532	1.8926	2871.25	2538.75	332.5	0.8716	0.9811	0.9231	0.0189
rhb14c01	1.6	stampy	16GT	stampy/16GT	28109	27303	97.1326	5890	297	20.9541	806	2.8674	4185	3681.25	503.75	0.8226	0.9713	0.8908	0.0287
rhb14c01	1.6	stampy	freebayes	stampy/freebayes	28109	27920	99.3276	10294	0	36.6217	189	0.6724	6551.88	6433.75	118.125	0.7306	0.9933	0.8419	0.0067
rhb14c01	1.6	stampy	gatk	stampy/gatk	28109	27569	98.0789	5594	528	19.9011	540	1.9211	3833.75	3496.25	337.5	0.8313	0.9808	0.8999	0.0192
rhb14c01	1.6	stampy	lofreq	stampy/lofreq	28109	26970	95.9479	4982	0	17.7239	1139	4.0521	3825.62	3113.75	711.875	0.8441	0.9595	0.8981	0.0405
rhb14c01	1.6	stampy	mpileup	stampy/mpileup	28109	27564	98.0611	5425	0	19.2999	545	1.9389	3731.25	3390.62	340.625	0.8356	0.9806	0.9023	0.0194
rhb14c01	1.6	stampy	platypus	stampy/platypus	28109	27084	96.3535	5116	260	18.2006	1025	3.6465	3838.12	3197.5	640.625	0.8411	0.9635	0.8981	0.0365
rhb14c01	1.6	stampy	snver	stampy/snver	28109	27369	97.3674	5285	0	18.8018	740	2.6326	3765.62	3303.12	462.5	0.8382	0.9737	0.9009	0.0263
rhb14c01	1.6	stampy	snvsniffer	stampy/snvsniffer	28109	23065	82.0556	3114	374	11.0783	5044	17.9444	5098.75	1946.25	3152.5	0.881	0.8206	0.8497	0.1794
rhb14c01	1.6	stampy	strelka	stampy/strelka	28109	27382	97.4136	4376	52	15.568	727	2.5864	3189.38	2735	454.375	0.8622	0.9741	0.9147	0.0259
rhb14c01	1.6	stampy	varscan	stampy/varscan	28109	27383	97.4172	5465	148	19.4422	726	2.5828	3869.38	3415.62	453.75	0.8336	0.9742	0.8984	0.0258
Using an expanded set of 209 SNP calling pipelines
cft073	1.64	bbmap	freebayes	bbmap/freebayes	97261	92383	94.9846	4888	0	5.0257	4878	5.0154	5954.88	2980.49	2974.39	0.9497	0.9498	0.9497	0.0502
cft073	1.64	bbmap	gatk	bbmap/gatk	97261	94649	97.3144	1622	818	1.6677	2612	2.6856	2581.71	989.024	1592.68	0.9832	0.9731	0.9781	0.0269
cft073	1.64	bbmap	lofreq	bbmap/lofreq	97261	95885	98.5852	1394	0	1.4333	1376	1.4148	1689.02	850	839.024	0.9857	0.9859	0.9858	0.0141
cft073	1.64	bbmap	mpileup	bbmap/mpileup	97261	90143	92.6815	1017	0	1.0456	7118	7.3185	4960.37	620.122	4340.24	0.9888	0.9268	0.9568	0.0732
cft073	1.64	bbmap	platypus	bbmap/platypus	97261	13716	14.1023	15	3	0.0154	83545	85.8977	50951.2	9.1463	50942.1	0.9989	0.141	0.2471	0.859
cft073	1.64	bbmap	snvsniffer	bbmap/snvsniffer	97261	59212	60.8795	678	249	0.6971	38049	39.1205	23614	413.415	23200.6	0.9887	0.6088	0.7536	0.3912
cft073	1.64	bbmap	varscan	bbmap/varscan	97261	96371	99.0849	6290	633	6.4671	890	0.9151	4378.05	3835.37	542.683	0.9387	0.9908	0.964	0.0092
cft073	1.64	bowtie2	16GT	bowtie2/16GT	97261	94510	97.1715	1214	74	1.2482	2751	2.8285	2417.68	740.244	1677.44	0.9873	0.9717	0.9794	0.0283
cft073	1.64	bowtie2	deepvariant	bowtie2/deepvariant	97261	80036	82.2899	293	2	0.3013	17225	17.7101	10681.7	178.659	10503	0.9964	0.8229	0.9014	0.1771
cft073	1.64	bowtie2	freebayes	bowtie2/freebayes	97261	93676	96.314	1977	0	2.0327	3585	3.686	3391.46	1205.49	2185.98	0.9793	0.9631	0.9711	0.0369
cft073	1.64	bowtie2	gatk	bowtie2/gatk	97261	89477	91.9968	894	452	0.9192	7784	8.0032	5291.46	545.122	4746.34	0.9901	0.92	0.9538	0.08
cft073	1.64	bowtie2	lofreq	bowtie2/lofreq	97261	92288	94.887	533	0	0.548	4973	5.113	3357.32	325	3032.32	0.9943	0.9489	0.9711	0.0511
cft073	1.64	bowtie2	mpileup	bowtie2/mpileup	97261	90206	92.7463	482	0	0.4956	7055	7.2537	4595.73	293.902	4301.83	0.9947	0.9275	0.9599	0.0725
cft073	1.64	bowtie2	octopus	bowtie2/octopus	97261	85275	87.6765	990	158	1.0179	11986	12.3235	7912.2	603.659	7308.54	0.9885	0.8768	0.9293	0.1232
cft073	1.64	bowtie2	pilon	bowtie2/pilon	97261	93420	96.0508	1019	0	1.0477	3841	3.9492	2963.41	621.341	2342.07	0.9892	0.9605	0.9746	0.0395
cft073	1.64	bowtie2	platypus	bowtie2/platypus	97261	11946	12.2824	3	0	0.0031	85315	87.7176	52023.2	1.8293	52021.3	0.9997	0.1228	0.2187	0.8772
cft073	1.64	bowtie2	snver	bowtie2/snver	97261	85094	87.4904	396	0	0.4072	12167	12.5096	7660.37	241.463	7418.9	0.9954	0.8749	0.9313	0.1251
cft073	1.64	bowtie2	snvsniffer	bowtie2/snvsniffer	97261	56501	58.0921	619	237	0.6364	40760	41.9079	25231.1	377.439	24853.7	0.9892	0.5809	0.732	0.4191
cft073	1.64	bowtie2	solsnp	bowtie2/solsnp	97261	94397	97.0553	2698	505	2.774	2864	2.9447	3391.46	1645.12	1746.34	0.9722	0.9706	0.9714	0.0294
cft073	1.64	bowtie2	strelka	bowtie2/strelka	97261	76872	79.0368	216	0	0.2221	20389	20.9632	12564	131.707	12432.3	0.9972	0.7904	0.8818	0.2096
cft073	1.64	bowtie2	varscan	bowtie2/varscan	97261	90481	93.0291	751	44	0.7721	6780	6.9709	4592.07	457.927	4134.15	0.9918	0.9303	0.9601	0.0697
cft073	1.64	bwa-mem	16GT	bwa-mem/16GT	97261	95725	98.4207	2077	73	2.1355	1536	1.5793	2203.05	1266.46	936.585	0.9788	0.9842	0.9815	0.0158
cft073	1.64	bwa-mem	deepvariant	bwa-mem/deepvariant	97261	87493	89.9569	512	2	0.5264	9768	10.0431	6268.29	312.195	5956.1	0.9942	0.8996	0.9445	0.1004
cft073	1.64	bwa-mem	freebayes	bwa-mem/freebayes	97261	96007	98.7107	1920	0	1.9741	1254	1.2893	1935.37	1170.73	764.634	0.9804	0.9871	0.9837	0.0129
cft073	1.64	bwa-mem	gatk	bwa-mem/gatk	97261	94863	97.5345	2557	964	2.629	2398	2.4655	3021.34	1559.15	1462.2	0.9738	0.9753	0.9745	0.0247
cft073	1.64	bwa-mem	lofreq	bwa-mem/lofreq	97261	95626	98.319	1378	0	1.4168	1635	1.681	1837.2	840.244	996.951	0.9858	0.9832	0.9845	0.0168
cft073	1.64	bwa-mem	mpileup	bwa-mem/mpileup	97261	95579	98.2706	1330	0	1.3675	1682	1.7294	1836.59	810.976	1025.61	0.9863	0.9827	0.9845	0.0173
cft073	1.64	bwa-mem	octopus	bwa-mem/octopus	97261	95543	98.2336	3414	440	3.5101	1718	1.7664	3129.27	2081.71	1047.56	0.9655	0.9823	0.9738	0.0177
cft073	1.64	bwa-mem	pilon	bwa-mem/pilon	97261	94781	97.4502	1869	0	1.9216	2480	2.5498	2651.83	1139.63	1512.2	0.9807	0.9745	0.9776	0.0255
cft073	1.64	bwa-mem	platypus	bwa-mem/platypus	97261	95354	98.0393	1317	255	1.3541	1907	1.9607	1965.85	803.049	1162.8	0.9864	0.9804	0.9834	0.0196
cft073	1.64	bwa-mem	snver	bwa-mem/snver	97261	95785	98.4824	1225	0	1.2595	1476	1.5176	1646.95	746.951	900	0.9874	0.9848	0.9861	0.0152
cft073	1.64	bwa-mem	snvsniffer	bwa-mem/snvsniffer	97261	57543	59.1635	611	208	0.6282	39718	40.8365	24590.8	372.561	24218.3	0.9895	0.5916	0.7405	0.4084
cft073	1.64	bwa-mem	solsnp	bwa-mem/solsnp	97261	95823	98.5215	1613	238	1.6584	1438	1.4785	1860.37	983.537	876.829	0.9834	0.9852	0.9843	0.0148
cft073	1.64	bwa-mem	strelka	bwa-mem/strelka	97261	96019	98.723	1697	4	1.7448	1242	1.277	1792.07	1034.76	757.317	0.9826	0.9872	0.9849	0.0128
cft073	1.64	bwa-mem	varscan	bwa-mem/varscan	97261	95207	97.8882	1122	11	1.1536	2054	2.1118	1936.59	684.146	1252.44	0.9884	0.9789	0.9836	0.0211
cft073	1.64	bwa-sw	16GT	bwa-sw/16GT	97261	96413	99.1281	1891	46	1.9443	848	0.8719	1670.12	1153.05	517.073	0.9808	0.9913	0.986	0.0087
cft073	1.64	bwa-sw	deepvariant	bwa-sw/deepvariant	97261	89207	91.7192	294	0	0.3023	8054	8.2808	5090.24	179.268	4910.98	0.9967	0.9172	0.9553	0.0828
cft073	1.64	bwa-sw	freebayes	bwa-sw/freebayes	97261	96385	99.0993	1517	0	1.5597	876	0.9007	1459.15	925	534.146	0.9845	0.991	0.9877	0.009
cft073	1.64	bwa-sw	gatk	bwa-sw/gatk	97261	94815	97.4851	1539	918	1.5823	2446	2.5149	2429.88	938.415	1491.46	0.984	0.9749	0.9794	0.0251
cft073	1.64	bwa-sw	lofreq	bwa-sw/lofreq	97261	96331	99.0438	1546	0	1.5895	930	0.9562	1509.76	942.683	567.073	0.9842	0.9904	0.9873	0.0096
cft073	1.64	bwa-sw	mpileup	bwa-sw/mpileup	97261	96368	99.0819	1233	0	1.2677	893	0.9181	1296.34	751.829	544.512	0.9874	0.9908	0.9891	0.0092
cft073	1.64	bwa-sw	octopus	bwa-sw/octopus	97261	95307	97.991	1807	399	1.8579	1954	2.009	2293.29	1101.83	1191.46	0.9814	0.9799	0.9806	0.0201
cft073	1.64	bwa-sw	pilon	bwa-sw/pilon	97261	96199	98.9081	2112	0	2.1715	1062	1.0919	1935.37	1287.8	647.561	0.9785	0.9891	0.9838	0.0109
cft073	1.64	bwa-sw	platypus	bwa-sw/platypus	97261	636	0.6539	66	5	0.0679	96625	99.3461	58957.9	40.2439	58917.7	0.906	0.0065	0.0129	0.9935
cft073	1.64	bwa-sw	snver	bwa-sw/snver	97261	96413	99.1281	1064	0	1.094	848	0.8719	1165.85	648.78	517.073	0.9891	0.9913	0.9902	0.0087
cft073	1.64	bwa-sw	snvsniffer	bwa-sw/snvsniffer	97261	54150	55.6749	509	183	0.5233	43111	44.3251	26597.6	310.366	26287.2	0.9907	0.5567	0.7128	0.4433
cft073	1.64	bwa-sw	solsnp	bwa-sw/solsnp	97261	96347	99.0603	1543	202	1.5865	914	0.9397	1498.17	940.854	557.317	0.9842	0.9906	0.9874	0.0094
cft073	1.64	bwa-sw	strelka	bwa-sw/strelka	97261	96094	98.8001	849	5	0.8729	1167	1.1999	1229.27	517.683	711.585	0.9912	0.988	0.9896	0.012
cft073	1.64	bwa-sw	varscan	bwa-sw/varscan	97261	96459	99.1754	1561	26	1.605	802	0.8246	1440.85	951.829	489.024	0.9841	0.9918	0.9879	0.0082
cft073	1.64	bwa+stampy	16GT	bwa+stampy/16GT	97261	95201	97.882	4579	571	4.708	2060	2.118	4048.17	2792.07	1256.1	0.9541	0.9788	0.9663	0.0212
cft073	1.64	bwa+stampy	deepvariant	bwa+stampy/deepvariant	97261	85863	88.281	465	4	0.4781	11398	11.719	7233.54	283.537	6950	0.9946	0.8828	0.9354	0.1172
cft073	1.64	bwa+stampy	freebayes	bwa+stampy/freebayes	97261	96628	99.3492	15928	0	16.3766	633	0.6508	10098.2	9712.2	385.976	0.8585	0.9935	0.9211	0.0065
cft073	1.64	bwa+stampy	gatk	bwa+stampy/gatk	97261	94987	97.662	3182	1126	3.2716	2274	2.338	3326.83	1940.24	1386.59	0.9676	0.9766	0.9721	0.0234
cft073	1.64	bwa+stampy	lofreq	bwa+stampy/lofreq	97261	93545	96.1794	2819	0	2.8984	3716	3.8206	3984.76	1718.9	2265.85	0.9707	0.9618	0.9662	0.0382
cft073	1.64	bwa+stampy	mpileup	bwa+stampy/mpileup	97261	95848	98.5472	3184	0	3.2737	1413	1.4528	2803.05	1941.46	861.585	0.9678	0.9855	0.9766	0.0145
cft073	1.64	bwa+stampy	octopus	bwa+stampy/octopus	97261	94498	97.1592	4844	574	4.9804	2763	2.8408	4638.41	2953.66	1684.76	0.9512	0.9716	0.9613	0.0284
cft073	1.64	bwa+stampy	pilon	bwa+stampy/pilon	97261	91091	93.6562	2630	0	2.7041	6170	6.3438	5365.85	1603.66	3762.2	0.9719	0.9366	0.9539	0.0634
cft073	1.64	bwa+stampy	platypus	bwa+stampy/platypus	97261	94723	97.3905	2475	398	2.5447	2538	2.6095	3056.71	1509.15	1547.56	0.9745	0.9739	0.9742	0.0261
cft073	1.64	bwa+stampy	snver	bwa+stampy/snver	97261	94740	97.408	2969	0	3.0526	2521	2.592	3347.56	1810.37	1537.2	0.9696	0.9741	0.9718	0.0259
cft073	1.64	bwa+stampy	snvsniffer	bwa+stampy/snvsniffer	97261	60375	62.0752	927	382	0.9531	36886	37.9248	23056.7	565.244	22491.5	0.9849	0.6208	0.7616	0.3792
cft073	1.64	bwa+stampy	solsnp	bwa+stampy/solsnp	97261	96171	98.8793	5634	868	5.7927	1090	1.1207	4100	3435.37	664.634	0.9447	0.9888	0.9662	0.0112
cft073	1.64	bwa+stampy	strelka	bwa+stampy/strelka	97261	94726	97.3936	1609	62	1.6543	2535	2.6064	2526.83	981.098	1545.73	0.9833	0.9739	0.9786	0.0261
cft073	1.64	bwa+stampy	varscan	bwa+stampy/varscan	97261	94741	97.409	3527	286	3.6263	2520	2.591	3687.2	2150.61	1536.59	0.9641	0.9741	0.9691	0.0259
cft073	1.64	cushaw3	16GT	cushaw3/16GT	97261	96969	99.6998	15234	2120	15.663	292	0.3002	9467.07	9289.02	178.049	0.8642	0.997	0.9259	0.003
cft073	1.64	cushaw3	freebayes	cushaw3/freebayes	97261	96992	99.7234	19264	0	19.8065	269	0.2766	11910.4	11746.3	164.024	0.8343	0.9972	0.9085	0.0028
cft073	1.64	cushaw3	gatk	cushaw3/gatk	97261	94957	97.6311	3053	1151	3.139	2304	2.3689	3266.46	1861.59	1404.88	0.9689	0.9763	0.9726	0.0237
cft073	1.64	cushaw3	lofreq	cushaw3/lofreq	97261	96898	99.6268	5164	0	5.3094	363	0.3732	3370.12	3148.78	221.341	0.9494	0.9963	0.9723	0.0037
cft073	1.64	cushaw3	mpileup	cushaw3/mpileup	97261	96726	99.4499	5013	0	5.1542	535	0.5501	3382.93	3056.71	326.219	0.9507	0.9945	0.9721	0.0055
cft073	1.64	cushaw3	pilon	cushaw3/pilon	97261	96439	99.1549	12345	0	12.6927	822	0.8451	8028.66	7527.44	501.219	0.8865	0.9915	0.9361	0.0085
cft073	1.64	cushaw3	platypus	cushaw3/platypus	97261	163	0.1676	512	40	0.5264	97098	99.8324	59518.3	312.195	59206.1	0.2415	0.0017	0.0034	0.9983
cft073	1.64	cushaw3	snver	cushaw3/snver	97261	97004	99.7358	9422	0	9.6873	257	0.2642	5901.83	5745.12	156.707	0.9115	0.9974	0.9525	0.0026
cft073	1.64	cushaw3	snvsniffer	cushaw3/snvsniffer	97261	56669	58.2649	783	230	0.8051	40592	41.7351	25228.7	477.439	24751.2	0.9864	0.5826	0.7325	0.4174
cft073	1.64	cushaw3	solsnp	cushaw3/solsnp	97261	97039	99.7717	13209	1826	13.581	222	0.2283	8189.63	8054.27	135.366	0.8802	0.9977	0.9353	0.0023
cft073	1.64	cushaw3	strelka	cushaw3/strelka	97261	96312	99.0243	1826	9	1.8774	949	0.9757	1692.07	1113.41	578.659	0.9814	0.9902	0.9858	0.0098
cft073	1.64	cushaw3	varscan	cushaw3/varscan	97261	96269	98.9801	9335	1491	9.5979	992	1.0199	6296.95	5692.07	604.878	0.9116	0.9898	0.9491	0.0102
cft073	1.64	gassst	mpileup	gassst/mpileup	97261	78668	80.8834	507	0	0.5213	18593	19.1166	11646.3	309.146	11337.2	0.9936	0.8088	0.8917	0.1912
cft073	1.64	gassst	pilon	gassst/pilon	97261	76564	78.7201	731	0	0.7516	20697	21.2799	13065.9	445.732	12620.1	0.9905	0.7872	0.8772	0.2128
cft073	1.64	gassst	snvsniffer	gassst/snvsniffer	97261	52472	53.9497	697	249	0.7166	44789	46.0503	27735.4	425	27310.4	0.9869	0.5395	0.6976	0.4605
cft073	1.64	gassst	varscan	gassst/varscan	97261	76950	79.117	428	14	0.4401	20311	20.883	12645.7	260.976	12384.8	0.9945	0.7912	0.8813	0.2088
cft073	1.64	gem	16GT	gem/16GT	97261	96019	98.723	2057	85	2.1149	1242	1.277	2011.59	1254.27	757.317	0.979	0.9872	0.9831	0.0128
cft073	1.64	gem	deepvariant	gem/deepvariant	97261	86146	88.572	444	6	0.4565	11115	11.428	7048.17	270.732	6777.44	0.9949	0.8857	0.9371	0.1143
cft073	1.64	gem	freebayes	gem/freebayes	97261	96345	99.0582	3058	0	3.1441	916	0.9418	2423.17	1864.63	558.537	0.9692	0.9906	0.9798	0.0094
cft073	1.64	gem	gatk	gem/gatk	97261	94966	97.6404	2311	946	2.3761	2295	2.3596	2808.54	1409.15	1399.39	0.9762	0.9764	0.9763	0.0236
cft073	1.64	gem	lofreq	gem/lofreq	97261	95928	98.6295	1231	0	1.2657	1333	1.3705	1563.41	750.61	812.805	0.9873	0.9863	0.9868	0.0137
cft073	1.64	gem	mpileup	gem/mpileup	97261	95914	98.6151	1153	0	1.1855	1347	1.3849	1524.39	703.049	821.341	0.9881	0.9862	0.9871	0.0138
cft073	1.64	gem	octopus	gem/octopus	97261	93074	95.6951	2912	358	2.994	4187	4.3049	4328.66	1775.61	2553.05	0.9697	0.957	0.9633	0.043
cft073	1.64	gem	pilon	gem/pilon	97261	95209	97.8902	1606	0	1.6512	2052	2.1098	2230.49	979.268	1251.22	0.9834	0.9789	0.9811	0.0211
cft073	1.64	gem	platypus	gem/platypus	97261	91011	93.574	759	191	0.7804	6250	6.426	4273.78	462.805	3810.98	0.9917	0.9357	0.9629	0.0643
cft073	1.64	gem	snver	gem/snver	97261	95923	98.6243	1156	0	1.1886	1338	1.3757	1520.73	704.878	815.854	0.9881	0.9862	0.9871	0.0138
cft073	1.64	gem	snvsniffer	gem/snvsniffer	97261	58417	60.0621	627	251	0.6447	38844	39.9379	24067.7	382.317	23685.4	0.9894	0.6006	0.7475	0.3994
cft073	1.64	gem	solsnp	gem/solsnp	97261	96058	98.7631	1919	285	1.973	1203	1.2369	1903.66	1170.12	733.537	0.9804	0.9876	0.984	0.0124
cft073	1.64	gem	strelka	gem/strelka	97261	95977	98.6798	1003	5	1.0312	1284	1.3202	1394.51	611.585	782.927	0.9897	0.9868	0.9882	0.0132
cft073	1.64	gem	varscan	gem/varscan	97261	95439	98.1267	1295	36	1.3315	1822	1.8733	1900.61	789.634	1110.98	0.9866	0.9813	0.9839	0.0187
cft073	1.64	hisat2	16GT	hisat2/16GT	97261	60850	62.5636	3574	39	3.6746	36411	37.4364	24381.1	2179.27	22201.8	0.9445	0.6256	0.7527	0.3744
cft073	1.64	hisat2	freebayes	hisat2/freebayes	97261	67174	69.0657	476	0	0.4894	30087	30.9343	18636	290.244	18345.7	0.993	0.6907	0.8147	0.3093
cft073	1.64	hisat2	gatk	hisat2/gatk	97261	65326	67.1657	590	271	0.6066	31935	32.8343	19832.3	359.756	19472.6	0.991	0.6717	0.8007	0.3283
cft073	1.64	hisat2	lofreq	hisat2/lofreq	97261	53050	54.544	236	0	0.2426	44211	45.456	27101.8	143.902	26957.9	0.9956	0.5454	0.7047	0.4546
cft073	1.64	hisat2	mpileup	hisat2/mpileup	97261	57148	58.7574	311	0	0.3198	40113	41.2426	24648.8	189.634	24459.1	0.9946	0.5876	0.7388	0.4124
cft073	1.64	hisat2	pilon	hisat2/pilon	97261	51410	52.8578	351	0	0.3609	45851	47.1422	28172	214.024	27957.9	0.9932	0.5286	0.69	0.4714
cft073	1.64	hisat2	snver	hisat2/snver	97261	56969	58.5733	274	0	0.2817	40292	41.4267	24735.4	167.073	24568.3	0.9952	0.5857	0.7374	0.4143
cft073	1.64	hisat2	snvsniffer	hisat2/snvsniffer	97261	51487	52.9369	442	143	0.4544	45774	47.0631	28180.5	269.512	27911	0.9915	0.5294	0.6902	0.4706
cft073	1.64	hisat2	solsnp	hisat2/solsnp	97261	67950	69.8636	4798	140	4.9331	29311	30.1364	20798.2	2925.61	17872.6	0.934	0.6986	0.7993	0.3014
cft073	1.64	hisat2	strelka	hisat2/strelka	97261	55443	57.0043	261	12	0.2684	41818	42.9957	25657.9	159.146	25498.8	0.9953	0.57	0.7249	0.43
cft073	1.64	hisat2	varscan	hisat2/varscan	97261	56627	58.2217	307	2	0.3156	40634	41.7783	24964	187.195	24776.8	0.9946	0.5822	0.7345	0.4178
cft073	1.64	minimap2	16GT	minimap2/16GT	97261	95108	97.7864	1204	51	1.2379	2153	2.2136	2046.95	734.146	1312.8	0.9875	0.9779	0.9827	0.0221
cft073	1.64	minimap2	deepvariant	minimap2/deepvariant	97261	88138	90.6201	485	3	0.4987	9123	9.3799	5858.54	295.732	5562.8	0.9945	0.9062	0.9483	0.0938
cft073	1.64	minimap2	freebayes	minimap2/freebayes	97261	95604	98.2963	1076	0	1.1063	1657	1.7037	1666.46	656.098	1010.37	0.9889	0.983	0.9859	0.017
cft073	1.64	minimap2	gatk	minimap2/gatk	97261	94519	97.1808	1638	787	1.6841	2742	2.8192	2670.73	998.78	1671.95	0.983	0.9718	0.9774	0.0282
cft073	1.64	minimap2	lofreq	minimap2/lofreq	97261	94829	97.4995	745	0	0.766	2432	2.5005	1937.2	454.268	1482.93	0.9922	0.975	0.9835	0.025
cft073	1.64	minimap2	mpileup	minimap2/mpileup	97261	94862	97.5334	656	0	0.6745	2399	2.4666	1862.8	400	1462.8	0.9931	0.9753	0.9841	0.0247
cft073	1.64	minimap2	octopus	minimap2/octopus	97261	94429	97.0882	1806	333	1.8569	2832	2.9118	2828.05	1101.22	1726.83	0.9812	0.9709	0.976	0.0291
cft073	1.64	minimap2	pilon	minimap2/pilon	97261	94273	96.9279	1052	0	1.0816	2988	3.0721	2463.41	641.463	1821.95	0.989	0.9693	0.9791	0.0307
cft073	1.64	minimap2	platypus	minimap2/platypus	97261	93525	96.1588	771	195	0.7927	3736	3.8412	2748.17	470.122	2278.05	0.9918	0.9616	0.9765	0.0384
cft073	1.64	minimap2	snver	minimap2/snver	97261	94733	97.4008	579	0	0.5953	2528	2.5992	1894.51	353.049	1541.46	0.9939	0.974	0.9838	0.026
cft073	1.64	minimap2	snvsniffer	minimap2/snvsniffer	97261	57062	58.6689	605	199	0.622	40199	41.3311	24880.5	368.902	24511.6	0.9895	0.5867	0.7366	0.4133
cft073	1.64	minimap2	solsnp	minimap2/solsnp	97261	95448	98.1359	1246	225	1.2811	1813	1.8641	1865.24	759.756	1105.49	0.9871	0.9814	0.9842	0.0186
cft073	1.64	minimap2	strelka	minimap2/strelka	97261	94727	97.3946	640	4	0.658	2534	2.6054	1935.37	390.244	1545.12	0.9933	0.9739	0.9835	0.0261
cft073	1.64	minimap2	varscan	minimap2/varscan	97261	94238	96.8919	678	8	0.6971	3023	3.1081	2256.71	413.415	1843.29	0.9929	0.9689	0.9808	0.0311
cft073	1.64	mosaik	16GT	mosaik/16GT	97261	94584	97.2476	1526	65	1.569	2677	2.7524	2562.8	930.488	1632.32	0.9841	0.9725	0.9783	0.0275
cft073	1.64	mosaik	deepvariant	mosaik/deepvariant	97261	53798	55.313	100	0	0.1028	43463	44.687	26562.8	60.9756	26501.8	0.9981	0.5531	0.7118	0.4469
cft073	1.64	mosaik	freebayes	mosaik/freebayes	97261	95712	98.4074	3198	0	3.2881	1549	1.5926	2894.51	1950	944.512	0.9677	0.9841	0.9758	0.0159
cft073	1.64	mosaik	gatk	mosaik/gatk	97261	16078	16.5308	941	508	0.9675	81183	83.4692	50075.6	573.78	49501.8	0.9447	0.1653	0.2814	0.8347
cft073	1.64	mosaik	octopus	mosaik/octopus	97261	13615	13.9984	531	112	0.546	83646	86.0016	51327.4	323.781	51003.7	0.9625	0.14	0.2444	0.86
cft073	1.64	mosaik	solsnp	mosaik/solsnp	97261	94572	97.2353	1971	303	2.0265	2689	2.7647	2841.46	1201.83	1639.63	0.9796	0.9724	0.976	0.0276
cft073	1.64	ngm	16GT	ngm/16GT	97261	96957	99.6874	7838	222	8.0587	304	0.3126	4964.63	4779.27	185.366	0.9252	0.9969	0.9597	0.0031
cft073	1.64	ngm	deepvariant	ngm/deepvariant	97261	87306	89.7647	213	0	0.219	9955	10.2353	6200	129.878	6070.12	0.9976	0.8976	0.945	0.1024
cft073	1.64	ngm	freebayes	ngm/freebayes	97261	96945	99.6751	7525	0	7.7369	316	0.3249	4781.1	4588.41	192.683	0.928	0.9968	0.9612	0.0032
cft073	1.64	ngm	gatk	ngm/gatk	97261	95002	97.6774	2961	1120	3.0444	2259	2.3226	3182.93	1805.49	1377.44	0.9698	0.9768	0.9733	0.0232
cft073	1.64	ngm	lofreq	ngm/lofreq	97261	96792	99.5178	3839	0	3.9471	469	0.4822	2626.83	2340.85	285.976	0.9619	0.9952	0.9783	0.0048
cft073	1.64	ngm	mpileup	ngm/mpileup	97261	96504	99.2217	3565	0	3.6654	757	0.7783	2635.37	2173.78	461.585	0.9644	0.9922	0.9781	0.0078
cft073	1.64	ngm	octopus	ngm/octopus	97261	95615	98.3076	4004	670	4.1168	1646	1.6924	3445.12	2441.46	1003.66	0.9598	0.9831	0.9713	0.0169
cft073	1.64	ngm	pilon	ngm/pilon	97261	95990	98.6932	4870	0	5.0071	1271	1.3068	3744.51	2969.51	775	0.9517	0.9869	0.969	0.0131
cft073	1.64	ngm	platypus	ngm/platypus	97261	96322	99.0346	2799	338	2.8778	939	0.9654	2279.27	1706.71	572.561	0.9718	0.9903	0.981	0.0097
cft073	1.64	ngm	snver	ngm/snver	97261	96922	99.6515	3980	0	4.0921	339	0.3485	2633.54	2426.83	206.707	0.9606	0.9965	0.9782	0.0035
cft073	1.64	ngm	snvsniffer	ngm/snvsniffer	97261	58064	59.6992	614	216	0.6313	39197	40.3008	24275	374.39	23900.6	0.9895	0.597	0.7447	0.403
cft073	1.64	ngm	solsnp	ngm/solsnp	97261	96911	99.6401	5601	380	5.7587	350	0.3599	3628.66	3415.24	213.415	0.9454	0.9964	0.9702	0.0036
cft073	1.64	ngm	strelka	ngm/strelka	97261	96290	99.0017	1832	10	1.8836	971	0.9983	1709.15	1117.07	592.073	0.9813	0.99	0.9856	0.01
cft073	1.64	ngm	varscan	ngm/varscan	97261	96180	98.8886	3963	46	4.0746	1081	1.1114	3075.61	2416.46	659.146	0.9604	0.9889	0.9744	0.0111
cft073	1.64	novoalign	16GT	novoalign/16GT	97261	94299	96.9546	821	28	0.8441	2962	3.0454	2306.71	500.61	1806.1	0.9914	0.9695	0.9803	0.0305
cft073	1.64	novoalign	freebayes	novoalign/freebayes	97261	94878	97.5499	1162	0	1.1947	2383	2.4501	2161.59	708.537	1453.05	0.9879	0.9755	0.9817	0.0245
cft073	1.64	novoalign	gatk	novoalign/gatk	97261	94669	97.335	1898	924	1.9515	2592	2.665	2737.8	1157.32	1580.49	0.9803	0.9734	0.9768	0.0266
cft073	1.64	novoalign	lofreq	novoalign/lofreq	97261	94156	96.8076	687	0	0.7063	3105	3.1924	2312.2	418.902	1893.29	0.9928	0.9681	0.9803	0.0319
cft073	1.64	novoalign	mpileup	novoalign/mpileup	97261	94222	96.8754	671	0	0.6899	3039	3.1246	2262.2	409.146	1853.05	0.9929	0.9688	0.9807	0.0312
cft073	1.64	novoalign	pilon	novoalign/pilon	97261	93329	95.9573	800	0	0.8225	3932	4.0427	2885.37	487.805	2397.56	0.9915	0.9596	0.9753	0.0404
cft073	1.64	novoalign	platypus	novoalign/platypus	97261	94132	96.7829	1062	238	1.0919	3129	3.2171	2555.49	647.561	1907.93	0.9888	0.9678	0.9782	0.0322
cft073	1.64	novoalign	snver	novoalign/snver	97261	94342	96.9988	706	0	0.7259	2919	3.0012	2210.37	430.488	1779.88	0.9926	0.97	0.9812	0.03
cft073	1.64	novoalign	snvsniffer	novoalign/snvsniffer	97261	54383	55.9145	428	150	0.4401	42878	44.0855	26406.1	260.976	26145.1	0.9922	0.5591	0.7152	0.4409
cft073	1.64	novoalign	solsnp	novoalign/solsnp	97261	94193	96.8456	857	123	0.8811	3068	3.1544	2393.29	522.561	1870.73	0.991	0.9685	0.9796	0.0315
cft073	1.64	novoalign	strelka	novoalign/strelka	97261	95092	97.7699	840	9	0.8637	2169	2.2301	1834.76	512.195	1322.56	0.9912	0.9777	0.9844	0.0223
cft073	1.64	novoalign	varscan	novoalign/varscan	97261	93766	96.4066	687	6	0.7063	3495	3.5934	2550	418.902	2131.1	0.9927	0.9641	0.9782	0.0359
cft073	1.64	smalt	16GT	smalt/16GT	97261	96930	99.6597	4947	255	5.0863	331	0.3403	3218.29	3016.46	201.829	0.9514	0.9966	0.9735	0.0034
cft073	1.64	smalt	deepvariant	smalt/deepvariant	97261	87589	90.0556	465	2	0.4781	9672	9.9444	6181.1	283.537	5897.56	0.9947	0.9006	0.9453	0.0994
cft073	1.64	smalt	freebayes	smalt/freebayes	97261	96948	99.6782	5901	0	6.0672	313	0.3218	3789.02	3598.17	190.854	0.9426	0.9968	0.9689	0.0032
cft073	1.64	smalt	gatk	smalt/gatk	97261	94930	97.6034	3411	1131	3.5071	2331	2.3966	3501.22	2079.88	1421.34	0.9653	0.976	0.9706	0.024
cft073	1.64	smalt	lofreq	smalt/lofreq	97261	96798	99.524	3383	0	3.4783	463	0.476	2345.12	2062.8	282.317	0.9662	0.9952	0.9805	0.0048
cft073	1.64	smalt	mpileup	smalt/mpileup	97261	96732	99.4561	3471	0	3.5687	529	0.5439	2439.02	2116.46	322.561	0.9654	0.9946	0.9798	0.0054
cft073	1.64	smalt	octopus	smalt/octopus	97261	95650	98.3436	4686	642	4.818	1611	1.6564	3839.63	2857.32	982.317	0.9533	0.9834	0.9681	0.0166
cft073	1.64	smalt	pilon	smalt/pilon	97261	96005	98.7086	5066	0	5.2087	1256	1.2914	3854.88	3089.02	765.854	0.9499	0.9871	0.9681	0.0129
cft073	1.64	smalt	platypus	smalt/platypus	97261	96526	99.2443	3940	603	4.051	735	0.7557	2850.61	2402.44	448.171	0.9608	0.9924	0.9763	0.0076
cft073	1.64	smalt	snver	smalt/snver	97261	96915	99.6443	3434	0	3.5307	346	0.3557	2304.88	2093.9	210.976	0.9658	0.9964	0.9809	0.0036
cft073	1.64	smalt	snvsniffer	smalt/snvsniffer	97261	55312	56.8697	549	192	0.5645	41949	43.1303	25913.4	334.756	25578.7	0.9902	0.5687	0.7225	0.4313
cft073	1.64	smalt	solsnp	smalt/solsnp	97261	96815	99.5414	3714	320	3.8186	446	0.4586	2536.59	2264.63	271.951	0.9631	0.9954	0.979	0.0046
cft073	1.64	smalt	strelka	smalt/strelka	97261	96341	99.0541	2155	1	2.2157	920	0.9459	1875	1314.02	560.976	0.9781	0.9905	0.9843	0.0095
cft073	1.64	smalt	varscan	smalt/varscan	97261	96508	99.2258	3347	73	3.4413	753	0.7742	2500	2040.85	459.146	0.9665	0.9923	0.9792	0.0077
cft073	1.64	snap	16GT	snap/16GT	97261	93721	96.3603	1212	67	1.2461	3540	3.6397	2897.56	739.024	2158.54	0.9872	0.9636	0.9753	0.0364
cft073	1.64	snap	deepvariant	snap/deepvariant	97261	85488	87.8955	476	4	0.4894	11773	12.1045	7468.9	290.244	7178.66	0.9945	0.879	0.9332	0.121
cft073	1.64	snap	freebayes	snap/freebayes	97261	94954	97.628	3798	0	3.905	2307	2.372	3722.56	2315.85	1406.71	0.9615	0.9763	0.9688	0.0237
cft073	1.64	snap	gatk	snap/gatk	97261	93007	95.6262	1340	691	1.3777	4254	4.3738	3410.98	817.073	2593.9	0.9858	0.9563	0.9708	0.0437
cft073	1.64	snap	lofreq	snap/lofreq	97261	84536	86.9166	539	0	0.5542	12725	13.0834	8087.8	328.659	7759.15	0.9937	0.8692	0.9273	0.1308
cft073	1.64	snap	mpileup	snap/mpileup	97261	85307	87.7094	523	0	0.5377	11954	12.2906	7607.93	318.902	7289.02	0.9939	0.8771	0.9319	0.1229
cft073	1.64	snap	octopus	snap/octopus	97261	87727	90.1975	1872	310	1.9247	9534	9.8025	6954.88	1141.46	5813.41	0.9791	0.902	0.939	0.098
cft073	1.64	snap	pilon	snap/pilon	97261	84481	86.8601	673	0	0.692	12780	13.1399	8203.05	410.366	7792.68	0.9921	0.8686	0.9263	0.1314
cft073	1.64	snap	platypus	snap/platypus	97261	80126	82.3825	729	70	0.7495	17135	17.6175	10892.7	444.512	10448.2	0.991	0.8238	0.8997	0.1762
cft073	1.64	snap	snver	snap/snver	97261	85049	87.4441	753	0	0.7742	12212	12.5559	7905.49	459.146	7446.34	0.9912	0.8744	0.9291	0.1256
cft073	1.64	snap	snvsniffer	snap/snvsniffer	97261	55973	57.5493	538	185	0.5532	41288	42.4507	25503.7	328.049	25175.6	0.9905	0.5755	0.728	0.4245
cft073	1.64	snap	solsnp	snap/solsnp	97261	94720	97.3874	3168	413	3.2572	2541	2.6126	3481.1	1931.71	1549.39	0.9676	0.9739	0.9707	0.0261
cft073	1.64	snap	strelka	snap/strelka	97261	85174	87.5726	409	9	0.4205	12087	12.4274	7619.51	249.39	7370.12	0.9952	0.8757	0.9316	0.1243
cft073	1.64	snap	varscan	snap/varscan	97261	83318	85.6643	646	15	0.6642	13943	14.3357	8895.73	393.902	8501.83	0.9923	0.8566	0.9195	0.1434
cft073	1.64	snippy	snippy	snippy/snippy	97261	95290	97.9735	495	0	0.5089	1971	2.0265	1503.66	301.829	1201.83	0.9948	0.9797	0.9872	0.0203
cft073	1.64	spandx	spandx	spandx/spandx	97261	75492	77.618	485	0	0.4987	21769	22.382	13569.5	295.732	13273.8	0.9936	0.7762	0.8715	0.2238
cft073	1.64	speedseq	speedseq	speedseq/speedseq	97261	95473	98.1616	1563	328	1.607	1788	1.8384	2043.29	953.049	1090.24	0.9839	0.9816	0.9827	0.0184
cft073	1.64	stampy	16GT	stampy/16GT	97261	94132	96.7829	4498	547	4.6247	3129	3.2171	4650.61	2742.68	1907.93	0.9544	0.9678	0.9611	0.0322
cft073	1.64	stampy	deepvariant	stampy/deepvariant	97261	86704	89.1457	486	6	0.4997	10557	10.8543	6733.54	296.341	6437.2	0.9944	0.8915	0.9401	0.1085
cft073	1.64	stampy	freebayes	stampy/freebayes	97261	96521	99.2392	15865	0	16.3118	740	0.7608	10125	9673.78	451.219	0.8588	0.9924	0.9208	0.0076
cft073	1.64	stampy	gatk	stampy/gatk	97261	94972	97.6465	3201	1122	3.2911	2289	2.3535	3347.56	1951.83	1395.73	0.9674	0.9765	0.9719	0.0235
cft073	1.64	stampy	lofreq	stampy/lofreq	97261	92430	95.033	2746	0	2.8233	4831	4.967	4620.12	1674.39	2945.73	0.9711	0.9503	0.9606	0.0497
cft073	1.64	stampy	mpileup	stampy/mpileup	97261	95155	97.8347	3076	0	3.1626	2106	2.1653	3159.76	1875.61	1284.15	0.9687	0.9783	0.9735	0.0217
cft073	1.64	stampy	octopus	stampy/octopus	97261	93430	96.0611	4939	620	5.0781	3831	3.9389	5347.56	3011.59	2335.98	0.9498	0.9606	0.9552	0.0394
cft073	1.64	stampy	pilon	stampy/pilon	97261	90123	92.661	2831	0	2.9107	7138	7.339	6078.66	1726.22	4352.44	0.9695	0.9266	0.9476	0.0734
cft073	1.64	stampy	platypus	stampy/platypus	97261	93141	95.764	2436	405	2.5046	4120	4.236	3997.56	1485.37	2512.2	0.9745	0.9576	0.966	0.0424
cft073	1.64	stampy	snver	stampy/snver	97261	94211	96.8641	2888	0	2.9693	3050	3.1359	3620.73	1760.98	1859.76	0.9703	0.9686	0.9694	0.0314
cft073	1.64	stampy	snvsniffer	stampy/snvsniffer	97261	59937	61.6249	873	354	0.8976	37324	38.3751	23290.8	532.317	22758.5	0.9856	0.6162	0.7583	0.3838
cft073	1.64	stampy	solsnp	stampy/solsnp	97261	95749	98.4454	5627	884	5.7855	1512	1.5546	4353.05	3431.1	921.951	0.9445	0.9845	0.9641	0.0155
cft073	1.64	stampy	strelka	stampy/strelka	97261	94096	96.7459	1595	60	1.6399	3165	3.2541	2902.44	972.561	1929.88	0.9833	0.9675	0.9753	0.0325
cft073	1.64	stampy	varscan	stampy/varscan	97261	93967	96.6132	3449	267	3.5461	3294	3.3868	4111.59	2103.05	2008.54	0.9646	0.9661	0.9653	0.0339
cft073	1.64	yara	16GT	yara/16GT	97261	75957	78.0961	404	23	0.4154	21304	21.9039	13236.6	246.341	12990.2	0.9947	0.781	0.875	0.219
cft073	1.64	yara	deepvariant	yara/deepvariant	97261	77660	79.847	383	4	0.3938	19601	20.153	12185.4	233.537	11951.8	0.9951	0.7985	0.886	0.2015
cft073	1.64	yara	freebayes	yara/freebayes	97261	81119	83.4034	980	0	1.0076	16142	16.5966	10440.2	597.561	9842.68	0.9881	0.834	0.9045	0.166
cft073	1.64	yara	gatk	yara/gatk	97261	77940	80.1349	747	368	0.768	19321	19.8651	12236.6	455.488	11781.1	0.9905	0.8013	0.8859	0.1987
cft073	1.64	yara	lofreq	yara/lofreq	97261	71778	73.7994	335	0	0.3444	25483	26.2006	15742.7	204.268	15538.4	0.9954	0.738	0.8476	0.262
cft073	1.64	yara	mpileup	yara/mpileup	97261	73708	75.7837	347	0	0.3568	23553	24.2163	14573.2	211.585	14361.6	0.9953	0.7578	0.8605	0.2422
cft073	1.64	yara	octopus	yara/octopus	97261	79596	81.8375	1012	192	1.0405	17665	18.1625	11388.4	617.073	10771.3	0.9874	0.8184	0.895	0.1816
cft073	1.64	yara	pilon	yara/pilon	97261	68188	70.1083	380	0	0.3907	29073	29.8917	17959.2	231.707	17727.4	0.9945	0.7011	0.8224	0.2989
cft073	1.64	yara	platypus	yara/platypus	97261	69540	71.4983	320	31	0.329	27721	28.5017	17098.2	195.122	16903	0.9954	0.715	0.8322	0.285
cft073	1.64	yara	snver	yara/snver	97261	74125	76.2125	395	0	0.4061	23136	23.7875	14348.2	240.854	14107.3	0.9947	0.7621	0.863	0.2379
cft073	1.64	yara	snvsniffer	yara/snvsniffer	97261	53488	54.9943	442	173	0.4544	43773	45.0057	26960.4	269.512	26690.9	0.9918	0.5499	0.7075	0.4501
cft073	1.64	yara	solsnp	yara/solsnp	97261	81602	83.9	1013	153	1.0415	15659	16.1	10165.9	617.683	9548.17	0.9877	0.839	0.9073	0.161
cft073	1.64	yara	strelka	yara/strelka	97261	71861	73.8847	295	11	0.3033	25400	26.1153	15667.7	179.878	15487.8	0.9959	0.7388	0.8483	0.2612
cft073	1.64	yara	varscan	yara/varscan	97261	71704	73.7233	389	11	0.4	25557	26.2767	15820.7	237.195	15583.5	0.9946	0.7372	0.8468	0.2628
mgh78578	1.59	bbmap	freebayes	bbmap/freebayes	29461	29177	99.036	2739	0	9.297	284	0.964	1901.26	1722.64	178.616	0.9142	0.9904	0.9508	0.0096
mgh78578	1.59	bbmap	gatk	bbmap/gatk	29461	28760	97.6206	2404	1237	8.1599	701	2.3794	1952.83	1511.95	440.88	0.9229	0.9762	0.9488	0.0238
mgh78578	1.59	bbmap	lofreq	bbmap/lofreq	29461	29051	98.6083	1464	0	4.9693	410	1.3917	1178.62	920.755	257.862	0.952	0.9861	0.9688	0.0139
mgh78578	1.59	bbmap	mpileup	bbmap/mpileup	29461	27707	94.0464	1230	0	4.175	1754	5.9536	1876.73	773.585	1103.14	0.9575	0.9405	0.9489	0.0595
mgh78578	1.59	bbmap	platypus	bbmap/platypus	29461	15862	53.8407	83	7	0.2817	13599	46.1593	8605.03	52.2013	8552.83	0.9948	0.5384	0.6987	0.4616
mgh78578	1.59	bbmap	varscan	bbmap/varscan	29461	29189	99.0767	2729	141	9.2631	272	0.9233	1887.42	1716.35	171.069	0.9145	0.9908	0.9511	0.0092
mgh78578	1.59	bowtie2	16GT	bowtie2/16GT	29461	28456	96.5887	1601	93	5.4343	1005	3.4113	1638.99	1006.92	632.076	0.9467	0.9659	0.9562	0.0341
mgh78578	1.59	bowtie2	deepvariant	bowtie2/deepvariant	29461	26793	90.944	866	6	2.9395	2668	9.056	2222.64	544.654	1677.99	0.9687	0.9094	0.9381	0.0906
mgh78578	1.59	bowtie2	freebayes	bowtie2/freebayes	29461	28283	96.0015	2072	0	7.033	1178	3.9985	2044.03	1303.14	740.88	0.9317	0.96	0.9456	0.04
mgh78578	1.59	bowtie2	gatk	bowtie2/gatk	29461	27548	93.5067	1767	756	5.9978	1913	6.4933	2314.47	1111.32	1203.14	0.9397	0.9351	0.9374	0.0649
mgh78578	1.59	bowtie2	lofreq	bowtie2/lofreq	29461	27957	94.8949	1148	0	3.8967	1504	5.1051	1667.92	722.013	945.912	0.9606	0.9489	0.9547	0.0511
mgh78578	1.59	bowtie2	mpileup	bowtie2/mpileup	29461	27779	94.2908	1059	0	3.5946	1682	5.7092	1723.9	666.038	1057.86	0.9633	0.9429	0.953	0.0571
mgh78578	1.59	bowtie2	octopus	bowtie2/octopus	29461	27252	92.502	1818	315	6.1709	2209	7.498	2532.7	1143.4	1389.31	0.9375	0.925	0.9312	0.075
mgh78578	1.59	bowtie2	pilon	bowtie2/pilon	29461	28352	96.2357	1425	0	4.8369	1109	3.7643	1593.71	896.226	697.484	0.9521	0.9624	0.9572	0.0376
mgh78578	1.59	bowtie2	platypus	bowtie2/platypus	29461	18982	64.4309	197	19	0.6687	10479	35.5691	6714.47	123.899	6590.57	0.9897	0.6443	0.7805	0.3557
mgh78578	1.59	bowtie2	snver	bowtie2/snver	29461	27140	92.1218	1029	0	3.4928	2321	7.8782	2106.92	647.17	1459.75	0.9635	0.9212	0.9419	0.0788
mgh78578	1.59	bowtie2	snvsniffer	bowtie2/snvsniffer	29461	23894	81.1038	1376	637	4.6706	5567	18.8962	4366.67	865.409	3501.26	0.9455	0.811	0.8731	0.189
mgh78578	1.59	bowtie2	solsnp	bowtie2/solsnp	29461	28453	96.5785	2359	460	8.0072	1008	3.4215	2117.61	1483.65	633.962	0.9234	0.9658	0.9441	0.0342
mgh78578	1.59	bowtie2	strelka	bowtie2/strelka	29461	26694	90.6079	850	5	2.8852	2767	9.3921	2274.84	534.591	1740.25	0.9691	0.9061	0.9365	0.0939
mgh78578	1.59	bowtie2	varscan	bowtie2/varscan	29461	27684	93.9683	1208	43	4.1003	1777	6.0317	1877.36	759.748	1117.61	0.9582	0.9397	0.9489	0.0603
mgh78578	1.59	bwa-mem	16GT	bwa-mem/16GT	29461	28899	98.0924	1812	42	6.1505	562	1.9076	1493.08	1139.62	353.459	0.941	0.9809	0.9605	0.0191
mgh78578	1.59	bwa-mem	deepvariant	bwa-mem/deepvariant	29461	27489	93.3064	965	6	3.2755	1972	6.6936	1847.17	606.918	1240.25	0.9661	0.9331	0.9493	0.0669
mgh78578	1.59	bwa-mem	freebayes	bwa-mem/freebayes	29461	28996	98.4216	1872	0	6.3542	465	1.5784	1469.81	1177.36	292.453	0.9394	0.9842	0.9613	0.0158
mgh78578	1.59	bwa-mem	gatk	bwa-mem/gatk	29461	28706	97.4373	2748	1359	9.3276	755	2.5627	2203.14	1728.3	474.843	0.9126	0.9744	0.9425	0.0256
mgh78578	1.59	bwa-mem	lofreq	bwa-mem/lofreq	29461	28889	98.0585	1547	0	5.251	572	1.9415	1332.7	972.956	359.748	0.9492	0.9806	0.9646	0.0194
mgh78578	1.59	bwa-mem	mpileup	bwa-mem/mpileup	29461	28892	98.0686	1441	0	4.8912	569	1.9314	1264.15	906.289	357.862	0.9525	0.9807	0.9664	0.0193
mgh78578	1.59	bwa-mem	octopus	bwa-mem/octopus	29461	28975	98.3504	3597	962	12.2094	486	1.6496	2567.92	2262.26	305.66	0.8896	0.9835	0.9342	0.0165
mgh78578	1.59	bwa-mem	pilon	bwa-mem/pilon	29461	28886	98.0483	1875	0	6.3643	575	1.9517	1540.88	1179.25	361.635	0.939	0.9805	0.9593	0.0195
mgh78578	1.59	bwa-mem	platypus	bwa-mem/platypus	29461	28839	97.8887	1971	365	6.6902	622	2.1113	1630.82	1239.62	391.195	0.936	0.9789	0.957	0.0211
mgh78578	1.59	bwa-mem	snver	bwa-mem/snver	29461	28918	98.1569	1499	0	5.0881	543	1.8431	1284.28	942.767	341.509	0.9507	0.9816	0.9659	0.0184
mgh78578	1.59	bwa-mem	snvsniffer	bwa-mem/snvsniffer	29461	23963	81.338	1388	616	4.7113	5498	18.662	4330.82	872.956	3457.86	0.9452	0.8134	0.8744	0.1866
mgh78578	1.59	bwa-mem	solsnp	bwa-mem/solsnp	29461	28958	98.2927	1902	364	6.456	503	1.7073	1512.58	1196.23	316.352	0.9384	0.9829	0.9601	0.0171
mgh78578	1.59	bwa-mem	strelka	bwa-mem/strelka	29461	29059	98.6355	1453	12	4.9319	402	1.3645	1166.67	913.837	252.83	0.9524	0.9864	0.9691	0.0136
mgh78578	1.59	bwa-mem	varscan	bwa-mem/varscan	29461	28813	97.8005	1411	8	4.7894	648	2.1995	1294.97	887.421	407.547	0.9533	0.978	0.9655	0.022
mgh78578	1.59	bwa-sw	16GT	bwa-sw/16GT	29461	29142	98.9172	1939	39	6.5816	319	1.0828	1420.13	1219.5	200.629	0.9376	0.9892	0.9627	0.0108
mgh78578	1.59	bwa-sw	deepvariant	bwa-sw/deepvariant	29461	27675	93.9377	922	2	3.1296	1786	6.0623	1703.14	579.874	1123.27	0.9678	0.9394	0.9534	0.0606
mgh78578	1.59	bwa-sw	freebayes	bwa-sw/freebayes	29461	29188	99.0734	1782	0	6.0487	273	0.9266	1292.45	1120.75	171.698	0.9425	0.9907	0.966	0.0093
mgh78578	1.59	bwa-sw	gatk	bwa-sw/gatk	29461	28759	97.6172	2509	1285	8.5163	702	2.3828	2019.5	1577.99	441.509	0.9198	0.9762	0.9472	0.0238
mgh78578	1.59	bwa-sw	lofreq	bwa-sw/lofreq	29461	29150	98.9444	1698	0	5.7636	311	1.0556	1263.52	1067.92	195.597	0.945	0.9894	0.9667	0.0106
mgh78578	1.59	bwa-sw	mpileup	bwa-sw/mpileup	29461	29188	99.0734	1566	0	5.3155	273	0.9266	1156.6	984.906	171.698	0.9491	0.9907	0.9695	0.0093
mgh78578	1.59	bwa-sw	octopus	bwa-sw/octopus	29461	28909	98.1263	2652	586	9.0017	552	1.8737	2015.09	1667.92	347.17	0.916	0.9813	0.9475	0.0187
mgh78578	1.59	bwa-sw	pilon	bwa-sw/pilon	29461	29209	99.1446	1971	0	6.6902	252	0.8554	1398.11	1239.62	158.491	0.9368	0.9914	0.9633	0.0086
mgh78578	1.59	bwa-sw	platypus	bwa-sw/platypus	29461	312	1.059	102	6	0.3462	29149	98.941	18396.9	64.1509	18332.7	0.7536	0.0106	0.0209	0.9894
mgh78578	1.59	bwa-sw	snver	bwa-sw/snver	29461	29156	98.9647	1551	0	5.2646	305	1.0353	1167.3	975.472	191.824	0.9495	0.9896	0.9691	0.0104
mgh78578	1.59	bwa-sw	snvsniffer	bwa-sw/snvsniffer	29461	23524	79.8479	1181	522	4.0087	5937	20.1521	4476.73	742.767	3733.96	0.9522	0.7985	0.8686	0.2015
mgh78578	1.59	bwa-sw	solsnp	bwa-sw/solsnp	29461	29168	99.0055	1823	296	6.1878	293	0.9945	1330.82	1146.54	184.277	0.9412	0.9901	0.965	0.0099
mgh78578	1.59	bwa-sw	strelka	bwa-sw/strelka	29461	29111	98.812	1412	21	4.7928	350	1.188	1108.18	888.05	220.126	0.9537	0.9881	0.9706	0.0119
mgh78578	1.59	bwa-sw	varscan	bwa-sw/varscan	29461	29179	99.0428	1676	14	5.6889	282	0.9572	1231.45	1054.09	177.358	0.9457	0.9904	0.9675	0.0096
mgh78578	1.59	bwa+stampy	16GT	bwa+stampy/16GT	29461	28841	97.8955	3290	334	11.1673	620	2.1045	2459.12	2069.18	389.937	0.8976	0.979	0.9365	0.021
mgh78578	1.59	bwa+stampy	deepvariant	bwa+stampy/deepvariant	29461	27238	92.4544	892	9	3.0277	2223	7.5456	1959.12	561.006	1398.11	0.9683	0.9245	0.9459	0.0755
mgh78578	1.59	bwa+stampy	freebayes	bwa+stampy/freebayes	29461	29255	99.3008	8258	0	28.0303	206	0.6992	5323.27	5193.71	129.56	0.7799	0.993	0.8736	0.007
mgh78578	1.59	bwa+stampy	gatk	bwa+stampy/gatk	29461	28755	97.6036	3517	1541	11.9378	706	2.3964	2655.97	2211.95	444.025	0.891	0.976	0.9316	0.024
mgh78578	1.59	bwa+stampy	lofreq	bwa+stampy/lofreq	29461	28625	97.1624	2292	0	7.7798	836	2.8376	1967.3	1441.51	525.786	0.9259	0.9716	0.9482	0.0284
mgh78578	1.59	bwa+stampy	mpileup	bwa+stampy/mpileup	29461	29054	98.6185	2541	0	8.625	407	1.3815	1854.09	1598.11	255.975	0.9196	0.9862	0.9517	0.0138
mgh78578	1.59	bwa+stampy	octopus	bwa+stampy/octopus	29461	28761	97.624	5734	1236	19.463	700	2.376	4046.54	3606.29	440.252	0.8338	0.9762	0.8994	0.0238
mgh78578	1.59	bwa+stampy	pilon	bwa+stampy/pilon	29461	28326	96.1474	2850	0	9.6738	1135	3.8526	2506.29	1792.45	713.837	0.9086	0.9615	0.9343	0.0385
mgh78578	1.59	bwa+stampy	platypus	bwa+stampy/platypus	29461	28730	97.5188	3144	755	10.6717	731	2.4812	2437.11	1977.36	459.748	0.9014	0.9752	0.9368	0.0248
mgh78578	1.59	bwa+stampy	snver	bwa+stampy/snver	29461	28818	97.8175	2269	0	7.7017	643	2.1825	1831.45	1427.04	404.402	0.927	0.9782	0.9519	0.0218
mgh78578	1.59	bwa+stampy	snvsniffer	bwa+stampy/snvsniffer	29461	24297	82.4717	1604	756	5.4445	5164	17.5283	4256.6	1008.8	3247.8	0.9381	0.8247	0.8778	0.1753
mgh78578	1.59	bwa+stampy	solsnp	bwa+stampy/solsnp	29461	29150	98.9444	3980	672	13.5094	311	1.0556	2698.74	2503.14	195.597	0.8799	0.9894	0.9314	0.0106
mgh78578	1.59	bwa+stampy	strelka	bwa+stampy/strelka	29461	28821	97.8276	1459	34	4.9523	640	2.1724	1320.13	917.61	402.516	0.9518	0.9783	0.9649	0.0217
mgh78578	1.59	bwa+stampy	varscan	bwa+stampy/varscan	29461	28865	97.977	2832	140	9.6127	596	2.023	2155.97	1781.13	374.843	0.9107	0.9798	0.944	0.0202
mgh78578	1.59	cushaw3	16GT	cushaw3/16GT	29461	29292	99.4264	6477	581	21.985	169	0.5736	4179.87	4073.58	106.289	0.8189	0.9943	0.8981	0.0057
mgh78578	1.59	cushaw3	freebayes	cushaw3/freebayes	29461	29337	99.5791	9157	0	31.0818	124	0.4209	5837.11	5759.12	77.9874	0.7621	0.9958	0.8634	0.0042
mgh78578	1.59	cushaw3	gatk	cushaw3/gatk	29461	28792	97.7292	3572	1698	12.1245	669	2.2708	2667.3	2246.54	420.755	0.8896	0.9773	0.9314	0.0227
mgh78578	1.59	cushaw3	lofreq	cushaw3/lofreq	29461	29272	99.3585	3575	0	12.1347	189	0.6415	2367.3	2248.43	118.868	0.8912	0.9936	0.9396	0.0064
mgh78578	1.59	cushaw3	mpileup	cushaw3/mpileup	29461	29279	99.3822	3561	0	12.0872	182	0.6178	2354.09	2239.62	114.465	0.8916	0.9938	0.9399	0.0062
mgh78578	1.59	cushaw3	pilon	cushaw3/pilon	29461	29311	99.4909	6997	0	23.75	150	0.5091	4494.97	4400.63	94.3396	0.8073	0.9949	0.8913	0.0051
mgh78578	1.59	cushaw3	platypus	cushaw3/platypus	29461	79	0.2682	376	62	1.2763	29382	99.7318	18715.7	236.478	18479.2	0.1736	0.0027	0.0053	0.9973
mgh78578	1.59	cushaw3	snver	cushaw3/snver	29461	29312	99.4942	4325	0	14.6804	149	0.5058	2813.84	2720.13	93.7107	0.8714	0.9949	0.9291	0.0051
mgh78578	1.59	cushaw3	snvsniffer	cushaw3/snvsniffer	29461	23844	80.9341	1453	675	4.9319	5617	19.0659	4446.54	913.837	3532.7	0.9426	0.8093	0.8709	0.1907
mgh78578	1.59	cushaw3	solsnp	cushaw3/solsnp	29461	29372	99.6979	6710	1295	22.7759	89	0.3021	4276.1	4220.13	55.9748	0.814	0.997	0.8963	0.003
mgh78578	1.59	cushaw3	strelka	cushaw3/strelka	29461	29165	98.9953	1630	17	5.5327	296	1.0047	1211.32	1025.16	186.163	0.9471	0.99	0.9681	0.01
mgh78578	1.59	cushaw3	varscan	cushaw3/varscan	29461	29263	99.3279	3706	339	12.5793	198	0.6721	2455.35	2330.82	124.528	0.8876	0.9933	0.9375	0.0067
mgh78578	1.59	gassst	mpileup	gassst/mpileup	29461	26275	89.1857	1067	0	3.6217	3186	10.8143	2674.84	671.069	2003.77	0.961	0.8919	0.9252	0.1081
mgh78578	1.59	gassst	pilon	gassst/pilon	29461	26003	88.2624	1051	0	3.5674	3458	11.7376	2835.85	661.006	2174.84	0.9612	0.8826	0.9202	0.1174
mgh78578	1.59	gassst	snvsniffer	gassst/snvsniffer	29461	23304	79.1012	1418	714	4.8131	6157	20.8988	4764.15	891.824	3872.33	0.9426	0.791	0.8602	0.209
mgh78578	1.59	gassst	varscan	gassst/varscan	29461	25943	88.0588	1012	17	3.435	3518	11.9412	2849.06	636.478	2212.58	0.9625	0.8806	0.9197	0.1194
mgh78578	1.59	gem	16GT	gem/16GT	29461	29063	98.6491	1885	55	6.3983	398	1.3509	1435.85	1185.53	250.315	0.9391	0.9865	0.9622	0.0135
mgh78578	1.59	gem	deepvariant	gem/deepvariant	29461	27419	93.0688	973	4	3.3027	2042	6.9312	1896.23	611.95	1284.28	0.9657	0.9307	0.9479	0.0693
mgh78578	1.59	gem	freebayes	gem/freebayes	29461	29178	99.0394	2259	0	7.6678	283	0.9606	1598.74	1420.75	177.987	0.9281	0.9904	0.9582	0.0096
mgh78578	1.59	gem	gatk	gem/gatk	29461	28681	97.3524	2812	1378	9.5448	780	2.6476	2259.12	1768.55	490.566	0.9107	0.9735	0.9411	0.0265
mgh78578	1.59	gem	lofreq	gem/lofreq	29461	29026	98.5235	1553	0	5.2714	435	1.4765	1250.31	976.73	273.585	0.9492	0.9852	0.9669	0.0148
mgh78578	1.59	gem	mpileup	gem/mpileup	29461	29029	98.5337	1475	0	5.0066	432	1.4663	1199.37	927.673	271.698	0.9516	0.9853	0.9682	0.0147
mgh78578	1.59	gem	octopus	gem/octopus	29461	28822	97.831	3295	775	11.1843	639	2.169	2474.21	2072.33	401.887	0.8974	0.9783	0.9361	0.0217
mgh78578	1.59	gem	pilon	gem/pilon	29461	28870	97.994	1633	0	5.5429	591	2.006	1398.74	1027.04	371.698	0.9465	0.9799	0.9629	0.0201
mgh78578	1.59	gem	platypus	gem/platypus	29461	28234	95.8352	1575	267	5.3461	1227	4.1648	1762.26	990.566	771.698	0.9472	0.9584	0.9528	0.0416
mgh78578	1.59	gem	snver	gem/snver	29461	29013	98.4793	1484	0	5.0372	448	1.5207	1215.09	933.333	281.761	0.9513	0.9848	0.9678	0.0152
mgh78578	1.59	gem	snvsniffer	gem/snvsniffer	29461	24080	81.7352	1384	602	4.6977	5381	18.2648	4254.72	870.44	3384.28	0.9456	0.8174	0.8768	0.1826
mgh78578	1.59	gem	solsnp	gem/solsnp	29461	29114	98.8222	2121	341	7.1993	347	1.1778	1552.2	1333.96	218.239	0.9321	0.9882	0.9593	0.0118
mgh78578	1.59	gem	strelka	gem/strelka	29461	29098	98.7679	1357	9	4.6061	363	1.2321	1081.76	853.459	228.302	0.9554	0.9877	0.9713	0.0123
mgh78578	1.59	gem	varscan	gem/varscan	29461	28942	98.2383	1565	31	5.3121	519	1.7617	1310.69	984.277	326.415	0.9487	0.9824	0.9653	0.0176
mgh78578	1.59	hisat2	16GT	hisat2/16GT	29461	24498	83.154	2709	196	9.1952	4963	16.846	4825.16	1703.77	3121.38	0.9004	0.8315	0.8646	0.1685
mgh78578	1.59	hisat2	freebayes	hisat2/freebayes	29461	25445	86.3684	910	0	3.0888	4016	13.6316	3098.11	572.327	2525.79	0.9655	0.8637	0.9118	0.1363
mgh78578	1.59	hisat2	gatk	hisat2/gatk	29461	25106	85.2177	1374	630	4.6638	4355	14.7823	3603.14	864.151	2738.99	0.9481	0.8522	0.8976	0.1478
mgh78578	1.59	hisat2	lofreq	hisat2/lofreq	29461	22001	74.6784	236	0	0.8011	7460	25.3216	4840.25	148.428	4691.82	0.9894	0.7468	0.8512	0.2532
mgh78578	1.59	hisat2	mpileup	hisat2/mpileup	29461	24388	82.7806	683	0	2.3183	5073	17.2194	3620.13	429.56	3190.57	0.9728	0.8278	0.8945	0.1722
mgh78578	1.59	hisat2	pilon	hisat2/pilon	29461	24045	81.6164	679	0	2.3047	5416	18.3836	3833.33	427.044	3406.29	0.9725	0.8162	0.8875	0.1838
mgh78578	1.59	hisat2	snver	hisat2/snver	29461	24365	82.7026	693	0	2.3523	5096	17.2974	3640.88	435.849	3205.03	0.9723	0.827	0.8938	0.173
mgh78578	1.59	hisat2	snvsniffer	hisat2/snvsniffer	29461	23411	79.4644	1114	464	3.7813	6050	20.5356	4505.66	700.629	3805.03	0.9546	0.7946	0.8673	0.2054
mgh78578	1.59	hisat2	solsnp	hisat2/solsnp	29461	25408	86.2428	4141	620	14.0559	4053	13.7572	5153.46	2604.4	2549.06	0.8599	0.8624	0.8611	0.1376
mgh78578	1.59	hisat2	strelka	hisat2/strelka	29461	24078	81.7284	609	16	2.0671	5383	18.2716	3768.55	383.019	3385.53	0.9753	0.8173	0.8893	0.1827
mgh78578	1.59	hisat2	varscan	hisat2/varscan	29461	24323	82.56	700	2	2.376	5138	17.44	3671.7	440.252	3231.45	0.972	0.8256	0.8928	0.1744
mgh78578	1.59	minimap2	16GT	minimap2/16GT	29461	28732	97.5255	1620	62	5.4988	729	2.4745	1477.36	1018.87	458.491	0.9466	0.9753	0.9607	0.0247
mgh78578	1.59	minimap2	deepvariant	minimap2/deepvariant	29461	27548	93.5067	986	5	3.3468	1913	6.4933	1823.27	620.126	1203.14	0.9654	0.9351	0.95	0.0649
mgh78578	1.59	minimap2	freebayes	minimap2/freebayes	29461	28888	98.0551	1594	0	5.4105	573	1.9449	1362.89	1002.52	360.377	0.9477	0.9806	0.9639	0.0194
mgh78578	1.59	minimap2	gatk	minimap2/gatk	29461	28626	97.1657	2320	1077	7.8748	835	2.8343	1984.28	1459.12	525.157	0.925	0.9717	0.9478	0.0283
mgh78578	1.59	minimap2	lofreq	minimap2/lofreq	29461	28664	97.2947	1327	0	4.5043	797	2.7053	1335.85	834.591	501.258	0.9558	0.9729	0.9643	0.0271
mgh78578	1.59	minimap2	mpileup	minimap2/mpileup	29461	28668	97.3083	1305	0	4.4296	793	2.6917	1319.5	820.755	498.742	0.9565	0.9731	0.9647	0.0269
mgh78578	1.59	minimap2	octopus	minimap2/octopus	29461	28688	97.3762	2492	462	8.4586	773	2.6238	2053.46	1567.3	486.163	0.9201	0.9738	0.9462	0.0262
mgh78578	1.59	minimap2	pilon	minimap2/pilon	29461	28599	97.0741	1539	0	5.2239	862	2.9259	1510.06	967.924	542.138	0.9489	0.9707	0.9597	0.0293
mgh78578	1.59	minimap2	platypus	minimap2/platypus	29461	28099	95.3769	1546	218	5.2476	1362	4.6231	1828.93	972.327	856.604	0.9478	0.9538	0.9508	0.0462
mgh78578	1.59	minimap2	snver	minimap2/snver	29461	28527	96.8297	1348	0	4.5755	934	3.1703	1435.22	847.799	587.421	0.9549	0.9683	0.9616	0.0317
mgh78578	1.59	minimap2	snvsniffer	minimap2/snvsniffer	29461	23905	81.1412	1354	606	4.5959	5556	18.8588	4345.91	851.572	3494.34	0.9464	0.8114	0.8737	0.1886
mgh78578	1.59	minimap2	solsnp	minimap2/solsnp	29461	28875	98.0109	1786	292	6.0623	586	1.9891	1491.82	1123.27	368.553	0.9418	0.9801	0.9606	0.0199
mgh78578	1.59	minimap2	strelka	minimap2/strelka	29461	28651	97.2506	1278	17	4.3379	810	2.7494	1313.21	803.774	509.434	0.9573	0.9725	0.9648	0.0275
mgh78578	1.59	minimap2	varscan	minimap2/varscan	29461	28584	97.0232	1297	12	4.4024	877	2.9768	1367.3	815.723	551.572	0.9566	0.9702	0.9634	0.0298
mgh78578	1.59	mosaik	16GT	mosaik/16GT	29461	28589	97.0402	1725	59	5.8552	872	2.9598	1633.33	1084.91	548.428	0.9431	0.9704	0.9566	0.0296
mgh78578	1.59	mosaik	deepvariant	mosaik/deepvariant	29461	24039	81.596	532	0	1.8058	5422	18.404	3744.65	334.591	3410.06	0.9783	0.816	0.8898	0.184
mgh78578	1.59	mosaik	freebayes	mosaik/freebayes	29461	28955	98.2825	2592	0	8.7981	506	1.7175	1948.43	1630.19	318.239	0.9178	0.9828	0.9492	0.0172
mgh78578	1.59	mosaik	gatk	mosaik/gatk	29461	1854	6.2931	1443	615	4.898	27607	93.7069	18270.4	907.547	17362.9	0.5623	0.0629	0.1131	0.9371
mgh78578	1.59	mosaik	octopus	mosaik/octopus	29461	1685	5.7194	1108	153	3.7609	27776	94.2806	18166	696.855	17469.2	0.6033	0.0572	0.1045	0.9428
mgh78578	1.59	mosaik	solsnp	mosaik/solsnp	29461	28655	97.2642	2043	321	6.9346	806	2.7358	1791.82	1284.91	506.918	0.9334	0.9726	0.9526	0.0274
mgh78578	1.59	ngm	16GT	ngm/16GT	29461	29295	99.4365	4752	98	16.1298	166	0.5635	3093.08	2988.68	104.403	0.8604	0.9944	0.9226	0.0056
mgh78578	1.59	ngm	deepvariant	ngm/deepvariant	29461	27421	93.0756	899	3	3.0515	2040	6.9244	1848.43	565.409	1283.02	0.9683	0.9308	0.9492	0.0692
mgh78578	1.59	ngm	freebayes	ngm/freebayes	29461	29345	99.6063	5479	0	18.5975	116	0.3937	3518.87	3445.91	72.956	0.8427	0.9961	0.913	0.0039
mgh78578	1.59	ngm	gatk	ngm/gatk	29461	28766	97.6409	3405	1392	11.5577	695	2.3591	2578.62	2141.51	437.107	0.8942	0.9764	0.9335	0.0236
mgh78578	1.59	ngm	lofreq	ngm/lofreq	29461	29262	99.3245	2794	0	9.4837	199	0.6755	1882.39	1757.23	125.157	0.9128	0.9932	0.9513	0.0068
mgh78578	1.59	ngm	mpileup	ngm/mpileup	29461	29243	99.26	2668	0	9.056	218	0.74	1815.09	1677.99	137.107	0.9164	0.9926	0.953	0.0074
mgh78578	1.59	ngm	octopus	ngm/octopus	29461	28987	98.3911	4638	1128	15.7428	474	1.6089	3215.09	2916.98	298.113	0.8621	0.9839	0.919	0.0161
mgh78578	1.59	ngm	pilon	ngm/pilon	29461	29257	99.3076	3663	0	12.4334	204	0.6924	2432.08	2303.77	128.302	0.8887	0.9931	0.938	0.0069
mgh78578	1.59	ngm	platypus	ngm/platypus	29461	29165	98.9953	3131	626	10.6276	296	1.0047	2155.35	1969.18	186.163	0.9031	0.99	0.9446	0.01
mgh78578	1.59	ngm	snver	ngm/snver	29461	29296	99.4399	2994	0	10.1626	165	0.5601	1986.79	1883.02	103.774	0.9073	0.9944	0.9489	0.0056
mgh78578	1.59	ngm	snvsniffer	ngm/snvsniffer	29461	24033	81.5756	1353	604	4.5925	5428	18.4244	4264.78	850.943	3413.84	0.9467	0.8158	0.8764	0.1842
mgh78578	1.59	ngm	solsnp	ngm/solsnp	29461	29336	99.5757	4008	438	13.6044	125	0.4243	2599.37	2520.75	78.6164	0.8798	0.9958	0.9342	0.0042
mgh78578	1.59	ngm	strelka	ngm/strelka	29461	29159	98.9749	1839	7	6.2422	302	1.0251	1346.54	1156.6	189.937	0.9407	0.9897	0.9646	0.0103
mgh78578	1.59	ngm	varscan	ngm/varscan	29461	29188	99.0734	2650	28	8.9949	273	0.9266	1838.36	1666.67	171.698	0.9168	0.9907	0.9523	0.0093
mgh78578	1.59	novoalign	16GT	novoalign/16GT	29461	28572	96.9825	1239	26	4.2056	889	3.0175	1338.36	779.245	559.12	0.9584	0.9698	0.9641	0.0302
mgh78578	1.59	novoalign	freebayes	novoalign/freebayes	29461	28803	97.7665	1516	0	5.1458	658	2.2335	1367.3	953.459	413.837	0.95	0.9777	0.9637	0.0223
mgh78578	1.59	novoalign	gatk	novoalign/gatk	29461	28740	97.5527	2439	1191	8.2787	721	2.4473	1987.42	1533.96	453.459	0.9218	0.9755	0.9479	0.0245
mgh78578	1.59	novoalign	lofreq	novoalign/lofreq	29461	28486	96.6905	1212	0	4.1139	975	3.3095	1375.47	762.264	613.207	0.9592	0.9669	0.963	0.0331
mgh78578	1.59	novoalign	mpileup	novoalign/mpileup	29461	28520	96.8059	1200	0	4.0732	941	3.1941	1346.54	754.717	591.824	0.9596	0.9681	0.9638	0.0319
mgh78578	1.59	novoalign	pilon	novoalign/pilon	29461	28447	96.5582	1216	0	4.1275	1014	3.4418	1402.52	764.78	637.736	0.959	0.9656	0.9623	0.0344
mgh78578	1.59	novoalign	platypus	novoalign/platypus	29461	28551	96.9112	1669	271	5.6651	910	3.0888	1622.01	1049.69	572.327	0.9448	0.9691	0.9568	0.0309
mgh78578	1.59	novoalign	snver	novoalign/snver	29461	28509	96.7686	1250	0	4.2429	952	3.2314	1384.91	786.163	598.742	0.958	0.9677	0.9628	0.0323
mgh78578	1.59	novoalign	snvsniffer	novoalign/snvsniffer	29461	23434	79.5424	1115	429	3.7847	6027	20.4576	4491.82	701.258	3790.57	0.9546	0.7954	0.8678	0.2046
mgh78578	1.59	novoalign	solsnp	novoalign/solsnp	29461	28544	96.8874	1518	226	5.1526	917	3.1126	1531.45	954.717	576.73	0.9495	0.9689	0.9591	0.0311
mgh78578	1.59	novoalign	strelka	novoalign/strelka	29461	28787	97.7122	1241	10	4.2123	674	2.2878	1204.4	780.503	423.899	0.9587	0.9771	0.9678	0.0229
mgh78578	1.59	novoalign	varscan	novoalign/varscan	29461	28443	96.5446	1191	5	4.0426	1018	3.4554	1389.31	749.057	640.252	0.9598	0.9654	0.9626	0.0346
mgh78578	1.59	smalt	16GT	smalt/16GT	29461	29304	99.4671	3682	111	12.4979	157	0.5329	2414.47	2315.72	98.7421	0.8884	0.9947	0.9385	0.0053
mgh78578	1.59	smalt	deepvariant	smalt/deepvariant	29461	27521	93.415	928	5	3.1499	1940	6.585	1803.77	583.648	1220.13	0.9674	0.9342	0.9505	0.0658
mgh78578	1.59	smalt	freebayes	smalt/freebayes	29461	29355	99.6402	4527	0	15.3661	106	0.3598	2913.84	2847.17	66.6667	0.8664	0.9964	0.9269	0.0036
mgh78578	1.59	smalt	gatk	smalt/gatk	29461	28784	97.702	3355	1480	11.3879	677	2.298	2535.85	2110.06	425.786	0.8956	0.977	0.9345	0.023
mgh78578	1.59	smalt	lofreq	smalt/lofreq	29461	29268	99.3449	2635	0	8.944	193	0.6551	1778.62	1657.23	121.384	0.9174	0.9934	0.9539	0.0066
mgh78578	1.59	smalt	mpileup	smalt/mpileup	29461	29255	99.3008	2704	0	9.1782	206	0.6992	1830.19	1700.63	129.56	0.9154	0.993	0.9526	0.007
mgh78578	1.59	smalt	octopus	smalt/octopus	29461	28983	98.3775	4641	1165	15.753	478	1.6225	3219.5	2918.87	300.629	0.862	0.9838	0.9189	0.0162
mgh78578	1.59	smalt	pilon	smalt/pilon	29461	29235	99.2329	3816	0	12.9527	226	0.7671	2542.14	2400	142.138	0.8845	0.9923	0.9353	0.0077
mgh78578	1.59	smalt	platypus	smalt/platypus	29461	29180	99.0462	3606	755	12.2399	281	0.9538	2444.65	2267.92	176.73	0.89	0.9905	0.9376	0.0095
mgh78578	1.59	smalt	snver	smalt/snver	29461	29293	99.4298	2503	0	8.496	168	0.5702	1679.87	1574.21	105.66	0.9213	0.9943	0.9564	0.0057
mgh78578	1.59	smalt	snvsniffer	smalt/snvsniffer	29461	23668	80.3367	1322	601	4.4873	5793	19.6633	4474.84	831.447	3643.4	0.9471	0.8034	0.8694	0.1966
mgh78578	1.59	smalt	solsnp	smalt/solsnp	29461	29274	99.3653	3019	344	10.2474	187	0.6347	2016.35	1898.74	117.61	0.9065	0.9937	0.9481	0.0063
mgh78578	1.59	smalt	strelka	smalt/strelka	29461	29196	99.1005	1701	14	5.7737	265	0.8995	1236.48	1069.81	166.667	0.9449	0.991	0.9674	0.009
mgh78578	1.59	smalt	varscan	smalt/varscan	29461	29258	99.311	2917	40	9.9012	203	0.689	1962.26	1834.59	127.673	0.9093	0.9931	0.9494	0.0069
mgh78578	1.59	snap	16GT	snap/16GT	29461	28271	95.9608	1573	69	5.3393	1190	4.0392	1737.74	989.308	748.428	0.9473	0.9596	0.9534	0.0404
mgh78578	1.59	snap	deepvariant	snap/deepvariant	29461	27304	92.6785	958	9	3.2518	2157	7.3215	1959.12	602.516	1356.6	0.9661	0.9268	0.946	0.0732
mgh78578	1.59	snap	freebayes	snap/freebayes	29461	28660	97.2812	2686	0	9.1171	801	2.7188	2193.08	1689.31	503.774	0.9143	0.9728	0.9426	0.0272
mgh78578	1.59	snap	gatk	snap/gatk	29461	28077	95.3023	2191	1036	7.437	1384	4.6977	2248.43	1377.99	870.44	0.9276	0.953	0.9401	0.047
mgh78578	1.59	snap	lofreq	snap/lofreq	29461	27125	92.0709	1059	0	3.5946	2336	7.9291	2135.22	666.038	1469.18	0.9624	0.9207	0.9411	0.0793
mgh78578	1.59	snap	mpileup	snap/mpileup	29461	27144	92.1354	1051	0	3.5674	2317	7.8646	2118.24	661.006	1457.23	0.9627	0.9214	0.9416	0.0786
mgh78578	1.59	snap	octopus	snap/octopus	29461	27586	93.6357	2350	447	7.9766	1875	6.3643	2657.23	1477.99	1179.25	0.9215	0.9364	0.9289	0.0636
mgh78578	1.59	snap	pilon	snap/pilon	29461	27205	92.3424	1172	0	3.9781	2256	7.6576	2155.97	737.107	1418.87	0.9587	0.9234	0.9407	0.0766
mgh78578	1.59	snap	platypus	snap/platypus	29461	26995	91.6296	1380	190	4.6842	2466	8.3704	2418.87	867.924	1550.94	0.9514	0.9163	0.9335	0.0837
mgh78578	1.59	snap	snver	snap/snver	29461	27133	92.098	1141	0	3.8729	2328	7.902	2181.76	717.61	1464.15	0.9596	0.921	0.9399	0.079
mgh78578	1.59	snap	snvsniffer	snap/snvsniffer	29461	23879	81.0529	1239	525	4.2056	5582	18.9471	4289.94	779.245	3510.69	0.9507	0.8105	0.875	0.1895
mgh78578	1.59	snap	solsnp	snap/solsnp	29461	28579	97.0062	2439	416	8.2787	882	2.9938	2088.68	1533.96	554.717	0.9214	0.9701	0.9451	0.0299
mgh78578	1.59	snap	strelka	snap/strelka	29461	27134	92.1014	970	6	3.2925	2327	7.8986	2073.58	610.063	1463.52	0.9655	0.921	0.9427	0.079
mgh78578	1.59	snap	varscan	snap/varscan	29461	26946	91.4633	1055	21	3.581	2515	8.5367	2245.28	663.522	1581.76	0.9623	0.9146	0.9378	0.0854
mgh78578	1.59	snippy	snippy	snippy/snippy	29461	28821	97.8276	1235	0	4.192	640	2.1724	1179.25	776.73	402.516	0.9589	0.9783	0.9685	0.0217
mgh78578	1.59	spandx	spandx	spandx/spandx	29461	25188	85.4961	688	0	2.3353	4273	14.5039	3120.13	432.704	2687.42	0.9734	0.855	0.9104	0.145
mgh78578	1.59	speedseq	speedseq	speedseq/speedseq	29461	28838	97.8853	2039	633	6.921	623	2.1147	1674.21	1282.39	391.824	0.934	0.9789	0.9559	0.0211
mgh78578	1.59	stampy	16GT	stampy/16GT	29461	28602	97.0843	3271	337	11.1028	859	2.9157	2597.48	2057.23	540.252	0.8974	0.9708	0.9327	0.0292
mgh78578	1.59	stampy	deepvariant	stampy/deepvariant	29461	27326	92.7531	907	5	3.0786	2135	7.2469	1913.21	570.44	1342.77	0.9679	0.9275	0.9473	0.0725
mgh78578	1.59	stampy	freebayes	stampy/freebayes	29461	29212	99.1548	8069	0	27.3888	249	0.8452	5231.45	5074.84	156.604	0.7836	0.9915	0.8754	0.0085
mgh78578	1.59	stampy	gatk	stampy/gatk	29461	28723	97.495	3536	1530	12.0023	738	2.505	2688.05	2223.9	464.151	0.8904	0.9749	0.9307	0.0251
mgh78578	1.59	stampy	lofreq	stampy/lofreq	29461	28261	95.9268	2230	0	7.5693	1200	4.0732	2157.23	1402.52	754.717	0.9269	0.9593	0.9428	0.0407
mgh78578	1.59	stampy	mpileup	stampy/mpileup	29461	28894	98.0754	2501	0	8.4892	567	1.9246	1929.56	1572.96	356.604	0.9203	0.9808	0.9496	0.0192
mgh78578	1.59	stampy	octopus	stampy/octopus	29461	28658	97.2744	5735	1267	19.4664	803	2.7256	4111.95	3606.92	505.031	0.8333	0.9727	0.8976	0.0273
mgh78578	1.59	stampy	pilon	stampy/pilon	29461	28089	95.343	2769	0	9.3989	1372	4.657	2604.4	1741.51	862.893	0.9103	0.9534	0.9314	0.0466
mgh78578	1.59	stampy	platypus	stampy/platypus	29461	28393	96.3749	3076	721	10.4409	1068	3.6251	2606.29	1934.59	671.698	0.9023	0.9637	0.932	0.0363
mgh78578	1.59	stampy	snver	stampy/snver	29461	28669	97.3117	2269	0	7.7017	792	2.6883	1925.16	1427.04	498.113	0.9267	0.9731	0.9493	0.0269
mgh78578	1.59	stampy	snvsniffer	stampy/snvsniffer	29461	24185	82.0916	1483	658	5.0338	5276	17.9084	4250.94	932.704	3318.24	0.9422	0.8209	0.8774	0.1791
mgh78578	1.59	stampy	solsnp	stampy/solsnp	29461	29041	98.5744	3950	680	13.4076	420	1.4256	2748.43	2484.28	264.151	0.8803	0.9857	0.93	0.0143
mgh78578	1.59	stampy	strelka	stampy/strelka	29461	28655	97.2642	1478	36	5.0168	806	2.7358	1436.48	929.56	506.918	0.951	0.9726	0.9617	0.0274
mgh78578	1.59	stampy	varscan	stampy/varscan	29461	28670	97.3151	2819	134	9.5686	791	2.6849	2270.44	1772.96	497.484	0.9105	0.9732	0.9408	0.0268
mgh78578	1.59	yara	16GT	yara/16GT	29461	25934	88.0282	916	29	3.1092	3527	11.9718	2794.34	576.101	2218.24	0.9659	0.8803	0.9211	0.1197
mgh78578	1.59	yara	deepvariant	yara/deepvariant	29461	26226	89.0194	873	11	2.9632	3235	10.9806	2583.65	549.057	2034.59	0.9678	0.8902	0.9274	0.1098
mgh78578	1.59	yara	freebayes	yara/freebayes	29461	26773	90.8761	1466	0	4.9761	2688	9.1239	2612.58	922.013	1690.57	0.9481	0.9088	0.928	0.0912
mgh78578	1.59	yara	gatk	yara/gatk	29461	26172	88.8361	1565	705	5.3121	3289	11.1639	3052.83	984.277	2068.55	0.9436	0.8884	0.9152	0.1116
mgh78578	1.59	yara	lofreq	yara/lofreq	29461	25563	86.7689	827	0	2.8071	3898	13.2311	2971.7	520.126	2451.57	0.9687	0.8677	0.9154	0.1323
mgh78578	1.59	yara	mpileup	yara/mpileup	29461	25789	87.5361	806	0	2.7358	3672	12.4639	2816.35	506.918	2309.43	0.9697	0.8754	0.9201	0.1246
mgh78578	1.59	yara	octopus	yara/octopus	29461	26545	90.1022	1832	351	6.2184	2916	9.8978	2986.16	1152.2	1833.96	0.9354	0.901	0.9179	0.099
mgh78578	1.59	yara	pilon	yara/pilon	29461	25470	86.4533	790	0	2.6815	3991	13.5467	3006.92	496.855	2510.06	0.9699	0.8645	0.9142	0.1355
mgh78578	1.59	yara	platypus	yara/platypus	29461	25649	87.0609	876	88	2.9734	3812	12.9391	2948.43	550.943	2397.48	0.967	0.8706	0.9163	0.1294
mgh78578	1.59	yara	snver	yara/snver	29461	25883	87.8551	915	0	3.1058	3578	12.1449	2825.79	575.472	2250.31	0.9659	0.8786	0.9202	0.1214
mgh78578	1.59	yara	snvsniffer	yara/snvsniffer	29461	23605	80.1229	1136	451	3.8559	5856	19.8771	4397.48	714.465	3683.02	0.9541	0.8012	0.871	0.1988
mgh78578	1.59	yara	solsnp	yara/solsnp	29461	273	0.9266	8	2	0.0272	29188	99.0734	18362.3	5.0314	18357.2	0.9715	0.0093	0.0184	0.9907
mgh78578	1.59	yara	strelka	yara/strelka	29461	25559	86.7554	753	20	2.5559	3902	13.2446	2927.67	473.585	2454.09	0.9714	0.8676	0.9166	0.1324
mgh78578	1.59	yara	varscan	yara/varscan	29461	25590	86.8606	830	16	2.8173	3871	13.1394	2956.6	522.013	2434.59	0.9686	0.8686	0.9159	0.1314
rbhstw00029	1.35	bbmap	freebayes	bbmap/freebayes	251254	218006	86.7672	28375	0	11.2934	33248	13.2328	45646.7	21018.5	24628.1	0.8848	0.8677	0.8762	0.1323
rbhstw00029	1.35	bbmap	gatk	bbmap/gatk	251254	191601	76.2579	13247	218	5.2724	59653	23.7421	54000	9812.59	44187.4	0.9353	0.7626	0.8402	0.2374
rbhstw00029	1.35	bbmap	lofreq	bbmap/lofreq	251254	237516	94.5322	20806	0	8.2809	13738	5.4678	25588.2	15411.9	10176.3	0.9195	0.9453	0.9322	0.0547
rbhstw00029	1.35	bbmap	mpileup	bbmap/mpileup	251254	203478	80.985	16770	0	6.6745	47776	19.015	47811.8	12422.2	35389.6	0.9239	0.8098	0.8631	0.1902
rbhstw00029	1.35	bbmap	snvsniffer	bbmap/snvsniffer	251254	10530	4.191	924	66	0.3678	240724	95.809	178999	684.444	178314	0.9193	0.0419	0.0801	0.9581
rbhstw00029	1.35	bbmap	varscan	bbmap/varscan	251254	247763	98.6106	31453	643	12.5184	3491	1.3894	25884.4	23298.5	2585.93	0.8874	0.9861	0.9342	0.0139
rbhstw00029	1.35	bowtie2	16GT	bowtie2/16GT	251254	126646	50.4056	8431	64	3.3556	124608	49.5944	98547.4	6245.19	92302.2	0.9376	0.5041	0.6557	0.4959
rbhstw00029	1.35	bowtie2	deepvariant	bowtie2/deepvariant	251254	23200	9.2337	1698	0	0.6758	228054	90.7663	170187	1257.78	168929	0.9318	0.0923	0.168	0.9077
rbhstw00029	1.35	bowtie2	freebayes	bowtie2/freebayes	251254	68998	27.4615	4605	0	1.8328	182256	72.5385	138416	3411.11	135004	0.9374	0.2746	0.4248	0.7254
rbhstw00029	1.35	bowtie2	gatk	bowtie2/gatk	251254	37322	14.8543	2473	42	0.9843	213932	85.1457	160300	1831.85	158468	0.9379	0.1485	0.2564	0.8515
rbhstw00029	1.35	bowtie2	lofreq	bowtie2/lofreq	251254	59527	23.692	3936	0	1.5665	191727	76.308	144936	2915.56	142020	0.938	0.2369	0.3783	0.7631
rbhstw00029	1.35	bowtie2	mpileup	bowtie2/mpileup	251254	41030	16.3301	2818	0	1.1216	210224	83.6699	157809	2087.41	155721	0.9357	0.1633	0.2781	0.8367
rbhstw00029	1.35	bowtie2	octopus	bowtie2/octopus	251254	27781	11.0569	2023	14	0.8052	223473	88.9431	167034	1498.52	165536	0.9321	0.1106	0.1977	0.8894
rbhstw00029	1.35	bowtie2	pilon	bowtie2/pilon	251254	107632	42.8379	7502	0	2.9858	143622	57.1621	111944	5557.04	106387	0.9348	0.4284	0.5875	0.5716
rbhstw00029	1.35	bowtie2	platypus	bowtie2/platypus	251254	264	0.1051	15	0	0.006	250990	99.8949	185930	11.1111	185919	0.9462	0.0011	0.0022	0.9989
rbhstw00029	1.35	bowtie2	snver	bowtie2/snver	251254	18659	7.4263	1560	0	0.6209	232595	92.5737	173448	1155.56	172293	0.9228	0.0743	0.1375	0.9257
rbhstw00029	1.35	bowtie2	snvsniffer	bowtie2/snvsniffer	251254	7599	3.0244	762	79	0.3033	243655	96.9756	181050	564.444	180485	0.9089	0.0302	0.0585	0.9698
rbhstw00029	1.35	bowtie2	solsnp	bowtie2/solsnp	251254	94641	37.6675	6743	184	2.6837	156613	62.3325	121004	4994.81	116010	0.9335	0.3767	0.5368	0.6233
rbhstw00029	1.35	bowtie2	strelka	bowtie2/strelka	251254	12258	4.8787	964	0	0.3837	238996	95.1213	177748	714.074	177034	0.9271	0.0488	0.0927	0.9512
rbhstw00029	1.35	bowtie2	varscan	bowtie2/varscan	251254	47996	19.1026	3482	29	1.3858	203258	80.8974	153141	2579.26	150561	0.9324	0.191	0.3171	0.809
rbhstw00029	1.35	bwa-mem	16GT	bwa-mem/16GT	251254	226954	90.3285	19764	51	7.8661	24300	9.6715	32640	14640	18000	0.9199	0.9033	0.9115	0.0967
rbhstw00029	1.35	bwa-mem	deepvariant	bwa-mem/deepvariant	251254	81626	32.4874	5214	3	2.0752	169628	67.5126	129513	3862.22	125650	0.94	0.3249	0.4829	0.6751
rbhstw00029	1.35	bwa-mem	freebayes	bwa-mem/freebayes	251254	232474	92.5255	21565	0	8.5829	18780	7.4745	29885.2	15974.1	13911.1	0.9151	0.9253	0.9202	0.0747
rbhstw00029	1.35	bwa-mem	gatk	bwa-mem/gatk	251254	203995	81.1907	18977	424	7.5529	47259	18.8093	49063.7	14057	35006.7	0.9149	0.8119	0.8603	0.1881
rbhstw00029	1.35	bwa-mem	lofreq	bwa-mem/lofreq	251254	226521	90.1562	18969	0	7.5497	24733	9.8438	32371.8	14051.1	18320.7	0.9227	0.9016	0.912	0.0984
rbhstw00029	1.35	bwa-mem	mpileup	bwa-mem/mpileup	251254	228555	90.9657	19491	0	7.7575	22699	9.0343	31251.8	14437.8	16814.1	0.9214	0.9097	0.9155	0.0903
rbhstw00029	1.35	bwa-mem	octopus	bwa-mem/octopus	251254	238981	95.1153	26326	249	10.4778	12273	4.8847	28591.8	19500.7	9091.11	0.9008	0.9512	0.9253	0.0488
rbhstw00029	1.35	bwa-mem	pilon	bwa-mem/pilon	251254	213816	85.0995	18981	0	7.5545	37438	14.9005	41791.8	14060	27731.9	0.9185	0.851	0.8835	0.149
rbhstw00029	1.35	bwa-mem	platypus	bwa-mem/platypus	251254	226587	90.1824	18896	121	7.5207	24667	9.8176	32268.9	13997	18271.9	0.923	0.9018	0.9123	0.0982
rbhstw00029	1.35	bwa-mem	snver	bwa-mem/snver	251254	228314	90.8698	19256	0	7.664	22940	9.1302	31256.3	14263.7	16992.6	0.9222	0.9087	0.9154	0.0913
rbhstw00029	1.35	bwa-mem	snvsniffer	bwa-mem/snvsniffer	251254	9958	3.9633	908	64	0.3614	241296	96.0367	179410	672.593	178738	0.9164	0.0396	0.0759	0.9604
rbhstw00029	1.35	bwa-mem	solsnp	bwa-mem/solsnp	251254	228021	90.7532	18858	112	7.5056	23233	9.2468	31178.5	13968.9	17209.6	0.9236	0.9075	0.9155	0.0925
rbhstw00029	1.35	bwa-mem	strelka	bwa-mem/strelka	251254	234284	93.2459	21141	8	8.4142	16970	6.7541	28230.4	15660	12570.4	0.9172	0.9325	0.9248	0.0675
rbhstw00029	1.35	bwa-mem	varscan	bwa-mem/varscan	251254	227239	90.4419	19022	14	7.5708	24015	9.5581	31879.3	14090.4	17788.9	0.9228	0.9044	0.9135	0.0956
rbhstw00029	1.35	bwa-sw	16GT	bwa-sw/16GT	251254	234105	93.1746	20695	64	8.2367	17149	6.8254	28032.6	15329.6	12703	0.9188	0.9317	0.9252	0.0683
rbhstw00029	1.35	bwa-sw	deepvariant	bwa-sw/deepvariant	251254	83526	33.2436	5164	0	2.0553	167728	66.7564	128068	3825.19	124243	0.9418	0.3324	0.4914	0.6676
rbhstw00029	1.35	bwa-sw	freebayes	bwa-sw/freebayes	251254	237570	94.5537	21272	0	8.4663	13684	5.4463	25893.3	15757	10136.3	0.9178	0.9455	0.9314	0.0545
rbhstw00029	1.35	bwa-sw	gatk	bwa-sw/gatk	251254	202567	80.6224	14578	212	5.8021	48687	19.3776	46863	10798.5	36064.4	0.9329	0.8062	0.8649	0.1938
rbhstw00029	1.35	bwa-sw	lofreq	bwa-sw/lofreq	251254	233652	92.9943	20179	0	8.0313	17602	7.0057	27985.9	14947.4	13038.5	0.9205	0.9299	0.9252	0.0701
rbhstw00029	1.35	bwa-sw	mpileup	bwa-sw/mpileup	251254	235693	93.8067	20558	0	8.1822	15561	6.1933	26754.8	15228.1	11526.7	0.9198	0.9381	0.9289	0.0619
rbhstw00029	1.35	bwa-sw	octopus	bwa-sw/octopus	251254	220793	87.8764	16312	180	6.4922	30461	12.1236	34646.7	12083	22563.7	0.9312	0.8788	0.9042	0.1212
rbhstw00029	1.35	bwa-sw	pilon	bwa-sw/pilon	251254	237481	94.5183	22972	0	9.1429	13773	5.4817	27218.5	17016.3	10202.2	0.9118	0.9452	0.9282	0.0548
rbhstw00029	1.35	bwa-sw	platypus	bwa-sw/platypus	251254	49192	19.5786	3687	37	1.4674	202062	80.4214	152407	2731.11	149676	0.9303	0.1958	0.3235	0.8042
rbhstw00029	1.35	bwa-sw	snver	bwa-sw/snver	251254	228582	90.9765	18209	0	7.2472	22672	9.0235	30282.2	13488.1	16794.1	0.9262	0.9098	0.9179	0.0902
rbhstw00029	1.35	bwa-sw	snvsniffer	bwa-sw/snvsniffer	251254	8770	3.4905	766	58	0.3049	242484	96.5095	180185	567.407	179618	0.9197	0.0349	0.0672	0.9651
rbhstw00029	1.35	bwa-sw	solsnp	bwa-sw/solsnp	251254	232155	92.3985	19597	120	7.7997	19099	7.6015	28663.7	14516.3	14147.4	0.9222	0.924	0.9231	0.076
rbhstw00029	1.35	bwa-sw	strelka	bwa-sw/strelka	251254	225783	89.8624	16911	5	6.7306	25471	10.1376	31394.1	12526.7	18867.4	0.9303	0.8986	0.9142	0.1014
rbhstw00029	1.35	bwa-sw	varscan	bwa-sw/varscan	251254	235307	93.653	20855	35	8.3004	15947	6.347	27260.7	15448.1	11812.6	0.9186	0.9365	0.9275	0.0635
rbhstw00029	1.35	bwa+stampy	16GT	bwa+stampy/16GT	251254	227844	90.6827	29018	1589	11.5493	23410	9.3173	38835.6	21494.8	17340.7	0.887	0.9068	0.8968	0.0932
rbhstw00029	1.35	bwa+stampy	deepvariant	bwa+stampy/deepvariant	251254	74377	29.6023	4731	3	1.883	176877	70.3977	134524	3504.44	131020	0.9402	0.296	0.4502	0.704
rbhstw00029	1.35	bwa+stampy	freebayes	bwa+stampy/freebayes	251254	245764	97.815	50072	0	19.9288	5490	2.185	41157	37090.4	4066.67	0.8307	0.9781	0.8984	0.0219
rbhstw00029	1.35	bwa+stampy	gatk	bwa+stampy/gatk	251254	201759	80.3008	20734	463	8.2522	49495	19.6992	52021.5	15358.5	36663	0.9068	0.803	0.8517	0.197
rbhstw00029	1.35	bwa+stampy	lofreq	bwa+stampy/lofreq	251254	217789	86.6808	24975	0	9.9401	33465	13.3192	43288.9	18500	24788.9	0.8971	0.8668	0.8817	0.1332
rbhstw00029	1.35	bwa+stampy	mpileup	bwa+stampy/mpileup	251254	236608	94.1708	28138	0	11.199	14646	5.8292	31691.8	20843	10848.9	0.8937	0.9417	0.9171	0.0583
rbhstw00029	1.35	bwa+stampy	octopus	bwa+stampy/octopus	251254	234202	93.2132	32954	443	13.1158	17052	6.7868	37041.5	24410.4	12631.1	0.8766	0.9321	0.9035	0.0679
rbhstw00029	1.35	bwa+stampy	pilon	bwa+stampy/pilon	251254	178822	71.1718	21663	0	8.622	72432	28.8282	69700	16046.7	53653.3	0.8919	0.7117	0.7917	0.2883
rbhstw00029	1.35	bwa+stampy	platypus	bwa+stampy/platypus	251254	223242	88.8511	24409	495	9.7149	28012	11.1489	38830.4	18080.7	20749.6	0.9014	0.8885	0.8949	0.1115
rbhstw00029	1.35	bwa+stampy	snver	bwa+stampy/snver	251254	229104	91.1842	27472	0	10.934	22150	8.8158	36757	20349.6	16407.4	0.8929	0.9118	0.9023	0.0882
rbhstw00029	1.35	bwa+stampy	snvsniffer	bwa+stampy/snvsniffer	251254	12671	5.0431	1275	178	0.5075	238583	94.9569	177673	944.444	176728	0.9086	0.0504	0.0955	0.9496
rbhstw00029	1.35	bwa+stampy	solsnp	bwa+stampy/solsnp	251254	239576	95.3521	32607	1914	12.9777	11678	4.6479	32803.7	24153.3	8650.37	0.8802	0.9535	0.9154	0.0465
rbhstw00029	1.35	bwa+stampy	strelka	bwa+stampy/strelka	251254	228257	90.8471	22806	515	9.0769	22997	9.1529	33928.2	16893.3	17034.8	0.9092	0.9085	0.9088	0.0915
rbhstw00029	1.35	bwa+stampy	varscan	bwa+stampy/varscan	251254	231351	92.0785	28542	1042	11.3598	19903	7.9215	35885.2	21142.2	14743	0.8902	0.9208	0.9052	0.0792
rbhstw00029	1.35	cushaw3	16GT	cushaw3/16GT	251254	250739	99.795	51411	2372	20.4618	515	0.205	38463.7	38082.2	381.481	0.8298	0.998	0.9062	0.002
rbhstw00029	1.35	cushaw3	freebayes	cushaw3/freebayes	251254	153423	61.0629	28333	0	11.2766	97831	38.9371	93454.8	20987.4	72467.4	0.8441	0.6106	0.7086	0.3894
rbhstw00029	1.35	cushaw3	gatk	cushaw3/gatk	251254	204408	81.3551	21145	436	8.4158	46846	18.6449	50363.7	15663	34700.7	0.9063	0.8136	0.8575	0.1864
rbhstw00029	1.35	cushaw3	lofreq	cushaw3/lofreq	251254	249595	99.3397	38067	0	15.1508	1659	0.6603	29426.7	28197.8	1228.89	0.8677	0.9934	0.9263	0.0066
rbhstw00029	1.35	cushaw3	mpileup	cushaw3/mpileup	251254	249240	99.1984	38621	0	15.3713	2014	0.8016	30100	28608.1	1491.85	0.8658	0.992	0.9246	0.008
rbhstw00029	1.35	cushaw3	pilon	cushaw3/pilon	251254	248149	98.7642	51360	0	20.4415	3105	1.2358	40344.4	38044.4	2300	0.8285	0.9876	0.9011	0.0124
rbhstw00029	1.35	cushaw3	platypus	cushaw3/platypus	251254	573	0.2281	1131	43	0.4501	250681	99.7719	186527	837.778	185690	0.3363	0.0023	0.0046	0.9977
rbhstw00029	1.35	cushaw3	snver	cushaw3/snver	251254	249899	99.4607	43248	0	17.2129	1355	0.5393	33039.3	32035.6	1003.7	0.8525	0.9946	0.9181	0.0054
rbhstw00029	1.35	cushaw3	snvsniffer	cushaw3/snvsniffer	251254	9639	3.8364	984	98	0.3916	241615	96.1636	179703	728.889	178974	0.9074	0.0384	0.0737	0.9616
rbhstw00029	1.35	cushaw3	solsnp	cushaw3/solsnp	251254	250134	99.5542	48539	2261	19.3187	1120	0.4458	36784.4	35954.8	829.63	0.8375	0.9955	0.9097	0.0045
rbhstw00029	1.35	cushaw3	strelka	cushaw3/strelka	251254	243895	97.0711	25861	6	10.2928	7359	2.9289	24607.4	19156.3	5451.11	0.9041	0.9707	0.9362	0.0293
rbhstw00029	1.35	cushaw3	varscan	cushaw3/varscan	251254	249088	99.1379	42583	2258	16.9482	2166	0.8621	33147.4	31543	1604.44	0.854	0.9914	0.9176	0.0086
rbhstw00029	1.35	gassst	mpileup	gassst/mpileup	251254	27039	10.7616	1890	0	0.7522	224215	89.2384	167485	1400	166085	0.9347	0.1076	0.193	0.8924
rbhstw00029	1.35	gassst	pilon	gassst/pilon	251254	24698	9.8299	2043	0	0.8131	226556	90.1701	169333	1513.33	167819	0.9236	0.0983	0.1777	0.9017
rbhstw00029	1.35	gassst	snvsniffer	gassst/snvsniffer	251254	8093	3.221	891	119	0.3546	243161	96.779	180779	660	180119	0.9008	0.0322	0.0622	0.9678
rbhstw00029	1.35	gassst	varscan	gassst/varscan	251254	24243	9.6488	1706	15	0.679	227011	90.3512	169420	1263.7	168156	0.9343	0.0965	0.1749	0.9035
rbhstw00029	1.35	gem	16GT	gem/16GT	251254	224729	89.443	19957	140	7.943	26525	10.557	34431.1	14783	19648.1	0.9184	0.8944	0.9062	0.1056
rbhstw00029	1.35	gem	deepvariant	gem/deepvariant	251254	65176	25.9403	4148	1	1.6509	186078	74.0597	140908	3072.59	137836	0.9402	0.2594	0.4066	0.7406
rbhstw00029	1.35	gem	freebayes	gem/freebayes	251254	232218	92.4236	22187	0	8.8305	19036	7.5764	30535.6	16434.8	14100.7	0.9128	0.9242	0.9185	0.0758
rbhstw00029	1.35	gem	gatk	gem/gatk	251254	208292	82.901	18774	392	7.4721	42962	17.099	45730.4	13906.7	31823.7	0.9173	0.829	0.8709	0.171
rbhstw00029	1.35	gem	lofreq	gem/lofreq	251254	222777	88.6661	17178	0	6.8369	28477	11.3339	33818.5	12724.4	21094.1	0.9284	0.8867	0.9071	0.1133
rbhstw00029	1.35	gem	mpileup	gem/mpileup	251254	225301	89.6706	17892	0	7.1211	25953	10.3294	32477.8	13253.3	19224.4	0.9264	0.8967	0.9113	0.1033
rbhstw00029	1.35	gem	octopus	gem/octopus	251254	230394	91.6976	23730	244	9.4446	20860	8.3024	33029.6	17577.8	15451.9	0.9066	0.917	0.9118	0.083
rbhstw00029	1.35	gem	pilon	gem/pilon	251254	205039	81.6063	16707	0	6.6494	46215	18.3937	46608.9	12375.6	34233.3	0.9247	0.8161	0.867	0.1839
rbhstw00029	1.35	gem	platypus	gem/platypus	251254	153606	61.1357	11591	35	4.6133	97648	38.8643	80917.8	8585.93	72331.9	0.9298	0.6114	0.7377	0.3886
rbhstw00029	1.35	gem	snver	gem/snver	251254	224855	89.4931	17837	0	7.0992	26399	10.5069	32767.4	13212.6	19554.8	0.9265	0.8949	0.9104	0.1051
rbhstw00029	1.35	gem	snvsniffer	gem/snvsniffer	251254	10310	4.1034	930	78	0.3701	240944	95.8966	179166	688.889	178477	0.9173	0.041	0.0785	0.959
rbhstw00029	1.35	gem	solsnp	gem/solsnp	251254	223179	88.826	18368	168	7.3105	28075	11.174	34402.2	13605.9	20796.3	0.924	0.8883	0.9058	0.1117
rbhstw00029	1.35	gem	strelka	gem/strelka	251254	228867	91.0899	18672	2	7.4315	22387	8.9101	30414.1	13831.1	16583	0.9246	0.9109	0.9177	0.0891
rbhstw00029	1.35	gem	varscan	gem/varscan	251254	222881	88.7074	17544	55	6.9826	28373	11.2926	34012.6	12995.6	21017	0.927	0.8871	0.9066	0.1129
rbhstw00029	1.35	hisat2	16GT	hisat2/16GT	251254	10491	4.1755	1704	25	0.6782	240763	95.8245	179605	1262.22	178343	0.8603	0.0418	0.0797	0.9582
rbhstw00029	1.35	hisat2	freebayes	hisat2/freebayes	251254	14601	5.8113	1202	0	0.4784	236653	94.1887	176189	890.37	175299	0.9239	0.0581	0.1093	0.9419
rbhstw00029	1.35	hisat2	gatk	hisat2/gatk	251254	13203	5.2548	1075	67	0.4279	238051	94.7452	177130	796.296	176334	0.9247	0.0525	0.0994	0.9475
rbhstw00029	1.35	hisat2	lofreq	hisat2/lofreq	251254	2726	1.085	318	0	0.1266	248528	98.915	184330	235.556	184095	0.8955	0.0108	0.0213	0.9892
rbhstw00029	1.35	hisat2	mpileup	hisat2/mpileup	251254	3422	1.362	409	0	0.1628	247832	98.638	183882	302.963	183579	0.8932	0.0136	0.0268	0.9864
rbhstw00029	1.35	hisat2	pilon	hisat2/pilon	251254	4589	1.8264	552	0	0.2197	246665	98.1736	183124	408.889	182715	0.8926	0.0183	0.0359	0.9817
rbhstw00029	1.35	hisat2	snver	hisat2/snver	251254	3569	1.4205	352	0	0.1401	247685	98.5795	183731	260.741	183470	0.9102	0.0142	0.028	0.9858
rbhstw00029	1.35	hisat2	snvsniffer	hisat2/snvsniffer	251254	3397	1.352	408	43	0.1624	247857	98.648	183900	302.222	183598	0.8928	0.0135	0.0266	0.9865
rbhstw00029	1.35	hisat2	solsnp	hisat2/solsnp	251254	15632	6.2216	2225	76	0.8856	235622	93.7784	176183	1648.15	174535	0.8754	0.0622	0.1161	0.9378
rbhstw00029	1.35	hisat2	strelka	hisat2/strelka	251254	3466	1.3795	347	0	0.1381	247788	98.6205	183804	257.037	183547	0.909	0.0138	0.0272	0.9862
rbhstw00029	1.35	hisat2	varscan	hisat2/varscan	251254	3069	1.2215	353	3	0.1405	248185	98.7785	184102	261.481	183841	0.8968	0.0122	0.0241	0.9878
rbhstw00029	1.35	minimap2	16GT	minimap2/16GT	251254	170891	68.0152	11485	68	4.5711	80363	31.9848	68035.6	8507.41	59528.1	0.937	0.6802	0.7882	0.3198
rbhstw00029	1.35	minimap2	deepvariant	minimap2/deepvariant	251254	65663	26.1341	4266	2	1.6979	185591	73.8659	140635	3160	137475	0.939	0.2613	0.4088	0.7387
rbhstw00029	1.35	minimap2	freebayes	minimap2/freebayes	251254	186756	74.3296	12293	0	4.8927	64498	25.6704	56882.2	9105.93	47776.3	0.9382	0.7433	0.8295	0.2567
rbhstw00029	1.35	minimap2	gatk	minimap2/gatk	251254	152938	60.8699	10382	204	4.1321	98316	39.1301	80517	7690.37	72826.7	0.9364	0.6087	0.7378	0.3913
rbhstw00029	1.35	minimap2	lofreq	minimap2/lofreq	251254	158330	63.0159	9983	0	3.9733	92924	36.9841	76227.4	7394.81	68832.6	0.9407	0.6302	0.7548	0.3698
rbhstw00029	1.35	minimap2	mpileup	minimap2/mpileup	251254	166156	66.1307	10330	0	4.1114	85098	33.8693	70687.4	7651.85	63035.6	0.9415	0.6613	0.7769	0.3387
rbhstw00029	1.35	minimap2	octopus	minimap2/octopus	251254	146360	58.2518	10162	80	4.0445	104894	41.7482	85226.7	7527.41	77699.3	0.9351	0.5825	0.7178	0.4175
rbhstw00029	1.35	minimap2	pilon	minimap2/pilon	251254	156675	62.3572	10466	0	4.1655	94579	37.6428	77811.1	7752.59	70058.5	0.9374	0.6236	0.749	0.3764
rbhstw00029	1.35	minimap2	platypus	minimap2/platypus	251254	73709	29.3364	4774	19	1.9001	177545	70.6636	135051	3536.3	131515	0.9392	0.2934	0.4471	0.7066
rbhstw00029	1.35	minimap2	snver	minimap2/snver	251254	134746	53.6294	8692	0	3.4594	116508	46.3706	92740.7	6438.52	86302.2	0.9394	0.5363	0.6828	0.4637
rbhstw00029	1.35	minimap2	snvsniffer	minimap2/snvsniffer	251254	8768	3.4897	855	63	0.3403	242486	96.5103	180253	633.333	179619	0.9112	0.0349	0.0672	0.9651
rbhstw00029	1.35	minimap2	solsnp	minimap2/solsnp	251254	184694	73.5089	12119	94	4.8234	66560	26.4911	58280.7	8977.04	49303.7	0.9384	0.7351	0.8244	0.2649
rbhstw00029	1.35	minimap2	strelka	minimap2/strelka	251254	135133	53.7834	8825	0	3.5124	116121	46.2166	92552.6	6537.04	86015.6	0.9387	0.5378	0.6838	0.4622
rbhstw00029	1.35	minimap2	varscan	minimap2/varscan	251254	160355	63.8219	10005	32	3.982	90899	36.1781	74743.7	7411.11	67332.6	0.9413	0.6382	0.7607	0.3618
rbhstw00029	1.35	mosaik	16GT	mosaik/16GT	251254	163815	65.199	11865	49	4.7223	87439	34.801	73558.5	8788.89	64769.6	0.9325	0.652	0.7674	0.348
rbhstw00029	1.35	mosaik	deepvariant	mosaik/deepvariant	251254	19108	7.6051	1237	0	0.4923	232146	92.3949	172876	916.296	171960	0.9392	0.0761	0.1408	0.9239
rbhstw00029	1.35	mosaik	freebayes	mosaik/freebayes	251254	182066	72.4629	15243	0	6.0668	69188	27.5371	62541.5	11291.1	51250.4	0.9227	0.7246	0.8117	0.2754
rbhstw00029	1.35	mosaik	gatk	mosaik/gatk	251254	126140	50.2042	8480	187	3.3751	125114	49.7958	98958.5	6281.48	92677	0.937	0.502	0.6538	0.498
rbhstw00029	1.35	mosaik	octopus	mosaik/octopus	251254	99769	39.7084	6436	45	2.5616	151485	60.2916	116979	4767.41	112211	0.9394	0.3971	0.5582	0.6029
rbhstw00029	1.35	mosaik	solsnp	mosaik/solsnp	251254	174117	69.2992	12899	170	5.1338	77137	30.7008	66693.3	9554.81	57138.5	0.931	0.693	0.7946	0.307
rbhstw00029	1.35	ngm	16GT	ngm/16GT	251254	249288	99.2175	39680	324	15.7928	1966	0.7825	30848.9	29392.6	1456.3	0.8627	0.9922	0.9229	0.0078
rbhstw00029	1.35	ngm	deepvariant	ngm/deepvariant	251254	81911	32.6009	4949	0	1.9697	169343	67.3991	129105	3665.93	125439	0.943	0.326	0.4845	0.674
rbhstw00029	1.35	ngm	freebayes	ngm/freebayes	251254	249075	99.1328	40453	0	16.1004	2179	0.8672	31579.3	29965.2	1614.07	0.8603	0.9913	0.9212	0.0087
rbhstw00029	1.35	ngm	gatk	ngm/gatk	251254	205742	81.8861	20224	407	8.0492	45512	18.1139	48693.3	14980.7	33712.6	0.9105	0.8189	0.8623	0.1811
rbhstw00029	1.35	ngm	lofreq	ngm/lofreq	251254	247513	98.5111	29495	0	11.7391	3741	1.4889	24619.3	21848.1	2771.11	0.8935	0.9851	0.9371	0.0149
rbhstw00029	1.35	ngm	mpileup	ngm/mpileup	251254	247286	98.4207	29986	0	11.9345	3968	1.5793	25151.1	22211.9	2939.26	0.8919	0.9842	0.9358	0.0158
rbhstw00029	1.35	ngm	octopus	ngm/octopus	251254	238536	94.9382	28262	260	11.2484	12718	5.0618	30355.6	20934.8	9420.74	0.8941	0.9494	0.9209	0.0506
rbhstw00029	1.35	ngm	pilon	ngm/pilon	251254	238234	94.818	27076	0	10.7763	13020	5.182	29700.7	20056.3	9644.44	0.8979	0.9482	0.9224	0.0518
rbhstw00029	1.35	ngm	platypus	ngm/platypus	251254	243575	96.9437	26255	335	10.4496	7679	3.0563	25136.3	19448.1	5688.15	0.9027	0.9694	0.9349	0.0306
rbhstw00029	1.35	ngm	snver	ngm/snver	251254	248859	99.0468	32720	0	13.0227	2395	0.9532	26011.1	24237	1774.07	0.8838	0.9905	0.9341	0.0095
rbhstw00029	1.35	ngm	snvsniffer	ngm/snvsniffer	251254	10218	4.0668	916	70	0.3646	241036	95.9332	179224	678.519	178545	0.9177	0.0407	0.0779	0.9593
rbhstw00029	1.35	ngm	solsnp	ngm/solsnp	251254	247383	98.4593	33704	346	13.4143	3871	1.5407	27833.3	24965.9	2867.41	0.8801	0.9846	0.9294	0.0154
rbhstw00029	1.35	ngm	strelka	ngm/strelka	251254	242636	96.57	24947	3	9.929	8618	3.43	24863	18479.3	6383.7	0.9068	0.9657	0.9353	0.0343
rbhstw00029	1.35	ngm	varscan	ngm/varscan	251254	248102	98.7455	31845	75	12.6744	3152	1.2545	25923.7	23588.9	2334.81	0.8862	0.9875	0.9341	0.0125
rbhstw00029	1.35	novoalign	16GT	novoalign/16GT	251254	193441	76.9902	13893	11	5.5295	57813	23.0098	53115.6	10291.1	42824.4	0.933	0.7699	0.8436	0.2301
rbhstw00029	1.35	novoalign	freebayes	novoalign/freebayes	251254	204072	81.2214	15414	0	6.1348	47182	18.7786	46367.4	11417.8	34949.6	0.9298	0.8122	0.867	0.1878
rbhstw00029	1.35	novoalign	gatk	novoalign/gatk	251254	199057	79.2254	14995	276	5.9681	52197	20.7746	49771.8	11107.4	38664.4	0.9299	0.7923	0.8556	0.2077
rbhstw00029	1.35	novoalign	lofreq	novoalign/lofreq	251254	192433	76.589	13422	0	5.342	58821	23.411	53513.3	9942.22	43571.1	0.9348	0.7659	0.842	0.2341
rbhstw00029	1.35	novoalign	mpileup	novoalign/mpileup	251254	195869	77.9566	13878	0	5.5235	55385	22.0434	51305.9	10280	41025.9	0.9338	0.7796	0.8498	0.2204
rbhstw00029	1.35	novoalign	pilon	novoalign/pilon	251254	172851	68.7953	11709	0	4.6602	78403	31.2047	66749.6	8673.33	58076.3	0.9366	0.688	0.7933	0.312
rbhstw00029	1.35	novoalign	platypus	novoalign/platypus	251254	197467	78.5926	14451	87	5.7516	53787	21.4074	50546.7	10704.4	39842.2	0.9318	0.7859	0.8527	0.2141
rbhstw00029	1.35	novoalign	snver	novoalign/snver	251254	195513	77.8149	13964	0	5.5577	55741	22.1851	51633.3	10343.7	41289.6	0.9333	0.7781	0.8487	0.2219
rbhstw00029	1.35	novoalign	snvsniffer	novoalign/snvsniffer	251254	8620	3.4308	700	38	0.2786	242634	96.5692	180247	518.519	179729	0.9249	0.0343	0.0661	0.9657
rbhstw00029	1.35	novoalign	solsnp	novoalign/solsnp	251254	185513	73.8348	12995	41	5.1721	65741	26.1652	58323	9625.93	48697	0.9345	0.7383	0.8249	0.2617
rbhstw00029	1.35	novoalign	strelka	novoalign/strelka	251254	205572	81.8184	15014	8	5.9756	45682	18.1816	44960	11121.5	33838.5	0.9319	0.8182	0.8714	0.1818
rbhstw00029	1.35	novoalign	varscan	novoalign/varscan	251254	193152	76.8752	13600	5	5.4128	58102	23.1248	53112.6	10074.1	43038.5	0.9342	0.7688	0.8435	0.2312
rbhstw00029	1.35	smalt	16GT	smalt/16GT	251254	248338	98.8394	31291	548	12.4539	2916	1.1606	25338.5	23178.5	2160	0.8881	0.9884	0.9356	0.0116
rbhstw00029	1.35	smalt	deepvariant	smalt/deepvariant	251254	83794	33.3503	5280	0	2.1015	167460	66.6497	127956	3911.11	124044	0.9407	0.3335	0.4924	0.6665
rbhstw00029	1.35	smalt	freebayes	smalt/freebayes	251254	248818	99.0305	36259	0	14.4312	2436	0.9695	28663	26858.5	1804.44	0.8728	0.9903	0.9278	0.0097
rbhstw00029	1.35	smalt	gatk	smalt/gatk	251254	207876	82.7354	21783	586	8.6697	43378	17.2646	48267.4	16135.6	32131.9	0.9052	0.8274	0.8646	0.1726
rbhstw00029	1.35	smalt	lofreq	smalt/lofreq	251254	246717	98.1943	26946	0	10.7246	4537	1.8057	23320.7	19960	3360.74	0.9015	0.9819	0.94	0.0181
rbhstw00029	1.35	smalt	mpileup	smalt/mpileup	251254	246900	98.2671	27874	0	11.094	4354	1.7329	23872.6	20647.4	3225.19	0.8986	0.9827	0.9388	0.0173
rbhstw00029	1.35	smalt	octopus	smalt/octopus	251254	239605	95.3637	29739	329	11.8362	11649	4.6363	30657.8	22028.9	8628.89	0.8896	0.9536	0.9205	0.0464
rbhstw00029	1.35	smalt	pilon	smalt/pilon	251254	241064	95.9443	30232	0	12.0324	10190	4.0557	29942.2	22394.1	7548.15	0.8886	0.9594	0.9226	0.0406
rbhstw00029	1.35	smalt	platypus	smalt/platypus	251254	245842	97.846	30343	435	12.0766	5412	2.154	26485.2	22476.3	4008.89	0.8901	0.9785	0.9322	0.0215
rbhstw00029	1.35	smalt	snver	smalt/snver	251254	247602	98.5465	29035	0	11.556	3652	1.4535	24212.6	21507.4	2705.19	0.895	0.9855	0.9381	0.0145
rbhstw00029	1.35	smalt	snvsniffer	smalt/snvsniffer	251254	8530	3.395	780	56	0.3104	242724	96.605	180373	577.778	179796	0.9162	0.0339	0.0654	0.9661
rbhstw00029	1.35	smalt	solsnp	smalt/solsnp	251254	245424	97.6796	27397	203	10.9041	5830	2.3204	24612.6	20294.1	4318.52	0.8996	0.9768	0.9366	0.0232
rbhstw00029	1.35	smalt	strelka	smalt/strelka	251254	242934	96.6886	24852	6	9.8912	8320	3.3114	24571.8	18408.9	6162.96	0.9072	0.9669	0.9361	0.0331
rbhstw00029	1.35	smalt	varscan	smalt/varscan	251254	247342	98.443	28167	212	11.2106	3912	1.557	23762.2	20864.4	2897.78	0.8978	0.9844	0.9391	0.0156
rbhstw00029	1.35	snap	16GT	snap/16GT	251254	109091	43.4186	7133	28	2.839	142163	56.5814	110590	5283.7	105306	0.9386	0.4342	0.5937	0.5658
rbhstw00029	1.35	snap	deepvariant	snap/deepvariant	251254	38036	15.1385	2607	0	1.0376	213218	84.8615	159870	1931.11	157939	0.9359	0.1514	0.2606	0.8486
rbhstw00029	1.35	snap	freebayes	snap/freebayes	251254	145004	57.7121	10854	0	4.3199	106250	42.2879	86743.7	8040	78703.7	0.9304	0.5771	0.7124	0.4229
rbhstw00029	1.35	snap	gatk	snap/gatk	251254	120975	48.1485	7872	180	3.1331	130279	51.8515	102334	5831.11	96503	0.9389	0.4815	0.6366	0.5185
rbhstw00029	1.35	snap	lofreq	snap/lofreq	251254	15708	6.2518	1451	0	0.5775	235546	93.7482	175553	1074.81	174479	0.9154	0.0625	0.117	0.9375
rbhstw00029	1.35	snap	mpileup	snap/mpileup	251254	17755	7.0666	1583	0	0.63	233499	92.9334	174135	1172.59	172962	0.9181	0.0707	0.1313	0.9293
rbhstw00029	1.35	snap	octopus	snap/octopus	251254	56119	22.3356	3992	43	1.5888	195135	77.6644	147501	2957.04	144544	0.9336	0.2234	0.3605	0.7766
rbhstw00029	1.35	snap	pilon	snap/pilon	251254	24302	9.6723	2043	0	0.8131	226952	90.3277	169626	1513.33	168113	0.9225	0.0967	0.1751	0.9033
rbhstw00029	1.35	snap	platypus	snap/platypus	251254	9406	3.7436	859	6	0.3419	241848	96.2564	179783	636.296	179147	0.9163	0.0374	0.0719	0.9626
rbhstw00029	1.35	snap	snver	snap/snver	251254	17789	7.0801	1587	0	0.6316	233465	92.9199	174113	1175.56	172937	0.9181	0.0708	0.1315	0.9292
rbhstw00029	1.35	snap	snvsniffer	snap/snvsniffer	251254	6542	2.6037	659	52	0.2623	244712	97.3963	181756	488.148	181268	0.9085	0.026	0.0506	0.974
rbhstw00029	1.35	snap	solsnp	snap/solsnp	251254	137506	54.7279	9918	170	3.9474	113748	45.2721	91604.4	7346.67	84257.8	0.9327	0.5473	0.6898	0.4527
rbhstw00029	1.35	snap	strelka	snap/strelka	251254	18414	7.3288	1581	0	0.6292	232840	92.6712	173645	1171.11	172474	0.9209	0.0733	0.1358	0.9267
rbhstw00029	1.35	snap	varscan	snap/varscan	251254	15250	6.0696	1461	9	0.5815	236004	93.9304	175900	1082.22	174818	0.9126	0.0607	0.1138	0.9393
rbhstw00029	1.35	snippy	snippy	snippy/snippy	251254	208463	82.969	14279	0	5.6831	42791	17.031	42274.1	10577	31697	0.9359	0.8297	0.8796	0.1703
rbhstw00029	1.35	spandx	spandx	spandx/spandx	251254	107750	42.8849	8442	0	3.3599	143504	57.1151	112553	6253.33	106299	0.9273	0.4288	0.5864	0.5712
rbhstw00029	1.35	speedseq	speedseq	speedseq/speedseq	251254	222551	88.5761	18413	162	7.3284	28703	11.4239	34900.7	13639.3	21261.5	0.9236	0.8858	0.9043	0.1142
rbhstw00029	1.35	stampy	16GT	stampy/16GT	251254	226953	90.3281	28863	1552	11.4876	24301	9.6719	39380.7	21380	18000.7	0.8872	0.9033	0.8952	0.0967
rbhstw00029	1.35	stampy	deepvariant	stampy/deepvariant	251254	75251	29.9502	4773	3	1.8997	176003	70.0498	133908	3535.56	130373	0.9404	0.2995	0.4543	0.7005
rbhstw00029	1.35	stampy	freebayes	stampy/freebayes	251254	245595	97.7477	50176	0	19.9702	5659	2.2523	41359.3	37167.4	4191.85	0.8304	0.9775	0.898	0.0225
rbhstw00029	1.35	stampy	gatk	stampy/gatk	251254	201727	80.2881	20768	463	8.2657	49527	19.7119	52070.4	15383.7	36686.7	0.9067	0.8029	0.8516	0.1971
rbhstw00029	1.35	stampy	lofreq	stampy/lofreq	251254	217391	86.5224	24912	0	9.9151	33863	13.4776	43537	18453.3	25083.7	0.8972	0.8652	0.8809	0.1348
rbhstw00029	1.35	stampy	mpileup	stampy/mpileup	251254	235700	93.8095	28023	0	11.1533	15554	6.1905	32279.3	20757.8	11521.5	0.8937	0.9381	0.9154	0.0619
rbhstw00029	1.35	stampy	octopus	stampy/octopus	251254	232066	92.3631	32935	446	13.1082	19188	7.6369	38609.6	24396.3	14213.3	0.8757	0.9236	0.899	0.0764
rbhstw00029	1.35	stampy	pilon	stampy/pilon	251254	178174	70.9139	21774	0	8.6661	73080	29.0861	70262.2	16128.9	54133.3	0.8911	0.7091	0.7898	0.2909
rbhstw00029	1.35	stampy	platypus	stampy/platypus	251254	222193	88.4336	24393	496	9.7085	29061	11.5664	39595.6	18068.9	21526.7	0.9011	0.8843	0.8926	0.1157
rbhstw00029	1.35	stampy	snver	stampy/snver	251254	228694	91.021	27434	0	10.9188	22560	8.979	37032.6	20321.5	16711.1	0.8929	0.9102	0.9015	0.0898
rbhstw00029	1.35	stampy	snvsniffer	stampy/snvsniffer	251254	12674	5.0443	1236	175	0.4919	238580	94.9557	177641	915.556	176726	0.9111	0.0504	0.0955	0.9496
rbhstw00029	1.35	stampy	solsnp	stampy/solsnp	251254	239167	95.1893	32575	1919	12.965	12087	4.8107	33083	24129.6	8953.33	0.8801	0.9519	0.9146	0.0481
rbhstw00029	1.35	stampy	strelka	stampy/strelka	251254	227863	90.6903	22767	525	9.0613	23391	9.3097	34191.1	16864.4	17326.7	0.9092	0.9069	0.908	0.0931
rbhstw00029	1.35	stampy	varscan	stampy/varscan	251254	230748	91.8385	28487	1039	11.3379	20506	8.1615	36291.1	21101.5	15189.6	0.8901	0.9184	0.904	0.0816
rbhstw00029	1.35	yara	16GT	yara/16GT	251254	22014	8.7617	1564	11	0.6225	229240	91.2383	170966	1158.52	169807	0.9337	0.0876	0.1602	0.9124
rbhstw00029	1.35	yara	deepvariant	yara/deepvariant	251254	24840	9.8864	1718	1	0.6838	226414	90.1136	168987	1272.59	167714	0.9353	0.0989	0.1789	0.9011
rbhstw00029	1.35	yara	freebayes	yara/freebayes	251254	30920	12.3063	2313	0	0.9206	220334	87.6937	164924	1713.33	163210	0.9304	0.1231	0.2174	0.8769
rbhstw00029	1.35	yara	gatk	yara/gatk	251254	26579	10.5785	1865	54	0.7423	224675	89.4215	167807	1381.48	166426	0.9344	0.1058	0.1901	0.8942
rbhstw00029	1.35	yara	lofreq	yara/lofreq	251254	6962	2.7709	640	0	0.2547	244292	97.2291	181431	474.074	180957	0.9158	0.0277	0.0538	0.9723
rbhstw00029	1.35	yara	mpileup	yara/mpileup	251254	8183	3.2569	744	0	0.2961	243071	96.7431	180604	551.111	180053	0.9167	0.0326	0.063	0.9674
rbhstw00029	1.35	yara	octopus	yara/octopus	251254	26934	10.7198	1920	24	0.7642	224320	89.2802	167585	1422.22	166163	0.9335	0.1072	0.1923	0.8928
rbhstw00029	1.35	yara	pilon	yara/pilon	251254	10412	4.144	895	0	0.3562	240842	95.856	179064	662.963	178401	0.9208	0.0414	0.0792	0.9586
rbhstw00029	1.35	yara	platypus	yara/platypus	251254	4980	1.9821	450	2	0.1791	246274	98.0179	182759	333.333	182425	0.9171	0.0198	0.0388	0.9802
rbhstw00029	1.35	yara	snver	yara/snver	251254	8684	3.4563	760	0	0.3025	242570	96.5437	180244	562.963	179681	0.9195	0.0346	0.0667	0.9654
rbhstw00029	1.35	yara	snvsniffer	yara/snvsniffer	251254	4474	1.7807	445	33	0.1771	246780	98.2193	183130	329.63	182800	0.9095	0.0178	0.0349	0.9822
rbhstw00029	1.35	yara	solsnp	yara/solsnp	251254	32478	12.9264	2420	34	0.9632	218776	87.0736	163849	1792.59	162056	0.9307	0.1293	0.2271	0.8707
rbhstw00029	1.35	yara	strelka	yara/strelka	251254	8608	3.426	755	2	0.3005	242646	96.574	180297	559.259	179738	0.9194	0.0343	0.0661	0.9657
rbhstw00029	1.35	yara	varscan	yara/varscan	251254	6971	2.7745	670	2	0.2667	244283	97.2255	181447	496.296	180950	0.9123	0.0277	0.0538	0.9723
rbhstw00053	1.57	bbmap	freebayes	bbmap/freebayes	272155	244959	90.0072	10171	0	3.7372	27196	9.9928	23800.6	6478.34	17322.3	0.9601	0.9001	0.9291	0.0999
rbhstw00053	1.57	bbmap	gatk	bbmap/gatk	272155	236586	86.9306	2464	556	0.9054	35569	13.0694	24224.8	1569.43	22655.4	0.9897	0.8693	0.9256	0.1307
rbhstw00053	1.57	bbmap	lofreq	bbmap/lofreq	272155	261835	96.208	3847	0	1.4135	10320	3.792	9023.57	2450.32	6573.25	0.9855	0.9621	0.9737	0.0379
rbhstw00053	1.57	bbmap	mpileup	bbmap/mpileup	272155	228641	84.0113	2563	0	0.9417	43514	15.9887	29348.4	1632.48	27715.9	0.9889	0.8401	0.9084	0.1599
rbhstw00053	1.57	bbmap	platypus	bbmap/platypus	272155	919	0.3377	18	0	0.0066	271236	99.6623	172773	11.465	172762	0.9808	0.0034	0.0068	0.9966
rbhstw00053	1.57	bbmap	snvsniffer	bbmap/snvsniffer	272155	15413	5.6633	418	155	0.1536	256742	94.3367	163796	266.242	163530	0.9736	0.0566	0.107	0.9434
rbhstw00053	1.57	bbmap	varscan	bbmap/varscan	272155	269424	98.9965	11305	772	4.1539	2731	1.0035	8940.13	7200.64	1739.49	0.9597	0.99	0.9746	0.01
rbhstw00053	1.57	bowtie2	16GT	bowtie2/16GT	272155	184805	67.9043	1322	158	0.4858	87350	32.0957	56479	842.038	55636.9	0.9929	0.679	0.8065	0.321
rbhstw00053	1.57	bowtie2	deepvariant	bowtie2/deepvariant	272155	36642	13.4637	175	0	0.0643	235513	86.5363	150120	111.465	150008	0.9952	0.1346	0.2371	0.8654
rbhstw00053	1.57	bowtie2	freebayes	bowtie2/freebayes	272155	107141	39.3676	896	0	0.3292	165014	60.6324	105675	570.701	105104	0.9917	0.3937	0.5636	0.6063
rbhstw00053	1.57	bowtie2	gatk	bowtie2/gatk	272155	57450	21.1093	374	97	0.1374	214705	78.8907	136993	238.217	136755	0.9935	0.2111	0.3482	0.7889
rbhstw00053	1.57	bowtie2	lofreq	bowtie2/lofreq	272155	107863	39.6329	566	0	0.208	164292	60.3671	105005	360.51	104645	0.9948	0.3963	0.5668	0.6037
rbhstw00053	1.57	bowtie2	mpileup	bowtie2/mpileup	272155	69374	25.4906	332	0	0.122	202781	74.5094	129371	211.465	129160	0.9952	0.2549	0.4058	0.7451
rbhstw00053	1.57	bowtie2	octopus	bowtie2/octopus	272155	44521	16.3587	315	27	0.1157	227634	83.6413	145190	200.637	144990	0.993	0.1636	0.2809	0.8364
rbhstw00053	1.57	bowtie2	pilon	bowtie2/pilon	272155	172520	63.3903	1197	0	0.4398	99635	36.6097	64224.2	762.42	63461.8	0.9931	0.6339	0.7738	0.3661
rbhstw00053	1.57	bowtie2	platypus	bowtie2/platypus	272155	375	0.1378	15	0	0.0055	271780	99.8622	173118	9.5541	173108	0.9615	0.0014	0.0028	0.9986
rbhstw00053	1.57	bowtie2	snver	bowtie2/snver	272155	36209	13.3046	183	0	0.0672	235946	86.6954	150401	116.561	150284	0.995	0.133	0.2346	0.867
rbhstw00053	1.57	bowtie2	snvsniffer	bowtie2/snvsniffer	272155	12512	4.5974	443	172	0.1628	259643	95.4026	165660	282.166	165378	0.9658	0.046	0.0878	0.954
rbhstw00053	1.57	bowtie2	solsnp	bowtie2/solsnp	272155	145478	53.4541	1869	265	0.6867	126677	46.5459	81876.4	1190.45	80686	0.9873	0.5345	0.6935	0.4655
rbhstw00053	1.57	bowtie2	strelka	bowtie2/strelka	272155	21430	7.8742	117	0	0.043	250725	92.1258	159772	74.5223	159697	0.9946	0.0787	0.1459	0.9213
rbhstw00053	1.57	bowtie2	varscan	bowtie2/varscan	272155	89313	32.817	739	32	0.2715	182842	67.183	116931	470.701	116460	0.9918	0.3282	0.4932	0.6718
rbhstw00053	1.57	bwa-mem	16GT	bwa-mem/16GT	272155	258706	95.0583	4274	136	1.5704	13449	4.9417	11288.5	2722.29	8566.24	0.9837	0.9506	0.9669	0.0494
rbhstw00053	1.57	bwa-mem	deepvariant	bwa-mem/deepvariant	272155	126565	46.5047	544	6	0.1999	145590	53.4953	93079	346.497	92732.5	0.9957	0.465	0.6339	0.535
rbhstw00053	1.57	bwa-mem	freebayes	bwa-mem/freebayes	272155	261758	96.1798	4804	0	1.7652	10397	3.8202	9682.17	3059.87	6622.29	0.982	0.9618	0.9718	0.0382
rbhstw00053	1.57	bwa-mem	gatk	bwa-mem/gatk	272155	239455	87.9848	5402	909	1.9849	32700	12.0152	24268.8	3440.76	20828	0.9779	0.8798	0.9263	0.1202
rbhstw00053	1.57	bwa-mem	lofreq	bwa-mem/lofreq	272155	258412	94.9503	3725	0	1.3687	13743	5.0497	11126.1	2372.61	8753.5	0.9858	0.9495	0.9673	0.0505
rbhstw00053	1.57	bwa-mem	mpileup	bwa-mem/mpileup	272155	259302	95.2773	3658	0	1.3441	12853	4.7227	10516.6	2329.94	8186.62	0.9861	0.9528	0.9692	0.0472
rbhstw00053	1.57	bwa-mem	octopus	bwa-mem/octopus	272155	261614	96.1268	8062	590	2.9623	10541	3.8732	11849	5135.03	6714.01	0.9701	0.9613	0.9657	0.0387
rbhstw00053	1.57	bwa-mem	pilon	bwa-mem/pilon	272155	253333	93.0841	4357	0	1.6009	18822	6.9159	14763.7	2775.16	11988.5	0.9831	0.9308	0.9562	0.0692
rbhstw00053	1.57	bwa-mem	platypus	bwa-mem/platypus	272155	258415	94.9514	3110	154	1.1427	13740	5.0486	10732.5	1980.89	8751.59	0.9881	0.9495	0.9684	0.0505
rbhstw00053	1.57	bwa-mem	snver	bwa-mem/snver	272155	259551	95.3688	3620	0	1.3301	12604	4.6312	10333.8	2305.73	8028.03	0.9862	0.9537	0.9697	0.0463
rbhstw00053	1.57	bwa-mem	snvsniffer	bwa-mem/snvsniffer	272155	14667	5.3892	465	185	0.1709	257488	94.6108	164301	296.178	164005	0.9693	0.0539	0.1021	0.9461
rbhstw00053	1.57	bwa-mem	solsnp	bwa-mem/solsnp	272155	259582	95.3802	3794	204	1.3941	12573	4.6198	10424.8	2416.56	8008.28	0.9856	0.9538	0.9694	0.0462
rbhstw00053	1.57	bwa-mem	strelka	bwa-mem/strelka	272155	263311	96.7504	4735	6	1.7398	8844	3.2496	8649.04	3015.92	5633.12	0.9823	0.9675	0.9748	0.0325
rbhstw00053	1.57	bwa-mem	varscan	bwa-mem/varscan	272155	258703	95.0572	3484	22	1.2802	13452	4.9428	10787.3	2219.11	8568.15	0.9867	0.9506	0.9683	0.0494
rbhstw00053	1.57	bwa-sw	16GT	bwa-sw/16GT	272155	263500	96.8198	4407	150	1.6193	8655	3.1802	8319.75	2807.01	5512.74	0.9836	0.9682	0.9758	0.0318
rbhstw00053	1.57	bwa-sw	deepvariant	bwa-sw/deepvariant	272155	130295	47.8753	295	0	0.1084	141860	52.1247	90544.6	187.898	90356.7	0.9977	0.4788	0.6471	0.5212
rbhstw00053	1.57	bwa-sw	freebayes	bwa-sw/freebayes	272155	264864	97.321	4104	0	1.508	7291	2.679	7257.96	2614.01	4643.95	0.9847	0.9732	0.9789	0.0268
rbhstw00053	1.57	bwa-sw	gatk	bwa-sw/gatk	272155	240597	88.4044	2365	486	0.869	31558	11.5956	21607	1506.37	20100.6	0.9903	0.884	0.9341	0.116
rbhstw00053	1.57	bwa-sw	lofreq	bwa-sw/lofreq	272155	263102	96.6736	3927	0	1.4429	9053	3.3264	8267.52	2501.27	5766.24	0.9853	0.9667	0.9759	0.0333
rbhstw00053	1.57	bwa-sw	mpileup	bwa-sw/mpileup	272155	264205	97.0789	3752	0	1.3786	7950	2.9211	7453.5	2389.81	5063.69	0.986	0.9708	0.9783	0.0292
rbhstw00053	1.57	bwa-sw	octopus	bwa-sw/octopus	272155	255770	93.9795	2996	186	1.1008	16385	6.0205	12344.6	1908.28	10436.3	0.9884	0.9398	0.9635	0.0602
rbhstw00053	1.57	bwa-sw	pilon	bwa-sw/pilon	272155	264546	97.2042	5415	0	1.9897	7609	2.7958	8295.54	3449.04	4846.5	0.9799	0.972	0.9759	0.028
rbhstw00053	1.57	bwa-sw	platypus	bwa-sw/platypus	272155	40438	14.8584	588	22	0.2161	231717	85.1416	147965	374.522	147590	0.9857	0.1486	0.2583	0.8514
rbhstw00053	1.57	bwa-sw	snver	bwa-sw/snver	272155	261678	96.1504	3088	0	1.1346	10477	3.8496	8640.13	1966.88	6673.25	0.9883	0.9615	0.9747	0.0385
rbhstw00053	1.57	bwa-sw	snvsniffer	bwa-sw/snvsniffer	272155	12835	4.7161	341	126	0.1253	259320	95.2839	165389	217.197	165172	0.9741	0.0472	0.09	0.9528
rbhstw00053	1.57	bwa-sw	solsnp	bwa-sw/solsnp	272155	262780	96.5553	3686	153	1.3544	9375	3.4447	8319.11	2347.77	5971.34	0.9862	0.9656	0.9758	0.0344
rbhstw00053	1.57	bwa-sw	strelka	bwa-sw/strelka	272155	260290	95.6404	2468	10	0.9068	11865	4.3596	9129.3	1571.97	7557.32	0.9906	0.9564	0.9732	0.0436
rbhstw00053	1.57	bwa-sw	varscan	bwa-sw/varscan	272155	264098	97.0396	4242	42	1.5587	8057	2.9604	7833.76	2701.91	5131.85	0.9842	0.9704	0.9773	0.0296
rbhstw00053	1.57	bwa+stampy	16GT	bwa+stampy/16GT	272155	251587	92.4425	9315	1085	3.4227	20568	7.5575	19033.8	5933.12	13100.6	0.9643	0.9244	0.9439	0.0756
rbhstw00053	1.57	bwa+stampy	deepvariant	bwa+stampy/deepvariant	272155	118577	43.5697	508	1	0.1867	153578	56.4303	98143.9	323.567	97820.4	0.9957	0.4357	0.6062	0.5643
rbhstw00053	1.57	bwa+stampy	freebayes	bwa+stampy/freebayes	272155	267295	98.2143	26113	0	9.5949	4860	1.7857	19728	16632.5	3095.54	0.911	0.9821	0.9452	0.0179
rbhstw00053	1.57	bwa+stampy	gatk	bwa+stampy/gatk	272155	238373	87.5872	7564	1319	2.7793	33782	12.4128	26335	4817.83	21517.2	0.9692	0.8759	0.9202	0.1241
rbhstw00053	1.57	bwa+stampy	lofreq	bwa+stampy/lofreq	272155	243137	89.3377	6940	0	2.55	29018	10.6623	22903.2	4420.38	18482.8	0.9722	0.8934	0.9311	0.1066
rbhstw00053	1.57	bwa+stampy	mpileup	bwa+stampy/mpileup	272155	258941	95.1447	7619	0	2.7995	13214	4.8553	13269.4	4852.87	8416.56	0.9714	0.9514	0.9613	0.0486
rbhstw00053	1.57	bwa+stampy	octopus	bwa+stampy/octopus	272155	251990	92.5906	12687	938	4.6617	20165	7.4094	20924.8	8080.89	12843.9	0.9521	0.9259	0.9388	0.0741
rbhstw00053	1.57	bwa+stampy	pilon	bwa+stampy/pilon	272155	214332	78.7537	7895	0	2.9009	57823	21.2463	41858.6	5028.66	36829.9	0.9645	0.7875	0.8671	0.2125
rbhstw00053	1.57	bwa+stampy	platypus	bwa+stampy/platypus	272155	248763	91.4049	5922	561	2.176	23392	8.5951	18671.3	3771.97	14899.4	0.9767	0.914	0.9443	0.086
rbhstw00053	1.57	bwa+stampy	snver	bwa+stampy/snver	272155	253110	93.0021	7804	0	2.8675	19045	6.9979	17101.3	4970.7	12130.6	0.9701	0.93	0.9496	0.07
rbhstw00053	1.57	bwa+stampy	snvsniffer	bwa+stampy/snvsniffer	272155	17796	6.5389	766	338	0.2815	254359	93.4611	162500	487.898	162012	0.9587	0.0654	0.1224	0.9346
rbhstw00053	1.57	bwa+stampy	solsnp	bwa+stampy/solsnp	272155	261844	96.2114	10954	1389	4.0249	10311	3.7886	13544.6	6977.07	6567.52	0.9598	0.9621	0.9609	0.0379
rbhstw00053	1.57	bwa+stampy	strelka	bwa+stampy/strelka	272155	252941	92.9401	4756	166	1.7475	19214	7.0599	15267.5	3029.3	12238.2	0.9815	0.9294	0.9547	0.0706
rbhstw00053	1.57	bwa+stampy	varscan	bwa+stampy/varscan	272155	254780	93.6158	8261	578	3.0354	17375	6.3842	16328.7	5261.78	11066.9	0.9686	0.9362	0.9521	0.0638
rbhstw00053	1.57	cushaw3	16GT	cushaw3/16GT	272155	271229	99.6598	23671	2553	8.6976	926	0.3402	15666.9	15077.1	589.809	0.9197	0.9966	0.9566	0.0034
rbhstw00053	1.57	cushaw3	freebayes	cushaw3/freebayes	272155	270639	99.443	27861	0	10.2372	1516	0.557	18711.5	17745.9	965.605	0.9067	0.9944	0.9485	0.0056
rbhstw00053	1.57	cushaw3	gatk	cushaw3/gatk	272155	239447	87.9818	6661	841	2.4475	32708	12.0182	25075.8	4242.68	20833.1	0.9729	0.8798	0.924	0.1202
rbhstw00053	1.57	cushaw3	lofreq	cushaw3/lofreq	272155	270586	99.4235	13497	0	4.9593	1569	0.5765	9596.18	8596.82	999.363	0.9525	0.9942	0.9729	0.0058
rbhstw00053	1.57	cushaw3	mpileup	cushaw3/mpileup	272155	270256	99.3022	13514	0	4.9656	1899	0.6978	9817.2	8607.64	1209.55	0.9524	0.993	0.9723	0.007
rbhstw00053	1.57	cushaw3	pilon	cushaw3/pilon	272155	269425	98.9969	23428	0	8.6083	2730	1.0031	16661.2	14922.3	1738.85	0.92	0.99	0.9537	0.01
rbhstw00053	1.57	cushaw3	platypus	cushaw3/platypus	272155	567	0.2083	364	53	0.1337	271588	99.7917	173218	231.847	172986	0.609	0.0021	0.0042	0.9979
rbhstw00053	1.57	cushaw3	snver	cushaw3/snver	272155	271242	99.6645	18656	0	6.8549	913	0.3355	12464.3	11882.8	581.529	0.9356	0.9966	0.9651	0.0034
rbhstw00053	1.57	cushaw3	snvsniffer	cushaw3/snvsniffer	272155	14063	5.1673	702	303	0.2579	258092	94.8327	164837	447.134	164390	0.9525	0.0517	0.0981	0.9483
rbhstw00053	1.57	cushaw3	solsnp	cushaw3/solsnp	272155	270860	99.5242	23596	2495	8.6701	1295	0.4758	15854.1	15029.3	824.841	0.9199	0.9952	0.9561	0.0048
rbhstw00053	1.57	cushaw3	strelka	cushaw3/strelka	272155	266648	97.9765	5876	7	2.1591	5507	2.0235	7250.32	3742.68	3507.64	0.9784	0.9798	0.9791	0.0202
rbhstw00053	1.57	cushaw3	varscan	cushaw3/varscan	272155	270537	99.4055	18214	2202	6.6925	1618	0.5945	12631.9	11601.3	1030.57	0.9369	0.9941	0.9647	0.0059
rbhstw00053	1.57	gassst	mpileup	gassst/mpileup	272155	41545	15.2652	303	0	0.1113	230610	84.7348	147078	192.994	146885	0.9928	0.1527	0.2647	0.8473
rbhstw00053	1.57	gassst	pilon	gassst/pilon	272155	38094	13.9972	677	0	0.2488	234061	86.0028	149515	431.21	149083	0.9825	0.14	0.2451	0.86
rbhstw00053	1.57	gassst	snvsniffer	gassst/snvsniffer	272155	11860	4.3578	568	274	0.2087	260295	95.6422	166155	361.783	165793	0.9543	0.0436	0.0834	0.9564
rbhstw00053	1.57	gassst	varscan	gassst/varscan	272155	37598	13.8149	247	6	0.0908	234557	86.1851	149557	157.325	149399	0.9935	0.1381	0.2425	0.8619
rbhstw00053	1.57	gem	16GT	gem/16GT	272155	257725	94.6979	4320	216	1.5873	14430	5.3021	11942.7	2751.59	9191.08	0.9835	0.947	0.9649	0.053
rbhstw00053	1.57	gem	deepvariant	gem/deepvariant	272155	101359	37.2431	367	4	0.1348	170796	62.7569	109021	233.758	108787	0.9964	0.3724	0.5422	0.6276
rbhstw00053	1.57	gem	freebayes	gem/freebayes	272155	262284	96.373	5664	0	2.0812	9871	3.627	9894.9	3607.64	6287.26	0.9789	0.9637	0.9712	0.0363
rbhstw00053	1.57	gem	gatk	gem/gatk	272155	242485	89.0981	4961	868	1.8229	29670	10.9019	22058	3159.87	18898.1	0.98	0.891	0.9334	0.109
rbhstw00053	1.57	gem	lofreq	gem/lofreq	272155	257072	94.4579	2873	0	1.0556	15083	5.5421	11436.9	1829.94	9607.01	0.9889	0.9446	0.9662	0.0554
rbhstw00053	1.57	gem	mpileup	gem/mpileup	272155	258390	94.9422	2929	0	1.0762	13765	5.0578	10633.1	1865.61	8767.52	0.9888	0.9494	0.9687	0.0506
rbhstw00053	1.57	gem	octopus	gem/octopus	272155	248193	91.1955	6636	446	2.4383	23962	8.8045	19489.2	4226.75	15262.4	0.974	0.912	0.942	0.088
rbhstw00053	1.57	gem	pilon	gem/pilon	272155	247809	91.0544	3427	0	1.2592	24346	8.9456	17689.8	2182.8	15507	0.9864	0.9105	0.9469	0.0895
rbhstw00053	1.57	gem	platypus	gem/platypus	272155	149516	54.9378	1215	65	0.4464	122639	45.0622	78887.9	773.885	78114	0.9919	0.5494	0.7071	0.4506
rbhstw00053	1.57	gem	snver	gem/snver	272155	258300	94.9092	2708	0	0.995	13855	5.0908	10549.7	1724.84	8824.84	0.9896	0.9491	0.9689	0.0509
rbhstw00053	1.57	gem	snvsniffer	gem/snvsniffer	272155	15150	5.5667	436	172	0.1602	257005	94.4333	163975	277.707	163697	0.972	0.0557	0.1054	0.9443
rbhstw00053	1.57	gem	solsnp	gem/solsnp	272155	257744	94.7049	3870	317	1.422	14411	5.2951	11644	2464.97	9178.98	0.9852	0.947	0.9657	0.053
rbhstw00053	1.57	gem	strelka	gem/strelka	272155	260783	95.8215	3028	4	1.1126	11372	4.1785	9171.97	1928.66	7243.31	0.9885	0.9582	0.9731	0.0418
rbhstw00053	1.57	gem	varscan	gem/varscan	272155	257128	94.4785	3034	59	1.1148	15027	5.5215	11503.8	1932.48	9571.34	0.9883	0.9448	0.9661	0.0552
rbhstw00053	1.57	hisat2	16GT	hisat2/16GT	272155	15739	5.7831	829	98	0.3046	256416	94.2169	163850	528.025	163322	0.95	0.0578	0.109	0.9422
rbhstw00053	1.57	hisat2	freebayes	hisat2/freebayes	272155	22378	8.2225	308	0	0.1132	249777	91.7775	159290	196.178	159094	0.9864	0.0822	0.1518	0.9178
rbhstw00053	1.57	hisat2	gatk	hisat2/gatk	272155	19769	7.2639	320	122	0.1176	252386	92.7361	160959	203.822	160755	0.9841	0.0726	0.1352	0.9274
rbhstw00053	1.57	hisat2	lofreq	hisat2/lofreq	272155	5228	1.921	140	0	0.0514	266927	98.079	170106	89.172	170017	0.9739	0.0192	0.0377	0.9808
rbhstw00053	1.57	hisat2	mpileup	hisat2/mpileup	272155	6138	2.2553	189	0	0.0694	266017	97.7447	169558	120.382	169438	0.9701	0.0226	0.0442	0.9774
rbhstw00053	1.57	hisat2	pilon	hisat2/pilon	272155	8039	2.9538	301	0	0.1106	264116	97.0462	168418	191.72	168227	0.9639	0.0295	0.0572	0.9705
rbhstw00053	1.57	hisat2	snver	hisat2/snver	272155	6724	2.4707	116	0	0.0426	265431	97.5293	169138	73.8854	169064	0.983	0.0247	0.0482	0.9753
rbhstw00053	1.57	hisat2	snvsniffer	hisat2/snvsniffer	272155	5885	2.1624	297	103	0.1091	266270	97.8376	169788	189.172	169599	0.952	0.0216	0.0422	0.9784
rbhstw00053	1.57	hisat2	solsnp	hisat2/solsnp	272155	23446	8.6149	1078	124	0.3961	248709	91.3851	159100	686.624	158413	0.956	0.0861	0.158	0.9139
rbhstw00053	1.57	hisat2	strelka	hisat2/strelka	272155	6496	2.3869	108	0	0.0397	265659	97.6131	169278	68.7898	169210	0.9836	0.0239	0.0467	0.9761
rbhstw00053	1.57	hisat2	varscan	hisat2/varscan	272155	5492	2.018	140	0	0.0514	266663	97.982	169938	89.172	169849	0.9751	0.0202	0.0396	0.9798
rbhstw00053	1.57	minimap2	16GT	minimap2/16GT	272155	219286	80.5739	1946	166	0.715	52869	19.4261	34914	1239.49	33674.5	0.9912	0.8057	0.8889	0.1943
rbhstw00053	1.57	minimap2	deepvariant	minimap2/deepvariant	272155	102184	37.5463	444	2	0.1631	169971	62.4537	108545	282.803	108262	0.9957	0.3755	0.5453	0.6245
rbhstw00053	1.57	minimap2	freebayes	minimap2/freebayes	272155	234023	85.9889	1778	0	0.6533	38132	14.0111	25420.4	1132.48	24287.9	0.9925	0.8599	0.9215	0.1401
rbhstw00053	1.57	minimap2	gatk	minimap2/gatk	272155	177295	65.1449	1108	135	0.4071	94860	34.8551	61126.1	705.732	60420.4	0.9938	0.6514	0.787	0.3486
rbhstw00053	1.57	minimap2	lofreq	minimap2/lofreq	272155	212676	78.1452	1162	0	0.427	59479	21.8548	38624.8	740.127	37884.7	0.9946	0.7815	0.8753	0.2185
rbhstw00053	1.57	minimap2	mpileup	minimap2/mpileup	272155	82757	30.408	526	0	0.1933	189398	69.592	120971	335.032	120636	0.9937	0.3041	0.4657	0.6959
rbhstw00053	1.57	minimap2	octopus	minimap2/octopus	272155	197634	72.6182	1802	147	0.6621	74521	27.3818	48613.4	1147.77	47465.6	0.991	0.7262	0.8382	0.2738
rbhstw00053	1.57	minimap2	pilon	minimap2/pilon	272155	205808	75.6216	1785	0	0.6559	66347	24.3784	43396.2	1136.94	42259.2	0.9914	0.7562	0.858	0.2438
rbhstw00053	1.57	minimap2	platypus	minimap2/platypus	272155	112802	41.4477	391	32	0.1437	159353	58.5523	101748	249.045	101499	0.9965	0.4145	0.5855	0.5855
rbhstw00053	1.57	minimap2	snver	minimap2/snver	272155	190346	69.9403	761	0	0.2796	81809	30.0597	52592.4	484.713	52107.6	0.996	0.6994	0.8218	0.3006
rbhstw00053	1.57	minimap2	snvsniffer	minimap2/snvsniffer	272155	13605	4.999	454	179	0.1668	258550	95.001	164971	289.172	164682	0.9677	0.05	0.0951	0.95
rbhstw00053	1.57	minimap2	solsnp	minimap2/solsnp	272155	232281	85.3488	1978	171	0.7268	39874	14.6512	26657.3	1259.87	25397.5	0.9916	0.8535	0.9174	0.1465
rbhstw00053	1.57	minimap2	strelka	minimap2/strelka	272155	190530	70.0079	878	1	0.3226	81625	29.9921	52549.7	559.236	51990.4	0.9954	0.7001	0.822	0.2999
rbhstw00053	1.57	minimap2	varscan	minimap2/varscan	272155	214480	78.808	1089	14	0.4001	57675	21.192	37429.3	693.631	36735.7	0.9949	0.7881	0.8795	0.2119
rbhstw00053	1.57	mosaik	16GT	mosaik/16GT	272155	209711	77.0557	2236	121	0.8216	62444	22.9443	41197.4	1424.2	39773.2	0.9895	0.7706	0.8664	0.2294
rbhstw00053	1.57	mosaik	deepvariant	mosaik/deepvariant	272155	27929	10.2622	116	0	0.0426	244226	89.7378	155632	73.8854	155558	0.9959	0.1026	0.186	0.8974
rbhstw00053	1.57	mosaik	freebayes	mosaik/freebayes	272155	227329	83.5292	4538	0	1.6674	44826	16.4708	31442	2890.45	28551.6	0.9804	0.8353	0.9021	0.1647
rbhstw00053	1.57	mosaik	gatk	mosaik/gatk	272155	149014	54.7534	1359	292	0.4993	123141	45.2466	79299.4	865.605	78433.8	0.991	0.5475	0.7053	0.4525
rbhstw00053	1.57	mosaik	octopus	mosaik/octopus	272155	115285	42.3601	863	51	0.3171	156870	57.6399	100467	549.682	99917.2	0.9926	0.4236	0.5938	0.5764
rbhstw00053	1.57	mosaik	solsnp	mosaik/solsnp	272155	220232	80.9215	2830	294	1.0398	51923	19.0785	34874.5	1802.55	33072	0.9873	0.8092	0.8894	0.1908
rbhstw00053	1.57	ngm	16GT	ngm/16GT	272155	270551	99.4106	17686	507	6.4985	1604	0.5894	12286.6	11265	1021.66	0.9386	0.9941	0.9656	0.0059
rbhstw00053	1.57	ngm	deepvariant	ngm/deepvariant	272155	128043	47.0478	188	0	0.0691	144112	52.9522	91910.8	119.745	91791.1	0.9985	0.4705	0.6396	0.5295
rbhstw00053	1.57	ngm	freebayes	ngm/freebayes	272155	270363	99.3416	18322	0	6.7322	1792	0.6584	12811.5	11670.1	1141.4	0.9365	0.9934	0.9641	0.0066
rbhstw00053	1.57	ngm	gatk	ngm/gatk	272155	240743	88.458	5910	933	2.1716	31412	11.542	23772	3764.33	20007.6	0.976	0.8846	0.9281	0.1154
rbhstw00053	1.57	ngm	lofreq	ngm/lofreq	272155	269670	99.0869	9601	0	3.5278	2485	0.9131	7698.09	6115.29	1582.8	0.9656	0.9909	0.9781	0.0091
rbhstw00053	1.57	ngm	mpileup	ngm/mpileup	272155	269232	98.926	9164	0	3.3672	2923	1.074	7698.73	5836.94	1861.78	0.9671	0.9893	0.9781	0.0107
rbhstw00053	1.57	ngm	octopus	ngm/octopus	272155	261743	96.1742	8947	550	3.2875	10412	3.8258	12330.6	5698.73	6631.85	0.9669	0.9617	0.9643	0.0383
rbhstw00053	1.57	ngm	pilon	ngm/pilon	272155	265768	97.6532	11561	0	4.2479	6387	2.3468	11431.9	7363.69	4068.15	0.9583	0.9765	0.9673	0.0235
rbhstw00053	1.57	ngm	platypus	ngm/platypus	272155	266683	97.9894	6112	447	2.2458	5472	2.0106	7378.34	3892.99	3485.35	0.9776	0.9799	0.9787	0.0201
rbhstw00053	1.57	ngm	snver	ngm/snver	272155	270662	99.4514	11287	0	4.1473	1493	0.5486	8140.13	7189.17	950.955	0.96	0.9945	0.9769	0.0055
rbhstw00053	1.57	ngm	snvsniffer	ngm/snvsniffer	272155	14973	5.5016	506	209	0.1859	257182	94.4984	164132	322.293	163810	0.9673	0.055	0.1041	0.945
rbhstw00053	1.57	ngm	solsnp	ngm/solsnp	272155	269186	98.9091	12616	673	4.6356	2969	1.0909	9926.75	8035.67	1891.08	0.9552	0.9891	0.9719	0.0109
rbhstw00053	1.57	ngm	strelka	ngm/strelka	272155	266295	97.8468	6150	1	2.2597	5860	2.1532	7649.68	3917.2	3732.48	0.9774	0.9785	0.9779	0.0215
rbhstw00053	1.57	ngm	varscan	ngm/varscan	272155	270115	99.2504	10691	148	3.9283	2040	0.7496	8108.92	6809.55	1299.36	0.9619	0.9925	0.977	0.0075
rbhstw00053	1.57	novoalign	16GT	novoalign/16GT	272155	161639	59.3923	812	23	0.2984	110516	40.6077	70909.6	517.197	70392.4	0.995	0.5939	0.7438	0.4061
rbhstw00053	1.57	novoalign	freebayes	novoalign/freebayes	272155	167615	61.5881	1186	0	0.4358	104540	38.4119	67341.4	755.414	66586	0.993	0.6159	0.7603	0.3841
rbhstw00053	1.57	novoalign	gatk	novoalign/gatk	272155	121961	44.8131	1334	205	0.4902	150194	55.1869	96514.6	849.682	95665	0.9892	0.4481	0.6168	0.5519
rbhstw00053	1.57	novoalign	lofreq	novoalign/lofreq	272155	236998	87.082	1630	0	0.5989	35157	12.918	23431.2	1038.22	22393	0.9932	0.8708	0.928	0.1292
rbhstw00053	1.57	novoalign	mpileup	novoalign/mpileup	272155	239703	88.0759	1661	0	0.6103	32452	11.9241	21728	1057.96	20670.1	0.9931	0.8808	0.9336	0.1192
rbhstw00053	1.57	novoalign	pilon	novoalign/pilon	272155	219115	80.5111	1863	0	0.6845	53040	19.4889	34970.1	1186.62	33783.4	0.9916	0.8051	0.8887	0.1949
rbhstw00053	1.57	novoalign	platypus	novoalign/platypus	272155	240228	88.2688	1921	121	0.7058	31927	11.7312	21559.2	1223.57	20335.7	0.9921	0.8827	0.9342	0.1173
rbhstw00053	1.57	novoalign	snver	novoalign/snver	272155	239702	88.0755	1727	0	0.6346	32453	11.9245	21770.7	1100	20670.7	0.9928	0.8808	0.9335	0.1192
rbhstw00053	1.57	novoalign	snvsniffer	novoalign/snvsniffer	272155	12733	4.6786	229	73	0.0841	259422	95.3214	165383	145.86	165237	0.9823	0.0468	0.0893	0.9532
rbhstw00053	1.57	novoalign	solsnp	novoalign/solsnp	272155	233046	85.6299	1736	140	0.6379	39109	14.3701	26015.9	1105.73	24910.2	0.9926	0.8563	0.9194	0.1437
rbhstw00053	1.57	novoalign	strelka	novoalign/strelka	272155	247430	90.9151	2305	15	0.8469	24725	9.0849	17216.6	1468.15	15748.4	0.9908	0.9092	0.9482	0.0908
rbhstw00053	1.57	novoalign	varscan	novoalign/varscan	272155	237632	87.3149	1634	8	0.6004	34523	12.6851	23029.9	1040.76	21989.2	0.9932	0.8731	0.9293	0.1269
rbhstw00053	1.57	smalt	16GT	smalt/16GT	272155	270085	99.2394	10799	472	3.968	2070	0.7606	8196.82	6878.34	1318.47	0.9616	0.9924	0.9768	0.0076
rbhstw00053	1.57	smalt	deepvariant	smalt/deepvariant	272155	130251	47.8591	505	1	0.1856	141904	52.1409	90706.4	321.656	90384.7	0.9961	0.4786	0.6465	0.5214
rbhstw00053	1.57	smalt	freebayes	smalt/freebayes	272155	270210	99.2853	13998	0	5.1434	1945	0.7147	10154.8	8915.92	1238.85	0.9507	0.9929	0.9713	0.0071
rbhstw00053	1.57	smalt	gatk	smalt/gatk	272155	241048	88.5701	7553	1364	2.7753	31107	11.4299	24624.2	4810.83	19813.4	0.9696	0.8857	0.9258	0.1143
rbhstw00053	1.57	smalt	lofreq	smalt/lofreq	272155	269210	98.9179	7915	0	2.9083	2945	1.0821	6917.2	5041.4	1875.8	0.9714	0.9892	0.9802	0.0108
rbhstw00053	1.57	smalt	mpileup	smalt/mpileup	272155	269294	98.9488	8201	0	3.0134	2861	1.0512	7045.86	5223.57	1822.29	0.9704	0.9895	0.9799	0.0105
rbhstw00053	1.57	smalt	octopus	smalt/octopus	272155	261947	96.2492	11121	841	4.0863	10208	3.7508	13585.4	7083.44	6501.91	0.9593	0.9625	0.9609	0.0375
rbhstw00053	1.57	smalt	pilon	smalt/pilon	272155	266032	97.7502	10723	0	3.94	6123	2.2498	10729.9	6829.94	3900	0.9613	0.9775	0.9693	0.0225
rbhstw00053	1.57	smalt	platypus	smalt/platypus	272155	267775	98.3906	9214	723	3.3856	4380	1.6094	8658.6	5868.79	2789.81	0.9667	0.9839	0.9752	0.0161
rbhstw00053	1.57	smalt	snver	smalt/snver	272155	270183	99.2754	9035	0	3.3198	1972	0.7246	7010.83	5754.78	1256.05	0.9676	0.9928	0.98	0.0072
rbhstw00053	1.57	smalt	snvsniffer	smalt/snvsniffer	272155	13080	4.8061	451	170	0.1657	259075	95.1939	165303	287.261	165016	0.9667	0.0481	0.0916	0.9519
rbhstw00053	1.57	smalt	solsnp	smalt/solsnp	272155	268201	98.5472	8311	550	3.0538	3954	1.4528	7812.1	5293.63	2518.47	0.9699	0.9855	0.9776	0.0145
rbhstw00053	1.57	smalt	strelka	smalt/strelka	272155	266623	97.9673	6328	11	2.3251	5532	2.0327	7554.14	4030.57	3523.57	0.9768	0.9797	0.9782	0.0203
rbhstw00053	1.57	smalt	varscan	smalt/varscan	272155	269834	99.1472	8469	182	3.1118	2321	0.8528	6872.61	5394.27	1478.34	0.9696	0.9915	0.9804	0.0085
rbhstw00053	1.57	snap	16GT	snap/16GT	272155	159613	58.6478	1111	110	0.4082	112542	41.3522	72390.4	707.643	71682.8	0.9931	0.5865	0.7375	0.4135
rbhstw00053	1.57	snap	deepvariant	snap/deepvariant	272155	61051	22.4324	324	5	0.119	211104	77.5676	134668	206.369	134461	0.9947	0.2243	0.3661	0.7757
rbhstw00053	1.57	snap	freebayes	snap/freebayes	272155	199979	73.4798	2696	0	0.9906	72176	26.5202	47689.2	1717.2	45972	0.9867	0.7348	0.8423	0.2652
rbhstw00053	1.57	snap	gatk	snap/gatk	272155	174691	64.1881	1070	316	0.3932	97464	35.8119	62760.5	681.529	62079	0.9939	0.6419	0.78	0.3581
rbhstw00053	1.57	snap	lofreq	snap/lofreq	272155	28364	10.422	378	0	0.1389	243791	89.578	155522	240.764	155281	0.9868	0.1042	0.1885	0.8958
rbhstw00053	1.57	snap	mpileup	snap/mpileup	272155	31360	11.5228	345	0	0.1268	240795	88.4772	153592	219.745	153373	0.9891	0.1152	0.2064	0.8848
rbhstw00053	1.57	snap	octopus	snap/octopus	272155	86642	31.8355	818	95	0.3006	185513	68.1645	118682	521.019	118161	0.9906	0.3184	0.4819	0.6816
rbhstw00053	1.57	snap	pilon	snap/pilon	272155	39210	14.4072	580	0	0.2131	232945	85.5928	148742	369.427	148373	0.9854	0.1441	0.2514	0.8559
rbhstw00053	1.57	snap	platypus	snap/platypus	272155	17867	6.565	171	24	0.0628	254288	93.435	162076	108.917	161967	0.9905	0.0657	0.1232	0.9343
rbhstw00053	1.57	snap	snver	snap/snver	272155	31856	11.7051	289	0	0.1062	240299	88.2949	153241	184.076	153057	0.991	0.1171	0.2095	0.8829
rbhstw00053	1.57	snap	snvsniffer	snap/snvsniffer	272155	10573	3.8849	361	115	0.1326	261582	96.1151	166843	229.936	166613	0.967	0.0388	0.0746	0.9612
rbhstw00053	1.57	snap	solsnp	snap/solsnp	272155	193146	70.9691	2391	263	0.8785	79009	29.0309	51847.1	1522.93	50324.2	0.9878	0.7097	0.826	0.2903
rbhstw00053	1.57	snap	strelka	snap/strelka	272155	32918	12.0953	237	0	0.0871	239237	87.9047	152531	150.955	152380	0.9929	0.121	0.2157	0.879
rbhstw00053	1.57	snap	varscan	snap/varscan	272155	27059	9.9425	394	13	0.1448	245096	90.0575	156363	250.955	156112	0.9856	0.0994	0.1806	0.9006
rbhstw00053	1.57	snippy	snippy	snippy/snippy	272155	250077	91.8877	1365	0	0.5016	22078	8.1123	14931.9	869.427	14062.4	0.9946	0.9189	0.9553	0.0811
rbhstw00053	1.57	spandx	spandx	spandx/spandx	272155	138701	50.964	1109	0	0.4075	133454	49.036	85708.9	706.369	85002.5	0.9921	0.5096	0.6733	0.4904
rbhstw00053	1.57	speedseq	speedseq	speedseq/speedseq	272155	256143	94.1166	3732	356	1.3713	16012	5.8834	12575.8	2377.07	10198.7	0.9856	0.9412	0.9629	0.0588
rbhstw00053	1.57	stampy	16GT	stampy/16GT	272155	250574	92.0703	9235	1070	3.3933	21581	7.9297	19628	5882.17	13745.9	0.9645	0.9207	0.9421	0.0793
rbhstw00053	1.57	stampy	deepvariant	stampy/deepvariant	272155	119528	43.9191	540	2	0.1984	152627	56.0809	97558.6	343.949	97214.6	0.9955	0.4392	0.6095	0.5608
rbhstw00053	1.57	stampy	freebayes	stampy/freebayes	272155	267195	98.1775	26144	0	9.6063	4960	1.8225	19811.5	16652.2	3159.24	0.9109	0.9818	0.945	0.0182
rbhstw00053	1.57	stampy	gatk	stampy/gatk	272155	238380	87.5898	7622	1363	2.8006	33775	12.4102	26367.5	4854.78	21512.7	0.969	0.8759	0.9201	0.1241
rbhstw00053	1.57	stampy	lofreq	stampy/lofreq	272155	242707	89.1797	6894	0	2.5331	29448	10.8203	23147.8	4391.08	18756.7	0.9724	0.8918	0.9304	0.1082
rbhstw00053	1.57	stampy	mpileup	stampy/mpileup	272155	257954	94.782	7606	0	2.7947	14201	5.218	13889.8	4844.59	9045.22	0.9714	0.9478	0.9595	0.0522
rbhstw00053	1.57	stampy	octopus	stampy/octopus	272155	249194	91.5633	12738	981	4.6804	22961	8.4367	22738.2	8113.38	14624.8	0.9514	0.9156	0.9332	0.0844
rbhstw00053	1.57	stampy	pilon	stampy/pilon	272155	213674	78.5119	7756	0	2.8498	58481	21.4881	42189.2	4940.13	37249	0.965	0.7851	0.8658	0.2149
rbhstw00053	1.57	stampy	platypus	stampy/platypus	272155	247525	90.95	5950	536	2.1863	24630	9.05	19477.7	3789.81	15687.9	0.9765	0.9095	0.9418	0.0905
rbhstw00053	1.57	stampy	snver	stampy/snver	272155	252649	92.8328	7799	0	2.8656	19506	7.1672	17391.7	4967.52	12424.2	0.9701	0.9283	0.9487	0.0717
rbhstw00053	1.57	stampy	snvsniffer	stampy/snvsniffer	272155	17819	6.5474	701	307	0.2576	254336	93.4526	162444	446.497	161997	0.9621	0.0655	0.1226	0.9345
rbhstw00053	1.57	stampy	solsnp	stampy/solsnp	272155	261316	96.0173	10915	1408	4.0106	10839	3.9827	13856	6952.23	6903.82	0.9599	0.9602	0.96	0.0398
rbhstw00053	1.57	stampy	strelka	stampy/strelka	272155	252451	92.76	4766	171	1.7512	19704	7.24	15586	3035.67	12550.3	0.9815	0.9276	0.9538	0.0724
rbhstw00053	1.57	stampy	varscan	stampy/varscan	272155	254094	93.3637	8201	580	3.0134	18061	6.6363	16727.4	5223.57	11503.8	0.9687	0.9336	0.9508	0.0664
rbhstw00053	1.57	yara	16GT	yara/16GT	272155	34243	12.5822	256	18	0.0941	237912	87.4178	151699	163.057	151536	0.9926	0.1258	0.2233	0.8742
rbhstw00053	1.57	yara	deepvariant	yara/deepvariant	272155	39038	14.344	226	3	0.083	233117	85.656	148626	143.949	148482	0.9942	0.1434	0.2506	0.8566
rbhstw00053	1.57	yara	freebayes	yara/freebayes	272155	47023	17.278	519	0	0.1907	225132	82.722	143727	330.573	143396	0.9891	0.1728	0.2942	0.8272
rbhstw00053	1.57	yara	gatk	yara/gatk	272155	41141	15.1168	332	128	0.122	231014	84.8832	147354	211.465	147143	0.992	0.1512	0.2624	0.8488
rbhstw00053	1.57	yara	lofreq	yara/lofreq	272155	14013	5.1489	138	0	0.0507	258142	94.8511	164510	87.8981	164422	0.9902	0.0515	0.0979	0.9485
rbhstw00053	1.57	yara	mpileup	yara/mpileup	272155	15667	5.7566	149	0	0.0547	256488	94.2434	163463	94.9045	163368	0.9906	0.0576	0.1089	0.9424
rbhstw00053	1.57	yara	octopus	yara/octopus	272155	41658	15.3067	367	53	0.1348	230497	84.6933	147047	233.758	146813	0.9913	0.1531	0.2652	0.8469
rbhstw00053	1.57	yara	pilon	yara/pilon	272155	19157	7.039	230	0	0.0845	252998	92.961	161292	146.497	161145	0.9881	0.0704	0.1314	0.9296
rbhstw00053	1.57	yara	platypus	yara/platypus	272155	9679	3.5564	110	18	0.0404	262476	96.4436	167252	70.0637	167182	0.9888	0.0356	0.0687	0.9644
rbhstw00053	1.57	yara	snver	yara/snver	272155	17440	6.4081	145	0	0.0533	254715	93.5919	162331	92.3567	162239	0.9918	0.0641	0.1204	0.9359
rbhstw00053	1.57	yara	snvsniffer	yara/snvsniffer	272155	7804	2.8675	186	59	0.0683	264351	97.1325	168495	118.471	168376	0.9767	0.0287	0.0558	0.9713
rbhstw00053	1.57	yara	solsnp	yara/solsnp	272155	49930	18.3462	597	98	0.2194	222225	81.6538	141925	380.255	141545	0.9882	0.1835	0.3095	0.8165
rbhstw00053	1.57	yara	strelka	yara/strelka	272155	17307	6.3592	120	0	0.0441	254848	93.6408	162400	76.4331	162324	0.9931	0.0636	0.1195	0.9364
rbhstw00053	1.57	yara	varscan	yara/varscan	272155	13384	4.9178	142	6	0.0522	258771	95.0822	164913	90.4459	164822	0.9895	0.0492	0.0937	0.9508
rbhstw00059	1.8	bbmap	freebayes	bbmap/freebayes	337102	42928	12.7344	932	0	0.2765	294174	87.2656	163948	517.778	163430	0.9788	0.1273	0.2253	0.8727
rbhstw00059	1.8	bbmap	gatk	bbmap/gatk	337102	194388	57.6644	2951	530	0.8754	142714	42.3356	80925	1639.44	79285.6	0.985	0.5766	0.7274	0.4234
rbhstw00059	1.8	bbmap	lofreq	bbmap/lofreq	337102	302106	89.6186	9174	0	2.7214	34996	10.3814	24538.9	5096.67	19442.2	0.9705	0.8962	0.9319	0.1038
rbhstw00059	1.8	bbmap	mpileup	bbmap/mpileup	337102	251686	74.6617	6133	0	1.8193	85416	25.3383	50860.6	3407.22	47453.3	0.9762	0.7466	0.8461	0.2534
rbhstw00059	1.8	bbmap	platypus	bbmap/platypus	337102	295	0.0875	21	1	0.0062	336807	99.9125	187127	11.6667	187115	0.9335	0.0009	0.0018	0.9991
rbhstw00059	1.8	bbmap	snvsniffer	bbmap/snvsniffer	337102	7545	2.2382	415	108	0.1231	329557	97.7618	183318	230.556	183087	0.9479	0.0224	0.0438	0.9776
rbhstw00059	1.8	bbmap	varscan	bbmap/varscan	337102	323336	95.9164	19971	751	5.9243	13766	4.0836	18742.8	11095	7647.78	0.9418	0.9592	0.9504	0.0408
rbhstw00059	1.8	bowtie2	16GT	bowtie2/16GT	337102	117763	34.9339	1541	104	0.4571	219339	65.0661	122711	856.111	121855	0.9871	0.3493	0.516	0.6507
rbhstw00059	1.8	bowtie2	deepvariant	bowtie2/deepvariant	337102	16152	4.7914	143	0	0.0424	320950	95.2086	178385	79.4444	178306	0.9912	0.0479	0.0914	0.9521
rbhstw00059	1.8	bowtie2	freebayes	bowtie2/freebayes	337102	50537	14.9916	693	0	0.2056	286565	85.0084	159588	385	159203	0.9865	0.1499	0.2603	0.8501
rbhstw00059	1.8	bowtie2	gatk	bowtie2/gatk	337102	26743	7.9332	312	101	0.0926	310359	92.0668	172595	173.333	172422	0.9885	0.0793	0.1468	0.9207
rbhstw00059	1.8	bowtie2	lofreq	bowtie2/lofreq	337102	57380	17.0216	704	0	0.2088	279722	82.9784	155792	391.111	155401	0.9879	0.1702	0.2904	0.8298
rbhstw00059	1.8	bowtie2	mpileup	bowtie2/mpileup	337102	29031	8.6119	224	0	0.0664	308071	91.3881	171275	124.444	171151	0.9923	0.0861	0.1585	0.9139
rbhstw00059	1.8	bowtie2	octopus	bowtie2/octopus	337102	20411	6.0548	258	32	0.0765	316691	93.9452	176083	143.333	175939	0.9875	0.0605	0.114	0.9395
rbhstw00059	1.8	bowtie2	pilon	bowtie2/pilon	337102	101097	29.99	1400	0	0.4153	236005	70.01	131892	777.778	131114	0.9863	0.2999	0.4599	0.7001
rbhstw00059	1.8	bowtie2	platypus	bowtie2/platypus	337102	246	0.073	0	0	0	336856	99.927	187142	0	187142	1	0.0007	0.0014	0.9993
rbhstw00059	1.8	bowtie2	snver	bowtie2/snver	337102	15516	4.6028	121	0	0.0359	321586	95.3972	178726	67.2222	178659	0.9923	0.046	0.0879	0.954
rbhstw00059	1.8	bowtie2	snvsniffer	bowtie2/snvsniffer	337102	6080	1.8036	474	118	0.1406	331022	98.1964	184164	263.333	183901	0.9277	0.018	0.0353	0.982
rbhstw00059	1.8	bowtie2	solsnp	bowtie2/solsnp	337102	74942	22.2313	1703	203	0.5052	262160	77.7687	146591	946.111	145644	0.9778	0.2223	0.3622	0.7777
rbhstw00059	1.8	bowtie2	strelka	bowtie2/strelka	337102	8617	2.5562	73	0	0.0217	328485	97.4438	182532	40.5556	182492	0.9916	0.0256	0.0499	0.9744
rbhstw00059	1.8	bowtie2	varscan	bowtie2/varscan	337102	37006	10.9777	632	19	0.1875	300096	89.0223	167071	351.111	166720	0.9832	0.1098	0.1975	0.8902
rbhstw00059	1.8	bwa-mem	16GT	bwa-mem/16GT	337102	274934	81.5581	8742	129	2.5933	62168	18.4419	39394.4	4856.67	34537.8	0.9692	0.8156	0.8858	0.1844
rbhstw00059	1.8	bwa-mem	deepvariant	bwa-mem/deepvariant	337102	48938	14.5173	499	6	0.148	288164	85.4827	160368	277.222	160091	0.9899	0.1452	0.2533	0.8548
rbhstw00059	1.8	bwa-mem	freebayes	bwa-mem/freebayes	337102	285043	84.5569	9412	0	2.792	52059	15.4431	34150.6	5228.89	28921.7	0.968	0.8456	0.9027	0.1544
rbhstw00059	1.8	bwa-mem	gatk	bwa-mem/gatk	337102	218598	64.8462	8854	596	2.6265	118504	35.1538	70754.4	4918.89	65835.6	0.9611	0.6485	0.7744	0.3515
rbhstw00059	1.8	bwa-mem	lofreq	bwa-mem/lofreq	337102	274562	81.4478	7858	0	2.331	62540	18.5522	39110	4365.56	34744.4	0.9722	0.8145	0.8864	0.1855
rbhstw00059	1.8	bwa-mem	mpileup	bwa-mem/mpileup	337102	276806	82.1134	7585	0	2.2501	60296	17.8866	37711.7	4213.89	33497.8	0.9733	0.8211	0.8907	0.1789
rbhstw00059	1.8	bwa-mem	octopus	bwa-mem/octopus	337102	304920	90.4533	14996	472	4.4485	32182	9.5467	26210	8331.11	17878.9	0.9531	0.9045	0.9282	0.0955
rbhstw00059	1.8	bwa-mem	pilon	bwa-mem/pilon	337102	249133	73.9043	9108	0	2.7019	87969	26.0957	53931.7	5060	48871.7	0.9647	0.739	0.8369	0.261
rbhstw00059	1.8	bwa-mem	platypus	bwa-mem/platypus	337102	270246	80.1674	6753	195	2.0033	66856	19.8326	40893.9	3751.67	37142.2	0.9756	0.8017	0.8801	0.1983
rbhstw00059	1.8	bwa-mem	snver	bwa-mem/snver	337102	275755	81.8017	7417	0	2.2002	61347	18.1983	38202.2	4120.56	34081.7	0.9738	0.818	0.8891	0.182
rbhstw00059	1.8	bwa-mem	snvsniffer	bwa-mem/snvsniffer	337102	7115	2.1106	524	118	0.1554	329987	97.8894	183617	291.111	183326	0.9314	0.0211	0.0413	0.9789
rbhstw00059	1.8	bwa-mem	solsnp	bwa-mem/solsnp	337102	272794	80.9233	7334	199	2.1756	64308	19.0767	39801.1	4074.44	35726.7	0.9738	0.8092	0.8839	0.1908
rbhstw00059	1.8	bwa-mem	strelka	bwa-mem/strelka	337102	291172	86.375	9722	7	2.884	45930	13.625	30917.8	5401.11	25516.7	0.9677	0.8638	0.9128	0.1362
rbhstw00059	1.8	bwa-mem	varscan	bwa-mem/varscan	337102	274048	81.2953	7085	8	2.1017	63054	18.7047	38966.1	3936.11	35030	0.9748	0.813	0.8866	0.187
rbhstw00059	1.8	bwa-sw	16GT	bwa-sw/16GT	337102	285262	84.6219	9169	124	2.7199	51840	15.3781	33893.9	5093.89	28800	0.9689	0.8462	0.9034	0.1538
rbhstw00059	1.8	bwa-sw	deepvariant	bwa-sw/deepvariant	337102	54424	16.1447	301	2	0.0893	282678	83.8553	157211	167.222	157043	0.9945	0.1614	0.2777	0.8386
rbhstw00059	1.8	bwa-sw	freebayes	bwa-sw/freebayes	337102	291450	86.4575	8655	0	2.5675	45652	13.5425	30170.6	4808.33	25362.2	0.9712	0.8646	0.9148	0.1354
rbhstw00059	1.8	bwa-sw	gatk	bwa-sw/gatk	337102	216037	64.0865	4022	464	1.1931	121065	35.9135	69492.8	2234.44	67258.3	0.9817	0.6409	0.7755	0.3591
rbhstw00059	1.8	bwa-sw	lofreq	bwa-sw/lofreq	337102	284085	84.2727	8470	0	2.5126	53017	15.7273	34159.4	4705.56	29453.9	0.971	0.8427	0.9023	0.1573
rbhstw00059	1.8	bwa-sw	mpileup	bwa-sw/mpileup	337102	286856	85.0947	7979	0	2.3669	50246	14.9053	32347.2	4432.78	27914.4	0.9729	0.8509	0.9078	0.1491
rbhstw00059	1.8	bwa-sw	octopus	bwa-sw/octopus	337102	245941	72.9574	4743	206	1.407	91161	27.0426	53280	2635	50645	0.9811	0.7296	0.8369	0.2704
rbhstw00059	1.8	bwa-sw	pilon	bwa-sw/pilon	337102	294568	87.3825	11690	0	3.4678	42534	12.6175	30124.4	6494.44	23630	0.9618	0.8738	0.9157	0.1262
rbhstw00059	1.8	bwa-sw	platypus	bwa-sw/platypus	337102	55355	16.4208	1025	11	0.3041	281747	83.5792	157096	569.444	156526	0.9818	0.1642	0.2813	0.8358
rbhstw00059	1.8	bwa-sw	snver	bwa-sw/snver	337102	267778	79.4353	6216	0	1.844	69324	20.5647	41966.7	3453.33	38513.3	0.9773	0.7944	0.8764	0.2056
rbhstw00059	1.8	bwa-sw	snvsniffer	bwa-sw/snvsniffer	337102	6039	1.7914	388	89	0.1151	331063	98.2086	184139	215.556	183924	0.9396	0.0179	0.0351	0.9821
rbhstw00059	1.8	bwa-sw	solsnp	bwa-sw/solsnp	337102	280551	83.2244	7659	203	2.272	56551	16.7756	35672.2	4255	31417.2	0.9734	0.8322	0.8973	0.1678
rbhstw00059	1.8	bwa-sw	strelka	bwa-sw/strelka	337102	258755	76.7587	4630	2	1.3735	78347	23.2413	46098.3	2572.22	43526.1	0.9824	0.7676	0.8618	0.2324
rbhstw00059	1.8	bwa-sw	varscan	bwa-sw/varscan	337102	285765	84.7711	8547	26	2.5354	51337	15.2289	33268.9	4748.33	28520.6	0.971	0.8477	0.9052	0.1523
rbhstw00059	1.8	bwa+stampy	16GT	bwa+stampy/16GT	337102	292916	86.8924	21810	2169	6.4699	44186	13.1076	36664.4	12116.7	24547.8	0.9307	0.8689	0.8987	0.1311
rbhstw00059	1.8	bwa+stampy	deepvariant	bwa+stampy/deepvariant	337102	43862	13.0115	451	1	0.1338	293240	86.9885	163162	250.556	162911	0.9898	0.1301	0.23	0.8699
rbhstw00059	1.8	bwa+stampy	freebayes	bwa+stampy/freebayes	337102	325127	96.4477	44966	0	13.339	11975	3.5523	31633.9	24981.1	6652.78	0.8785	0.9645	0.9195	0.0355
rbhstw00059	1.8	bwa+stampy	gatk	bwa+stampy/gatk	337102	208308	61.7938	12086	781	3.5853	128794	38.2062	78266.7	6714.44	71552.2	0.9452	0.6179	0.7473	0.3821
rbhstw00059	1.8	bwa+stampy	lofreq	bwa+stampy/lofreq	337102	271123	80.4276	16955	0	5.0296	65979	19.5724	46074.4	9419.44	36655	0.9411	0.8043	0.8673	0.1957
rbhstw00059	1.8	bwa+stampy	mpileup	bwa+stampy/mpileup	337102	309251	91.7381	20314	0	6.0261	27851	8.2619	26758.3	11285.6	15472.8	0.9384	0.9174	0.9278	0.0826
rbhstw00059	1.8	bwa+stampy	octopus	bwa+stampy/octopus	337102	311105	92.2881	26916	720	7.9845	25997	7.7119	29396.1	14953.3	14442.8	0.9204	0.9229	0.9216	0.0771
rbhstw00059	1.8	bwa+stampy	pilon	bwa+stampy/pilon	337102	219091	64.9925	17331	0	5.1412	118011	35.0075	75190	9628.33	65561.7	0.9267	0.6499	0.764	0.3501
rbhstw00059	1.8	bwa+stampy	platypus	bwa+stampy/platypus	337102	277377	82.2828	14678	633	4.3542	59725	17.7172	41335	8154.44	33180.6	0.9497	0.8228	0.8817	0.1772
rbhstw00059	1.8	bwa+stampy	snver	bwa+stampy/snver	337102	293079	86.9407	19472	0	5.7763	44023	13.0593	35275	10817.8	24457.2	0.9377	0.8694	0.9023	0.1306
rbhstw00059	1.8	bwa+stampy	snvsniffer	bwa+stampy/snvsniffer	337102	10195	3.0243	732	193	0.2171	326907	96.9757	182022	406.667	181615	0.933	0.0302	0.0585	0.9698
rbhstw00059	1.8	bwa+stampy	solsnp	bwa+stampy/solsnp	337102	311751	92.4797	25321	2560	7.5114	25351	7.5203	28151.1	14067.2	14083.9	0.9249	0.9248	0.9248	0.0752
rbhstw00059	1.8	bwa+stampy	strelka	bwa+stampy/strelka	337102	285269	84.6239	11718	469	3.4761	51833	15.3761	35306.1	6510	28796.1	0.9605	0.8462	0.8997	0.1538
rbhstw00059	1.8	bwa+stampy	varscan	bwa+stampy/varscan	337102	297994	88.3988	21166	1364	6.2788	39108	11.6012	33485.6	11758.9	21726.7	0.9337	0.884	0.9082	0.116
rbhstw00059	1.8	cushaw3	16GT	cushaw3/16GT	337102	335522	99.5313	46656	3027	13.8403	1580	0.4687	26797.8	25920	877.778	0.8779	0.9953	0.9329	0.0047
rbhstw00059	1.8	cushaw3	freebayes	cushaw3/freebayes	337102	332797	98.7229	45469	0	13.4882	4305	1.2771	27652.2	25260.6	2391.67	0.8798	0.9872	0.9304	0.0128
rbhstw00059	1.8	cushaw3	gatk	cushaw3/gatk	337102	126722	37.5916	10135	620	3.0065	210380	62.4084	122508	5630.56	116878	0.9259	0.3759	0.5347	0.6241
rbhstw00059	1.8	cushaw3	lofreq	cushaw3/lofreq	337102	334257	99.156	31921	0	9.4692	2845	0.844	19314.4	17733.9	1580.56	0.9128	0.9916	0.9506	0.0084
rbhstw00059	1.8	cushaw3	mpileup	cushaw3/mpileup	337102	333466	98.9214	31437	0	9.3257	3636	1.0786	19485	17465	2020	0.9138	0.9892	0.95	0.0108
rbhstw00059	1.8	cushaw3	pilon	cushaw3/pilon	337102	331751	98.4126	48521	0	14.3936	5351	1.5874	29928.9	26956.1	2972.78	0.8724	0.9841	0.9249	0.0159
rbhstw00059	1.8	cushaw3	platypus	cushaw3/platypus	337102	2260	0.6704	1820	81	0.5399	334842	99.3296	187034	1011.11	186023	0.5539	0.0067	0.0132	0.9933
rbhstw00059	1.8	cushaw3	snver	cushaw3/snver	337102	333366	98.8917	35475	0	10.5235	3736	1.1083	21783.9	19708.3	2075.56	0.9038	0.9889	0.9444	0.0111
rbhstw00059	1.8	cushaw3	snvsniffer	cushaw3/snvsniffer	337102	6874	2.0391	820	148	0.2432	330228	97.9609	183916	455.556	183460	0.8934	0.0204	0.0399	0.9796
rbhstw00059	1.8	cushaw3	solsnp	cushaw3/solsnp	337102	332689	98.6909	41264	2676	12.2408	4413	1.3091	25376.1	22924.4	2451.67	0.8897	0.9869	0.9358	0.0131
rbhstw00059	1.8	cushaw3	strelka	cushaw3/strelka	337102	315787	93.677	14071	13	4.1741	21315	6.323	19658.9	7817.22	11841.7	0.9573	0.9368	0.9469	0.0632
rbhstw00059	1.8	cushaw3	varscan	cushaw3/varscan	337102	331640	98.3797	33978	2480	10.0794	5462	1.6203	21911.1	18876.7	3034.44	0.9071	0.9838	0.9439	0.0162
rbhstw00059	1.8	gassst	mpileup	gassst/mpileup	337102	20488	6.0777	342	0	0.1015	316614	93.9223	176087	190	175897	0.9836	0.0608	0.1145	0.9392
rbhstw00059	1.8	gassst	pilon	gassst/pilon	337102	18649	5.5322	851	0	0.2524	318453	94.4678	177391	472.778	176918	0.9564	0.0553	0.1046	0.9447
rbhstw00059	1.8	gassst	snvsniffer	gassst/snvsniffer	337102	5768	1.7111	593	110	0.1759	331334	98.2889	184404	329.444	184074	0.9068	0.0171	0.0336	0.9829
rbhstw00059	1.8	gassst	varscan	gassst/varscan	337102	18673	5.5393	314	11	0.0931	318429	94.4607	177079	174.444	176905	0.9835	0.0554	0.1049	0.9446
rbhstw00059	1.8	gem	16GT	gem/16GT	337102	270561	80.2609	8534	201	2.5316	66541	19.7391	41708.3	4741.11	36967.2	0.9694	0.8026	0.8781	0.1974
rbhstw00059	1.8	gem	deepvariant	gem/deepvariant	337102	40813	12.107	339	3	0.1006	296289	87.893	164793	188.333	164605	0.9918	0.1211	0.2158	0.8789
rbhstw00059	1.8	gem	freebayes	gem/freebayes	337102	282857	83.9084	9644	0	2.8609	54245	16.0916	35493.9	5357.78	30136.1	0.967	0.8391	0.8985	0.1609
rbhstw00059	1.8	gem	gatk	gem/gatk	337102	229065	67.9512	8159	537	2.4203	108037	32.0488	64553.3	4532.78	60020.6	0.9656	0.6795	0.7977	0.3205
rbhstw00059	1.8	gem	lofreq	gem/lofreq	337102	265564	78.7785	5868	0	1.7407	71538	21.2215	43003.3	3260	39743.3	0.9784	0.7878	0.8728	0.2122
rbhstw00059	1.8	gem	mpileup	gem/mpileup	337102	269277	79.88	5994	0	1.7781	67825	20.12	41010.6	3330	37680.6	0.9782	0.7988	0.8794	0.2012
rbhstw00059	1.8	gem	octopus	gem/octopus	337102	290869	86.2852	13131	339	3.8953	46233	13.7148	32980	7295	25685	0.9568	0.8629	0.9074	0.1371
rbhstw00059	1.8	gem	pilon	gem/pilon	337102	228028	67.6436	6718	0	1.9929	109074	32.3564	64328.9	3732.22	60596.7	0.9714	0.6764	0.7975	0.3236
rbhstw00059	1.8	gem	platypus	gem/platypus	337102	195755	58.07	2765	122	0.8202	141347	41.93	80062.2	1536.11	78526.1	0.9861	0.5807	0.731	0.4193
rbhstw00059	1.8	gem	snver	gem/snver	337102	268674	79.7011	5815	0	1.725	68428	20.2989	41246.1	3230.56	38015.6	0.9788	0.797	0.8786	0.203
rbhstw00059	1.8	gem	snvsniffer	gem/snvsniffer	337102	7550	2.2397	409	107	0.1213	329552	97.7603	183312	227.222	183084	0.9486	0.0224	0.0438	0.9776
rbhstw00059	1.8	gem	solsnp	gem/solsnp	337102	264099	78.3439	6775	258	2.0098	73003	21.6561	44321.1	3763.89	40557.2	0.975	0.7834	0.8688	0.2166
rbhstw00059	1.8	gem	strelka	gem/strelka	337102	278003	82.4685	6577	4	1.951	59099	17.5315	36486.7	3653.89	32832.8	0.9769	0.8247	0.8944	0.1753
rbhstw00059	1.8	gem	varscan	gem/varscan	337102	264553	78.4786	5750	53	1.7057	72549	21.5214	43499.4	3194.44	40305	0.9787	0.7848	0.8711	0.2152
rbhstw00059	1.8	hisat2	16GT	hisat2/16GT	337102	7889	2.3402	1383	17	0.4103	329213	97.6598	183664	768.333	182896	0.8508	0.0234	0.0455	0.9766
rbhstw00059	1.8	hisat2	freebayes	hisat2/freebayes	337102	9974	2.9587	391	0	0.116	327128	97.0413	181955	217.222	181738	0.9623	0.0296	0.0574	0.9704
rbhstw00059	1.8	hisat2	gatk	hisat2/gatk	337102	9500	2.8181	448	142	0.1329	327602	97.1819	182250	248.889	182001	0.955	0.0282	0.0548	0.9718
rbhstw00059	1.8	hisat2	lofreq	hisat2/lofreq	337102	2317	0.6873	176	0	0.0522	334785	99.3127	186089	97.7778	185992	0.9294	0.0069	0.0137	0.9931
rbhstw00059	1.8	hisat2	mpileup	hisat2/mpileup	337102	2920	0.8662	232	0	0.0688	334182	99.1338	185786	128.889	185657	0.9264	0.0087	0.0172	0.9913
rbhstw00059	1.8	hisat2	pilon	hisat2/pilon	337102	3916	1.1617	361	0	0.1071	333186	98.8383	185304	200.556	185103	0.9156	0.0116	0.0229	0.9884
rbhstw00059	1.8	hisat2	snver	hisat2/snver	337102	3250	0.9641	191	0	0.0567	333852	99.0359	185579	106.111	185473	0.9445	0.0096	0.019	0.9904
rbhstw00059	1.8	hisat2	snvsniffer	hisat2/snvsniffer	337102	2777	0.8238	316	53	0.0937	334325	99.1762	185912	175.556	185736	0.8978	0.0082	0.0163	0.9918
rbhstw00059	1.8	hisat2	solsnp	hisat2/solsnp	337102	11042	3.2756	1710	106	0.5073	326060	96.7244	182094	950	181144	0.8659	0.0328	0.0632	0.9672
rbhstw00059	1.8	hisat2	strelka	hisat2/strelka	337102	3286	0.9748	180	0	0.0534	333816	99.0252	185553	100	185453	0.9481	0.0097	0.0192	0.9903
rbhstw00059	1.8	hisat2	varscan	hisat2/varscan	337102	2611	0.7745	191	0	0.0567	334491	99.2255	185934	106.111	185828	0.9318	0.0077	0.0153	0.9923
rbhstw00059	1.8	minimap2	16GT	minimap2/16GT	337102	174780	51.8478	2716	122	0.8057	162322	48.1522	91687.8	1508.89	90178.9	0.9847	0.5185	0.6793	0.4815
rbhstw00059	1.8	minimap2	deepvariant	minimap2/deepvariant	337102	42203	12.5194	410	2	0.1216	294899	87.4806	164061	227.778	163833	0.9904	0.1252	0.2223	0.8748
rbhstw00059	1.8	minimap2	freebayes	minimap2/freebayes	337102	189699	56.2735	1983	0	0.5882	147403	43.7265	82992.2	1101.67	81890.6	0.9897	0.5627	0.7175	0.4373
rbhstw00059	1.8	minimap2	gatk	minimap2/gatk	337102	144117	42.7517	1819	384	0.5396	192985	57.2483	108224	1010.56	107214	0.9875	0.4275	0.5967	0.5725
rbhstw00059	1.8	minimap2	lofreq	minimap2/lofreq	337102	161202	47.8199	1627	0	0.4826	175900	52.1801	98626.1	903.889	97722.2	0.99	0.4782	0.6449	0.5218
rbhstw00059	1.8	minimap2	mpileup	minimap2/mpileup	337102	162749	48.2789	1259	0	0.3735	174353	51.7211	97562.2	699.444	96862.8	0.9923	0.4828	0.6496	0.5172
rbhstw00059	1.8	minimap2	octopus	minimap2/octopus	337102	134761	39.9763	1737	115	0.5153	202341	60.0237	113377	965	112412	0.9873	0.3998	0.5691	0.6002
rbhstw00059	1.8	minimap2	pilon	minimap2/pilon	337102	166563	49.4103	2724	0	0.8081	170539	50.5897	96257.2	1513.33	94743.9	0.9839	0.4941	0.6578	0.5059
rbhstw00059	1.8	minimap2	platypus	minimap2/platypus	337102	55890	16.5796	450	59	0.1335	281212	83.4204	156479	250	156229	0.992	0.1658	0.2841	0.8342
rbhstw00059	1.8	minimap2	snver	minimap2/snver	337102	121313	35.987	958	0	0.2842	215789	64.013	120415	532.222	119883	0.9922	0.3599	0.5282	0.6401
rbhstw00059	1.8	minimap2	snvsniffer	minimap2/snvsniffer	337102	6485	1.9238	514	116	0.1525	330617	98.0762	183962	285.556	183676	0.9266	0.0192	0.0376	0.9808
rbhstw00059	1.8	minimap2	solsnp	minimap2/solsnp	337102	186551	55.3396	2421	214	0.7182	150551	44.6604	84984.4	1345	83639.4	0.9872	0.5534	0.7092	0.4466
rbhstw00059	1.8	minimap2	strelka	minimap2/strelka	337102	122026	36.1985	907	0	0.2691	215076	63.8015	119991	503.889	119487	0.9926	0.362	0.5305	0.638
rbhstw00059	1.8	minimap2	varscan	minimap2/varscan	337102	158220	46.9353	1345	25	0.399	178882	53.0647	100126	747.222	99378.9	0.9916	0.4694	0.6372	0.5306
rbhstw00059	1.8	mosaik	16GT	mosaik/16GT	337102	173001	51.3201	3391	109	1.0059	164101	48.6799	93051.1	1883.89	91167.2	0.9808	0.5132	0.6738	0.4868
rbhstw00059	1.8	mosaik	deepvariant	mosaik/deepvariant	337102	9425	2.7959	100	0	0.0297	327677	97.2041	182098	55.5556	182043	0.9895	0.028	0.0545	0.972
rbhstw00059	1.8	mosaik	freebayes	mosaik/freebayes	337102	193637	57.4417	5441	0	1.6141	143465	42.5583	82725.6	3022.78	79702.8	0.9727	0.5744	0.7223	0.4256
rbhstw00059	1.8	mosaik	gatk	mosaik/gatk	337102	137228	40.7082	2307	485	0.6844	199874	59.2918	112323	1281.67	111041	0.9835	0.4071	0.5758	0.5929
rbhstw00059	1.8	mosaik	octopus	mosaik/octopus	337102	111373	33.0384	1086	87	0.3222	225729	66.9616	126008	603.333	125405	0.9903	0.3304	0.4955	0.6696
rbhstw00059	1.8	mosaik	solsnp	mosaik/solsnp	337102	179930	53.3755	3639	255	1.0795	157172	46.6245	89339.4	2021.67	87317.8	0.9802	0.5338	0.6912	0.4662
rbhstw00059	1.8	ngm	16GT	ngm/16GT	337102	330261	97.9706	35517	504	10.536	6841	2.0294	23532.2	19731.7	3800.56	0.9029	0.9797	0.9397	0.0203
rbhstw00059	1.8	ngm	deepvariant	ngm/deepvariant	337102	47507	14.0928	121	4	0.0359	289595	85.9072	160953	67.2222	160886	0.9975	0.1409	0.2469	0.8591
rbhstw00059	1.8	ngm	freebayes	ngm/freebayes	337102	330056	97.9098	34798	0	10.3227	7046	2.0902	23246.7	19332.2	3914.44	0.9046	0.9791	0.9404	0.0209
rbhstw00059	1.8	ngm	gatk	ngm/gatk	337102	218023	64.6757	11110	664	3.2957	119079	35.3243	72327.2	6172.22	66155	0.9515	0.6468	0.7701	0.3532
rbhstw00059	1.8	ngm	lofreq	ngm/lofreq	337102	327041	97.0154	23147	0	6.8665	10061	2.9846	18448.9	12859.4	5589.44	0.9339	0.9702	0.9517	0.0298
rbhstw00059	1.8	ngm	mpileup	ngm/mpileup	337102	326597	96.8837	22353	0	6.6309	10505	3.1163	18254.4	12418.3	5836.11	0.9359	0.9688	0.9521	0.0312
rbhstw00059	1.8	ngm	octopus	ngm/octopus	337102	305937	90.755	20351	449	6.037	31165	9.245	28620	11306.1	17313.9	0.9376	0.9076	0.9224	0.0924
rbhstw00059	1.8	ngm	pilon	ngm/pilon	337102	305180	90.5305	21334	0	6.3286	31922	9.4695	29586.7	11852.2	17734.4	0.9347	0.9053	0.9198	0.0947
rbhstw00059	1.8	ngm	platypus	ngm/platypus	337102	314020	93.1528	15349	335	4.5532	23082	6.8472	21350.6	8527.22	12823.3	0.9534	0.9315	0.9423	0.0685
rbhstw00059	1.8	ngm	snver	ngm/snver	337102	330412	98.0154	26514	0	7.8653	6690	1.9846	18446.7	14730	3716.67	0.9257	0.9802	0.9522	0.0198
rbhstw00059	1.8	ngm	snvsniffer	ngm/snvsniffer	337102	7408	2.1976	506	118	0.1501	329694	97.8024	183444	281.111	183163	0.9361	0.022	0.043	0.978
rbhstw00059	1.8	ngm	solsnp	ngm/solsnp	337102	325774	96.6396	26472	471	7.8528	11328	3.3604	21000	14706.7	6293.33	0.9248	0.9664	0.9451	0.0336
rbhstw00059	1.8	ngm	strelka	ngm/strelka	337102	310174	92.0119	14915	5	4.4245	26928	7.9881	23246.1	8286.11	14960	0.9541	0.9201	0.9368	0.0799
rbhstw00059	1.8	ngm	varscan	ngm/varscan	337102	328092	97.3272	24578	99	7.291	9010	2.6728	18660	13654.4	5005.56	0.9303	0.9733	0.9513	0.0267
rbhstw00059	1.8	novoalign	16GT	novoalign/16GT	337102	211934	62.8694	2885	49	0.8558	125168	37.1306	71140.6	1602.78	69537.8	0.9866	0.6287	0.768	0.3713
rbhstw00059	1.8	novoalign	freebayes	novoalign/freebayes	337102	228024	67.6424	4053	0	1.2023	109078	32.3576	62850.6	2251.67	60598.9	0.9825	0.6764	0.8012	0.3236
rbhstw00059	1.8	novoalign	gatk	novoalign/gatk	337102	214171	63.533	4240	506	1.2578	122931	36.467	70650.6	2355.56	68295	0.9806	0.6353	0.7711	0.3647
rbhstw00059	1.8	novoalign	lofreq	novoalign/lofreq	337102	210706	62.5051	2550	0	0.7564	126396	37.4949	71636.7	1416.67	70220	0.988	0.6251	0.7657	0.3749
rbhstw00059	1.8	novoalign	mpileup	novoalign/mpileup	337102	214820	63.7255	2640	0	0.7831	122282	36.2745	69401.1	1466.67	67934.4	0.9879	0.6373	0.7748	0.3627
rbhstw00059	1.8	novoalign	pilon	novoalign/pilon	337102	189884	56.3284	3229	0	0.9579	147218	43.6716	83581.7	1793.89	81787.8	0.9833	0.5633	0.7163	0.4367
rbhstw00059	1.8	novoalign	platypus	novoalign/platypus	337102	216800	64.3129	3330	107	0.9878	120302	35.6871	68684.4	1850	66834.4	0.9849	0.6431	0.7781	0.3569
rbhstw00059	1.8	novoalign	snver	novoalign/snver	337102	214336	63.5819	2745	0	0.8143	122766	36.4181	69728.3	1525	68203.3	0.9874	0.6358	0.7735	0.3642
rbhstw00059	1.8	novoalign	snvsniffer	novoalign/snvsniffer	337102	6117	1.8146	270	63	0.0801	330985	98.1854	184031	150	183881	0.9577	0.0181	0.0355	0.9819
rbhstw00059	1.8	novoalign	solsnp	novoalign/solsnp	337102	198664	58.9329	2494	101	0.7398	138438	41.0671	78295.6	1385.56	76910	0.9876	0.5893	0.7381	0.4107
rbhstw00059	1.8	novoalign	strelka	novoalign/strelka	337102	230701	68.4366	3182	10	0.9439	106401	31.5634	60879.4	1767.78	59111.7	0.9864	0.6844	0.8081	0.3156
rbhstw00059	1.8	novoalign	varscan	novoalign/varscan	337102	209986	62.2915	2496	9	0.7404	127116	37.7085	72006.7	1386.67	70620	0.9883	0.6229	0.7642	0.3771
rbhstw00059	1.8	smalt	16GT	smalt/16GT	337102	326961	96.9917	23307	799	6.9139	10141	3.0083	18582.2	12948.3	5633.89	0.9335	0.9699	0.9514	0.0301
rbhstw00059	1.8	smalt	deepvariant	smalt/deepvariant	337102	49130	14.5742	470	3	0.1394	287972	85.4258	160246	261.111	159984	0.9905	0.1457	0.254	0.8543
rbhstw00059	1.8	smalt	freebayes	smalt/freebayes	337102	330847	98.1445	28487	0	8.4506	6255	1.8555	19301.1	15826.1	3475	0.9207	0.9814	0.9501	0.0186
rbhstw00059	1.8	smalt	gatk	smalt/gatk	337102	223274	66.2334	12816	909	3.8018	113828	33.7666	70357.8	7120	63237.8	0.9457	0.6623	0.779	0.3377
rbhstw00059	1.8	smalt	lofreq	smalt/lofreq	337102	323376	95.9282	18532	0	5.4974	13726	4.0718	17921.1	10295.6	7625.56	0.9458	0.9593	0.9525	0.0407
rbhstw00059	1.8	smalt	mpileup	smalt/mpileup	337102	323626	96.0024	18463	0	5.477	13476	3.9976	17743.9	10257.2	7486.67	0.946	0.96	0.9529	0.04
rbhstw00059	1.8	smalt	octopus	smalt/octopus	337102	309779	91.8947	21621	649	6.4138	27323	8.1053	27191.1	12011.7	15179.4	0.9348	0.9189	0.9268	0.0811
rbhstw00059	1.8	smalt	pilon	smalt/pilon	337102	312927	92.8286	25327	0	7.5132	24175	7.1714	27501.1	14070.6	13430.6	0.9251	0.9283	0.9267	0.0717
rbhstw00059	1.8	smalt	platypus	smalt/platypus	337102	319973	94.9187	20680	931	6.1346	17129	5.0813	21005	11488.9	9516.11	0.9393	0.9492	0.9442	0.0508
rbhstw00059	1.8	smalt	snver	smalt/snver	337102	325457	96.5456	19843	0	5.8863	11645	3.4544	17493.3	11023.9	6469.44	0.9425	0.9655	0.9539	0.0345
rbhstw00059	1.8	smalt	snvsniffer	smalt/snvsniffer	337102	6592	1.9555	493	106	0.1462	330510	98.0445	183891	273.889	183617	0.9304	0.0196	0.0384	0.9804
rbhstw00059	1.8	smalt	solsnp	smalt/solsnp	337102	317932	94.3133	17895	447	5.3085	19170	5.6867	20591.7	9941.67	10650	0.9467	0.9431	0.9449	0.0569
rbhstw00059	1.8	smalt	strelka	smalt/strelka	337102	309738	91.8826	13431	8	3.9843	27364	8.1174	22663.9	7461.67	15202.2	0.9584	0.9188	0.9382	0.0812
rbhstw00059	1.8	smalt	varscan	smalt/varscan	337102	323281	95.9001	19456	242	5.7715	13821	4.0999	18487.2	10808.9	7678.33	0.9432	0.959	0.951	0.041
rbhstw00059	1.8	snap	16GT	snap/16GT	337102	99865	29.6246	1192	53	0.3536	237237	70.3754	132461	662.222	131798	0.9882	0.2962	0.4558	0.7038
rbhstw00059	1.8	snap	deepvariant	snap/deepvariant	337102	23873	7.0818	341	2	0.1012	313229	92.9182	174206	189.444	174016	0.9859	0.0708	0.1321	0.9292
rbhstw00059	1.8	snap	freebayes	snap/freebayes	337102	135023	40.054	2206	0	0.6544	202079	59.946	113492	1225.56	112266	0.9839	0.4005	0.5693	0.5995
rbhstw00059	1.8	snap	gatk	snap/gatk	337102	107464	31.8788	1107	286	0.3284	229638	68.1212	128192	615	127577	0.9898	0.3188	0.4823	0.6812
rbhstw00059	1.8	snap	lofreq	snap/lofreq	337102	11624	3.4482	326	0	0.0967	325478	96.5518	181002	181.111	180821	0.9727	0.0345	0.0666	0.9655
rbhstw00059	1.8	snap	mpileup	snap/mpileup	337102	12030	3.5687	290	0	0.086	325072	96.4313	180757	161.111	180596	0.9765	0.0357	0.0689	0.9643
rbhstw00059	1.8	snap	octopus	snap/octopus	337102	49593	14.7116	850	77	0.2521	287509	85.2884	160199	472.222	159727	0.9831	0.1471	0.2559	0.8529
rbhstw00059	1.8	snap	pilon	snap/pilon	337102	17577	5.2141	554	0	0.1643	319525	94.7859	177822	307.778	177514	0.9694	0.0521	0.0989	0.9479
rbhstw00059	1.8	snap	platypus	snap/platypus	337102	5929	1.7588	177	10	0.0525	331173	98.2412	184083	98.3333	183985	0.971	0.0176	0.0346	0.9824
rbhstw00059	1.8	snap	snver	snap/snver	337102	12477	3.7013	270	0	0.0801	324625	96.2987	180497	150	180347	0.9788	0.037	0.0713	0.963
rbhstw00059	1.8	snap	snvsniffer	snap/snvsniffer	337102	4827	1.4319	341	77	0.1012	332275	98.5681	184787	189.444	184597	0.934	0.0143	0.0282	0.9857
rbhstw00059	1.8	snap	solsnp	snap/solsnp	337102	124579	36.9559	2109	229	0.6256	212523	63.0441	119240	1171.67	118068	0.9834	0.3696	0.5373	0.6304
rbhstw00059	1.8	snap	strelka	snap/strelka	337102	13000	3.8564	241	0	0.0715	324102	96.1436	180191	133.889	180057	0.9818	0.0386	0.0743	0.9614
rbhstw00059	1.8	snap	varscan	snap/varscan	337102	10173	3.0178	278	1	0.0825	326929	96.9822	181782	154.444	181627	0.9734	0.0302	0.0586	0.9698
rbhstw00059	1.8	snippy	snippy	snippy/snippy	337102	235509	69.8628	3086	0	0.9154	101593	30.1372	58155	1714.44	56440.6	0.9871	0.6986	0.8182	0.3014
rbhstw00059	1.8	spandx	spandx	spandx/spandx	337102	112315	33.3178	2119	0	0.6286	224787	66.6822	126059	1177.22	124882	0.9815	0.3332	0.4975	0.6668
rbhstw00059	1.8	speedseq	speedseq	speedseq/speedseq	337102	262600	77.8993	6628	312	1.9662	74502	22.1007	45072.2	3682.22	41390	0.9754	0.779	0.8662	0.221
rbhstw00059	1.8	stampy	16GT	stampy/16GT	337102	292308	86.712	21745	2144	6.4506	44794	13.288	36966.1	12080.6	24885.6	0.9308	0.8671	0.8978	0.1329
rbhstw00059	1.8	stampy	deepvariant	stampy/deepvariant	337102	44145	13.0954	464	4	0.1376	292957	86.9046	163012	257.778	162754	0.9896	0.131	0.2314	0.869
rbhstw00059	1.8	stampy	freebayes	stampy/freebayes	337102	325059	96.4275	44917	0	13.3245	12043	3.5725	31644.4	24953.9	6690.56	0.8786	0.9643	0.9195	0.0357
rbhstw00059	1.8	stampy	gatk	stampy/gatk	337102	208249	61.7763	12102	812	3.59	128853	38.2237	78308.3	6723.33	71585	0.9451	0.6178	0.7472	0.3822
rbhstw00059	1.8	stampy	lofreq	stampy/lofreq	337102	270945	80.3748	16920	0	5.0193	66157	19.6252	46153.9	9400	36753.9	0.9412	0.8037	0.867	0.1963
rbhstw00059	1.8	stampy	mpileup	stampy/mpileup	337102	308701	91.575	20259	0	6.0098	28401	8.425	27033.3	11255	15778.3	0.9384	0.9157	0.9269	0.0843
rbhstw00059	1.8	stampy	octopus	stampy/octopus	337102	310562	92.127	26866	719	7.9697	26540	7.873	29670	14925.6	14744.4	0.9204	0.9213	0.9208	0.0787
rbhstw00059	1.8	stampy	pilon	stampy/pilon	337102	218840	64.918	16997	0	5.0421	118262	35.082	75143.9	9442.78	65701.1	0.9279	0.6492	0.7639	0.3508
rbhstw00059	1.8	stampy	platypus	stampy/platypus	337102	276828	82.12	14721	671	4.3669	60274	17.88	41663.9	8178.33	33485.6	0.9495	0.8212	0.8807	0.1788
rbhstw00059	1.8	stampy	snver	stampy/snver	337102	292845	86.8713	19494	0	5.7828	44257	13.1287	35417.2	10830	24587.2	0.9376	0.8687	0.9018	0.1313
rbhstw00059	1.8	stampy	snvsniffer	stampy/snvsniffer	337102	10156	3.0127	693	186	0.2056	326946	96.9873	182022	385	181637	0.9361	0.0301	0.0583	0.9699
rbhstw00059	1.8	stampy	solsnp	stampy/solsnp	337102	311490	92.4023	25366	2579	7.5247	25612	7.5977	28321.1	14092.2	14228.9	0.9247	0.924	0.9243	0.076
rbhstw00059	1.8	stampy	strelka	stampy/strelka	337102	285008	84.5465	11744	473	3.4838	52094	15.4535	35465.6	6524.44	28941.1	0.9604	0.8455	0.8993	0.1545
rbhstw00059	1.8	stampy	varscan	stampy/varscan	337102	297626	88.2896	21180	1376	6.283	39476	11.7104	33697.8	11766.7	21931.1	0.9336	0.8829	0.9075	0.1171
rbhstw00059	1.8	yara	16GT	yara/16GT	337102	17126	5.0804	316	5	0.0937	319976	94.9196	177940	175.556	177764	0.9819	0.0508	0.0966	0.9492
rbhstw00059	1.8	yara	deepvariant	yara/deepvariant	337102	17765	5.2699	275	2	0.0816	319337	94.7301	177562	152.778	177409	0.9848	0.0527	0.1	0.9473
rbhstw00059	1.8	yara	freebayes	yara/freebayes	337102	23192	6.8798	523	0	0.1551	313910	93.1202	174685	290.556	174394	0.9779	0.0688	0.1286	0.9312
rbhstw00059	1.8	yara	gatk	yara/gatk	337102	19942	5.9157	437	128	0.1296	317160	94.0843	176443	242.778	176200	0.9786	0.0592	0.1116	0.9408
rbhstw00059	1.8	yara	lofreq	yara/lofreq	337102	6585	1.9534	177	0	0.0525	330517	98.0466	183719	98.3333	183621	0.9738	0.0195	0.0382	0.9805
rbhstw00059	1.8	yara	mpileup	yara/mpileup	337102	6769	2.008	177	0	0.0525	330333	97.992	183617	98.3333	183518	0.9745	0.0201	0.0394	0.9799
rbhstw00059	1.8	yara	octopus	yara/octopus	337102	20347	6.0359	460	61	0.1365	316755	93.9641	176231	255.556	175975	0.9779	0.0604	0.1138	0.9396
rbhstw00059	1.8	yara	pilon	yara/pilon	337102	8836	2.6212	273	0	0.081	328266	97.3788	182522	151.667	182370	0.97	0.0262	0.051	0.9738
rbhstw00059	1.8	yara	platypus	yara/platypus	337102	3846	1.1409	108	4	0.032	333256	98.8591	185202	60	185142	0.9727	0.0114	0.0225	0.9886
rbhstw00059	1.8	yara	snver	yara/snver	337102	7729	2.2928	180	0	0.0534	329373	97.7072	183085	100	182985	0.9772	0.0229	0.0448	0.9771
rbhstw00059	1.8	yara	snvsniffer	yara/snvsniffer	337102	3685	1.0931	212	48	0.0629	333417	98.9069	185349	117.778	185232	0.9456	0.0109	0.0216	0.9891
rbhstw00059	1.8	yara	solsnp	yara/solsnp	337102	24197	7.1779	569	81	0.1688	312905	92.8221	174152	316.111	173836	0.977	0.0718	0.1338	0.9282
rbhstw00059	1.8	yara	strelka	yara/strelka	337102	7769	2.3046	172	0	0.051	329333	97.6954	183058	95.5556	182963	0.9783	0.023	0.0449	0.977
rbhstw00059	1.8	yara	varscan	yara/varscan	337102	5809	1.7232	162	1	0.0481	331293	98.2768	184142	90	184052	0.9729	0.0172	0.0338	0.9828
rbhstw00122	1.03	bbmap	freebayes	bbmap/freebayes	50630	47629	94.0727	2651	0	5.236	3001	5.9273	5487.38	2573.79	2913.59	0.9473	0.9407	0.944	0.0593
rbhstw00122	1.03	bbmap	gatk	bbmap/gatk	50630	49189	97.1539	1232	552	2.4333	1441	2.8461	2595.15	1196.12	1399.03	0.9756	0.9715	0.9735	0.0285
rbhstw00122	1.03	bbmap	lofreq	bbmap/lofreq	50630	49686	98.1355	788	0	1.5564	944	1.8645	1681.55	765.048	916.505	0.9844	0.9814	0.9829	0.0186
rbhstw00122	1.03	bbmap	mpileup	bbmap/mpileup	50630	46377	91.5998	616	0	1.2167	4253	8.4002	4727.18	598.058	4129.13	0.9869	0.916	0.9501	0.084
rbhstw00122	1.03	bbmap	platypus	bbmap/platypus	50630	14852	29.3344	21	1	0.0415	35778	70.6656	34756.3	20.3883	34735.9	0.9986	0.2933	0.4534	0.7067
rbhstw00122	1.03	bbmap	snvsniffer	bbmap/snvsniffer	50630	36517	72.1252	617	284	1.2186	14113	27.8748	14301	599.029	13701.9	0.9834	0.7213	0.8322	0.2787
rbhstw00122	1.03	bbmap	varscan	bbmap/varscan	50630	50229	99.208	2479	205	4.8963	401	0.792	2796.12	2406.8	389.32	0.953	0.9921	0.9722	0.0079
rbhstw00122	1.03	bowtie2	16GT	bowtie2/16GT	50630	49061	96.901	720	47	1.4221	1569	3.099	2222.33	699.029	1523.3	0.9855	0.969	0.9772	0.031
rbhstw00122	1.03	bowtie2	deepvariant	bowtie2/deepvariant	50630	46141	91.1337	323	1	0.638	4489	8.8663	4671.84	313.592	4358.25	0.993	0.9113	0.9504	0.0887
rbhstw00122	1.03	bowtie2	freebayes	bowtie2/freebayes	50630	49048	96.8754	1393	0	2.7513	1582	3.1246	2888.35	1352.43	1535.92	0.9724	0.9688	0.9706	0.0312
rbhstw00122	1.03	bowtie2	gatk	bowtie2/gatk	50630	47709	94.2307	511	206	1.0093	2921	5.7693	3332.04	496.116	2835.92	0.9894	0.9423	0.9653	0.0577
rbhstw00122	1.03	bowtie2	lofreq	bowtie2/lofreq	50630	48200	95.2005	408	0	0.8058	2430	4.7995	2755.34	396.116	2359.22	0.9916	0.952	0.9714	0.048
rbhstw00122	1.03	bowtie2	mpileup	bowtie2/mpileup	50630	47985	94.7758	353	0	0.6972	2645	5.2242	2910.68	342.718	2567.96	0.9927	0.9478	0.9697	0.0522
rbhstw00122	1.03	bowtie2	octopus	bowtie2/octopus	50630	46757	92.3504	673	59	1.3293	3873	7.6496	4413.59	653.398	3760.19	0.9858	0.9235	0.9536	0.0765
rbhstw00122	1.03	bowtie2	pilon	bowtie2/pilon	50630	48653	96.0952	659	0	1.3016	1977	3.9048	2559.22	639.806	1919.42	0.9866	0.961	0.9736	0.039
rbhstw00122	1.03	bowtie2	platypus	bowtie2/platypus	50630	17297	34.1635	5	0	0.0099	33333	65.8365	32367	4.8544	32362.1	0.9997	0.3416	0.5092	0.6584
rbhstw00122	1.03	bowtie2	snver	bowtie2/snver	50630	46558	91.9573	311	0	0.6143	4072	8.0427	4255.34	301.942	3953.4	0.9934	0.9196	0.9551	0.0804
rbhstw00122	1.03	bowtie2	snvsniffer	bowtie2/snvsniffer	50630	35080	69.287	618	352	1.2206	15550	30.713	15697.1	600	15097.1	0.9827	0.6929	0.8127	0.3071
rbhstw00122	1.03	bowtie2	solsnp	bowtie2/solsnp	50630	49227	97.2289	1651	318	3.2609	1403	2.7711	2965.05	1602.91	1362.14	0.9675	0.9723	0.9699	0.0277
rbhstw00122	1.03	bowtie2	strelka	bowtie2/strelka	50630	45629	90.1225	197	0	0.3891	5001	9.8775	5046.6	191.262	4855.34	0.9957	0.9012	0.9461	0.0988
rbhstw00122	1.03	bowtie2	varscan	bowtie2/varscan	50630	47699	94.2109	494	33	0.9757	2931	5.7891	3325.24	479.612	2845.63	0.9897	0.9421	0.9653	0.0579
rbhstw00122	1.03	bwa-mem	16GT	bwa-mem/16GT	50630	49752	98.2659	966	46	1.908	878	1.7341	1790.29	937.864	852.427	0.981	0.9827	0.9818	0.0173
rbhstw00122	1.03	bwa-mem	deepvariant	bwa-mem/deepvariant	50630	47960	94.7264	430	2	0.8493	2670	5.2736	3009.71	417.476	2592.23	0.9911	0.9473	0.9687	0.0527
rbhstw00122	1.03	bwa-mem	freebayes	bwa-mem/freebayes	50630	49872	98.5029	1152	0	2.2753	758	1.4971	1854.37	1118.45	735.922	0.9774	0.985	0.9812	0.015
rbhstw00122	1.03	bwa-mem	gatk	bwa-mem/gatk	50630	49500	97.7681	1675	701	3.3083	1130	2.2319	2723.3	1626.21	1097.09	0.9673	0.9777	0.9725	0.0223
rbhstw00122	1.03	bwa-mem	lofreq	bwa-mem/lofreq	50630	49713	98.1888	897	0	1.7717	917	1.8112	1761.17	870.874	890.291	0.9823	0.9819	0.9821	0.0181
rbhstw00122	1.03	bwa-mem	mpileup	bwa-mem/mpileup	50630	49716	98.1947	868	0	1.7144	914	1.8053	1730.1	842.718	887.379	0.9828	0.9819	0.9823	0.0181
rbhstw00122	1.03	bwa-mem	octopus	bwa-mem/octopus	50630	49759	98.2797	2275	345	4.4934	871	1.7203	3054.37	2208.74	845.631	0.9563	0.9828	0.9694	0.0172
rbhstw00122	1.03	bwa-mem	pilon	bwa-mem/pilon	50630	49420	97.6101	901	0	1.7796	1210	2.3899	2049.51	874.757	1174.76	0.9821	0.9761	0.9791	0.0239
rbhstw00122	1.03	bwa-mem	platypus	bwa-mem/platypus	50630	49607	97.9795	975	107	1.9257	1023	2.0205	1939.81	946.602	993.204	0.9807	0.9798	0.9802	0.0202
rbhstw00122	1.03	bwa-mem	snver	bwa-mem/snver	50630	49730	98.2224	873	0	1.7243	900	1.7776	1721.36	847.573	873.786	0.9827	0.9822	0.9824	0.0178
rbhstw00122	1.03	bwa-mem	snvsniffer	bwa-mem/snvsniffer	50630	35806	70.7209	620	330	1.2246	14824	29.2791	14994.2	601.942	14392.2	0.983	0.7072	0.8226	0.2928
rbhstw00122	1.03	bwa-mem	solsnp	bwa-mem/solsnp	50630	49754	98.2698	987	134	1.9494	876	1.7302	1808.74	958.252	850.485	0.9805	0.9827	0.9816	0.0173
rbhstw00122	1.03	bwa-mem	strelka	bwa-mem/strelka	50630	50036	98.8268	938	6	1.8527	594	1.1732	1487.38	910.68	576.699	0.9816	0.9883	0.9849	0.0117
rbhstw00122	1.03	bwa-mem	varscan	bwa-mem/varscan	50630	49597	97.9597	816	11	1.6117	1033	2.0403	1795.15	792.233	1002.91	0.9838	0.9796	0.9817	0.0204
rbhstw00122	1.03	bwa-sw	16GT	bwa-sw/16GT	50630	50042	98.8386	989	33	1.9534	588	1.1614	1531.07	960.194	570.874	0.9806	0.9884	0.9845	0.0116
rbhstw00122	1.03	bwa-sw	deepvariant	bwa-sw/deepvariant	50630	48041	94.8864	292	0	0.5767	2589	5.1136	2797.09	283.495	2513.59	0.994	0.9489	0.9709	0.0511
rbhstw00122	1.03	bwa-sw	freebayes	bwa-sw/freebayes	50630	50096	98.9453	886	0	1.75	534	1.0547	1378.64	860.194	518.447	0.9826	0.9895	0.986	0.0105
rbhstw00122	1.03	bwa-sw	gatk	bwa-sw/gatk	50630	49337	97.4462	876	392	1.7302	1293	2.5538	2105.83	850.485	1255.34	0.9826	0.9745	0.9785	0.0255
rbhstw00122	1.03	bwa-sw	lofreq	bwa-sw/lofreq	50630	50023	98.8011	894	0	1.7658	607	1.1989	1457.28	867.961	589.32	0.9824	0.988	0.9852	0.012
rbhstw00122	1.03	bwa-sw	mpileup	bwa-sw/mpileup	50630	50097	98.9473	786	0	1.5524	533	1.0527	1280.58	763.107	517.476	0.9846	0.9895	0.987	0.0105
rbhstw00122	1.03	bwa-sw	octopus	bwa-sw/octopus	50630	49556	97.8787	1050	120	2.0739	1074	2.1213	2062.14	1019.42	1042.72	0.9793	0.9788	0.979	0.0212
rbhstw00122	1.03	bwa-sw	pilon	bwa-sw/pilon	50630	50059	98.8722	1027	0	2.0284	571	1.1278	1551.46	997.087	554.369	0.9799	0.9887	0.9843	0.0113
rbhstw00122	1.03	bwa-sw	platypus	bwa-sw/platypus	50630	413	0.8157	123	2	0.2429	50217	99.1843	48873.8	119.418	48754.4	0.7705	0.0082	0.0162	0.9918
rbhstw00122	1.03	bwa-sw	snver	bwa-sw/snver	50630	50044	98.8426	733	0	1.4478	586	1.1574	1280.58	711.65	568.932	0.9856	0.9884	0.987	0.0116
rbhstw00122	1.03	bwa-sw	snvsniffer	bwa-sw/snvsniffer	50630	34548	68.2362	480	247	0.9481	16082	31.7638	16079.6	466.019	15613.6	0.9863	0.6824	0.8067	0.3176
rbhstw00122	1.03	bwa-sw	solsnp	bwa-sw/solsnp	50630	49990	98.7359	860	85	1.6986	640	1.2641	1456.31	834.952	621.359	0.9831	0.9874	0.9852	0.0126
rbhstw00122	1.03	bwa-sw	strelka	bwa-sw/strelka	50630	49967	98.6905	654	4	1.2917	663	1.3095	1278.64	634.952	643.689	0.9871	0.9869	0.987	0.0131
rbhstw00122	1.03	bwa-sw	varscan	bwa-sw/varscan	50630	50082	98.9176	905	9	1.7875	548	1.0824	1410.68	878.641	532.039	0.9823	0.9892	0.9857	0.0108
rbhstw00122	1.03	bwa+stampy	16GT	bwa+stampy/16GT	50630	49533	97.8333	1721	168	3.3992	1097	2.1667	2735.92	1670.87	1065.05	0.9664	0.9783	0.9723	0.0217
rbhstw00122	1.03	bwa+stampy	deepvariant	bwa+stampy/deepvariant	50630	47745	94.3018	381	3	0.7525	2885	5.6982	3170.87	369.903	2800.97	0.9921	0.943	0.9669	0.057
rbhstw00122	1.03	bwa+stampy	freebayes	bwa+stampy/freebayes	50630	50272	99.2929	7494	0	14.8015	358	0.7071	7623.3	7275.73	347.573	0.8703	0.9929	0.9276	0.0071
rbhstw00122	1.03	bwa+stampy	gatk	bwa+stampy/gatk	50630	49569	97.9044	1919	761	3.7902	1061	2.0956	2893.2	1863.11	1030.1	0.9627	0.979	0.9708	0.021
rbhstw00122	1.03	bwa+stampy	lofreq	bwa+stampy/lofreq	50630	49153	97.0828	1336	0	2.6388	1477	2.9172	2731.07	1297.09	1433.98	0.9735	0.9708	0.9721	0.0292
rbhstw00122	1.03	bwa+stampy	mpileup	bwa+stampy/mpileup	50630	49869	98.4969	1378	0	2.7217	761	1.5031	2076.7	1337.86	738.835	0.9731	0.985	0.979	0.015
rbhstw00122	1.03	bwa+stampy	octopus	bwa+stampy/octopus	50630	49182	97.14	2554	368	5.0444	1448	2.86	3885.44	2479.61	1405.83	0.9506	0.9714	0.9609	0.0286
rbhstw00122	1.03	bwa+stampy	pilon	bwa+stampy/pilon	50630	48454	95.7022	1357	0	2.6802	2176	4.2978	3430.1	1317.48	2112.62	0.9728	0.957	0.9648	0.043
rbhstw00122	1.03	bwa+stampy	platypus	bwa+stampy/platypus	50630	49579	97.9242	1424	206	2.8126	1051	2.0758	2402.91	1382.52	1020.39	0.9721	0.9792	0.9756	0.0208
rbhstw00122	1.03	bwa+stampy	snver	bwa+stampy/snver	50630	49410	97.5904	1422	0	2.8086	1220	2.4096	2565.05	1380.58	1184.47	0.972	0.9759	0.9739	0.0241
rbhstw00122	1.03	bwa+stampy	snvsniffer	bwa+stampy/snvsniffer	50630	36959	72.9982	825	426	1.6295	13671	27.0018	14073.8	800.971	13272.8	0.9782	0.73	0.8361	0.27
rbhstw00122	1.03	bwa+stampy	solsnp	bwa+stampy/solsnp	50630	49962	98.6806	2062	333	4.0727	668	1.3194	2650.49	2001.94	648.544	0.9604	0.9868	0.9734	0.0132
rbhstw00122	1.03	bwa+stampy	strelka	bwa+stampy/strelka	50630	49407	97.5844	836	23	1.6512	1223	2.4156	1999.03	811.65	1187.38	0.9834	0.9758	0.9796	0.0242
rbhstw00122	1.03	bwa+stampy	varscan	bwa+stampy/varscan	50630	49580	97.9261	1535	111	3.0318	1050	2.0739	2509.71	1490.29	1019.42	0.97	0.9793	0.9746	0.0207
rbhstw00122	1.03	cushaw3	16GT	cushaw3/16GT	50630	50515	99.7729	6370	790	12.5815	115	0.2271	6296.12	6184.47	111.65	0.888	0.9977	0.9397	0.0023
rbhstw00122	1.03	cushaw3	freebayes	cushaw3/freebayes	50630	50508	99.759	10327	0	20.397	122	0.241	10144.7	10026.2	118.447	0.8302	0.9976	0.9062	0.0024
rbhstw00122	1.03	cushaw3	gatk	cushaw3/gatk	50630	49531	97.8294	2068	808	4.0845	1099	2.1706	3074.76	2007.77	1066.99	0.9599	0.9783	0.969	0.0217
rbhstw00122	1.03	cushaw3	lofreq	cushaw3/lofreq	50630	50478	99.6998	2395	0	4.7304	152	0.3002	2472.82	2325.24	147.573	0.9547	0.997	0.9754	0.003
rbhstw00122	1.03	cushaw3	mpileup	cushaw3/mpileup	50630	50420	99.5852	2456	0	4.8509	210	0.4148	2588.35	2384.47	203.883	0.9536	0.9959	0.9743	0.0041
rbhstw00122	1.03	cushaw3	pilon	cushaw3/pilon	50630	50340	99.4272	6334	0	12.5104	290	0.5728	6431.07	6149.51	281.553	0.8882	0.9943	0.9383	0.0057
rbhstw00122	1.03	cushaw3	platypus	cushaw3/platypus	50630	151	0.2982	308	49	0.6083	50479	99.7018	49307.8	299.029	49008.7	0.329	0.003	0.0059	0.997
rbhstw00122	1.03	cushaw3	snver	cushaw3/snver	50630	50401	99.5477	5200	0	10.2706	229	0.4523	5270.87	5048.54	222.33	0.9065	0.9955	0.9489	0.0045
rbhstw00122	1.03	cushaw3	snvsniffer	cushaw3/snvsniffer	50630	35227	69.5773	761	421	1.5031	15403	30.4227	15693.2	738.835	14954.4	0.9789	0.6958	0.8134	0.3042
rbhstw00122	1.03	cushaw3	solsnp	cushaw3/solsnp	50630	50561	99.8637	6360	1030	12.5617	69	0.1363	6241.75	6174.76	66.9903	0.8883	0.9986	0.9402	0.0014
rbhstw00122	1.03	cushaw3	strelka	cushaw3/strelka	50630	50075	98.9038	1032	10	2.0383	555	1.0962	1540.78	1001.94	538.835	0.9798	0.989	0.9844	0.011
rbhstw00122	1.03	cushaw3	varscan	cushaw3/varscan	50630	50319	99.3857	4938	777	9.7531	311	0.6143	5096.12	4794.17	301.942	0.9106	0.9939	0.9504	0.0061
rbhstw00122	1.03	gassst	mpileup	gassst/mpileup	50630	44365	87.6259	378	0	0.7466	6265	12.3741	6449.51	366.99	6082.52	0.9916	0.8763	0.9304	0.1237
rbhstw00122	1.03	gassst	pilon	gassst/pilon	50630	43566	86.0478	568	0	1.1219	7064	13.9522	7409.71	551.456	6858.25	0.9871	0.8605	0.9195	0.1395
rbhstw00122	1.03	gassst	snvsniffer	gassst/snvsniffer	50630	33960	67.0749	836	505	1.6512	16670	32.9251	16996.1	811.65	16184.5	0.976	0.6707	0.795	0.3293
rbhstw00122	1.03	gassst	varscan	gassst/varscan	50630	43546	86.0083	341	6	0.6735	7084	13.9917	7208.74	331.068	6877.67	0.9922	0.8601	0.9214	0.1399
rbhstw00122	1.03	gem	16GT	gem/16GT	50630	49846	98.4515	1098	36	2.1687	784	1.5485	1827.18	1066.02	761.165	0.9784	0.9845	0.9814	0.0155
rbhstw00122	1.03	gem	deepvariant	gem/deepvariant	50630	47769	94.3492	438	9	0.8651	2861	5.6508	3202.91	425.243	2777.67	0.9909	0.9435	0.9666	0.0565
rbhstw00122	1.03	gem	freebayes	gem/freebayes	50630	50068	98.89	1785	0	3.5256	562	1.11	2278.64	1733.01	545.631	0.9656	0.9889	0.9771	0.0111
rbhstw00122	1.03	gem	gatk	gem/gatk	50630	49525	97.8175	1386	617	2.7375	1105	2.1825	2418.45	1345.63	1072.82	0.9728	0.9782	0.9755	0.0218
rbhstw00122	1.03	gem	lofreq	gem/lofreq	50630	49832	98.4239	823	0	1.6255	798	1.5761	1573.79	799.029	774.757	0.9838	0.9842	0.984	0.0158
rbhstw00122	1.03	gem	mpileup	gem/mpileup	50630	49843	98.4456	769	0	1.5189	787	1.5544	1510.68	746.602	764.078	0.9848	0.9845	0.9846	0.0155
rbhstw00122	1.03	gem	octopus	gem/octopus	50630	49245	97.2645	1910	281	3.7725	1385	2.7355	3199.03	1854.37	1344.66	0.9627	0.9726	0.9676	0.0274
rbhstw00122	1.03	gem	pilon	gem/pilon	50630	49406	97.5825	905	0	1.7875	1224	2.4175	2066.99	878.641	1188.35	0.982	0.9758	0.9789	0.0242
rbhstw00122	1.03	gem	platypus	gem/platypus	50630	48650	96.0893	672	82	1.3273	1980	3.9107	2574.76	652.427	1922.33	0.9864	0.9609	0.9735	0.0391
rbhstw00122	1.03	gem	snver	gem/snver	50630	49733	98.2283	799	0	1.5781	897	1.7717	1646.6	775.728	870.874	0.9842	0.9823	0.9832	0.0177
rbhstw00122	1.03	gem	snvsniffer	gem/snvsniffer	50630	36191	71.4813	640	313	1.2641	14439	28.5187	14639.8	621.359	14018.4	0.9826	0.7148	0.8276	0.2852
rbhstw00122	1.03	gem	solsnp	gem/solsnp	50630	49880	98.5187	1153	133	2.2773	750	1.4813	1847.57	1119.42	728.155	0.9774	0.9852	0.9813	0.0148
rbhstw00122	1.03	gem	strelka	gem/strelka	50630	49943	98.6431	624	1	1.2325	687	1.3569	1272.82	605.825	666.99	0.9877	0.9864	0.987	0.0136
rbhstw00122	1.03	gem	varscan	gem/varscan	50630	49681	98.1256	885	28	1.748	949	1.8744	1780.58	859.223	921.359	0.9825	0.9813	0.9819	0.0187
rbhstw00122	1.03	hisat2	16GT	hisat2/16GT	50630	37092	73.2609	2846	101	5.6212	13538	26.7391	15906.8	2763.11	13143.7	0.9287	0.7326	0.8191	0.2674
rbhstw00122	1.03	hisat2	freebayes	hisat2/freebayes	50630	40554	80.0988	405	0	0.7999	10076	19.9012	10175.7	393.204	9782.52	0.9901	0.801	0.8856	0.199
rbhstw00122	1.03	hisat2	gatk	hisat2/gatk	50630	39374	77.7681	576	314	1.1377	11256	22.2319	11487.4	559.223	10928.2	0.9856	0.7777	0.8694	0.2223
rbhstw00122	1.03	hisat2	lofreq	hisat2/lofreq	50630	34071	67.2941	154	0	0.3042	16559	32.7059	16226.2	149.515	16076.7	0.9955	0.6729	0.803	0.3271
rbhstw00122	1.03	hisat2	mpileup	hisat2/mpileup	50630	36888	72.858	235	0	0.4642	13742	27.142	13569.9	228.155	13341.7	0.9937	0.7286	0.8407	0.2714
rbhstw00122	1.03	hisat2	pilon	hisat2/pilon	50630	34971	69.0717	248	0	0.4898	15659	30.9283	15443.7	240.777	15202.9	0.993	0.6907	0.8147	0.3093
rbhstw00122	1.03	hisat2	snver	hisat2/snver	50630	36917	72.9153	238	0	0.4701	13713	27.0847	13544.7	231.068	13313.6	0.9936	0.7292	0.8411	0.2708
rbhstw00122	1.03	hisat2	snvsniffer	hisat2/snvsniffer	50630	33792	66.743	479	249	0.9461	16838	33.257	16812.6	465.048	16347.6	0.986	0.6674	0.796	0.3326
rbhstw00122	1.03	hisat2	solsnp	hisat2/solsnp	50630	40639	80.2666	4440	353	8.7695	9991	19.7334	14010.7	4310.68	9700	0.9015	0.8027	0.8492	0.1973
rbhstw00122	1.03	hisat2	strelka	hisat2/strelka	50630	36664	72.4156	211	13	0.4167	13966	27.5844	13764.1	204.854	13559.2	0.9943	0.7242	0.838	0.2758
rbhstw00122	1.03	hisat2	varscan	hisat2/varscan	50630	36680	72.4472	245	4	0.4839	13950	27.5528	13781.5	237.864	13543.7	0.9934	0.7245	0.8379	0.2755
rbhstw00122	1.03	minimap2	16GT	minimap2/16GT	50630	49469	97.7069	796	49	1.5722	1161	2.2931	1900	772.816	1127.18	0.9842	0.9771	0.9806	0.0229
rbhstw00122	1.03	minimap2	deepvariant	minimap2/deepvariant	50630	47952	94.7106	490	7	0.9678	2678	5.2894	3075.73	475.728	2600	0.9899	0.9471	0.968	0.0529
rbhstw00122	1.03	minimap2	freebayes	minimap2/freebayes	50630	49738	98.2382	931	0	1.8388	892	1.7618	1769.9	903.884	866.019	0.9816	0.9824	0.982	0.0176
rbhstw00122	1.03	minimap2	gatk	minimap2/gatk	50630	49267	97.3079	1133	488	2.2378	1363	2.6921	2423.3	1100	1323.3	0.9775	0.9731	0.9753	0.0269
rbhstw00122	1.03	minimap2	lofreq	minimap2/lofreq	50630	49324	97.4205	676	0	1.3352	1306	2.5795	1924.27	656.311	1267.96	0.9865	0.9742	0.9803	0.0258
rbhstw00122	1.03	minimap2	mpileup	minimap2/mpileup	50630	49388	97.5469	661	0	1.3056	1242	2.4531	1847.57	641.748	1205.83	0.9868	0.9755	0.9811	0.0245
rbhstw00122	1.03	minimap2	octopus	minimap2/octopus	50630	49402	97.5746	1315	145	2.5973	1228	2.4254	2468.93	1276.7	1192.23	0.9741	0.9757	0.9749	0.0243
rbhstw00122	1.03	minimap2	pilon	minimap2/pilon	50630	49066	96.9109	718	0	1.4181	1564	3.0891	2215.53	697.087	1518.45	0.9856	0.9691	0.9773	0.0309
rbhstw00122	1.03	minimap2	platypus	minimap2/platypus	50630	48966	96.7134	566	79	1.1179	1664	3.2866	2165.05	549.515	1615.53	0.9886	0.9671	0.9777	0.0329
rbhstw00122	1.03	minimap2	snver	minimap2/snver	50630	49257	97.2882	602	0	1.189	1373	2.7118	1917.48	584.466	1333.01	0.9879	0.9729	0.9803	0.0271
rbhstw00122	1.03	minimap2	snvsniffer	minimap2/snvsniffer	50630	35617	70.3476	613	325	1.2107	15013	29.6524	15170.9	595.146	14575.7	0.9831	0.7035	0.8201	0.2965
rbhstw00122	1.03	minimap2	solsnp	minimap2/solsnp	50630	49628	98.0209	873	123	1.7243	1002	1.9791	1820.39	847.573	972.816	0.9827	0.9802	0.9814	0.0198
rbhstw00122	1.03	minimap2	strelka	minimap2/strelka	50630	49485	97.7385	571	4	1.1278	1145	2.2615	1666.02	554.369	1111.65	0.9886	0.9774	0.983	0.0226
rbhstw00122	1.03	minimap2	varscan	minimap2/varscan	50630	49162	97.1005	605	6	1.1949	1468	2.8995	2012.62	587.379	1425.24	0.9878	0.971	0.9793	0.029
rbhstw00122	1.03	mosaik	16GT	mosaik/16GT	50630	49294	97.3612	809	29	1.5979	1336	2.6388	2082.52	785.437	1297.09	0.9839	0.9736	0.9787	0.0264
rbhstw00122	1.03	mosaik	deepvariant	mosaik/deepvariant	50630	39727	78.4653	106	0	0.2094	10903	21.5347	10688.4	102.913	10585.4	0.9973	0.7847	0.8783	0.2153
rbhstw00122	1.03	mosaik	freebayes	mosaik/freebayes	50630	49911	98.5799	1814	0	3.5829	719	1.4201	2459.22	1761.16	698.058	0.9649	0.9858	0.9752	0.0142
rbhstw00122	1.03	mosaik	gatk	mosaik/gatk	50630	3848	7.6002	587	257	1.1594	46782	92.3998	45989.3	569.903	45419.4	0.8676	0.076	0.1398	0.924
rbhstw00122	1.03	mosaik	octopus	mosaik/octopus	50630	3334	6.585	316	36	0.6241	47296	93.415	46225.2	306.796	45918.4	0.9134	0.0659	0.1229	0.9341
rbhstw00122	1.03	mosaik	solsnp	mosaik/solsnp	50630	49330	97.4324	989	153	1.9534	1300	2.5676	2222.33	960.194	1262.14	0.9803	0.9743	0.9773	0.0257
rbhstw00122	1.03	ngm	16GT	ngm/16GT	50630	50473	99.6899	3322	114	6.5613	157	0.3101	3377.67	3225.24	152.427	0.9382	0.9969	0.9667	0.0031
rbhstw00122	1.03	ngm	deepvariant	ngm/deepvariant	50630	48029	94.8627	215	1	0.4246	2601	5.1373	2733.98	208.738	2525.24	0.9955	0.9486	0.9715	0.0514
rbhstw00122	1.03	ngm	freebayes	ngm/freebayes	50630	50449	99.6425	3788	0	7.4817	181	0.3575	3853.4	3677.67	175.728	0.9302	0.9964	0.9622	0.0036
rbhstw00122	1.03	ngm	gatk	ngm/gatk	50630	49601	97.9676	1550	619	3.0614	1029	2.0324	2503.88	1504.85	999.029	0.9697	0.9797	0.9747	0.0203
rbhstw00122	1.03	ngm	lofreq	ngm/lofreq	50630	50334	99.4154	1498	0	2.9587	296	0.5846	1741.75	1454.37	287.379	0.9711	0.9942	0.9825	0.0058
rbhstw00122	1.03	ngm	mpileup	ngm/mpileup	50630	50269	99.287	1425	0	2.8145	361	0.713	1733.98	1383.5	350.485	0.9724	0.9929	0.9825	0.0071
rbhstw00122	1.03	ngm	octopus	ngm/octopus	50630	49777	98.3152	2275	323	4.4934	853	1.6848	3036.89	2208.74	828.155	0.9563	0.9832	0.9696	0.0168
rbhstw00122	1.03	ngm	pilon	ngm/pilon	50630	49912	98.5819	1828	0	3.6105	718	1.4181	2471.84	1774.76	697.087	0.9647	0.9858	0.9751	0.0142
rbhstw00122	1.03	ngm	platypus	ngm/platypus	50630	50189	99.129	1484	240	2.9311	441	0.871	1868.93	1440.78	428.155	0.9713	0.9913	0.9812	0.0087
rbhstw00122	1.03	ngm	snver	ngm/snver	50630	50314	99.3759	1779	0	3.5137	316	0.6241	2033.98	1727.18	306.796	0.9658	0.9938	0.9796	0.0062
rbhstw00122	1.03	ngm	snvsniffer	ngm/snvsniffer	50630	36003	71.11	637	334	1.2581	14627	28.89	14819.4	618.447	14201	0.9826	0.7111	0.8251	0.2889
rbhstw00122	1.03	ngm	solsnp	ngm/solsnp	50630	50364	99.4746	2429	160	4.7976	266	0.5254	2616.5	2358.25	258.252	0.954	0.9947	0.9739	0.0053
rbhstw00122	1.03	ngm	strelka	ngm/strelka	50630	50030	98.8149	881	3	1.7401	600	1.1851	1437.86	855.34	582.524	0.9827	0.9881	0.9854	0.0119
rbhstw00122	1.03	ngm	varscan	ngm/varscan	50630	50222	99.1942	1744	55	3.4446	408	0.8058	2089.32	1693.2	396.116	0.9664	0.9919	0.979	0.0081
rbhstw00122	1.03	novoalign	16GT	novoalign/16GT	50630	49034	96.8477	653	14	1.2897	1596	3.1523	2183.5	633.981	1549.51	0.9869	0.9685	0.9776	0.0315
rbhstw00122	1.03	novoalign	freebayes	novoalign/freebayes	50630	49370	97.5114	859	0	1.6966	1260	2.4886	2057.28	833.981	1223.3	0.9829	0.9751	0.979	0.0249
rbhstw00122	1.03	novoalign	gatk	novoalign/gatk	50630	49466	97.701	1423	672	2.8106	1164	2.299	2511.65	1381.55	1130.1	0.972	0.977	0.9745	0.023
rbhstw00122	1.03	novoalign	lofreq	novoalign/lofreq	50630	48953	96.6877	593	0	1.1712	1677	3.3123	2203.88	575.728	1628.16	0.988	0.9669	0.9773	0.0331
rbhstw00122	1.03	novoalign	mpileup	novoalign/mpileup	50630	49003	96.7865	602	0	1.189	1627	3.2135	2164.08	584.466	1579.61	0.9879	0.9679	0.9778	0.0321
rbhstw00122	1.03	novoalign	pilon	novoalign/pilon	50630	48649	96.0873	629	0	1.2423	1981	3.9127	2533.98	610.68	1923.3	0.9872	0.9609	0.9739	0.0391
rbhstw00122	1.03	novoalign	platypus	novoalign/platypus	50630	49025	96.8299	877	155	1.7322	1605	3.1701	2409.71	851.456	1558.25	0.9824	0.9683	0.9753	0.0317
rbhstw00122	1.03	novoalign	snver	novoalign/snver	50630	48952	96.6858	649	0	1.2818	1678	3.3142	2259.22	630.097	1629.13	0.9869	0.9669	0.9768	0.0331
rbhstw00122	1.03	novoalign	snvsniffer	novoalign/snvsniffer	50630	34195	67.539	392	178	0.7742	16435	32.461	16336.9	380.582	15956.3	0.9887	0.6754	0.8026	0.3246
rbhstw00122	1.03	novoalign	solsnp	novoalign/solsnp	50630	48934	96.6502	677	88	1.3372	1696	3.3498	2303.88	657.282	1646.6	0.9864	0.9665	0.9763	0.0335
rbhstw00122	1.03	novoalign	strelka	novoalign/strelka	50630	49576	97.9182	712	14	1.4063	1054	2.0818	1714.56	691.262	1023.3	0.9858	0.9792	0.9825	0.0208
rbhstw00122	1.03	novoalign	varscan	novoalign/varscan	50630	48851	96.4863	606	3	1.1969	1779	3.5137	2315.53	588.35	1727.18	0.9877	0.9649	0.9762	0.0351
rbhstw00122	1.03	smalt	16GT	smalt/16GT	50630	50433	99.6109	1973	117	3.8969	197	0.3891	2106.8	1915.53	191.262	0.9624	0.9961	0.979	0.0039
rbhstw00122	1.03	smalt	deepvariant	smalt/deepvariant	50630	48074	94.9516	399	1	0.7881	2556	5.0484	2868.93	387.379	2481.55	0.9918	0.9495	0.9702	0.0505
rbhstw00122	1.03	smalt	freebayes	smalt/freebayes	50630	50444	99.6326	3205	0	6.3302	186	0.3674	3292.23	3111.65	180.583	0.9403	0.9963	0.9675	0.0037
rbhstw00122	1.03	smalt	gatk	smalt/gatk	50630	49596	97.9577	2329	952	4.6	1034	2.0423	3265.05	2261.16	1003.88	0.9551	0.9796	0.9672	0.0204
rbhstw00122	1.03	smalt	lofreq	smalt/lofreq	50630	50340	99.4272	1470	0	2.9034	290	0.5728	1708.74	1427.18	281.553	0.9716	0.9943	0.9828	0.0057
rbhstw00122	1.03	smalt	mpileup	smalt/mpileup	50630	50334	99.4154	1525	0	3.012	296	0.5846	1767.96	1480.58	287.379	0.9706	0.9942	0.9823	0.0058
rbhstw00122	1.03	smalt	octopus	smalt/octopus	50630	49797	98.3547	2966	435	5.8582	833	1.6453	3688.35	2879.61	808.738	0.9438	0.9835	0.9632	0.0165
rbhstw00122	1.03	smalt	pilon	smalt/pilon	50630	50152	99.0559	2168	0	4.282	478	0.9441	2568.93	2104.85	464.078	0.9586	0.9906	0.9743	0.0094
rbhstw00122	1.03	smalt	platypus	smalt/platypus	50630	50221	99.1922	2255	258	4.4539	409	0.8078	2586.41	2189.32	397.087	0.957	0.9919	0.9741	0.0081
rbhstw00122	1.03	smalt	snver	smalt/snver	50630	50335	99.4173	1731	0	3.4189	295	0.5827	1966.99	1680.58	286.408	0.9668	0.9942	0.9803	0.0058
rbhstw00122	1.03	smalt	snvsniffer	smalt/snvsniffer	50630	34453	68.0486	521	290	1.029	16177	31.9514	16211.6	505.825	15705.8	0.9851	0.6805	0.8049	0.3195
rbhstw00122	1.03	smalt	solsnp	smalt/solsnp	50630	50342	99.4312	1742	194	3.4406	288	0.5688	1970.87	1691.26	279.612	0.9666	0.9943	0.9803	0.0057
rbhstw00122	1.03	smalt	strelka	smalt/strelka	50630	50109	98.971	1115	6	2.2023	521	1.029	1588.35	1082.52	505.825	0.9782	0.9897	0.9839	0.0103
rbhstw00122	1.03	smalt	varscan	smalt/varscan	50630	50299	99.3462	1595	48	3.1503	331	0.6538	1869.9	1548.54	321.359	0.9693	0.9935	0.9813	0.0065
rbhstw00122	1.03	snap	16GT	snap/16GT	50630	48811	96.4073	706	44	1.3944	1819	3.5927	2451.46	685.437	1766.02	0.9857	0.9641	0.9748	0.0359
rbhstw00122	1.03	snap	deepvariant	snap/deepvariant	50630	47485	93.7883	539	16	1.0646	3145	6.2117	3576.7	523.301	3053.4	0.9888	0.9379	0.9627	0.0621
rbhstw00122	1.03	snap	freebayes	snap/freebayes	50630	49498	97.7642	2521	0	4.9793	1132	2.2358	3546.6	2447.57	1099.03	0.9515	0.9776	0.9644	0.0224
rbhstw00122	1.03	snap	gatk	snap/gatk	50630	48540	95.872	1006	477	1.987	2090	4.128	3005.83	976.699	2029.13	0.9797	0.9587	0.9691	0.0413
rbhstw00122	1.03	snap	lofreq	snap/lofreq	50630	46511	91.8645	453	0	0.8947	4119	8.1355	4438.83	439.806	3999.03	0.9904	0.9186	0.9531	0.0814
rbhstw00122	1.03	snap	mpileup	snap/mpileup	50630	46761	92.3583	479	0	0.9461	3869	7.6417	4221.36	465.048	3756.31	0.9899	0.9236	0.9556	0.0764
rbhstw00122	1.03	snap	octopus	snap/octopus	50630	47469	93.7567	1310	192	2.5874	3161	6.2433	4340.78	1271.84	3068.93	0.9731	0.9376	0.955	0.0624
rbhstw00122	1.03	snap	pilon	snap/pilon	50630	46869	92.5716	569	0	1.1238	3761	7.4284	4203.88	552.427	3651.46	0.988	0.9257	0.9558	0.0743
rbhstw00122	1.03	snap	platypus	snap/platypus	50630	46330	91.507	731	110	1.4438	4300	8.493	4884.47	709.709	4174.76	0.9845	0.9151	0.9485	0.0849
rbhstw00122	1.03	snap	snver	snap/snver	50630	46674	92.1865	627	0	1.2384	3956	7.8135	4449.51	608.738	3840.78	0.9867	0.9219	0.9532	0.0781
rbhstw00122	1.03	snap	snvsniffer	snap/snvsniffer	50630	35449	70.0158	564	285	1.114	15181	29.9842	15286.4	547.573	14738.8	0.9843	0.7002	0.8183	0.2998
rbhstw00122	1.03	snap	solsnp	snap/solsnp	50630	49367	97.5054	1951	289	3.8534	1263	2.4946	3120.39	1894.17	1226.21	0.962	0.9751	0.9685	0.0249
rbhstw00122	1.03	snap	strelka	snap/strelka	50630	46796	92.4274	369	8	0.7288	3834	7.5726	4080.58	358.252	3722.33	0.9922	0.9243	0.957	0.0757
rbhstw00122	1.03	snap	varscan	snap/varscan	50630	46322	91.4912	586	20	1.1574	4308	8.5088	4751.46	568.932	4182.52	0.9875	0.9149	0.9498	0.0851
rbhstw00122	1.03	snippy	snippy	snippy/snippy	50630	49493	97.7543	469	0	0.9263	1137	2.2457	1559.22	455.34	1103.88	0.9906	0.9775	0.984	0.0225
rbhstw00122	1.03	spandx	spandx	spandx/spandx	50630	41136	81.2483	406	0	0.8019	9494	18.7517	9611.65	394.175	9217.48	0.9902	0.8125	0.8926	0.1875
rbhstw00122	1.03	speedseq	speedseq	speedseq/speedseq	50630	49681	98.1256	1027	281	2.0284	949	1.8744	1918.45	997.087	921.359	0.9797	0.9813	0.9805	0.0187
rbhstw00122	1.03	stampy	16GT	stampy/16GT	50630	48846	96.4764	1957	220	3.8653	1784	3.5236	3632.04	1900	1732.04	0.9615	0.9648	0.9631	0.0352
rbhstw00122	1.03	stampy	deepvariant	stampy/deepvariant	50630	47818	94.446	387	5	0.7644	2812	5.554	3105.83	375.728	2730.1	0.992	0.9445	0.9677	0.0555
rbhstw00122	1.03	stampy	freebayes	stampy/freebayes	50630	50192	99.1349	8170	0	16.1367	438	0.8651	8357.28	7932.04	425.243	0.86	0.9913	0.921	0.0087
rbhstw00122	1.03	stampy	gatk	stampy/gatk	50630	49578	97.9222	2170	918	4.286	1052	2.0778	3128.16	2106.8	1021.36	0.9581	0.9792	0.9685	0.0208
rbhstw00122	1.03	stampy	lofreq	stampy/lofreq	50630	48373	95.5422	1419	0	2.8027	2257	4.4578	3568.93	1377.67	2191.26	0.9715	0.9554	0.9634	0.0446
rbhstw00122	1.03	stampy	mpileup	stampy/mpileup	50630	49312	97.3968	1488	0	2.939	1318	2.6032	2724.27	1444.66	1279.61	0.9707	0.974	0.9723	0.026
rbhstw00122	1.03	stampy	octopus	stampy/octopus	50630	48972	96.7253	3222	594	6.3638	1658	3.2747	4737.86	3128.16	1609.71	0.9383	0.9673	0.9526	0.0327
rbhstw00122	1.03	stampy	pilon	stampy/pilon	50630	47764	94.3393	1437	0	2.8382	2866	5.6607	4177.67	1395.15	2782.52	0.9708	0.9434	0.9569	0.0566
rbhstw00122	1.03	stampy	platypus	stampy/platypus	50630	48784	96.3539	1646	227	3.251	1846	3.6461	3390.29	1598.06	1792.23	0.9674	0.9635	0.9654	0.0365
rbhstw00122	1.03	stampy	snver	stampy/snver	50630	48929	96.6403	1489	0	2.9409	1701	3.3597	3097.09	1445.63	1651.46	0.9705	0.9664	0.9684	0.0336
rbhstw00122	1.03	stampy	snvsniffer	stampy/snvsniffer	50630	36746	72.5775	777	406	1.5347	13884	27.4225	14234	754.369	13479.6	0.9793	0.7258	0.8337	0.2742
rbhstw00122	1.03	stampy	solsnp	stampy/solsnp	50630	49678	98.1197	2264	413	4.4717	952	1.8803	3122.33	2198.06	924.272	0.9564	0.9812	0.9686	0.0188
rbhstw00122	1.03	stampy	strelka	stampy/strelka	50630	49015	96.8102	918	27	1.8132	1615	3.1898	2459.22	891.262	1567.96	0.9816	0.9681	0.9748	0.0319
rbhstw00122	1.03	stampy	varscan	stampy/varscan	50630	48974	96.7292	1628	113	3.2155	1656	3.2708	3188.35	1580.58	1607.77	0.9678	0.9673	0.9675	0.0327
rbhstw00122	1.03	yara	16GT	yara/16GT	50630	43073	85.0741	342	18	0.6755	7557	14.9259	7668.93	332.039	7336.89	0.9921	0.8507	0.916	0.1493
rbhstw00122	1.03	yara	deepvariant	yara/deepvariant	50630	44318	87.5331	364	3	0.7189	6312	12.4669	6481.55	353.398	6128.16	0.9919	0.8753	0.93	0.1247
rbhstw00122	1.03	yara	freebayes	yara/freebayes	50630	45600	90.0652	887	0	1.7519	5030	9.9348	5744.66	861.165	4883.5	0.9809	0.9007	0.9391	0.0993
rbhstw00122	1.03	yara	gatk	yara/gatk	50630	44100	87.1025	606	294	1.1969	6530	12.8975	6928.16	588.35	6339.81	0.9864	0.871	0.9251	0.129
rbhstw00122	1.03	yara	lofreq	yara/lofreq	50630	41814	82.5874	288	0	0.5688	8816	17.4126	8838.83	279.612	8559.22	0.9932	0.8259	0.9019	0.1741
rbhstw00122	1.03	yara	mpileup	yara/mpileup	50630	42849	84.6316	317	0	0.6261	7781	15.3684	7862.14	307.767	7554.37	0.9927	0.8463	0.9137	0.1537
rbhstw00122	1.03	yara	octopus	yara/octopus	50630	44695	88.2777	756	137	1.4932	5935	11.7223	6496.12	733.981	5762.14	0.9834	0.8828	0.9304	0.1172
rbhstw00122	1.03	yara	pilon	yara/pilon	50630	41635	82.2339	314	0	0.6202	8995	17.7661	9037.86	304.854	8733.01	0.9925	0.8223	0.8994	0.1777
rbhstw00122	1.03	yara	platypus	yara/platypus	50630	42763	84.4618	347	37	0.6854	7867	15.5382	7974.76	336.893	7637.86	0.992	0.8446	0.9124	0.1554
rbhstw00122	1.03	yara	snver	yara/snver	50630	43107	85.1412	353	0	0.6972	7523	14.8588	7646.6	342.718	7303.88	0.9919	0.8514	0.9163	0.1486
rbhstw00122	1.03	yara	snvsniffer	yara/snvsniffer	50630	34501	68.1434	461	217	0.9105	16129	31.8566	16106.8	447.573	15659.2	0.9868	0.6814	0.8061	0.3186
rbhstw00122	1.03	yara	solsnp	yara/solsnp	50630	45789	90.4385	827	120	1.6334	4841	9.5615	5502.91	802.913	4700	0.9823	0.9044	0.9417	0.0956
rbhstw00122	1.03	yara	strelka	yara/strelka	50630	42507	83.9562	254	7	0.5017	8123	16.0438	8133.01	246.602	7886.41	0.9941	0.8396	0.9103	0.1604
rbhstw00122	1.03	yara	varscan	yara/varscan	50630	42181	83.3123	345	7	0.6814	8449	16.6877	8537.86	334.952	8202.91	0.9919	0.8331	0.9056	0.1669
rbhstw00127	1.75	bbmap	freebayes	bbmap/freebayes	322900	2618	0.8108	74	0	0.0229	320282	99.1892	183061	42.2857	183018	0.9725	0.0081	0.0161	0.9919
rbhstw00127	1.75	bbmap	gatk	bbmap/gatk	322900	261758	81.0647	1909	322	0.5912	61142	18.9353	36029.1	1090.86	34938.3	0.9928	0.8106	0.8925	0.1894
rbhstw00127	1.75	bbmap	lofreq	bbmap/lofreq	322900	307183	95.1325	2542	0	0.7872	15717	4.8675	10433.7	1452.57	8981.14	0.9918	0.9513	0.9711	0.0487
rbhstw00127	1.75	bbmap	mpileup	bbmap/mpileup	322900	268513	83.1567	1759	0	0.5448	54387	16.8433	32083.4	1005.14	31078.3	0.9935	0.8316	0.9054	0.1684
rbhstw00127	1.75	bbmap	platypus	bbmap/platypus	322900	887	0.2747	23	2	0.0071	322013	99.7253	184021	13.1429	184007	0.9747	0.0027	0.0054	0.9973
[truncated: 6,260 more rows]
